# Supplementary material for: The Nodal Structure of π‑Orbitals Is Mapped in the Interaction Energy of π‑Stacked Acene Dimers
Source: J Am Chem Soc. 2026 Apr 9;148(15):16151–69. doi: 10.1021/jacs.6c00921 (PMC13107468; doi:10.1021/jacs.6c00921)
Supplement: Supplementary file 1 [file ja6c00921_si_001.zip]

Archive with 47 entries (46 files):
- data_si/
- data_si/anthracene.xyz
- data_si/anthracene_mopce_2D.csv
- data_si/anthracene_mopce_xshift.csv
- data_si/anthracene_mopce_y1_xshift.csv
- data_si/anthracene_mopce_yshift.csv
- data_si/anthracene_sapt_2D.csv
- data_si/anthracene_sapt_xshift.csv
- data_si/anthracene_sapt_y1_xshift.csv
- data_si/anthracene_sapt_yshift.csv
- data_si/benzene.xyz
- data_si/benzene_mopce_2D.csv
- data_si/benzene_mopce_xshift.csv
- data_si/benzene_mopce_y1_xshift.csv
- data_si/benzene_mopce_yshift.csv
- data_si/benzene_sapt_2D.csv
- data_si/benzene_sapt_xshift.csv
- data_si/benzene_sapt_y1_xshift.csv
- data_si/benzene_sapt_yshift.csv
- data_si/naphthalene.xyz
- data_si/naphthalene_mopce_2D.csv
- data_si/naphthalene_mopce_xshift.csv
- data_si/naphthalene_mopce_y1_xshift.csv
- data_si/naphthalene_mopce_yshift.csv
- data_si/naphthalene_sapt_2D.csv
- data_si/naphthalene_sapt_xshift.csv
- data_si/naphthalene_sapt_y1_xshift.csv
- data_si/naphthalene_sapt_yshift.csv
- data_si/pentacene.xyz
- data_si/pentacene_mopce_2D.csv
- data_si/pentacene_mopce_xshift.csv
- data_si/pentacene_mopce_xshift_orbitalcontributions.csv
- data_si/pentacene_mopce_y1_xshift.csv
- data_si/pentacene_mopce_yshift.csv
- data_si/pentacene_sapt_2D.csv
- data_si/pentacene_sapt_xshift.csv
- data_si/pentacene_sapt_y1_xshift.csv
- data_si/pentacene_sapt_yshift.csv
- data_si/tetracene.xyz
- data_si/tetracene_mopce_2D.csv
- data_si/tetracene_mopce_xshift.csv
- data_si/tetracene_mopce_y1_xshift.csv
- data_si/tetracene_mopce_yshift.csv
- data_si/tetracene_sapt_2D.csv
- data_si/tetracene_sapt_xshift.csv
- data_si/tetracene_sapt_y1_xshift.csv
- data_si/tetracene_sapt_yshift.csv
