# Supplementary material for: The Nodal Structure of π‑Orbitals Is Mapped in the Interaction Energy of π‑Stacked Acene Dimers
Source: J Am Chem Soc. 2026 Apr 9;148(15):16151–69. doi: 10.1021/jacs.6c00921 (PMC13107468; doi:10.1021/jacs.6c00921)
Supplement: Supplementary file 1 [file ja6c00921_si_001.zip › data_si/anthracene.xyz]

24
anthracene
C    3.6336    0.7066   0.0000   
C    2.4541    1.3988   0.0000   
C    1.2149    0.7170   0.0000   
C    1.2149    -0.7170    0.0000   
C    2.4541    -1.3988    0.0000   
C    3.6336    -0.7066    0.0000   
C    0.0000    1.3969   0.0000   
C    0.0000    -1.3969    0.0000   
C    -1.2149     -0.7170    0.0000   
C    -1.2149     0.7170   0.0000   
C    -2.4541     1.3988   0.0000   
H    -2.4540     2.4804   0.0000   
C    -3.6336     0.7066   0.0000   
C    -3.6336     -0.7066    0.0000   
C    -2.4541     -1.3988    0.0000   
H    0.0000    2.4805   0.0000   
H    4.5728    1.2396   0.0000   
H    2.4540    2.4804   0.0000   
H    2.4540    -2.4804    0.0000   
H    4.5728    -1.2396    0.0000   
H    0.0000    -2.4805    0.0000   
H    -4.5728     1.2396   0.0000   
H    -4.5728     -1.2396    0.0000   
H    -2.4540     -2.4804    0.0000   
