# Supplementary material for: The Nodal Structure of π‑Orbitals Is Mapped in the Interaction Energy of π‑Stacked Acene Dimers
Source: J Am Chem Soc. 2026 Apr 9;148(15):16151–69. doi: 10.1021/jacs.6c00921 (PMC13107468; doi:10.1021/jacs.6c00921)
Supplement: Supplementary file 1 [file ja6c00921_si_001.zip › data_si/anthracene_mopce_2D.csv]

#x(1);y(2);z(3);E'exr;E'_exr(a=1	b=1)[5];E'_exr(a=1	b=2)[6];E'_exr(a=1	b=3)[7];E'_exr(a=1	b=4)[8];E'_exr(a=1	b=5)[9];E'_exr(a=1	b=6)[10];E'_exr(a=1	b=7)[11];E'_exr(a=1	b=8)[12];E'_exr(a=1	b=9)[13];E'_exr(a=1	b=10)[14];E'_exr(a=1	b=11)[15];E'_exr(a=1	b=12)[16];E'_exr(a=1	b=13)[17];E'_exr(a=1	b=14)[18];E'_exr(a=1	b=15)[19];E'_exr(a=1	b=16)[20];E'_exr(a=1	b=17)[21];E'_exr(a=1	b=18)[22];E'_exr(a=1	b=19)[23];E'_exr(a=1	b=20)[24];E'_exr(a=1	b=21)[25];E'_exr(a=1	b=22)[26];E'_exr(a=1	b=23)[27];E'_exr(a=1	b=24)[28];E'_exr(a=1	b=25)[29];E'_exr(a=1	b=26)[30];E'_exr(a=1	b=27)[31];E'_exr(a=1	b=28)[32];E'_exr(a=1	b=29)[33];E'_exr(a=1	b=30)[34];E'_exr(a=1	b=31)[35];E'_exr(a=1	b=32)[36];E'_exr(a=1	b=33)[37];E'_exr(a=1	b=34)[38];E'_exr(a=1	b=35)[39];E'_exr(a=1	b=36)[40];E'_exr(a=1	b=37)[41];E'_exr(a=1	b=38)[42];E'_exr(a=1	b=39)[43];E'_exr(a=1	b=40)[44];E'_exr(a=1	b=41)[45];E'_exr(a=1	b=42)[46];E'_exr(a=1	b=43)[47];E'_exr(a=1	b=44)[48];E'_exr(a=1	b=45)[49];E'_exr(a=1	b=46)[50];E'_exr(a=1	b=47)[51];E'_exr(a=2	b=2)[52];E'_exr(a=2	b=3)[53];E'_exr(a=2
0.0;0.0;3.4;0.052150866222;-0.0000000;-0.0000000;-0.0000000;-0.0000000;-0.0000000;-0.0000000;-0.0000000;-0.0000000;-0.0000000;-0.0000000;-0.0000000;-0.0000000;-0.0000000;-0.0000000;0.0000004;-0.0000000;0.0000002;-0.0000000;-0.0000000;-0.0000000;-0.0000000;0.0000001;-0.0000000;-0.0000000;-0.0000000;-0.0000000;-0.0000000;-0.0000000;-0.0000000;0.0000005;-0.0000000;-0.0000000;-0.0000000;-0.0000000;-0…
0.0;0.1;3.4;0.051937072874;-0.0000000;-0.0000000;-0.0000000;-0.0000000;-0.0000000;-0.0000000;-0.0000000;-0.0000000;-0.0000000;-0.0000000;-0.0000000;-0.0000000;-0.0000000;-0.0000000;0.0000004;-0.0000000;0.0000002;-0.0000000;-0.0000000;-0.0000000;-0.0000000;0.0000001;-0.0000000;-0.0000000;-0.0000000;-0.0000000;-0.0000000;-0.0000000;-0.0000000;0.0000005;-0.0000000;-0.0000000;-0.0000000;-0.0000000;-0…
0.0;0.2;3.4;0.051305930318;-0.0000000;-0.0000000;-0.0000000;-0.0000000;-0.0000000;-0.0000000;-0.0000000;-0.0000000;-0.0000000;-0.0000000;-0.0000000;-0.0000000;-0.0000000;-0.0000000;0.0000004;-0.0000000;0.0000002;-0.0000000;-0.0000000;-0.0000000;-0.0000000;0.0000001;-0.0000000;-0.0000000;-0.0000000;-0.0000000;-0.0000000;-0.0000000;-0.0000000;0.0000005;0.0000000;-0.0000000;-0.0000000;-0.0000000;-0.…
0.0;0.3;3.4;0.050287314543;-0.0000000;-0.0000000;-0.0000000;-0.0000000;-0.0000000;-0.0000000;-0.0000000;-0.0000000;-0.0000000;-0.0000000;-0.0000000;-0.0000000;-0.0000000;-0.0000000;0.0000004;-0.0000000;0.0000002;-0.0000000;-0.0000000;-0.0000000;-0.0000000;0.0000001;-0.0000000;-0.0000000;-0.0000000;0.0000000;-0.0000000;-0.0000000;-0.0000000;0.0000005;0.0000000;-0.0000000;-0.0000000;-0.0000000;-0.0…
0.0;0.4;3.4;0.048928329077;-0.0000000;-0.0000000;-0.0000000;-0.0000000;-0.0000000;-0.0000000;-0.0000000;-0.0000000;-0.0000000;-0.0000000;-0.0000000;-0.0000000;-0.0000000;-0.0000000;0.0000004;-0.0000000;0.0000002;0.0000000;-0.0000000;-0.0000000;-0.0000000;0.0000001;-0.0000000;-0.0000000;-0.0000000;0.0000000;-0.0000000;-0.0000000;-0.0000000;0.0000005;0.0000000;-0.0000000;-0.0000000;-0.0000000;-0.00…
0.0;0.5;3.4;0.047289598556;-0.0000000;-0.0000000;-0.0000000;-0.0000000;-0.0000000;-0.0000000;-0.0000000;-0.0000000;-0.0000000;-0.0000000;-0.0000000;-0.0000000;-0.0000000;-0.0000000;0.0000004;-0.0000000;0.0000002;0.0000000;-0.0000000;-0.0000000;-0.0000000;0.0000001;-0.0000000;-0.0000000;-0.0000000;0.0000000;-0.0000000;-0.0000000;-0.0000000;0.0000005;0.0000000;-0.0000000;-0.0000000;-0.0000000;-0.00…
0.0;0.6;3.4;0.045440680460;-0.0000000;-0.0000000;-0.0000000;-0.0000000;-0.0000000;-0.0000000;-0.0000000;-0.0000000;-0.0000000;-0.0000000;-0.0000000;-0.0000000;-0.0000000;-0.0000000;0.0000004;-0.0000000;0.0000002;0.0000000;-0.0000000;-0.0000000;-0.0000000;0.0000001;-0.0000000;-0.0000000;-0.0000000;0.0000000;-0.0000000;0.0000000;-0.0000000;0.0000004;0.0000000;-0.0000000;-0.0000000;-0.0000000;-0.000…
0.0;0.7;3.4;0.043455078603;-0.0000000;-0.0000000;-0.0000000;-0.0000000;-0.0000000;-0.0000000;-0.0000000;-0.0000000;-0.0000000;-0.0000000;-0.0000000;-0.0000000;-0.0000000;-0.0000000;0.0000004;-0.0000000;0.0000002;0.0000000;-0.0000000;-0.0000000;-0.0000000;0.0000001;-0.0000000;-0.0000000;-0.0000000;0.0000000;-0.0000000;0.0000000;-0.0000000;0.0000004;0.0000001;-0.0000000;-0.0000000;-0.0000000;-0.000…
0.0;0.8;3.4;0.041405341814;-0.0000000;-0.0000000;-0.0000000;-0.0000000;-0.0000000;-0.0000000;-0.0000000;-0.0000000;-0.0000000;-0.0000000;-0.0000000;-0.0000000;-0.0000000;-0.0000000;0.0000004;-0.0000000;0.0000002;0.0000000;-0.0000000;-0.0000000;-0.0000000;0.0000001;-0.0000000;-0.0000000;-0.0000000;0.0000000;-0.0000000;0.0000000;-0.0000000;0.0000004;0.0000001;-0.0000000;-0.0000000;0.0000000;-0.0000…
0.0;0.9;3.4;0.039358669599;-0.0000000;-0.0000000;-0.0000000;-0.0000000;-0.0000000;-0.0000000;-0.0000000;-0.0000000;-0.0000000;-0.0000000;-0.0000000;-0.0000000;-0.0000000;-0.0000000;0.0000004;-0.0000000;0.0000002;0.0000000;-0.0000000;-0.0000000;-0.0000000;0.0000001;-0.0000000;-0.0000000;-0.0000000;0.0000000;-0.0000000;0.0000000;-0.0000000;0.0000004;0.0000001;-0.0000000;-0.0000000;0.0000000;-0.0000…
0.0;1.0;3.4;0.037373341774;-0.0000000;-0.0000000;-0.0000000;-0.0000000;-0.0000000;-0.0000000;-0.0000000;-0.0000000;-0.0000000;-0.0000000;-0.0000000;-0.0000000;-0.0000000;-0.0000000;0.0000004;-0.0000000;0.0000001;0.0000000;-0.0000000;-0.0000000;-0.0000000;0.0000000;-0.0000000;-0.0000000;-0.0000000;0.0000000;-0.0000000;0.0000000;-0.0000000;0.0000003;0.0000001;-0.0000000;-0.0000000;0.0000000;-0.0000…
0.0;1.1;3.4;0.035496164204;-0.0000000;-0.0000000;-0.0000000;-0.0000000;-0.0000000;-0.0000000;-0.0000000;-0.0000000;-0.0000000;-0.0000000;-0.0000000;-0.0000000;-0.0000000;-0.0000000;0.0000003;-0.0000000;0.0000001;0.0000000;-0.0000000;-0.0000000;-0.0000000;0.0000000;-0.0000000;0.0000000;-0.0000000;0.0000000;-0.0000000;0.0000000;-0.0000000;0.0000003;0.0000001;-0.0000000;-0.0000000;0.0000000;-0.00000…
0.0;1.2;3.4;0.033760999682;-0.0000000;-0.0000000;-0.0000000;-0.0000000;-0.0000000;-0.0000000;-0.0000000;-0.0000000;-0.0000000;-0.0000000;-0.0000000;-0.0000000;-0.0000000;-0.0000000;0.0000003;-0.0000000;0.0000001;0.0000000;-0.0000000;-0.0000000;-0.0000000;0.0000000;-0.0000000;0.0000000;-0.0000000;0.0000000;-0.0000000;0.0000001;-0.0000000;0.0000003;0.0000001;-0.0000000;-0.0000000;0.0000000;-0.00000…
0.0;1.3;3.4;0.032188347964;-0.0000000;-0.0000000;-0.0000000;-0.0000000;-0.0000000;-0.0000000;-0.0000000;-0.0000000;-0.0000000;-0.0000000;-0.0000000;-0.0000000;-0.0000000;-0.0000000;0.0000003;-0.0000000;0.0000001;0.0000001;-0.0000000;-0.0000000;-0.0000000;0.0000000;-0.0000000;0.0000000;-0.0000000;0.0000000;-0.0000000;0.0000001;-0.0000000;0.0000003;0.0000002;-0.0000000;-0.0000000;0.0000000;-0.00000…
0.0;1.4;3.4;0.030785860857;-0.0000000;-0.0000000;-0.0000000;-0.0000000;-0.0000000;-0.0000000;-0.0000000;-0.0000000;-0.0000000;-0.0000000;-0.0000000;-0.0000000;-0.0000000;-0.0000000;0.0000003;-0.0000000;0.0000001;0.0000001;-0.0000000;-0.0000000;-0.0000000;0.0000000;-0.0000000;0.0000000;-0.0000000;0.0000000;-0.0000000;0.0000001;-0.0000000;0.0000002;0.0000002;-0.0000000;-0.0000000;0.0000000;-0.00000…
0.0;1.5;3.4;0.029549628349;-0.0000000;-0.0000000;-0.0000000;-0.0000000;-0.0000000;-0.0000000;-0.0000000;-0.0000000;-0.0000000;-0.0000000;-0.0000000;-0.0000000;-0.0000000;-0.0000000;0.0000003;-0.0000000;0.0000001;0.0000001;-0.0000000;-0.0000000;-0.0000000;0.0000000;-0.0000000;0.0000001;-0.0000000;0.0000000;-0.0000000;0.0000001;-0.0000000;0.0000002;0.0000002;-0.0000000;-0.0000000;0.0000000;-0.00000…
0.0;1.6;3.4;0.028466046372;-0.0000000;-0.0000000;-0.0000000;-0.0000000;-0.0000000;-0.0000000;-0.0000000;-0.0000000;-0.0000000;-0.0000000;-0.0000000;-0.0000000;-0.0000000;-0.0000000;0.0000003;-0.0000000;0.0000001;0.0000001;-0.0000000;-0.0000000;-0.0000000;-0.0000000;-0.0000000;0.0000001;-0.0000000;0.0000000;-0.0000000;0.0000001;-0.0000000;0.0000002;0.0000003;-0.0000000;-0.0000000;0.0000000;-0.0000…
0.0;1.7;3.4;0.027514069432;-0.0000000;-0.0000000;-0.0000000;-0.0000000;-0.0000000;-0.0000000;-0.0000000;-0.0000000;-0.0000000;-0.0000000;-0.0000000;-0.0000000;-0.0000000;-0.0000000;0.0000003;-0.0000000;0.0000001;0.0000002;-0.0000000;-0.0000000;-0.0000000;-0.0000000;-0.0000000;0.0000001;-0.0000000;0.0000000;-0.0000000;0.0000001;-0.0000000;0.0000002;0.0000003;-0.0000000;-0.0000000;0.0000000;-0.0000…
0.0;1.8;3.4;0.026667655851;-0.0000000;-0.0000000;-0.0000000;-0.0000000;-0.0000000;-0.0000000;-0.0000000;-0.0000000;-0.0000000;-0.0000000;-0.0000000;-0.0000000;-0.0000000;-0.0000000;0.0000002;-0.0000000;0.0000001;0.0000002;-0.0000000;-0.0000000;-0.0000000;-0.0000000;-0.0000000;0.0000001;-0.0000000;0.0000000;-0.0000000;0.0000002;-0.0000000;0.0000001;0.0000004;-0.0000000;-0.0000000;0.0000000;-0.0000…
0.0;1.9;3.4;0.025898225464;-0.0000000;-0.0000000;-0.0000000;-0.0000000;-0.0000000;-0.0000000;-0.0000000;-0.0000000;-0.0000000;-0.0000000;-0.0000000;-0.0000000;-0.0000000;-0.0000000;0.0000002;-0.0000000;0.0000001;0.0000002;-0.0000000;-0.0000000;-0.0000000;-0.0000000;-0.0000000;0.0000002;-0.0000000;0.0000000;-0.0000000;0.0000002;-0.0000000;0.0000001;0.0000004;-0.0000000;-0.0000000;0.0000000;-0.0000…
0.0;2.0;3.4;0.025176967374;-0.0000000;-0.0000000;-0.0000000;-0.0000000;-0.0000000;-0.0000000;-0.0000000;-0.0000000;-0.0000000;-0.0000000;-0.0000000;-0.0000000;-0.0000000;-0.0000000;0.0000002;-0.0000000;0.0000001;0.0000003;-0.0000000;-0.0000000;0.0000000;-0.0000000;-0.0000000;0.0000002;-0.0000000;0.0000000;-0.0000000;0.0000002;-0.0000000;0.0000001;0.0000005;-0.0000000;-0.0000000;0.0000000;-0.00000…
0.0;2.1;3.4;0.024476858817;-0.0000000;-0.0000000;-0.0000000;-0.0000000;-0.0000000;-0.0000000;-0.0000000;-0.0000000;-0.0000000;-0.0000000;-0.0000000;-0.0000000;-0.0000000;-0.0000000;0.0000002;-0.0000000;0.0000001;0.0000003;-0.0000000;-0.0000000;0.0000000;-0.0000000;-0.0000000;0.0000003;-0.0000000;0.0000000;-0.0000000;0.0000002;-0.0000000;0.0000001;0.0000006;-0.0000000;-0.0000000;0.0000000;-0.00000…
0.0;2.2;3.4;0.023774286243;-0.0000000;-0.0000000;-0.0000000;-0.0000000;-0.0000000;-0.0000000;-0.0000000;-0.0000000;-0.0000000;-0.0000000;-0.0000000;-0.0000000;-0.0000000;-0.0000000;0.0000001;-0.0000000;0.0000001;0.0000003;-0.0000000;-0.0000000;0.0000000;0.0000000;-0.0000000;0.0000003;-0.0000000;0.0000000;-0.0000000;0.0000003;-0.0000000;0.0000001;0.0000006;-0.0000000;-0.0000000;0.0000000;-0.000000…
0.0;2.3;3.4;0.023050196371;-0.0000000;-0.0000000;-0.0000000;-0.0000000;-0.0000000;-0.0000000;-0.0000000;-0.0000000;-0.0000000;-0.0000000;-0.0000000;-0.0000000;-0.0000000;-0.0000000;0.0000001;-0.0000000;0.0000001;0.0000004;-0.0000000;-0.0000000;0.0000000;0.0000000;-0.0000000;0.0000003;-0.0000000;0.0000000;-0.0000000;0.0000003;-0.0000000;0.0000001;0.0000007;-0.0000000;-0.0000000;0.0000000;-0.000000…
0.0;2.4;3.4;0.022290746986;-0.0000000;-0.0000000;-0.0000000;-0.0000000;-0.0000000;-0.0000000;-0.0000000;-0.0000000;-0.0000000;-0.0000000;-0.0000000;-0.0000000;-0.0000000;-0.0000000;0.0000001;-0.0000000;0.0000000;0.0000004;-0.0000000;-0.0000000;0.0000000;0.0000000;-0.0000000;0.0000004;-0.0000000;0.0000000;-0.0000000;0.0000003;-0.0000000;0.0000001;0.0000007;-0.0000000;-0.0000000;0.0000000;-0.000000…
0.0;2.5;3.4;0.021487471148;-0.0000000;-0.0000000;-0.0000000;-0.0000000;-0.0000000;-0.0000000;-0.0000000;-0.0000000;-0.0000000;-0.0000000;-0.0000000;-0.0000000;-0.0000000;-0.0000000;0.0000001;-0.0000000;0.0000000;0.0000004;-0.0000000;-0.0000000;0.0000000;0.0000000;-0.0000000;0.0000004;-0.0000000;0.0000000;-0.0000000;0.0000003;-0.0000000;0.0000000;0.0000008;-0.0000000;-0.0000000;-0.0000000;-0.00000…
0.0;2.6;3.4;0.020637009695;-0.0000000;-0.0000000;-0.0000000;-0.0000000;-0.0000000;-0.0000000;-0.0000000;-0.0000000;-0.0000000;-0.0000000;-0.0000000;-0.0000000;-0.0000000;-0.0000000;0.0000000;-0.0000000;0.0000000;0.0000005;-0.0000000;-0.0000000;0.0000000;0.0000000;-0.0000000;0.0000004;-0.0000000;0.0000000;-0.0000000;0.0000003;-0.0000000;0.0000000;0.0000008;-0.0000000;-0.0000000;-0.0000000;-0.00000…
0.0;2.7;3.4;0.019740500258;-0.0000000;-0.0000000;-0.0000000;-0.0000000;-0.0000000;-0.0000000;-0.0000000;-0.0000000;-0.0000000;-0.0000000;-0.0000000;-0.0000000;-0.0000000;-0.0000000;0.0000000;-0.0000000;0.0000000;0.0000005;-0.0000000;-0.0000000;0.0000000;0.0000000;-0.0000000;0.0000005;-0.0000000;0.0000000;-0.0000000;0.0000004;-0.0000000;0.0000000;0.0000009;-0.0000000;-0.0000000;-0.0000000;-0.00000…
0.0;2.8;3.4;0.018802732340;-0.0000000;-0.0000000;-0.0000000;-0.0000000;-0.0000000;-0.0000000;-0.0000000;-0.0000000;-0.0000000;-0.0000000;-0.0000000;-0.0000000;-0.0000000;-0.0000000;-0.0000000;-0.0000000;0.0000000;0.0000005;-0.0000000;-0.0000000;0.0000000;0.0000000;-0.0000000;0.0000005;-0.0000000;0.0000000;-0.0000000;0.0000004;-0.0000000;0.0000000;0.0000009;-0.0000000;-0.0000000;-0.0000000;-0.0000…
0.0;2.9;3.4;0.017831184919;-0.0000000;-0.0000000;-0.0000000;-0.0000000;-0.0000000;-0.0000000;-0.0000000;-0.0000000;-0.0000000;-0.0000000;-0.0000000;-0.0000000;-0.0000000;-0.0000000;-0.0000000;-0.0000000;0.0000000;0.0000005;-0.0000000;-0.0000000;0.0000000;0.0000000;-0.0000000;0.0000005;-0.0000000;0.0000000;-0.0000000;0.0000004;-0.0000000;0.0000000;0.0000009;-0.0000000;-0.0000000;-0.0000000;-0.0000…
0.0;3.0;3.4;0.016835055766;-0.0000000;-0.0000000;-0.0000000;-0.0000000;-0.0000000;-0.0000000;-0.0000000;-0.0000000;-0.0000000;-0.0000000;-0.0000000;-0.0000000;-0.0000000;-0.0000000;-0.0000000;-0.0000000;0.0000000;0.0000005;-0.0000000;-0.0000000;0.0000000;0.0000001;-0.0000000;0.0000005;-0.0000000;0.0000000;-0.0000000;0.0000004;-0.0000000;0.0000000;0.0000009;-0.0000000;-0.0000000;-0.0000000;-0.0000…
0.0;3.1;3.4;0.015824372494;-0.0000000;-0.0000000;-0.0000000;-0.0000000;-0.0000000;-0.0000000;-0.0000000;-0.0000000;-0.0000000;-0.0000000;-0.0000000;-0.0000000;-0.0000000;-0.0000000;-0.0000000;-0.0000000;0.0000000;0.0000005;-0.0000000;-0.0000000;0.0000000;0.0000001;-0.0000000;0.0000005;-0.0000000;0.0000000;-0.0000000;0.0000004;-0.0000000;0.0000000;0.0000009;-0.0000000;-0.0000000;-0.0000000;-0.0000…
0.0;3.2;3.4;0.014809248623;-0.0000000;-0.0000000;-0.0000000;-0.0000000;-0.0000000;-0.0000000;-0.0000000;-0.0000000;-0.0000000;-0.0000000;-0.0000000;-0.0000000;-0.0000000;-0.0000000;-0.0000000;-0.0000000;0.0000000;0.0000005;-0.0000000;-0.0000000;0.0000000;0.0000001;-0.0000000;0.0000006;-0.0000000;0.0000000;-0.0000000;0.0000004;-0.0000000;0.0000000;0.0000009;-0.0000000;-0.0000000;-0.0000000;-0.0000…
0.0;3.3;3.4;0.013799318311;-0.0000000;-0.0000000;-0.0000000;-0.0000000;-0.0000000;-0.0000000;-0.0000000;-0.0000000;-0.0000000;-0.0000000;-0.0000000;-0.0000000;-0.0000000;-0.0000000;-0.0000000;-0.0000000;0.0000000;0.0000005;-0.0000000;-0.0000000;0.0000000;0.0000001;-0.0000000;0.0000006;-0.0000000;0.0000000;-0.0000000;0.0000004;-0.0000000;0.0000000;0.0000009;-0.0000000;-0.0000000;-0.0000000;-0.0000…
0.0;3.4;3.4;0.012803355676;-0.0000000;-0.0000000;-0.0000000;-0.0000000;-0.0000000;-0.0000000;-0.0000000;-0.0000000;-0.0000000;-0.0000000;-0.0000000;-0.0000000;-0.0000000;-0.0000000;-0.0000000;-0.0000000;0.0000000;0.0000005;-0.0000000;-0.0000000;0.0000000;0.0000001;-0.0000000;0.0000006;-0.0000000;0.0000000;-0.0000000;0.0000004;-0.0000000;0.0000000;0.0000008;-0.0000000;-0.0000000;-0.0000000;-0.0000…
0.0;3.5;3.4;0.011829062232;-0.0000000;-0.0000000;-0.0000000;-0.0000000;-0.0000000;-0.0000000;-0.0000000;-0.0000000;-0.0000000;-0.0000000;-0.0000000;-0.0000000;-0.0000000;-0.0000000;-0.0000000;-0.0000000;0.0000000;0.0000005;-0.0000000;-0.0000000;0.0000000;0.0000001;-0.0000000;0.0000006;-0.0000000;0.0000000;-0.0000000;0.0000004;-0.0000000;0.0000000;0.0000008;-0.0000000;-0.0000000;-0.0000000;-0.0000…
0.0;3.6;3.4;0.010882991013;-0.0000000;-0.0000000;-0.0000000;-0.0000000;-0.0000000;-0.0000000;-0.0000000;-0.0000000;-0.0000000;-0.0000000;-0.0000000;-0.0000000;-0.0000000;-0.0000000;-0.0000000;-0.0000000;0.0000000;0.0000004;-0.0000000;-0.0000000;0.0000000;0.0000001;-0.0000000;0.0000006;-0.0000000;0.0000000;-0.0000000;0.0000004;-0.0000000;0.0000000;0.0000008;-0.0000000;-0.0000000;-0.0000000;-0.0000…
0.0;3.7;3.4;0.009970568948;-0.0000000;-0.0000000;-0.0000000;-0.0000000;-0.0000000;-0.0000000;-0.0000000;-0.0000000;-0.0000000;-0.0000000;-0.0000000;-0.0000000;-0.0000000;-0.0000000;-0.0000000;-0.0000000;0.0000000;0.0000004;-0.0000000;-0.0000000;0.0000000;0.0000001;-0.0000000;0.0000006;-0.0000000;0.0000000;-0.0000000;0.0000004;-0.0000000;0.0000000;0.0000007;-0.0000000;-0.0000000;-0.0000000;-0.0000…
0.0;3.8;3.4;0.009096179047;-0.0000000;-0.0000000;-0.0000000;-0.0000000;-0.0000000;-0.0000000;-0.0000000;-0.0000000;-0.0000000;-0.0000000;-0.0000000;-0.0000000;-0.0000000;-0.0000000;0.0000000;-0.0000000;0.0000000;0.0000004;-0.0000000;-0.0000000;0.0000000;0.0000001;-0.0000000;0.0000006;-0.0000000;0.0000000;-0.0000000;0.0000004;-0.0000000;0.0000000;0.0000006;-0.0000000;-0.0000000;-0.0000000;-0.00000…
0.0;3.9;3.4;0.008263269304;-0.0000000;-0.0000000;-0.0000000;-0.0000000;-0.0000000;-0.0000000;-0.0000000;-0.0000000;-0.0000000;-0.0000000;-0.0000000;-0.0000000;-0.0000000;-0.0000000;0.0000000;-0.0000000;0.0000000;0.0000003;-0.0000000;-0.0000000;0.0000000;0.0000001;-0.0000000;0.0000005;-0.0000000;0.0000000;-0.0000000;0.0000004;-0.0000000;0.0000000;0.0000006;-0.0000000;-0.0000000;-0.0000000;-0.00000…
0.0;4.0;3.4;0.007474463643;-0.0000000;-0.0000000;-0.0000000;-0.0000000;-0.0000000;-0.0000000;-0.0000000;-0.0000000;-0.0000000;-0.0000000;-0.0000000;-0.0000000;-0.0000000;-0.0000000;0.0000000;-0.0000000;0.0000000;0.0000003;-0.0000000;-0.0000000;0.0000000;0.0000001;-0.0000000;0.0000005;-0.0000000;0.0000000;-0.0000000;0.0000004;-0.0000000;0.0000000;0.0000005;-0.0000000;-0.0000000;-0.0000000;-0.00000…
0.0;4.1;3.4;0.006731659694;-0.0000000;-0.0000000;-0.0000000;-0.0000000;-0.0000000;-0.0000000;-0.0000000;-0.0000000;-0.0000000;-0.0000000;-0.0000000;-0.0000000;-0.0000000;-0.0000000;0.0000000;-0.0000000;0.0000000;0.0000003;-0.0000000;-0.0000000;0.0000000;0.0000001;-0.0000000;0.0000005;-0.0000000;0.0000000;-0.0000000;0.0000003;-0.0000000;0.0000000;0.0000005;-0.0000000;-0.0000000;-0.0000000;-0.00000…
0.0;4.2;3.4;0.006036106907;-0.0000000;-0.0000000;-0.0000000;-0.0000000;-0.0000000;-0.0000000;-0.0000000;-0.0000000;-0.0000000;-0.0000000;-0.0000000;-0.0000000;-0.0000000;-0.0000000;0.0000001;-0.0000000;0.0000000;0.0000002;-0.0000000;-0.0000000;0.0000000;0.0000001;-0.0000000;0.0000005;-0.0000000;0.0000000;-0.0000000;0.0000003;-0.0000000;0.0000000;0.0000004;-0.0000000;-0.0000000;0.0000000;-0.000000…
0.0;4.3;3.4;0.005388465332;-0.0000000;-0.0000000;-0.0000000;-0.0000000;-0.0000000;-0.0000000;-0.0000000;-0.0000000;-0.0000000;-0.0000000;-0.0000000;-0.0000000;-0.0000000;-0.0000000;0.0000001;-0.0000000;0.0000000;0.0000002;-0.0000000;-0.0000000;0.0000000;0.0000001;-0.0000000;0.0000005;-0.0000000;0.0000000;-0.0000000;0.0000003;-0.0000000;0.0000000;0.0000004;-0.0000000;-0.0000000;0.0000000;-0.000000…
0.0;4.4;3.4;0.004788849806;-0.0000000;-0.0000000;-0.0000000;-0.0000000;-0.0000000;-0.0000000;-0.0000000;-0.0000000;-0.0000000;-0.0000000;-0.0000000;-0.0000000;-0.0000000;-0.0000000;0.0000001;-0.0000000;0.0000000;0.0000001;-0.0000000;-0.0000000;0.0000000;0.0000001;-0.0000000;0.0000005;-0.0000000;0.0000000;-0.0000000;0.0000003;-0.0000000;0.0000000;0.0000003;-0.0000000;-0.0000000;0.0000000;-0.000000…
0.0;4.5;3.4;0.004236866286;-0.0000000;-0.0000000;-0.0000000;-0.0000000;-0.0000000;-0.0000000;-0.0000000;-0.0000000;-0.0000000;-0.0000000;-0.0000000;-0.0000000;-0.0000000;-0.0000000;0.0000001;-0.0000000;0.0000000;0.0000001;-0.0000000;-0.0000000;0.0000000;0.0000001;-0.0000000;0.0000005;-0.0000000;0.0000000;-0.0000000;0.0000002;-0.0000000;0.0000000;0.0000003;-0.0000000;-0.0000000;0.0000000;-0.000000…
0.0;4.6;3.4;0.003731647010;-0.0000000;-0.0000000;-0.0000000;-0.0000000;-0.0000000;-0.0000000;-0.0000000;-0.0000000;-0.0000000;-0.0000000;-0.0000000;-0.0000000;-0.0000000;-0.0000000;0.0000001;-0.0000000;0.0000000;0.0000001;-0.0000000;-0.0000000;0.0000000;0.0000001;-0.0000000;0.0000004;-0.0000000;0.0000000;-0.0000000;0.0000002;-0.0000000;0.0000000;0.0000002;-0.0000000;-0.0000000;0.0000000;-0.000000…
0.0;4.7;3.4;0.003271889764;-0.0000000;-0.0000000;-0.0000000;-0.0000000;-0.0000000;-0.0000000;-0.0000000;-0.0000000;-0.0000000;-0.0000000;-0.0000000;-0.0000000;-0.0000000;-0.0000000;0.0000001;-0.0000000;0.0000000;0.0000001;-0.0000000;-0.0000000;0.0000000;0.0000000;-0.0000000;0.0000004;-0.0000000;0.0000000;-0.0000000;0.0000002;-0.0000000;0.0000000;0.0000002;-0.0000000;-0.0000000;0.0000000;-0.000000…
0.0;4.8;3.4;0.002855904359;-0.0000000;-0.0000000;-0.0000000;-0.0000000;-0.0000000;-0.0000000;-0.0000000;-0.0000000;-0.0000000;-0.0000000;-0.0000000;-0.0000000;-0.0000000;-0.0000000;0.0000001;-0.0000000;0.0000000;0.0000000;-0.0000000;-0.0000000;0.0000000;0.0000000;-0.0000000;0.0000004;-0.0000000;0.0000000;-0.0000000;0.0000002;-0.0000000;0.0000000;0.0000002;-0.0000000;-0.0000000;0.0000000;-0.000000…
0.0;4.9;3.4;0.002481667149;-0.0000000;-0.0000000;-0.0000000;-0.0000000;-0.0000000;-0.0000000;-0.0000000;-0.0000000;-0.0000000;-0.0000000;-0.0000000;-0.0000000;-0.0000000;-0.0000000;0.0000001;-0.0000000;0.0000000;0.0000000;-0.0000000;-0.0000000;0.0000000;0.0000000;-0.0000000;0.0000004;-0.0000000;0.0000000;-0.0000000;0.0000002;-0.0000000;0.0000000;0.0000001;-0.0000000;-0.0000000;0.0000000;-0.000000…
0.0;5.0;3.4;0.002146882467;-0.0000000;-0.0000000;-0.0000000;-0.0000000;-0.0000000;-0.0000000;-0.0000000;-0.0000000;-0.0000000;-0.0000000;-0.0000000;-0.0000000;-0.0000000;-0.0000000;0.0000001;-0.0000000;0.0000000;0.0000000;-0.0000000;-0.0000000;0.0000000;0.0000000;-0.0000000;0.0000004;-0.0000000;0.0000000;-0.0000000;0.0000001;-0.0000000;0.0000000;0.0000001;-0.0000000;-0.0000000;0.0000000;-0.000000…
0.0;5.1;3.4;0.001849048464;-0.0000000;-0.0000000;-0.0000000;-0.0000000;-0.0000000;-0.0000000;-0.0000000;-0.0000000;-0.0000000;-0.0000000;-0.0000000;-0.0000000;-0.0000000;-0.0000000;0.0000001;-0.0000000;0.0000000;-0.0000000;-0.0000000;-0.0000000;0.0000000;0.0000000;-0.0000000;0.0000003;-0.0000000;0.0000000;-0.0000000;0.0000001;-0.0000000;0.0000000;0.0000001;-0.0000000;-0.0000000;0.0000000;-0.00000…
0.0;5.2;3.4;0.001585524152;-0.0000000;-0.0000000;-0.0000000;-0.0000000;-0.0000000;-0.0000000;-0.0000000;-0.0000000;-0.0000000;-0.0000000;-0.0000000;-0.0000000;-0.0000000;-0.0000000;0.0000001;-0.0000000;0.0000000;-0.0000000;-0.0000000;-0.0000000;0.0000000;0.0000000;-0.0000000;0.0000003;-0.0000000;0.0000000;-0.0000000;0.0000001;-0.0000000;0.0000000;0.0000001;-0.0000000;-0.0000000;0.0000000;-0.00000…
0.0;5.3;3.4;0.001353594322;-0.0000000;-0.0000000;-0.0000000;-0.0000000;-0.0000000;-0.0000000;-0.0000000;-0.0000000;-0.0000000;-0.0000000;-0.0000000;-0.0000000;-0.0000000;-0.0000000;0.0000001;-0.0000000;0.0000000;-0.0000000;-0.0000000;-0.0000000;0.0000000;0.0000000;-0.0000000;0.0000003;-0.0000000;-0.0000000;-0.0000000;0.0000001;-0.0000000;0.0000000;0.0000001;-0.0000000;-0.0000000;0.0000000;-0.0000…
0.0;5.4;3.4;0.001150529443;-0.0000000;-0.0000000;-0.0000000;-0.0000000;-0.0000000;-0.0000000;-0.0000000;-0.0000000;-0.0000000;-0.0000000;-0.0000000;-0.0000000;-0.0000000;-0.0000000;0.0000001;-0.0000000;0.0000000;-0.0000000;-0.0000000;-0.0000000;0.0000000;0.0000000;-0.0000000;0.0000003;-0.0000000;-0.0000000;-0.0000000;0.0000001;-0.0000000;0.0000000;0.0000000;-0.0000000;-0.0000000;0.0000000;-0.0000…
0.0;5.5;3.4;0.000973638316;-0.0000000;-0.0000000;-0.0000000;-0.0000000;-0.0000000;-0.0000000;-0.0000000;-0.0000000;-0.0000000;-0.0000000;-0.0000000;-0.0000000;-0.0000000;-0.0000000;0.0000001;-0.0000000;0.0000000;-0.0000000;-0.0000000;-0.0000000;0.0000000;0.0000000;-0.0000000;0.0000002;-0.0000000;-0.0000000;-0.0000000;0.0000001;-0.0000000;0.0000000;0.0000000;-0.0000000;-0.0000000;0.0000000;-0.0000…
0.0;5.6;3.4;0.000820312110;-0.0000000;-0.0000000;-0.0000000;-0.0000000;-0.0000000;-0.0000000;-0.0000000;-0.0000000;-0.0000000;-0.0000000;-0.0000000;-0.0000000;-0.0000000;-0.0000000;0.0000001;-0.0000000;0.0000000;-0.0000000;-0.0000000;-0.0000000;0.0000000;0.0000000;-0.0000000;0.0000002;-0.0000000;-0.0000000;-0.0000000;0.0000001;-0.0000000;0.0000000;0.0000000;-0.0000000;-0.0000000;0.0000000;-0.0000…
0.0;5.7;3.4;0.000688059205;-0.0000000;-0.0000000;-0.0000000;-0.0000000;-0.0000000;-0.0000000;-0.0000000;-0.0000000;-0.0000000;-0.0000000;-0.0000000;-0.0000000;-0.0000000;-0.0000000;0.0000001;-0.0000000;0.0000000;-0.0000000;-0.0000000;-0.0000000;0.0000000;0.0000000;-0.0000000;0.0000002;-0.0000000;-0.0000000;-0.0000000;0.0000000;-0.0000000;0.0000000;0.0000000;-0.0000000;-0.0000000;0.0000000;-0.0000…
0.0;5.8;3.4;0.000574530999;-0.0000000;-0.0000000;-0.0000000;-0.0000000;-0.0000000;-0.0000000;-0.0000000;-0.0000000;-0.0000000;-0.0000000;-0.0000000;-0.0000000;-0.0000000;-0.0000000;0.0000001;-0.0000000;0.0000000;-0.0000000;-0.0000000;-0.0000000;0.0000000;0.0000000;-0.0000000;0.0000002;-0.0000000;-0.0000000;-0.0000000;0.0000000;-0.0000000;0.0000000;0.0000000;-0.0000000;-0.0000000;0.0000000;-0.0000…
0.0;5.9;3.4;0.000477539366;-0.0000000;-0.0000000;-0.0000000;-0.0000000;-0.0000000;-0.0000000;-0.0000000;-0.0000000;-0.0000000;-0.0000000;-0.0000000;-0.0000000;-0.0000000;-0.0000000;0.0000001;-0.0000000;0.0000000;-0.0000000;-0.0000000;-0.0000000;0.0000000;0.0000000;-0.0000000;0.0000001;-0.0000000;-0.0000000;-0.0000000;0.0000000;-0.0000000;0.0000000;0.0000000;-0.0000000;-0.0000000;0.0000000;-0.0000…
0.0;6.0;3.4;0.000395066764;-0.0000000;-0.0000000;-0.0000000;-0.0000000;-0.0000000;-0.0000000;-0.0000000;-0.0000000;-0.0000000;-0.0000000;-0.0000000;-0.0000000;-0.0000000;-0.0000000;0.0000001;-0.0000000;0.0000000;-0.0000000;-0.0000000;-0.0000000;-0.0000000;0.0000000;-0.0000000;0.0000001;-0.0000000;-0.0000000;-0.0000000;0.0000000;-0.0000000;0.0000000;0.0000000;-0.0000000;-0.0000000;0.0000000;-0.000…
0.1;0.0;3.4;0.051979917630;-0.0000000;-0.0000000;-0.0000000;-0.0000000;-0.0000000;-0.0000000;-0.0000000;-0.0000000;-0.0000000;-0.0000000;-0.0000000;-0.0000000;-0.0000000;-0.0000000;0.0000004;-0.0000000;0.0000002;-0.0000000;-0.0000000;0.0000000;-0.0000000;0.0000001;-0.0000000;-0.0000000;-0.0000000;-0.0000000;-0.0000000;-0.0000000;-0.0000000;0.0000005;-0.0000000;-0.0000000;-0.0000000;-0.0000000;-0.…
0.1;0.1;3.4;0.051767501839;-0.0000000;-0.0000000;-0.0000000;-0.0000000;-0.0000000;-0.0000000;-0.0000000;-0.0000000;-0.0000000;-0.0000000;-0.0000000;-0.0000000;-0.0000000;-0.0000000;0.0000004;-0.0000000;0.0000002;-0.0000000;-0.0000000;0.0000000;-0.0000000;0.0000001;-0.0000000;-0.0000000;-0.0000000;-0.0000000;-0.0000000;-0.0000000;-0.0000000;0.0000005;-0.0000000;-0.0000000;-0.0000000;-0.0000000;-0.…
0.1;0.2;3.4;0.051140429603;-0.0000000;-0.0000000;-0.0000000;-0.0000000;-0.0000000;-0.0000000;-0.0000000;-0.0000000;-0.0000000;-0.0000000;-0.0000000;-0.0000000;-0.0000000;-0.0000000;0.0000004;-0.0000000;0.0000002;-0.0000000;-0.0000000;0.0000000;-0.0000000;0.0000001;-0.0000000;-0.0000000;-0.0000000;-0.0000000;-0.0000000;-0.0000000;-0.0000000;0.0000005;0.0000000;-0.0000000;-0.0000000;-0.0000000;-0.0…
0.1;0.3;3.4;0.050128395066;-0.0000000;-0.0000000;-0.0000000;-0.0000000;-0.0000000;-0.0000000;-0.0000000;-0.0000000;-0.0000000;-0.0000000;-0.0000000;-0.0000000;-0.0000000;-0.0000000;0.0000004;-0.0000000;0.0000002;-0.0000000;-0.0000000;0.0000000;-0.0000000;0.0000001;-0.0000000;-0.0000000;-0.0000000;0.0000000;-0.0000000;-0.0000000;-0.0000000;0.0000005;0.0000000;-0.0000000;-0.0000000;-0.0000000;-0.00…
0.1;0.4;3.4;0.048778215395;-0.0000000;-0.0000000;-0.0000000;-0.0000000;-0.0000000;-0.0000000;-0.0000000;-0.0000000;-0.0000000;-0.0000000;-0.0000000;-0.0000000;-0.0000000;-0.0000000;0.0000004;-0.0000000;0.0000002;0.0000000;-0.0000000;0.0000000;-0.0000000;0.0000001;-0.0000000;-0.0000000;-0.0000000;0.0000000;-0.0000000;-0.0000000;-0.0000000;0.0000005;0.0000000;-0.0000000;-0.0000000;-0.0000000;-0.000…
0.1;0.5;3.4;0.047150147079;-0.0000000;-0.0000000;-0.0000000;-0.0000000;-0.0000000;-0.0000000;-0.0000000;-0.0000000;-0.0000000;-0.0000000;-0.0000000;-0.0000000;-0.0000000;-0.0000000;0.0000004;-0.0000000;0.0000002;0.0000000;-0.0000000;0.0000000;-0.0000000;0.0000001;-0.0000000;-0.0000000;-0.0000000;0.0000000;-0.0000000;-0.0000000;-0.0000000;0.0000005;0.0000000;-0.0000000;-0.0000000;-0.0000000;-0.000…
0.1;0.6;3.4;0.045313325322;-0.0000000;-0.0000000;-0.0000000;-0.0000000;-0.0000000;-0.0000000;-0.0000000;-0.0000000;-0.0000000;-0.0000000;-0.0000000;-0.0000000;-0.0000000;-0.0000000;0.0000004;-0.0000000;0.0000002;0.0000000;-0.0000000;0.0000000;-0.0000000;0.0000001;-0.0000000;-0.0000000;-0.0000000;0.0000000;-0.0000000;0.0000000;-0.0000000;0.0000004;0.0000000;-0.0000000;-0.0000000;-0.0000000;-0.0000…
0.1;0.7;3.4;0.043340806816;-0.0000000;-0.0000000;-0.0000000;-0.0000000;-0.0000000;-0.0000000;-0.0000000;-0.0000000;-0.0000000;-0.0000000;-0.0000000;-0.0000000;-0.0000000;-0.0000000;0.0000004;-0.0000000;0.0000002;0.0000000;-0.0000000;0.0000000;-0.0000000;0.0000001;-0.0000000;-0.0000000;-0.0000000;0.0000000;-0.0000000;0.0000000;0.0000000;0.0000004;0.0000001;-0.0000000;-0.0000000;-0.0000000;-0.00000…
0.1;0.8;3.4;0.041304696212;-0.0000000;-0.0000000;-0.0000000;-0.0000000;-0.0000000;-0.0000000;-0.0000000;-0.0000000;-0.0000000;-0.0000000;-0.0000000;-0.0000000;-0.0000000;-0.0000000;0.0000004;-0.0000000;0.0000002;0.0000000;-0.0000000;0.0000000;-0.0000000;0.0000001;-0.0000000;-0.0000000;-0.0000000;0.0000000;-0.0000000;0.0000000;0.0000000;0.0000004;0.0000001;-0.0000000;-0.0000000;0.0000000;-0.000000…
0.1;0.9;3.4;0.039271775542;-0.0000000;-0.0000000;-0.0000000;-0.0000000;-0.0000000;-0.0000000;-0.0000000;-0.0000000;-0.0000000;-0.0000000;-0.0000000;-0.0000000;-0.0000000;-0.0000000;0.0000004;-0.0000000;0.0000001;0.0000000;-0.0000000;-0.0000000;-0.0000000;0.0000001;-0.0000000;-0.0000000;-0.0000000;0.0000000;-0.0000000;0.0000000;0.0000000;0.0000004;0.0000001;-0.0000000;-0.0000000;0.0000000;-0.00000…
0.1;1.0;3.4;0.037299951927;-0.0000000;-0.0000000;-0.0000000;-0.0000000;-0.0000000;-0.0000000;-0.0000000;-0.0000000;-0.0000000;-0.0000000;-0.0000000;-0.0000000;-0.0000000;-0.0000000;0.0000004;-0.0000000;0.0000001;0.0000000;-0.0000000;-0.0000000;-0.0000000;0.0000000;-0.0000000;-0.0000000;-0.0000000;0.0000000;-0.0000000;0.0000000;0.0000000;0.0000003;0.0000001;-0.0000000;-0.0000000;0.0000000;-0.00000…
0.1;1.1;3.4;0.035435715058;-0.0000000;-0.0000000;-0.0000000;-0.0000000;-0.0000000;-0.0000000;-0.0000000;-0.0000000;-0.0000000;-0.0000000;-0.0000000;-0.0000000;-0.0000000;-0.0000000;0.0000003;-0.0000000;0.0000001;0.0000000;-0.0000000;-0.0000000;-0.0000000;0.0000000;-0.0000000;0.0000000;-0.0000000;0.0000000;-0.0000000;0.0000000;0.0000000;0.0000003;0.0000001;-0.0000000;-0.0000000;0.0000000;-0.000000…
0.1;1.2;3.4;0.033712673705;-0.0000000;-0.0000000;-0.0000000;-0.0000000;-0.0000000;-0.0000000;-0.0000000;-0.0000000;-0.0000000;-0.0000000;-0.0000000;-0.0000000;-0.0000000;-0.0000000;0.0000003;-0.0000000;0.0000001;0.0000000;-0.0000000;-0.0000000;-0.0000000;0.0000000;-0.0000000;0.0000000;-0.0000000;0.0000000;-0.0000000;0.0000001;0.0000000;0.0000003;0.0000001;-0.0000000;-0.0000000;0.0000000;-0.000000…
0.1;1.3;3.4;0.032151136200;-0.0000000;-0.0000000;-0.0000000;-0.0000000;-0.0000000;-0.0000000;-0.0000000;-0.0000000;-0.0000000;-0.0000000;-0.0000000;-0.0000000;-0.0000000;-0.0000000;0.0000003;-0.0000000;0.0000001;0.0000001;-0.0000000;-0.0000000;-0.0000000;0.0000000;-0.0000000;0.0000000;-0.0000000;0.0000000;-0.0000000;0.0000001;0.0000000;0.0000003;0.0000002;-0.0000000;-0.0000000;0.0000000;-0.000000…
0.1;1.4;3.4;0.030758622067;-0.0000000;-0.0000000;-0.0000000;-0.0000000;-0.0000000;-0.0000000;-0.0000000;-0.0000000;-0.0000000;-0.0000000;-0.0000000;-0.0000000;-0.0000000;-0.0000000;0.0000003;-0.0000000;0.0000001;0.0000001;-0.0000000;-0.0000000;-0.0000000;0.0000000;-0.0000000;0.0000000;-0.0000000;0.0000000;-0.0000000;0.0000001;0.0000000;0.0000002;0.0000002;-0.0000000;-0.0000000;0.0000000;-0.000000…
0.1;1.5;3.4;0.029531142200;-0.0000000;-0.0000000;-0.0000000;-0.0000000;-0.0000000;-0.0000000;-0.0000000;-0.0000000;-0.0000000;-0.0000000;-0.0000000;-0.0000000;-0.0000000;-0.0000000;0.0000003;-0.0000000;0.0000001;0.0000001;-0.0000000;-0.0000000;-0.0000000;0.0000000;-0.0000000;0.0000001;-0.0000000;0.0000000;-0.0000000;0.0000001;-0.0000000;0.0000002;0.0000002;-0.0000000;-0.0000000;0.0000000;-0.00000…
0.1;1.6;3.4;0.028455059447;-0.0000000;-0.0000000;-0.0000000;-0.0000000;-0.0000000;-0.0000000;-0.0000000;-0.0000000;-0.0000000;-0.0000000;-0.0000000;-0.0000000;-0.0000000;-0.0000000;0.0000003;-0.0000000;0.0000001;0.0000001;-0.0000000;-0.0000000;-0.0000000;-0.0000000;-0.0000000;0.0000001;-0.0000000;0.0000000;-0.0000000;0.0000001;-0.0000000;0.0000002;0.0000003;-0.0000000;-0.0000000;0.0000000;-0.0000…
0.1;1.7;3.4;0.027509333791;-0.0000000;-0.0000000;-0.0000000;-0.0000000;-0.0000000;-0.0000000;-0.0000000;-0.0000000;-0.0000000;-0.0000000;-0.0000000;-0.0000000;-0.0000000;-0.0000000;0.0000003;-0.0000000;0.0000001;0.0000002;-0.0000000;-0.0000000;-0.0000000;-0.0000000;-0.0000000;0.0000001;-0.0000000;0.0000000;-0.0000000;0.0000001;-0.0000000;0.0000002;0.0000003;-0.0000000;-0.0000000;0.0000000;-0.0000…
0.1;1.8;3.4;0.026667960555;-0.0000000;-0.0000000;-0.0000000;-0.0000000;-0.0000000;-0.0000000;-0.0000000;-0.0000000;-0.0000000;-0.0000000;-0.0000000;-0.0000000;-0.0000000;-0.0000000;0.0000002;-0.0000000;0.0000001;0.0000002;-0.0000000;-0.0000000;-0.0000000;-0.0000000;-0.0000000;0.0000001;-0.0000000;0.0000000;-0.0000000;0.0000002;0.0000000;0.0000001;0.0000004;-0.0000000;-0.0000000;0.0000000;-0.00000…
0.1;1.9;3.4;0.025902421784;-0.0000000;-0.0000000;-0.0000000;-0.0000000;-0.0000000;-0.0000000;-0.0000000;-0.0000000;-0.0000000;-0.0000000;-0.0000000;-0.0000000;-0.0000000;-0.0000000;0.0000002;-0.0000000;0.0000001;0.0000002;-0.0000000;-0.0000000;-0.0000000;-0.0000000;-0.0000000;0.0000002;-0.0000000;0.0000000;-0.0000000;0.0000002;0.0000000;0.0000001;0.0000004;-0.0000000;-0.0000000;0.0000000;-0.00000…
0.1;2.0;3.4;0.025183988471;-0.0000000;-0.0000000;-0.0000000;-0.0000000;-0.0000000;-0.0000000;-0.0000000;-0.0000000;-0.0000000;-0.0000000;-0.0000000;-0.0000000;-0.0000000;-0.0000000;0.0000002;-0.0000000;0.0000001;0.0000003;-0.0000000;-0.0000000;0.0000000;-0.0000000;-0.0000000;0.0000002;-0.0000000;0.0000000;-0.0000000;0.0000002;0.0000000;0.0000001;0.0000005;-0.0000000;-0.0000000;0.0000000;-0.000000…
0.1;2.1;3.4;0.024485734615;-0.0000000;-0.0000000;-0.0000000;-0.0000000;-0.0000000;-0.0000000;-0.0000000;-0.0000000;-0.0000000;-0.0000000;-0.0000000;-0.0000000;-0.0000000;-0.0000000;0.0000002;-0.0000000;0.0000001;0.0000003;-0.0000000;-0.0000000;0.0000000;-0.0000000;-0.0000000;0.0000003;-0.0000000;0.0000000;-0.0000000;0.0000002;0.0000000;0.0000001;0.0000006;-0.0000000;-0.0000000;0.0000000;-0.000000…
0.1;2.2;3.4;0.023784154062;-0.0000000;-0.0000000;-0.0000000;-0.0000000;-0.0000000;-0.0000000;-0.0000000;-0.0000000;-0.0000000;-0.0000000;-0.0000000;-0.0000000;-0.0000000;-0.0000000;0.0000001;-0.0000000;0.0000001;0.0000003;-0.0000000;-0.0000000;0.0000000;0.0000000;-0.0000000;0.0000003;-0.0000000;0.0000000;-0.0000000;0.0000003;0.0000000;0.0000001;0.0000006;-0.0000000;-0.0000000;0.0000000;-0.0000000…
0.1;2.3;3.4;0.023060307732;-0.0000000;-0.0000000;-0.0000000;-0.0000000;-0.0000000;-0.0000000;-0.0000000;-0.0000000;-0.0000000;-0.0000000;-0.0000000;-0.0000000;-0.0000000;-0.0000000;0.0000001;-0.0000000;0.0000001;0.0000004;-0.0000000;-0.0000000;0.0000000;0.0000000;-0.0000000;0.0000003;-0.0000000;0.0000000;-0.0000000;0.0000003;0.0000000;0.0000001;0.0000007;-0.0000000;-0.0000000;0.0000000;-0.0000000…
0.1;2.4;3.4;0.022300470903;-0.0000000;-0.0000000;-0.0000000;-0.0000000;-0.0000000;-0.0000000;-0.0000000;-0.0000000;-0.0000000;-0.0000000;-0.0000000;-0.0000000;-0.0000000;-0.0000000;0.0000001;-0.0000000;0.0000000;0.0000004;-0.0000000;-0.0000000;0.0000000;0.0000000;-0.0000000;0.0000004;-0.0000000;0.0000000;-0.0000000;0.0000003;-0.0000000;0.0000001;0.0000007;-0.0000000;-0.0000000;-0.0000000;-0.00000…
0.1;2.5;3.4;0.021496294192;-0.0000000;-0.0000000;-0.0000000;-0.0000000;-0.0000000;-0.0000000;-0.0000000;-0.0000000;-0.0000000;-0.0000000;-0.0000000;-0.0000000;-0.0000000;-0.0000000;0.0000001;-0.0000000;0.0000000;0.0000004;-0.0000000;-0.0000000;0.0000000;0.0000000;-0.0000000;0.0000004;-0.0000000;0.0000000;-0.0000000;0.0000003;-0.0000000;0.0000000;0.0000008;-0.0000000;-0.0000000;-0.0000000;-0.00000…
0.1;2.6;3.4;0.020644533101;-0.0000000;-0.0000000;-0.0000000;-0.0000000;-0.0000000;-0.0000000;-0.0000000;-0.0000000;-0.0000000;-0.0000000;-0.0000000;-0.0000000;-0.0000000;-0.0000000;0.0000000;-0.0000000;0.0000000;0.0000005;-0.0000000;-0.0000000;0.0000000;0.0000000;-0.0000000;0.0000004;-0.0000000;0.0000000;-0.0000000;0.0000003;-0.0000000;0.0000000;0.0000008;-0.0000000;-0.0000000;-0.0000000;-0.00000…
0.1;2.7;3.4;0.019746434447;-0.0000000;-0.0000000;-0.0000000;-0.0000000;-0.0000000;-0.0000000;-0.0000000;-0.0000000;-0.0000000;-0.0000000;-0.0000000;-0.0000000;-0.0000000;-0.0000000;0.0000000;-0.0000000;0.0000000;0.0000005;-0.0000000;-0.0000000;0.0000000;0.0000000;-0.0000000;0.0000005;-0.0000000;0.0000000;-0.0000000;0.0000004;-0.0000000;0.0000000;0.0000009;-0.0000000;-0.0000000;-0.0000000;-0.00000…
0.1;2.8;3.4;0.018806889222;-0.0000000;-0.0000000;-0.0000000;-0.0000000;-0.0000000;-0.0000000;-0.0000000;-0.0000000;-0.0000000;-0.0000000;-0.0000000;-0.0000000;-0.0000000;-0.0000000;-0.0000000;-0.0000000;0.0000000;0.0000005;-0.0000000;-0.0000000;0.0000000;0.0000000;-0.0000000;0.0000005;-0.0000000;0.0000000;-0.0000000;0.0000004;-0.0000000;0.0000000;0.0000009;-0.0000000;-0.0000000;-0.0000000;-0.0000…
0.1;2.9;3.4;0.017833468454;-0.0000000;-0.0000000;-0.0000000;-0.0000000;-0.0000000;-0.0000000;-0.0000000;-0.0000000;-0.0000000;-0.0000000;-0.0000000;-0.0000000;-0.0000000;-0.0000000;-0.0000000;-0.0000000;0.0000000;0.0000005;-0.0000000;-0.0000000;0.0000000;0.0000000;-0.0000000;0.0000005;-0.0000000;0.0000000;-0.0000000;0.0000004;-0.0000000;0.0000000;0.0000009;-0.0000000;-0.0000000;-0.0000000;-0.0000…
0.1;3.0;3.4;0.016835451221;-0.0000000;-0.0000000;-0.0000000;-0.0000000;-0.0000000;-0.0000000;-0.0000000;-0.0000000;-0.0000000;-0.0000000;-0.0000000;-0.0000000;-0.0000000;-0.0000000;-0.0000000;-0.0000000;0.0000000;0.0000005;-0.0000000;-0.0000000;0.0000000;0.0000001;-0.0000000;0.0000005;-0.0000000;0.0000000;-0.0000000;0.0000004;-0.0000000;0.0000000;0.0000009;-0.0000000;-0.0000000;-0.0000000;-0.0000…
0.1;3.1;3.4;0.015822934874;-0.0000000;-0.0000000;-0.0000000;-0.0000000;-0.0000000;-0.0000000;-0.0000000;-0.0000000;-0.0000000;-0.0000000;-0.0000000;-0.0000000;-0.0000000;-0.0000000;-0.0000000;-0.0000000;0.0000000;0.0000005;-0.0000000;-0.0000000;0.0000000;0.0000001;-0.0000000;0.0000005;-0.0000000;0.0000000;-0.0000000;0.0000004;-0.0000000;0.0000000;0.0000009;-0.0000000;-0.0000000;-0.0000000;-0.0000…
0.1;3.2;3.4;0.014806090686;-0.0000000;-0.0000000;-0.0000000;-0.0000000;-0.0000000;-0.0000000;-0.0000000;-0.0000000;-0.0000000;-0.0000000;-0.0000000;-0.0000000;-0.0000000;-0.0000000;-0.0000000;-0.0000000;0.0000000;0.0000005;-0.0000000;-0.0000000;0.0000000;0.0000001;-0.0000000;0.0000006;-0.0000000;0.0000000;-0.0000000;0.0000004;-0.0000000;0.0000000;0.0000009;-0.0000000;-0.0000000;-0.0000000;-0.0000…
0.1;3.3;3.4;0.013794598554;-0.0000000;-0.0000000;-0.0000000;-0.0000000;-0.0000000;-0.0000000;-0.0000000;-0.0000000;-0.0000000;-0.0000000;-0.0000000;-0.0000000;-0.0000000;-0.0000000;-0.0000000;-0.0000000;0.0000000;0.0000005;-0.0000000;-0.0000000;0.0000000;0.0000001;-0.0000000;0.0000006;-0.0000000;0.0000000;-0.0000000;0.0000004;-0.0000000;0.0000000;0.0000009;-0.0000000;-0.0000000;-0.0000000;-0.0000…
0.1;3.4;3.4;0.012797266605;-0.0000000;-0.0000000;-0.0000000;-0.0000000;-0.0000000;-0.0000000;-0.0000000;-0.0000000;-0.0000000;-0.0000000;-0.0000000;-0.0000000;-0.0000000;-0.0000000;-0.0000000;-0.0000000;0.0000000;0.0000005;-0.0000000;-0.0000000;0.0000000;0.0000001;-0.0000000;0.0000006;-0.0000000;0.0000000;-0.0000000;0.0000004;-0.0000000;0.0000000;0.0000008;-0.0000000;-0.0000000;-0.0000000;-0.0000…
0.1;3.5;3.4;0.011821819192;-0.0000000;-0.0000000;-0.0000000;-0.0000000;-0.0000000;-0.0000000;-0.0000000;-0.0000000;-0.0000000;-0.0000000;-0.0000000;-0.0000000;-0.0000000;-0.0000000;-0.0000000;-0.0000000;0.0000000;0.0000005;-0.0000000;-0.0000000;0.0000000;0.0000001;-0.0000000;0.0000006;-0.0000000;0.0000000;-0.0000000;0.0000004;-0.0000000;0.0000000;0.0000008;-0.0000000;-0.0000000;-0.0000000;-0.0000…
0.1;3.6;3.4;0.010874821810;-0.0000000;-0.0000000;-0.0000000;-0.0000000;-0.0000000;-0.0000000;-0.0000000;-0.0000000;-0.0000000;-0.0000000;-0.0000000;-0.0000000;-0.0000000;-0.0000000;-0.0000000;-0.0000000;0.0000000;0.0000004;-0.0000000;-0.0000000;0.0000000;0.0000001;-0.0000000;0.0000006;-0.0000000;0.0000000;-0.0000000;0.0000004;-0.0000000;0.0000000;0.0000008;-0.0000000;-0.0000000;-0.0000000;-0.0000…
0.1;3.7;3.4;0.009961704451;-0.0000000;-0.0000000;-0.0000000;-0.0000000;-0.0000000;-0.0000000;-0.0000000;-0.0000000;-0.0000000;-0.0000000;-0.0000000;-0.0000000;-0.0000000;-0.0000000;-0.0000000;-0.0000000;0.0000000;0.0000004;-0.0000000;-0.0000000;0.0000000;0.0000001;-0.0000000;0.0000006;-0.0000000;0.0000000;-0.0000000;0.0000004;-0.0000000;0.0000000;0.0000007;-0.0000000;-0.0000000;-0.0000000;-0.0000…
0.1;3.8;3.4;0.009086844939;-0.0000000;-0.0000000;-0.0000000;-0.0000000;-0.0000000;-0.0000000;-0.0000000;-0.0000000;-0.0000000;-0.0000000;-0.0000000;-0.0000000;-0.0000000;-0.0000000;0.0000000;-0.0000000;0.0000000;0.0000004;-0.0000000;-0.0000000;0.0000000;0.0000001;-0.0000000;0.0000006;-0.0000000;0.0000000;-0.0000000;0.0000004;-0.0000000;0.0000000;0.0000006;-0.0000000;-0.0000000;-0.0000000;-0.00000…
0.1;3.9;3.4;0.008253679102;-0.0000000;-0.0000000;-0.0000000;-0.0000000;-0.0000000;-0.0000000;-0.0000000;-0.0000000;-0.0000000;-0.0000000;-0.0000000;-0.0000000;-0.0000000;-0.0000000;0.0000000;-0.0000000;0.0000000;0.0000003;-0.0000000;-0.0000000;0.0000000;0.0000001;-0.0000000;0.0000005;-0.0000000;0.0000000;-0.0000000;0.0000004;-0.0000000;0.0000000;0.0000006;-0.0000000;-0.0000000;-0.0000000;-0.00000…
0.1;4.0;3.4;0.007464813087;-0.0000000;-0.0000000;-0.0000000;-0.0000000;-0.0000000;-0.0000000;-0.0000000;-0.0000000;-0.0000000;-0.0000000;-0.0000000;-0.0000000;-0.0000000;-0.0000000;0.0000000;-0.0000000;0.0000000;0.0000003;-0.0000000;-0.0000000;0.0000000;0.0000001;-0.0000000;0.0000005;-0.0000000;0.0000000;-0.0000000;0.0000004;-0.0000000;0.0000000;0.0000005;-0.0000000;-0.0000000;-0.0000000;-0.00000…
0.1;4.1;3.4;0.006722122548;-0.0000000;-0.0000000;-0.0000000;-0.0000000;-0.0000000;-0.0000000;-0.0000000;-0.0000000;-0.0000000;-0.0000000;-0.0000000;-0.0000000;-0.0000000;-0.0000000;0.0000000;-0.0000000;0.0000000;0.0000003;-0.0000000;-0.0000000;0.0000000;0.0000001;-0.0000000;0.0000005;-0.0000000;0.0000000;-0.0000000;0.0000003;-0.0000000;0.0000000;0.0000005;-0.0000000;-0.0000000;-0.0000000;-0.00000…
0.1;4.2;3.4;0.006026832162;-0.0000000;-0.0000000;-0.0000000;-0.0000000;-0.0000000;-0.0000000;-0.0000000;-0.0000000;-0.0000000;-0.0000000;-0.0000000;-0.0000000;-0.0000000;-0.0000000;0.0000001;-0.0000000;0.0000000;0.0000002;-0.0000000;-0.0000000;0.0000000;0.0000001;-0.0000000;0.0000005;-0.0000000;0.0000000;-0.0000000;0.0000003;-0.0000000;0.0000000;0.0000004;-0.0000000;-0.0000000;0.0000000;-0.000000…
0.1;4.3;3.4;0.005379575755;-0.0000000;-0.0000000;-0.0000000;-0.0000000;-0.0000000;-0.0000000;-0.0000000;-0.0000000;-0.0000000;-0.0000000;-0.0000000;-0.0000000;-0.0000000;-0.0000000;0.0000001;-0.0000000;0.0000000;0.0000002;-0.0000000;-0.0000000;0.0000000;0.0000001;-0.0000000;0.0000005;-0.0000000;0.0000000;-0.0000000;0.0000003;-0.0000000;0.0000000;0.0000004;-0.0000000;-0.0000000;0.0000000;-0.000000…
0.1;4.4;3.4;0.004780441720;-0.0000000;-0.0000000;-0.0000000;-0.0000000;-0.0000000;-0.0000000;-0.0000000;-0.0000000;-0.0000000;-0.0000000;-0.0000000;-0.0000000;-0.0000000;-0.0000000;0.0000001;-0.0000000;0.0000000;0.0000001;-0.0000000;-0.0000000;0.0000000;0.0000001;-0.0000000;0.0000005;-0.0000000;0.0000000;-0.0000000;0.0000003;-0.0000000;0.0000000;0.0000003;-0.0000000;-0.0000000;0.0000000;-0.000000…
0.1;4.5;3.4;0.004229010414;-0.0000000;-0.0000000;-0.0000000;-0.0000000;-0.0000000;-0.0000000;-0.0000000;-0.0000000;-0.0000000;-0.0000000;-0.0000000;-0.0000000;-0.0000000;-0.0000000;0.0000001;-0.0000000;0.0000000;0.0000001;-0.0000000;-0.0000000;0.0000000;0.0000001;-0.0000000;0.0000005;-0.0000000;0.0000000;-0.0000000;0.0000002;-0.0000000;0.0000000;0.0000003;-0.0000000;-0.0000000;0.0000000;-0.000000…
0.1;4.6;3.4;0.003724390197;-0.0000000;-0.0000000;-0.0000000;-0.0000000;-0.0000000;-0.0000000;-0.0000000;-0.0000000;-0.0000000;-0.0000000;-0.0000000;-0.0000000;-0.0000000;-0.0000000;0.0000001;-0.0000000;0.0000000;0.0000001;-0.0000000;-0.0000000;0.0000000;0.0000001;-0.0000000;0.0000004;-0.0000000;0.0000000;-0.0000000;0.0000002;-0.0000000;0.0000000;0.0000002;-0.0000000;-0.0000000;0.0000000;-0.000000…
0.1;4.7;3.4;0.003265257357;-0.0000000;-0.0000000;-0.0000000;-0.0000000;-0.0000000;-0.0000000;-0.0000000;-0.0000000;-0.0000000;-0.0000000;-0.0000000;-0.0000000;-0.0000000;-0.0000000;0.0000001;-0.0000000;0.0000000;0.0000001;-0.0000000;-0.0000000;0.0000000;0.0000000;-0.0000000;0.0000004;-0.0000000;0.0000000;-0.0000000;0.0000002;-0.0000000;0.0000000;0.0000002;-0.0000000;-0.0000000;0.0000000;-0.000000…
0.1;4.8;3.4;0.002849903017;-0.0000000;-0.0000000;-0.0000000;-0.0000000;-0.0000000;-0.0000000;-0.0000000;-0.0000000;-0.0000000;-0.0000000;-0.0000000;-0.0000000;-0.0000000;-0.0000000;0.0000001;-0.0000000;0.0000000;0.0000000;-0.0000000;-0.0000000;0.0000000;0.0000000;-0.0000000;0.0000004;-0.0000000;0.0000000;-0.0000000;0.0000002;-0.0000000;0.0000000;0.0000002;-0.0000000;-0.0000000;0.0000000;-0.000000…
0.1;4.9;3.4;0.002476287891;-0.0000000;-0.0000000;-0.0000000;-0.0000000;-0.0000000;-0.0000000;-0.0000000;-0.0000000;-0.0000000;-0.0000000;-0.0000000;-0.0000000;-0.0000000;-0.0000000;0.0000001;-0.0000000;0.0000000;0.0000000;-0.0000000;-0.0000000;0.0000000;0.0000000;-0.0000000;0.0000004;-0.0000000;0.0000000;-0.0000000;0.0000002;-0.0000000;0.0000000;0.0000001;-0.0000000;-0.0000000;0.0000000;-0.000000…
0.1;5.0;3.4;0.002142103758;-0.0000000;-0.0000000;-0.0000000;-0.0000000;-0.0000000;-0.0000000;-0.0000000;-0.0000000;-0.0000000;-0.0000000;-0.0000000;-0.0000000;-0.0000000;-0.0000000;0.0000001;-0.0000000;0.0000000;0.0000000;-0.0000000;-0.0000000;0.0000000;0.0000000;-0.0000000;0.0000004;-0.0000000;0.0000000;-0.0000000;0.0000001;-0.0000000;0.0000000;0.0000001;-0.0000000;-0.0000000;0.0000000;-0.000000…
0.1;5.1;3.4;0.001844839197;-0.0000000;-0.0000000;-0.0000000;-0.0000000;-0.0000000;-0.0000000;-0.0000000;-0.0000000;-0.0000000;-0.0000000;-0.0000000;-0.0000000;-0.0000000;-0.0000000;0.0000001;-0.0000000;0.0000000;-0.0000000;-0.0000000;-0.0000000;0.0000000;0.0000000;-0.0000000;0.0000003;-0.0000000;0.0000000;-0.0000000;0.0000001;-0.0000000;0.0000000;0.0000001;-0.0000000;-0.0000000;0.0000000;-0.00000…
0.1;5.2;3.4;0.001581846397;-0.0000000;-0.0000000;-0.0000000;-0.0000000;-0.0000000;-0.0000000;-0.0000000;-0.0000000;-0.0000000;-0.0000000;-0.0000000;-0.0000000;-0.0000000;-0.0000000;0.0000001;-0.0000000;0.0000000;-0.0000000;-0.0000000;-0.0000000;0.0000000;0.0000000;-0.0000000;0.0000003;-0.0000000;0.0000000;-0.0000000;0.0000001;-0.0000000;0.0000000;0.0000001;-0.0000000;-0.0000000;0.0000000;-0.00000…
0.1;5.3;3.4;0.001350405772;-0.0000000;-0.0000000;-0.0000000;-0.0000000;-0.0000000;-0.0000000;-0.0000000;-0.0000000;-0.0000000;-0.0000000;-0.0000000;-0.0000000;-0.0000000;-0.0000000;0.0000001;-0.0000000;0.0000000;-0.0000000;-0.0000000;-0.0000000;0.0000000;0.0000000;-0.0000000;0.0000003;-0.0000000;-0.0000000;-0.0000000;0.0000001;-0.0000000;0.0000000;0.0000001;-0.0000000;-0.0000000;0.0000000;-0.0000…
0.1;5.4;3.4;0.001147785508;-0.0000000;-0.0000000;-0.0000000;-0.0000000;-0.0000000;-0.0000000;-0.0000000;-0.0000000;-0.0000000;-0.0000000;-0.0000000;-0.0000000;-0.0000000;-0.0000000;0.0000001;-0.0000000;0.0000000;-0.0000000;-0.0000000;-0.0000000;0.0000000;0.0000000;-0.0000000;0.0000003;-0.0000000;-0.0000000;-0.0000000;0.0000001;-0.0000000;0.0000000;0.0000000;-0.0000000;-0.0000000;0.0000000;-0.0000…
0.1;5.5;3.4;0.000971293851;-0.0000000;-0.0000000;-0.0000000;-0.0000000;-0.0000000;-0.0000000;-0.0000000;-0.0000000;-0.0000000;-0.0000000;-0.0000000;-0.0000000;-0.0000000;-0.0000000;0.0000001;-0.0000000;0.0000000;-0.0000000;-0.0000000;-0.0000000;0.0000000;0.0000000;-0.0000000;0.0000002;-0.0000000;-0.0000000;-0.0000000;0.0000001;-0.0000000;0.0000000;0.0000000;-0.0000000;-0.0000000;0.0000000;-0.0000…
0.1;5.6;3.4;0.000818322779;-0.0000000;-0.0000000;-0.0000000;-0.0000000;-0.0000000;-0.0000000;-0.0000000;-0.0000000;-0.0000000;-0.0000000;-0.0000000;-0.0000000;-0.0000000;-0.0000000;0.0000001;-0.0000000;0.0000000;-0.0000000;-0.0000000;-0.0000000;0.0000000;0.0000000;-0.0000000;0.0000002;-0.0000000;-0.0000000;-0.0000000;0.0000001;-0.0000000;0.0000000;0.0000000;-0.0000000;-0.0000000;0.0000000;-0.0000…
0.1;5.7;3.4;0.000686382514;-0.0000000;-0.0000000;-0.0000000;-0.0000000;-0.0000000;-0.0000000;-0.0000000;-0.0000000;-0.0000000;-0.0000000;-0.0000000;-0.0000000;-0.0000000;-0.0000000;0.0000001;-0.0000000;0.0000000;-0.0000000;-0.0000000;-0.0000000;0.0000000;0.0000000;-0.0000000;0.0000002;-0.0000000;-0.0000000;-0.0000000;0.0000000;-0.0000000;0.0000000;0.0000000;-0.0000000;-0.0000000;0.0000000;-0.0000…
0.1;5.8;3.4;0.000573127035;-0.0000000;-0.0000000;-0.0000000;-0.0000000;-0.0000000;-0.0000000;-0.0000000;-0.0000000;-0.0000000;-0.0000000;-0.0000000;-0.0000000;-0.0000000;-0.0000000;0.0000001;-0.0000000;0.0000000;-0.0000000;-0.0000000;-0.0000000;0.0000000;0.0000000;-0.0000000;0.0000002;-0.0000000;-0.0000000;-0.0000000;0.0000000;-0.0000000;0.0000000;0.0000000;-0.0000000;-0.0000000;0.0000000;-0.0000…
0.1;5.9;3.4;0.000476371271;-0.0000000;-0.0000000;-0.0000000;-0.0000000;-0.0000000;-0.0000000;-0.0000000;-0.0000000;-0.0000000;-0.0000000;-0.0000000;-0.0000000;-0.0000000;-0.0000000;0.0000001;-0.0000000;0.0000000;-0.0000000;-0.0000000;-0.0000000;-0.0000000;0.0000000;-0.0000000;0.0000001;-0.0000000;-0.0000000;-0.0000000;0.0000000;-0.0000000;0.0000000;0.0000000;-0.0000000;-0.0000000;0.0000000;-0.000…
0.1;6.0;3.4;0.000394101009;-0.0000000;-0.0000000;-0.0000000;-0.0000000;-0.0000000;-0.0000000;-0.0000000;-0.0000000;-0.0000000;-0.0000000;-0.0000000;-0.0000000;-0.0000000;-0.0000000;0.0000001;-0.0000000;0.0000000;-0.0000000;-0.0000000;-0.0000000;-0.0000000;0.0000000;-0.0000000;0.0000001;-0.0000000;-0.0000000;-0.0000000;0.0000000;-0.0000000;0.0000000;0.0000000;-0.0000000;-0.0000000;0.0000000;-0.000…
0.2;0.0;3.4;0.051476089966;-0.0000000;-0.0000000;-0.0000000;-0.0000000;-0.0000000;-0.0000000;-0.0000000;-0.0000000;-0.0000000;-0.0000000;-0.0000000;-0.0000000;-0.0000000;-0.0000000;0.0000004;-0.0000000;0.0000002;-0.0000000;-0.0000000;0.0000000;-0.0000000;0.0000001;-0.0000000;-0.0000000;-0.0000000;-0.0000000;-0.0000000;-0.0000000;-0.0000000;0.0000005;-0.0000000;-0.0000000;-0.0000000;-0.0000000;-0.…
0.2;0.1;3.4;0.051267727382;-0.0000000;-0.0000000;-0.0000000;-0.0000000;-0.0000000;-0.0000000;-0.0000000;-0.0000000;-0.0000000;-0.0000000;-0.0000000;-0.0000000;-0.0000000;-0.0000000;0.0000004;-0.0000000;0.0000002;-0.0000000;-0.0000000;0.0000000;-0.0000000;0.0000001;-0.0000000;-0.0000000;-0.0000000;-0.0000000;-0.0000000;-0.0000000;-0.0000000;0.0000005;-0.0000000;-0.0000000;-0.0000000;-0.0000000;-0.…
0.2;0.2;3.4;0.050652631390;-0.0000000;-0.0000000;-0.0000000;-0.0000000;-0.0000000;-0.0000000;-0.0000000;-0.0000000;-0.0000000;-0.0000000;-0.0000000;-0.0000000;-0.0000000;-0.0000000;0.0000004;-0.0000000;0.0000002;-0.0000000;-0.0000000;0.0000000;-0.0000000;0.0000001;-0.0000000;-0.0000000;-0.0000000;-0.0000000;-0.0000000;-0.0000000;-0.0000000;0.0000005;0.0000000;-0.0000000;-0.0000000;-0.0000000;-0.0…
0.2;0.3;3.4;0.049659961338;-0.0000000;-0.0000000;-0.0000000;-0.0000000;-0.0000000;-0.0000000;-0.0000000;-0.0000000;-0.0000000;-0.0000000;-0.0000000;-0.0000000;-0.0000000;-0.0000000;0.0000004;-0.0000000;0.0000002;-0.0000000;-0.0000000;0.0000000;-0.0000000;0.0000001;-0.0000000;-0.0000000;-0.0000000;0.0000000;-0.0000000;-0.0000000;-0.0000000;0.0000005;0.0000000;-0.0000000;-0.0000000;-0.0000000;-0.00…
0.2;0.4;3.4;0.048335692147;-0.0000000;-0.0000000;-0.0000000;-0.0000000;-0.0000000;-0.0000000;-0.0000000;-0.0000000;-0.0000000;-0.0000000;-0.0000000;-0.0000000;-0.0000000;-0.0000000;0.0000004;-0.0000000;0.0000002;0.0000000;-0.0000000;0.0000000;-0.0000000;0.0000001;-0.0000000;-0.0000000;-0.0000000;0.0000000;-0.0000000;-0.0000000;0.0000000;0.0000005;0.0000000;-0.0000000;-0.0000000;-0.0000000;-0.0000…
0.2;0.5;3.4;0.046738997440;-0.0000000;-0.0000000;-0.0000000;-0.0000000;-0.0000000;-0.0000000;-0.0000000;-0.0000000;-0.0000000;-0.0000000;-0.0000000;-0.0000000;-0.0000000;-0.0000000;0.0000004;-0.0000000;0.0000002;0.0000000;-0.0000000;0.0000000;-0.0000000;0.0000001;-0.0000000;-0.0000000;-0.0000000;0.0000000;-0.0000000;-0.0000000;0.0000000;0.0000004;0.0000000;-0.0000000;-0.0000000;-0.0000000;-0.0000…
0.2;0.6;3.4;0.044937770186;-0.0000000;-0.0000000;-0.0000000;-0.0000000;-0.0000000;-0.0000000;-0.0000000;-0.0000000;-0.0000000;-0.0000000;-0.0000000;-0.0000000;-0.0000000;-0.0000000;0.0000004;-0.0000000;0.0000002;0.0000000;-0.0000000;0.0000000;-0.0000000;0.0000001;-0.0000000;-0.0000000;-0.0000000;0.0000000;-0.0000000;0.0000000;0.0000000;0.0000004;0.0000000;-0.0000000;-0.0000000;-0.0000000;-0.00000…
0.2;0.7;3.4;0.043003751570;-0.0000000;-0.0000000;-0.0000000;-0.0000000;-0.0000000;-0.0000000;-0.0000000;-0.0000000;-0.0000000;-0.0000000;-0.0000000;-0.0000000;-0.0000000;-0.0000000;0.0000004;-0.0000000;0.0000002;0.0000000;-0.0000000;0.0000000;-0.0000000;0.0000001;-0.0000000;-0.0000000;-0.0000000;0.0000000;-0.0000000;0.0000000;0.0000000;0.0000004;0.0000001;-0.0000000;-0.0000000;-0.0000000;-0.00000…
0.2;0.8;3.4;0.041007739178;-0.0000000;-0.0000000;-0.0000000;-0.0000000;-0.0000000;-0.0000000;-0.0000000;-0.0000000;-0.0000000;-0.0000000;-0.0000000;-0.0000000;-0.0000000;-0.0000000;0.0000004;-0.0000000;0.0000002;0.0000000;-0.0000000;0.0000000;-0.0000000;0.0000001;-0.0000000;-0.0000000;-0.0000000;0.0000000;-0.0000000;0.0000000;0.0000000;0.0000004;0.0000001;-0.0000000;-0.0000000;-0.0000000;-0.00000…
0.2;0.9;3.4;0.039015286313;-0.0000000;-0.0000000;-0.0000000;-0.0000000;-0.0000000;-0.0000000;-0.0000000;-0.0000000;-0.0000000;-0.0000000;-0.0000000;-0.0000000;-0.0000000;-0.0000000;0.0000004;-0.0000000;0.0000001;0.0000000;-0.0000000;0.0000000;-0.0000000;0.0000001;-0.0000000;-0.0000000;-0.0000000;0.0000000;-0.0000000;0.0000000;0.0000000;0.0000004;0.0000001;-0.0000000;-0.0000000;0.0000000;-0.000000…
0.2;1.0;3.4;0.037083202943;-0.0000000;-0.0000000;-0.0000000;-0.0000000;-0.0000000;-0.0000000;-0.0000000;-0.0000000;-0.0000000;-0.0000000;-0.0000000;-0.0000000;-0.0000000;-0.0000000;0.0000004;-0.0000000;0.0000001;0.0000000;-0.0000000;0.0000000;-0.0000000;0.0000000;-0.0000000;-0.0000000;-0.0000000;0.0000000;-0.0000000;0.0000000;0.0000000;0.0000003;0.0000001;-0.0000000;-0.0000000;0.0000000;-0.000000…
0.2;1.1;3.4;0.035257047787;-0.0000000;-0.0000000;-0.0000000;-0.0000000;-0.0000000;-0.0000000;-0.0000000;-0.0000000;-0.0000000;-0.0000000;-0.0000000;-0.0000000;-0.0000000;-0.0000000;0.0000003;-0.0000000;0.0000001;0.0000000;-0.0000000;0.0000000;-0.0000000;0.0000000;-0.0000000;0.0000000;-0.0000000;0.0000000;-0.0000000;0.0000000;0.0000000;0.0000003;0.0000001;-0.0000000;-0.0000000;0.0000000;-0.0000000…
0.2;1.2;3.4;0.033569681500;-0.0000000;-0.0000000;-0.0000000;-0.0000000;-0.0000000;-0.0000000;-0.0000000;-0.0000000;-0.0000000;-0.0000000;-0.0000000;-0.0000000;-0.0000000;-0.0000000;0.0000003;-0.0000000;0.0000001;0.0000000;-0.0000000;0.0000000;-0.0000000;0.0000000;-0.0000000;0.0000000;-0.0000000;0.0000000;-0.0000000;0.0000001;0.0000000;0.0000003;0.0000002;-0.0000000;-0.0000000;0.0000000;-0.0000000…
0.2;1.3;3.4;0.032040848564;-0.0000000;-0.0000000;-0.0000000;-0.0000000;-0.0000000;-0.0000000;-0.0000000;-0.0000000;-0.0000000;-0.0000000;-0.0000000;-0.0000000;-0.0000000;-0.0000000;0.0000003;-0.0000000;0.0000001;0.0000001;-0.0000000;0.0000000;-0.0000000;0.0000000;-0.0000000;0.0000000;-0.0000000;0.0000000;-0.0000000;0.0000001;0.0000000;0.0000003;0.0000002;-0.0000000;-0.0000000;0.0000000;-0.0000000…
0.2;1.4;3.4;0.030677678853;-0.0000000;-0.0000000;-0.0000000;-0.0000000;-0.0000000;-0.0000000;-0.0000000;-0.0000000;-0.0000000;-0.0000000;-0.0000000;-0.0000000;-0.0000000;-0.0000000;0.0000003;-0.0000000;0.0000001;0.0000001;-0.0000000;0.0000000;-0.0000000;0.0000000;-0.0000000;0.0000000;-0.0000000;0.0000000;-0.0000000;0.0000001;0.0000000;0.0000002;0.0000002;-0.0000000;-0.0000000;0.0000000;-0.0000000…
0.2;1.5;3.4;0.029475950376;-0.0000000;-0.0000000;-0.0000000;-0.0000000;-0.0000000;-0.0000000;-0.0000000;-0.0000000;-0.0000000;-0.0000000;-0.0000000;-0.0000000;-0.0000000;-0.0000000;0.0000003;-0.0000000;0.0000001;0.0000001;-0.0000000;0.0000000;-0.0000000;0.0000000;-0.0000000;0.0000001;-0.0000000;0.0000000;-0.0000000;0.0000001;0.0000000;0.0000002;0.0000002;-0.0000000;-0.0000000;0.0000000;-0.0000000…
0.2;1.6;3.4;0.028421928746;-0.0000000;-0.0000000;-0.0000000;-0.0000000;-0.0000000;-0.0000000;-0.0000000;-0.0000000;-0.0000000;-0.0000000;-0.0000000;-0.0000000;-0.0000000;-0.0000000;0.0000003;-0.0000000;0.0000001;0.0000001;-0.0000000;0.0000000;-0.0000000;-0.0000000;-0.0000000;0.0000001;-0.0000000;0.0000000;-0.0000000;0.0000001;0.0000000;0.0000002;0.0000003;-0.0000000;-0.0000000;0.0000000;-0.000000…
0.2;1.7;3.4;0.027494590491;-0.0000000;-0.0000000;-0.0000000;-0.0000000;-0.0000000;-0.0000000;-0.0000000;-0.0000000;-0.0000000;-0.0000000;-0.0000000;-0.0000000;-0.0000000;-0.0000000;0.0000003;-0.0000000;0.0000001;0.0000002;-0.0000000;0.0000000;-0.0000000;-0.0000000;-0.0000000;0.0000001;-0.0000000;0.0000000;-0.0000000;0.0000001;0.0000000;0.0000002;0.0000003;-0.0000000;-0.0000000;0.0000000;-0.000000…
0.2;1.8;3.4;0.026668040503;-0.0000000;-0.0000000;-0.0000000;-0.0000000;-0.0000000;-0.0000000;-0.0000000;-0.0000000;-0.0000000;-0.0000000;-0.0000000;-0.0000000;-0.0000000;-0.0000000;0.0000002;-0.0000000;0.0000001;0.0000002;-0.0000000;0.0000000;-0.0000000;-0.0000000;-0.0000000;0.0000001;-0.0000000;0.0000000;-0.0000000;0.0000002;0.0000000;0.0000001;0.0000004;-0.0000000;-0.0000000;0.0000000;-0.000000…
0.2;1.9;3.4;0.025913944762;-0.0000000;-0.0000000;-0.0000000;-0.0000000;-0.0000000;-0.0000000;-0.0000000;-0.0000000;-0.0000000;-0.0000000;-0.0000000;-0.0000000;-0.0000000;-0.0000000;0.0000002;-0.0000000;0.0000001;0.0000002;-0.0000000;0.0000000;-0.0000000;-0.0000000;-0.0000000;0.0000002;-0.0000000;0.0000000;-0.0000000;0.0000002;0.0000000;0.0000001;0.0000004;-0.0000000;-0.0000000;0.0000000;-0.000000…
0.2;2.0;3.4;0.025203816234;-0.0000000;-0.0000000;-0.0000000;-0.0000000;-0.0000000;-0.0000000;-0.0000000;-0.0000000;-0.0000000;-0.0000000;-0.0000000;-0.0000000;-0.0000000;-0.0000000;0.0000002;-0.0000000;0.0000001;0.0000003;-0.0000000;0.0000000;0.0000000;-0.0000000;-0.0000000;0.0000002;-0.0000000;0.0000000;-0.0000000;0.0000002;0.0000000;0.0000001;0.0000005;-0.0000000;-0.0000000;0.0000000;-0.0000000…
0.2;2.1;3.4;0.024511014698;-0.0000000;-0.0000000;-0.0000000;-0.0000000;-0.0000000;-0.0000000;-0.0000000;-0.0000000;-0.0000000;-0.0000000;-0.0000000;-0.0000000;-0.0000000;-0.0000000;0.0000002;-0.0000000;0.0000001;0.0000003;-0.0000000;0.0000000;0.0000000;-0.0000000;-0.0000000;0.0000002;-0.0000000;0.0000000;-0.0000000;0.0000002;0.0000000;0.0000001;0.0000006;-0.0000000;-0.0000000;-0.0000000;-0.000000…
0.2;2.2;3.4;0.023812351006;-0.0000000;-0.0000000;-0.0000000;-0.0000000;-0.0000000;-0.0000000;-0.0000000;-0.0000000;-0.0000000;-0.0000000;-0.0000000;-0.0000000;-0.0000000;-0.0000000;0.0000001;-0.0000000;0.0000001;0.0000003;-0.0000000;0.0000000;0.0000000;-0.0000000;-0.0000000;0.0000003;-0.0000000;0.0000000;0.0000000;0.0000002;0.0000000;0.0000001;0.0000006;-0.0000000;-0.0000000;-0.0000000;-0.0000000…
0.2;2.3;3.4;0.023089222980;-0.0000000;-0.0000000;-0.0000000;-0.0000000;-0.0000000;-0.0000000;-0.0000000;-0.0000000;-0.0000000;-0.0000000;-0.0000000;-0.0000000;-0.0000000;-0.0000000;0.0000001;-0.0000000;0.0000001;0.0000004;-0.0000000;0.0000000;0.0000000;0.0000000;-0.0000000;0.0000003;-0.0000000;0.0000000;0.0000000;0.0000003;0.0000000;0.0000001;0.0000007;-0.0000000;0.0000000;-0.0000000;-0.0000000;0…
0.2;2.4;3.4;0.022328252304;-0.0000000;-0.0000000;-0.0000000;-0.0000000;-0.0000000;-0.0000000;-0.0000000;-0.0000000;-0.0000000;-0.0000000;-0.0000000;-0.0000000;-0.0000000;-0.0000000;0.0000001;-0.0000000;0.0000000;0.0000004;-0.0000000;0.0000000;0.0000000;0.0000000;-0.0000000;0.0000004;-0.0000000;0.0000000;0.0000000;0.0000003;0.0000000;0.0000001;0.0000007;-0.0000000;0.0000000;-0.0000000;-0.0000000;0…
0.2;2.5;3.4;0.021521435939;-0.0000000;-0.0000000;-0.0000000;-0.0000000;-0.0000000;-0.0000000;-0.0000000;-0.0000000;-0.0000000;-0.0000000;-0.0000000;-0.0000000;-0.0000000;-0.0000000;0.0000001;-0.0000000;0.0000000;0.0000004;-0.0000000;0.0000000;0.0000000;0.0000000;-0.0000000;0.0000004;-0.0000000;0.0000000;0.0000000;0.0000003;0.0000000;0.0000000;0.0000008;-0.0000000;0.0000000;-0.0000000;-0.0000000;0…
0.2;2.6;3.4;0.020665867005;-0.0000000;-0.0000000;-0.0000000;-0.0000000;-0.0000000;-0.0000000;-0.0000000;-0.0000000;-0.0000000;-0.0000000;-0.0000000;-0.0000000;-0.0000000;-0.0000000;0.0000000;-0.0000000;0.0000000;0.0000005;-0.0000000;-0.0000000;0.0000000;0.0000000;-0.0000000;0.0000004;-0.0000000;0.0000000;0.0000000;0.0000003;0.0000000;0.0000000;0.0000008;-0.0000000;0.0000000;-0.0000000;-0.0000000;…
0.2;2.7;3.4;0.019763113548;-0.0000000;-0.0000000;-0.0000000;-0.0000000;-0.0000000;-0.0000000;-0.0000000;-0.0000000;-0.0000000;-0.0000000;-0.0000000;-0.0000000;-0.0000000;-0.0000000;0.0000000;-0.0000000;0.0000000;0.0000005;-0.0000000;-0.0000000;0.0000000;0.0000000;-0.0000000;0.0000005;-0.0000000;0.0000000;0.0000000;0.0000004;0.0000000;0.0000000;0.0000009;-0.0000000;0.0000000;-0.0000000;-0.0000000;…
0.2;2.8;3.4;0.018818364951;-0.0000000;-0.0000000;-0.0000000;-0.0000000;-0.0000000;-0.0000000;-0.0000000;-0.0000000;-0.0000000;-0.0000000;-0.0000000;-0.0000000;-0.0000000;-0.0000000;-0.0000000;-0.0000000;0.0000000;0.0000005;-0.0000000;-0.0000000;0.0000000;0.0000000;-0.0000000;0.0000005;-0.0000000;0.0000000;0.0000000;0.0000004;0.0000000;0.0000000;0.0000009;-0.0000000;0.0000000;-0.0000000;-0.0000000…
0.2;2.9;3.4;0.017839462648;-0.0000000;-0.0000000;-0.0000000;-0.0000000;-0.0000000;-0.0000000;-0.0000000;-0.0000000;-0.0000000;-0.0000000;-0.0000000;-0.0000000;-0.0000000;-0.0000000;-0.0000000;-0.0000000;0.0000000;0.0000005;-0.0000000;-0.0000000;0.0000000;0.0000000;-0.0000000;0.0000005;-0.0000000;0.0000000;0.0000000;0.0000004;0.0000000;0.0000000;0.0000009;-0.0000000;0.0000000;-0.0000000;-0.0000000…
0.2;3.0;3.4;0.016835924384;-0.0000000;-0.0000000;-0.0000000;-0.0000000;-0.0000000;-0.0000000;-0.0000000;-0.0000000;-0.0000000;-0.0000000;-0.0000000;-0.0000000;-0.0000000;-0.0000000;-0.0000000;-0.0000000;0.0000000;0.0000005;-0.0000000;-0.0000000;0.0000000;0.0000000;-0.0000000;0.0000005;-0.0000000;0.0000000;0.0000000;0.0000004;0.0000000;0.0000000;0.0000009;-0.0000000;0.0000000;-0.0000000;-0.0000000…
0.2;3.1;3.4;0.015818052026;-0.0000000;-0.0000000;-0.0000000;-0.0000000;-0.0000000;-0.0000000;-0.0000000;-0.0000000;-0.0000000;-0.0000000;-0.0000000;-0.0000000;-0.0000000;-0.0000000;-0.0000000;-0.0000000;0.0000000;0.0000005;-0.0000000;-0.0000000;0.0000000;0.0000001;-0.0000000;0.0000005;-0.0000000;0.0000000;0.0000000;0.0000004;0.0000000;0.0000000;0.0000009;-0.0000000;0.0000000;-0.0000000;-0.0000000…
0.2;3.2;3.4;0.014796186047;-0.0000000;-0.0000000;-0.0000000;-0.0000000;-0.0000000;-0.0000000;-0.0000000;-0.0000000;-0.0000000;-0.0000000;-0.0000000;-0.0000000;-0.0000000;-0.0000000;-0.0000000;-0.0000000;0.0000000;0.0000005;-0.0000000;-0.0000000;0.0000000;0.0000001;-0.0000000;0.0000006;-0.0000000;0.0000000;0.0000000;0.0000004;-0.0000000;0.0000000;0.0000009;-0.0000000;0.0000000;-0.0000000;-0.000000…
0.2;3.3;3.4;0.013780140160;-0.0000000;-0.0000000;-0.0000000;-0.0000000;-0.0000000;-0.0000000;-0.0000000;-0.0000000;-0.0000000;-0.0000000;-0.0000000;-0.0000000;-0.0000000;-0.0000000;-0.0000000;-0.0000000;0.0000000;0.0000005;-0.0000000;-0.0000000;0.0000000;0.0000001;-0.0000000;0.0000006;-0.0000000;0.0000000;0.0000000;0.0000004;-0.0000000;0.0000000;0.0000009;-0.0000000;0.0000000;-0.0000000;-0.000000…
0.2;3.4;3.4;0.012778821811;-0.0000000;-0.0000000;-0.0000000;-0.0000000;-0.0000000;-0.0000000;-0.0000000;-0.0000000;-0.0000000;-0.0000000;-0.0000000;-0.0000000;-0.0000000;-0.0000000;-0.0000000;-0.0000000;0.0000000;0.0000005;-0.0000000;-0.0000000;0.0000000;0.0000001;-0.0000000;0.0000006;-0.0000000;0.0000000;0.0000000;0.0000004;-0.0000000;0.0000000;0.0000009;-0.0000000;0.0000000;-0.0000000;-0.000000…
0.2;3.5;3.4;0.011800021842;-0.0000000;-0.0000000;-0.0000000;-0.0000000;-0.0000000;-0.0000000;-0.0000000;-0.0000000;-0.0000000;-0.0000000;-0.0000000;-0.0000000;-0.0000000;-0.0000000;-0.0000000;-0.0000000;0.0000000;0.0000005;-0.0000000;-0.0000000;0.0000000;0.0000001;-0.0000000;0.0000006;-0.0000000;0.0000000;0.0000000;0.0000004;-0.0000000;0.0000000;0.0000008;-0.0000000;0.0000000;-0.0000000;-0.000000…
0.2;3.6;3.4;0.010850341758;-0.0000000;-0.0000000;-0.0000000;-0.0000000;-0.0000000;-0.0000000;-0.0000000;-0.0000000;-0.0000000;-0.0000000;-0.0000000;-0.0000000;-0.0000000;-0.0000000;-0.0000000;-0.0000000;0.0000000;0.0000004;-0.0000000;-0.0000000;0.0000000;0.0000001;-0.0000000;0.0000006;-0.0000000;0.0000000;0.0000000;0.0000004;-0.0000000;0.0000000;0.0000008;-0.0000000;0.0000000;-0.0000000;-0.000000…
0.2;3.7;3.4;0.009935219986;-0.0000000;-0.0000000;-0.0000000;-0.0000000;-0.0000000;-0.0000000;-0.0000000;-0.0000000;-0.0000000;-0.0000000;-0.0000000;-0.0000000;-0.0000000;-0.0000000;-0.0000000;-0.0000000;0.0000000;0.0000004;-0.0000000;-0.0000000;0.0000000;0.0000001;-0.0000000;0.0000006;-0.0000000;0.0000000;0.0000000;0.0000004;-0.0000000;0.0000000;0.0000007;-0.0000000;-0.0000000;-0.0000000;-0.00000…
0.2;3.8;3.4;0.009059018589;-0.0000000;-0.0000000;-0.0000000;-0.0000000;-0.0000000;-0.0000000;-0.0000000;-0.0000000;-0.0000000;-0.0000000;-0.0000000;-0.0000000;-0.0000000;-0.0000000;0.0000000;-0.0000000;0.0000000;0.0000004;-0.0000000;-0.0000000;0.0000000;0.0000001;-0.0000000;0.0000006;-0.0000000;0.0000000;0.0000000;0.0000004;-0.0000000;0.0000000;0.0000006;-0.0000000;-0.0000000;-0.0000000;-0.000000…
0.2;3.9;3.4;0.008225137198;-0.0000000;-0.0000000;-0.0000000;-0.0000000;-0.0000000;-0.0000000;-0.0000000;-0.0000000;-0.0000000;-0.0000000;-0.0000000;-0.0000000;-0.0000000;-0.0000000;0.0000000;-0.0000000;0.0000000;0.0000003;-0.0000000;-0.0000000;0.0000000;0.0000001;-0.0000000;0.0000005;-0.0000000;0.0000000;0.0000000;0.0000004;-0.0000000;0.0000000;0.0000006;-0.0000000;-0.0000000;-0.0000000;-0.000000…
0.2;4.0;3.4;0.007436129343;-0.0000000;-0.0000000;-0.0000000;-0.0000000;-0.0000000;-0.0000000;-0.0000000;-0.0000000;-0.0000000;-0.0000000;-0.0000000;-0.0000000;-0.0000000;-0.0000000;0.0000000;-0.0000000;0.0000000;0.0000003;-0.0000000;-0.0000000;0.0000000;0.0000001;-0.0000000;0.0000005;-0.0000000;0.0000000;0.0000000;0.0000004;-0.0000000;0.0000000;0.0000005;-0.0000000;-0.0000000;-0.0000000;-0.000000…
0.2;4.1;3.4;0.006693805788;-0.0000000;-0.0000000;-0.0000000;-0.0000000;-0.0000000;-0.0000000;-0.0000000;-0.0000000;-0.0000000;-0.0000000;-0.0000000;-0.0000000;-0.0000000;-0.0000000;0.0000000;-0.0000000;0.0000000;0.0000002;-0.0000000;-0.0000000;0.0000000;0.0000001;-0.0000000;0.0000005;-0.0000000;0.0000000;0.0000000;0.0000003;-0.0000000;0.0000000;0.0000005;-0.0000000;-0.0000000;-0.0000000;-0.000000…
0.2;4.2;3.4;0.005999318183;-0.0000000;-0.0000000;-0.0000000;-0.0000000;-0.0000000;-0.0000000;-0.0000000;-0.0000000;-0.0000000;-0.0000000;-0.0000000;-0.0000000;-0.0000000;-0.0000000;0.0000001;-0.0000000;0.0000000;0.0000002;-0.0000000;-0.0000000;0.0000000;0.0000001;-0.0000000;0.0000005;-0.0000000;0.0000000;0.0000000;0.0000003;-0.0000000;0.0000000;0.0000004;-0.0000000;-0.0000000;0.0000000;-0.0000000…
0.2;4.3;3.4;0.005353223129;-0.0000000;-0.0000000;-0.0000000;-0.0000000;-0.0000000;-0.0000000;-0.0000000;-0.0000000;-0.0000000;-0.0000000;-0.0000000;-0.0000000;-0.0000000;-0.0000000;0.0000001;-0.0000000;0.0000000;0.0000002;-0.0000000;-0.0000000;0.0000000;0.0000001;-0.0000000;0.0000005;-0.0000000;0.0000000;0.0000000;0.0000003;-0.0000000;0.0000000;0.0000004;-0.0000000;-0.0000000;0.0000000;-0.0000000…
0.2;4.4;3.4;0.004755531215;-0.0000000;-0.0000000;-0.0000000;-0.0000000;-0.0000000;-0.0000000;-0.0000000;-0.0000000;-0.0000000;-0.0000000;-0.0000000;-0.0000000;-0.0000000;-0.0000000;0.0000001;-0.0000000;0.0000000;0.0000001;-0.0000000;-0.0000000;0.0000000;0.0000001;-0.0000000;0.0000005;-0.0000000;0.0000000;0.0000000;0.0000003;-0.0000000;0.0000000;0.0000003;-0.0000000;-0.0000000;0.0000000;0.0000000;…
0.2;4.5;3.4;0.004205747540;-0.0000000;-0.0000000;-0.0000000;-0.0000000;-0.0000000;-0.0000000;-0.0000000;-0.0000000;-0.0000000;-0.0000000;-0.0000000;-0.0000000;-0.0000000;-0.0000000;0.0000001;-0.0000000;0.0000000;0.0000001;-0.0000000;-0.0000000;0.0000000;0.0000001;-0.0000000;0.0000005;-0.0000000;0.0000000;0.0000000;0.0000002;-0.0000000;0.0000000;0.0000003;-0.0000000;-0.0000000;0.0000000;0.0000000;…
0.2;4.6;3.4;0.003702910314;-0.0000000;-0.0000000;-0.0000000;-0.0000000;-0.0000000;-0.0000000;-0.0000000;-0.0000000;-0.0000000;-0.0000000;-0.0000000;-0.0000000;-0.0000000;-0.0000000;0.0000001;-0.0000000;0.0000000;0.0000001;-0.0000000;-0.0000000;0.0000000;0.0000001;-0.0000000;0.0000004;-0.0000000;0.0000000;0.0000000;0.0000002;-0.0000000;0.0000000;0.0000002;-0.0000000;-0.0000000;0.0000000;0.0000000;…
0.2;4.7;3.4;0.003245632703;-0.0000000;-0.0000000;-0.0000000;-0.0000000;-0.0000000;-0.0000000;-0.0000000;-0.0000000;-0.0000000;-0.0000000;-0.0000000;-0.0000000;-0.0000000;-0.0000000;0.0000001;-0.0000000;0.0000000;0.0000001;-0.0000000;-0.0000000;0.0000000;0.0000000;-0.0000000;0.0000004;-0.0000000;0.0000000;0.0000000;0.0000002;-0.0000000;0.0000000;0.0000002;-0.0000000;-0.0000000;0.0000000;0.0000000;…
0.2;4.8;3.4;0.002832151017;-0.0000000;-0.0000000;-0.0000000;-0.0000000;-0.0000000;-0.0000000;-0.0000000;-0.0000000;-0.0000000;-0.0000000;-0.0000000;-0.0000000;-0.0000000;-0.0000000;0.0000001;-0.0000000;0.0000000;0.0000000;-0.0000000;-0.0000000;0.0000000;0.0000000;-0.0000000;0.0000004;-0.0000000;0.0000000;0.0000000;0.0000002;-0.0000000;0.0000000;0.0000002;-0.0000000;-0.0000000;0.0000000;0.0000000;…
0.2;4.9;3.4;0.002460380127;-0.0000000;-0.0000000;-0.0000000;-0.0000000;-0.0000000;-0.0000000;-0.0000000;-0.0000000;-0.0000000;-0.0000000;-0.0000000;-0.0000000;-0.0000000;-0.0000000;0.0000001;-0.0000000;0.0000000;0.0000000;-0.0000000;-0.0000000;0.0000000;0.0000000;-0.0000000;0.0000004;-0.0000000;0.0000000;0.0000000;0.0000002;-0.0000000;0.0000000;0.0000001;-0.0000000;-0.0000000;0.0000000;0.0000000;…
0.2;5.0;3.4;0.002127975065;-0.0000000;-0.0000000;-0.0000000;-0.0000000;-0.0000000;-0.0000000;-0.0000000;-0.0000000;-0.0000000;-0.0000000;-0.0000000;-0.0000000;-0.0000000;-0.0000000;0.0000001;-0.0000000;0.0000000;0.0000000;-0.0000000;-0.0000000;0.0000000;0.0000000;-0.0000000;0.0000003;-0.0000000;0.0000000;0.0000000;0.0000001;-0.0000000;0.0000000;0.0000001;-0.0000000;-0.0000000;0.0000000;0.0000000;…
0.2;5.1;3.4;0.001832396423;-0.0000000;-0.0000000;-0.0000000;-0.0000000;-0.0000000;-0.0000000;-0.0000000;-0.0000000;-0.0000000;-0.0000000;-0.0000000;-0.0000000;-0.0000000;-0.0000000;0.0000001;-0.0000000;0.0000000;-0.0000000;-0.0000000;-0.0000000;0.0000000;0.0000000;-0.0000000;0.0000003;-0.0000000;0.0000000;0.0000000;0.0000001;-0.0000000;0.0000000;0.0000001;-0.0000000;-0.0000000;0.0000000;0.0000000…
0.2;5.2;3.4;0.001570976495;-0.0000000;-0.0000000;-0.0000000;-0.0000000;-0.0000000;-0.0000000;-0.0000000;-0.0000000;-0.0000000;-0.0000000;-0.0000000;-0.0000000;-0.0000000;-0.0000000;0.0000001;-0.0000000;0.0000000;-0.0000000;-0.0000000;-0.0000000;0.0000000;0.0000000;-0.0000000;0.0000003;-0.0000000;0.0000000;0.0000000;0.0000001;-0.0000000;0.0000000;0.0000001;-0.0000000;-0.0000000;0.0000000;0.0000000…
0.2;5.3;3.4;0.001340982989;-0.0000000;-0.0000000;-0.0000000;-0.0000000;-0.0000000;-0.0000000;-0.0000000;-0.0000000;-0.0000000;-0.0000000;-0.0000000;-0.0000000;-0.0000000;-0.0000000;0.0000001;-0.0000000;0.0000000;-0.0000000;-0.0000000;-0.0000000;0.0000000;0.0000000;-0.0000000;0.0000003;-0.0000000;-0.0000000;0.0000000;0.0000001;-0.0000000;0.0000000;0.0000001;-0.0000000;-0.0000000;0.0000000;0.000000…
0.2;5.4;3.4;0.001139677530;-0.0000000;-0.0000000;-0.0000000;-0.0000000;-0.0000000;-0.0000000;-0.0000000;-0.0000000;-0.0000000;-0.0000000;-0.0000000;-0.0000000;-0.0000000;-0.0000000;0.0000001;-0.0000000;0.0000000;-0.0000000;-0.0000000;-0.0000000;0.0000000;0.0000000;-0.0000000;0.0000003;-0.0000000;-0.0000000;0.0000000;0.0000001;-0.0000000;0.0000000;0.0000000;-0.0000000;-0.0000000;0.0000000;0.000000…
0.2;5.5;3.4;0.000964366870;-0.0000000;-0.0000000;-0.0000000;-0.0000000;-0.0000000;-0.0000000;-0.0000000;-0.0000000;-0.0000000;-0.0000000;-0.0000000;-0.0000000;-0.0000000;-0.0000000;0.0000001;-0.0000000;0.0000000;-0.0000000;-0.0000000;-0.0000000;0.0000000;0.0000000;-0.0000000;0.0000002;-0.0000000;-0.0000000;-0.0000000;0.0000001;-0.0000000;0.0000000;0.0000000;-0.0000000;-0.0000000;0.0000000;-0.0000…
0.2;5.6;3.4;0.000812445498;-0.0000000;-0.0000000;-0.0000000;-0.0000000;-0.0000000;-0.0000000;-0.0000000;-0.0000000;-0.0000000;-0.0000000;-0.0000000;-0.0000000;-0.0000000;-0.0000000;0.0000001;-0.0000000;0.0000000;-0.0000000;-0.0000000;-0.0000000;0.0000000;0.0000000;-0.0000000;0.0000002;-0.0000000;-0.0000000;-0.0000000;0.0000001;-0.0000000;0.0000000;0.0000000;-0.0000000;-0.0000000;0.0000000;-0.0000…
0.2;5.7;3.4;0.000681429176;-0.0000000;-0.0000000;-0.0000000;-0.0000000;-0.0000000;-0.0000000;-0.0000000;-0.0000000;-0.0000000;-0.0000000;-0.0000000;-0.0000000;-0.0000000;-0.0000000;0.0000001;-0.0000000;0.0000000;-0.0000000;-0.0000000;-0.0000000;0.0000000;0.0000000;-0.0000000;0.0000002;-0.0000000;-0.0000000;-0.0000000;0.0000000;-0.0000000;0.0000000;0.0000000;-0.0000000;-0.0000000;0.0000000;-0.0000…
0.2;5.8;3.4;0.000568979568;-0.0000000;-0.0000000;-0.0000000;-0.0000000;-0.0000000;-0.0000000;-0.0000000;-0.0000000;-0.0000000;-0.0000000;-0.0000000;-0.0000000;-0.0000000;-0.0000000;0.0000001;-0.0000000;0.0000000;-0.0000000;-0.0000000;-0.0000000;-0.0000000;0.0000000;-0.0000000;0.0000002;-0.0000000;-0.0000000;-0.0000000;0.0000000;-0.0000000;0.0000000;0.0000000;-0.0000000;-0.0000000;0.0000000;-0.000…
0.2;5.9;3.4;0.000472920692;-0.0000000;-0.0000000;-0.0000000;-0.0000000;-0.0000000;-0.0000000;-0.0000000;-0.0000000;-0.0000000;-0.0000000;-0.0000000;-0.0000000;-0.0000000;-0.0000000;0.0000001;-0.0000000;0.0000000;-0.0000000;-0.0000000;-0.0000000;-0.0000000;0.0000000;-0.0000000;0.0000001;-0.0000000;-0.0000000;-0.0000000;0.0000000;-0.0000000;0.0000000;0.0000000;-0.0000000;-0.0000000;0.0000000;-0.000…
0.2;6.0;3.4;0.000391248199;-0.0000000;-0.0000000;-0.0000000;-0.0000000;-0.0000000;-0.0000000;-0.0000000;-0.0000000;-0.0000000;-0.0000000;-0.0000000;-0.0000000;-0.0000000;-0.0000000;0.0000001;-0.0000000;0.0000000;-0.0000000;-0.0000000;-0.0000000;-0.0000000;0.0000000;-0.0000000;0.0000001;-0.0000000;-0.0000000;-0.0000000;0.0000000;-0.0000000;0.0000000;0.0000000;-0.0000000;-0.0000000;0.0000000;-0.000…
0.3;0.0;3.4;0.050665756488;-0.0000000;-0.0000000;-0.0000000;-0.0000000;-0.0000000;-0.0000000;-0.0000000;-0.0000000;-0.0000000;-0.0000000;-0.0000000;-0.0000000;-0.0000000;-0.0000000;0.0000004;-0.0000000;0.0000002;-0.0000000;-0.0000000;0.0000000;-0.0000000;0.0000001;-0.0000000;-0.0000000;-0.0000000;-0.0000000;-0.0000000;-0.0000000;-0.0000000;0.0000005;-0.0000000;0.0000000;-0.0000000;-0.0000000;-0.0…
0.3;0.1;3.4;0.050463890562;-0.0000000;-0.0000000;-0.0000000;-0.0000000;-0.0000000;-0.0000000;-0.0000000;-0.0000000;-0.0000000;-0.0000000;-0.0000000;-0.0000000;-0.0000000;-0.0000000;0.0000004;-0.0000000;0.0000002;-0.0000000;-0.0000000;0.0000000;-0.0000000;0.0000001;-0.0000000;-0.0000000;-0.0000000;-0.0000000;-0.0000000;-0.0000000;-0.0000000;0.0000005;-0.0000000;0.0000000;-0.0000000;-0.0000000;-0.0…
0.3;0.2;3.4;0.049867990874;-0.0000000;-0.0000000;-0.0000000;-0.0000000;-0.0000000;-0.0000000;-0.0000000;-0.0000000;-0.0000000;-0.0000000;-0.0000000;-0.0000000;-0.0000000;-0.0000000;0.0000004;-0.0000000;0.0000002;-0.0000000;-0.0000000;0.0000000;-0.0000000;0.0000001;-0.0000000;-0.0000000;-0.0000000;-0.0000000;-0.0000000;-0.0000000;-0.0000000;0.0000005;0.0000000;0.0000000;-0.0000000;-0.0000000;-0.00…
0.3;0.3;3.4;0.048906360281;-0.0000000;-0.0000000;-0.0000000;-0.0000000;-0.0000000;-0.0000000;-0.0000000;-0.0000000;-0.0000000;-0.0000000;-0.0000000;-0.0000000;-0.0000000;-0.0000000;0.0000004;-0.0000000;0.0000002;-0.0000000;-0.0000000;0.0000000;-0.0000000;0.0000001;-0.0000000;-0.0000000;-0.0000000;0.0000000;-0.0000000;-0.0000000;0.0000000;0.0000005;0.0000000;0.0000000;-0.0000000;-0.0000000;-0.0000…
0.3;0.4;3.4;0.047623624672;-0.0000000;-0.0000000;-0.0000000;-0.0000000;-0.0000000;-0.0000000;-0.0000000;-0.0000000;-0.0000000;-0.0000000;-0.0000000;-0.0000000;-0.0000000;-0.0000000;0.0000004;-0.0000000;0.0000002;0.0000000;-0.0000000;0.0000000;-0.0000000;0.0000001;-0.0000000;-0.0000000;-0.0000000;0.0000000;-0.0000000;-0.0000000;0.0000000;0.0000004;0.0000000;0.0000000;-0.0000000;-0.0000000;-0.00000…
0.3;0.5;3.4;0.046077222943;-0.0000000;-0.0000000;-0.0000000;-0.0000000;-0.0000000;-0.0000000;-0.0000000;-0.0000000;-0.0000000;-0.0000000;-0.0000000;-0.0000000;-0.0000000;-0.0000000;0.0000004;-0.0000000;0.0000002;0.0000000;-0.0000000;0.0000000;-0.0000000;0.0000001;-0.0000000;-0.0000000;-0.0000000;0.0000000;-0.0000000;-0.0000000;0.0000000;0.0000004;0.0000000;0.0000000;-0.0000000;-0.0000000;-0.00000…
0.3;0.6;3.4;0.044333057601;-0.0000000;-0.0000000;-0.0000000;-0.0000000;-0.0000000;-0.0000000;-0.0000000;-0.0000000;-0.0000000;-0.0000000;-0.0000000;-0.0000000;-0.0000000;-0.0000000;0.0000004;-0.0000000;0.0000002;0.0000000;-0.0000000;0.0000000;-0.0000000;0.0000001;-0.0000000;-0.0000000;-0.0000000;0.0000000;-0.0000000;-0.0000000;0.0000000;0.0000004;0.0000000;0.0000000;-0.0000000;-0.0000000;-0.00000…
0.3;0.7;3.4;0.042460761374;-0.0000000;-0.0000000;-0.0000000;-0.0000000;-0.0000000;-0.0000000;-0.0000000;-0.0000000;-0.0000000;-0.0000000;-0.0000000;-0.0000000;-0.0000000;-0.0000000;0.0000004;-0.0000000;0.0000002;0.0000000;-0.0000000;0.0000000;-0.0000000;0.0000001;-0.0000000;-0.0000000;-0.0000000;0.0000000;-0.0000000;0.0000000;0.0000000;0.0000004;0.0000001;0.0000000;-0.0000000;-0.0000000;-0.000000…
0.3;0.8;3.4;0.040529036248;-0.0000000;-0.0000000;-0.0000000;-0.0000000;-0.0000000;-0.0000000;-0.0000000;-0.0000000;-0.0000000;-0.0000000;-0.0000000;-0.0000000;-0.0000000;-0.0000000;0.0000004;-0.0000000;0.0000001;0.0000000;-0.0000000;0.0000000;-0.0000000;0.0000001;-0.0000000;-0.0000000;-0.0000000;0.0000000;-0.0000000;0.0000000;0.0000000;0.0000004;0.0000001;0.0000000;-0.0000000;-0.0000000;-0.000000…
0.3;0.9;3.4;0.038601464811;-0.0000000;-0.0000000;-0.0000000;-0.0000000;-0.0000000;-0.0000000;-0.0000000;-0.0000000;-0.0000000;-0.0000000;-0.0000000;-0.0000000;-0.0000000;-0.0000000;0.0000004;-0.0000000;0.0000001;0.0000000;-0.0000000;0.0000000;-0.0000000;0.0000001;-0.0000000;-0.0000000;-0.0000000;0.0000000;-0.0000000;0.0000000;0.0000000;0.0000003;0.0000001;0.0000000;-0.0000000;-0.0000000;-0.000000…
0.3;1.0;3.4;0.036733096638;-0.0000000;-0.0000000;-0.0000000;-0.0000000;-0.0000000;-0.0000000;-0.0000000;-0.0000000;-0.0000000;-0.0000000;-0.0000000;-0.0000000;-0.0000000;-0.0000000;0.0000004;-0.0000000;0.0000001;0.0000000;-0.0000000;0.0000000;-0.0000000;0.0000000;-0.0000000;-0.0000000;-0.0000000;0.0000000;-0.0000000;0.0000000;0.0000000;0.0000003;0.0000001;0.0000000;-0.0000000;-0.0000000;-0.000000…
0.3;1.1;3.4;0.034967996104;-0.0000000;-0.0000000;-0.0000000;-0.0000000;-0.0000000;-0.0000000;-0.0000000;-0.0000000;-0.0000000;-0.0000000;-0.0000000;-0.0000000;-0.0000000;-0.0000000;0.0000003;-0.0000000;0.0000001;0.0000000;-0.0000000;0.0000000;-0.0000000;0.0000000;-0.0000000;0.0000000;-0.0000000;0.0000000;-0.0000000;0.0000000;0.0000000;0.0000003;0.0000001;0.0000000;-0.0000000;-0.0000000;-0.0000000…
0.3;1.2;3.4;0.033337822605;-0.0000000;-0.0000000;-0.0000000;-0.0000000;-0.0000000;-0.0000000;-0.0000000;-0.0000000;-0.0000000;-0.0000000;-0.0000000;-0.0000000;-0.0000000;-0.0000000;0.0000003;-0.0000000;0.0000001;0.0000001;-0.0000000;0.0000000;-0.0000000;0.0000000;-0.0000000;0.0000000;-0.0000000;0.0000000;-0.0000000;0.0000001;0.0000000;0.0000003;0.0000002;0.0000000;-0.0000000;-0.0000000;-0.0000000…
0.3;1.3;3.4;0.031861415035;-0.0000000;-0.0000000;-0.0000000;-0.0000000;-0.0000000;-0.0000000;-0.0000000;-0.0000000;-0.0000000;-0.0000000;-0.0000000;-0.0000000;-0.0000000;-0.0000000;0.0000003;-0.0000000;0.0000001;0.0000001;-0.0000000;0.0000000;-0.0000000;0.0000000;-0.0000000;0.0000000;-0.0000000;0.0000000;-0.0000000;0.0000001;0.0000000;0.0000002;0.0000002;-0.0000000;-0.0000000;0.0000000;-0.0000000…
0.3;1.4;3.4;0.030545277520;-0.0000000;-0.0000000;-0.0000000;-0.0000000;-0.0000000;-0.0000000;-0.0000000;-0.0000000;-0.0000000;-0.0000000;-0.0000000;-0.0000000;-0.0000000;-0.0000000;0.0000003;-0.0000000;0.0000001;0.0000001;-0.0000000;0.0000000;-0.0000000;0.0000000;-0.0000000;0.0000000;-0.0000000;0.0000000;-0.0000000;0.0000001;0.0000000;0.0000002;0.0000002;-0.0000000;-0.0000000;0.0000000;-0.0000000…
0.3;1.5;3.4;0.029384814431;-0.0000000;-0.0000000;-0.0000000;-0.0000000;-0.0000000;-0.0000000;-0.0000000;-0.0000000;-0.0000000;-0.0000000;-0.0000000;-0.0000000;-0.0000000;-0.0000000;0.0000003;-0.0000000;0.0000001;0.0000001;-0.0000000;0.0000000;-0.0000000;0.0000000;-0.0000000;0.0000001;-0.0000000;0.0000000;-0.0000000;0.0000001;0.0000000;0.0000002;0.0000003;-0.0000000;-0.0000000;-0.0000000;-0.000000…
0.3;1.6;3.4;0.028366136143;-0.0000000;-0.0000000;-0.0000000;-0.0000000;-0.0000000;-0.0000000;-0.0000000;-0.0000000;-0.0000000;-0.0000000;-0.0000000;-0.0000000;-0.0000000;-0.0000000;0.0000003;-0.0000000;0.0000001;0.0000001;-0.0000000;0.0000000;-0.0000000;-0.0000000;-0.0000000;0.0000001;-0.0000000;0.0000000;-0.0000000;0.0000001;0.0000000;0.0000002;0.0000003;-0.0000000;-0.0000000;-0.0000000;-0.00000…
0.3;1.7;3.4;0.027468247276;-0.0000000;-0.0000000;-0.0000000;-0.0000000;-0.0000000;-0.0000000;-0.0000000;-0.0000000;-0.0000000;-0.0000000;-0.0000000;-0.0000000;-0.0000000;-0.0000000;0.0000003;-0.0000000;0.0000001;0.0000002;-0.0000000;0.0000000;-0.0000000;-0.0000000;-0.0000000;0.0000001;-0.0000000;0.0000000;-0.0000000;0.0000001;0.0000000;0.0000002;0.0000003;-0.0000000;0.0000000;-0.0000000;-0.000000…
0.3;1.8;3.4;0.026665430765;-0.0000000;-0.0000000;-0.0000000;-0.0000000;-0.0000000;-0.0000000;-0.0000000;-0.0000000;-0.0000000;-0.0000000;-0.0000000;-0.0000000;-0.0000000;-0.0000000;0.0000002;-0.0000000;0.0000001;0.0000002;-0.0000000;0.0000000;-0.0000000;-0.0000000;-0.0000000;0.0000001;-0.0000000;0.0000000;-0.0000000;0.0000002;0.0000000;0.0000001;0.0000004;-0.0000000;0.0000000;-0.0000000;-0.000000…
0.3;1.9;3.4;0.025929650478;-0.0000000;-0.0000000;-0.0000000;-0.0000000;-0.0000000;-0.0000000;-0.0000000;-0.0000000;-0.0000000;-0.0000000;-0.0000000;-0.0000000;-0.0000000;-0.0000000;0.0000002;-0.0000000;0.0000001;0.0000002;-0.0000000;0.0000000;-0.0000000;-0.0000000;-0.0000000;0.0000002;-0.0000000;0.0000000;0.0000000;0.0000002;0.0000000;0.0000001;0.0000004;-0.0000000;0.0000000;-0.0000000;-0.0000000…
0.3;2.0;3.4;0.025232810672;-0.0000000;-0.0000000;-0.0000000;-0.0000000;-0.0000000;-0.0000000;-0.0000000;-0.0000000;-0.0000000;-0.0000000;-0.0000000;-0.0000000;-0.0000000;-0.0000000;0.0000002;-0.0000000;0.0000001;0.0000003;-0.0000000;0.0000000;0.0000000;-0.0000000;-0.0000000;0.0000002;-0.0000000;0.0000000;0.0000000;0.0000002;0.0000000;0.0000001;0.0000005;-0.0000000;0.0000000;-0.0000000;-0.0000000;…
0.3;2.1;3.4;0.024548732704;-0.0000000;-0.0000000;-0.0000000;-0.0000000;-0.0000000;-0.0000000;-0.0000000;-0.0000000;-0.0000000;-0.0000000;-0.0000000;-0.0000000;-0.0000000;-0.0000000;0.0000002;-0.0000000;0.0000001;0.0000003;-0.0000000;0.0000000;0.0000000;-0.0000000;-0.0000000;0.0000002;-0.0000000;0.0000000;0.0000000;0.0000002;0.0000000;0.0000001;0.0000006;-0.0000000;0.0000000;-0.0000000;-0.0000000;…
0.3;2.2;3.4;0.023854738852;-0.0000000;-0.0000000;-0.0000000;-0.0000000;-0.0000000;-0.0000000;-0.0000000;-0.0000000;-0.0000000;-0.0000000;-0.0000000;-0.0000000;-0.0000000;-0.0000000;0.0000001;-0.0000000;0.0000001;0.0000003;-0.0000000;0.0000000;0.0000000;-0.0000000;-0.0000000;0.0000003;-0.0000000;0.0000000;0.0000000;0.0000002;0.0000000;0.0000001;0.0000006;-0.0000000;0.0000000;-0.0000000;-0.0000000;…
0.3;2.3;3.4;0.023132769783;-0.0000000;-0.0000000;-0.0000000;-0.0000000;-0.0000000;-0.0000000;-0.0000000;-0.0000000;-0.0000000;-0.0000000;-0.0000000;-0.0000000;-0.0000000;-0.0000000;0.0000001;-0.0000000;0.0000000;0.0000004;-0.0000000;0.0000000;0.0000000;0.0000000;-0.0000000;0.0000003;-0.0000000;0.0000000;0.0000000;0.0000003;0.0000000;0.0000001;0.0000007;-0.0000000;0.0000000;-0.0000000;-0.0000000;0…
0.3;2.4;3.4;0.022370004601;-0.0000000;-0.0000000;-0.0000000;-0.0000000;-0.0000000;-0.0000000;-0.0000000;-0.0000000;-0.0000000;-0.0000000;-0.0000000;-0.0000000;-0.0000000;-0.0000000;0.0000001;-0.0000000;0.0000000;0.0000004;-0.0000000;0.0000000;0.0000000;0.0000000;-0.0000000;0.0000004;-0.0000000;0.0000000;0.0000000;0.0000003;0.0000000;0.0000001;0.0000008;-0.0000000;0.0000000;-0.0000000;-0.0000000;0…
0.3;2.5;3.4;0.021558996823;-0.0000000;-0.0000000;-0.0000000;-0.0000000;-0.0000000;-0.0000000;-0.0000000;-0.0000000;-0.0000000;-0.0000000;-0.0000000;-0.0000000;-0.0000000;-0.0000000;0.0000001;-0.0000000;0.0000000;0.0000004;-0.0000000;0.0000000;0.0000000;0.0000000;-0.0000000;0.0000004;-0.0000000;0.0000000;0.0000000;0.0000003;0.0000000;0.0000000;0.0000008;-0.0000000;0.0000000;-0.0000000;-0.0000000;0…
0.3;2.6;3.4;0.020697381307;-0.0000000;-0.0000000;-0.0000000;-0.0000000;-0.0000000;-0.0000000;-0.0000000;-0.0000000;-0.0000000;-0.0000000;-0.0000000;-0.0000000;-0.0000000;-0.0000000;0.0000000;-0.0000000;0.0000000;0.0000005;-0.0000000;0.0000000;0.0000000;0.0000000;-0.0000000;0.0000004;-0.0000000;0.0000000;0.0000000;0.0000003;0.0000000;0.0000000;0.0000009;-0.0000000;0.0000000;-0.0000000;-0.0000000;0…
0.3;2.7;3.4;0.019787240777;-0.0000000;-0.0000000;-0.0000000;-0.0000000;-0.0000000;-0.0000000;-0.0000000;-0.0000000;-0.0000000;-0.0000000;-0.0000000;-0.0000000;-0.0000000;-0.0000000;0.0000000;-0.0000000;0.0000000;0.0000005;-0.0000000;0.0000000;0.0000000;0.0000000;-0.0000000;0.0000005;-0.0000000;0.0000000;0.0000000;0.0000004;0.0000000;0.0000000;0.0000009;-0.0000000;0.0000000;-0.0000000;-0.0000000;0…
0.3;2.8;3.4;0.018834241957;-0.0000000;-0.0000000;-0.0000000;-0.0000000;-0.0000000;-0.0000000;-0.0000000;-0.0000000;-0.0000000;-0.0000000;-0.0000000;-0.0000000;-0.0000000;-0.0000000;-0.0000000;-0.0000000;0.0000000;0.0000005;-0.0000000;0.0000000;0.0000000;0.0000000;-0.0000000;0.0000005;-0.0000000;0.0000000;0.0000000;0.0000004;0.0000000;0.0000000;0.0000009;-0.0000000;0.0000000;-0.0000000;-0.0000000;…
0.3;2.9;3.4;0.017846658173;-0.0000000;-0.0000000;-0.0000000;-0.0000000;-0.0000000;-0.0000000;-0.0000000;-0.0000000;-0.0000000;-0.0000000;-0.0000000;-0.0000000;-0.0000000;-0.0000000;-0.0000000;-0.0000000;0.0000000;0.0000005;-0.0000000;0.0000000;0.0000000;0.0000000;-0.0000000;0.0000005;-0.0000000;0.0000000;0.0000000;0.0000004;0.0000000;0.0000000;0.0000009;-0.0000000;0.0000000;-0.0000000;-0.0000000;…
0.3;3.0;3.4;0.016834387716;-0.0000000;-0.0000000;-0.0000000;-0.0000000;-0.0000000;-0.0000000;-0.0000000;-0.0000000;-0.0000000;-0.0000000;-0.0000000;-0.0000000;-0.0000000;-0.0000000;-0.0000000;-0.0000000;0.0000000;0.0000005;-0.0000000;0.0000000;0.0000000;0.0000000;-0.0000000;0.0000005;-0.0000000;0.0000000;0.0000000;0.0000004;0.0000000;0.0000000;0.0000009;-0.0000000;0.0000000;-0.0000000;-0.0000000;…
0.3;3.1;3.4;0.015808057943;-0.0000000;-0.0000000;-0.0000000;-0.0000000;-0.0000000;-0.0000000;-0.0000000;-0.0000000;-0.0000000;-0.0000000;-0.0000000;-0.0000000;-0.0000000;-0.0000000;-0.0000000;-0.0000000;0.0000000;0.0000005;-0.0000000;0.0000000;0.0000000;0.0000001;-0.0000000;0.0000005;-0.0000000;0.0000000;0.0000000;0.0000004;0.0000000;0.0000000;0.0000009;-0.0000000;0.0000000;-0.0000000;-0.0000000;…
0.3;3.2;3.4;0.014778278023;-0.0000000;-0.0000000;-0.0000000;-0.0000000;-0.0000000;-0.0000000;-0.0000000;-0.0000000;-0.0000000;-0.0000000;-0.0000000;-0.0000000;-0.0000000;-0.0000000;-0.0000000;-0.0000000;0.0000000;0.0000005;-0.0000000;0.0000000;0.0000000;0.0000001;-0.0000000;0.0000006;-0.0000000;0.0000000;0.0000000;0.0000004;0.0000000;0.0000000;0.0000009;-0.0000000;0.0000000;-0.0000000;-0.0000000;…
0.3;3.3;3.4;0.013755073608;-0.0000000;-0.0000000;-0.0000000;-0.0000000;-0.0000000;-0.0000000;-0.0000000;-0.0000000;-0.0000000;-0.0000000;-0.0000000;-0.0000000;-0.0000000;-0.0000000;-0.0000000;-0.0000000;0.0000000;0.0000005;-0.0000000;0.0000000;0.0000000;0.0000001;-0.0000000;0.0000006;-0.0000000;0.0000000;0.0000000;0.0000004;0.0000000;0.0000000;0.0000009;-0.0000000;0.0000000;-0.0000000;-0.0000000;…
0.3;3.4;3.4;0.012747508829;-0.0000000;-0.0000000;-0.0000000;-0.0000000;-0.0000000;-0.0000000;-0.0000000;-0.0000000;-0.0000000;-0.0000000;-0.0000000;-0.0000000;-0.0000000;-0.0000000;-0.0000000;-0.0000000;0.0000000;0.0000005;-0.0000000;0.0000000;0.0000000;0.0000001;-0.0000000;0.0000006;-0.0000000;0.0000000;0.0000000;0.0000004;0.0000000;0.0000000;0.0000009;-0.0000000;0.0000000;-0.0000000;-0.0000000;…
0.3;3.5;3.4;0.011763478744;-0.0000000;-0.0000000;-0.0000000;-0.0000000;-0.0000000;-0.0000000;-0.0000000;-0.0000000;-0.0000000;-0.0000000;-0.0000000;-0.0000000;-0.0000000;-0.0000000;-0.0000000;-0.0000000;0.0000000;0.0000005;-0.0000000;0.0000000;0.0000000;0.0000001;-0.0000000;0.0000006;-0.0000000;0.0000000;0.0000000;0.0000004;0.0000000;0.0000000;0.0000008;-0.0000000;0.0000000;-0.0000000;-0.0000000;…
0.3;3.6;3.4;0.010809640420;-0.0000000;-0.0000000;-0.0000000;-0.0000000;-0.0000000;-0.0000000;-0.0000000;-0.0000000;-0.0000000;-0.0000000;-0.0000000;-0.0000000;-0.0000000;-0.0000000;-0.0000000;-0.0000000;0.0000000;0.0000004;-0.0000000;-0.0000000;0.0000000;0.0000001;-0.0000000;0.0000006;-0.0000000;0.0000000;0.0000000;0.0000004;-0.0000000;0.0000000;0.0000008;-0.0000000;0.0000000;-0.0000000;-0.000000…
0.3;3.7;3.4;0.009891443908;-0.0000000;-0.0000000;-0.0000000;-0.0000000;-0.0000000;-0.0000000;-0.0000000;-0.0000000;-0.0000000;-0.0000000;-0.0000000;-0.0000000;-0.0000000;-0.0000000;-0.0000000;-0.0000000;0.0000000;0.0000004;-0.0000000;-0.0000000;0.0000000;0.0000001;-0.0000000;0.0000006;-0.0000000;0.0000000;0.0000000;0.0000004;-0.0000000;0.0000000;0.0000007;-0.0000000;0.0000000;-0.0000000;-0.000000…
0.3;3.8;3.4;0.009013224406;-0.0000000;-0.0000000;-0.0000000;-0.0000000;-0.0000000;-0.0000000;-0.0000000;-0.0000000;-0.0000000;-0.0000000;-0.0000000;-0.0000000;-0.0000000;-0.0000000;0.0000000;-0.0000000;0.0000000;0.0000004;-0.0000000;-0.0000000;0.0000000;0.0000001;-0.0000000;0.0000006;-0.0000000;0.0000000;0.0000000;0.0000004;-0.0000000;0.0000000;0.0000006;-0.0000000;0.0000000;-0.0000000;-0.0000000…
0.3;3.9;3.4;0.008178322222;-0.0000000;-0.0000000;-0.0000000;-0.0000000;-0.0000000;-0.0000000;-0.0000000;-0.0000000;-0.0000000;-0.0000000;-0.0000000;-0.0000000;-0.0000000;-0.0000000;0.0000000;-0.0000000;0.0000000;0.0000003;-0.0000000;-0.0000000;0.0000000;0.0000001;-0.0000000;0.0000005;-0.0000000;0.0000000;0.0000000;0.0000004;-0.0000000;0.0000000;0.0000006;-0.0000000;0.0000000;-0.0000000;-0.0000000…
0.3;4.0;3.4;0.007389205546;-0.0000000;-0.0000000;-0.0000000;-0.0000000;-0.0000000;-0.0000000;-0.0000000;-0.0000000;-0.0000000;-0.0000000;-0.0000000;-0.0000000;-0.0000000;-0.0000000;0.0000000;-0.0000000;0.0000000;0.0000003;-0.0000000;-0.0000000;0.0000000;0.0000001;-0.0000000;0.0000005;-0.0000000;0.0000000;0.0000000;0.0000003;-0.0000000;0.0000000;0.0000005;-0.0000000;0.0000000;-0.0000000;-0.0000000…
0.3;4.1;3.4;0.006647580438;-0.0000000;-0.0000000;-0.0000000;-0.0000000;-0.0000000;-0.0000000;-0.0000000;-0.0000000;-0.0000000;-0.0000000;-0.0000000;-0.0000000;-0.0000000;-0.0000000;0.0000000;-0.0000000;0.0000000;0.0000002;-0.0000000;-0.0000000;0.0000000;0.0000001;-0.0000000;0.0000005;-0.0000000;0.0000000;0.0000000;0.0000003;-0.0000000;0.0000000;0.0000005;-0.0000000;0.0000000;-0.0000000;0.0000000;…
0.3;4.2;3.4;0.005954481069;-0.0000000;-0.0000000;-0.0000000;-0.0000000;-0.0000000;-0.0000000;-0.0000000;-0.0000000;-0.0000000;-0.0000000;-0.0000000;-0.0000000;-0.0000000;-0.0000000;0.0000001;-0.0000000;0.0000000;0.0000002;-0.0000000;-0.0000000;0.0000000;0.0000001;-0.0000000;0.0000005;-0.0000000;0.0000000;0.0000000;0.0000003;-0.0000000;0.0000000;0.0000004;-0.0000000;0.0000000;-0.0000000;0.0000000;…
0.3;4.3;3.4;0.005310340097;-0.0000000;-0.0000000;-0.0000000;-0.0000000;-0.0000000;-0.0000000;-0.0000000;-0.0000000;-0.0000000;-0.0000000;-0.0000000;-0.0000000;-0.0000000;-0.0000000;0.0000001;-0.0000000;0.0000000;0.0000002;-0.0000000;-0.0000000;0.0000000;0.0000001;-0.0000000;0.0000005;-0.0000000;0.0000000;0.0000000;0.0000003;-0.0000000;0.0000000;0.0000004;-0.0000000;0.0000000;0.0000000;0.0000000;0…
0.3;4.4;3.4;0.004715043445;-0.0000000;-0.0000000;-0.0000000;-0.0000000;-0.0000000;-0.0000000;-0.0000000;-0.0000000;-0.0000000;-0.0000000;-0.0000000;-0.0000000;-0.0000000;-0.0000000;0.0000001;-0.0000000;0.0000000;0.0000001;-0.0000000;-0.0000000;0.0000000;0.0000001;-0.0000000;0.0000005;-0.0000000;0.0000000;0.0000000;0.0000003;-0.0000000;0.0000000;0.0000003;-0.0000000;0.0000000;0.0000000;0.0000000;0…
0.3;4.5;3.4;0.004167975819;-0.0000000;-0.0000000;-0.0000000;-0.0000000;-0.0000000;-0.0000000;-0.0000000;-0.0000000;-0.0000000;-0.0000000;-0.0000000;-0.0000000;-0.0000000;-0.0000000;0.0000001;-0.0000000;0.0000000;0.0000001;-0.0000000;-0.0000000;0.0000000;0.0000001;-0.0000000;0.0000005;-0.0000000;0.0000000;0.0000000;0.0000002;-0.0000000;0.0000000;0.0000003;-0.0000000;0.0000000;0.0000000;0.0000000;0…
0.3;4.6;3.4;0.003668063368;-0.0000000;-0.0000000;-0.0000000;-0.0000000;-0.0000000;-0.0000000;-0.0000000;-0.0000000;-0.0000000;-0.0000000;-0.0000000;-0.0000000;-0.0000000;-0.0000000;0.0000001;-0.0000000;0.0000000;0.0000001;-0.0000000;-0.0000000;0.0000000;0.0000000;-0.0000000;0.0000004;-0.0000000;0.0000000;0.0000000;0.0000002;-0.0000000;0.0000000;0.0000002;-0.0000000;0.0000000;0.0000000;0.0000000;0…
0.3;4.7;3.4;0.003213818570;-0.0000000;-0.0000000;-0.0000000;-0.0000000;-0.0000000;-0.0000000;-0.0000000;-0.0000000;-0.0000000;-0.0000000;-0.0000000;-0.0000000;-0.0000000;-0.0000000;0.0000001;-0.0000000;0.0000000;0.0000001;-0.0000000;-0.0000000;0.0000000;0.0000000;-0.0000000;0.0000004;-0.0000000;0.0000000;0.0000000;0.0000002;-0.0000000;0.0000000;0.0000002;-0.0000000;0.0000000;0.0000000;0.0000000;0…
0.3;4.8;3.4;0.002803390441;-0.0000000;-0.0000000;-0.0000000;-0.0000000;-0.0000000;-0.0000000;-0.0000000;-0.0000000;-0.0000000;-0.0000000;-0.0000000;-0.0000000;-0.0000000;-0.0000000;0.0000001;-0.0000000;0.0000000;0.0000000;-0.0000000;-0.0000000;0.0000000;0.0000000;-0.0000000;0.0000004;-0.0000000;0.0000000;0.0000000;0.0000002;-0.0000000;0.0000000;0.0000002;-0.0000000;0.0000000;0.0000000;0.0000000;0…
0.3;4.9;3.4;0.002434620979;-0.0000000;-0.0000000;-0.0000000;-0.0000000;-0.0000000;-0.0000000;-0.0000000;-0.0000000;-0.0000000;-0.0000000;-0.0000000;-0.0000000;-0.0000000;-0.0000000;0.0000001;-0.0000000;0.0000000;0.0000000;-0.0000000;-0.0000000;0.0000000;0.0000000;-0.0000000;0.0000004;-0.0000000;0.0000000;0.0000000;0.0000002;-0.0000000;0.0000000;0.0000001;-0.0000000;0.0000000;0.0000000;0.0000000;0…
0.3;5.0;3.4;0.002105106934;-0.0000000;-0.0000000;-0.0000000;-0.0000000;-0.0000000;-0.0000000;-0.0000000;-0.0000000;-0.0000000;-0.0000000;-0.0000000;-0.0000000;-0.0000000;-0.0000000;0.0000001;-0.0000000;0.0000000;0.0000000;-0.0000000;-0.0000000;0.0000000;0.0000000;-0.0000000;0.0000003;-0.0000000;0.0000000;0.0000000;0.0000001;-0.0000000;0.0000000;0.0000001;-0.0000000;0.0000000;0.0000000;0.0000000;0…
0.3;5.1;3.4;0.001812264661;-0.0000000;-0.0000000;-0.0000000;-0.0000000;-0.0000000;-0.0000000;-0.0000000;-0.0000000;-0.0000000;-0.0000000;-0.0000000;-0.0000000;-0.0000000;-0.0000000;0.0000001;-0.0000000;0.0000000;-0.0000000;-0.0000000;-0.0000000;0.0000000;0.0000000;-0.0000000;0.0000003;-0.0000000;0.0000000;0.0000000;0.0000001;-0.0000000;0.0000000;0.0000001;-0.0000000;0.0000000;0.0000000;0.0000000;…
0.3;5.2;3.4;0.001553395162;-0.0000000;-0.0000000;-0.0000000;-0.0000000;-0.0000000;-0.0000000;-0.0000000;-0.0000000;-0.0000000;-0.0000000;-0.0000000;-0.0000000;-0.0000000;-0.0000000;0.0000001;-0.0000000;0.0000000;-0.0000000;-0.0000000;-0.0000000;0.0000000;0.0000000;-0.0000000;0.0000003;-0.0000000;0.0000000;0.0000000;0.0000001;-0.0000000;0.0000000;0.0000001;-0.0000000;0.0000000;0.0000000;0.0000000;…
0.3;5.3;3.4;0.001325746338;-0.0000000;-0.0000000;-0.0000000;-0.0000000;-0.0000000;-0.0000000;-0.0000000;-0.0000000;-0.0000000;-0.0000000;-0.0000000;-0.0000000;-0.0000000;-0.0000000;0.0000001;-0.0000000;0.0000000;-0.0000000;-0.0000000;-0.0000000;0.0000000;0.0000000;-0.0000000;0.0000003;-0.0000000;-0.0000000;0.0000000;0.0000001;-0.0000000;0.0000000;0.0000001;-0.0000000;-0.0000000;0.0000000;0.000000…
0.3;5.4;3.4;0.001126569820;-0.0000000;-0.0000000;-0.0000000;-0.0000000;-0.0000000;-0.0000000;-0.0000000;-0.0000000;-0.0000000;-0.0000000;-0.0000000;-0.0000000;-0.0000000;-0.0000000;0.0000001;-0.0000000;0.0000000;-0.0000000;-0.0000000;-0.0000000;0.0000000;0.0000000;0.0000000;0.0000003;-0.0000000;-0.0000000;0.0000000;0.0000001;-0.0000000;0.0000000;0.0000000;-0.0000000;-0.0000000;0.0000000;0.0000000…
0.3;5.5;3.4;0.000953170437;-0.0000000;-0.0000000;-0.0000000;-0.0000000;-0.0000000;-0.0000000;-0.0000000;-0.0000000;-0.0000000;-0.0000000;-0.0000000;-0.0000000;-0.0000000;-0.0000000;0.0000001;-0.0000000;0.0000000;-0.0000000;-0.0000000;-0.0000000;0.0000000;0.0000000;0.0000000;0.0000002;-0.0000000;-0.0000000;0.0000000;0.0000001;-0.0000000;0.0000000;0.0000000;-0.0000000;-0.0000000;0.0000000;0.0000000…
0.3;5.6;3.4;0.000802947131;-0.0000000;-0.0000000;-0.0000000;-0.0000000;-0.0000000;-0.0000000;-0.0000000;-0.0000000;-0.0000000;-0.0000000;-0.0000000;-0.0000000;-0.0000000;-0.0000000;0.0000001;-0.0000000;0.0000000;-0.0000000;-0.0000000;-0.0000000;0.0000000;0.0000000;0.0000000;0.0000002;-0.0000000;-0.0000000;0.0000000;0.0000001;-0.0000000;0.0000000;0.0000000;-0.0000000;-0.0000000;0.0000000;0.0000000…
0.3;5.7;3.4;0.000673424919;-0.0000000;-0.0000000;-0.0000000;-0.0000000;-0.0000000;-0.0000000;-0.0000000;-0.0000000;-0.0000000;-0.0000000;-0.0000000;-0.0000000;-0.0000000;-0.0000000;0.0000001;-0.0000000;0.0000000;-0.0000000;-0.0000000;-0.0000000;-0.0000000;0.0000000;0.0000000;0.0000002;-0.0000000;-0.0000000;0.0000000;0.0000000;-0.0000000;0.0000000;0.0000000;-0.0000000;-0.0000000;0.0000000;0.000000…
0.3;5.8;3.4;0.000562278122;-0.0000000;-0.0000000;-0.0000000;-0.0000000;-0.0000000;-0.0000000;-0.0000000;-0.0000000;-0.0000000;-0.0000000;-0.0000000;-0.0000000;-0.0000000;-0.0000000;0.0000001;-0.0000000;0.0000000;-0.0000000;-0.0000000;-0.0000000;-0.0000000;0.0000000;0.0000000;0.0000002;-0.0000000;-0.0000000;0.0000000;0.0000000;-0.0000000;0.0000000;0.0000000;-0.0000000;-0.0000000;0.0000000;0.000000…
0.3;5.9;3.4;0.000467345614;-0.0000000;-0.0000000;-0.0000000;-0.0000000;-0.0000000;-0.0000000;-0.0000000;-0.0000000;-0.0000000;-0.0000000;-0.0000000;-0.0000000;-0.0000000;-0.0000000;0.0000001;-0.0000000;0.0000000;-0.0000000;-0.0000000;-0.0000000;-0.0000000;0.0000000;0.0000000;0.0000001;-0.0000000;-0.0000000;0.0000000;0.0000000;-0.0000000;0.0000000;0.0000000;-0.0000000;-0.0000000;0.0000000;0.000000…
0.3;6.0;3.4;0.000386639115;-0.0000000;-0.0000000;-0.0000000;-0.0000000;-0.0000000;-0.0000000;-0.0000000;-0.0000000;-0.0000000;-0.0000000;-0.0000000;-0.0000000;-0.0000000;-0.0000000;0.0000001;-0.0000000;0.0000000;-0.0000000;-0.0000000;-0.0000000;-0.0000000;0.0000000;0.0000000;0.0000001;-0.0000000;-0.0000000;0.0000000;0.0000000;-0.0000000;0.0000000;0.0000000;-0.0000000;-0.0000000;0.0000000;0.000000…
0.4;0.0;3.4;0.049590674813;-0.0000000;-0.0000000;-0.0000000;-0.0000000;-0.0000000;-0.0000000;-0.0000000;-0.0000000;-0.0000000;-0.0000000;-0.0000000;-0.0000000;-0.0000000;-0.0000000;0.0000004;-0.0000000;0.0000002;-0.0000000;-0.0000000;0.0000000;-0.0000000;0.0000001;-0.0000000;-0.0000000;-0.0000000;-0.0000000;-0.0000000;-0.0000000;-0.0000000;0.0000004;-0.0000000;0.0000000;-0.0000000;-0.0000000;-0.0…
0.4;0.1;3.4;0.049397381955;-0.0000000;-0.0000000;-0.0000000;-0.0000000;-0.0000000;-0.0000000;-0.0000000;-0.0000000;-0.0000000;-0.0000000;-0.0000000;-0.0000000;-0.0000000;-0.0000000;0.0000004;-0.0000000;0.0000002;-0.0000000;-0.0000000;0.0000000;-0.0000000;0.0000001;-0.0000000;-0.0000000;-0.0000000;-0.0000000;-0.0000000;-0.0000000;-0.0000000;0.0000004;-0.0000000;0.0000000;-0.0000000;-0.0000000;-0.0…
0.4;0.2;3.4;0.048826814370;-0.0000000;-0.0000000;-0.0000000;-0.0000000;-0.0000000;-0.0000000;-0.0000000;-0.0000000;-0.0000000;-0.0000000;-0.0000000;-0.0000000;-0.0000000;-0.0000000;0.0000004;-0.0000000;0.0000002;-0.0000000;-0.0000000;0.0000000;-0.0000000;0.0000001;-0.0000000;-0.0000000;-0.0000000;-0.0000000;-0.0000000;-0.0000000;0.0000000;0.0000004;0.0000000;0.0000000;-0.0000000;-0.0000000;-0.000…
0.4;0.3;3.4;0.047906145852;-0.0000000;-0.0000000;-0.0000000;-0.0000000;-0.0000000;-0.0000000;-0.0000000;-0.0000000;-0.0000000;-0.0000000;-0.0000000;-0.0000000;-0.0000000;-0.0000000;0.0000004;-0.0000000;0.0000002;-0.0000000;-0.0000000;0.0000000;-0.0000000;0.0000001;-0.0000000;-0.0000000;-0.0000000;-0.0000000;-0.0000000;-0.0000000;0.0000000;0.0000004;0.0000000;0.0000000;-0.0000000;-0.0000000;-0.000…
0.4;0.4;3.4;0.046678223660;-0.0000000;-0.0000000;-0.0000000;-0.0000000;-0.0000000;-0.0000000;-0.0000000;-0.0000000;-0.0000000;-0.0000000;-0.0000000;-0.0000000;-0.0000000;-0.0000000;0.0000004;-0.0000000;0.0000002;0.0000000;-0.0000000;0.0000000;-0.0000000;0.0000001;-0.0000000;-0.0000000;-0.0000000;0.0000000;-0.0000000;-0.0000000;0.0000000;0.0000004;0.0000000;0.0000000;-0.0000000;-0.0000000;-0.00000…
0.4;0.5;3.4;0.045198198992;-0.0000000;-0.0000000;-0.0000000;-0.0000000;-0.0000000;-0.0000000;-0.0000000;-0.0000000;-0.0000000;-0.0000000;-0.0000000;-0.0000000;-0.0000000;-0.0000000;0.0000004;-0.0000000;0.0000002;0.0000000;-0.0000000;0.0000000;-0.0000000;0.0000001;-0.0000000;-0.0000000;-0.0000000;0.0000000;-0.0000000;-0.0000000;0.0000000;0.0000004;0.0000000;0.0000000;-0.0000000;-0.0000000;-0.00000…
0.4;0.6;3.4;0.043529348588;-0.0000000;-0.0000000;-0.0000000;-0.0000000;-0.0000000;-0.0000000;-0.0000000;-0.0000000;-0.0000000;-0.0000000;-0.0000000;-0.0000000;-0.0000000;-0.0000000;0.0000004;-0.0000000;0.0000001;0.0000000;-0.0000000;0.0000000;-0.0000000;0.0000001;-0.0000000;-0.0000000;-0.0000000;0.0000000;-0.0000000;-0.0000000;0.0000000;0.0000004;0.0000000;0.0000000;-0.0000000;-0.0000000;-0.00000…
0.4;0.7;3.4;0.041738522679;-0.0000000;-0.0000000;-0.0000000;-0.0000000;-0.0000000;-0.0000000;-0.0000000;-0.0000000;-0.0000000;-0.0000000;-0.0000000;-0.0000000;-0.0000000;-0.0000000;0.0000004;-0.0000000;0.0000001;0.0000000;-0.0000000;0.0000000;-0.0000000;0.0000001;-0.0000000;-0.0000000;-0.0000000;0.0000000;-0.0000000;-0.0000000;0.0000000;0.0000004;0.0000001;0.0000000;-0.0000000;-0.0000000;0.000000…
0.4;0.8;3.4;0.039891656476;-0.0000000;-0.0000000;-0.0000000;-0.0000000;-0.0000000;-0.0000000;-0.0000000;-0.0000000;-0.0000000;-0.0000000;-0.0000000;-0.0000000;-0.0000000;-0.0000000;0.0000004;-0.0000000;0.0000001;0.0000000;-0.0000000;0.0000000;-0.0000000;0.0000001;-0.0000000;-0.0000000;-0.0000000;0.0000000;-0.0000000;0.0000000;0.0000000;0.0000003;0.0000001;0.0000000;-0.0000000;-0.0000000;0.0000000…
0.4;0.9;3.4;0.038049729358;-0.0000000;-0.0000000;-0.0000000;-0.0000000;-0.0000000;-0.0000000;-0.0000000;-0.0000000;-0.0000000;-0.0000000;-0.0000000;-0.0000000;-0.0000000;-0.0000000;0.0000004;-0.0000000;0.0000001;0.0000000;-0.0000000;0.0000000;-0.0000000;0.0000001;-0.0000000;-0.0000000;-0.0000000;0.0000000;-0.0000000;0.0000000;0.0000000;0.0000003;0.0000001;0.0000000;-0.0000000;-0.0000000;0.0000000…
0.4;1.0;3.4;0.036265464296;-0.0000000;-0.0000000;-0.0000000;-0.0000000;-0.0000000;-0.0000000;-0.0000000;-0.0000000;-0.0000000;-0.0000000;-0.0000000;-0.0000000;-0.0000000;-0.0000000;0.0000004;-0.0000000;0.0000001;0.0000000;-0.0000000;0.0000000;-0.0000000;0.0000000;-0.0000000;-0.0000000;-0.0000000;0.0000000;-0.0000000;0.0000000;0.0000000;0.0000003;0.0000001;0.0000000;-0.0000000;-0.0000000;0.0000000…
0.4;1.1;3.4;0.034580949669;-0.0000000;-0.0000000;-0.0000000;-0.0000000;-0.0000000;-0.0000000;-0.0000000;-0.0000000;-0.0000000;-0.0000000;-0.0000000;-0.0000000;-0.0000000;-0.0000000;0.0000004;-0.0000000;0.0000001;0.0000000;-0.0000000;0.0000000;-0.0000000;0.0000000;-0.0000000;0.0000000;-0.0000000;0.0000000;-0.0000000;0.0000000;0.0000000;0.0000003;0.0000001;0.0000000;-0.0000000;-0.0000000;0.0000000;…
0.4;1.2;3.4;0.033026255778;-0.0000000;-0.0000000;-0.0000000;-0.0000000;-0.0000000;-0.0000000;-0.0000000;-0.0000000;-0.0000000;-0.0000000;-0.0000000;-0.0000000;-0.0000000;-0.0000000;0.0000003;-0.0000000;0.0000001;0.0000001;-0.0000000;0.0000000;-0.0000000;0.0000000;-0.0000000;0.0000000;-0.0000000;0.0000000;-0.0000000;0.0000000;0.0000000;0.0000003;0.0000002;0.0000000;-0.0000000;-0.0000000;0.0000000;…
0.4;1.3;3.4;0.031619023380;-0.0000000;-0.0000000;-0.0000000;-0.0000000;-0.0000000;-0.0000000;-0.0000000;-0.0000000;-0.0000000;-0.0000000;-0.0000000;-0.0000000;-0.0000000;-0.0000000;0.0000003;-0.0000000;0.0000001;0.0000001;-0.0000000;0.0000000;-0.0000000;0.0000000;-0.0000000;0.0000000;-0.0000000;0.0000000;-0.0000000;0.0000001;0.0000000;0.0000002;0.0000002;0.0000000;0.0000000;-0.0000000;0.0000000;0…
0.4;1.4;3.4;0.030364929089;-0.0000000;-0.0000000;-0.0000000;-0.0000000;-0.0000000;-0.0000000;-0.0000000;-0.0000000;-0.0000000;-0.0000000;-0.0000000;-0.0000000;-0.0000000;-0.0000000;0.0000003;-0.0000000;0.0000001;0.0000001;-0.0000000;0.0000000;-0.0000000;0.0000000;-0.0000000;0.0000000;-0.0000000;0.0000000;-0.0000000;0.0000001;0.0000000;0.0000002;0.0000002;-0.0000000;0.0000000;-0.0000000;0.0000000;…
0.4;1.5;3.4;0.029258884207;-0.0000000;-0.0000000;-0.0000000;-0.0000000;-0.0000000;-0.0000000;-0.0000000;-0.0000000;-0.0000000;-0.0000000;-0.0000000;-0.0000000;-0.0000000;-0.0000000;0.0000003;-0.0000000;0.0000001;0.0000001;-0.0000000;0.0000000;-0.0000000;0.0000000;-0.0000000;0.0000001;-0.0000000;0.0000000;-0.0000000;0.0000001;0.0000000;0.0000002;0.0000003;-0.0000000;0.0000000;-0.0000000;0.0000000;…
0.4;1.6;3.4;0.028286796192;-0.0000000;-0.0000000;-0.0000000;-0.0000000;-0.0000000;-0.0000000;-0.0000000;-0.0000000;-0.0000000;-0.0000000;-0.0000000;-0.0000000;-0.0000000;-0.0000000;0.0000003;-0.0000000;0.0000001;0.0000001;-0.0000000;0.0000000;-0.0000000;-0.0000000;-0.0000000;0.0000001;-0.0000000;0.0000000;-0.0000000;0.0000001;0.0000000;0.0000002;0.0000003;-0.0000000;0.0000000;-0.0000000;0.0000000…
0.4;1.7;3.4;0.027427710576;-0.0000000;-0.0000000;-0.0000000;-0.0000000;-0.0000000;-0.0000000;-0.0000000;-0.0000000;-0.0000000;-0.0000000;-0.0000000;-0.0000000;-0.0000000;-0.0000000;0.0000003;-0.0000000;0.0000001;0.0000002;-0.0000000;0.0000000;-0.0000000;-0.0000000;-0.0000000;0.0000001;-0.0000000;0.0000000;-0.0000000;0.0000001;0.0000000;0.0000001;0.0000003;-0.0000000;0.0000000;-0.0000000;0.0000000…
0.4;1.8;3.4;0.026656150731;-0.0000000;-0.0000000;-0.0000000;-0.0000000;-0.0000000;-0.0000000;-0.0000000;-0.0000000;-0.0000000;-0.0000000;-0.0000000;-0.0000000;-0.0000000;-0.0000000;0.0000002;-0.0000000;0.0000001;0.0000002;-0.0000000;0.0000000;-0.0000000;-0.0000000;-0.0000000;0.0000001;-0.0000000;0.0000000;0.0000000;0.0000001;0.0000000;0.0000001;0.0000004;-0.0000000;0.0000000;-0.0000000;0.0000000;…
0.4;1.9;3.4;0.025944480304;-0.0000000;-0.0000000;-0.0000000;-0.0000000;-0.0000000;-0.0000000;-0.0000000;-0.0000000;-0.0000000;-0.0000000;-0.0000000;-0.0000000;-0.0000000;-0.0000000;0.0000002;-0.0000000;0.0000001;0.0000002;-0.0000000;0.0000000;-0.0000000;-0.0000000;-0.0000000;0.0000002;-0.0000000;0.0000000;0.0000000;0.0000002;0.0000000;0.0000001;0.0000005;-0.0000000;0.0000000;-0.0000000;-0.0000000…
0.4;2.0;3.4;0.025265127210;-0.0000000;-0.0000000;-0.0000000;-0.0000000;-0.0000000;-0.0000000;-0.0000000;-0.0000000;-0.0000000;-0.0000000;-0.0000000;-0.0000000;-0.0000000;-0.0000000;0.0000002;-0.0000000;0.0000001;0.0000003;-0.0000000;0.0000000;0.0000000;-0.0000000;-0.0000000;0.0000002;-0.0000000;0.0000000;0.0000000;0.0000002;0.0000000;0.0000001;0.0000005;-0.0000000;0.0000000;-0.0000000;-0.0000000;…
0.4;2.1;3.4;0.024592529229;-0.0000000;-0.0000000;-0.0000000;-0.0000000;-0.0000000;-0.0000000;-0.0000000;-0.0000000;-0.0000000;-0.0000000;-0.0000000;-0.0000000;-0.0000000;-0.0000000;0.0000002;-0.0000000;0.0000001;0.0000003;-0.0000000;0.0000000;0.0000000;-0.0000000;-0.0000000;0.0000002;-0.0000000;0.0000000;0.0000000;0.0000002;0.0000000;0.0000001;0.0000006;-0.0000000;0.0000000;-0.0000000;-0.0000000;…
0.4;2.2;3.4;0.023904690254;-0.0000000;-0.0000000;-0.0000000;-0.0000000;-0.0000000;-0.0000000;-0.0000000;-0.0000000;-0.0000000;-0.0000000;-0.0000000;-0.0000000;-0.0000000;-0.0000000;0.0000001;-0.0000000;0.0000000;0.0000003;-0.0000000;0.0000000;0.0000000;-0.0000000;-0.0000000;0.0000003;-0.0000000;0.0000000;0.0000000;0.0000002;0.0000000;0.0000001;0.0000006;-0.0000000;0.0000000;-0.0000000;-0.0000000;…
0.4;2.3;3.4;0.023184272947;-0.0000000;-0.0000000;-0.0000000;-0.0000000;-0.0000000;-0.0000000;-0.0000000;-0.0000000;-0.0000000;-0.0000000;-0.0000000;-0.0000000;-0.0000000;-0.0000000;0.0000001;-0.0000000;0.0000000;0.0000004;0.0000000;0.0000000;0.0000000;0.0000000;-0.0000000;0.0000003;-0.0000000;0.0000000;0.0000000;0.0000003;0.0000000;0.0000001;0.0000007;-0.0000000;0.0000000;-0.0000000;-0.0000000;0.…
0.4;2.4;3.4;0.022419196172;-0.0000000;-0.0000000;-0.0000000;-0.0000000;-0.0000000;-0.0000000;-0.0000000;-0.0000000;-0.0000000;-0.0000000;-0.0000000;-0.0000000;-0.0000000;-0.0000000;0.0000001;-0.0000000;0.0000000;0.0000004;0.0000000;0.0000000;0.0000000;0.0000000;-0.0000000;0.0000004;-0.0000000;0.0000000;0.0000000;0.0000003;0.0000000;0.0000001;0.0000008;-0.0000000;0.0000000;-0.0000000;-0.0000000;0.…
0.4;2.5;3.4;0.021602750378;-0.0000000;-0.0000000;-0.0000000;-0.0000000;-0.0000000;-0.0000000;-0.0000000;-0.0000000;-0.0000000;-0.0000000;-0.0000000;-0.0000000;-0.0000000;-0.0000000;0.0000001;-0.0000000;0.0000000;0.0000004;0.0000000;0.0000000;0.0000000;0.0000000;-0.0000000;0.0000004;0.0000000;0.0000000;0.0000000;0.0000003;0.0000000;0.0000000;0.0000008;-0.0000000;0.0000000;-0.0000000;-0.0000000;0.0…
0.4;2.6;3.4;0.020733286054;-0.0000000;-0.0000000;-0.0000000;-0.0000000;-0.0000000;-0.0000000;-0.0000000;-0.0000000;-0.0000000;-0.0000000;-0.0000000;-0.0000000;-0.0000000;-0.0000000;0.0000000;-0.0000000;0.0000000;0.0000005;0.0000000;0.0000000;0.0000000;0.0000000;-0.0000000;0.0000004;0.0000000;0.0000000;0.0000000;0.0000003;0.0000000;0.0000000;0.0000009;-0.0000000;0.0000000;-0.0000000;-0.0000000;0.0…
0.4;2.7;3.4;0.019813564169;-0.0000000;-0.0000000;-0.0000000;-0.0000000;-0.0000000;-0.0000000;-0.0000000;-0.0000000;-0.0000000;-0.0000000;-0.0000000;-0.0000000;-0.0000000;-0.0000000;0.0000000;-0.0000000;0.0000000;0.0000005;0.0000000;0.0000000;0.0000000;0.0000000;-0.0000000;0.0000005;0.0000000;0.0000000;0.0000000;0.0000003;0.0000000;0.0000000;0.0000009;-0.0000000;0.0000000;-0.0000000;-0.0000000;0.0…
0.4;2.8;3.4;0.018849878938;-0.0000000;-0.0000000;-0.0000000;-0.0000000;-0.0000000;-0.0000000;-0.0000000;-0.0000000;-0.0000000;-0.0000000;-0.0000000;-0.0000000;-0.0000000;-0.0000000;-0.0000000;-0.0000000;0.0000000;0.0000005;0.0000000;0.0000000;0.0000000;0.0000000;-0.0000000;0.0000005;0.0000000;0.0000000;0.0000000;0.0000004;0.0000000;0.0000000;0.0000009;-0.0000000;0.0000000;-0.0000000;-0.0000000;0.…
0.4;2.9;3.4;0.017851069973;-0.0000000;-0.0000000;-0.0000000;-0.0000000;-0.0000000;-0.0000000;-0.0000000;-0.0000000;-0.0000000;-0.0000000;-0.0000000;-0.0000000;-0.0000000;-0.0000000;-0.0000000;-0.0000000;0.0000000;0.0000005;0.0000000;0.0000000;0.0000000;0.0000000;-0.0000000;0.0000005;0.0000000;0.0000000;0.0000000;0.0000004;0.0000000;0.0000000;0.0000009;-0.0000000;0.0000000;-0.0000000;-0.0000000;0.…
0.4;3.0;3.4;0.016827533191;-0.0000000;-0.0000000;-0.0000000;-0.0000000;-0.0000000;-0.0000000;-0.0000000;-0.0000000;-0.0000000;-0.0000000;-0.0000000;-0.0000000;-0.0000000;-0.0000000;-0.0000000;-0.0000000;0.0000000;0.0000005;0.0000000;0.0000000;0.0000000;0.0000000;-0.0000000;0.0000005;0.0000000;0.0000000;0.0000000;0.0000004;0.0000000;0.0000000;0.0000010;-0.0000000;0.0000000;-0.0000000;-0.0000000;0.…
0.4;3.1;3.4;0.015790320310;-0.0000000;-0.0000000;-0.0000000;-0.0000000;-0.0000000;-0.0000000;-0.0000000;-0.0000000;-0.0000000;-0.0000000;-0.0000000;-0.0000000;-0.0000000;-0.0000000;-0.0000000;-0.0000000;0.0000000;0.0000005;0.0000000;0.0000000;0.0000000;0.0000001;-0.0000000;0.0000005;0.0000000;0.0000000;0.0000000;0.0000004;0.0000000;0.0000000;0.0000009;-0.0000000;0.0000000;-0.0000000;-0.0000000;0.…
0.4;3.2;3.4;0.014750389626;-0.0000000;-0.0000000;-0.0000000;-0.0000000;-0.0000000;-0.0000000;-0.0000000;-0.0000000;-0.0000000;-0.0000000;-0.0000000;-0.0000000;-0.0000000;-0.0000000;-0.0000000;-0.0000000;0.0000000;0.0000005;0.0000000;0.0000000;0.0000000;0.0000001;-0.0000000;0.0000005;0.0000000;0.0000000;0.0000000;0.0000004;0.0000000;0.0000000;0.0000009;-0.0000000;0.0000000;-0.0000000;-0.0000000;0.…
0.4;3.3;3.4;0.013718040965;-0.0000000;-0.0000000;-0.0000000;-0.0000000;-0.0000000;-0.0000000;-0.0000000;-0.0000000;-0.0000000;-0.0000000;-0.0000000;-0.0000000;-0.0000000;-0.0000000;-0.0000000;-0.0000000;0.0000000;0.0000005;0.0000000;0.0000000;0.0000000;0.0000001;-0.0000000;0.0000006;0.0000000;0.0000000;0.0000000;0.0000004;0.0000000;0.0000000;0.0000009;-0.0000000;0.0000000;-0.0000000;-0.0000000;0.…
0.4;3.4;3.4;0.012702539918;-0.0000000;-0.0000000;-0.0000000;-0.0000000;-0.0000000;-0.0000000;-0.0000000;-0.0000000;-0.0000000;-0.0000000;-0.0000000;-0.0000000;-0.0000000;-0.0000000;-0.0000000;-0.0000000;0.0000000;0.0000005;0.0000000;0.0000000;0.0000000;0.0000001;-0.0000000;0.0000006;0.0000000;0.0000000;0.0000000;0.0000004;0.0000000;0.0000000;0.0000009;-0.0000000;0.0000000;-0.0000000;-0.0000000;0.…
0.4;3.5;3.4;0.011711914114;-0.0000000;-0.0000000;-0.0000000;-0.0000000;-0.0000000;-0.0000000;-0.0000000;-0.0000000;-0.0000000;-0.0000000;-0.0000000;-0.0000000;-0.0000000;-0.0000000;-0.0000000;-0.0000000;0.0000000;0.0000005;0.0000000;0.0000000;0.0000000;0.0000001;-0.0000000;0.0000006;0.0000000;0.0000000;0.0000000;0.0000004;0.0000000;0.0000000;0.0000008;-0.0000000;0.0000000;-0.0000000;-0.0000000;0.…
0.4;3.6;3.4;0.010752889482;-0.0000000;-0.0000000;-0.0000000;-0.0000000;-0.0000000;-0.0000000;-0.0000000;-0.0000000;-0.0000000;-0.0000000;-0.0000000;-0.0000000;-0.0000000;-0.0000000;-0.0000000;-0.0000000;0.0000000;0.0000004;-0.0000000;0.0000000;0.0000000;0.0000001;-0.0000000;0.0000006;0.0000000;0.0000000;0.0000000;0.0000004;0.0000000;0.0000000;0.0000008;-0.0000000;0.0000000;-0.0000000;-0.0000000;0…
0.4;3.7;3.4;0.009830927531;-0.0000000;-0.0000000;-0.0000000;-0.0000000;-0.0000000;-0.0000000;-0.0000000;-0.0000000;-0.0000000;-0.0000000;-0.0000000;-0.0000000;-0.0000000;-0.0000000;-0.0000000;-0.0000000;0.0000000;0.0000004;-0.0000000;0.0000000;0.0000000;0.0000001;-0.0000000;0.0000006;0.0000000;0.0000000;0.0000000;0.0000004;-0.0000000;0.0000000;0.0000007;-0.0000000;0.0000000;-0.0000000;-0.0000000;…
0.4;3.8;3.4;0.008950324754;-0.0000000;-0.0000000;-0.0000000;-0.0000000;-0.0000000;-0.0000000;-0.0000000;-0.0000000;-0.0000000;-0.0000000;-0.0000000;-0.0000000;-0.0000000;-0.0000000;0.0000000;-0.0000000;0.0000000;0.0000004;-0.0000000;0.0000000;0.0000000;0.0000001;-0.0000000;0.0000005;0.0000000;0.0000000;0.0000000;0.0000004;-0.0000000;0.0000000;0.0000006;-0.0000000;0.0000000;-0.0000000;-0.0000000;0…
0.4;3.9;3.4;0.008114340580;-0.0000000;-0.0000000;-0.0000000;-0.0000000;-0.0000000;-0.0000000;-0.0000000;-0.0000000;-0.0000000;-0.0000000;-0.0000000;-0.0000000;-0.0000000;-0.0000000;0.0000000;-0.0000000;0.0000000;0.0000003;-0.0000000;0.0000000;0.0000000;0.0000001;-0.0000000;0.0000005;0.0000000;0.0000000;0.0000000;0.0000004;-0.0000000;0.0000000;0.0000006;-0.0000000;0.0000000;-0.0000000;0.0000000;0.…
0.4;4.0;3.4;0.007325328646;-0.0000000;-0.0000000;-0.0000000;-0.0000000;-0.0000000;-0.0000000;-0.0000000;-0.0000000;-0.0000000;-0.0000000;-0.0000000;-0.0000000;-0.0000000;-0.0000000;0.0000000;-0.0000000;0.0000000;0.0000003;-0.0000000;0.0000000;0.0000000;0.0000001;-0.0000000;0.0000005;0.0000000;0.0000000;0.0000000;0.0000003;-0.0000000;0.0000000;0.0000005;-0.0000000;0.0000000;-0.0000000;0.0000000;0.…
0.4;4.1;3.4;0.006584855516;-0.0000000;-0.0000000;-0.0000000;-0.0000000;-0.0000000;-0.0000000;-0.0000000;-0.0000000;-0.0000000;-0.0000000;-0.0000000;-0.0000000;-0.0000000;-0.0000000;0.0000000;-0.0000000;0.0000000;0.0000002;-0.0000000;0.0000000;0.0000000;0.0000001;-0.0000000;0.0000005;0.0000000;0.0000000;0.0000000;0.0000003;-0.0000000;0.0000000;0.0000005;-0.0000000;0.0000000;-0.0000000;0.0000000;0.…
0.4;4.2;3.4;0.005893799594;-0.0000000;-0.0000000;-0.0000000;-0.0000000;-0.0000000;-0.0000000;-0.0000000;-0.0000000;-0.0000000;-0.0000000;-0.0000000;-0.0000000;-0.0000000;-0.0000000;0.0000001;-0.0000000;0.0000000;0.0000002;-0.0000000;0.0000000;0.0000000;0.0000001;-0.0000000;0.0000005;0.0000000;0.0000000;0.0000000;0.0000003;-0.0000000;0.0000000;0.0000004;-0.0000000;0.0000000;-0.0000000;0.0000000;0.…
0.4;4.3;3.4;0.005252429747;-0.0000000;-0.0000000;-0.0000000;-0.0000000;-0.0000000;-0.0000000;-0.0000000;-0.0000000;-0.0000000;-0.0000000;-0.0000000;-0.0000000;-0.0000000;-0.0000000;0.0000001;-0.0000000;0.0000000;0.0000002;-0.0000000;-0.0000000;0.0000000;0.0000001;-0.0000000;0.0000005;0.0000000;0.0000000;0.0000000;0.0000003;-0.0000000;0.0000000;0.0000004;-0.0000000;0.0000000;0.0000000;0.0000000;0.…
0.4;4.4;3.4;0.004660467608;-0.0000000;-0.0000000;-0.0000000;-0.0000000;-0.0000000;-0.0000000;-0.0000000;-0.0000000;-0.0000000;-0.0000000;-0.0000000;-0.0000000;-0.0000000;-0.0000000;0.0000001;-0.0000000;0.0000000;0.0000001;-0.0000000;-0.0000000;0.0000000;0.0000001;-0.0000000;0.0000005;0.0000000;0.0000000;0.0000000;0.0000003;-0.0000000;0.0000000;0.0000003;-0.0000000;0.0000000;0.0000000;0.0000000;0.…
0.4;4.5;3.4;0.004117139596;-0.0000000;-0.0000000;-0.0000000;-0.0000000;-0.0000000;-0.0000000;-0.0000000;-0.0000000;-0.0000000;-0.0000000;-0.0000000;-0.0000000;-0.0000000;-0.0000000;0.0000001;-0.0000000;0.0000000;0.0000001;-0.0000000;-0.0000000;0.0000000;0.0000001;-0.0000000;0.0000005;0.0000000;0.0000000;0.0000000;0.0000002;-0.0000000;0.0000000;0.0000003;-0.0000000;0.0000000;0.0000000;0.0000000;0.…
0.4;4.6;3.4;0.003621224857;-0.0000000;-0.0000000;-0.0000000;-0.0000000;-0.0000000;-0.0000000;-0.0000000;-0.0000000;-0.0000000;-0.0000000;-0.0000000;-0.0000000;-0.0000000;-0.0000000;0.0000001;-0.0000000;0.0000000;0.0000001;-0.0000000;-0.0000000;0.0000000;0.0000000;-0.0000000;0.0000004;0.0000000;0.0000000;0.0000000;0.0000002;-0.0000000;0.0000000;0.0000002;-0.0000000;0.0000000;0.0000000;0.0000000;0.…
0.4;4.7;3.4;0.003171104091;-0.0000000;-0.0000000;-0.0000000;-0.0000000;-0.0000000;-0.0000000;-0.0000000;-0.0000000;-0.0000000;-0.0000000;-0.0000000;-0.0000000;-0.0000000;-0.0000000;0.0000001;-0.0000000;0.0000000;0.0000001;-0.0000000;-0.0000000;0.0000000;0.0000000;-0.0000000;0.0000004;0.0000000;0.0000000;0.0000000;0.0000002;-0.0000000;0.0000000;0.0000002;-0.0000000;0.0000000;0.0000000;0.0000000;0.…
0.4;4.8;3.4;0.002764812347;-0.0000000;-0.0000000;-0.0000000;-0.0000000;-0.0000000;-0.0000000;-0.0000000;-0.0000000;-0.0000000;-0.0000000;-0.0000000;-0.0000000;-0.0000000;-0.0000000;0.0000001;-0.0000000;0.0000000;0.0000000;-0.0000000;-0.0000000;0.0000000;0.0000000;-0.0000000;0.0000004;0.0000000;0.0000000;0.0000000;0.0000002;-0.0000000;0.0000000;0.0000002;-0.0000000;0.0000000;0.0000000;0.0000000;0.…
0.4;4.9;3.4;0.002400096774;-0.0000000;-0.0000000;-0.0000000;-0.0000000;-0.0000000;-0.0000000;-0.0000000;-0.0000000;-0.0000000;-0.0000000;-0.0000000;-0.0000000;-0.0000000;-0.0000000;0.0000001;-0.0000000;0.0000000;0.0000000;-0.0000000;-0.0000000;0.0000000;0.0000000;-0.0000000;0.0000004;0.0000000;0.0000000;0.0000000;0.0000002;-0.0000000;0.0000000;0.0000001;-0.0000000;0.0000000;0.0000000;0.0000000;0.…
0.4;5.0;3.4;0.002074478546;-0.0000000;-0.0000000;-0.0000000;-0.0000000;-0.0000000;-0.0000000;-0.0000000;-0.0000000;-0.0000000;-0.0000000;-0.0000000;-0.0000000;-0.0000000;-0.0000000;0.0000001;-0.0000000;0.0000000;0.0000000;-0.0000000;-0.0000000;0.0000000;0.0000000;-0.0000000;0.0000003;0.0000000;0.0000000;0.0000000;0.0000001;-0.0000000;0.0000000;0.0000001;-0.0000000;0.0000000;0.0000000;0.0000000;0.…
0.4;5.1;3.4;0.001785316952;-0.0000000;-0.0000000;-0.0000000;-0.0000000;-0.0000000;-0.0000000;-0.0000000;-0.0000000;-0.0000000;-0.0000000;-0.0000000;-0.0000000;-0.0000000;-0.0000000;0.0000001;-0.0000000;0.0000000;-0.0000000;-0.0000000;-0.0000000;0.0000000;0.0000000;-0.0000000;0.0000003;0.0000000;0.0000000;0.0000000;0.0000001;0.0000000;0.0000000;0.0000001;-0.0000000;0.0000000;0.0000000;0.0000000;0.…
0.4;5.2;3.4;0.001529872964;-0.0000000;-0.0000000;-0.0000000;-0.0000000;-0.0000000;-0.0000000;-0.0000000;-0.0000000;-0.0000000;-0.0000000;-0.0000000;-0.0000000;-0.0000000;-0.0000000;0.0000001;-0.0000000;0.0000000;-0.0000000;-0.0000000;-0.0000000;0.0000000;0.0000000;0.0000000;0.0000003;0.0000000;-0.0000000;0.0000000;0.0000001;0.0000000;0.0000000;0.0000001;-0.0000000;0.0000000;0.0000000;0.0000000;0.…
0.4;5.3;3.4;0.001305369525;-0.0000000;-0.0000000;-0.0000000;-0.0000000;-0.0000000;-0.0000000;-0.0000000;-0.0000000;-0.0000000;-0.0000000;-0.0000000;-0.0000000;-0.0000000;-0.0000000;0.0000001;-0.0000000;0.0000000;-0.0000000;-0.0000000;-0.0000000;0.0000000;0.0000000;0.0000000;0.0000003;0.0000000;-0.0000000;0.0000000;0.0000001;0.0000000;0.0000000;0.0000001;-0.0000000;0.0000000;0.0000000;0.0000000;0.…
0.4;5.4;3.4;0.001109046166;-0.0000000;-0.0000000;-0.0000000;-0.0000000;-0.0000000;-0.0000000;-0.0000000;-0.0000000;-0.0000000;-0.0000000;-0.0000000;-0.0000000;-0.0000000;-0.0000000;0.0000001;-0.0000000;0.0000000;-0.0000000;-0.0000000;-0.0000000;0.0000000;0.0000000;0.0000000;0.0000002;0.0000000;-0.0000000;0.0000000;0.0000001;0.0000000;0.0000000;0.0000000;-0.0000000;0.0000000;0.0000000;0.0000000;0.…
0.4;5.5;3.4;0.000938206168;-0.0000000;-0.0000000;-0.0000000;-0.0000000;-0.0000000;-0.0000000;-0.0000000;-0.0000000;-0.0000000;-0.0000000;-0.0000000;-0.0000000;-0.0000000;-0.0000000;0.0000001;-0.0000000;0.0000000;-0.0000000;-0.0000000;-0.0000000;-0.0000000;0.0000000;0.0000000;0.0000002;0.0000000;-0.0000000;0.0000000;0.0000001;0.0000000;0.0000000;0.0000000;-0.0000000;0.0000000;0.0000000;0.0000000;0…
0.4;5.6;3.4;0.000790255236;-0.0000000;-0.0000000;-0.0000000;-0.0000000;-0.0000000;-0.0000000;-0.0000000;-0.0000000;-0.0000000;-0.0000000;-0.0000000;-0.0000000;-0.0000000;-0.0000000;0.0000001;-0.0000000;0.0000000;-0.0000000;-0.0000000;-0.0000000;-0.0000000;0.0000000;0.0000000;0.0000002;0.0000000;-0.0000000;0.0000000;0.0000001;0.0000000;0.0000000;0.0000000;-0.0000000;0.0000000;0.0000000;0.0000000;0…
0.4;5.7;3.4;0.000662731382;-0.0000000;-0.0000000;-0.0000000;-0.0000000;-0.0000000;-0.0000000;-0.0000000;-0.0000000;-0.0000000;-0.0000000;-0.0000000;-0.0000000;-0.0000000;-0.0000000;0.0000001;-0.0000000;0.0000000;-0.0000000;-0.0000000;-0.0000000;-0.0000000;0.0000000;0.0000000;0.0000002;0.0000000;-0.0000000;0.0000000;0.0000000;0.0000000;0.0000000;0.0000000;-0.0000000;0.0000000;0.0000000;0.0000000;0…
0.4;5.8;3.4;0.000553326321;-0.0000000;-0.0000000;-0.0000000;-0.0000000;-0.0000000;-0.0000000;-0.0000000;-0.0000000;-0.0000000;-0.0000000;-0.0000000;-0.0000000;-0.0000000;-0.0000000;0.0000001;-0.0000000;0.0000000;-0.0000000;-0.0000000;-0.0000000;-0.0000000;0.0000000;0.0000000;0.0000002;0.0000000;-0.0000000;0.0000000;0.0000000;0.0000000;0.0000000;0.0000000;-0.0000000;0.0000000;0.0000000;0.0000000;0…
0.4;5.9;3.4;0.000459899137;-0.0000000;-0.0000000;-0.0000000;-0.0000000;-0.0000000;-0.0000000;-0.0000000;-0.0000000;-0.0000000;-0.0000000;-0.0000000;-0.0000000;-0.0000000;-0.0000000;0.0000001;-0.0000000;0.0000000;-0.0000000;-0.0000000;-0.0000000;-0.0000000;0.0000000;0.0000000;0.0000001;0.0000000;-0.0000000;0.0000000;0.0000000;0.0000000;0.0000000;0.0000000;-0.0000000;0.0000000;0.0000000;0.0000000;0…
0.4;6.0;3.4;0.000380483276;-0.0000000;-0.0000000;-0.0000000;-0.0000000;-0.0000000;-0.0000000;-0.0000000;-0.0000000;-0.0000000;-0.0000000;-0.0000000;-0.0000000;-0.0000000;-0.0000000;0.0000001;-0.0000000;0.0000000;-0.0000000;-0.0000000;-0.0000000;-0.0000000;0.0000000;0.0000000;0.0000001;0.0000000;-0.0000000;0.0000000;0.0000000;0.0000000;0.0000000;0.0000000;-0.0000000;0.0000000;0.0000000;0.0000000;0…
0.5;0.0;3.4;0.048304932248;-0.0000000;-0.0000000;-0.0000000;-0.0000000;-0.0000000;-0.0000000;-0.0000000;-0.0000000;-0.0000000;-0.0000000;-0.0000000;-0.0000000;-0.0000000;-0.0000000;0.0000004;-0.0000000;0.0000002;-0.0000000;-0.0000000;0.0000001;-0.0000000;0.0000001;-0.0000000;-0.0000000;-0.0000000;-0.0000000;-0.0000000;-0.0000000;-0.0000000;0.0000004;-0.0000000;0.0000000;-0.0000000;-0.0000000;0.00…
0.5;0.1;3.4;0.048121814564;-0.0000000;-0.0000000;-0.0000000;-0.0000000;-0.0000000;-0.0000000;-0.0000000;-0.0000000;-0.0000000;-0.0000000;-0.0000000;-0.0000000;-0.0000000;-0.0000000;0.0000004;-0.0000000;0.0000002;-0.0000000;-0.0000000;0.0000001;-0.0000000;0.0000001;-0.0000000;-0.0000000;-0.0000000;-0.0000000;-0.0000000;-0.0000000;-0.0000000;0.0000004;-0.0000000;0.0000000;-0.0000000;-0.0000000;0.00…
0.5;0.2;3.4;0.047581313581;-0.0000000;-0.0000000;-0.0000000;-0.0000000;-0.0000000;-0.0000000;-0.0000000;-0.0000000;-0.0000000;-0.0000000;-0.0000000;-0.0000000;-0.0000000;-0.0000000;0.0000004;-0.0000000;0.0000002;-0.0000000;-0.0000000;0.0000001;-0.0000000;0.0000001;-0.0000000;-0.0000000;-0.0000000;-0.0000000;-0.0000000;-0.0000000;0.0000000;0.0000004;0.0000000;0.0000000;-0.0000000;-0.0000000;0.0000…
0.5;0.3;3.4;0.046709264402;-0.0000000;-0.0000000;-0.0000000;-0.0000000;-0.0000000;-0.0000000;-0.0000000;-0.0000000;-0.0000000;-0.0000000;-0.0000000;-0.0000000;-0.0000000;-0.0000000;0.0000004;-0.0000000;0.0000001;0.0000000;-0.0000000;0.0000001;-0.0000000;0.0000001;-0.0000000;-0.0000000;-0.0000000;-0.0000000;-0.0000000;-0.0000000;0.0000000;0.0000004;0.0000000;0.0000000;-0.0000000;-0.0000000;0.00000…
0.5;0.4;3.4;0.045546405007;-0.0000000;-0.0000000;-0.0000000;-0.0000000;-0.0000000;-0.0000000;-0.0000000;-0.0000000;-0.0000000;-0.0000000;-0.0000000;-0.0000000;-0.0000000;-0.0000000;0.0000004;-0.0000000;0.0000001;0.0000000;-0.0000000;0.0000001;-0.0000000;0.0000001;-0.0000000;-0.0000000;-0.0000000;0.0000000;-0.0000000;-0.0000000;0.0000000;0.0000004;0.0000000;0.0000000;-0.0000000;-0.0000000;0.000000…
0.5;0.5;3.4;0.044145172841;-0.0000000;-0.0000000;-0.0000000;-0.0000000;-0.0000000;-0.0000000;-0.0000000;-0.0000000;-0.0000000;-0.0000000;-0.0000000;-0.0000000;-0.0000000;-0.0000000;0.0000004;-0.0000000;0.0000001;0.0000000;-0.0000000;0.0000001;-0.0000000;0.0000001;-0.0000000;-0.0000000;-0.0000000;0.0000000;-0.0000000;-0.0000000;0.0000000;0.0000004;0.0000000;0.0000000;-0.0000000;-0.0000000;0.000000…
0.5;0.6;3.4;0.042565728646;-0.0000000;-0.0000000;-0.0000000;-0.0000000;-0.0000000;-0.0000000;-0.0000000;-0.0000000;-0.0000000;-0.0000000;-0.0000000;-0.0000000;-0.0000000;-0.0000000;0.0000004;-0.0000000;0.0000001;0.0000000;-0.0000000;0.0000001;-0.0000000;0.0000001;-0.0000000;-0.0000000;-0.0000000;0.0000000;-0.0000000;-0.0000000;0.0000000;0.0000004;0.0000000;0.0000000;-0.0000000;-0.0000000;0.000000…
0.5;0.7;3.4;0.040871619138;-0.0000000;-0.0000000;-0.0000000;-0.0000000;-0.0000000;-0.0000000;-0.0000000;-0.0000000;-0.0000000;-0.0000000;-0.0000000;-0.0000000;-0.0000000;-0.0000000;0.0000004;-0.0000000;0.0000001;0.0000000;-0.0000000;0.0000001;-0.0000000;0.0000001;-0.0000000;-0.0000000;-0.0000000;0.0000000;-0.0000000;-0.0000000;0.0000000;0.0000003;0.0000001;0.0000000;0.0000000;-0.0000000;0.0000000…
0.5;0.8;3.4;0.039125492900;-0.0000000;-0.0000000;-0.0000000;-0.0000000;-0.0000000;-0.0000000;-0.0000000;-0.0000000;-0.0000000;-0.0000000;-0.0000000;-0.0000000;-0.0000000;-0.0000000;0.0000004;-0.0000000;0.0000001;0.0000000;0.0000000;0.0000001;-0.0000000;0.0000001;-0.0000000;-0.0000000;-0.0000000;0.0000000;-0.0000000;-0.0000000;0.0000000;0.0000003;0.0000001;0.0000000;0.0000000;-0.0000000;0.0000000;…
0.5;0.9;3.4;0.037385235185;-0.0000000;-0.0000000;-0.0000000;-0.0000000;-0.0000000;-0.0000000;-0.0000000;-0.0000000;-0.0000000;-0.0000000;-0.0000000;-0.0000000;-0.0000000;-0.0000000;0.0000004;-0.0000000;0.0000001;0.0000000;0.0000000;0.0000001;-0.0000000;0.0000000;-0.0000000;-0.0000000;-0.0000000;0.0000000;-0.0000000;0.0000000;0.0000000;0.0000003;0.0000001;0.0000000;0.0000000;-0.0000000;0.0000000;0…
0.5;1.0;3.4;0.035700801974;-0.0000000;-0.0000000;-0.0000000;-0.0000000;-0.0000000;-0.0000000;-0.0000000;-0.0000000;-0.0000000;-0.0000000;-0.0000000;-0.0000000;-0.0000000;-0.0000000;0.0000004;-0.0000000;0.0000001;0.0000000;0.0000000;0.0000001;-0.0000000;0.0000000;-0.0000000;-0.0000000;-0.0000000;0.0000000;-0.0000000;0.0000000;0.0000000;0.0000003;0.0000001;0.0000000;0.0000000;-0.0000000;0.0000000;0…
0.5;1.1;3.4;0.034111930421;-0.0000000;-0.0000000;-0.0000000;-0.0000000;-0.0000000;-0.0000000;-0.0000000;-0.0000000;-0.0000000;-0.0000000;-0.0000000;-0.0000000;-0.0000000;-0.0000000;0.0000004;-0.0000000;0.0000001;0.0000000;0.0000000;0.0000000;-0.0000000;0.0000000;-0.0000000;0.0000000;-0.0000000;0.0000000;-0.0000000;0.0000000;0.0000000;0.0000003;0.0000001;0.0000000;0.0000000;-0.0000000;0.0000000;0.…
0.5;1.2;3.4;0.032646799401;-0.0000000;-0.0000000;-0.0000000;-0.0000000;-0.0000000;-0.0000000;-0.0000000;-0.0000000;-0.0000000;-0.0000000;-0.0000000;-0.0000000;-0.0000000;-0.0000000;0.0000003;-0.0000000;0.0000001;0.0000001;0.0000000;0.0000000;-0.0000000;0.0000000;-0.0000000;0.0000000;-0.0000000;0.0000000;-0.0000000;0.0000000;0.0000000;0.0000002;0.0000002;0.0000000;0.0000000;-0.0000000;0.0000000;0.…
0.5;1.3;3.4;0.031321623819;-0.0000000;-0.0000000;-0.0000000;-0.0000000;-0.0000000;-0.0000000;-0.0000000;-0.0000000;-0.0000000;-0.0000000;-0.0000000;-0.0000000;-0.0000000;-0.0000000;0.0000003;-0.0000000;0.0000001;0.0000001;0.0000000;0.0000000;-0.0000000;0.0000000;-0.0000000;0.0000000;-0.0000000;0.0000000;-0.0000000;0.0000001;0.0000000;0.0000002;0.0000002;0.0000000;0.0000000;-0.0000000;0.0000000;0.…
0.5;1.4;3.4;0.030141096728;-0.0000000;-0.0000000;-0.0000000;-0.0000000;-0.0000000;-0.0000000;-0.0000000;-0.0000000;-0.0000000;-0.0000000;-0.0000000;-0.0000000;-0.0000000;-0.0000000;0.0000003;-0.0000000;0.0000001;0.0000001;0.0000000;0.0000000;-0.0000000;0.0000000;-0.0000000;0.0000000;-0.0000000;0.0000000;-0.0000000;0.0000001;0.0000000;0.0000002;0.0000002;0.0000000;0.0000000;-0.0000000;0.0000000;0.…
0.5;1.5;3.4;0.029099545779;-0.0000000;-0.0000000;-0.0000000;-0.0000000;-0.0000000;-0.0000000;-0.0000000;-0.0000000;-0.0000000;-0.0000000;-0.0000000;-0.0000000;-0.0000000;-0.0000000;0.0000003;-0.0000000;0.0000001;0.0000001;0.0000000;0.0000000;-0.0000000;-0.0000000;-0.0000000;0.0000001;-0.0000000;0.0000000;-0.0000000;0.0000001;0.0000000;0.0000002;0.0000003;-0.0000000;0.0000000;-0.0000000;0.0000000;…
0.5;1.6;3.4;0.028182642342;-0.0000000;-0.0000000;-0.0000000;-0.0000000;-0.0000000;-0.0000000;-0.0000000;-0.0000000;-0.0000000;-0.0000000;-0.0000000;-0.0000000;-0.0000000;-0.0000000;0.0000003;-0.0000000;0.0000001;0.0000001;0.0000000;0.0000000;-0.0000000;-0.0000000;-0.0000000;0.0000001;-0.0000000;0.0000000;-0.0000000;0.0000001;0.0000000;0.0000002;0.0000003;-0.0000000;0.0000000;-0.0000000;0.0000000;…
0.5;1.7;3.4;0.027369488283;-0.0000000;-0.0000000;-0.0000000;-0.0000000;-0.0000000;-0.0000000;-0.0000000;-0.0000000;-0.0000000;-0.0000000;-0.0000000;-0.0000000;-0.0000000;-0.0000000;0.0000003;-0.0000000;0.0000001;0.0000002;0.0000000;0.0000000;-0.0000000;-0.0000000;-0.0000000;0.0000001;-0.0000000;0.0000000;0.0000000;0.0000001;0.0000000;0.0000001;0.0000004;-0.0000000;0.0000000;-0.0000000;0.0000000;0…
0.5;1.8;3.4;0.026634902628;-0.0000000;-0.0000000;-0.0000000;-0.0000000;-0.0000000;-0.0000000;-0.0000000;-0.0000000;-0.0000000;-0.0000000;-0.0000000;-0.0000000;-0.0000000;-0.0000000;0.0000002;-0.0000000;0.0000001;0.0000002;0.0000000;0.0000000;-0.0000000;-0.0000000;-0.0000000;0.0000001;-0.0000000;0.0000000;0.0000000;0.0000001;0.0000000;0.0000001;0.0000004;-0.0000000;0.0000000;-0.0000000;0.0000000;0…
0.5;1.9;3.4;0.025951735505;-0.0000000;-0.0000000;-0.0000000;-0.0000000;-0.0000000;-0.0000000;-0.0000000;-0.0000000;-0.0000000;-0.0000000;-0.0000000;-0.0000000;-0.0000000;-0.0000000;0.0000002;-0.0000000;0.0000001;0.0000002;0.0000000;0.0000000;-0.0000000;-0.0000000;-0.0000000;0.0000002;-0.0000000;0.0000000;0.0000000;0.0000002;0.0000000;0.0000001;0.0000005;-0.0000000;0.0000000;-0.0000000;0.0000000;0…
0.5;2.0;3.4;0.025293049065;-0.0000000;-0.0000000;-0.0000000;-0.0000000;-0.0000000;-0.0000000;-0.0000000;-0.0000000;-0.0000000;-0.0000000;-0.0000000;-0.0000000;-0.0000000;-0.0000000;0.0000002;-0.0000000;0.0000001;0.0000003;0.0000000;0.0000000;-0.0000000;-0.0000000;-0.0000000;0.0000002;-0.0000000;0.0000000;0.0000000;0.0000002;0.0000000;0.0000001;0.0000005;-0.0000000;0.0000000;-0.0000000;0.0000000;0…
0.5;2.1;3.4;0.024634025107;-0.0000000;-0.0000000;-0.0000000;-0.0000000;-0.0000000;-0.0000000;-0.0000000;-0.0000000;-0.0000000;-0.0000000;-0.0000000;-0.0000000;-0.0000000;-0.0000000;0.0000002;-0.0000000;0.0000000;0.0000003;0.0000000;0.0000000;0.0000000;-0.0000000;-0.0000000;0.0000002;-0.0000000;0.0000000;0.0000000;0.0000002;0.0000000;0.0000001;0.0000006;-0.0000000;0.0000000;-0.0000000;0.0000000;0.…
0.5;2.2;3.4;0.023953487623;-0.0000000;-0.0000000;-0.0000000;-0.0000000;-0.0000000;-0.0000000;-0.0000000;-0.0000000;-0.0000000;-0.0000000;-0.0000000;-0.0000000;-0.0000000;-0.0000000;0.0000001;-0.0000000;0.0000000;0.0000003;0.0000000;0.0000000;0.0000000;-0.0000000;-0.0000000;0.0000003;-0.0000000;0.0000000;0.0000000;0.0000002;0.0000000;0.0000001;0.0000007;-0.0000000;0.0000000;-0.0000000;0.0000000;0.…
0.5;2.3;3.4;0.023234965179;-0.0000000;-0.0000000;-0.0000000;-0.0000000;-0.0000000;-0.0000000;-0.0000000;-0.0000000;-0.0000000;-0.0000000;-0.0000000;-0.0000000;-0.0000000;-0.0000000;0.0000001;-0.0000000;0.0000000;0.0000004;0.0000000;0.0000000;0.0000000;0.0000000;-0.0000000;0.0000003;0.0000000;0.0000000;0.0000000;0.0000002;0.0000000;0.0000001;0.0000007;-0.0000000;0.0000000;-0.0000000;0.0000000;0.00…
0.5;2.4;3.4;0.022467260921;-0.0000000;-0.0000000;-0.0000000;-0.0000000;-0.0000000;-0.0000000;-0.0000000;-0.0000000;-0.0000000;-0.0000000;-0.0000000;-0.0000000;-0.0000000;-0.0000000;0.0000001;-0.0000000;0.0000000;0.0000004;0.0000000;0.0000000;0.0000000;0.0000000;-0.0000000;0.0000004;0.0000000;0.0000000;0.0000000;0.0000003;0.0000000;0.0000001;0.0000008;-0.0000000;0.0000000;-0.0000000;-0.0000000;0.0…
0.5;2.5;3.4;0.021644543209;-0.0000000;-0.0000000;-0.0000000;-0.0000000;-0.0000000;-0.0000000;-0.0000000;-0.0000000;-0.0000000;-0.0000000;-0.0000000;-0.0000000;-0.0000000;-0.0000000;0.0000001;-0.0000000;0.0000000;0.0000005;0.0000000;0.0000000;0.0000000;0.0000000;-0.0000000;0.0000004;0.0000000;0.0000000;0.0000000;0.0000003;0.0000000;0.0000000;0.0000008;-0.0000000;0.0000000;-0.0000000;-0.0000000;0.0…
0.5;2.6;3.4;0.020766012084;-0.0000000;-0.0000000;-0.0000000;-0.0000000;-0.0000000;-0.0000000;-0.0000000;-0.0000000;-0.0000000;-0.0000000;-0.0000000;-0.0000000;-0.0000000;-0.0000000;0.0000000;-0.0000000;0.0000000;0.0000005;0.0000000;0.0000000;0.0000000;0.0000000;-0.0000000;0.0000004;0.0000000;0.0000000;0.0000000;0.0000003;0.0000000;0.0000000;0.0000009;-0.0000000;0.0000000;-0.0000000;-0.0000000;0.0…
0.5;2.7;3.4;0.019835230828;-0.0000000;-0.0000000;-0.0000000;-0.0000000;-0.0000000;-0.0000000;-0.0000000;-0.0000000;-0.0000000;-0.0000000;-0.0000000;-0.0000000;-0.0000000;-0.0000000;0.0000000;-0.0000000;0.0000000;0.0000005;0.0000000;0.0000000;0.0000000;0.0000000;-0.0000000;0.0000004;0.0000000;0.0000000;0.0000000;0.0000003;0.0000000;0.0000000;0.0000009;-0.0000000;0.0000000;-0.0000000;-0.0000000;0.0…
0.5;2.8;3.4;0.018859233231;-0.0000000;-0.0000000;-0.0000000;-0.0000000;-0.0000000;-0.0000000;-0.0000000;-0.0000000;-0.0000000;-0.0000000;-0.0000000;-0.0000000;-0.0000000;-0.0000000;0.0000000;-0.0000000;0.0000000;0.0000005;0.0000000;0.0000000;0.0000000;0.0000000;-0.0000000;0.0000005;0.0000000;0.0000000;0.0000000;0.0000004;0.0000000;0.0000000;0.0000009;-0.0000000;0.0000000;-0.0000000;-0.0000000;0.0…
0.5;2.9;3.4;0.017847523847;-0.0000000;-0.0000000;-0.0000000;-0.0000000;-0.0000000;-0.0000000;-0.0000000;-0.0000000;-0.0000000;-0.0000000;-0.0000000;-0.0000000;-0.0000000;-0.0000000;-0.0000000;-0.0000000;0.0000000;0.0000005;0.0000000;0.0000000;0.0000000;0.0000000;-0.0000000;0.0000005;0.0000000;0.0000000;0.0000000;0.0000004;0.0000000;0.0000000;0.0000010;0.0000000;0.0000000;-0.0000000;-0.0000000;0.0…
0.5;3.0;3.4;0.016811080608;-0.0000000;-0.0000000;-0.0000000;-0.0000000;-0.0000000;-0.0000000;-0.0000000;-0.0000000;-0.0000000;-0.0000000;-0.0000000;-0.0000000;-0.0000000;-0.0000000;-0.0000000;-0.0000000;0.0000000;0.0000005;0.0000000;0.0000000;0.0000000;0.0000000;-0.0000000;0.0000005;0.0000000;0.0000000;0.0000000;0.0000004;0.0000000;0.0000000;0.0000010;0.0000000;0.0000000;-0.0000000;-0.0000000;0.0…
0.5;3.1;3.4;0.015761449426;-0.0000000;-0.0000000;-0.0000000;-0.0000000;-0.0000000;-0.0000000;-0.0000000;-0.0000000;-0.0000000;-0.0000000;-0.0000000;-0.0000000;-0.0000000;-0.0000000;-0.0000000;-0.0000000;0.0000000;0.0000005;0.0000000;0.0000000;0.0000000;0.0000000;-0.0000000;0.0000005;0.0000000;0.0000000;0.0000000;0.0000004;0.0000000;0.0000000;0.0000010;0.0000000;0.0000000;-0.0000000;-0.0000000;0.0…
0.5;3.2;3.4;0.014709993138;-0.0000000;-0.0000000;-0.0000000;-0.0000000;-0.0000000;-0.0000000;-0.0000000;-0.0000000;-0.0000000;-0.0000000;-0.0000000;-0.0000000;-0.0000000;-0.0000000;-0.0000000;-0.0000000;0.0000000;0.0000005;0.0000000;0.0000000;0.0000000;0.0000001;-0.0000000;0.0000005;0.0000000;0.0000000;0.0000000;0.0000004;0.0000000;0.0000000;0.0000009;0.0000000;0.0000000;-0.0000000;-0.0000000;0.0…
0.5;3.3;3.4;0.013667327268;-0.0000000;-0.0000000;-0.0000000;-0.0000000;-0.0000000;-0.0000000;-0.0000000;-0.0000000;-0.0000000;-0.0000000;-0.0000000;-0.0000000;-0.0000000;-0.0000000;-0.0000000;-0.0000000;0.0000000;0.0000005;0.0000000;0.0000000;0.0000000;0.0000001;-0.0000000;0.0000005;0.0000000;0.0000000;0.0000000;0.0000004;0.0000000;0.0000000;0.0000009;0.0000000;0.0000000;-0.0000000;-0.0000000;0.0…
0.5;3.4;3.4;0.012642947263;-0.0000000;-0.0000000;-0.0000000;-0.0000000;-0.0000000;-0.0000000;-0.0000000;-0.0000000;-0.0000000;-0.0000000;-0.0000000;-0.0000000;-0.0000000;-0.0000000;-0.0000000;-0.0000000;0.0000000;0.0000005;0.0000000;0.0000000;0.0000000;0.0000001;-0.0000000;0.0000006;0.0000000;0.0000000;0.0000000;0.0000004;0.0000000;0.0000000;0.0000009;0.0000000;0.0000000;-0.0000000;-0.0000000;0.0…
0.5;3.5;3.4;0.011645029603;-0.0000000;-0.0000000;-0.0000000;-0.0000000;-0.0000000;-0.0000000;-0.0000000;-0.0000000;-0.0000000;-0.0000000;-0.0000000;-0.0000000;-0.0000000;-0.0000000;-0.0000000;-0.0000000;0.0000000;0.0000005;0.0000000;0.0000000;0.0000000;0.0000001;-0.0000000;0.0000006;0.0000000;0.0000000;0.0000000;0.0000004;0.0000000;0.0000000;0.0000008;0.0000000;0.0000000;-0.0000000;-0.0000000;0.0…
0.5;3.6;3.4;0.010680374408;-0.0000000;-0.0000000;-0.0000000;-0.0000000;-0.0000000;-0.0000000;-0.0000000;-0.0000000;-0.0000000;-0.0000000;-0.0000000;-0.0000000;-0.0000000;-0.0000000;-0.0000000;-0.0000000;0.0000000;0.0000004;0.0000000;0.0000000;0.0000000;0.0000001;-0.0000000;0.0000006;0.0000000;0.0000000;0.0000000;0.0000004;0.0000000;0.0000000;0.0000008;0.0000000;0.0000000;-0.0000000;-0.0000000;0.0…
0.5;3.7;3.4;0.009754450326;-0.0000000;-0.0000000;-0.0000000;-0.0000000;-0.0000000;-0.0000000;-0.0000000;-0.0000000;-0.0000000;-0.0000000;-0.0000000;-0.0000000;-0.0000000;-0.0000000;-0.0000000;-0.0000000;0.0000000;0.0000004;0.0000000;0.0000000;0.0000000;0.0000001;-0.0000000;0.0000005;0.0000000;0.0000000;0.0000000;0.0000004;0.0000000;0.0000000;0.0000007;0.0000000;0.0000000;-0.0000000;-0.0000000;0.0…
0.5;3.8;3.4;0.008871502608;-0.0000000;-0.0000000;-0.0000000;-0.0000000;-0.0000000;-0.0000000;-0.0000000;-0.0000000;-0.0000000;-0.0000000;-0.0000000;-0.0000000;-0.0000000;-0.0000000;-0.0000000;-0.0000000;0.0000000;0.0000004;0.0000000;0.0000000;0.0000000;0.0000001;-0.0000000;0.0000005;0.0000000;0.0000000;0.0000000;0.0000004;-0.0000000;0.0000000;0.0000006;0.0000000;0.0000000;-0.0000000;0.0000000;0.0…
0.5;3.9;3.4;0.008034690545;-0.0000000;-0.0000000;-0.0000000;-0.0000000;-0.0000000;-0.0000000;-0.0000000;-0.0000000;-0.0000000;-0.0000000;-0.0000000;-0.0000000;-0.0000000;-0.0000000;0.0000000;-0.0000000;0.0000000;0.0000003;0.0000000;0.0000000;0.0000000;0.0000001;-0.0000000;0.0000005;0.0000000;0.0000000;0.0000000;0.0000004;-0.0000000;0.0000000;0.0000006;0.0000000;0.0000000;-0.0000000;0.0000000;0.00…
0.5;4.0;3.4;0.007246228796;-0.0000000;-0.0000000;-0.0000000;-0.0000000;-0.0000000;-0.0000000;-0.0000000;-0.0000000;-0.0000000;-0.0000000;-0.0000000;-0.0000000;-0.0000000;-0.0000000;0.0000000;-0.0000000;0.0000000;0.0000003;0.0000000;0.0000000;0.0000000;0.0000001;-0.0000000;0.0000005;0.0000000;0.0000000;0.0000000;0.0000003;-0.0000000;0.0000000;0.0000005;0.0000000;0.0000000;-0.0000000;0.0000000;0.00…
0.5;4.1;3.4;0.006507516421;-0.0000000;-0.0000000;-0.0000000;-0.0000000;-0.0000000;-0.0000000;-0.0000000;-0.0000000;-0.0000000;-0.0000000;-0.0000000;-0.0000000;-0.0000000;-0.0000000;0.0000000;-0.0000000;0.0000000;0.0000002;0.0000000;0.0000000;0.0000000;0.0000001;-0.0000000;0.0000005;0.0000000;0.0000000;0.0000000;0.0000003;-0.0000000;0.0000000;0.0000005;0.0000000;0.0000000;-0.0000000;0.0000000;0.00…
0.5;4.2;3.4;0.005819245974;-0.0000000;-0.0000000;-0.0000000;-0.0000000;-0.0000000;-0.0000000;-0.0000000;-0.0000000;-0.0000000;-0.0000000;-0.0000000;-0.0000000;-0.0000000;-0.0000000;0.0000001;-0.0000000;0.0000000;0.0000002;0.0000000;0.0000000;0.0000000;0.0000001;-0.0000000;0.0000005;0.0000000;0.0000000;0.0000000;0.0000003;-0.0000000;0.0000000;0.0000004;0.0000000;0.0000000;-0.0000000;0.0000000;0.00…
0.5;4.3;3.4;0.005181491819;-0.0000000;-0.0000000;-0.0000000;-0.0000000;-0.0000000;-0.0000000;-0.0000000;-0.0000000;-0.0000000;-0.0000000;-0.0000000;-0.0000000;-0.0000000;-0.0000000;0.0000001;-0.0000000;0.0000000;0.0000002;0.0000000;0.0000000;0.0000000;0.0000001;-0.0000000;0.0000005;0.0000000;0.0000000;0.0000000;0.0000003;-0.0000000;0.0000000;0.0000004;0.0000000;0.0000000;-0.0000000;0.0000000;0.00…
0.5;4.4;3.4;0.004593781222;-0.0000000;-0.0000000;-0.0000000;-0.0000000;-0.0000000;-0.0000000;-0.0000000;-0.0000000;-0.0000000;-0.0000000;-0.0000000;-0.0000000;-0.0000000;-0.0000000;0.0000001;-0.0000000;0.0000000;0.0000001;0.0000000;0.0000000;0.0000000;0.0000001;-0.0000000;0.0000005;0.0000000;0.0000000;0.0000000;0.0000003;-0.0000000;0.0000000;0.0000003;0.0000000;0.0000000;0.0000000;0.0000000;0.000…
0.5;4.5;3.4;0.004055153958;-0.0000000;-0.0000000;-0.0000000;-0.0000000;-0.0000000;-0.0000000;-0.0000000;-0.0000000;-0.0000000;-0.0000000;-0.0000000;-0.0000000;-0.0000000;-0.0000000;0.0000001;-0.0000000;0.0000000;0.0000001;0.0000000;0.0000000;0.0000000;0.0000000;-0.0000000;0.0000004;0.0000000;0.0000000;0.0000000;0.0000002;-0.0000000;0.0000000;0.0000003;0.0000000;0.0000000;0.0000000;0.0000000;0.000…
0.5;4.6;3.4;0.003564216383;-0.0000000;-0.0000000;-0.0000000;-0.0000000;-0.0000000;-0.0000000;-0.0000000;-0.0000000;-0.0000000;-0.0000000;-0.0000000;-0.0000000;-0.0000000;-0.0000000;0.0000001;-0.0000000;0.0000000;0.0000001;0.0000000;-0.0000000;0.0000000;0.0000000;-0.0000000;0.0000004;0.0000000;0.0000000;0.0000000;0.0000002;-0.0000000;0.0000000;0.0000002;0.0000000;0.0000000;0.0000000;0.0000000;0.00…
0.5;4.7;3.4;0.003119194813;-0.0000000;-0.0000000;-0.0000000;-0.0000000;-0.0000000;-0.0000000;-0.0000000;-0.0000000;-0.0000000;-0.0000000;-0.0000000;-0.0000000;-0.0000000;-0.0000000;0.0000001;-0.0000000;0.0000000;0.0000001;-0.0000000;-0.0000000;0.0000000;0.0000000;-0.0000000;0.0000004;0.0000000;0.0000000;0.0000000;0.0000002;-0.0000000;0.0000000;0.0000002;0.0000000;0.0000000;0.0000000;0.0000000;0.0…
0.5;4.8;3.4;0.002717991265;-0.0000000;-0.0000000;-0.0000000;-0.0000000;-0.0000000;-0.0000000;-0.0000000;-0.0000000;-0.0000000;-0.0000000;-0.0000000;-0.0000000;-0.0000000;-0.0000000;0.0000001;-0.0000000;0.0000000;0.0000000;-0.0000000;-0.0000000;0.0000000;0.0000000;-0.0000000;0.0000004;0.0000000;0.0000000;0.0000000;0.0000002;-0.0000000;0.0000000;0.0000002;0.0000000;0.0000000;0.0000000;0.0000000;0.0…
0.5;4.9;3.4;0.002358242643;-0.0000000;-0.0000000;-0.0000000;-0.0000000;-0.0000000;-0.0000000;-0.0000000;-0.0000000;-0.0000000;-0.0000000;-0.0000000;-0.0000000;-0.0000000;-0.0000000;0.0000001;-0.0000000;0.0000000;0.0000000;-0.0000000;-0.0000000;0.0000000;0.0000000;-0.0000000;0.0000004;0.0000000;0.0000000;0.0000000;0.0000001;0.0000000;0.0000000;0.0000001;0.0000000;0.0000000;0.0000000;0.0000000;0.00…
0.5;5.0;3.4;0.002037382774;-0.0000000;-0.0000000;-0.0000000;-0.0000000;-0.0000000;-0.0000000;-0.0000000;-0.0000000;-0.0000000;-0.0000000;-0.0000000;-0.0000000;-0.0000000;-0.0000000;0.0000001;-0.0000000;0.0000000;0.0000000;-0.0000000;-0.0000000;0.0000000;0.0000000;0.0000000;0.0000003;0.0000000;0.0000000;0.0000000;0.0000001;0.0000000;0.0000000;0.0000001;0.0000000;0.0000000;0.0000000;0.0000000;0.000…
0.5;5.1;3.4;0.001752705514;-0.0000000;-0.0000000;-0.0000000;-0.0000000;-0.0000000;-0.0000000;-0.0000000;-0.0000000;-0.0000000;-0.0000000;-0.0000000;-0.0000000;-0.0000000;-0.0000000;0.0000001;-0.0000000;0.0000000;-0.0000000;-0.0000000;-0.0000000;0.0000000;0.0000000;0.0000000;0.0000003;0.0000000;0.0000000;0.0000000;0.0000001;0.0000000;0.0000000;0.0000001;0.0000000;0.0000000;0.0000000;0.0000000;0.00…
0.5;5.2;3.4;0.001501426506;-0.0000000;-0.0000000;-0.0000000;-0.0000000;-0.0000000;-0.0000000;-0.0000000;-0.0000000;-0.0000000;-0.0000000;-0.0000000;-0.0000000;-0.0000000;-0.0000000;0.0000001;-0.0000000;0.0000000;-0.0000000;-0.0000000;-0.0000000;0.0000000;0.0000000;0.0000000;0.0000003;0.0000000;-0.0000000;0.0000000;0.0000001;0.0000000;0.0000000;0.0000001;0.0000000;0.0000000;0.0000000;0.0000000;0.0…
0.5;5.3;3.4;0.001280741110;-0.0000000;-0.0000000;-0.0000000;-0.0000000;-0.0000000;-0.0000000;-0.0000000;-0.0000000;-0.0000000;-0.0000000;-0.0000000;-0.0000000;-0.0000000;-0.0000000;0.0000001;-0.0000000;0.0000000;-0.0000000;-0.0000000;-0.0000000;-0.0000000;0.0000000;0.0000000;0.0000003;0.0000000;-0.0000000;0.0000000;0.0000001;0.0000000;0.0000000;0.0000001;0.0000000;0.0000000;0.0000000;0.0000000;0.…
0.5;5.4;3.4;0.001087876364;-0.0000000;-0.0000000;-0.0000000;-0.0000000;-0.0000000;-0.0000000;-0.0000000;-0.0000000;-0.0000000;-0.0000000;-0.0000000;-0.0000000;-0.0000000;-0.0000000;0.0000001;-0.0000000;0.0000000;-0.0000000;-0.0000000;-0.0000000;-0.0000000;0.0000000;0.0000000;0.0000002;0.0000000;-0.0000000;0.0000000;0.0000001;0.0000000;0.0000000;0.0000000;0.0000000;0.0000000;0.0000000;0.0000000;0.…
0.5;5.5;3.4;0.000920135394;-0.0000000;-0.0000000;-0.0000000;-0.0000000;-0.0000000;-0.0000000;-0.0000000;-0.0000000;-0.0000000;-0.0000000;-0.0000000;-0.0000000;-0.0000000;-0.0000000;0.0000001;0.0000000;0.0000000;-0.0000000;-0.0000000;-0.0000000;-0.0000000;0.0000000;0.0000000;0.0000002;0.0000000;-0.0000000;0.0000000;0.0000001;0.0000000;0.0000000;0.0000000;0.0000000;0.0000000;0.0000000;0.0000000;0.0…
0.5;5.6;3.4;0.000774933436;-0.0000000;-0.0000000;-0.0000000;-0.0000000;-0.0000000;-0.0000000;-0.0000000;-0.0000000;-0.0000000;-0.0000000;-0.0000000;-0.0000000;-0.0000000;-0.0000000;0.0000001;0.0000000;0.0000000;-0.0000000;-0.0000000;-0.0000000;-0.0000000;0.0000000;0.0000000;0.0000002;0.0000000;-0.0000000;0.0000000;0.0000001;0.0000000;0.0000000;0.0000000;0.0000000;0.0000000;0.0000000;0.0000000;0.0…
0.5;5.7;3.4;0.000649825256;-0.0000000;-0.0000000;-0.0000000;-0.0000000;-0.0000000;-0.0000000;-0.0000000;-0.0000000;-0.0000000;-0.0000000;-0.0000000;-0.0000000;-0.0000000;-0.0000000;0.0000001;0.0000000;0.0000000;-0.0000000;-0.0000000;-0.0000000;-0.0000000;0.0000000;0.0000000;0.0000002;0.0000000;-0.0000000;0.0000000;0.0000000;0.0000000;0.0000000;0.0000000;0.0000000;0.0000000;0.0000000;0.0000000;0.0…
0.5;5.8;3.4;0.000542524372;-0.0000000;-0.0000000;-0.0000000;-0.0000000;-0.0000000;-0.0000000;-0.0000000;-0.0000000;-0.0000000;-0.0000000;-0.0000000;-0.0000000;-0.0000000;-0.0000000;0.0000001;0.0000000;0.0000000;-0.0000000;-0.0000000;-0.0000000;-0.0000000;0.0000000;0.0000000;0.0000002;0.0000000;-0.0000000;0.0000000;0.0000000;0.0000000;0.0000000;0.0000000;0.0000000;0.0000000;0.0000000;0.0000000;0.0…
0.5;5.9;3.4;0.000450914866;-0.0000000;-0.0000000;-0.0000000;-0.0000000;-0.0000000;-0.0000000;-0.0000000;-0.0000000;-0.0000000;-0.0000000;-0.0000000;-0.0000000;-0.0000000;-0.0000000;0.0000001;0.0000000;0.0000000;-0.0000000;-0.0000000;-0.0000000;-0.0000000;0.0000000;0.0000000;0.0000001;0.0000000;-0.0000000;0.0000000;0.0000000;0.0000000;0.0000000;0.0000000;0.0000000;0.0000000;0.0000000;0.0000000;0.0…
0.5;6.0;3.4;0.000373056848;-0.0000000;-0.0000000;-0.0000000;-0.0000000;-0.0000000;-0.0000000;-0.0000000;-0.0000000;-0.0000000;-0.0000000;-0.0000000;-0.0000000;-0.0000000;-0.0000000;0.0000001;0.0000000;0.0000000;-0.0000000;-0.0000000;-0.0000000;-0.0000000;0.0000000;0.0000000;0.0000001;0.0000000;-0.0000000;0.0000000;0.0000000;0.0000000;0.0000000;0.0000000;0.0000000;0.0000000;0.0000000;0.0000000;0.0…
0.6;0.0;3.4;0.046871114245;-0.0000000;-0.0000000;-0.0000000;-0.0000000;-0.0000000;-0.0000000;-0.0000000;-0.0000000;-0.0000000;-0.0000000;-0.0000000;-0.0000000;-0.0000000;-0.0000000;0.0000004;-0.0000000;0.0000001;-0.0000000;-0.0000000;0.0000001;-0.0000000;0.0000001;-0.0000000;-0.0000000;-0.0000000;-0.0000000;-0.0000000;-0.0000000;-0.0000000;0.0000004;-0.0000000;0.0000001;-0.0000000;-0.0000000;0.00…
0.6;0.1;3.4;0.046699226615;-0.0000000;-0.0000000;-0.0000000;-0.0000000;-0.0000000;-0.0000000;-0.0000000;-0.0000000;-0.0000000;-0.0000000;-0.0000000;-0.0000000;-0.0000000;-0.0000000;0.0000004;-0.0000000;0.0000001;-0.0000000;-0.0000000;0.0000001;-0.0000000;0.0000001;-0.0000000;-0.0000000;-0.0000000;-0.0000000;-0.0000000;-0.0000000;-0.0000000;0.0000004;-0.0000000;0.0000001;-0.0000000;-0.0000000;0.00…
0.6;0.2;3.4;0.046191909693;-0.0000000;-0.0000000;-0.0000000;-0.0000000;-0.0000000;-0.0000000;-0.0000000;-0.0000000;-0.0000000;-0.0000000;-0.0000000;-0.0000000;-0.0000000;-0.0000000;0.0000004;-0.0000000;0.0000001;-0.0000000;-0.0000000;0.0000001;-0.0000000;0.0000001;-0.0000000;-0.0000000;-0.0000000;-0.0000000;-0.0000000;-0.0000000;0.0000000;0.0000004;0.0000000;0.0000001;-0.0000000;-0.0000000;0.0000…
0.6;0.3;3.4;0.045373522112;-0.0000000;-0.0000000;-0.0000000;-0.0000000;-0.0000000;-0.0000000;-0.0000000;-0.0000000;-0.0000000;-0.0000000;-0.0000000;-0.0000000;-0.0000000;-0.0000000;0.0000004;-0.0000000;0.0000001;0.0000000;-0.0000000;0.0000001;-0.0000000;0.0000001;-0.0000000;-0.0000000;-0.0000000;-0.0000000;-0.0000000;-0.0000000;0.0000000;0.0000004;0.0000000;0.0000001;-0.0000000;-0.0000000;0.00000…
0.6;0.4;3.4;0.044282474980;-0.0000000;-0.0000000;-0.0000000;-0.0000000;-0.0000000;-0.0000000;-0.0000000;-0.0000000;-0.0000000;-0.0000000;-0.0000000;-0.0000000;-0.0000000;-0.0000000;0.0000004;-0.0000000;0.0000001;0.0000000;-0.0000000;0.0000001;-0.0000000;0.0000001;-0.0000000;-0.0000000;-0.0000000;-0.0000000;-0.0000000;-0.0000000;0.0000000;0.0000004;0.0000000;0.0000001;-0.0000000;-0.0000000;0.00000…
0.6;0.5;3.4;0.042968211045;-0.0000000;-0.0000000;-0.0000000;-0.0000000;-0.0000000;-0.0000000;-0.0000000;-0.0000000;-0.0000000;-0.0000000;-0.0000000;-0.0000000;-0.0000000;-0.0000000;0.0000004;-0.0000000;0.0000001;0.0000000;-0.0000000;0.0000001;-0.0000000;0.0000001;-0.0000000;-0.0000000;-0.0000000;0.0000000;-0.0000000;-0.0000000;0.0000000;0.0000003;0.0000000;0.0000000;0.0000000;-0.0000000;0.0000000…
0.6;0.6;3.4;0.041487451024;-0.0000000;-0.0000000;-0.0000000;-0.0000000;-0.0000000;-0.0000000;-0.0000000;-0.0000000;-0.0000000;-0.0000000;-0.0000000;-0.0000000;-0.0000000;-0.0000000;0.0000004;-0.0000000;0.0000001;0.0000000;-0.0000000;0.0000001;-0.0000000;0.0000001;-0.0000000;-0.0000000;-0.0000000;0.0000000;-0.0000000;-0.0000000;0.0000000;0.0000003;0.0000000;0.0000000;0.0000000;-0.0000000;0.0000000…
0.6;0.7;3.4;0.039900092724;-0.0000000;-0.0000000;-0.0000000;-0.0000000;-0.0000000;-0.0000000;-0.0000000;-0.0000000;-0.0000000;-0.0000000;-0.0000000;-0.0000000;-0.0000000;-0.0000000;0.0000004;-0.0000000;0.0000001;0.0000000;0.0000000;0.0000001;-0.0000000;0.0000001;-0.0000000;-0.0000000;-0.0000000;0.0000000;-0.0000000;-0.0000000;0.0000000;0.0000003;0.0000001;0.0000000;0.0000000;-0.0000000;0.0000000;…
0.6;0.8;3.4;0.038265152408;-0.0000000;-0.0000000;-0.0000000;-0.0000000;-0.0000000;-0.0000000;-0.0000000;-0.0000000;-0.0000000;-0.0000000;-0.0000000;-0.0000000;-0.0000000;-0.0000000;0.0000004;-0.0000000;0.0000001;0.0000000;0.0000000;0.0000001;-0.0000000;0.0000001;-0.0000000;-0.0000000;-0.0000000;0.0000000;-0.0000000;-0.0000000;0.0000000;0.0000003;0.0000001;0.0000000;0.0000000;-0.0000000;0.0000000;…
0.6;0.9;3.4;0.036637093736;-0.0000000;-0.0000000;-0.0000000;-0.0000000;-0.0000000;-0.0000000;-0.0000000;-0.0000000;-0.0000000;-0.0000000;-0.0000000;-0.0000000;-0.0000000;-0.0000000;0.0000004;-0.0000000;0.0000001;0.0000000;0.0000000;0.0000001;-0.0000000;0.0000000;-0.0000000;-0.0000000;-0.0000000;0.0000000;-0.0000000;-0.0000000;0.0000000;0.0000003;0.0000001;0.0000000;0.0000000;-0.0000000;0.0000000;…
0.6;1.0;3.4;0.035062811204;-0.0000000;-0.0000000;-0.0000000;-0.0000000;-0.0000000;-0.0000000;-0.0000000;-0.0000000;-0.0000000;-0.0000000;-0.0000000;-0.0000000;-0.0000000;-0.0000000;0.0000004;-0.0000000;0.0000001;0.0000000;0.0000000;0.0000001;-0.0000000;0.0000000;-0.0000000;-0.0000000;-0.0000000;0.0000000;-0.0000000;0.0000000;0.0000000;0.0000003;0.0000001;0.0000000;0.0000000;-0.0000000;0.0000000;0…
0.6;1.1;3.4;0.033579439524;-0.0000000;-0.0000000;-0.0000000;-0.0000000;-0.0000000;-0.0000000;-0.0000000;-0.0000000;-0.0000000;-0.0000000;-0.0000000;-0.0000000;-0.0000000;-0.0000000;0.0000004;-0.0000000;0.0000001;0.0000000;0.0000000;0.0000001;-0.0000000;0.0000000;-0.0000000;0.0000000;-0.0000000;0.0000000;-0.0000000;0.0000000;0.0000000;0.0000002;0.0000001;0.0000000;0.0000000;-0.0000000;0.0000000;0.…
0.6;1.2;3.4;0.032213064089;-0.0000000;-0.0000000;-0.0000000;-0.0000000;-0.0000000;-0.0000000;-0.0000000;-0.0000000;-0.0000000;-0.0000000;-0.0000000;-0.0000000;-0.0000000;-0.0000000;0.0000004;-0.0000000;0.0000001;0.0000001;0.0000000;0.0000001;-0.0000000;0.0000000;-0.0000000;0.0000000;-0.0000000;0.0000000;-0.0000000;0.0000000;0.0000000;0.0000002;0.0000002;0.0000000;0.0000000;-0.0000000;0.0000000;0.…
0.6;1.3;3.4;0.030978322941;-0.0000000;-0.0000000;-0.0000000;-0.0000000;-0.0000000;-0.0000000;-0.0000000;-0.0000000;-0.0000000;-0.0000000;-0.0000000;-0.0000000;-0.0000000;-0.0000000;0.0000003;-0.0000000;0.0000001;0.0000001;0.0000000;0.0000001;-0.0000000;0.0000000;-0.0000000;0.0000000;-0.0000000;0.0000000;-0.0000000;0.0000000;0.0000000;0.0000002;0.0000002;0.0000000;0.0000000;-0.0000000;0.0000000;0.…
0.6;1.4;3.4;0.029878824230;-0.0000000;-0.0000000;-0.0000000;-0.0000000;-0.0000000;-0.0000000;-0.0000000;-0.0000000;-0.0000000;-0.0000000;-0.0000000;-0.0000000;-0.0000000;-0.0000000;0.0000003;-0.0000000;0.0000001;0.0000001;0.0000000;0.0000001;-0.0000000;0.0000000;-0.0000000;0.0000000;-0.0000000;0.0000000;-0.0000000;0.0000001;0.0000000;0.0000002;0.0000002;0.0000000;0.0000000;-0.0000000;0.0000000;0.…
0.6;1.5;3.4;0.028908256554;-0.0000000;-0.0000000;-0.0000000;-0.0000000;-0.0000000;-0.0000000;-0.0000000;-0.0000000;-0.0000000;-0.0000000;-0.0000000;-0.0000000;-0.0000000;-0.0000000;0.0000003;-0.0000000;0.0000001;0.0000001;0.0000000;0.0000000;-0.0000000;-0.0000000;-0.0000000;0.0000001;-0.0000000;0.0000000;-0.0000000;0.0000001;0.0000000;0.0000002;0.0000003;-0.0000000;0.0000000;-0.0000000;0.0000000;…
0.6;1.6;3.4;0.028052040433;-0.0000000;-0.0000000;-0.0000000;-0.0000000;-0.0000000;-0.0000000;-0.0000000;-0.0000000;-0.0000000;-0.0000000;-0.0000000;-0.0000000;-0.0000000;-0.0000000;0.0000003;-0.0000000;0.0000001;0.0000001;0.0000000;0.0000000;-0.0000000;-0.0000000;-0.0000000;0.0000001;-0.0000000;0.0000000;-0.0000000;0.0000001;0.0000000;0.0000002;0.0000003;-0.0000000;0.0000000;-0.0000000;0.0000000;…
0.6;1.7;3.4;0.027289353838;-0.0000000;-0.0000000;-0.0000000;-0.0000000;-0.0000000;-0.0000000;-0.0000000;-0.0000000;-0.0000000;-0.0000000;-0.0000000;-0.0000000;-0.0000000;-0.0000000;0.0000003;-0.0000000;0.0000001;0.0000002;0.0000000;0.0000000;-0.0000000;-0.0000000;-0.0000000;0.0000001;-0.0000000;0.0000000;0.0000000;0.0000001;0.0000001;0.0000001;0.0000004;-0.0000000;0.0000000;-0.0000000;0.0000000;0…
0.6;1.8;3.4;0.026595359339;-0.0000000;-0.0000000;-0.0000000;-0.0000000;-0.0000000;-0.0000000;-0.0000000;-0.0000000;-0.0000000;-0.0000000;-0.0000000;-0.0000000;-0.0000000;-0.0000000;0.0000003;-0.0000000;0.0000001;0.0000002;0.0000000;0.0000000;-0.0000000;-0.0000000;-0.0000000;0.0000001;-0.0000000;0.0000000;0.0000000;0.0000001;0.0000001;0.0000001;0.0000004;-0.0000000;0.0000000;-0.0000000;0.0000000;0…
0.6;1.9;3.4;0.025943463250;-0.0000000;-0.0000000;-0.0000000;-0.0000000;-0.0000000;-0.0000000;-0.0000000;-0.0000000;-0.0000000;-0.0000000;-0.0000000;-0.0000000;-0.0000000;-0.0000000;0.0000002;-0.0000000;0.0000001;0.0000002;0.0000000;0.0000000;-0.0000000;-0.0000000;-0.0000000;0.0000002;-0.0000000;0.0000000;0.0000000;0.0000001;0.0000001;0.0000001;0.0000005;-0.0000000;0.0000000;-0.0000000;0.0000000;0…
0.6;2.0;3.4;0.025307447486;-0.0000000;-0.0000000;-0.0000000;-0.0000000;-0.0000000;-0.0000000;-0.0000000;-0.0000000;-0.0000000;-0.0000000;-0.0000000;-0.0000000;-0.0000000;-0.0000000;0.0000002;-0.0000000;0.0000000;0.0000003;0.0000000;0.0000000;-0.0000000;-0.0000000;-0.0000000;0.0000002;-0.0000000;0.0000000;0.0000000;0.0000002;0.0000000;0.0000001;0.0000005;-0.0000000;0.0000000;-0.0000000;0.0000000;0…
0.6;2.1;3.4;0.024663333715;-0.0000000;-0.0000000;-0.0000000;-0.0000000;-0.0000000;-0.0000000;-0.0000000;-0.0000000;-0.0000000;-0.0000000;-0.0000000;-0.0000000;-0.0000000;-0.0000000;0.0000002;-0.0000000;0.0000000;0.0000003;0.0000000;0.0000000;0.0000000;-0.0000000;-0.0000000;0.0000002;-0.0000000;0.0000000;0.0000000;0.0000002;0.0000000;0.0000001;0.0000006;-0.0000000;0.0000000;-0.0000000;0.0000000;0.…
0.6;2.2;3.4;0.023990867261;-0.0000000;-0.0000000;-0.0000000;-0.0000000;-0.0000000;-0.0000000;-0.0000000;-0.0000000;-0.0000000;-0.0000000;-0.0000000;-0.0000000;-0.0000000;-0.0000000;0.0000001;-0.0000000;0.0000000;0.0000004;0.0000000;0.0000000;0.0000000;-0.0000000;-0.0000000;0.0000003;0.0000000;0.0000000;0.0000000;0.0000002;0.0000000;0.0000001;0.0000007;-0.0000000;0.0000000;-0.0000000;0.0000000;0.0…
0.6;2.3;3.4;0.023274544893;-0.0000000;-0.0000000;-0.0000000;-0.0000000;-0.0000000;-0.0000000;-0.0000000;-0.0000000;-0.0000000;-0.0000000;-0.0000000;-0.0000000;-0.0000000;-0.0000000;0.0000001;-0.0000000;0.0000000;0.0000004;0.0000000;0.0000000;0.0000000;-0.0000000;-0.0000000;0.0000003;0.0000000;0.0000000;0.0000000;0.0000002;0.0000000;0.0000001;0.0000007;-0.0000000;0.0000000;-0.0000000;0.0000000;0.0…
0.6;2.4;3.4;0.022504153775;-0.0000000;-0.0000000;-0.0000000;-0.0000000;-0.0000000;-0.0000000;-0.0000000;-0.0000000;-0.0000000;-0.0000000;-0.0000000;-0.0000000;-0.0000000;-0.0000000;0.0000001;-0.0000000;0.0000000;0.0000004;0.0000000;0.0000000;0.0000000;0.0000000;-0.0000000;0.0000003;0.0000000;0.0000000;0.0000000;0.0000003;0.0000000;0.0000001;0.0000008;-0.0000000;0.0000001;-0.0000000;0.0000000;0.00…
0.6;2.5;3.4;0.021674834395;-0.0000000;-0.0000000;-0.0000000;-0.0000000;-0.0000000;-0.0000000;-0.0000000;-0.0000000;-0.0000000;-0.0000000;-0.0000000;-0.0000000;-0.0000000;-0.0000000;0.0000001;-0.0000000;0.0000000;0.0000005;0.0000000;0.0000000;0.0000000;0.0000000;-0.0000000;0.0000004;0.0000000;0.0000000;0.0000000;0.0000003;0.0000000;0.0000000;0.0000008;-0.0000000;0.0000001;-0.0000000;-0.0000000;0.0…
0.6;2.6;3.4;0.020786722830;-0.0000000;-0.0000000;-0.0000000;-0.0000000;-0.0000000;-0.0000000;-0.0000000;-0.0000000;-0.0000000;-0.0000000;-0.0000000;-0.0000000;-0.0000000;-0.0000000;0.0000000;-0.0000000;0.0000000;0.0000005;0.0000000;0.0000000;0.0000000;0.0000000;-0.0000000;0.0000004;0.0000000;0.0000000;0.0000000;0.0000003;0.0000000;0.0000000;0.0000009;-0.0000000;0.0000001;-0.0000000;-0.0000000;0.0…
0.6;2.7;3.4;0.019844261850;-0.0000000;-0.0000000;-0.0000000;-0.0000000;-0.0000000;-0.0000000;-0.0000000;-0.0000000;-0.0000000;-0.0000000;-0.0000000;-0.0000000;-0.0000000;-0.0000000;0.0000000;-0.0000000;0.0000000;0.0000005;0.0000000;0.0000000;0.0000000;0.0000000;-0.0000000;0.0000004;0.0000000;0.0000000;0.0000000;0.0000003;0.0000000;0.0000000;0.0000009;0.0000000;0.0000001;-0.0000000;-0.0000000;0.00…
0.6;2.8;3.4;0.018855291773;-0.0000000;-0.0000000;-0.0000000;-0.0000000;-0.0000000;-0.0000000;-0.0000000;-0.0000000;-0.0000000;-0.0000000;-0.0000000;-0.0000000;-0.0000000;-0.0000000;0.0000000;-0.0000000;0.0000000;0.0000005;0.0000000;0.0000000;0.0000000;0.0000000;-0.0000000;0.0000005;0.0000000;0.0000000;0.0000000;0.0000003;0.0000000;0.0000000;0.0000009;0.0000000;0.0000001;-0.0000000;-0.0000000;0.00…
0.6;2.9;3.4;0.017830038437;-0.0000000;-0.0000000;-0.0000000;-0.0000000;-0.0000000;-0.0000000;-0.0000000;-0.0000000;-0.0000000;-0.0000000;-0.0000000;-0.0000000;-0.0000000;-0.0000000;-0.0000000;-0.0000000;0.0000000;0.0000005;0.0000000;0.0000000;0.0000000;0.0000000;-0.0000000;0.0000005;0.0000000;0.0000000;0.0000000;0.0000004;0.0000000;0.0000000;0.0000010;0.0000000;0.0000001;-0.0000000;-0.0000000;0.0…
0.6;3.0;3.4;0.016780107576;-0.0000000;-0.0000000;-0.0000000;-0.0000000;-0.0000000;-0.0000000;-0.0000000;-0.0000000;-0.0000000;-0.0000000;-0.0000000;-0.0000000;-0.0000000;-0.0000000;-0.0000000;-0.0000000;0.0000000;0.0000005;0.0000000;0.0000000;0.0000000;0.0000000;-0.0000000;0.0000005;0.0000000;0.0000000;0.0000000;0.0000004;0.0000000;0.0000000;0.0000010;0.0000000;0.0000001;-0.0000000;-0.0000000;0.0…
0.6;3.1;3.4;0.015717574925;-0.0000000;-0.0000000;-0.0000000;-0.0000000;-0.0000000;-0.0000000;-0.0000000;-0.0000000;-0.0000000;-0.0000000;-0.0000000;-0.0000000;-0.0000000;-0.0000000;-0.0000000;-0.0000000;0.0000000;0.0000005;0.0000000;0.0000000;0.0000000;0.0000000;-0.0000000;0.0000005;0.0000000;0.0000000;0.0000000;0.0000004;0.0000000;0.0000000;0.0000010;0.0000000;0.0000001;-0.0000000;-0.0000000;0.0…
0.6;3.2;3.4;0.014654233958;-0.0000000;-0.0000000;-0.0000000;-0.0000000;-0.0000000;-0.0000000;-0.0000000;-0.0000000;-0.0000000;-0.0000000;-0.0000000;-0.0000000;-0.0000000;-0.0000000;-0.0000000;-0.0000000;0.0000000;0.0000005;0.0000000;0.0000000;0.0000000;0.0000000;-0.0000000;0.0000005;0.0000000;0.0000000;0.0000000;0.0000004;0.0000000;0.0000000;0.0000009;0.0000000;0.0000001;-0.0000000;-0.0000000;0.0…
0.6;3.3;3.4;0.013601033225;-0.0000000;-0.0000000;-0.0000000;-0.0000000;-0.0000000;-0.0000000;-0.0000000;-0.0000000;-0.0000000;-0.0000000;-0.0000000;-0.0000000;-0.0000000;-0.0000000;-0.0000000;-0.0000000;0.0000000;0.0000005;0.0000000;0.0000000;0.0000000;0.0000001;-0.0000000;0.0000005;0.0000000;0.0000000;0.0000000;0.0000004;0.0000000;0.0000000;0.0000009;0.0000000;0.0000001;-0.0000000;-0.0000000;0.0…
0.6;3.4;3.4;0.012567707457;-0.0000000;-0.0000000;-0.0000000;-0.0000000;-0.0000000;-0.0000000;-0.0000000;-0.0000000;-0.0000000;-0.0000000;-0.0000000;-0.0000000;-0.0000000;-0.0000000;-0.0000000;-0.0000000;0.0000000;0.0000005;0.0000000;0.0000000;0.0000000;0.0000001;-0.0000000;0.0000005;0.0000000;0.0000000;0.0000000;0.0000004;0.0000000;0.0000000;0.0000009;0.0000000;0.0000001;-0.0000000;-0.0000000;0.0…
0.6;3.5;3.4;0.011562584405;-0.0000000;-0.0000000;-0.0000000;-0.0000000;-0.0000000;-0.0000000;-0.0000000;-0.0000000;-0.0000000;-0.0000000;-0.0000000;-0.0000000;-0.0000000;-0.0000000;-0.0000000;-0.0000000;0.0000000;0.0000005;0.0000000;0.0000000;0.0000000;0.0000001;-0.0000000;0.0000005;0.0000000;0.0000000;0.0000000;0.0000004;0.0000000;0.0000000;0.0000008;0.0000000;0.0000001;-0.0000000;-0.0000000;0.0…
0.6;3.6;3.4;0.010592534722;-0.0000000;-0.0000000;-0.0000000;-0.0000000;-0.0000000;-0.0000000;-0.0000000;-0.0000000;-0.0000000;-0.0000000;-0.0000000;-0.0000000;-0.0000000;-0.0000000;-0.0000000;-0.0000000;0.0000000;0.0000004;0.0000000;0.0000000;0.0000000;0.0000001;-0.0000000;0.0000005;0.0000000;0.0000000;0.0000000;0.0000004;0.0000000;0.0000000;0.0000008;0.0000000;0.0000001;-0.0000000;-0.0000000;0.0…
0.6;3.7;3.4;0.009663025402;-0.0000000;-0.0000000;-0.0000000;-0.0000000;-0.0000000;-0.0000000;-0.0000000;-0.0000000;-0.0000000;-0.0000000;-0.0000000;-0.0000000;-0.0000000;-0.0000000;-0.0000000;-0.0000000;0.0000000;0.0000004;0.0000000;0.0000000;0.0000000;0.0000001;-0.0000000;0.0000005;0.0000000;0.0000000;0.0000000;0.0000004;0.0000000;0.0000000;0.0000007;0.0000000;0.0000001;-0.0000000;0.0000000;0.00…
0.6;3.8;3.4;0.008778237476;-0.0000000;-0.0000000;-0.0000000;-0.0000000;-0.0000000;-0.0000000;-0.0000000;-0.0000000;-0.0000000;-0.0000000;-0.0000000;-0.0000000;-0.0000000;-0.0000000;-0.0000000;-0.0000000;0.0000000;0.0000004;0.0000000;0.0000000;0.0000000;0.0000001;-0.0000000;0.0000005;0.0000000;0.0000000;0.0000000;0.0000004;0.0000000;0.0000000;0.0000007;0.0000000;0.0000000;-0.0000000;0.0000000;0.00…
0.6;3.9;3.4;0.007941213897;-0.0000000;-0.0000000;-0.0000000;-0.0000000;-0.0000000;-0.0000000;-0.0000000;-0.0000000;-0.0000000;-0.0000000;-0.0000000;-0.0000000;-0.0000000;-0.0000000;0.0000000;-0.0000000;0.0000000;0.0000003;0.0000000;0.0000000;0.0000000;0.0000001;-0.0000000;0.0000005;0.0000000;0.0000000;0.0000000;0.0000003;-0.0000000;0.0000000;0.0000006;0.0000000;0.0000000;-0.0000000;0.0000000;0.00…
0.6;4.0;3.4;0.007154011892;-0.0000000;-0.0000000;-0.0000000;-0.0000000;-0.0000000;-0.0000000;-0.0000000;-0.0000000;-0.0000000;-0.0000000;-0.0000000;-0.0000000;-0.0000000;-0.0000000;0.0000000;-0.0000000;0.0000000;0.0000003;0.0000000;0.0000000;0.0000000;0.0000001;-0.0000000;0.0000005;0.0000000;0.0000000;0.0000000;0.0000003;-0.0000000;0.0000000;0.0000005;0.0000000;0.0000000;-0.0000000;0.0000000;0.00…
0.6;4.1;3.4;0.006417843232;-0.0000000;-0.0000000;-0.0000000;-0.0000000;-0.0000000;-0.0000000;-0.0000000;-0.0000000;-0.0000000;-0.0000000;-0.0000000;-0.0000000;-0.0000000;-0.0000000;0.0000000;-0.0000000;0.0000000;0.0000002;0.0000000;0.0000000;0.0000000;0.0000001;-0.0000000;0.0000005;0.0000000;0.0000000;0.0000000;0.0000003;-0.0000000;0.0000000;0.0000005;0.0000000;0.0000000;-0.0000000;0.0000000;0.00…
0.6;4.2;3.4;0.005733194416;-0.0000000;-0.0000000;-0.0000000;-0.0000000;-0.0000000;-0.0000000;-0.0000000;-0.0000000;-0.0000000;-0.0000000;-0.0000000;-0.0000000;-0.0000000;-0.0000000;0.0000001;-0.0000000;0.0000000;0.0000002;0.0000000;0.0000000;0.0000000;0.0000001;-0.0000000;0.0000005;0.0000000;0.0000000;0.0000000;0.0000003;-0.0000000;0.0000000;0.0000004;0.0000000;0.0000000;-0.0000000;0.0000000;0.00…
0.6;4.3;3.4;0.005099925467;-0.0000000;-0.0000000;-0.0000000;-0.0000000;-0.0000000;-0.0000000;-0.0000000;-0.0000000;-0.0000000;-0.0000000;-0.0000000;-0.0000000;-0.0000000;-0.0000000;0.0000001;-0.0000000;0.0000000;0.0000002;0.0000000;0.0000000;0.0000000;0.0000001;-0.0000000;0.0000005;0.0000000;0.0000000;0.0000000;0.0000003;-0.0000000;0.0000000;0.0000004;0.0000000;0.0000000;-0.0000000;0.0000000;0.00…
0.6;4.4;3.4;0.004517350537;-0.0000000;-0.0000000;-0.0000000;-0.0000000;-0.0000000;-0.0000000;-0.0000000;-0.0000000;-0.0000000;-0.0000000;-0.0000000;-0.0000000;-0.0000000;-0.0000000;0.0000001;-0.0000000;0.0000000;0.0000001;0.0000000;0.0000000;0.0000000;0.0000001;-0.0000000;0.0000005;0.0000000;0.0000000;0.0000000;0.0000002;-0.0000000;0.0000000;0.0000003;0.0000000;0.0000000;0.0000000;0.0000000;0.000…
0.6;4.5;3.4;0.003984305667;-0.0000000;-0.0000000;-0.0000000;-0.0000000;-0.0000000;-0.0000000;-0.0000000;-0.0000000;-0.0000000;-0.0000000;-0.0000000;-0.0000000;-0.0000000;-0.0000000;0.0000001;-0.0000000;0.0000000;0.0000001;0.0000000;0.0000000;0.0000000;0.0000000;-0.0000000;0.0000004;0.0000000;0.0000000;0.0000000;0.0000002;-0.0000000;0.0000000;0.0000003;0.0000000;0.0000000;0.0000000;0.0000000;0.000…
0.6;4.6;3.4;0.003499209418;-0.0000000;-0.0000000;-0.0000000;-0.0000000;-0.0000000;-0.0000000;-0.0000000;-0.0000000;-0.0000000;-0.0000000;-0.0000000;-0.0000000;-0.0000000;-0.0000000;0.0000001;-0.0000000;0.0000000;0.0000001;0.0000000;0.0000000;0.0000000;0.0000000;-0.0000000;0.0000004;0.0000000;0.0000000;0.0000000;0.0000002;-0.0000000;0.0000000;0.0000002;0.0000000;0.0000000;0.0000000;0.0000000;0.000…
0.6;4.7;3.4;0.003060121070;-0.0000000;-0.0000000;-0.0000000;-0.0000000;-0.0000000;-0.0000000;-0.0000000;-0.0000000;-0.0000000;-0.0000000;-0.0000000;-0.0000000;-0.0000000;-0.0000000;0.0000001;-0.0000000;0.0000000;0.0000001;0.0000000;-0.0000000;0.0000000;0.0000000;-0.0000000;0.0000004;0.0000000;0.0000000;0.0000000;0.0000002;-0.0000000;0.0000000;0.0000002;0.0000000;0.0000000;0.0000000;0.0000000;0.00…
0.6;4.8;3.4;0.002664799436;-0.0000000;-0.0000000;-0.0000000;-0.0000000;-0.0000000;-0.0000000;-0.0000000;-0.0000000;-0.0000000;-0.0000000;-0.0000000;-0.0000000;-0.0000000;-0.0000000;0.0000001;-0.0000000;0.0000000;0.0000000;0.0000000;-0.0000000;0.0000000;0.0000000;-0.0000000;0.0000004;0.0000000;0.0000000;0.0000000;0.0000002;0.0000000;0.0000000;0.0000002;0.0000000;0.0000000;0.0000000;0.0000000;0.000…
0.6;4.9;3.4;0.002310763478;-0.0000000;-0.0000000;-0.0000000;-0.0000000;-0.0000000;-0.0000000;-0.0000000;-0.0000000;-0.0000000;-0.0000000;-0.0000000;-0.0000000;-0.0000000;-0.0000000;0.0000001;-0.0000000;0.0000000;0.0000000;0.0000000;-0.0000000;0.0000000;0.0000000;0.0000000;0.0000004;0.0000000;0.0000000;0.0000000;0.0000001;0.0000000;0.0000000;0.0000001;0.0000000;0.0000000;0.0000000;0.0000000;0.0000…
0.6;5.0;3.4;0.001995354335;-0.0000000;-0.0000000;-0.0000000;-0.0000000;-0.0000000;-0.0000000;-0.0000000;-0.0000000;-0.0000000;-0.0000000;-0.0000000;-0.0000000;-0.0000000;-0.0000000;0.0000001;-0.0000000;0.0000000;0.0000000;0.0000000;-0.0000000;0.0000000;0.0000000;0.0000000;0.0000003;0.0000000;0.0000000;0.0000000;0.0000001;0.0000000;0.0000000;0.0000001;0.0000000;0.0000000;0.0000000;0.0000000;0.0000…
0.6;5.1;3.4;0.001715797235;-0.0000000;-0.0000000;-0.0000000;-0.0000000;-0.0000000;-0.0000000;-0.0000000;-0.0000000;-0.0000000;-0.0000000;-0.0000000;-0.0000000;-0.0000000;-0.0000000;0.0000001;-0.0000000;0.0000000;-0.0000000;0.0000000;-0.0000000;-0.0000000;0.0000000;0.0000000;0.0000003;0.0000000;-0.0000000;0.0000000;0.0000001;0.0000000;0.0000000;0.0000001;0.0000000;0.0000000;0.0000000;0.0000000;0.0…
0.6;5.2;3.4;0.001469261181;-0.0000000;-0.0000000;-0.0000000;-0.0000000;-0.0000000;-0.0000000;-0.0000000;-0.0000000;-0.0000000;-0.0000000;-0.0000000;-0.0000000;-0.0000000;-0.0000000;0.0000001;-0.0000000;0.0000000;-0.0000000;0.0000000;-0.0000000;-0.0000000;0.0000000;0.0000000;0.0000003;0.0000000;-0.0000000;0.0000000;0.0000001;0.0000000;0.0000000;0.0000001;0.0000000;0.0000000;0.0000000;0.0000000;0.0…
0.6;5.3;3.4;0.001252914231;-0.0000000;-0.0000000;-0.0000000;-0.0000000;-0.0000000;-0.0000000;-0.0000000;-0.0000000;-0.0000000;-0.0000000;-0.0000000;-0.0000000;-0.0000000;-0.0000000;0.0000001;0.0000000;0.0000000;-0.0000000;-0.0000000;-0.0000000;-0.0000000;0.0000000;0.0000000;0.0000003;0.0000000;-0.0000000;0.0000000;0.0000001;0.0000000;0.0000000;0.0000001;0.0000000;0.0000000;0.0000000;0.0000000;0.0…
0.6;5.4;3.4;0.001063972491;-0.0000000;-0.0000000;-0.0000000;-0.0000000;-0.0000000;-0.0000000;-0.0000000;-0.0000000;-0.0000000;-0.0000000;-0.0000000;-0.0000000;-0.0000000;-0.0000000;0.0000001;0.0000000;0.0000000;-0.0000000;-0.0000000;-0.0000000;-0.0000000;0.0000000;0.0000000;0.0000002;0.0000000;-0.0000000;0.0000000;0.0000001;0.0000000;0.0000000;0.0000000;0.0000000;0.0000000;0.0000000;0.0000000;0.0…
0.6;5.5;3.4;0.000899741485;-0.0000000;-0.0000000;-0.0000000;-0.0000000;-0.0000000;-0.0000000;-0.0000000;-0.0000000;-0.0000000;-0.0000000;-0.0000000;-0.0000000;-0.0000000;-0.0000000;0.0000001;0.0000000;0.0000000;-0.0000000;-0.0000000;-0.0000000;-0.0000000;0.0000000;0.0000000;0.0000002;0.0000000;-0.0000000;0.0000000;0.0000001;0.0000000;0.0000000;0.0000000;0.0000000;0.0000000;0.0000000;0.0000000;0.0…
0.6;5.6;3.4;0.000757649244;-0.0000000;-0.0000000;-0.0000000;-0.0000000;-0.0000000;-0.0000000;-0.0000000;-0.0000000;-0.0000000;-0.0000000;-0.0000000;-0.0000000;-0.0000000;-0.0000000;0.0000001;0.0000000;0.0000000;-0.0000000;-0.0000000;-0.0000000;-0.0000000;0.0000000;0.0000000;0.0000002;0.0000000;-0.0000000;0.0000000;0.0000001;0.0000000;0.0000000;0.0000000;0.0000000;0.0000000;0.0000000;0.0000000;0.0…
0.6;5.7;3.4;0.000635271025;-0.0000000;-0.0000000;-0.0000000;-0.0000000;-0.0000000;-0.0000000;-0.0000000;-0.0000000;-0.0000000;-0.0000000;-0.0000000;-0.0000000;-0.0000000;-0.0000000;0.0000001;0.0000000;0.0000000;-0.0000000;-0.0000000;-0.0000000;-0.0000000;0.0000000;0.0000000;0.0000002;0.0000000;-0.0000000;0.0000000;0.0000000;0.0000000;0.0000000;0.0000000;0.0000000;0.0000000;0.0000000;0.0000000;0.0…
0.6;5.8;3.4;0.000530346155;-0.0000000;-0.0000000;-0.0000000;-0.0000000;-0.0000000;-0.0000000;-0.0000000;-0.0000000;-0.0000000;-0.0000000;-0.0000000;-0.0000000;-0.0000000;-0.0000000;0.0000001;0.0000000;0.0000000;-0.0000000;-0.0000000;-0.0000000;-0.0000000;0.0000000;0.0000000;0.0000002;0.0000000;-0.0000000;0.0000000;0.0000000;0.0000000;0.0000000;0.0000000;0.0000000;0.0000000;0.0000000;0.0000000;0.0…
0.6;5.9;3.4;0.000440787816;-0.0000000;-0.0000000;-0.0000000;-0.0000000;-0.0000000;-0.0000000;-0.0000000;-0.0000000;-0.0000000;-0.0000000;-0.0000000;-0.0000000;-0.0000000;-0.0000000;0.0000001;0.0000000;0.0000000;-0.0000000;-0.0000000;-0.0000000;-0.0000000;0.0000000;0.0000000;0.0000001;0.0000000;-0.0000000;0.0000000;0.0000000;0.0000000;0.0000000;0.0000000;0.0000000;0.0000000;0.0000000;0.0000000;0.0…
0.6;6.0;3.4;0.000364686845;-0.0000000;-0.0000000;-0.0000000;-0.0000000;-0.0000000;-0.0000000;-0.0000000;-0.0000000;-0.0000000;-0.0000000;-0.0000000;-0.0000000;-0.0000000;-0.0000000;0.0000001;0.0000000;0.0000000;-0.0000000;-0.0000000;-0.0000000;-0.0000000;0.0000000;0.0000000;0.0000001;0.0000000;-0.0000000;0.0000000;0.0000000;0.0000000;0.0000000;0.0000000;0.0000000;0.0000000;0.0000000;0.0000000;0.0…
0.7;0.0;3.4;0.045356058508;-0.0000000;-0.0000000;-0.0000000;-0.0000000;-0.0000000;-0.0000000;-0.0000000;-0.0000000;-0.0000000;-0.0000000;-0.0000000;-0.0000000;-0.0000000;-0.0000000;0.0000004;-0.0000000;0.0000001;-0.0000000;-0.0000000;0.0000001;-0.0000000;0.0000001;-0.0000000;-0.0000000;-0.0000000;-0.0000000;-0.0000000;-0.0000000;-0.0000000;0.0000003;-0.0000000;0.0000001;-0.0000000;-0.0000000;0.00…
0.7;0.1;3.4;0.045195873317;-0.0000000;-0.0000000;-0.0000000;-0.0000000;-0.0000000;-0.0000000;-0.0000000;-0.0000000;-0.0000000;-0.0000000;-0.0000000;-0.0000000;-0.0000000;-0.0000000;0.0000004;-0.0000000;0.0000001;-0.0000000;-0.0000000;0.0000001;-0.0000000;0.0000001;-0.0000000;-0.0000000;-0.0000000;-0.0000000;-0.0000000;-0.0000000;-0.0000000;0.0000003;-0.0000000;0.0000001;-0.0000000;-0.0000000;0.00…
0.7;0.2;3.4;0.044723136340;-0.0000000;-0.0000000;-0.0000000;-0.0000000;-0.0000000;-0.0000000;-0.0000000;-0.0000000;-0.0000000;-0.0000000;-0.0000000;-0.0000000;-0.0000000;-0.0000000;0.0000004;-0.0000000;0.0000001;-0.0000000;-0.0000000;0.0000001;-0.0000000;0.0000001;-0.0000000;-0.0000000;-0.0000000;-0.0000000;-0.0000000;-0.0000000;0.0000000;0.0000003;0.0000000;0.0000001;-0.0000000;-0.0000000;0.0000…
0.7;0.3;3.4;0.043960667492;-0.0000000;-0.0000000;-0.0000000;-0.0000000;-0.0000000;-0.0000000;-0.0000000;-0.0000000;-0.0000000;-0.0000000;-0.0000000;-0.0000000;-0.0000000;-0.0000000;0.0000004;-0.0000000;0.0000001;0.0000000;-0.0000000;0.0000001;-0.0000000;0.0000001;-0.0000000;-0.0000000;-0.0000000;-0.0000000;-0.0000000;-0.0000000;0.0000000;0.0000003;0.0000000;0.0000001;-0.0000000;-0.0000000;0.00000…
0.7;0.4;3.4;0.042944452355;-0.0000000;-0.0000000;-0.0000000;-0.0000000;-0.0000000;-0.0000000;-0.0000000;-0.0000000;-0.0000000;-0.0000000;-0.0000000;-0.0000000;-0.0000000;-0.0000000;0.0000004;-0.0000000;0.0000001;0.0000000;-0.0000000;0.0000001;-0.0000000;0.0000001;-0.0000000;-0.0000000;-0.0000000;-0.0000000;-0.0000000;-0.0000000;0.0000000;0.0000003;0.0000000;0.0000001;-0.0000000;-0.0000000;0.00000…
0.7;0.5;3.4;0.041720810965;-0.0000000;-0.0000000;-0.0000000;-0.0000000;-0.0000000;-0.0000000;-0.0000000;-0.0000000;-0.0000000;-0.0000000;-0.0000000;-0.0000000;-0.0000000;-0.0000000;0.0000004;-0.0000000;0.0000001;0.0000000;-0.0000000;0.0000001;-0.0000000;0.0000001;-0.0000000;-0.0000000;-0.0000000;-0.0000000;-0.0000000;-0.0000000;0.0000000;0.0000003;0.0000000;0.0000001;0.0000000;-0.0000000;0.000000…
0.7;0.6;3.4;0.040342875419;-0.0000000;-0.0000000;-0.0000000;-0.0000000;-0.0000000;-0.0000000;-0.0000000;-0.0000000;-0.0000000;-0.0000000;-0.0000000;-0.0000000;-0.0000000;-0.0000000;0.0000004;-0.0000000;0.0000001;0.0000000;0.0000000;0.0000001;-0.0000000;0.0000001;-0.0000000;-0.0000000;-0.0000000;-0.0000000;-0.0000000;-0.0000000;0.0000000;0.0000003;0.0000000;0.0000001;0.0000000;-0.0000000;0.0000000…
0.7;0.7;3.4;0.038866735100;-0.0000000;-0.0000000;-0.0000000;-0.0000000;-0.0000000;-0.0000000;-0.0000000;-0.0000000;-0.0000000;-0.0000000;-0.0000000;-0.0000000;-0.0000000;-0.0000000;0.0000004;-0.0000000;0.0000001;0.0000000;0.0000000;0.0000001;-0.0000000;0.0000001;-0.0000000;-0.0000000;-0.0000000;0.0000000;-0.0000000;-0.0000000;0.0000000;0.0000003;0.0000001;0.0000001;0.0000000;-0.0000000;0.0000000;…
0.7;0.8;3.4;0.037347613145;-0.0000000;-0.0000000;-0.0000000;-0.0000000;-0.0000000;-0.0000000;-0.0000000;-0.0000000;-0.0000000;-0.0000000;-0.0000000;-0.0000000;-0.0000000;-0.0000000;0.0000004;-0.0000000;0.0000001;0.0000000;0.0000000;0.0000001;-0.0000000;0.0000000;-0.0000000;-0.0000000;-0.0000000;0.0000000;-0.0000000;-0.0000000;0.0000000;0.0000003;0.0000001;0.0000000;0.0000000;-0.0000000;0.0000000;…
0.7;0.9;3.4;0.035836398358;-0.0000000;-0.0000000;-0.0000000;-0.0000000;-0.0000000;-0.0000000;-0.0000000;-0.0000000;-0.0000000;-0.0000000;-0.0000000;-0.0000000;-0.0000000;-0.0000000;0.0000004;-0.0000000;0.0000001;0.0000000;0.0000000;0.0000001;-0.0000000;0.0000000;-0.0000000;-0.0000000;-0.0000000;0.0000000;-0.0000000;-0.0000000;0.0000000;0.0000003;0.0000001;0.0000000;0.0000000;-0.0000000;0.0000000;…
0.7;1.0;3.4;0.034376785470;-0.0000000;-0.0000000;-0.0000000;-0.0000000;-0.0000000;-0.0000000;-0.0000000;-0.0000000;-0.0000000;-0.0000000;-0.0000000;-0.0000000;-0.0000000;-0.0000000;0.0000004;-0.0000000;0.0000001;0.0000000;0.0000000;0.0000001;-0.0000000;0.0000000;-0.0000000;-0.0000000;-0.0000000;0.0000000;-0.0000000;0.0000000;0.0000000;0.0000002;0.0000001;0.0000000;0.0000000;-0.0000000;0.0000000;0…
0.7;1.1;3.4;0.033003189124;-0.0000000;-0.0000000;-0.0000000;-0.0000000;-0.0000000;-0.0000000;-0.0000000;-0.0000000;-0.0000000;-0.0000000;-0.0000000;-0.0000000;-0.0000000;-0.0000000;0.0000004;-0.0000000;0.0000001;0.0000001;0.0000000;0.0000001;-0.0000000;0.0000000;-0.0000000;0.0000000;-0.0000000;0.0000000;-0.0000000;0.0000000;0.0000000;0.0000002;0.0000001;0.0000000;0.0000000;-0.0000000;0.0000000;0.…
0.7;1.2;3.4;0.031739507989;-0.0000000;-0.0000000;-0.0000000;-0.0000000;-0.0000000;-0.0000000;-0.0000000;-0.0000000;-0.0000000;-0.0000000;-0.0000000;-0.0000000;-0.0000000;-0.0000000;0.0000004;-0.0000000;0.0000001;0.0000001;0.0000000;0.0000001;-0.0000000;0.0000000;-0.0000000;0.0000000;-0.0000000;0.0000000;-0.0000000;0.0000000;0.0000000;0.0000002;0.0000002;0.0000000;0.0000000;-0.0000000;0.0000000;0.…
0.7;1.3;3.4;0.030598736232;-0.0000000;-0.0000000;-0.0000000;-0.0000000;-0.0000000;-0.0000000;-0.0000000;-0.0000000;-0.0000000;-0.0000000;-0.0000000;-0.0000000;-0.0000000;-0.0000000;0.0000003;-0.0000000;0.0000001;0.0000001;0.0000000;0.0000001;-0.0000000;0.0000000;-0.0000000;0.0000000;-0.0000000;0.0000000;-0.0000000;0.0000000;0.0000001;0.0000002;0.0000002;0.0000000;0.0000000;-0.0000000;0.0000000;0.…
0.7;1.4;3.4;0.029583356449;-0.0000000;-0.0000000;-0.0000000;-0.0000000;-0.0000000;-0.0000000;-0.0000000;-0.0000000;-0.0000000;-0.0000000;-0.0000000;-0.0000000;-0.0000000;-0.0000000;0.0000003;-0.0000000;0.0000001;0.0000001;0.0000000;0.0000001;-0.0000000;-0.0000000;-0.0000000;0.0000000;-0.0000000;0.0000000;-0.0000000;0.0000000;0.0000001;0.0000002;0.0000002;0.0000000;0.0000000;-0.0000000;0.0000000;0…
0.7;1.5;3.4;0.028686402537;-0.0000000;-0.0000000;-0.0000000;-0.0000000;-0.0000000;-0.0000000;-0.0000000;-0.0000000;-0.0000000;-0.0000000;-0.0000000;-0.0000000;-0.0000000;-0.0000000;0.0000003;-0.0000000;0.0000001;0.0000001;0.0000000;0.0000001;-0.0000000;-0.0000000;-0.0000000;0.0000001;-0.0000000;0.0000000;-0.0000000;0.0000001;0.0000001;0.0000002;0.0000003;-0.0000000;0.0000000;-0.0000000;0.0000000;…
0.7;1.6;3.4;0.027893051025;-0.0000000;-0.0000000;-0.0000000;-0.0000000;-0.0000000;-0.0000000;-0.0000000;-0.0000000;-0.0000000;-0.0000000;-0.0000000;-0.0000000;-0.0000000;-0.0000000;0.0000003;-0.0000000;0.0000001;0.0000002;0.0000000;0.0000001;-0.0000000;-0.0000000;-0.0000000;0.0000001;-0.0000000;0.0000000;0.0000000;0.0000001;0.0000001;0.0000001;0.0000003;-0.0000000;0.0000000;-0.0000000;0.0000000;0…
0.7;1.7;3.4;0.027182581966;-0.0000000;-0.0000000;-0.0000000;-0.0000000;-0.0000000;-0.0000000;-0.0000000;-0.0000000;-0.0000000;-0.0000000;-0.0000000;-0.0000000;-0.0000000;-0.0000000;0.0000003;-0.0000000;0.0000001;0.0000002;0.0000000;0.0000000;-0.0000000;-0.0000000;-0.0000000;0.0000001;-0.0000000;0.0000000;0.0000000;0.0000001;0.0000001;0.0000001;0.0000004;-0.0000000;0.0000000;-0.0000000;0.0000000;0…
0.7;1.8;3.4;0.026530542643;-0.0000000;-0.0000000;-0.0000000;-0.0000000;-0.0000000;-0.0000000;-0.0000000;-0.0000000;-0.0000000;-0.0000000;-0.0000000;-0.0000000;-0.0000000;-0.0000000;0.0000003;-0.0000000;0.0000000;0.0000002;0.0000000;0.0000000;-0.0000000;-0.0000000;-0.0000000;0.0000001;-0.0000000;0.0000000;0.0000000;0.0000001;0.0000001;0.0000001;0.0000004;-0.0000000;0.0000000;-0.0000000;0.0000000;0…
0.7;1.9;3.4;0.025910947676;-0.0000000;-0.0000000;-0.0000000;-0.0000000;-0.0000000;-0.0000000;-0.0000000;-0.0000000;-0.0000000;-0.0000000;-0.0000000;-0.0000000;-0.0000000;-0.0000000;0.0000002;-0.0000000;0.0000000;0.0000003;0.0000000;0.0000000;-0.0000000;-0.0000000;-0.0000000;0.0000002;-0.0000000;0.0000000;0.0000000;0.0000001;0.0000001;0.0000001;0.0000005;-0.0000000;0.0000000;-0.0000000;0.0000000;0…
0.7;2.0;3.4;0.025298357589;-0.0000000;-0.0000000;-0.0000000;-0.0000000;-0.0000000;-0.0000000;-0.0000000;-0.0000000;-0.0000000;-0.0000000;-0.0000000;-0.0000000;-0.0000000;-0.0000000;0.0000002;-0.0000000;0.0000000;0.0000003;0.0000000;0.0000000;-0.0000000;-0.0000000;-0.0000000;0.0000002;-0.0000000;0.0000000;0.0000000;0.0000002;0.0000001;0.0000001;0.0000005;-0.0000000;0.0000000;-0.0000000;0.0000000;0…
0.7;2.1;3.4;0.024669695449;-0.0000000;-0.0000000;-0.0000000;-0.0000000;-0.0000000;-0.0000000;-0.0000000;-0.0000000;-0.0000000;-0.0000000;-0.0000000;-0.0000000;-0.0000000;-0.0000000;0.0000002;-0.0000000;0.0000000;0.0000003;0.0000000;0.0000000;0.0000000;-0.0000000;-0.0000000;0.0000002;-0.0000000;0.0000000;0.0000000;0.0000002;0.0000001;0.0000001;0.0000006;-0.0000000;0.0000000;-0.0000000;0.0000000;0.…
0.7;2.2;3.4;0.024005688533;-0.0000000;-0.0000000;-0.0000000;-0.0000000;-0.0000000;-0.0000000;-0.0000000;-0.0000000;-0.0000000;-0.0000000;-0.0000000;-0.0000000;-0.0000000;-0.0000000;0.0000002;-0.0000000;0.0000000;0.0000004;0.0000000;0.0000000;0.0000000;-0.0000000;0.0000000;0.0000003;0.0000000;0.0000000;0.0000000;0.0000002;0.0000001;0.0000001;0.0000007;-0.0000000;0.0000001;-0.0000000;0.0000000;0.00…
0.7;2.3;3.4;0.023291858530;-0.0000000;-0.0000000;-0.0000000;-0.0000000;-0.0000000;-0.0000000;-0.0000000;-0.0000000;-0.0000000;-0.0000000;-0.0000000;-0.0000000;-0.0000000;-0.0000000;0.0000001;-0.0000000;0.0000000;0.0000004;0.0000000;0.0000000;0.0000000;-0.0000000;0.0000000;0.0000003;0.0000000;0.0000000;0.0000000;0.0000002;0.0000001;0.0000001;0.0000007;-0.0000000;0.0000001;-0.0000000;0.0000000;0.00…
0.7;2.4;3.4;0.022519027145;-0.0000000;-0.0000000;-0.0000000;-0.0000000;-0.0000000;-0.0000000;-0.0000000;-0.0000000;-0.0000000;-0.0000000;-0.0000000;-0.0000000;-0.0000000;-0.0000000;0.0000001;-0.0000000;0.0000000;0.0000004;0.0000000;0.0000000;0.0000000;0.0000000;0.0000000;0.0000003;0.0000000;0.0000000;0.0000000;0.0000002;0.0000000;0.0000001;0.0000008;-0.0000000;0.0000001;-0.0000000;0.0000000;0.000…
0.7;2.5;3.4;0.021683349787;-0.0000000;-0.0000000;-0.0000000;-0.0000000;-0.0000000;-0.0000000;-0.0000000;-0.0000000;-0.0000000;-0.0000000;-0.0000000;-0.0000000;-0.0000000;-0.0000000;0.0000001;-0.0000000;0.0000000;0.0000005;0.0000000;0.0000000;0.0000000;0.0000000;0.0000000;0.0000004;0.0000000;0.0000000;0.0000000;0.0000003;0.0000000;0.0000000;0.0000008;0.0000000;0.0000001;-0.0000000;0.0000000;0.0000…
0.7;2.6;3.4;0.020785932845;-0.0000000;-0.0000000;-0.0000000;-0.0000000;-0.0000000;-0.0000000;-0.0000000;-0.0000000;-0.0000000;-0.0000000;-0.0000000;-0.0000000;-0.0000000;-0.0000000;0.0000000;-0.0000000;0.0000000;0.0000005;0.0000000;0.0000000;0.0000000;0.0000000;0.0000000;0.0000004;0.0000000;0.0000000;0.0000000;0.0000003;0.0000000;0.0000000;0.0000009;0.0000000;0.0000001;-0.0000000;-0.0000000;0.000…
0.7;2.7;3.4;0.019832124217;-0.0000000;-0.0000000;-0.0000000;-0.0000000;-0.0000000;-0.0000000;-0.0000000;-0.0000000;-0.0000000;-0.0000000;-0.0000000;-0.0000000;-0.0000000;-0.0000000;0.0000000;-0.0000000;0.0000000;0.0000005;0.0000000;0.0000000;0.0000000;0.0000000;0.0000000;0.0000004;0.0000000;0.0000000;0.0000000;0.0000003;0.0000000;0.0000000;0.0000009;0.0000000;0.0000001;-0.0000000;-0.0000000;0.000…
0.7;2.8;3.4;0.018830588168;-0.0000000;-0.0000000;-0.0000000;-0.0000000;-0.0000000;-0.0000000;-0.0000000;-0.0000000;-0.0000000;-0.0000000;-0.0000000;-0.0000000;-0.0000000;-0.0000000;0.0000000;-0.0000000;0.0000000;0.0000005;0.0000000;0.0000000;0.0000000;0.0000000;0.0000000;0.0000005;0.0000000;0.0000000;0.0000000;0.0000003;0.0000000;0.0000000;0.0000010;0.0000000;0.0000001;-0.0000000;-0.0000000;0.000…
0.7;2.9;3.4;0.017792281828;-0.0000000;-0.0000000;-0.0000000;-0.0000000;-0.0000000;-0.0000000;-0.0000000;-0.0000000;-0.0000000;-0.0000000;-0.0000000;-0.0000000;-0.0000000;-0.0000000;-0.0000000;-0.0000000;0.0000000;0.0000005;0.0000000;0.0000000;0.0000000;0.0000000;0.0000000;0.0000005;0.0000000;0.0000000;0.0000000;0.0000003;0.0000000;0.0000000;0.0000010;0.0000000;0.0000001;-0.0000000;-0.0000000;0.00…
0.7;3.0;3.4;0.016729442384;-0.0000000;-0.0000000;-0.0000000;-0.0000000;-0.0000000;-0.0000000;-0.0000000;-0.0000000;-0.0000000;-0.0000000;-0.0000000;-0.0000000;-0.0000000;-0.0000000;-0.0000000;-0.0000000;0.0000000;0.0000005;0.0000001;0.0000000;0.0000000;0.0000000;0.0000000;0.0000005;0.0000000;0.0000000;0.0000000;0.0000004;0.0000000;0.0000000;0.0000010;0.0000000;0.0000001;-0.0000000;-0.0000000;0.00…
0.7;3.1;3.4;0.015654673835;-0.0000000;-0.0000000;-0.0000000;-0.0000000;-0.0000000;-0.0000000;-0.0000000;-0.0000000;-0.0000000;-0.0000000;-0.0000000;-0.0000000;-0.0000000;-0.0000000;-0.0000000;-0.0000000;0.0000000;0.0000005;0.0000001;0.0000000;0.0000000;0.0000000;0.0000000;0.0000005;0.0000000;0.0000000;0.0000000;0.0000004;0.0000000;0.0000000;0.0000010;0.0000000;0.0000001;-0.0000000;-0.0000000;0.00…
0.7;3.2;3.4;0.014580194654;-0.0000000;-0.0000000;-0.0000000;-0.0000000;-0.0000000;-0.0000000;-0.0000000;-0.0000000;-0.0000000;-0.0000000;-0.0000000;-0.0000000;-0.0000000;-0.0000000;-0.0000000;-0.0000000;0.0000000;0.0000005;0.0000001;0.0000000;0.0000000;0.0000000;0.0000000;0.0000005;0.0000000;0.0000000;0.0000000;0.0000004;0.0000000;0.0000000;0.0000009;0.0000000;0.0000001;-0.0000000;-0.0000000;0.00…
0.7;3.3;3.4;0.013517277747;-0.0000000;-0.0000000;-0.0000000;-0.0000000;-0.0000000;-0.0000000;-0.0000000;-0.0000000;-0.0000000;-0.0000000;-0.0000000;-0.0000000;-0.0000000;-0.0000000;-0.0000000;-0.0000000;0.0000000;0.0000005;0.0000000;0.0000000;0.0000000;0.0000000;0.0000000;0.0000005;0.0000000;0.0000000;0.0000000;0.0000004;0.0000000;0.0000000;0.0000009;0.0000000;0.0000001;-0.0000000;-0.0000000;0.00…
0.7;3.4;3.4;0.012475886333;-0.0000000;-0.0000000;-0.0000000;-0.0000000;-0.0000000;-0.0000000;-0.0000000;-0.0000000;-0.0000000;-0.0000000;-0.0000000;-0.0000000;-0.0000000;-0.0000000;-0.0000000;-0.0000000;0.0000000;0.0000005;0.0000000;0.0000000;0.0000000;0.0000001;0.0000000;0.0000005;0.0000000;0.0000000;0.0000000;0.0000004;0.0000000;0.0000000;0.0000009;0.0000000;0.0000001;-0.0000000;-0.0000000;0.00…
0.7;3.5;3.4;0.011464487276;-0.0000000;-0.0000000;-0.0000000;-0.0000000;-0.0000000;-0.0000000;-0.0000000;-0.0000000;-0.0000000;-0.0000000;-0.0000000;-0.0000000;-0.0000000;-0.0000000;-0.0000000;-0.0000000;0.0000000;0.0000005;0.0000000;0.0000000;0.0000000;0.0000001;0.0000000;0.0000005;0.0000000;0.0000000;0.0000000;0.0000004;0.0000000;0.0000000;0.0000008;0.0000000;0.0000001;-0.0000000;-0.0000000;0.00…
0.7;3.6;3.4;0.010490008871;-0.0000000;-0.0000000;-0.0000000;-0.0000000;-0.0000000;-0.0000000;-0.0000000;-0.0000000;-0.0000000;-0.0000000;-0.0000000;-0.0000000;-0.0000000;-0.0000000;-0.0000000;-0.0000000;0.0000000;0.0000004;0.0000000;0.0000000;0.0000000;0.0000001;-0.0000000;0.0000005;0.0000000;0.0000000;0.0000000;0.0000004;0.0000000;0.0000000;0.0000008;0.0000000;0.0000001;-0.0000000;-0.0000000;0.0…
0.7;3.7;3.4;0.009557903346;-0.0000000;-0.0000000;-0.0000000;-0.0000000;-0.0000000;-0.0000000;-0.0000000;-0.0000000;-0.0000000;-0.0000000;-0.0000000;-0.0000000;-0.0000000;-0.0000000;-0.0000000;-0.0000000;0.0000000;0.0000004;0.0000000;0.0000000;0.0000000;0.0000001;-0.0000000;0.0000005;0.0000000;0.0000000;0.0000000;0.0000004;0.0000000;0.0000000;0.0000007;0.0000000;0.0000001;-0.0000000;0.0000000;0.00…
0.7;3.8;3.4;0.008672274586;-0.0000000;-0.0000000;-0.0000000;-0.0000000;-0.0000000;-0.0000000;-0.0000000;-0.0000000;-0.0000000;-0.0000000;-0.0000000;-0.0000000;-0.0000000;-0.0000000;-0.0000000;-0.0000000;0.0000000;0.0000004;0.0000000;0.0000000;0.0000000;0.0000001;-0.0000000;0.0000005;0.0000000;0.0000000;0.0000000;0.0000003;0.0000000;0.0000000;0.0000007;0.0000000;0.0000001;-0.0000000;0.0000000;0.00…
0.7;3.9;3.4;0.007836036832;-0.0000000;-0.0000000;-0.0000000;-0.0000000;-0.0000000;-0.0000000;-0.0000000;-0.0000000;-0.0000000;-0.0000000;-0.0000000;-0.0000000;-0.0000000;-0.0000000;0.0000000;-0.0000000;0.0000000;0.0000003;0.0000000;0.0000000;0.0000000;0.0000001;-0.0000000;0.0000005;0.0000000;0.0000000;0.0000000;0.0000003;-0.0000000;0.0000000;0.0000006;0.0000000;0.0000001;-0.0000000;0.0000000;0.00…
0.7;4.0;3.4;0.007051078333;-0.0000000;-0.0000000;-0.0000000;-0.0000000;-0.0000000;-0.0000000;-0.0000000;-0.0000000;-0.0000000;-0.0000000;-0.0000000;-0.0000000;-0.0000000;-0.0000000;0.0000000;-0.0000000;0.0000000;0.0000003;0.0000000;0.0000000;0.0000000;0.0000001;-0.0000000;0.0000005;0.0000000;0.0000000;0.0000000;0.0000003;-0.0000000;0.0000000;0.0000005;0.0000000;0.0000001;-0.0000000;0.0000000;0.00…
0.7;4.1;3.4;0.006318413106;-0.0000000;-0.0000000;-0.0000000;-0.0000000;-0.0000000;-0.0000000;-0.0000000;-0.0000000;-0.0000000;-0.0000000;-0.0000000;-0.0000000;-0.0000000;-0.0000000;0.0000000;-0.0000000;0.0000000;0.0000002;0.0000000;0.0000000;0.0000000;0.0000001;-0.0000000;0.0000005;0.0000000;0.0000000;0.0000000;0.0000003;-0.0000000;0.0000000;0.0000005;0.0000000;0.0000000;-0.0000000;0.0000000;0.00…
0.7;4.2;3.4;0.005638312388;-0.0000000;-0.0000000;-0.0000000;-0.0000000;-0.0000000;-0.0000000;-0.0000000;-0.0000000;-0.0000000;-0.0000000;-0.0000000;-0.0000000;-0.0000000;-0.0000000;0.0000000;-0.0000000;0.0000000;0.0000002;0.0000000;0.0000000;0.0000000;0.0000001;-0.0000000;0.0000005;0.0000000;0.0000000;0.0000000;0.0000003;-0.0000000;0.0000000;0.0000004;0.0000000;0.0000000;-0.0000000;0.0000000;0.00…
0.7;4.3;3.4;0.005010414073;-0.0000000;-0.0000000;-0.0000000;-0.0000000;-0.0000000;-0.0000000;-0.0000000;-0.0000000;-0.0000000;-0.0000000;-0.0000000;-0.0000000;-0.0000000;-0.0000000;0.0000001;-0.0000000;0.0000000;0.0000002;0.0000000;0.0000000;0.0000000;0.0000001;-0.0000000;0.0000005;0.0000000;0.0000000;0.0000000;0.0000003;-0.0000000;0.0000000;0.0000004;0.0000000;0.0000000;-0.0000000;0.0000000;0.00…
0.7;4.4;3.4;0.004433812899;-0.0000000;-0.0000000;-0.0000000;-0.0000000;-0.0000000;-0.0000000;-0.0000000;-0.0000000;-0.0000000;-0.0000000;-0.0000000;-0.0000000;-0.0000000;-0.0000000;0.0000001;-0.0000000;0.0000000;0.0000001;0.0000000;0.0000000;0.0000000;0.0000000;-0.0000000;0.0000005;0.0000000;0.0000000;0.0000000;0.0000002;-0.0000000;0.0000000;0.0000003;0.0000000;0.0000000;-0.0000000;0.0000000;0.00…
0.7;4.5;3.4;0.003907136402;-0.0000000;-0.0000000;-0.0000000;-0.0000000;-0.0000000;-0.0000000;-0.0000000;-0.0000000;-0.0000000;-0.0000000;-0.0000000;-0.0000000;-0.0000000;-0.0000000;0.0000001;-0.0000000;0.0000000;0.0000001;0.0000000;0.0000000;0.0000000;0.0000000;-0.0000000;0.0000004;0.0000000;0.0000000;0.0000000;0.0000002;-0.0000000;0.0000000;0.0000003;0.0000000;0.0000000;0.0000000;0.0000000;0.000…
0.7;4.6;3.4;0.003428612075;-0.0000000;-0.0000000;-0.0000000;-0.0000000;-0.0000000;-0.0000000;-0.0000000;-0.0000000;-0.0000000;-0.0000000;-0.0000000;-0.0000000;-0.0000000;-0.0000000;0.0000001;-0.0000000;0.0000000;0.0000001;0.0000000;0.0000000;0.0000000;0.0000000;-0.0000000;0.0000004;0.0000000;0.0000000;0.0000000;0.0000002;-0.0000000;0.0000000;0.0000002;0.0000000;0.0000000;0.0000000;0.0000000;0.000…
0.7;4.7;3.4;0.002996130310;-0.0000000;-0.0000000;-0.0000000;-0.0000000;-0.0000000;-0.0000000;-0.0000000;-0.0000000;-0.0000000;-0.0000000;-0.0000000;-0.0000000;-0.0000000;-0.0000000;0.0000001;-0.0000000;0.0000000;0.0000001;0.0000000;-0.0000000;0.0000000;0.0000000;-0.0000000;0.0000004;0.0000000;0.0000000;0.0000000;0.0000002;0.0000000;0.0000000;0.0000002;0.0000000;0.0000000;0.0000000;0.0000000;0.000…
0.7;4.8;3.4;0.002607306166;-0.0000000;-0.0000000;-0.0000000;-0.0000000;-0.0000000;-0.0000000;-0.0000000;-0.0000000;-0.0000000;-0.0000000;-0.0000000;-0.0000000;-0.0000000;-0.0000000;0.0000001;-0.0000000;0.0000000;0.0000000;0.0000000;-0.0000000;0.0000000;0.0000000;-0.0000000;0.0000004;0.0000000;0.0000000;0.0000000;0.0000002;0.0000000;0.0000000;0.0000002;0.0000000;0.0000000;0.0000000;0.0000000;0.000…
0.7;4.9;3.4;0.002259541260;-0.0000000;-0.0000000;-0.0000000;-0.0000000;-0.0000000;-0.0000000;-0.0000000;-0.0000000;-0.0000000;-0.0000000;-0.0000000;-0.0000000;-0.0000000;-0.0000000;0.0000001;-0.0000000;0.0000000;0.0000000;0.0000000;-0.0000000;0.0000000;0.0000000;0.0000000;0.0000004;0.0000000;0.0000000;0.0000000;0.0000001;0.0000000;0.0000000;0.0000001;0.0000000;0.0000000;0.0000000;0.0000000;0.0000…
0.7;5.0;3.4;0.001950085599;-0.0000000;-0.0000000;-0.0000000;-0.0000000;-0.0000000;-0.0000000;-0.0000000;-0.0000000;-0.0000000;-0.0000000;-0.0000000;-0.0000000;-0.0000000;-0.0000000;0.0000001;-0.0000000;0.0000000;0.0000000;0.0000000;-0.0000000;-0.0000000;0.0000000;0.0000000;0.0000003;0.0000000;-0.0000000;0.0000000;0.0000001;0.0000000;0.0000000;0.0000001;0.0000000;0.0000000;0.0000000;0.0000000;0.00…
0.7;5.1;3.4;0.001676098125;-0.0000000;-0.0000000;-0.0000000;-0.0000000;-0.0000000;-0.0000000;-0.0000000;-0.0000000;-0.0000000;-0.0000000;-0.0000000;-0.0000000;-0.0000000;-0.0000000;0.0000001;0.0000000;0.0000000;-0.0000000;0.0000000;-0.0000000;-0.0000000;0.0000000;0.0000000;0.0000003;0.0000000;-0.0000000;0.0000000;0.0000001;0.0000000;0.0000000;0.0000001;0.0000000;0.0000000;0.0000000;0.0000000;0.00…
0.7;5.2;3.4;0.001434704137;-0.0000000;-0.0000000;-0.0000000;-0.0000000;-0.0000000;-0.0000000;-0.0000000;-0.0000000;-0.0000000;-0.0000000;-0.0000000;-0.0000000;-0.0000000;-0.0000000;0.0000001;0.0000000;0.0000000;-0.0000000;0.0000000;-0.0000000;-0.0000000;0.0000000;0.0000000;0.0000003;0.0000000;-0.0000000;0.0000000;0.0000001;0.0000000;0.0000000;0.0000001;0.0000000;0.0000000;0.0000000;0.0000000;0.00…
0.7;5.3;3.4;0.001223047743;-0.0000000;-0.0000000;-0.0000000;-0.0000000;-0.0000000;-0.0000000;-0.0000000;-0.0000000;-0.0000000;-0.0000000;-0.0000000;-0.0000000;-0.0000000;-0.0000000;0.0000001;0.0000000;0.0000000;-0.0000000;0.0000000;-0.0000000;-0.0000000;0.0000000;0.0000000;0.0000003;0.0000000;-0.0000000;0.0000000;0.0000001;0.0000000;0.0000000;0.0000001;0.0000000;0.0000000;0.0000000;0.0000000;0.00…
0.7;5.4;3.4;0.001038337730;-0.0000000;-0.0000000;-0.0000000;-0.0000000;-0.0000000;-0.0000000;-0.0000000;-0.0000000;-0.0000000;-0.0000000;-0.0000000;-0.0000000;-0.0000000;-0.0000000;0.0000001;0.0000000;0.0000000;-0.0000000;0.0000000;-0.0000000;-0.0000000;0.0000000;0.0000000;0.0000002;0.0000000;-0.0000000;0.0000000;0.0000001;0.0000000;0.0000000;0.0000000;0.0000000;0.0000000;0.0000000;0.0000000;0.00…
0.7;5.5;3.4;0.000877885760;-0.0000000;-0.0000000;-0.0000000;-0.0000000;-0.0000000;-0.0000000;-0.0000000;-0.0000000;-0.0000000;-0.0000000;-0.0000000;-0.0000000;-0.0000000;-0.0000000;0.0000001;0.0000000;0.0000000;-0.0000000;-0.0000000;-0.0000000;-0.0000000;0.0000000;0.0000000;0.0000002;0.0000000;-0.0000000;0.0000000;0.0000001;0.0000000;0.0000000;0.0000000;0.0000000;0.0000000;0.0000000;0.0000000;0.0…
0.7;5.6;3.4;0.000739136401;-0.0000000;-0.0000000;-0.0000000;-0.0000000;-0.0000000;-0.0000000;-0.0000000;-0.0000000;-0.0000000;-0.0000000;-0.0000000;-0.0000000;-0.0000000;-0.0000000;0.0000001;0.0000000;0.0000000;-0.0000000;-0.0000000;-0.0000000;-0.0000000;0.0000000;0.0000000;0.0000002;0.0000000;-0.0000000;0.0000000;0.0000001;0.0000000;0.0000000;0.0000000;0.0000000;0.0000000;0.0000000;0.0000000;0.0…
0.7;5.7;3.4;0.000619689071;-0.0000000;-0.0000000;-0.0000000;-0.0000000;-0.0000000;-0.0000000;-0.0000000;-0.0000000;-0.0000000;-0.0000000;-0.0000000;-0.0000000;-0.0000000;-0.0000000;0.0000001;0.0000000;0.0000000;-0.0000000;-0.0000000;-0.0000000;-0.0000000;0.0000000;0.0000000;0.0000002;0.0000000;-0.0000000;0.0000000;0.0000000;0.0000000;0.0000000;0.0000000;0.0000000;0.0000000;0.0000000;0.0000000;0.0…
0.7;5.8;3.4;0.000517312419;-0.0000000;-0.0000000;-0.0000000;-0.0000000;-0.0000000;-0.0000000;-0.0000000;-0.0000000;-0.0000000;-0.0000000;-0.0000000;-0.0000000;-0.0000000;-0.0000000;0.0000001;0.0000000;0.0000000;-0.0000000;-0.0000000;-0.0000000;-0.0000000;0.0000000;0.0000000;0.0000002;0.0000000;-0.0000000;0.0000000;0.0000000;0.0000000;0.0000000;0.0000000;0.0000000;0.0000000;0.0000000;0.0000000;0.0…
0.7;5.9;3.4;0.000429952044;-0.0000000;-0.0000000;-0.0000000;-0.0000000;-0.0000000;-0.0000000;-0.0000000;-0.0000000;-0.0000000;-0.0000000;-0.0000000;-0.0000000;-0.0000000;-0.0000000;0.0000001;0.0000000;0.0000000;-0.0000000;-0.0000000;-0.0000000;-0.0000000;0.0000000;0.0000000;0.0000001;0.0000000;-0.0000000;0.0000000;0.0000000;0.0000000;0.0000000;0.0000000;0.0000000;0.0000000;0.0000000;0.0000000;0.0…
0.7;6.0;3.4;0.000355732603;-0.0000000;-0.0000000;-0.0000000;-0.0000000;-0.0000000;-0.0000000;-0.0000000;-0.0000000;-0.0000000;-0.0000000;-0.0000000;-0.0000000;-0.0000000;-0.0000000;0.0000001;0.0000000;0.0000000;-0.0000000;-0.0000000;-0.0000000;-0.0000000;0.0000000;0.0000000;0.0000001;0.0000000;-0.0000000;0.0000000;0.0000000;0.0000000;0.0000000;0.0000000;0.0000000;0.0000000;0.0000000;0.0000000;0.0…
0.8;0.0;3.4;0.043826563104;-0.0000000;-0.0000000;-0.0000000;-0.0000000;-0.0000000;-0.0000000;-0.0000000;-0.0000000;-0.0000000;-0.0000000;-0.0000000;-0.0000000;-0.0000000;-0.0000000;0.0000005;-0.0000000;0.0000001;-0.0000000;-0.0000000;0.0000001;-0.0000000;0.0000001;-0.0000000;-0.0000000;-0.0000000;-0.0000000;-0.0000000;-0.0000000;-0.0000000;0.0000003;-0.0000000;0.0000001;-0.0000000;-0.0000000;0.00…
0.8;0.1;3.4;0.043677972616;-0.0000000;-0.0000000;-0.0000000;-0.0000000;-0.0000000;-0.0000000;-0.0000000;-0.0000000;-0.0000000;-0.0000000;-0.0000000;-0.0000000;-0.0000000;-0.0000000;0.0000005;-0.0000000;0.0000001;-0.0000000;-0.0000000;0.0000001;-0.0000000;0.0000001;-0.0000000;-0.0000000;-0.0000000;-0.0000000;-0.0000000;-0.0000000;-0.0000000;0.0000003;-0.0000000;0.0000001;-0.0000000;-0.0000000;0.00…
0.8;0.2;3.4;0.043239496535;-0.0000000;-0.0000000;-0.0000000;-0.0000000;-0.0000000;-0.0000000;-0.0000000;-0.0000000;-0.0000000;-0.0000000;-0.0000000;-0.0000000;-0.0000000;-0.0000000;0.0000004;-0.0000000;0.0000001;-0.0000000;-0.0000000;0.0000001;-0.0000000;0.0000001;-0.0000000;-0.0000000;-0.0000000;-0.0000000;-0.0000000;-0.0000000;0.0000000;0.0000003;0.0000000;0.0000001;-0.0000000;-0.0000000;0.0000…
0.8;0.3;3.4;0.042532428033;-0.0000000;-0.0000000;-0.0000000;-0.0000000;-0.0000000;-0.0000000;-0.0000000;-0.0000000;-0.0000000;-0.0000000;-0.0000000;-0.0000000;-0.0000000;-0.0000000;0.0000004;-0.0000000;0.0000001;0.0000000;-0.0000000;0.0000001;-0.0000000;0.0000001;-0.0000000;-0.0000000;-0.0000000;-0.0000000;-0.0000000;-0.0000000;0.0000000;0.0000003;0.0000000;0.0000001;-0.0000000;-0.0000000;0.00000…
0.8;0.4;3.4;0.041590345506;-0.0000000;-0.0000000;-0.0000000;-0.0000000;-0.0000000;-0.0000000;-0.0000000;-0.0000000;-0.0000000;-0.0000000;-0.0000000;-0.0000000;-0.0000000;-0.0000000;0.0000004;-0.0000000;0.0000001;0.0000000;-0.0000000;0.0000001;-0.0000000;0.0000001;-0.0000000;-0.0000000;-0.0000000;-0.0000000;-0.0000000;-0.0000000;0.0000000;0.0000003;0.0000000;0.0000001;0.0000000;-0.0000000;0.000000…
0.8;0.5;3.4;0.040456468916;-0.0000000;-0.0000000;-0.0000000;-0.0000000;-0.0000000;-0.0000000;-0.0000000;-0.0000000;-0.0000000;-0.0000000;-0.0000000;-0.0000000;-0.0000000;-0.0000000;0.0000004;-0.0000000;0.0000001;0.0000000;-0.0000000;0.0000001;-0.0000000;0.0000001;-0.0000000;-0.0000000;-0.0000000;-0.0000000;-0.0000000;-0.0000000;0.0000000;0.0000003;0.0000000;0.0000001;0.0000000;-0.0000000;0.000000…
0.8;0.6;3.4;0.039180366369;-0.0000000;-0.0000000;-0.0000000;-0.0000000;-0.0000000;-0.0000000;-0.0000000;-0.0000000;-0.0000000;-0.0000000;-0.0000000;-0.0000000;-0.0000000;-0.0000000;0.0000004;-0.0000000;0.0000001;0.0000000;0.0000000;0.0000001;-0.0000000;0.0000001;-0.0000000;-0.0000000;-0.0000000;-0.0000000;-0.0000000;-0.0000000;0.0000000;0.0000003;0.0000000;0.0000001;0.0000000;-0.0000000;0.0000000…
0.8;0.7;3.4;0.037814343345;-0.0000000;-0.0000000;-0.0000000;-0.0000000;-0.0000000;-0.0000000;-0.0000000;-0.0000000;-0.0000000;-0.0000000;-0.0000000;-0.0000000;-0.0000000;-0.0000000;0.0000004;-0.0000000;0.0000001;0.0000000;0.0000000;0.0000001;-0.0000000;0.0000001;-0.0000000;-0.0000000;-0.0000000;-0.0000000;-0.0000000;-0.0000000;0.0000000;0.0000003;0.0000001;0.0000001;0.0000000;-0.0000000;0.0000000…
0.8;0.8;3.4;0.036409852760;-0.0000000;-0.0000000;-0.0000000;-0.0000000;-0.0000000;-0.0000000;-0.0000000;-0.0000000;-0.0000000;-0.0000000;-0.0000000;-0.0000000;-0.0000000;-0.0000000;0.0000004;-0.0000000;0.0000001;0.0000000;0.0000000;0.0000001;-0.0000000;0.0000000;-0.0000000;-0.0000000;-0.0000000;-0.0000000;-0.0000000;-0.0000000;0.0000000;0.0000002;0.0000001;0.0000001;0.0000000;-0.0000000;0.0000000…
0.8;0.9;3.4;0.035014229142;-0.0000000;-0.0000000;-0.0000000;-0.0000000;-0.0000000;-0.0000000;-0.0000000;-0.0000000;-0.0000000;-0.0000000;-0.0000000;-0.0000000;-0.0000000;-0.0000000;0.0000004;-0.0000000;0.0000001;0.0000000;0.0000000;0.0000001;-0.0000000;0.0000000;-0.0000000;-0.0000000;-0.0000000;-0.0000000;-0.0000000;-0.0000000;0.0000000;0.0000002;0.0000001;0.0000000;0.0000000;-0.0000000;0.0000000…
0.8;1.0;3.4;0.033667985893;-0.0000000;-0.0000000;-0.0000000;-0.0000000;-0.0000000;-0.0000000;-0.0000000;-0.0000000;-0.0000000;-0.0000000;-0.0000000;-0.0000000;-0.0000000;-0.0000000;0.0000004;-0.0000000;0.0000001;0.0000000;0.0000000;0.0000001;-0.0000000;0.0000000;-0.0000000;-0.0000000;-0.0000000;0.0000000;-0.0000000;-0.0000000;0.0000000;0.0000002;0.0000001;0.0000000;0.0000000;-0.0000000;0.0000000;…
0.8;1.1;3.4;0.032402834821;-0.0000000;-0.0000000;-0.0000000;-0.0000000;-0.0000000;-0.0000000;-0.0000000;-0.0000000;-0.0000000;-0.0000000;-0.0000000;-0.0000000;-0.0000000;-0.0000000;0.0000004;-0.0000000;0.0000001;0.0000001;0.0000000;0.0000001;-0.0000000;0.0000000;-0.0000000;0.0000000;-0.0000000;0.0000000;-0.0000000;0.0000000;0.0000000;0.0000002;0.0000001;0.0000000;0.0000000;-0.0000000;0.0000000;0.…
0.8;1.2;3.4;0.031240505329;-0.0000000;-0.0000000;-0.0000000;-0.0000000;-0.0000000;-0.0000000;-0.0000000;-0.0000000;-0.0000000;-0.0000000;-0.0000000;-0.0000000;-0.0000000;-0.0000000;0.0000004;-0.0000000;0.0000001;0.0000001;0.0000000;0.0000001;-0.0000000;0.0000000;-0.0000000;0.0000000;-0.0000000;0.0000000;-0.0000000;0.0000000;0.0000001;0.0000002;0.0000002;0.0000000;0.0000000;-0.0000000;0.0000000;0.…
0.8;1.3;3.4;0.030192366975;-0.0000000;-0.0000000;-0.0000000;-0.0000000;-0.0000000;-0.0000000;-0.0000000;-0.0000000;-0.0000000;-0.0000000;-0.0000000;-0.0000000;-0.0000000;-0.0000000;0.0000004;-0.0000000;0.0000001;0.0000001;0.0000000;0.0000001;-0.0000000;0.0000000;-0.0000000;0.0000000;-0.0000000;0.0000000;-0.0000000;0.0000000;0.0000001;0.0000002;0.0000002;0.0000000;0.0000000;-0.0000000;0.0000000;0.…
0.8;1.4;3.4;0.029259799235;-0.0000000;-0.0000000;-0.0000000;-0.0000000;-0.0000000;-0.0000000;-0.0000000;-0.0000000;-0.0000000;-0.0000000;-0.0000000;-0.0000000;-0.0000000;-0.0000000;0.0000003;-0.0000000;0.0000001;0.0000001;0.0000000;0.0000001;-0.0000000;-0.0000000;-0.0000000;0.0000000;-0.0000000;0.0000000;-0.0000000;0.0000000;0.0000001;0.0000002;0.0000002;0.0000000;0.0000000;-0.0000000;0.0000000;0…
0.8;1.5;3.4;0.028435207722;-0.0000000;-0.0000000;-0.0000000;-0.0000000;-0.0000000;-0.0000000;-0.0000000;-0.0000000;-0.0000000;-0.0000000;-0.0000000;-0.0000000;-0.0000000;-0.0000000;0.0000003;-0.0000000;0.0000001;0.0000001;0.0000000;0.0000001;-0.0000000;-0.0000000;-0.0000000;0.0000001;-0.0000000;0.0000000;-0.0000000;0.0000001;0.0000001;0.0000001;0.0000003;0.0000000;0.0000000;-0.0000000;0.0000000;0…
0.8;1.6;3.4;0.027703555434;-0.0000000;-0.0000000;-0.0000000;-0.0000000;-0.0000000;-0.0000000;-0.0000000;-0.0000000;-0.0000000;-0.0000000;-0.0000000;-0.0000000;-0.0000000;-0.0000000;0.0000003;0.0000000;0.0000000;0.0000002;0.0000000;0.0000001;-0.0000000;-0.0000000;-0.0000000;0.0000001;-0.0000000;0.0000000;0.0000000;0.0000001;0.0000001;0.0000001;0.0000003;-0.0000000;0.0000000;-0.0000000;0.0000000;0.…
0.8;1.7;3.4;0.027044258230;-0.0000000;-0.0000000;-0.0000000;-0.0000000;-0.0000000;-0.0000000;-0.0000000;-0.0000000;-0.0000000;-0.0000000;-0.0000000;-0.0000000;-0.0000000;-0.0000000;0.0000003;0.0000000;0.0000000;0.0000002;0.0000000;0.0000001;-0.0000000;-0.0000000;-0.0000000;0.0000001;-0.0000000;0.0000000;0.0000000;0.0000001;0.0000001;0.0000001;0.0000004;-0.0000000;0.0000000;-0.0000000;0.0000000;0.…
0.8;1.8;3.4;0.026433283520;-0.0000000;-0.0000000;-0.0000000;-0.0000000;-0.0000000;-0.0000000;-0.0000000;-0.0000000;-0.0000000;-0.0000000;-0.0000000;-0.0000000;-0.0000000;-0.0000000;0.0000003;0.0000000;0.0000000;0.0000002;0.0000000;0.0000001;-0.0000000;-0.0000000;-0.0000000;0.0000001;-0.0000000;0.0000000;0.0000000;0.0000001;0.0000001;0.0000001;0.0000004;-0.0000000;0.0000000;-0.0000000;0.0000000;0.…
0.8;1.9;3.4;0.025845289176;-0.0000000;-0.0000000;-0.0000000;-0.0000000;-0.0000000;-0.0000000;-0.0000000;-0.0000000;-0.0000000;-0.0000000;-0.0000000;-0.0000000;-0.0000000;-0.0000000;0.0000002;0.0000000;0.0000000;0.0000003;0.0000000;0.0000000;-0.0000000;-0.0000000;0.0000000;0.0000002;-0.0000000;0.0000000;0.0000000;0.0000001;0.0000001;0.0000001;0.0000005;-0.0000000;0.0000000;-0.0000000;0.0000000;0.0…
0.8;2.0;3.4;0.025255646298;-0.0000000;-0.0000000;-0.0000000;-0.0000000;-0.0000000;-0.0000000;-0.0000000;-0.0000000;-0.0000000;-0.0000000;-0.0000000;-0.0000000;-0.0000000;-0.0000000;0.0000002;0.0000000;0.0000000;0.0000003;0.0000000;0.0000000;-0.0000000;-0.0000000;0.0000000;0.0000002;-0.0000000;0.0000000;0.0000000;0.0000002;0.0000001;0.0000001;0.0000006;-0.0000000;0.0000001;-0.0000000;0.0000000;0.0…
0.8;2.1;3.4;0.024642205878;-0.0000000;-0.0000000;-0.0000000;-0.0000000;-0.0000000;-0.0000000;-0.0000000;-0.0000000;-0.0000000;-0.0000000;-0.0000000;-0.0000000;-0.0000000;-0.0000000;0.0000002;0.0000000;0.0000000;0.0000003;0.0000000;0.0000000;-0.0000000;-0.0000000;0.0000000;0.0000002;0.0000000;0.0000000;0.0000000;0.0000002;0.0000001;0.0000001;0.0000006;-0.0000000;0.0000001;-0.0000000;0.0000000;0.00…
0.8;2.2;3.4;0.023986696054;-0.0000000;-0.0000000;-0.0000000;-0.0000000;-0.0000000;-0.0000000;-0.0000000;-0.0000000;-0.0000000;-0.0000000;-0.0000000;-0.0000000;-0.0000000;-0.0000000;0.0000002;0.0000000;0.0000000;0.0000004;0.0000000;0.0000000;0.0000000;-0.0000000;0.0000000;0.0000003;0.0000000;0.0000000;0.0000000;0.0000002;0.0000001;0.0000001;0.0000007;-0.0000000;0.0000001;-0.0000000;0.0000000;0.000…
0.8;2.3;3.4;0.023275673143;-0.0000000;-0.0000000;-0.0000000;-0.0000000;-0.0000000;-0.0000000;-0.0000000;-0.0000000;-0.0000000;-0.0000000;-0.0000000;-0.0000000;-0.0000000;-0.0000000;0.0000001;0.0000000;0.0000000;0.0000004;0.0000000;0.0000000;0.0000000;-0.0000000;0.0000000;0.0000003;0.0000000;0.0000000;0.0000000;0.0000002;0.0000001;0.0000001;0.0000007;-0.0000000;0.0000001;-0.0000000;0.0000000;0.000…
0.8;2.4;3.4;0.022500993077;-0.0000000;-0.0000000;-0.0000000;-0.0000000;-0.0000000;-0.0000000;-0.0000000;-0.0000000;-0.0000000;-0.0000000;-0.0000000;-0.0000000;-0.0000000;-0.0000000;0.0000001;0.0000000;0.0000000;0.0000004;0.0000001;0.0000000;0.0000000;-0.0000000;0.0000000;0.0000003;0.0000000;0.0000000;0.0000000;0.0000002;0.0000001;0.0000001;0.0000008;0.0000000;0.0000001;-0.0000000;0.0000000;0.0000…
0.8;2.5;3.4;0.021659815851;-0.0000000;-0.0000000;-0.0000000;-0.0000000;-0.0000000;-0.0000000;-0.0000000;-0.0000000;-0.0000000;-0.0000000;-0.0000000;-0.0000000;-0.0000000;-0.0000000;0.0000001;0.0000000;0.0000000;0.0000005;0.0000001;0.0000000;0.0000000;0.0000000;0.0000000;0.0000004;0.0000000;0.0000000;0.0000000;0.0000003;0.0000001;0.0000001;0.0000009;0.0000000;0.0000001;-0.0000000;0.0000000;0.00001…
0.8;2.6;3.4;0.020754198560;-0.0000000;-0.0000000;-0.0000000;-0.0000000;-0.0000000;-0.0000000;-0.0000000;-0.0000000;-0.0000000;-0.0000000;-0.0000000;-0.0000000;-0.0000000;-0.0000000;0.0000000;0.0000000;0.0000000;0.0000005;0.0000001;0.0000000;0.0000000;0.0000000;0.0000000;0.0000004;0.0000000;0.0000000;0.0000000;0.0000003;0.0000000;0.0000000;0.0000009;0.0000000;0.0000001;-0.0000000;0.0000000;0.00001…
0.8;2.7;3.4;0.019790366762;-0.0000000;-0.0000000;-0.0000000;-0.0000000;-0.0000000;-0.0000000;-0.0000000;-0.0000000;-0.0000000;-0.0000000;-0.0000000;-0.0000000;-0.0000000;-0.0000000;0.0000000;0.0000000;0.0000000;0.0000005;0.0000001;0.0000000;0.0000000;0.0000000;0.0000000;0.0000004;0.0000000;0.0000000;0.0000000;0.0000003;0.0000000;0.0000000;0.0000009;0.0000000;0.0000001;-0.0000000;-0.0000000;0.0000…
0.8;2.8;3.4;0.018777775175;-0.0000000;-0.0000000;-0.0000000;-0.0000000;-0.0000000;-0.0000000;-0.0000000;-0.0000000;-0.0000000;-0.0000000;-0.0000000;-0.0000000;-0.0000000;-0.0000000;0.0000000;0.0000000;0.0000000;0.0000005;0.0000001;0.0000000;0.0000000;0.0000000;0.0000000;0.0000004;0.0000000;0.0000000;0.0000000;0.0000003;0.0000000;0.0000000;0.0000010;0.0000000;0.0000001;-0.0000000;-0.0000000;0.0000…
0.8;2.9;3.4;0.017728074770;-0.0000000;-0.0000000;-0.0000000;-0.0000000;-0.0000000;-0.0000000;-0.0000000;-0.0000000;-0.0000000;-0.0000000;-0.0000000;-0.0000000;-0.0000000;-0.0000000;-0.0000000;-0.0000000;0.0000000;0.0000005;0.0000001;0.0000000;0.0000000;0.0000000;0.0000000;0.0000005;0.0000000;0.0000000;0.0000000;0.0000003;0.0000000;0.0000000;0.0000010;0.0000000;0.0000001;-0.0000000;-0.0000000;0.00…
0.8;3.0;3.4;0.016654094841;-0.0000000;-0.0000000;-0.0000000;-0.0000000;-0.0000000;-0.0000000;-0.0000000;-0.0000000;-0.0000000;-0.0000000;-0.0000000;-0.0000000;-0.0000000;-0.0000000;-0.0000000;-0.0000000;0.0000000;0.0000005;0.0000001;0.0000000;0.0000000;0.0000000;0.0000000;0.0000005;0.0000000;0.0000000;0.0000000;0.0000003;0.0000000;0.0000000;0.0000010;0.0000000;0.0000001;-0.0000000;-0.0000000;0.00…
0.8;3.1;3.4;0.015568928331;-0.0000000;-0.0000000;-0.0000000;-0.0000000;-0.0000000;-0.0000000;-0.0000000;-0.0000000;-0.0000000;-0.0000000;-0.0000000;-0.0000000;-0.0000000;-0.0000000;-0.0000000;-0.0000000;0.0000000;0.0000005;0.0000001;0.0000000;0.0000000;0.0000000;0.0000000;0.0000005;0.0000000;0.0000000;0.0000000;0.0000004;0.0000000;0.0000000;0.0000010;0.0000000;0.0000001;-0.0000000;-0.0000000;0.00…
0.8;3.2;3.4;0.014485181058;-0.0000000;-0.0000000;-0.0000000;-0.0000000;-0.0000000;-0.0000000;-0.0000000;-0.0000000;-0.0000000;-0.0000000;-0.0000000;-0.0000000;-0.0000000;-0.0000000;-0.0000000;-0.0000000;0.0000000;0.0000005;0.0000001;0.0000000;0.0000000;0.0000000;0.0000000;0.0000005;0.0000000;0.0000000;0.0000000;0.0000004;0.0000000;0.0000000;0.0000010;0.0000000;0.0000001;-0.0000000;-0.0000000;0.00…
0.8;3.3;3.4;0.013414415582;-0.0000000;-0.0000000;-0.0000000;-0.0000000;-0.0000000;-0.0000000;-0.0000000;-0.0000000;-0.0000000;-0.0000000;-0.0000000;-0.0000000;-0.0000000;-0.0000000;-0.0000000;-0.0000000;0.0000000;0.0000005;0.0000001;0.0000000;0.0000000;0.0000000;0.0000000;0.0000005;0.0000000;0.0000000;0.0000000;0.0000004;0.0000000;0.0000000;0.0000009;0.0000000;0.0000001;-0.0000000;-0.0000000;0.00…
0.8;3.4;3.4;0.012366792790;-0.0000000;-0.0000000;-0.0000000;-0.0000000;-0.0000000;-0.0000000;-0.0000000;-0.0000000;-0.0000000;-0.0000000;-0.0000000;-0.0000000;-0.0000000;-0.0000000;-0.0000000;-0.0000000;0.0000000;0.0000005;0.0000001;0.0000000;0.0000000;0.0000000;0.0000000;0.0000005;0.0000000;0.0000000;0.0000000;0.0000004;0.0000000;0.0000000;0.0000009;0.0000000;0.0000001;-0.0000000;-0.0000000;0.00…
0.8;3.5;3.4;0.011350892308;-0.0000000;-0.0000000;-0.0000000;-0.0000000;-0.0000000;-0.0000000;-0.0000000;-0.0000000;-0.0000000;-0.0000000;-0.0000000;-0.0000000;-0.0000000;-0.0000000;-0.0000000;-0.0000000;0.0000000;0.0000005;0.0000001;0.0000000;0.0000000;0.0000001;0.0000000;0.0000005;0.0000000;0.0000000;0.0000000;0.0000004;0.0000000;0.0000000;0.0000008;0.0000000;0.0000001;-0.0000000;-0.0000000;0.00…
0.8;3.6;3.4;0.010373678470;-0.0000000;-0.0000000;-0.0000000;-0.0000000;-0.0000000;-0.0000000;-0.0000000;-0.0000000;-0.0000000;-0.0000000;-0.0000000;-0.0000000;-0.0000000;-0.0000000;-0.0000000;-0.0000000;0.0000000;0.0000004;0.0000001;0.0000000;0.0000000;0.0000001;0.0000000;0.0000005;0.0000000;0.0000000;0.0000000;0.0000004;0.0000000;0.0000000;0.0000008;0.0000000;0.0000001;-0.0000000;0.0000000;0.000…
0.8;3.7;3.4;0.009440571912;-0.0000000;-0.0000000;-0.0000000;-0.0000000;-0.0000000;-0.0000000;-0.0000000;-0.0000000;-0.0000000;-0.0000000;-0.0000000;-0.0000000;-0.0000000;-0.0000000;-0.0000000;-0.0000000;0.0000000;0.0000004;0.0000001;0.0000000;0.0000000;0.0000001;0.0000000;0.0000005;0.0000000;0.0000000;0.0000000;0.0000003;0.0000000;0.0000000;0.0000007;0.0000000;0.0000001;-0.0000000;0.0000000;0.000…
0.8;3.8;3.4;0.008555587186;-0.0000000;-0.0000000;-0.0000000;-0.0000000;-0.0000000;-0.0000000;-0.0000000;-0.0000000;-0.0000000;-0.0000000;-0.0000000;-0.0000000;-0.0000000;-0.0000000;-0.0000000;-0.0000000;0.0000000;0.0000004;0.0000001;0.0000000;0.0000000;0.0000001;-0.0000000;0.0000005;0.0000000;0.0000000;0.0000000;0.0000003;0.0000000;0.0000000;0.0000007;0.0000000;0.0000001;-0.0000000;0.0000000;0.00…
0.8;3.9;3.4;0.007721501938;-0.0000000;-0.0000000;-0.0000000;-0.0000000;-0.0000000;-0.0000000;-0.0000000;-0.0000000;-0.0000000;-0.0000000;-0.0000000;-0.0000000;-0.0000000;-0.0000000;0.0000000;-0.0000000;0.0000000;0.0000003;0.0000001;0.0000000;0.0000000;0.0000001;-0.0000000;0.0000005;0.0000000;0.0000000;0.0000000;0.0000003;-0.0000000;0.0000000;0.0000006;0.0000000;0.0000001;-0.0000000;0.0000000;0.00…
0.8;4.0;3.4;0.006940031467;-0.0000000;-0.0000000;-0.0000000;-0.0000000;-0.0000000;-0.0000000;-0.0000000;-0.0000000;-0.0000000;-0.0000000;-0.0000000;-0.0000000;-0.0000000;-0.0000000;0.0000000;-0.0000000;0.0000000;0.0000003;0.0000000;0.0000000;0.0000000;0.0000001;-0.0000000;0.0000005;0.0000000;0.0000000;0.0000000;0.0000003;-0.0000000;0.0000000;0.0000005;0.0000000;0.0000001;-0.0000000;0.0000000;0.00…
0.8;4.1;3.4;0.006211991485;-0.0000000;-0.0000000;-0.0000000;-0.0000000;-0.0000000;-0.0000000;-0.0000000;-0.0000000;-0.0000000;-0.0000000;-0.0000000;-0.0000000;-0.0000000;-0.0000000;0.0000000;-0.0000000;0.0000000;0.0000002;0.0000000;0.0000000;0.0000000;0.0000001;-0.0000000;0.0000005;0.0000000;0.0000000;0.0000000;0.0000003;-0.0000000;0.0000000;0.0000005;0.0000000;0.0000001;-0.0000000;0.0000000;0.00…
0.8;4.2;3.4;0.005537440320;-0.0000000;-0.0000000;-0.0000000;-0.0000000;-0.0000000;-0.0000000;-0.0000000;-0.0000000;-0.0000000;-0.0000000;-0.0000000;-0.0000000;-0.0000000;-0.0000000;0.0000000;-0.0000000;0.0000000;0.0000002;0.0000000;0.0000000;0.0000000;0.0000000;-0.0000000;0.0000005;0.0000000;0.0000000;0.0000000;0.0000003;-0.0000000;0.0000000;0.0000004;0.0000000;0.0000001;-0.0000000;0.0000000;0.00…
0.8;4.3;3.4;0.004915798451;-0.0000000;-0.0000000;-0.0000000;-0.0000000;-0.0000000;-0.0000000;-0.0000000;-0.0000000;-0.0000000;-0.0000000;-0.0000000;-0.0000000;-0.0000000;-0.0000000;0.0000001;-0.0000000;0.0000000;0.0000002;0.0000000;0.0000000;0.0000000;0.0000000;-0.0000000;0.0000005;0.0000000;0.0000000;0.0000000;0.0000003;-0.0000000;0.0000000;0.0000004;0.0000000;0.0000000;-0.0000000;0.0000000;0.00…
0.8;4.4;3.4;0.004345947744;-0.0000000;-0.0000000;-0.0000000;-0.0000000;-0.0000000;-0.0000000;-0.0000000;-0.0000000;-0.0000000;-0.0000000;-0.0000000;-0.0000000;-0.0000000;-0.0000000;0.0000001;-0.0000000;0.0000000;0.0000001;0.0000000;0.0000000;0.0000000;0.0000000;-0.0000000;0.0000004;0.0000000;0.0000000;0.0000000;0.0000002;-0.0000000;0.0000000;0.0000003;0.0000000;0.0000000;-0.0000000;0.0000000;0.00…
0.8;4.5;3.4;0.003826315083;-0.0000000;-0.0000000;-0.0000000;-0.0000000;-0.0000000;-0.0000000;-0.0000000;-0.0000000;-0.0000000;-0.0000000;-0.0000000;-0.0000000;-0.0000000;-0.0000000;0.0000001;-0.0000000;0.0000000;0.0000001;0.0000000;0.0000000;0.0000000;0.0000000;-0.0000000;0.0000004;0.0000000;0.0000000;0.0000000;0.0000002;-0.0000000;0.0000000;0.0000003;0.0000000;0.0000000;0.0000000;0.0000000;0.000…
0.8;4.6;3.4;0.003354945587;-0.0000000;-0.0000000;-0.0000000;-0.0000000;-0.0000000;-0.0000000;-0.0000000;-0.0000000;-0.0000000;-0.0000000;-0.0000000;-0.0000000;-0.0000000;-0.0000000;0.0000001;-0.0000000;0.0000000;0.0000001;0.0000000;0.0000000;0.0000000;0.0000000;-0.0000000;0.0000004;0.0000000;0.0000000;0.0000000;0.0000002;-0.0000000;0.0000000;0.0000002;0.0000000;0.0000000;0.0000000;0.0000000;0.000…
0.8;4.7;3.4;0.002929569875;-0.0000000;-0.0000000;-0.0000000;-0.0000000;-0.0000000;-0.0000000;-0.0000000;-0.0000000;-0.0000000;-0.0000000;-0.0000000;-0.0000000;-0.0000000;-0.0000000;0.0000001;-0.0000000;0.0000000;0.0000000;0.0000000;-0.0000000;0.0000000;0.0000000;-0.0000000;0.0000004;0.0000000;0.0000000;0.0000000;0.0000002;0.0000000;0.0000000;0.0000002;0.0000000;0.0000000;0.0000000;0.0000000;0.000…
0.8;4.8;3.4;0.002547668423;-0.0000000;-0.0000000;-0.0000000;-0.0000000;-0.0000000;-0.0000000;-0.0000000;-0.0000000;-0.0000000;-0.0000000;-0.0000000;-0.0000000;-0.0000000;-0.0000000;0.0000001;-0.0000000;0.0000000;0.0000000;0.0000000;-0.0000000;0.0000000;0.0000000;0.0000000;0.0000004;0.0000000;0.0000000;0.0000000;0.0000002;0.0000000;0.0000000;0.0000002;0.0000000;0.0000000;0.0000000;0.0000000;0.0000…
0.8;4.9;3.4;0.002206534434;-0.0000000;-0.0000000;-0.0000000;-0.0000000;-0.0000000;-0.0000000;-0.0000000;-0.0000000;-0.0000000;-0.0000000;-0.0000000;-0.0000000;-0.0000000;-0.0000000;0.0000001;-0.0000000;0.0000000;0.0000000;0.0000000;-0.0000000;-0.0000000;0.0000000;0.0000000;0.0000003;0.0000000;0.0000000;0.0000000;0.0000001;0.0000000;0.0000000;0.0000001;0.0000000;0.0000000;0.0000000;0.0000000;0.000…
0.8;5.0;3.4;0.001903335267;-0.0000000;-0.0000000;-0.0000000;-0.0000000;-0.0000000;-0.0000000;-0.0000000;-0.0000000;-0.0000000;-0.0000000;-0.0000000;-0.0000000;-0.0000000;-0.0000000;0.0000001;0.0000000;0.0000000;0.0000000;0.0000000;-0.0000000;-0.0000000;0.0000000;0.0000000;0.0000003;0.0000000;-0.0000000;0.0000000;0.0000001;0.0000000;0.0000000;0.0000001;0.0000000;0.0000000;0.0000000;0.0000000;0.000…
0.8;5.1;3.4;0.001635171431;-0.0000000;-0.0000000;-0.0000000;-0.0000000;-0.0000000;-0.0000000;-0.0000000;-0.0000000;-0.0000000;-0.0000000;-0.0000000;-0.0000000;-0.0000000;-0.0000000;0.0000001;0.0000000;0.0000000;-0.0000000;0.0000000;-0.0000000;-0.0000000;0.0000000;0.0000000;0.0000003;0.0000000;-0.0000000;0.0000000;0.0000001;0.0000000;0.0000000;0.0000001;0.0000000;0.0000000;0.0000000;0.0000000;0.00…
0.8;5.2;3.4;0.001399131659;-0.0000000;-0.0000000;-0.0000000;-0.0000000;-0.0000000;-0.0000000;-0.0000000;-0.0000000;-0.0000000;-0.0000000;-0.0000000;-0.0000000;-0.0000000;-0.0000000;0.0000001;0.0000000;0.0000000;-0.0000000;0.0000000;-0.0000000;-0.0000000;0.0000000;0.0000000;0.0000003;0.0000000;-0.0000000;0.0000000;0.0000001;0.0000000;0.0000000;0.0000001;0.0000000;0.0000000;0.0000000;0.0000000;0.00…
0.8;5.3;3.4;0.001192342482;-0.0000000;-0.0000000;-0.0000000;-0.0000000;-0.0000000;-0.0000000;-0.0000000;-0.0000000;-0.0000000;-0.0000000;-0.0000000;-0.0000000;-0.0000000;-0.0000000;0.0000001;0.0000000;0.0000000;-0.0000000;0.0000000;-0.0000000;-0.0000000;0.0000000;0.0000000;0.0000003;0.0000000;-0.0000000;0.0000000;0.0000001;0.0000000;0.0000000;0.0000001;0.0000000;0.0000000;0.0000000;0.0000000;0.00…
0.8;5.4;3.4;0.001012010964;-0.0000000;-0.0000000;-0.0000000;-0.0000000;-0.0000000;-0.0000000;-0.0000000;-0.0000000;-0.0000000;-0.0000000;-0.0000000;-0.0000000;-0.0000000;-0.0000000;0.0000001;0.0000000;0.0000000;-0.0000000;0.0000000;-0.0000000;-0.0000000;0.0000000;0.0000000;0.0000002;0.0000000;-0.0000000;0.0000000;0.0000001;0.0000000;0.0000000;0.0000000;0.0000000;0.0000000;0.0000000;0.0000000;0.00…
0.8;5.5;3.4;0.000855459752;-0.0000000;-0.0000000;-0.0000000;-0.0000000;-0.0000000;-0.0000000;-0.0000000;-0.0000000;-0.0000000;-0.0000000;-0.0000000;-0.0000000;-0.0000000;-0.0000000;0.0000001;0.0000000;0.0000000;-0.0000000;0.0000000;-0.0000000;-0.0000000;0.0000000;0.0000000;0.0000002;0.0000000;-0.0000000;0.0000000;0.0000001;0.0000000;0.0000000;0.0000000;0.0000000;0.0000000;0.0000000;0.0000000;0.00…
0.8;5.6;3.4;0.000720154110;-0.0000000;-0.0000000;-0.0000000;-0.0000000;-0.0000000;-0.0000000;-0.0000000;-0.0000000;-0.0000000;-0.0000000;-0.0000000;-0.0000000;-0.0000000;-0.0000000;0.0000001;0.0000000;0.0000000;-0.0000000;0.0000000;-0.0000000;-0.0000000;0.0000000;0.0000000;0.0000002;0.0000000;-0.0000000;0.0000000;0.0000000;0.0000000;0.0000000;0.0000000;0.0000000;0.0000000;0.0000000;0.0000000;0.00…
0.8;5.7;3.4;0.000603721129;-0.0000000;-0.0000000;-0.0000000;-0.0000000;-0.0000000;-0.0000000;-0.0000000;-0.0000000;-0.0000000;-0.0000000;-0.0000000;-0.0000000;-0.0000000;-0.0000000;0.0000001;0.0000000;0.0000000;-0.0000000;-0.0000000;-0.0000000;-0.0000000;0.0000000;0.0000000;0.0000002;0.0000000;-0.0000000;0.0000000;0.0000000;0.0000000;0.0000000;0.0000000;0.0000000;0.0000000;0.0000000;0.0000000;0.0…
0.8;5.8;3.4;0.000503961741;-0.0000000;-0.0000000;-0.0000000;-0.0000000;-0.0000000;-0.0000000;-0.0000000;-0.0000000;-0.0000000;-0.0000000;-0.0000000;-0.0000000;-0.0000000;-0.0000000;0.0000001;0.0000000;0.0000000;-0.0000000;-0.0000000;-0.0000000;-0.0000000;0.0000000;0.0000000;0.0000002;0.0000000;-0.0000000;0.0000000;0.0000000;0.0000000;0.0000000;0.0000000;0.0000000;0.0000000;0.0000000;0.0000000;0.0…
0.8;5.9;3.4;0.000418856432;-0.0000000;-0.0000000;-0.0000000;-0.0000000;-0.0000000;-0.0000000;-0.0000000;-0.0000000;-0.0000000;-0.0000000;-0.0000000;-0.0000000;-0.0000000;-0.0000000;0.0000001;0.0000000;0.0000000;-0.0000000;-0.0000000;-0.0000000;-0.0000000;0.0000000;0.0000000;0.0000001;0.0000000;-0.0000000;0.0000000;0.0000000;0.0000000;0.0000000;0.0000000;0.0000000;0.0000000;0.0000000;0.0000000;0.0…
0.8;6.0;3.4;0.000346565724;-0.0000000;-0.0000000;-0.0000000;-0.0000000;-0.0000000;-0.0000000;-0.0000000;-0.0000000;-0.0000000;-0.0000000;-0.0000000;-0.0000000;-0.0000000;-0.0000000;0.0000000;0.0000000;0.0000000;-0.0000000;-0.0000000;-0.0000000;-0.0000000;0.0000000;0.0000000;0.0000001;0.0000000;-0.0000000;0.0000000;0.0000000;0.0000000;0.0000000;0.0000000;0.0000000;0.0000000;0.0000000;0.0000000;0.0…
0.9;0.0;3.4;0.042345378757;-0.0000000;-0.0000000;-0.0000000;-0.0000000;-0.0000000;-0.0000000;-0.0000000;-0.0000000;-0.0000000;-0.0000000;-0.0000000;-0.0000000;-0.0000000;-0.0000000;0.0000005;0.0000000;0.0000001;-0.0000000;-0.0000000;0.0000001;-0.0000000;0.0000001;-0.0000000;-0.0000000;-0.0000000;-0.0000000;-0.0000000;-0.0000000;-0.0000000;0.0000003;-0.0000000;0.0000001;-0.0000000;-0.0000000;-0.00…
0.9;0.1;3.4;0.042207732175;-0.0000000;-0.0000000;-0.0000000;-0.0000000;-0.0000000;-0.0000000;-0.0000000;-0.0000000;-0.0000000;-0.0000000;-0.0000000;-0.0000000;-0.0000000;-0.0000000;0.0000005;0.0000000;0.0000001;-0.0000000;-0.0000000;0.0000001;-0.0000000;0.0000001;-0.0000000;-0.0000000;-0.0000000;-0.0000000;-0.0000000;-0.0000000;-0.0000000;0.0000003;-0.0000000;0.0000001;-0.0000000;-0.0000000;-0.00…
0.9;0.2;3.4;0.041801592242;-0.0000000;-0.0000000;-0.0000000;-0.0000000;-0.0000000;-0.0000000;-0.0000000;-0.0000000;-0.0000000;-0.0000000;-0.0000000;-0.0000000;-0.0000000;-0.0000000;0.0000005;0.0000000;0.0000001;-0.0000000;-0.0000000;0.0000001;-0.0000000;0.0000001;-0.0000000;-0.0000000;-0.0000000;-0.0000000;-0.0000000;-0.0000000;0.0000000;0.0000003;0.0000000;0.0000001;-0.0000000;-0.0000000;-0.0000…
0.9;0.3;3.4;0.041146805898;-0.0000000;-0.0000000;-0.0000000;-0.0000000;-0.0000000;-0.0000000;-0.0000000;-0.0000000;-0.0000000;-0.0000000;-0.0000000;-0.0000000;-0.0000000;-0.0000000;0.0000005;0.0000000;0.0000001;0.0000000;-0.0000000;0.0000001;-0.0000000;0.0000001;-0.0000000;-0.0000000;-0.0000000;-0.0000000;-0.0000000;-0.0000000;0.0000000;0.0000003;0.0000000;0.0000001;-0.0000000;-0.0000000;-0.00000…
0.9;0.4;3.4;0.040274670872;-0.0000000;-0.0000000;-0.0000000;-0.0000000;-0.0000000;-0.0000000;-0.0000000;-0.0000000;-0.0000000;-0.0000000;-0.0000000;-0.0000000;-0.0000000;-0.0000000;0.0000004;0.0000000;0.0000001;0.0000000;-0.0000000;0.0000001;-0.0000000;0.0000001;-0.0000000;-0.0000000;-0.0000000;-0.0000000;-0.0000000;-0.0000000;0.0000000;0.0000003;0.0000000;0.0000001;0.0000000;-0.0000000;-0.000000…
0.9;0.5;3.4;0.039225469233;-0.0000000;-0.0000000;-0.0000000;-0.0000000;-0.0000000;-0.0000000;-0.0000000;-0.0000000;-0.0000000;-0.0000000;-0.0000000;-0.0000000;-0.0000000;-0.0000000;0.0000004;0.0000000;0.0000001;0.0000000;0.0000000;0.0000001;-0.0000000;0.0000001;-0.0000000;-0.0000000;-0.0000000;-0.0000000;-0.0000000;-0.0000000;0.0000000;0.0000002;0.0000000;0.0000001;0.0000000;-0.0000000;-0.0000000…
0.9;0.6;3.4;0.038045390556;-0.0000000;-0.0000000;-0.0000000;-0.0000000;-0.0000000;-0.0000000;-0.0000000;-0.0000000;-0.0000000;-0.0000000;-0.0000000;-0.0000000;-0.0000000;-0.0000000;0.0000004;0.0000000;0.0000001;0.0000000;0.0000000;0.0000001;-0.0000000;0.0000000;-0.0000000;-0.0000000;-0.0000000;-0.0000000;-0.0000000;-0.0000000;0.0000000;0.0000002;0.0000000;0.0000001;0.0000000;-0.0000000;-0.0000000…
0.9;0.7;3.4;0.036783152343;-0.0000000;-0.0000000;-0.0000000;-0.0000000;-0.0000000;-0.0000000;-0.0000000;-0.0000000;-0.0000000;-0.0000000;-0.0000000;-0.0000000;-0.0000000;-0.0000000;0.0000004;0.0000000;0.0000001;0.0000000;0.0000000;0.0000001;-0.0000000;0.0000000;-0.0000000;-0.0000000;-0.0000000;-0.0000000;-0.0000000;-0.0000000;0.0000000;0.0000002;0.0000001;0.0000001;0.0000000;-0.0000000;-0.0000000…
0.9;0.8;3.4;0.035486631932;-0.0000000;-0.0000000;-0.0000000;-0.0000000;-0.0000000;-0.0000000;-0.0000000;-0.0000000;-0.0000000;-0.0000000;-0.0000000;-0.0000000;-0.0000000;-0.0000000;0.0000004;0.0000000;0.0000001;0.0000000;0.0000000;0.0000001;-0.0000000;0.0000000;-0.0000000;-0.0000000;-0.0000000;-0.0000000;-0.0000000;-0.0000000;0.0000000;0.0000002;0.0000001;0.0000001;0.0000000;-0.0000000;0.0000000;…
0.9;0.9;3.4;0.034199793424;-0.0000000;-0.0000000;-0.0000000;-0.0000000;-0.0000000;-0.0000000;-0.0000000;-0.0000000;-0.0000000;-0.0000000;-0.0000000;-0.0000000;-0.0000000;-0.0000000;0.0000004;0.0000000;0.0000001;0.0000000;0.0000000;0.0000001;-0.0000000;0.0000000;-0.0000000;-0.0000000;-0.0000000;-0.0000000;-0.0000000;-0.0000000;0.0000000;0.0000002;0.0000001;0.0000000;0.0000000;-0.0000000;0.0000000;…
0.9;1.0;3.4;0.032960135322;-0.0000000;-0.0000000;-0.0000000;-0.0000000;-0.0000000;-0.0000000;-0.0000000;-0.0000000;-0.0000000;-0.0000000;-0.0000000;-0.0000000;-0.0000000;-0.0000000;0.0000004;0.0000000;0.0000001;0.0000000;0.0000000;0.0000001;-0.0000000;0.0000000;-0.0000000;-0.0000000;-0.0000000;-0.0000000;-0.0000000;-0.0000000;0.0000000;0.0000002;0.0000001;0.0000000;0.0000000;-0.0000000;0.0000000;…
0.9;1.1;3.4;0.031796811996;-0.0000000;-0.0000000;-0.0000000;-0.0000000;-0.0000000;-0.0000000;-0.0000000;-0.0000000;-0.0000000;-0.0000000;-0.0000000;-0.0000000;-0.0000000;-0.0000000;0.0000004;0.0000000;0.0000001;0.0000001;0.0000000;0.0000001;-0.0000000;0.0000000;-0.0000000;0.0000000;-0.0000000;-0.0000000;-0.0000000;-0.0000000;0.0000000;0.0000002;0.0000002;0.0000000;0.0000000;-0.0000000;0.0000000;0…
0.9;1.2;3.4;0.030729507040;-0.0000000;-0.0000000;-0.0000000;-0.0000000;-0.0000000;-0.0000000;-0.0000000;-0.0000000;-0.0000000;-0.0000000;-0.0000000;-0.0000000;-0.0000000;-0.0000000;0.0000004;0.0000000;0.0000001;0.0000001;0.0000000;0.0000001;-0.0000000;0.0000000;-0.0000000;0.0000000;-0.0000000;-0.0000000;-0.0000000;0.0000000;0.0000001;0.0000002;0.0000002;0.0000000;0.0000000;-0.0000000;0.0000000;0.…
0.9;1.3;3.4;0.029768068011;-0.0000000;-0.0000000;-0.0000000;-0.0000000;-0.0000000;-0.0000000;-0.0000000;-0.0000000;-0.0000000;-0.0000000;-0.0000000;-0.0000000;-0.0000000;-0.0000000;0.0000004;0.0000000;0.0000001;0.0000001;0.0000000;0.0000001;-0.0000000;-0.0000000;-0.0000000;0.0000000;-0.0000000;-0.0000000;-0.0000000;0.0000000;0.0000001;0.0000002;0.0000002;0.0000000;0.0000000;-0.0000000;0.0000000;0…
0.9;1.4;3.4;0.028912855281;-0.0000000;-0.0000000;-0.0000000;-0.0000000;-0.0000000;-0.0000000;-0.0000000;-0.0000000;-0.0000000;-0.0000000;-0.0000000;-0.0000000;-0.0000000;-0.0000000;0.0000003;0.0000000;0.0000000;0.0000001;0.0000000;0.0000001;-0.0000000;-0.0000000;-0.0000000;0.0000000;-0.0000000;0.0000000;-0.0000000;0.0000000;0.0000001;0.0000001;0.0000002;0.0000000;0.0000000;-0.0000000;0.0000000;0.…
0.9;1.5;3.4;0.028155714224;-0.0000000;-0.0000000;-0.0000000;-0.0000000;-0.0000000;-0.0000000;-0.0000000;-0.0000000;-0.0000000;-0.0000000;-0.0000000;-0.0000000;-0.0000000;-0.0000000;0.0000003;0.0000000;0.0000000;0.0000001;0.0000000;0.0000001;-0.0000000;-0.0000000;-0.0000000;0.0000000;-0.0000000;0.0000000;0.0000000;0.0000000;0.0000001;0.0000001;0.0000003;-0.0000000;0.0000000;-0.0000000;0.0000000;0.…
0.9;1.6;3.4;0.027481448656;-0.0000000;-0.0000000;-0.0000000;-0.0000000;-0.0000000;-0.0000000;-0.0000000;-0.0000000;-0.0000000;-0.0000000;-0.0000000;-0.0000000;-0.0000000;-0.0000000;0.0000003;0.0000000;0.0000000;0.0000002;0.0000000;0.0000001;-0.0000000;-0.0000000;-0.0000000;0.0000001;-0.0000000;0.0000000;0.0000000;0.0000001;0.0000001;0.0000001;0.0000003;-0.0000000;0.0000000;-0.0000000;0.0000000;0.…
0.9;1.7;3.4;0.026869652417;-0.0000000;-0.0000000;-0.0000000;-0.0000000;-0.0000000;-0.0000000;-0.0000000;-0.0000000;-0.0000000;-0.0000000;-0.0000000;-0.0000000;-0.0000000;-0.0000000;0.0000003;0.0000000;0.0000000;0.0000002;0.0000000;0.0000001;-0.0000000;-0.0000000;-0.0000000;0.0000001;-0.0000000;0.0000000;0.0000000;0.0000001;0.0000001;0.0000001;0.0000004;-0.0000000;0.0000000;-0.0000000;0.0000000;0.…
0.9;1.8;3.4;0.026296743628;-0.0000000;-0.0000000;-0.0000000;-0.0000000;-0.0000000;-0.0000000;-0.0000000;-0.0000000;-0.0000000;-0.0000000;-0.0000000;-0.0000000;-0.0000000;-0.0000000;0.0000003;0.0000000;0.0000000;0.0000002;0.0000000;0.0000001;-0.0000000;-0.0000000;0.0000000;0.0000001;-0.0000000;0.0000000;0.0000000;0.0000001;0.0000001;0.0000001;0.0000004;-0.0000000;0.0000000;-0.0000000;0.0000000;0.0…
0.9;1.9;3.4;0.025738042153;-0.0000000;-0.0000000;-0.0000000;-0.0000000;-0.0000000;-0.0000000;-0.0000000;-0.0000000;-0.0000000;-0.0000000;-0.0000000;-0.0000000;-0.0000000;-0.0000000;0.0000002;0.0000000;0.0000000;0.0000003;0.0000000;0.0000000;-0.0000000;-0.0000000;0.0000000;0.0000002;-0.0000000;0.0000000;0.0000000;0.0000001;0.0000001;0.0000001;0.0000005;-0.0000000;0.0000001;-0.0000000;0.0000000;0.0…
0.9;2.0;3.4;0.025169735795;-0.0000000;-0.0000000;-0.0000000;-0.0000000;-0.0000000;-0.0000000;-0.0000000;-0.0000000;-0.0000000;-0.0000000;-0.0000000;-0.0000000;-0.0000000;-0.0000000;0.0000002;0.0000000;0.0000000;0.0000003;0.0000000;0.0000000;-0.0000000;-0.0000000;0.0000000;0.0000002;-0.0000000;0.0000000;0.0000000;0.0000001;0.0000001;0.0000001;0.0000006;-0.0000000;0.0000001;-0.0000000;0.0000000;0.0…
0.9;2.1;3.4;0.024570596000;-0.0000000;-0.0000000;-0.0000000;-0.0000000;-0.0000000;-0.0000000;-0.0000000;-0.0000000;-0.0000000;-0.0000000;-0.0000000;-0.0000000;-0.0000000;-0.0000000;0.0000002;0.0000000;0.0000000;0.0000003;0.0000001;0.0000000;-0.0000000;-0.0000000;0.0000000;0.0000002;0.0000000;0.0000000;0.0000000;0.0000002;0.0000001;0.0000001;0.0000006;-0.0000000;0.0000001;-0.0000000;0.0000000;0.00…
0.9;2.2;3.4;0.023923330010;-0.0000000;-0.0000000;-0.0000000;-0.0000000;-0.0000000;-0.0000000;-0.0000000;-0.0000000;-0.0000000;-0.0000000;-0.0000000;-0.0000000;-0.0000000;-0.0000000;0.0000002;0.0000000;0.0000000;0.0000004;0.0000001;0.0000000;-0.0000000;-0.0000000;0.0000000;0.0000003;0.0000000;0.0000000;0.0000000;0.0000002;0.0000001;0.0000001;0.0000007;-0.0000000;0.0000001;-0.0000000;0.0000000;0.00…
0.9;2.3;3.4;0.023215492611;-0.0000000;-0.0000000;-0.0000000;-0.0000000;-0.0000000;-0.0000000;-0.0000000;-0.0000000;-0.0000000;-0.0000000;-0.0000000;-0.0000000;-0.0000000;-0.0000000;0.0000001;0.0000000;0.0000000;0.0000004;0.0000001;0.0000000;0.0000000;-0.0000000;0.0000000;0.0000003;0.0000000;0.0000000;0.0000000;0.0000002;0.0000001;0.0000001;0.0000007;0.0000000;0.0000001;-0.0000000;0.0000000;0.0000…
0.9;2.4;3.4;0.022439924065;-0.0000000;-0.0000000;-0.0000000;-0.0000000;-0.0000000;-0.0000000;-0.0000000;-0.0000000;-0.0000000;-0.0000000;-0.0000000;-0.0000000;-0.0000000;-0.0000000;0.0000001;0.0000000;0.0000000;0.0000004;0.0000001;0.0000000;0.0000000;-0.0000000;0.0000000;0.0000003;0.0000000;0.0000000;0.0000000;0.0000002;0.0000001;0.0000001;0.0000008;0.0000000;0.0000001;-0.0000000;0.0000000;0.0000…
0.9;2.5;3.4;0.021594726876;-0.0000000;-0.0000000;-0.0000000;-0.0000000;-0.0000000;-0.0000000;-0.0000000;-0.0000000;-0.0000000;-0.0000000;-0.0000000;-0.0000000;-0.0000000;-0.0000000;0.0000001;0.0000000;0.0000000;0.0000005;0.0000001;0.0000000;0.0000000;0.0000000;0.0000000;0.0000004;0.0000000;0.0000000;0.0000000;0.0000003;0.0000001;0.0000001;0.0000009;0.0000000;0.0000001;-0.0000000;0.0000000;0.00001…
0.9;2.6;3.4;0.020682836911;-0.0000000;-0.0000000;-0.0000000;-0.0000000;-0.0000000;-0.0000000;-0.0000000;-0.0000000;-0.0000000;-0.0000000;-0.0000000;-0.0000000;-0.0000000;-0.0000000;0.0000000;0.0000000;0.0000000;0.0000005;0.0000001;0.0000000;0.0000000;0.0000000;0.0000000;0.0000004;0.0000000;0.0000000;0.0000000;0.0000003;0.0000001;0.0000000;0.0000009;0.0000000;0.0000001;-0.0000000;0.0000000;0.00001…
0.9;2.7;3.4;0.019711278519;-0.0000000;-0.0000000;-0.0000000;-0.0000000;-0.0000000;-0.0000000;-0.0000000;-0.0000000;-0.0000000;-0.0000000;-0.0000000;-0.0000000;-0.0000000;-0.0000000;0.0000000;0.0000000;0.0000000;0.0000005;0.0000001;0.0000000;0.0000000;0.0000000;0.0000000;0.0000004;0.0000000;0.0000000;0.0000000;0.0000003;0.0000000;0.0000000;0.0000009;0.0000000;0.0000001;-0.0000000;-0.0000000;0.0000…
0.9;2.8;3.4;0.018690214292;-0.0000000;-0.0000000;-0.0000000;-0.0000000;-0.0000000;-0.0000000;-0.0000000;-0.0000000;-0.0000000;-0.0000000;-0.0000000;-0.0000000;-0.0000000;-0.0000000;0.0000000;0.0000000;0.0000000;0.0000005;0.0000001;0.0000000;0.0000000;0.0000000;0.0000000;0.0000004;0.0000000;0.0000000;0.0000000;0.0000003;0.0000000;0.0000000;0.0000010;0.0000000;0.0000001;-0.0000000;-0.0000000;0.0000…
0.9;2.9;3.4;0.017631906030;-0.0000000;-0.0000000;-0.0000000;-0.0000000;-0.0000000;-0.0000000;-0.0000000;-0.0000000;-0.0000000;-0.0000000;-0.0000000;-0.0000000;-0.0000000;-0.0000000;-0.0000000;0.0000000;0.0000000;0.0000005;0.0000001;0.0000000;0.0000000;0.0000000;0.0000000;0.0000005;0.0000000;0.0000000;0.0000000;0.0000003;0.0000000;0.0000000;0.0000010;0.0000000;0.0000001;-0.0000000;-0.0000000;0.000…
0.9;3.0;3.4;0.016549694752;-0.0000000;-0.0000000;-0.0000000;-0.0000000;-0.0000000;-0.0000000;-0.0000000;-0.0000000;-0.0000000;-0.0000000;-0.0000000;-0.0000000;-0.0000000;-0.0000000;-0.0000000;0.0000000;0.0000000;0.0000005;0.0000001;0.0000000;0.0000000;0.0000000;0.0000000;0.0000005;0.0000000;0.0000000;0.0000000;0.0000003;0.0000000;0.0000000;0.0000010;0.0000000;0.0000001;-0.0000000;-0.0000000;0.000…
0.9;3.1;3.4;0.015457087209;-0.0000000;-0.0000000;-0.0000000;-0.0000000;-0.0000000;-0.0000000;-0.0000000;-0.0000000;-0.0000000;-0.0000000;-0.0000000;-0.0000000;-0.0000000;-0.0000000;-0.0000000;0.0000000;0.0000000;0.0000005;0.0000001;0.0000000;0.0000000;0.0000000;0.0000000;0.0000005;0.0000000;0.0000000;0.0000000;0.0000003;0.0000000;0.0000000;0.0000010;0.0000000;0.0000001;-0.0000000;-0.0000000;0.000…
0.9;3.2;3.4;0.014367008775;-0.0000000;-0.0000000;-0.0000000;-0.0000000;-0.0000000;-0.0000000;-0.0000000;-0.0000000;-0.0000000;-0.0000000;-0.0000000;-0.0000000;-0.0000000;-0.0000000;-0.0000000;0.0000000;0.0000000;0.0000005;0.0000001;0.0000000;0.0000000;0.0000000;0.0000000;0.0000005;0.0000000;0.0000000;0.0000000;0.0000003;0.0000000;0.0000000;0.0000010;0.0000000;0.0000001;-0.0000000;-0.0000000;0.000…
0.9;3.3;3.4;0.013291252712;-0.0000000;-0.0000000;-0.0000000;-0.0000000;-0.0000000;-0.0000000;-0.0000000;-0.0000000;-0.0000000;-0.0000000;-0.0000000;-0.0000000;-0.0000000;-0.0000000;-0.0000000;0.0000000;0.0000000;0.0000005;0.0000001;0.0000000;0.0000000;0.0000000;0.0000000;0.0000005;0.0000000;0.0000000;0.0000000;0.0000004;0.0000000;0.0000000;0.0000009;0.0000000;0.0000001;-0.0000000;-0.0000000;0.000…
0.9;3.4;3.4;0.012240128360;-0.0000000;-0.0000000;-0.0000000;-0.0000000;-0.0000000;-0.0000000;-0.0000000;-0.0000000;-0.0000000;-0.0000000;-0.0000000;-0.0000000;-0.0000000;-0.0000000;-0.0000000;-0.0000000;0.0000000;0.0000005;0.0000001;0.0000000;0.0000000;0.0000000;0.0000000;0.0000005;0.0000000;0.0000000;0.0000000;0.0000004;0.0000000;0.0000000;0.0000009;0.0000000;0.0000001;-0.0000000;-0.0000000;0.00…
0.9;3.5;3.4;0.011222289004;-0.0000000;-0.0000000;-0.0000000;-0.0000000;-0.0000000;-0.0000000;-0.0000000;-0.0000000;-0.0000000;-0.0000000;-0.0000000;-0.0000000;-0.0000000;-0.0000000;-0.0000000;-0.0000000;-0.0000000;0.0000005;0.0000001;0.0000000;0.0000000;0.0000000;0.0000000;0.0000005;0.0000000;0.0000000;0.0000000;0.0000003;0.0000000;0.0000000;0.0000008;0.0000000;0.0000001;-0.0000000;-0.0000000;0.0…
0.9;3.6;3.4;0.010244705927;-0.0000000;-0.0000000;-0.0000000;-0.0000000;-0.0000000;-0.0000000;-0.0000000;-0.0000000;-0.0000000;-0.0000000;-0.0000000;-0.0000000;-0.0000000;-0.0000000;-0.0000000;-0.0000000;-0.0000000;0.0000004;0.0000001;0.0000000;0.0000000;0.0000000;0.0000000;0.0000005;0.0000000;0.0000000;0.0000000;0.0000003;0.0000000;0.0000000;0.0000008;0.0000000;0.0000001;-0.0000000;0.0000000;0.00…
0.9;3.7;3.4;0.009312748655;-0.0000000;-0.0000000;-0.0000000;-0.0000000;-0.0000000;-0.0000000;-0.0000000;-0.0000000;-0.0000000;-0.0000000;-0.0000000;-0.0000000;-0.0000000;-0.0000000;-0.0000000;-0.0000000;-0.0000000;0.0000004;0.0000001;0.0000000;0.0000000;0.0000000;0.0000000;0.0000005;0.0000000;0.0000000;0.0000000;0.0000003;0.0000000;0.0000000;0.0000007;0.0000000;0.0000001;-0.0000000;0.0000000;0.00…
0.9;3.8;3.4;0.008430331682;-0.0000000;-0.0000000;-0.0000000;-0.0000000;-0.0000000;-0.0000000;-0.0000000;-0.0000000;-0.0000000;-0.0000000;-0.0000000;-0.0000000;-0.0000000;-0.0000000;-0.0000000;-0.0000000;-0.0000000;0.0000003;0.0000001;0.0000000;0.0000000;0.0000000;0.0000000;0.0000005;0.0000000;0.0000000;0.0000000;0.0000003;0.0000000;0.0000000;0.0000007;0.0000000;0.0000001;-0.0000000;0.0000000;0.00…
0.9;3.9;3.4;0.007600093195;-0.0000000;-0.0000000;-0.0000000;-0.0000000;-0.0000000;-0.0000000;-0.0000000;-0.0000000;-0.0000000;-0.0000000;-0.0000000;-0.0000000;-0.0000000;-0.0000000;0.0000000;-0.0000000;-0.0000000;0.0000003;0.0000001;0.0000000;0.0000000;0.0000000;-0.0000000;0.0000005;0.0000000;0.0000000;0.0000000;0.0000003;0.0000000;0.0000000;0.0000006;0.0000000;0.0000001;-0.0000000;0.0000000;0.00…
0.9;4.0;3.4;0.006823579422;-0.0000000;-0.0000000;-0.0000000;-0.0000000;-0.0000000;-0.0000000;-0.0000000;-0.0000000;-0.0000000;-0.0000000;-0.0000000;-0.0000000;-0.0000000;-0.0000000;0.0000000;-0.0000000;0.0000000;0.0000003;0.0000001;0.0000000;0.0000000;0.0000000;-0.0000000;0.0000005;0.0000000;0.0000000;0.0000000;0.0000003;-0.0000000;0.0000000;0.0000005;0.0000000;0.0000001;-0.0000000;0.0000000;0.00…
0.9;4.1;3.4;0.006101417212;-0.0000000;-0.0000000;-0.0000000;-0.0000000;-0.0000000;-0.0000000;-0.0000000;-0.0000000;-0.0000000;-0.0000000;-0.0000000;-0.0000000;-0.0000000;-0.0000000;0.0000000;-0.0000000;0.0000000;0.0000002;0.0000001;0.0000000;0.0000000;0.0000000;-0.0000000;0.0000005;0.0000000;0.0000000;0.0000000;0.0000003;-0.0000000;0.0000000;0.0000005;0.0000000;0.0000001;-0.0000000;0.0000000;0.00…
0.9;4.2;3.4;0.005433465779;-0.0000000;-0.0000000;-0.0000000;-0.0000000;-0.0000000;-0.0000000;-0.0000000;-0.0000000;-0.0000000;-0.0000000;-0.0000000;-0.0000000;-0.0000000;-0.0000000;0.0000000;-0.0000000;0.0000000;0.0000002;0.0000000;0.0000000;0.0000000;0.0000000;-0.0000000;0.0000005;0.0000000;0.0000000;0.0000000;0.0000003;-0.0000000;0.0000000;0.0000004;0.0000000;0.0000001;-0.0000000;0.0000000;0.00…
0.9;4.3;3.4;0.004818945142;-0.0000000;-0.0000000;-0.0000000;-0.0000000;-0.0000000;-0.0000000;-0.0000000;-0.0000000;-0.0000000;-0.0000000;-0.0000000;-0.0000000;-0.0000000;-0.0000000;0.0000001;-0.0000000;0.0000000;0.0000002;0.0000000;0.0000000;0.0000000;0.0000000;-0.0000000;0.0000004;0.0000000;0.0000000;0.0000000;0.0000002;-0.0000000;0.0000000;0.0000004;0.0000000;0.0000001;-0.0000000;0.0000000;0.00…
0.9;4.4;3.4;0.004256543293;-0.0000000;-0.0000000;-0.0000000;-0.0000000;-0.0000000;-0.0000000;-0.0000000;-0.0000000;-0.0000000;-0.0000000;-0.0000000;-0.0000000;-0.0000000;-0.0000000;0.0000001;-0.0000000;0.0000000;0.0000001;0.0000000;0.0000000;0.0000000;0.0000000;-0.0000000;0.0000004;0.0000000;0.0000000;0.0000000;0.0000002;-0.0000000;0.0000000;0.0000003;0.0000000;0.0000000;-0.0000000;0.0000000;0.00…
0.9;4.5;3.4;0.003744506481;-0.0000000;-0.0000000;-0.0000000;-0.0000000;-0.0000000;-0.0000000;-0.0000000;-0.0000000;-0.0000000;-0.0000000;-0.0000000;-0.0000000;-0.0000000;-0.0000000;0.0000001;-0.0000000;0.0000000;0.0000001;0.0000000;0.0000000;0.0000000;0.0000000;-0.0000000;0.0000004;0.0000000;0.0000000;0.0000000;0.0000002;-0.0000000;0.0000000;0.0000003;0.0000000;0.0000000;0.0000000;0.0000000;0.000…
0.9;4.6;3.4;0.003280717603;-0.0000000;-0.0000000;-0.0000000;-0.0000000;-0.0000000;-0.0000000;-0.0000000;-0.0000000;-0.0000000;-0.0000000;-0.0000000;-0.0000000;-0.0000000;-0.0000000;0.0000001;-0.0000000;0.0000000;0.0000001;0.0000000;0.0000000;0.0000000;0.0000000;-0.0000000;0.0000004;0.0000000;0.0000000;0.0000000;0.0000002;0.0000000;0.0000000;0.0000002;0.0000000;0.0000000;0.0000000;0.0000000;0.0000…
0.9;4.7;3.4;0.002862767054;-0.0000000;-0.0000000;-0.0000000;-0.0000000;-0.0000000;-0.0000000;-0.0000000;-0.0000000;-0.0000000;-0.0000000;-0.0000000;-0.0000000;-0.0000000;-0.0000000;0.0000001;-0.0000000;0.0000000;0.0000000;0.0000000;-0.0000000;-0.0000000;0.0000000;0.0000000;0.0000004;0.0000000;0.0000000;0.0000000;0.0000002;0.0000000;0.0000000;0.0000002;0.0000000;0.0000000;0.0000000;0.0000000;0.000…
0.9;4.8;3.4;0.002488019100;-0.0000000;-0.0000000;-0.0000000;-0.0000000;-0.0000000;-0.0000000;-0.0000000;-0.0000000;-0.0000000;-0.0000000;-0.0000000;-0.0000000;-0.0000000;-0.0000000;0.0000001;-0.0000000;0.0000000;0.0000000;0.0000000;-0.0000000;-0.0000000;0.0000000;0.0000000;0.0000004;0.0000000;0.0000000;0.0000000;0.0000002;0.0000000;0.0000000;0.0000001;0.0000000;0.0000000;0.0000000;0.0000000;0.000…
0.9;4.9;3.4;0.002153675328;-0.0000000;-0.0000000;-0.0000000;-0.0000000;-0.0000000;-0.0000000;-0.0000000;-0.0000000;-0.0000000;-0.0000000;-0.0000000;-0.0000000;-0.0000000;-0.0000000;0.0000001;-0.0000000;0.0000000;0.0000000;0.0000000;-0.0000000;-0.0000000;0.0000000;0.0000000;0.0000003;0.0000000;-0.0000000;0.0000000;0.0000001;0.0000000;0.0000000;0.0000001;0.0000000;0.0000000;0.0000000;0.0000000;0.00…
0.9;5.0;3.4;0.001856835390;-0.0000000;-0.0000000;-0.0000000;-0.0000000;-0.0000000;-0.0000000;-0.0000000;-0.0000000;-0.0000000;-0.0000000;-0.0000000;-0.0000000;-0.0000000;-0.0000000;0.0000001;0.0000000;0.0000000;0.0000000;0.0000000;-0.0000000;-0.0000000;0.0000000;0.0000000;0.0000003;0.0000000;-0.0000000;0.0000000;0.0000001;0.0000000;0.0000000;0.0000001;0.0000000;0.0000000;0.0000000;0.0000000;0.000…
0.9;5.1;3.4;0.001594554347;-0.0000000;-0.0000000;-0.0000000;-0.0000000;-0.0000000;-0.0000000;-0.0000000;-0.0000000;-0.0000000;-0.0000000;-0.0000000;-0.0000000;-0.0000000;-0.0000000;0.0000001;0.0000000;0.0000000;-0.0000000;0.0000000;-0.0000000;-0.0000000;0.0000000;0.0000000;0.0000003;0.0000000;-0.0000000;0.0000000;0.0000001;0.0000000;0.0000000;0.0000001;0.0000000;0.0000000;0.0000000;0.0000000;0.00…
0.9;5.2;3.4;0.001363895374;-0.0000000;-0.0000000;-0.0000000;-0.0000000;-0.0000000;-0.0000000;-0.0000000;-0.0000000;-0.0000000;-0.0000000;-0.0000000;-0.0000000;-0.0000000;-0.0000000;0.0000001;0.0000000;0.0000000;-0.0000000;0.0000000;-0.0000000;-0.0000000;0.0000000;0.0000000;0.0000003;0.0000000;-0.0000000;0.0000000;0.0000001;0.0000000;0.0000000;0.0000001;0.0000000;0.0000000;0.0000000;0.0000000;0.00…
0.9;5.3;3.4;0.001161976530;-0.0000000;-0.0000000;-0.0000000;-0.0000000;-0.0000000;-0.0000000;-0.0000000;-0.0000000;-0.0000000;-0.0000000;-0.0000000;-0.0000000;-0.0000000;-0.0000000;0.0000001;0.0000000;0.0000000;-0.0000000;0.0000000;-0.0000000;-0.0000000;0.0000000;0.0000000;0.0000003;0.0000000;-0.0000000;0.0000000;0.0000001;0.0000000;0.0000000;0.0000001;0.0000000;0.0000000;0.0000000;0.0000000;0.00…
0.9;5.4;3.4;0.000986010517;-0.0000000;-0.0000000;-0.0000000;-0.0000000;-0.0000000;-0.0000000;-0.0000000;-0.0000000;-0.0000000;-0.0000000;-0.0000000;-0.0000000;-0.0000000;-0.0000000;0.0000001;0.0000000;0.0000000;-0.0000000;0.0000000;-0.0000000;-0.0000000;0.0000000;0.0000000;0.0000002;0.0000000;-0.0000000;0.0000000;0.0000001;0.0000000;0.0000000;0.0000000;0.0000000;0.0000000;0.0000000;0.0000000;0.00…
0.9;5.5;3.4;0.000833336760;-0.0000000;-0.0000000;-0.0000000;-0.0000000;-0.0000000;-0.0000000;-0.0000000;-0.0000000;-0.0000000;-0.0000000;-0.0000000;-0.0000000;-0.0000000;-0.0000000;0.0000001;0.0000000;0.0000000;-0.0000000;0.0000000;-0.0000000;-0.0000000;0.0000000;0.0000000;0.0000002;0.0000000;-0.0000000;0.0000000;0.0000001;0.0000000;0.0000000;0.0000000;0.0000000;0.0000000;0.0000000;0.0000000;0.00…
0.9;5.6;3.4;0.000701445647;-0.0000000;-0.0000000;-0.0000000;-0.0000000;-0.0000000;-0.0000000;-0.0000000;-0.0000000;-0.0000000;-0.0000000;-0.0000000;-0.0000000;-0.0000000;-0.0000000;0.0000001;0.0000000;0.0000000;-0.0000000;0.0000000;-0.0000000;-0.0000000;0.0000000;0.0000000;0.0000002;0.0000000;-0.0000000;0.0000000;0.0000000;0.0000000;0.0000000;0.0000000;0.0000000;0.0000000;0.0000000;0.0000000;0.00…
0.9;5.7;3.4;0.000587995228;-0.0000000;-0.0000000;-0.0000000;-0.0000000;-0.0000000;-0.0000000;-0.0000000;-0.0000000;-0.0000000;-0.0000000;-0.0000000;-0.0000000;-0.0000000;-0.0000000;0.0000001;0.0000000;0.0000000;-0.0000000;-0.0000000;-0.0000000;-0.0000000;0.0000000;0.0000000;0.0000002;0.0000000;-0.0000000;0.0000000;0.0000000;0.0000000;0.0000000;0.0000000;0.0000000;0.0000000;0.0000000;0.0000000;0.0…
0.9;5.8;3.4;0.000490821054;-0.0000000;-0.0000000;-0.0000000;-0.0000000;-0.0000000;-0.0000000;-0.0000000;-0.0000000;-0.0000000;-0.0000000;-0.0000000;-0.0000000;-0.0000000;-0.0000000;0.0000001;0.0000000;0.0000000;-0.0000000;-0.0000000;-0.0000000;-0.0000000;0.0000000;0.0000000;0.0000001;0.0000000;-0.0000000;0.0000000;0.0000000;0.0000000;0.0000000;0.0000000;0.0000000;0.0000000;0.0000000;0.0000000;0.0…
0.9;5.9;3.4;0.000407940082;-0.0000000;-0.0000000;-0.0000000;-0.0000000;-0.0000000;-0.0000000;-0.0000000;-0.0000000;-0.0000000;-0.0000000;-0.0000000;-0.0000000;-0.0000000;-0.0000000;0.0000001;0.0000000;0.0000000;-0.0000000;-0.0000000;-0.0000000;-0.0000000;0.0000000;0.0000000;0.0000001;0.0000000;-0.0000000;0.0000000;0.0000000;0.0000000;0.0000000;0.0000000;0.0000000;0.0000000;0.0000000;0.0000000;0.0…
0.9;6.0;3.4;0.000337549693;-0.0000000;-0.0000000;-0.0000000;-0.0000000;-0.0000000;-0.0000000;-0.0000000;-0.0000000;-0.0000000;-0.0000000;-0.0000000;-0.0000000;-0.0000000;-0.0000000;0.0000000;0.0000000;0.0000000;-0.0000000;-0.0000000;-0.0000000;-0.0000000;0.0000000;0.0000000;0.0000001;0.0000000;-0.0000000;0.0000000;0.0000000;0.0000000;0.0000000;0.0000000;0.0000000;0.0000000;0.0000000;0.0000000;0.0…
1.0;0.0;3.4;0.040967746093;-0.0000000;-0.0000000;-0.0000000;-0.0000000;-0.0000000;-0.0000000;-0.0000000;-0.0000000;-0.0000000;-0.0000000;-0.0000000;-0.0000000;-0.0000000;-0.0000000;0.0000005;0.0000000;0.0000001;-0.0000000;-0.0000000;0.0000001;-0.0000000;0.0000001;-0.0000000;-0.0000000;-0.0000000;-0.0000000;-0.0000000;-0.0000000;-0.0000000;0.0000002;-0.0000000;0.0000001;-0.0000000;-0.0000000;-0.00…
1.0;0.1;3.4;0.040839916224;-0.0000000;-0.0000000;-0.0000000;-0.0000000;-0.0000000;-0.0000000;-0.0000000;-0.0000000;-0.0000000;-0.0000000;-0.0000000;-0.0000000;-0.0000000;-0.0000000;0.0000005;0.0000000;0.0000001;-0.0000000;-0.0000000;0.0000001;-0.0000000;0.0000001;-0.0000000;-0.0000000;-0.0000000;-0.0000000;-0.0000000;-0.0000000;-0.0000000;0.0000002;-0.0000000;0.0000001;-0.0000000;-0.0000000;-0.00…
1.0;0.2;3.4;0.040462778830;-0.0000000;-0.0000000;-0.0000000;-0.0000000;-0.0000000;-0.0000000;-0.0000000;-0.0000000;-0.0000000;-0.0000000;-0.0000000;-0.0000000;-0.0000000;-0.0000000;0.0000005;0.0000000;0.0000001;-0.0000000;-0.0000000;0.0000001;-0.0000000;0.0000001;-0.0000000;-0.0000000;-0.0000000;-0.0000000;-0.0000000;-0.0000000;0.0000000;0.0000002;0.0000000;0.0000001;-0.0000000;-0.0000000;-0.0000…
1.0;0.3;3.4;0.039854874536;-0.0000000;-0.0000000;-0.0000000;-0.0000000;-0.0000000;-0.0000000;-0.0000000;-0.0000000;-0.0000000;-0.0000000;-0.0000000;-0.0000000;-0.0000000;-0.0000000;0.0000005;0.0000000;0.0000001;0.0000000;-0.0000000;0.0000001;-0.0000000;0.0000001;-0.0000000;-0.0000000;-0.0000000;-0.0000000;-0.0000000;-0.0000000;0.0000000;0.0000002;0.0000000;0.0000001;0.0000000;-0.0000000;-0.000000…
1.0;0.4;3.4;0.039045440784;-0.0000000;-0.0000000;-0.0000000;-0.0000000;-0.0000000;-0.0000000;-0.0000000;-0.0000000;-0.0000000;-0.0000000;-0.0000000;-0.0000000;-0.0000000;-0.0000000;0.0000005;0.0000000;0.0000001;0.0000000;-0.0000000;0.0000001;-0.0000000;0.0000001;-0.0000000;-0.0000000;-0.0000000;-0.0000000;-0.0000000;-0.0000000;0.0000000;0.0000002;0.0000000;0.0000001;0.0000000;-0.0000000;-0.000000…
1.0;0.5;3.4;0.038072105244;-0.0000000;-0.0000000;-0.0000000;-0.0000000;-0.0000000;-0.0000000;-0.0000000;-0.0000000;-0.0000000;-0.0000000;-0.0000000;-0.0000000;-0.0000000;-0.0000000;0.0000004;0.0000000;0.0000001;0.0000000;0.0000000;0.0000001;-0.0000000;0.0000000;-0.0000000;-0.0000000;-0.0000000;-0.0000000;-0.0000000;-0.0000000;0.0000000;0.0000002;0.0000000;0.0000001;0.0000000;-0.0000000;-0.0000000…
1.0;0.6;3.4;0.036978004596;-0.0000000;-0.0000000;-0.0000000;-0.0000000;-0.0000000;-0.0000000;-0.0000000;-0.0000000;-0.0000000;-0.0000000;-0.0000000;-0.0000000;-0.0000000;-0.0000000;0.0000004;0.0000000;0.0000001;0.0000000;0.0000000;0.0000001;-0.0000000;0.0000000;-0.0000000;-0.0000000;-0.0000000;-0.0000000;-0.0000000;-0.0000000;0.0000000;0.0000002;0.0000000;0.0000001;0.0000000;-0.0000000;-0.0000000…
1.0;0.7;3.4;0.035808614167;-0.0000000;-0.0000000;-0.0000000;-0.0000000;-0.0000000;-0.0000000;-0.0000000;-0.0000000;-0.0000000;-0.0000000;-0.0000000;-0.0000000;-0.0000000;-0.0000000;0.0000004;0.0000000;0.0000001;0.0000000;0.0000000;0.0000001;-0.0000000;0.0000000;-0.0000000;-0.0000000;-0.0000000;-0.0000000;-0.0000000;-0.0000000;0.0000000;0.0000002;0.0000001;0.0000001;0.0000000;-0.0000000;-0.0000000…
1.0;0.8;3.4;0.034608581133;-0.0000000;-0.0000000;-0.0000000;-0.0000000;-0.0000000;-0.0000000;-0.0000000;-0.0000000;-0.0000000;-0.0000000;-0.0000000;-0.0000000;-0.0000000;-0.0000000;0.0000004;0.0000000;0.0000001;0.0000000;0.0000000;0.0000001;-0.0000000;0.0000000;-0.0000000;-0.0000000;-0.0000000;-0.0000000;-0.0000000;-0.0000000;0.0000000;0.0000002;0.0000001;0.0000001;0.0000000;-0.0000000;-0.0000000…
1.0;0.9;3.4;0.033418827019;-0.0000000;-0.0000000;-0.0000000;-0.0000000;-0.0000000;-0.0000000;-0.0000000;-0.0000000;-0.0000000;-0.0000000;-0.0000000;-0.0000000;-0.0000000;-0.0000000;0.0000004;0.0000000;0.0000001;0.0000000;0.0000000;0.0000001;-0.0000000;0.0000000;-0.0000000;-0.0000000;-0.0000000;-0.0000000;-0.0000000;-0.0000000;0.0000000;0.0000002;0.0000001;0.0000001;0.0000000;-0.0000000;-0.0000000…
1.0;1.0;3.4;0.032274133072;-0.0000000;-0.0000000;-0.0000000;-0.0000000;-0.0000000;-0.0000000;-0.0000000;-0.0000000;-0.0000000;-0.0000000;-0.0000000;-0.0000000;-0.0000000;-0.0000000;0.0000004;0.0000000;0.0000001;0.0000001;0.0000000;0.0000001;-0.0000000;0.0000000;-0.0000000;-0.0000000;-0.0000000;-0.0000000;-0.0000000;-0.0000000;0.0000000;0.0000002;0.0000001;0.0000000;0.0000000;-0.0000000;-0.0000000…
1.0;1.1;3.4;0.031201355960;-0.0000000;-0.0000000;-0.0000000;-0.0000000;-0.0000000;-0.0000000;-0.0000000;-0.0000000;-0.0000000;-0.0000000;-0.0000000;-0.0000000;-0.0000000;-0.0000000;0.0000004;0.0000000;0.0000000;0.0000001;0.0000000;0.0000001;-0.0000000;0.0000000;-0.0000000;0.0000000;-0.0000000;-0.0000000;-0.0000000;-0.0000000;0.0000000;0.0000002;0.0000002;0.0000000;0.0000000;-0.0000000;-0.0000000;…
1.0;1.2;3.4;0.030218352113;-0.0000000;-0.0000000;-0.0000000;-0.0000000;-0.0000000;-0.0000000;-0.0000000;-0.0000000;-0.0000000;-0.0000000;-0.0000000;-0.0000000;-0.0000000;-0.0000000;0.0000004;0.0000000;0.0000000;0.0000001;0.0000000;0.0000001;-0.0000000;-0.0000000;-0.0000000;0.0000000;-0.0000000;-0.0000000;-0.0000000;0.0000000;0.0000001;0.0000002;0.0000002;0.0000000;0.0000000;-0.0000000;0.0000000;0…
1.0;1.3;3.4;0.029333625057;-0.0000000;-0.0000000;-0.0000000;-0.0000000;-0.0000000;-0.0000000;-0.0000000;-0.0000000;-0.0000000;-0.0000000;-0.0000000;-0.0000000;-0.0000000;-0.0000000;0.0000004;0.0000000;0.0000000;0.0000001;0.0000000;0.0000001;-0.0000000;-0.0000000;-0.0000000;0.0000000;-0.0000000;-0.0000000;-0.0000000;0.0000000;0.0000001;0.0000001;0.0000002;0.0000000;0.0000000;-0.0000000;0.0000000;0…
1.0;1.4;3.4;0.028546656190;-0.0000000;-0.0000000;-0.0000000;-0.0000000;-0.0000000;-0.0000000;-0.0000000;-0.0000000;-0.0000000;-0.0000000;-0.0000000;-0.0000000;-0.0000000;-0.0000000;0.0000003;0.0000000;0.0000000;0.0000001;0.0000000;0.0000001;-0.0000000;-0.0000000;-0.0000000;0.0000000;-0.0000000;-0.0000000;-0.0000000;0.0000000;0.0000001;0.0000001;0.0000003;0.0000000;0.0000000;-0.0000000;0.0000000;0…
1.0;1.5;3.4;0.027848836907;-0.0000000;-0.0000000;-0.0000000;-0.0000000;-0.0000000;-0.0000000;-0.0000000;-0.0000000;-0.0000000;-0.0000000;-0.0000000;-0.0000000;-0.0000000;-0.0000000;0.0000003;0.0000000;0.0000000;0.0000001;0.0000000;0.0000001;-0.0000000;-0.0000000;-0.0000000;0.0000000;-0.0000000;-0.0000000;0.0000000;0.0000000;0.0000001;0.0000001;0.0000003;-0.0000000;0.0000000;-0.0000000;0.0000000;0…
1.0;1.6;3.4;0.027224888303;-0.0000000;-0.0000000;-0.0000000;-0.0000000;-0.0000000;-0.0000000;-0.0000000;-0.0000000;-0.0000000;-0.0000000;-0.0000000;-0.0000000;-0.0000000;-0.0000000;0.0000003;0.0000000;0.0000000;0.0000002;0.0000000;0.0000001;-0.0000000;-0.0000000;-0.0000000;0.0000001;-0.0000000;-0.0000000;0.0000000;0.0000001;0.0000001;0.0000001;0.0000003;-0.0000000;0.0000000;-0.0000000;0.0000000;0…
1.0;1.7;3.4;0.026654632294;-0.0000000;-0.0000000;-0.0000000;-0.0000000;-0.0000000;-0.0000000;-0.0000000;-0.0000000;-0.0000000;-0.0000000;-0.0000000;-0.0000000;-0.0000000;-0.0000000;0.0000003;0.0000000;0.0000000;0.0000002;0.0000000;0.0000001;-0.0000000;-0.0000000;-0.0000000;0.0000001;-0.0000000;-0.0000000;0.0000000;0.0000001;0.0000001;0.0000001;0.0000004;-0.0000000;0.0000000;-0.0000000;0.0000000;0…
1.0;1.8;3.4;0.026114963910;-0.0000000;-0.0000000;-0.0000000;-0.0000000;-0.0000000;-0.0000000;-0.0000000;-0.0000000;-0.0000000;-0.0000000;-0.0000000;-0.0000000;-0.0000000;-0.0000000;0.0000003;0.0000000;0.0000000;0.0000002;0.0000000;0.0000001;-0.0000000;-0.0000000;0.0000000;0.0000001;-0.0000000;0.0000000;0.0000000;0.0000001;0.0000001;0.0000001;0.0000004;-0.0000000;0.0000001;-0.0000000;0.0000000;0.0…
1.0;1.9;3.4;0.025581868785;-0.0000000;-0.0000000;-0.0000000;-0.0000000;-0.0000000;-0.0000000;-0.0000000;-0.0000000;-0.0000000;-0.0000000;-0.0000000;-0.0000000;-0.0000000;-0.0000000;0.0000002;0.0000000;0.0000000;0.0000003;0.0000001;0.0000000;-0.0000000;-0.0000000;0.0000000;0.0000001;-0.0000000;0.0000000;0.0000000;0.0000001;0.0000001;0.0000001;0.0000005;-0.0000000;0.0000001;-0.0000000;0.0000000;0.0…
1.0;2.0;3.4;0.025032333553;-0.0000000;-0.0000000;-0.0000000;-0.0000000;-0.0000000;-0.0000000;-0.0000000;-0.0000000;-0.0000000;-0.0000000;-0.0000000;-0.0000000;-0.0000000;-0.0000000;0.0000002;0.0000000;0.0000000;0.0000003;0.0000001;0.0000000;-0.0000000;-0.0000000;0.0000000;0.0000002;-0.0000000;0.0000000;0.0000000;0.0000001;0.0000001;0.0000001;0.0000006;-0.0000000;0.0000001;-0.0000000;0.0000000;0.0…
1.0;2.1;3.4;0.024446011123;-0.0000000;-0.0000000;-0.0000000;-0.0000000;-0.0000000;-0.0000000;-0.0000000;-0.0000000;-0.0000000;-0.0000000;-0.0000000;-0.0000000;-0.0000000;-0.0000000;0.0000002;0.0000000;0.0000000;0.0000003;0.0000001;0.0000000;-0.0000000;-0.0000000;0.0000000;0.0000002;0.0000000;0.0000000;0.0000000;0.0000002;0.0000001;0.0000001;0.0000006;-0.0000000;0.0000001;-0.0000000;0.0000000;0.00…
1.0;2.2;3.4;0.023806528446;-0.0000000;-0.0000000;-0.0000000;-0.0000000;-0.0000000;-0.0000000;-0.0000000;-0.0000000;-0.0000000;-0.0000000;-0.0000000;-0.0000000;-0.0000000;-0.0000000;0.0000002;0.0000000;0.0000000;0.0000004;0.0000001;0.0000000;-0.0000000;-0.0000000;0.0000000;0.0000002;0.0000000;0.0000000;0.0000000;0.0000002;0.0000001;0.0000001;0.0000007;0.0000000;0.0000001;-0.0000000;0.0000000;0.000…
1.0;2.3;3.4;0.023102360280;-0.0000000;-0.0000000;-0.0000000;-0.0000000;-0.0000000;-0.0000000;-0.0000000;-0.0000000;-0.0000000;-0.0000000;-0.0000000;-0.0000000;-0.0000000;-0.0000000;0.0000001;0.0000000;0.0000000;0.0000004;0.0000001;0.0000000;-0.0000000;-0.0000000;0.0000000;0.0000003;0.0000000;0.0000000;0.0000000;0.0000002;0.0000001;0.0000001;0.0000008;0.0000000;0.0000001;-0.0000000;0.0000000;0.000…
1.0;2.4;3.4;0.022327235768;-0.0000000;-0.0000000;-0.0000000;-0.0000000;-0.0000000;-0.0000000;-0.0000000;-0.0000000;-0.0000000;-0.0000000;-0.0000000;-0.0000000;-0.0000000;-0.0000000;0.0000001;0.0000000;0.0000000;0.0000004;0.0000001;0.0000000;0.0000000;-0.0000000;0.0000000;0.0000003;0.0000000;0.0000000;0.0000000;0.0000002;0.0000001;0.0000001;0.0000008;0.0000000;0.0000001;-0.0000000;0.0000000;0.0000…
1.0;2.5;3.4;0.021480090537;-0.0000000;-0.0000000;-0.0000000;-0.0000000;-0.0000000;-0.0000000;-0.0000000;-0.0000000;-0.0000000;-0.0000000;-0.0000000;-0.0000000;-0.0000000;-0.0000000;0.0000001;0.0000000;0.0000000;0.0000005;0.0000001;0.0000000;0.0000000;0.0000000;0.0000000;0.0000003;0.0000000;0.0000000;0.0000000;0.0000002;0.0000001;0.0000001;0.0000009;0.0000000;0.0000001;-0.0000000;0.0000000;0.00001…
1.0;2.6;3.4;0.020564619709;-0.0000000;-0.0000000;-0.0000000;-0.0000000;-0.0000000;-0.0000000;-0.0000000;-0.0000000;-0.0000000;-0.0000000;-0.0000000;-0.0000000;-0.0000000;-0.0000000;0.0000000;0.0000000;0.0000000;0.0000005;0.0000001;0.0000000;0.0000000;0.0000000;0.0000000;0.0000004;0.0000000;0.0000000;0.0000000;0.0000003;0.0000001;0.0000000;0.0000009;0.0000000;0.0000001;-0.0000000;0.0000000;0.00001…
1.0;2.7;3.4;0.019588521073;-0.0000000;-0.0000000;-0.0000000;-0.0000000;-0.0000000;-0.0000000;-0.0000000;-0.0000000;-0.0000000;-0.0000000;-0.0000000;-0.0000000;-0.0000000;-0.0000000;0.0000000;0.0000000;0.0000000;0.0000005;0.0000001;0.0000000;0.0000000;0.0000000;0.0000000;0.0000004;0.0000000;0.0000000;0.0000000;0.0000003;0.0000000;0.0000000;0.0000009;0.0000000;0.0000002;-0.0000000;-0.0000000;0.0000…
1.0;2.8;3.4;0.018562538422;-0.0000000;-0.0000000;-0.0000000;-0.0000000;-0.0000000;-0.0000000;-0.0000000;-0.0000000;-0.0000000;-0.0000000;-0.0000000;-0.0000000;-0.0000000;-0.0000000;0.0000000;0.0000000;0.0000000;0.0000005;0.0000001;0.0000000;0.0000000;0.0000000;0.0000000;0.0000004;0.0000000;0.0000000;0.0000000;0.0000003;0.0000000;0.0000000;0.0000010;0.0000000;0.0000002;-0.0000000;-0.0000000;0.0000…
1.0;2.9;3.4;0.017499420729;-0.0000000;-0.0000000;-0.0000000;-0.0000000;-0.0000000;-0.0000000;-0.0000000;-0.0000000;-0.0000000;-0.0000000;-0.0000000;-0.0000000;-0.0000000;-0.0000000;-0.0000000;0.0000000;-0.0000000;0.0000005;0.0000001;0.0000000;0.0000000;0.0000000;0.0000000;0.0000004;0.0000000;0.0000000;0.0000000;0.0000003;0.0000000;0.0000000;0.0000010;0.0000000;0.0000002;-0.0000000;-0.0000000;0.00…
1.0;3.0;3.4;0.016412904000;-0.0000000;-0.0000000;-0.0000000;-0.0000000;-0.0000000;-0.0000000;-0.0000000;-0.0000000;-0.0000000;-0.0000000;-0.0000000;-0.0000000;-0.0000000;-0.0000000;-0.0000000;0.0000000;-0.0000000;0.0000005;0.0000001;0.0000000;0.0000000;0.0000000;0.0000000;0.0000005;0.0000000;0.0000000;0.0000000;0.0000003;0.0000000;0.0000000;0.0000010;0.0000000;0.0000002;-0.0000000;-0.0000000;0.00…
1.0;3.1;3.4;0.015316802228;-0.0000000;-0.0000000;-0.0000000;-0.0000000;-0.0000000;-0.0000000;-0.0000000;-0.0000000;-0.0000000;-0.0000000;-0.0000000;-0.0000000;-0.0000000;-0.0000000;-0.0000000;0.0000000;-0.0000000;0.0000005;0.0000001;0.0000000;0.0000000;0.0000000;0.0000000;0.0000005;0.0000000;0.0000000;0.0000000;0.0000003;0.0000000;0.0000000;0.0000010;0.0000000;0.0000002;-0.0000000;-0.0000000;0.00…
1.0;3.2;3.4;0.014224266378;-0.0000000;-0.0000000;-0.0000000;-0.0000000;-0.0000000;-0.0000000;-0.0000000;-0.0000000;-0.0000000;-0.0000000;-0.0000000;-0.0000000;-0.0000000;-0.0000000;-0.0000000;0.0000000;-0.0000000;0.0000005;0.0000001;0.0000000;0.0000000;0.0000000;0.0000000;0.0000005;0.0000000;0.0000000;0.0000000;0.0000003;0.0000000;0.0000000;0.0000010;0.0000001;0.0000002;-0.0000000;-0.0000000;0.00…
1.0;3.3;3.4;0.013147240679;-0.0000000;-0.0000000;-0.0000000;-0.0000000;-0.0000000;-0.0000000;-0.0000000;-0.0000000;-0.0000000;-0.0000000;-0.0000000;-0.0000000;-0.0000000;-0.0000000;-0.0000000;0.0000000;-0.0000000;0.0000005;0.0000001;0.0000000;0.0000000;0.0000000;0.0000000;0.0000005;0.0000000;0.0000000;0.0000000;0.0000003;0.0000000;0.0000000;0.0000009;0.0000001;0.0000002;-0.0000000;-0.0000000;0.00…
1.0;3.4;3.4;0.012096118258;-0.0000000;-0.0000000;-0.0000000;-0.0000000;-0.0000000;-0.0000000;-0.0000000;-0.0000000;-0.0000000;-0.0000000;-0.0000000;-0.0000000;-0.0000000;-0.0000000;-0.0000000;0.0000000;-0.0000000;0.0000005;0.0000001;0.0000000;0.0000000;0.0000000;0.0000000;0.0000005;0.0000000;0.0000000;0.0000000;0.0000003;0.0000000;0.0000000;0.0000009;0.0000001;0.0000002;-0.0000000;-0.0000000;0.00…
1.0;3.5;3.4;0.011079576585;-0.0000000;-0.0000000;-0.0000000;-0.0000000;-0.0000000;-0.0000000;-0.0000000;-0.0000000;-0.0000000;-0.0000000;-0.0000000;-0.0000000;-0.0000000;-0.0000000;-0.0000000;0.0000000;-0.0000000;0.0000004;0.0000001;0.0000000;0.0000000;0.0000000;0.0000000;0.0000005;0.0000000;0.0000000;0.0000000;0.0000003;0.0000000;0.0000000;0.0000008;0.0000001;0.0000001;-0.0000000;0.0000000;0.000…
1.0;3.6;3.4;0.010104559145;-0.0000000;-0.0000000;-0.0000000;-0.0000000;-0.0000000;-0.0000000;-0.0000000;-0.0000000;-0.0000000;-0.0000000;-0.0000000;-0.0000000;-0.0000000;-0.0000000;-0.0000000;-0.0000000;-0.0000000;0.0000004;0.0000001;0.0000000;0.0000000;0.0000000;0.0000000;0.0000005;0.0000000;0.0000000;0.0000000;0.0000003;0.0000000;0.0000000;0.0000008;0.0000001;0.0000001;-0.0000000;0.0000000;0.00…
1.0;3.7;3.4;0.009176363387;-0.0000000;-0.0000000;-0.0000000;-0.0000000;-0.0000000;-0.0000000;-0.0000000;-0.0000000;-0.0000000;-0.0000000;-0.0000000;-0.0000000;-0.0000000;-0.0000000;-0.0000000;-0.0000000;-0.0000000;0.0000004;0.0000001;0.0000000;0.0000000;0.0000000;0.0000000;0.0000005;0.0000000;0.0000000;0.0000000;0.0000003;0.0000000;0.0000000;0.0000007;0.0000001;0.0000001;-0.0000000;0.0000000;0.00…
1.0;3.8;3.4;0.008298795260;-0.0000000;-0.0000000;-0.0000000;-0.0000000;-0.0000000;-0.0000000;-0.0000000;-0.0000000;-0.0000000;-0.0000000;-0.0000000;-0.0000000;-0.0000000;-0.0000000;-0.0000000;-0.0000000;-0.0000000;0.0000003;0.0000001;0.0000000;0.0000000;0.0000000;0.0000000;0.0000005;0.0000000;0.0000000;0.0000000;0.0000003;0.0000000;0.0000000;0.0000006;0.0000001;0.0000001;-0.0000000;0.0000000;0.00…
1.0;3.9;3.4;0.007474355906;-0.0000000;-0.0000000;-0.0000000;-0.0000000;-0.0000000;-0.0000000;-0.0000000;-0.0000000;-0.0000000;-0.0000000;-0.0000000;-0.0000000;-0.0000000;-0.0000000;-0.0000000;-0.0000000;-0.0000000;0.0000003;0.0000001;0.0000000;0.0000000;0.0000000;-0.0000000;0.0000005;0.0000000;0.0000000;0.0000000;0.0000003;0.0000000;0.0000000;0.0000006;0.0000001;0.0000001;-0.0000000;0.0000000;0.0…
1.0;4.0;3.4;0.006704434062;-0.0000000;-0.0000000;-0.0000000;-0.0000000;-0.0000000;-0.0000000;-0.0000000;-0.0000000;-0.0000000;-0.0000000;-0.0000000;-0.0000000;-0.0000000;-0.0000000;0.0000000;-0.0000000;-0.0000000;0.0000003;0.0000001;0.0000000;0.0000000;0.0000000;-0.0000000;0.0000005;0.0000000;0.0000000;0.0000000;0.0000003;-0.0000000;0.0000000;0.0000005;0.0000001;0.0000001;-0.0000000;0.0000000;0.0…
1.0;4.1;3.4;0.005989486648;-0.0000000;-0.0000000;-0.0000000;-0.0000000;-0.0000000;-0.0000000;-0.0000000;-0.0000000;-0.0000000;-0.0000000;-0.0000000;-0.0000000;-0.0000000;-0.0000000;0.0000000;-0.0000000;-0.0000000;0.0000002;0.0000001;0.0000000;0.0000000;0.0000000;-0.0000000;0.0000005;0.0000000;0.0000000;0.0000000;0.0000003;-0.0000000;0.0000000;0.0000005;0.0000000;0.0000001;-0.0000000;0.0000000;0.0…
1.0;4.2;3.4;0.005329198209;-0.0000000;-0.0000000;-0.0000000;-0.0000000;-0.0000000;-0.0000000;-0.0000000;-0.0000000;-0.0000000;-0.0000000;-0.0000000;-0.0000000;-0.0000000;-0.0000000;0.0000000;-0.0000000;-0.0000000;0.0000002;0.0000001;0.0000000;0.0000000;0.0000000;-0.0000000;0.0000005;0.0000000;0.0000000;0.0000000;0.0000003;-0.0000000;0.0000000;0.0000004;0.0000000;0.0000001;-0.0000000;0.0000000;0.0…
1.0;4.3;3.4;0.004722616508;-0.0000000;-0.0000000;-0.0000000;-0.0000000;-0.0000000;-0.0000000;-0.0000000;-0.0000000;-0.0000000;-0.0000000;-0.0000000;-0.0000000;-0.0000000;-0.0000000;0.0000000;-0.0000000;-0.0000000;0.0000002;0.0000001;0.0000000;0.0000000;0.0000000;-0.0000000;0.0000004;0.0000000;0.0000000;0.0000000;0.0000002;-0.0000000;0.0000000;0.0000003;0.0000000;0.0000001;-0.0000000;0.0000000;0.0…
1.0;4.4;3.4;0.004168265980;-0.0000000;-0.0000000;-0.0000000;-0.0000000;-0.0000000;-0.0000000;-0.0000000;-0.0000000;-0.0000000;-0.0000000;-0.0000000;-0.0000000;-0.0000000;-0.0000000;0.0000001;-0.0000000;-0.0000000;0.0000001;0.0000000;0.0000000;0.0000000;0.0000000;-0.0000000;0.0000004;0.0000000;0.0000000;0.0000000;0.0000002;-0.0000000;0.0000000;0.0000003;0.0000000;0.0000001;-0.0000000;0.0000000;0.0…
1.0;4.5;3.4;0.003664243212;-0.0000000;-0.0000000;-0.0000000;-0.0000000;-0.0000000;-0.0000000;-0.0000000;-0.0000000;-0.0000000;-0.0000000;-0.0000000;-0.0000000;-0.0000000;-0.0000000;0.0000001;-0.0000000;-0.0000000;0.0000001;0.0000000;0.0000000;0.0000000;0.0000000;-0.0000000;0.0000004;0.0000000;0.0000000;0.0000000;0.0000002;-0.0000000;0.0000000;0.0000003;0.0000000;0.0000001;0.0000000;0.0000000;0.00…
1.0;4.6;3.4;0.003208299268;-0.0000000;-0.0000000;-0.0000000;-0.0000000;-0.0000000;-0.0000000;-0.0000000;-0.0000000;-0.0000000;-0.0000000;-0.0000000;-0.0000000;-0.0000000;-0.0000000;0.0000001;-0.0000000;-0.0000000;0.0000001;0.0000000;0.0000000;-0.0000000;0.0000000;-0.0000000;0.0000004;0.0000000;0.0000000;0.0000000;0.0000002;0.0000000;0.0000000;0.0000002;0.0000000;0.0000000;0.0000000;0.0000000;0.00…
1.0;4.7;3.4;0.002797913125;-0.0000000;-0.0000000;-0.0000000;-0.0000000;-0.0000000;-0.0000000;-0.0000000;-0.0000000;-0.0000000;-0.0000000;-0.0000000;-0.0000000;-0.0000000;-0.0000000;0.0000001;-0.0000000;-0.0000000;0.0000000;0.0000000;-0.0000000;-0.0000000;0.0000000;0.0000000;0.0000004;0.0000000;0.0000000;0.0000000;0.0000002;0.0000000;0.0000000;0.0000002;0.0000000;0.0000000;0.0000000;0.0000000;0.00…
1.0;4.8;3.4;0.002430359324;-0.0000000;-0.0000000;-0.0000000;-0.0000000;-0.0000000;-0.0000000;-0.0000000;-0.0000000;-0.0000000;-0.0000000;-0.0000000;-0.0000000;-0.0000000;-0.0000000;0.0000001;-0.0000000;0.0000000;0.0000000;0.0000000;-0.0000000;-0.0000000;0.0000000;0.0000000;0.0000004;0.0000000;-0.0000000;0.0000000;0.0000001;0.0000000;0.0000000;0.0000001;0.0000000;0.0000000;0.0000000;0.0000000;0.00…
1.0;4.9;3.4;0.002102771484;-0.0000000;-0.0000000;-0.0000000;-0.0000000;-0.0000000;-0.0000000;-0.0000000;-0.0000000;-0.0000000;-0.0000000;-0.0000000;-0.0000000;-0.0000000;-0.0000000;0.0000001;-0.0000000;0.0000000;0.0000000;0.0000000;-0.0000000;-0.0000000;0.0000000;0.0000000;0.0000003;0.0000000;-0.0000000;0.0000000;0.0000001;0.0000000;0.0000000;0.0000001;0.0000000;0.0000000;0.0000000;0.0000000;0.00…
1.0;5.0;3.4;0.001812202105;-0.0000000;-0.0000000;-0.0000000;-0.0000000;-0.0000000;-0.0000000;-0.0000000;-0.0000000;-0.0000000;-0.0000000;-0.0000000;-0.0000000;-0.0000000;-0.0000000;0.0000001;0.0000000;0.0000000;0.0000000;0.0000000;-0.0000000;-0.0000000;0.0000000;0.0000000;0.0000003;0.0000000;-0.0000000;0.0000000;0.0000001;0.0000000;0.0000000;0.0000001;0.0000000;0.0000000;0.0000000;0.0000000;0.000…
1.0;5.1;3.4;0.001555678171;-0.0000000;-0.0000000;-0.0000000;-0.0000000;-0.0000000;-0.0000000;-0.0000000;-0.0000000;-0.0000000;-0.0000000;-0.0000000;-0.0000000;-0.0000000;-0.0000000;0.0000001;0.0000000;0.0000000;-0.0000000;0.0000000;-0.0000000;-0.0000000;0.0000000;0.0000000;0.0000003;0.0000000;-0.0000000;0.0000000;0.0000001;0.0000000;0.0000000;0.0000001;0.0000000;0.0000000;0.0000000;0.0000000;0.00…
1.0;5.2;3.4;0.001330251570;-0.0000000;-0.0000000;-0.0000000;-0.0000000;-0.0000000;-0.0000000;-0.0000000;-0.0000000;-0.0000000;-0.0000000;-0.0000000;-0.0000000;-0.0000000;-0.0000000;0.0000001;0.0000000;0.0000000;-0.0000000;0.0000000;-0.0000000;-0.0000000;0.0000000;0.0000000;0.0000003;0.0000000;-0.0000000;0.0000000;0.0000001;0.0000000;0.0000000;0.0000001;0.0000000;0.0000000;0.0000000;0.0000000;0.00…
1.0;5.3;3.4;0.001133043269;-0.0000000;-0.0000000;-0.0000000;-0.0000000;-0.0000000;-0.0000000;-0.0000000;-0.0000000;-0.0000000;-0.0000000;-0.0000000;-0.0000000;-0.0000000;-0.0000000;0.0000001;0.0000000;0.0000000;-0.0000000;0.0000000;-0.0000000;-0.0000000;0.0000000;0.0000000;0.0000002;0.0000000;-0.0000000;0.0000000;0.0000001;0.0000000;0.0000000;0.0000001;0.0000000;0.0000000;0.0000000;0.0000000;0.00…
1.0;5.4;3.4;0.000961280364;-0.0000000;-0.0000000;-0.0000000;-0.0000000;-0.0000000;-0.0000000;-0.0000000;-0.0000000;-0.0000000;-0.0000000;-0.0000000;-0.0000000;-0.0000000;-0.0000000;0.0000001;0.0000000;0.0000000;-0.0000000;0.0000000;-0.0000000;-0.0000000;0.0000000;0.0000000;0.0000002;0.0000000;-0.0000000;0.0000000;0.0000001;0.0000000;0.0000000;0.0000000;0.0000000;0.0000000;0.0000000;0.0000000;0.00…
1.0;5.5;3.4;0.000812325531;-0.0000000;-0.0000000;-0.0000000;-0.0000000;-0.0000000;-0.0000000;-0.0000000;-0.0000000;-0.0000000;-0.0000000;-0.0000000;-0.0000000;-0.0000000;-0.0000000;0.0000001;0.0000000;0.0000000;-0.0000000;0.0000000;-0.0000000;-0.0000000;0.0000000;0.0000000;0.0000002;0.0000000;-0.0000000;0.0000000;0.0000001;0.0000000;0.0000000;0.0000000;0.0000000;0.0000000;0.0000000;0.0000000;0.00…
1.0;5.6;3.4;0.000683698820;-0.0000000;-0.0000000;-0.0000000;-0.0000000;-0.0000000;-0.0000000;-0.0000000;-0.0000000;-0.0000000;-0.0000000;-0.0000000;-0.0000000;-0.0000000;-0.0000000;0.0000001;0.0000000;0.0000000;-0.0000000;0.0000000;-0.0000000;-0.0000000;0.0000000;0.0000000;0.0000002;0.0000000;-0.0000000;0.0000000;0.0000000;0.0000000;0.0000000;0.0000000;0.0000000;0.0000000;0.0000000;0.0000000;0.00…
1.0;5.7;3.4;0.000573092187;-0.0000000;-0.0000000;-0.0000000;-0.0000000;-0.0000000;-0.0000000;-0.0000000;-0.0000000;-0.0000000;-0.0000000;-0.0000000;-0.0000000;-0.0000000;-0.0000000;0.0000001;0.0000000;0.0000000;-0.0000000;0.0000000;-0.0000000;-0.0000000;0.0000000;0.0000000;0.0000002;0.0000000;-0.0000000;0.0000000;0.0000000;0.0000000;0.0000000;0.0000000;0.0000000;0.0000000;0.0000000;0.0000000;0.00…
1.0;5.8;3.4;0.000478377477;-0.0000000;-0.0000000;-0.0000000;-0.0000000;-0.0000000;-0.0000000;-0.0000000;-0.0000000;-0.0000000;-0.0000000;-0.0000000;-0.0000000;-0.0000000;-0.0000000;0.0000001;0.0000000;0.0000000;-0.0000000;-0.0000000;-0.0000000;-0.0000000;0.0000000;0.0000000;0.0000001;0.0000000;-0.0000000;0.0000000;0.0000000;0.0000000;0.0000000;0.0000000;0.0000000;0.0000000;0.0000000;0.0000000;0.0…
1.0;5.9;3.4;0.000397608810;-0.0000000;-0.0000000;-0.0000000;-0.0000000;-0.0000000;-0.0000000;-0.0000000;-0.0000000;-0.0000000;-0.0000000;-0.0000000;-0.0000000;-0.0000000;-0.0000000;0.0000001;0.0000000;0.0000000;-0.0000000;-0.0000000;-0.0000000;-0.0000000;0.0000000;0.0000000;0.0000001;0.0000000;-0.0000000;0.0000000;0.0000000;0.0000000;0.0000000;0.0000000;0.0000000;0.0000000;0.0000000;0.0000000;0.0…
1.0;6.0;3.4;0.000329020397;-0.0000000;-0.0000000;-0.0000000;-0.0000000;-0.0000000;-0.0000000;-0.0000000;-0.0000000;-0.0000000;-0.0000000;-0.0000000;-0.0000000;-0.0000000;-0.0000000;0.0000000;0.0000000;0.0000000;-0.0000000;-0.0000000;-0.0000000;-0.0000000;0.0000000;0.0000000;0.0000001;0.0000000;-0.0000000;0.0000000;0.0000000;0.0000000;0.0000000;0.0000000;0.0000000;0.0000000;0.0000000;0.0000000;0.0…
1.1;0.0;3.4;0.039738654457;-0.0000000;-0.0000000;-0.0000000;-0.0000000;-0.0000000;-0.0000000;-0.0000000;-0.0000000;-0.0000000;-0.0000000;-0.0000000;-0.0000000;-0.0000000;-0.0000000;0.0000005;0.0000000;0.0000001;-0.0000000;-0.0000000;0.0000001;-0.0000000;0.0000001;-0.0000000;-0.0000000;-0.0000000;-0.0000000;-0.0000000;-0.0000000;-0.0000000;0.0000002;-0.0000000;0.0000001;-0.0000000;-0.0000000;-0.00…
1.1;0.1;3.4;0.039619127559;-0.0000000;-0.0000000;-0.0000000;-0.0000000;-0.0000000;-0.0000000;-0.0000000;-0.0000000;-0.0000000;-0.0000000;-0.0000000;-0.0000000;-0.0000000;-0.0000000;0.0000005;0.0000000;0.0000001;-0.0000000;-0.0000000;0.0000001;-0.0000000;0.0000001;-0.0000000;-0.0000000;-0.0000000;-0.0000000;-0.0000000;-0.0000000;-0.0000000;0.0000002;-0.0000000;0.0000001;-0.0000000;-0.0000000;-0.00…
1.1;0.2;3.4;0.039266515797;-0.0000000;-0.0000000;-0.0000000;-0.0000000;-0.0000000;-0.0000000;-0.0000000;-0.0000000;-0.0000000;-0.0000000;-0.0000000;-0.0000000;-0.0000000;-0.0000000;0.0000005;0.0000000;0.0000001;0.0000000;-0.0000000;0.0000001;-0.0000000;0.0000000;-0.0000000;-0.0000000;-0.0000000;-0.0000000;-0.0000000;-0.0000000;0.0000000;0.0000002;0.0000000;0.0000001;-0.0000000;-0.0000000;-0.00000…
1.1;0.3;3.4;0.038698241162;-0.0000000;-0.0000000;-0.0000000;-0.0000000;-0.0000000;-0.0000000;-0.0000000;-0.0000000;-0.0000000;-0.0000000;-0.0000000;-0.0000000;-0.0000000;-0.0000000;0.0000005;0.0000000;0.0000001;0.0000000;-0.0000000;0.0000001;-0.0000000;0.0000000;-0.0000000;-0.0000000;-0.0000000;-0.0000000;-0.0000000;-0.0000000;0.0000000;0.0000002;0.0000000;0.0000001;0.0000000;-0.0000000;-0.000000…
1.1;0.4;3.4;0.037941776788;-0.0000000;-0.0000000;-0.0000000;-0.0000000;-0.0000000;-0.0000000;-0.0000000;-0.0000000;-0.0000000;-0.0000000;-0.0000000;-0.0000000;-0.0000000;-0.0000000;0.0000005;0.0000000;0.0000001;0.0000000;0.0000000;0.0000001;-0.0000000;0.0000000;-0.0000000;-0.0000000;-0.0000000;-0.0000000;-0.0000000;-0.0000000;0.0000000;0.0000002;0.0000000;0.0000001;0.0000000;-0.0000000;-0.0000000…
1.1;0.5;3.4;0.037032477337;-0.0000000;-0.0000000;-0.0000000;-0.0000000;-0.0000000;-0.0000000;-0.0000000;-0.0000000;-0.0000000;-0.0000000;-0.0000000;-0.0000000;-0.0000000;-0.0000000;0.0000004;0.0000000;0.0000001;0.0000000;0.0000000;0.0000001;-0.0000000;0.0000000;-0.0000000;-0.0000000;-0.0000000;-0.0000000;-0.0000000;-0.0000000;0.0000000;0.0000002;0.0000000;0.0000001;0.0000000;-0.0000000;-0.0000000…
1.1;0.6;3.4;0.036010865665;-0.0000000;-0.0000000;-0.0000000;-0.0000000;-0.0000000;-0.0000000;-0.0000000;-0.0000000;-0.0000000;-0.0000000;-0.0000000;-0.0000000;-0.0000000;-0.0000000;0.0000004;0.0000000;0.0000001;0.0000000;0.0000000;0.0000001;-0.0000000;0.0000000;-0.0000000;-0.0000000;-0.0000000;-0.0000000;-0.0000000;-0.0000000;0.0000000;0.0000002;0.0000001;0.0000001;0.0000000;-0.0000000;-0.0000000…
1.1;0.7;3.4;0.034919642422;-0.0000000;-0.0000000;-0.0000000;-0.0000000;-0.0000000;-0.0000000;-0.0000000;-0.0000000;-0.0000000;-0.0000000;-0.0000000;-0.0000000;-0.0000000;-0.0000000;0.0000004;0.0000000;0.0000001;0.0000000;0.0000000;0.0000001;-0.0000000;0.0000000;-0.0000000;-0.0000000;-0.0000000;-0.0000000;-0.0000000;-0.0000000;0.0000000;0.0000002;0.0000001;0.0000001;0.0000000;-0.0000000;-0.0000000…
1.1;0.8;3.4;0.033800692941;-0.0000000;-0.0000000;-0.0000000;-0.0000000;-0.0000000;-0.0000000;-0.0000000;-0.0000000;-0.0000000;-0.0000000;-0.0000000;-0.0000000;-0.0000000;-0.0000000;0.0000004;0.0000000;0.0000000;0.0000000;0.0000000;0.0000001;-0.0000000;0.0000000;-0.0000000;-0.0000000;-0.0000000;-0.0000000;-0.0000000;-0.0000000;0.0000000;0.0000002;0.0000001;0.0000001;0.0000000;-0.0000000;-0.0000000…
1.1;0.9;3.4;0.032692341931;-0.0000000;-0.0000000;-0.0000000;-0.0000000;-0.0000000;-0.0000000;-0.0000000;-0.0000000;-0.0000000;-0.0000000;-0.0000000;-0.0000000;-0.0000000;-0.0000000;0.0000004;0.0000000;0.0000000;0.0000000;0.0000000;0.0000001;-0.0000000;0.0000000;-0.0000000;-0.0000000;-0.0000000;-0.0000000;-0.0000000;-0.0000000;0.0000000;0.0000002;0.0000001;0.0000001;0.0000000;-0.0000000;-0.0000000…
1.1;1.0;3.4;0.031627059020;-0.0000000;-0.0000000;-0.0000000;-0.0000000;-0.0000000;-0.0000000;-0.0000000;-0.0000000;-0.0000000;-0.0000000;-0.0000000;-0.0000000;-0.0000000;-0.0000000;0.0000004;0.0000000;0.0000000;0.0000001;0.0000000;0.0000001;-0.0000000;0.0000000;-0.0000000;-0.0000000;-0.0000000;-0.0000000;-0.0000000;-0.0000000;0.0000000;0.0000002;0.0000001;0.0000000;0.0000000;-0.0000000;-0.0000000…
1.1;1.1;3.4;0.030629757475;-0.0000000;-0.0000000;-0.0000000;-0.0000000;-0.0000000;-0.0000000;-0.0000000;-0.0000000;-0.0000000;-0.0000000;-0.0000000;-0.0000000;-0.0000000;-0.0000000;0.0000004;0.0000000;0.0000000;0.0000001;0.0000000;0.0000001;-0.0000000;-0.0000000;-0.0000000;0.0000000;-0.0000000;-0.0000000;-0.0000000;-0.0000000;0.0000000;0.0000002;0.0000002;0.0000000;0.0000000;-0.0000000;-0.0000000…
1.1;1.2;3.4;0.029716764310;-0.0000000;-0.0000000;-0.0000000;-0.0000000;-0.0000000;-0.0000000;-0.0000000;-0.0000000;-0.0000000;-0.0000000;-0.0000000;-0.0000000;-0.0000000;-0.0000000;0.0000004;0.0000000;0.0000000;0.0000001;0.0000000;0.0000001;-0.0000000;-0.0000000;-0.0000000;0.0000000;-0.0000000;-0.0000000;-0.0000000;-0.0000000;0.0000000;0.0000001;0.0000002;0.0000000;0.0000000;-0.0000000;-0.0000000…
1.1;1.3;3.4;0.028895479888;-0.0000000;-0.0000000;-0.0000000;-0.0000000;-0.0000000;-0.0000000;-0.0000000;-0.0000000;-0.0000000;-0.0000000;-0.0000000;-0.0000000;-0.0000000;-0.0000000;0.0000004;0.0000000;0.0000000;0.0000001;0.0000000;0.0000001;-0.0000000;-0.0000000;-0.0000000;0.0000000;-0.0000000;-0.0000000;-0.0000000;0.0000000;0.0000000;0.0000001;0.0000002;0.0000000;0.0000000;-0.0000000;-0.0000000;…
1.1;1.4;3.4;0.028164693674;-0.0000000;-0.0000000;-0.0000000;-0.0000000;-0.0000000;-0.0000000;-0.0000000;-0.0000000;-0.0000000;-0.0000000;-0.0000000;-0.0000000;-0.0000000;-0.0000000;0.0000003;0.0000000;0.0000000;0.0000001;0.0000000;0.0000001;-0.0000000;-0.0000000;-0.0000000;0.0000000;-0.0000000;-0.0000000;0.0000000;0.0000000;0.0000001;0.0000001;0.0000003;0.0000000;0.0000000;-0.0000000;-0.0000000;0…
1.1;1.5;3.4;0.027515481200;-0.0000000;-0.0000000;-0.0000000;-0.0000000;-0.0000000;-0.0000000;-0.0000000;-0.0000000;-0.0000000;-0.0000000;-0.0000000;-0.0000000;-0.0000000;-0.0000000;0.0000003;0.0000000;0.0000000;0.0000002;0.0000000;0.0000001;-0.0000000;-0.0000000;-0.0000000;0.0000000;-0.0000000;-0.0000000;0.0000000;0.0000000;0.0000001;0.0000001;0.0000003;-0.0000000;0.0000000;-0.0000000;0.0000000;0…
1.1;1.6;3.4;0.026932575455;-0.0000000;-0.0000000;-0.0000000;-0.0000000;-0.0000000;-0.0000000;-0.0000000;-0.0000000;-0.0000000;-0.0000000;-0.0000000;-0.0000000;-0.0000000;-0.0000000;0.0000003;0.0000000;0.0000000;0.0000002;0.0000000;0.0000001;-0.0000000;-0.0000000;-0.0000000;0.0000001;-0.0000000;-0.0000000;0.0000000;0.0000001;0.0000001;0.0000001;0.0000003;-0.0000000;0.0000000;-0.0000000;0.0000000;0…
1.1;1.7;3.4;0.026396082504;-0.0000000;-0.0000000;-0.0000000;-0.0000000;-0.0000000;-0.0000000;-0.0000000;-0.0000000;-0.0000000;-0.0000000;-0.0000000;-0.0000000;-0.0000000;-0.0000000;0.0000003;0.0000000;0.0000000;0.0000002;0.0000000;0.0000001;-0.0000000;-0.0000000;-0.0000000;0.0000001;-0.0000000;-0.0000000;0.0000000;0.0000001;0.0000001;0.0000001;0.0000004;-0.0000000;0.0000001;-0.0000000;0.0000000;0…
1.1;1.8;3.4;0.025883395809;-0.0000000;-0.0000000;-0.0000000;-0.0000000;-0.0000000;-0.0000000;-0.0000000;-0.0000000;-0.0000000;-0.0000000;-0.0000000;-0.0000000;-0.0000000;-0.0000000;0.0000003;0.0000000;0.0000000;0.0000002;0.0000001;0.0000001;-0.0000000;-0.0000000;-0.0000000;0.0000001;-0.0000000;-0.0000000;0.0000000;0.0000001;0.0000001;0.0000001;0.0000004;-0.0000000;0.0000001;-0.0000000;0.0000000;0…
1.1;1.9;3.4;0.025371156734;-0.0000000;-0.0000000;-0.0000000;-0.0000000;-0.0000000;-0.0000000;-0.0000000;-0.0000000;-0.0000000;-0.0000000;-0.0000000;-0.0000000;-0.0000000;-0.0000000;0.0000002;0.0000000;0.0000000;0.0000003;0.0000001;0.0000000;-0.0000000;-0.0000000;-0.0000000;0.0000001;-0.0000000;-0.0000000;0.0000000;0.0000001;0.0000001;0.0000001;0.0000005;-0.0000000;0.0000001;-0.0000000;0.0000000;0…
1.1;2.0;3.4;0.024837111337;-0.0000000;-0.0000000;-0.0000000;-0.0000000;-0.0000000;-0.0000000;-0.0000000;-0.0000000;-0.0000000;-0.0000000;-0.0000000;-0.0000000;-0.0000000;-0.0000000;0.0000002;0.0000000;0.0000000;0.0000003;0.0000001;0.0000000;-0.0000000;-0.0000000;0.0000000;0.0000002;-0.0000000;0.0000000;0.0000000;0.0000001;0.0000001;0.0000001;0.0000006;-0.0000000;0.0000001;-0.0000000;0.0000000;0.0…
1.1;2.1;3.4;0.024261727095;-0.0000000;-0.0000000;-0.0000000;-0.0000000;-0.0000000;-0.0000000;-0.0000000;-0.0000000;-0.0000000;-0.0000000;-0.0000000;-0.0000000;-0.0000000;-0.0000000;0.0000002;0.0000000;0.0000000;0.0000004;0.0000001;0.0000000;-0.0000000;-0.0000000;0.0000000;0.0000002;0.0000000;0.0000000;0.0000000;0.0000002;0.0000001;0.0000001;0.0000006;-0.0000000;0.0000001;-0.0000000;0.0000000;0.00…
1.1;2.2;3.4;0.023629458335;-0.0000000;-0.0000000;-0.0000000;-0.0000000;-0.0000000;-0.0000000;-0.0000000;-0.0000000;-0.0000000;-0.0000000;-0.0000000;-0.0000000;-0.0000000;-0.0000000;0.0000002;0.0000000;0.0000000;0.0000004;0.0000001;0.0000000;-0.0000000;-0.0000000;0.0000000;0.0000002;0.0000000;0.0000000;0.0000000;0.0000002;0.0000001;0.0000001;0.0000007;0.0000000;0.0000001;-0.0000000;0.0000000;0.000…
1.1;2.3;3.4;0.022929584647;-0.0000000;-0.0000000;-0.0000000;-0.0000000;-0.0000000;-0.0000000;-0.0000000;-0.0000000;-0.0000000;-0.0000000;-0.0000000;-0.0000000;-0.0000000;-0.0000000;0.0000001;0.0000000;0.0000000;0.0000004;0.0000001;0.0000000;-0.0000000;-0.0000000;0.0000000;0.0000003;0.0000000;0.0000000;0.0000000;0.0000002;0.0000001;0.0000001;0.0000008;0.0000000;0.0000001;-0.0000000;0.0000000;0.000…
1.1;2.4;3.4;0.022156589577;-0.0000000;-0.0000000;-0.0000000;-0.0000000;-0.0000000;-0.0000000;-0.0000000;-0.0000000;-0.0000000;-0.0000000;-0.0000000;-0.0000000;-0.0000000;-0.0000000;0.0000001;0.0000000;0.0000000;0.0000004;0.0000001;0.0000000;-0.0000000;-0.0000000;0.0000000;0.0000003;0.0000000;0.0000000;0.0000000;0.0000002;0.0000001;0.0000001;0.0000008;0.0000000;0.0000001;-0.0000000;0.0000000;0.000…
1.1;2.5;3.4;0.021310092385;-0.0000000;-0.0000000;-0.0000000;-0.0000000;-0.0000000;-0.0000000;-0.0000000;-0.0000000;-0.0000000;-0.0000000;-0.0000000;-0.0000000;-0.0000000;-0.0000000;0.0000001;0.0000000;0.0000000;0.0000005;0.0000001;0.0000000;0.0000000;-0.0000000;0.0000000;0.0000003;0.0000000;0.0000000;0.0000000;0.0000002;0.0000001;0.0000001;0.0000009;0.0000000;0.0000002;-0.0000000;0.0000000;0.0000…
1.1;2.6;3.4;0.020394387999;-0.0000000;-0.0000000;-0.0000000;-0.0000000;-0.0000000;-0.0000000;-0.0000000;-0.0000000;-0.0000000;-0.0000000;-0.0000000;-0.0000000;-0.0000000;-0.0000000;0.0000000;0.0000000;-0.0000000;0.0000005;0.0000001;0.0000000;0.0000000;0.0000000;0.0000000;0.0000004;0.0000000;0.0000000;0.0000000;0.0000003;0.0000001;0.0000001;0.0000009;0.0000000;0.0000002;-0.0000000;0.0000000;0.0000…
1.1;2.7;3.4;0.019417683706;-0.0000000;-0.0000000;-0.0000000;-0.0000000;-0.0000000;-0.0000000;-0.0000000;-0.0000000;-0.0000000;-0.0000000;-0.0000000;-0.0000000;-0.0000000;-0.0000000;0.0000000;0.0000000;-0.0000000;0.0000005;0.0000001;0.0000000;0.0000000;0.0000000;0.0000000;0.0000004;0.0000000;0.0000000;0.0000000;0.0000003;0.0000000;0.0000000;0.0000009;0.0000000;0.0000002;-0.0000000;-0.0000000;0.000…
1.1;2.8;3.4;0.018391141591;-0.0000000;-0.0000000;-0.0000000;-0.0000000;-0.0000000;-0.0000000;-0.0000000;-0.0000000;-0.0000000;-0.0000000;-0.0000000;-0.0000000;-0.0000000;-0.0000000;0.0000000;0.0000000;-0.0000000;0.0000005;0.0000001;0.0000000;0.0000000;0.0000000;0.0000000;0.0000004;0.0000000;0.0000000;0.0000000;0.0000003;0.0000000;0.0000000;0.0000010;0.0000000;0.0000002;-0.0000000;-0.0000000;0.000…
1.1;2.9;3.4;0.017327841119;-0.0000000;-0.0000000;-0.0000000;-0.0000000;-0.0000000;-0.0000000;-0.0000000;-0.0000000;-0.0000000;-0.0000000;-0.0000000;-0.0000000;-0.0000000;-0.0000000;-0.0000000;0.0000000;-0.0000000;0.0000005;0.0000001;0.0000000;0.0000000;0.0000000;0.0000000;0.0000004;0.0000000;0.0000000;0.0000000;0.0000003;0.0000000;0.0000000;0.0000010;0.0000001;0.0000002;-0.0000000;-0.0000000;0.00…
1.1;3.0;3.4;0.016241767366;-0.0000000;-0.0000000;-0.0000000;-0.0000000;-0.0000000;-0.0000000;-0.0000000;-0.0000000;-0.0000000;-0.0000000;-0.0000000;-0.0000000;-0.0000000;-0.0000000;-0.0000000;0.0000000;-0.0000000;0.0000005;0.0000001;0.0000000;0.0000000;0.0000000;0.0000000;0.0000005;0.0000000;0.0000000;0.0000000;0.0000003;0.0000000;0.0000000;0.0000010;0.0000001;0.0000002;-0.0000000;-0.0000000;0.00…
1.1;3.1;3.4;0.015146910089;-0.0000000;-0.0000000;-0.0000000;-0.0000000;-0.0000000;-0.0000000;-0.0000000;-0.0000000;-0.0000000;-0.0000000;-0.0000000;-0.0000000;-0.0000000;-0.0000000;-0.0000000;0.0000000;-0.0000000;0.0000005;0.0000001;0.0000000;0.0000000;0.0000000;0.0000000;0.0000005;0.0000000;0.0000000;0.0000000;0.0000003;0.0000000;0.0000000;0.0000010;0.0000001;0.0000002;-0.0000000;-0.0000000;0.00…
1.1;3.2;3.4;0.014056531482;-0.0000000;-0.0000000;-0.0000000;-0.0000000;-0.0000000;-0.0000000;-0.0000000;-0.0000000;-0.0000000;-0.0000000;-0.0000000;-0.0000000;-0.0000000;-0.0000000;-0.0000000;0.0000000;-0.0000000;0.0000005;0.0000001;0.0000000;0.0000000;0.0000000;0.0000000;0.0000005;0.0000000;0.0000000;0.0000000;0.0000003;0.0000000;0.0000000;0.0000009;0.0000001;0.0000002;-0.0000000;-0.0000000;0.00…
1.1;3.3;3.4;0.012982631166;-0.0000000;-0.0000000;-0.0000000;-0.0000000;-0.0000000;-0.0000000;-0.0000000;-0.0000000;-0.0000000;-0.0000000;-0.0000000;-0.0000000;-0.0000000;-0.0000000;-0.0000000;0.0000000;-0.0000000;0.0000005;0.0000001;0.0000000;0.0000000;0.0000000;0.0000000;0.0000005;0.0000000;0.0000000;0.0000000;0.0000003;0.0000000;0.0000000;0.0000009;0.0000001;0.0000002;-0.0000000;-0.0000000;0.00…
1.1;3.4;3.4;0.011935609968;-0.0000000;-0.0000000;-0.0000000;-0.0000000;-0.0000000;-0.0000000;-0.0000000;-0.0000000;-0.0000000;-0.0000000;-0.0000000;-0.0000000;-0.0000000;-0.0000000;-0.0000000;0.0000000;-0.0000000;0.0000005;0.0000001;0.0000000;0.0000000;0.0000000;0.0000000;0.0000005;0.0000000;0.0000000;0.0000000;0.0000003;0.0000000;0.0000000;0.0000009;0.0000001;0.0000002;-0.0000000;-0.0000000;0.00…
1.1;3.5;3.4;0.010924112827;-0.0000000;-0.0000000;-0.0000000;-0.0000000;-0.0000000;-0.0000000;-0.0000000;-0.0000000;-0.0000000;-0.0000000;-0.0000000;-0.0000000;-0.0000000;-0.0000000;-0.0000000;0.0000000;-0.0000000;0.0000004;0.0000001;0.0000000;0.0000000;0.0000000;0.0000000;0.0000005;0.0000000;0.0000000;0.0000000;0.0000003;0.0000000;0.0000000;0.0000008;0.0000001;0.0000002;-0.0000000;0.0000000;0.000…
1.1;3.6;3.4;0.009955017273;-0.0000000;-0.0000000;-0.0000000;-0.0000000;-0.0000000;-0.0000000;-0.0000000;-0.0000000;-0.0000000;-0.0000000;-0.0000000;-0.0000000;-0.0000000;-0.0000000;-0.0000000;0.0000000;-0.0000000;0.0000004;0.0000001;0.0000000;0.0000000;0.0000000;0.0000000;0.0000005;0.0000000;0.0000000;0.0000000;0.0000003;0.0000000;0.0000000;0.0000008;0.0000001;0.0000002;-0.0000000;0.0000000;0.000…
1.1;3.7;3.4;0.009033527687;-0.0000000;-0.0000000;-0.0000000;-0.0000000;-0.0000000;-0.0000000;-0.0000000;-0.0000000;-0.0000000;-0.0000000;-0.0000000;-0.0000000;-0.0000000;-0.0000000;-0.0000000;0.0000000;-0.0000000;0.0000004;0.0000001;0.0000000;0.0000000;0.0000000;0.0000000;0.0000005;0.0000000;0.0000000;0.0000000;0.0000003;0.0000000;0.0000000;0.0000007;0.0000001;0.0000001;-0.0000000;0.0000000;0.000…
1.1;3.8;3.4;0.008163335861;-0.0000000;-0.0000000;-0.0000000;-0.0000000;-0.0000000;-0.0000000;-0.0000000;-0.0000000;-0.0000000;-0.0000000;-0.0000000;-0.0000000;-0.0000000;-0.0000000;-0.0000000;-0.0000000;-0.0000000;0.0000003;0.0000001;0.0000000;0.0000000;0.0000000;-0.0000000;0.0000005;0.0000000;0.0000000;0.0000000;0.0000003;0.0000000;0.0000000;0.0000006;0.0000001;0.0000001;-0.0000000;0.0000000;0.0…
1.1;3.9;3.4;0.007346813566;-0.0000000;-0.0000000;-0.0000000;-0.0000000;-0.0000000;-0.0000000;-0.0000000;-0.0000000;-0.0000000;-0.0000000;-0.0000000;-0.0000000;-0.0000000;-0.0000000;-0.0000000;-0.0000000;-0.0000000;0.0000003;0.0000001;0.0000000;0.0000000;0.0000000;-0.0000000;0.0000005;0.0000000;0.0000000;0.0000000;0.0000003;0.0000000;0.0000000;0.0000006;0.0000001;0.0000001;-0.0000000;0.0000000;0.0…
1.1;4.0;3.4;0.006585210736;-0.0000000;-0.0000000;-0.0000000;-0.0000000;-0.0000000;-0.0000000;-0.0000000;-0.0000000;-0.0000000;-0.0000000;-0.0000000;-0.0000000;-0.0000000;-0.0000000;0.0000000;-0.0000000;-0.0000000;0.0000003;0.0000001;0.0000000;0.0000000;0.0000000;-0.0000000;0.0000005;0.0000000;0.0000000;0.0000000;0.0000003;-0.0000000;0.0000000;0.0000005;0.0000001;0.0000001;-0.0000000;0.0000000;0.0…
1.1;4.1;3.4;0.005878841704;-0.0000000;-0.0000000;-0.0000000;-0.0000000;-0.0000000;-0.0000000;-0.0000000;-0.0000000;-0.0000000;-0.0000000;-0.0000000;-0.0000000;-0.0000000;-0.0000000;0.0000000;-0.0000000;-0.0000000;0.0000002;0.0000001;0.0000000;0.0000000;0.0000000;-0.0000000;0.0000005;0.0000000;0.0000000;0.0000000;0.0000003;-0.0000000;0.0000000;0.0000005;0.0000001;0.0000001;-0.0000000;0.0000000;0.0…
1.1;4.2;3.4;0.005227250023;-0.0000000;-0.0000000;-0.0000000;-0.0000000;-0.0000000;-0.0000000;-0.0000000;-0.0000000;-0.0000000;-0.0000000;-0.0000000;-0.0000000;-0.0000000;-0.0000000;0.0000000;-0.0000000;-0.0000000;0.0000002;0.0000001;0.0000000;0.0000000;0.0000000;-0.0000000;0.0000004;0.0000000;0.0000000;0.0000000;0.0000002;-0.0000000;0.0000000;0.0000004;0.0000001;0.0000001;-0.0000000;0.0000000;0.0…
1.1;4.3;3.4;0.004629348962;-0.0000000;-0.0000000;-0.0000000;-0.0000000;-0.0000000;-0.0000000;-0.0000000;-0.0000000;-0.0000000;-0.0000000;-0.0000000;-0.0000000;-0.0000000;-0.0000000;0.0000000;-0.0000000;-0.0000000;0.0000002;0.0000001;0.0000000;0.0000000;0.0000000;-0.0000000;0.0000004;0.0000000;0.0000000;0.0000000;0.0000002;-0.0000000;0.0000000;0.0000003;0.0000001;0.0000001;-0.0000000;0.0000000;0.0…
1.1;4.4;3.4;0.004083539214;-0.0000000;-0.0000000;-0.0000000;-0.0000000;-0.0000000;-0.0000000;-0.0000000;-0.0000000;-0.0000000;-0.0000000;-0.0000000;-0.0000000;-0.0000000;-0.0000000;0.0000001;-0.0000000;-0.0000000;0.0000001;0.0000001;0.0000000;0.0000000;0.0000000;-0.0000000;0.0000004;0.0000000;0.0000000;0.0000000;0.0000002;-0.0000000;0.0000000;0.0000003;0.0000000;0.0000001;-0.0000000;0.0000000;0.0…
1.1;4.5;3.4;0.003587807758;-0.0000000;-0.0000000;-0.0000000;-0.0000000;-0.0000000;-0.0000000;-0.0000000;-0.0000000;-0.0000000;-0.0000000;-0.0000000;-0.0000000;-0.0000000;-0.0000000;0.0000001;-0.0000000;-0.0000000;0.0000001;0.0000000;0.0000000;-0.0000000;0.0000000;-0.0000000;0.0000004;0.0000000;0.0000000;0.0000000;0.0000002;0.0000000;0.0000000;0.0000003;0.0000000;0.0000001;0.0000000;0.0000000;0.00…
1.1;4.6;3.4;0.003139812605;-0.0000000;-0.0000000;-0.0000000;-0.0000000;-0.0000000;-0.0000000;-0.0000000;-0.0000000;-0.0000000;-0.0000000;-0.0000000;-0.0000000;-0.0000000;-0.0000000;0.0000001;-0.0000000;-0.0000000;0.0000001;0.0000000;-0.0000000;-0.0000000;0.0000000;-0.0000000;0.0000004;0.0000000;0.0000000;0.0000000;0.0000002;0.0000000;0.0000000;0.0000002;0.0000000;0.0000001;0.0000000;0.0000000;0.0…
1.1;4.7;3.4;0.002736957628;-0.0000000;-0.0000000;-0.0000000;-0.0000000;-0.0000000;-0.0000000;-0.0000000;-0.0000000;-0.0000000;-0.0000000;-0.0000000;-0.0000000;-0.0000000;-0.0000000;0.0000001;-0.0000000;-0.0000000;0.0000000;0.0000000;-0.0000000;-0.0000000;0.0000000;0.0000000;0.0000004;0.0000000;-0.0000000;0.0000000;0.0000002;0.0000000;0.0000000;0.0000002;0.0000000;0.0000000;0.0000000;0.0000000;0.0…
1.1;4.8;3.4;0.002376460621;-0.0000000;-0.0000000;-0.0000000;-0.0000000;-0.0000000;-0.0000000;-0.0000000;-0.0000000;-0.0000000;-0.0000000;-0.0000000;-0.0000000;-0.0000000;-0.0000000;0.0000001;-0.0000000;-0.0000000;0.0000000;0.0000000;-0.0000000;-0.0000000;0.0000000;0.0000000;0.0000003;0.0000000;-0.0000000;0.0000000;0.0000001;0.0000000;0.0000000;0.0000001;0.0000000;0.0000000;0.0000000;0.0000000;0.0…
1.1;4.9;3.4;0.002055416325;-0.0000000;-0.0000000;-0.0000000;-0.0000000;-0.0000000;-0.0000000;-0.0000000;-0.0000000;-0.0000000;-0.0000000;-0.0000000;-0.0000000;-0.0000000;-0.0000000;0.0000001;-0.0000000;-0.0000000;0.0000000;0.0000000;-0.0000000;-0.0000000;0.0000000;0.0000000;0.0000003;0.0000000;-0.0000000;0.0000000;0.0000001;0.0000000;0.0000000;0.0000001;0.0000000;0.0000000;0.0000000;0.0000000;0.0…
1.1;5.0;3.4;0.001770855018;-0.0000000;-0.0000000;-0.0000000;-0.0000000;-0.0000000;-0.0000000;-0.0000000;-0.0000000;-0.0000000;-0.0000000;-0.0000000;-0.0000000;-0.0000000;-0.0000000;0.0000001;0.0000000;-0.0000000;0.0000000;0.0000000;-0.0000000;-0.0000000;0.0000000;0.0000000;0.0000003;0.0000000;-0.0000000;0.0000000;0.0000001;0.0000000;0.0000000;0.0000001;0.0000000;0.0000000;0.0000000;0.0000000;0.00…
1.1;5.1;3.4;0.001519796347;-0.0000000;-0.0000000;-0.0000000;-0.0000000;-0.0000000;-0.0000000;-0.0000000;-0.0000000;-0.0000000;-0.0000000;-0.0000000;-0.0000000;-0.0000000;-0.0000000;0.0000001;0.0000000;-0.0000000;-0.0000000;0.0000000;-0.0000000;-0.0000000;0.0000000;0.0000000;0.0000003;0.0000000;-0.0000000;0.0000000;0.0000001;0.0000000;0.0000000;0.0000001;0.0000000;0.0000000;0.0000000;0.0000000;0.0…
1.1;5.2;3.4;0.001299297627;-0.0000000;-0.0000000;-0.0000000;-0.0000000;-0.0000000;-0.0000000;-0.0000000;-0.0000000;-0.0000000;-0.0000000;-0.0000000;-0.0000000;-0.0000000;-0.0000000;0.0000001;0.0000000;-0.0000000;-0.0000000;0.0000000;-0.0000000;-0.0000000;0.0000000;0.0000000;0.0000003;0.0000000;-0.0000000;0.0000000;0.0000001;0.0000000;0.0000000;0.0000001;0.0000000;0.0000000;0.0000000;0.0000000;0.0…
1.1;5.3;3.4;0.001106495734;-0.0000000;-0.0000000;-0.0000000;-0.0000000;-0.0000000;-0.0000000;-0.0000000;-0.0000000;-0.0000000;-0.0000000;-0.0000000;-0.0000000;-0.0000000;-0.0000000;0.0000001;0.0000000;-0.0000000;-0.0000000;0.0000000;-0.0000000;-0.0000000;0.0000000;0.0000000;0.0000002;0.0000000;-0.0000000;0.0000000;0.0000001;0.0000000;0.0000000;0.0000001;0.0000000;0.0000000;0.0000000;0.0000000;0.0…
1.1;5.4;3.4;0.000938641847;-0.0000000;-0.0000000;-0.0000000;-0.0000000;-0.0000000;-0.0000000;-0.0000000;-0.0000000;-0.0000000;-0.0000000;-0.0000000;-0.0000000;-0.0000000;-0.0000000;0.0000001;0.0000000;-0.0000000;-0.0000000;0.0000000;-0.0000000;-0.0000000;0.0000000;0.0000000;0.0000002;0.0000000;-0.0000000;0.0000000;0.0000001;0.0000000;0.0000000;0.0000000;0.0000000;0.0000000;0.0000000;0.0000000;0.0…
1.1;5.5;3.4;0.000793128726;-0.0000000;-0.0000000;-0.0000000;-0.0000000;-0.0000000;-0.0000000;-0.0000000;-0.0000000;-0.0000000;-0.0000000;-0.0000000;-0.0000000;-0.0000000;-0.0000000;0.0000001;0.0000000;-0.0000000;-0.0000000;0.0000000;-0.0000000;-0.0000000;0.0000000;0.0000000;0.0000002;0.0000000;-0.0000000;0.0000000;0.0000001;0.0000000;0.0000000;0.0000000;0.0000000;0.0000000;0.0000000;0.0000000;0.0…
1.1;5.6;3.4;0.000667510521;-0.0000000;-0.0000000;-0.0000000;-0.0000000;-0.0000000;-0.0000000;-0.0000000;-0.0000000;-0.0000000;-0.0000000;-0.0000000;-0.0000000;-0.0000000;-0.0000000;0.0000001;0.0000000;-0.0000000;-0.0000000;0.0000000;-0.0000000;-0.0000000;0.0000000;0.0000000;0.0000002;0.0000000;-0.0000000;0.0000000;0.0000000;0.0000000;0.0000000;0.0000000;0.0000000;0.0000000;0.0000000;0.0000000;0.0…
1.1;5.7;3.4;0.000559515594;-0.0000000;-0.0000000;-0.0000000;-0.0000000;-0.0000000;-0.0000000;-0.0000000;-0.0000000;-0.0000000;-0.0000000;-0.0000000;-0.0000000;-0.0000000;-0.0000000;0.0000001;0.0000000;-0.0000000;-0.0000000;0.0000000;-0.0000000;-0.0000000;0.0000000;0.0000000;0.0000002;0.0000000;-0.0000000;0.0000000;0.0000000;0.0000000;0.0000000;0.0000000;0.0000000;0.0000000;0.0000000;0.0000000;0.0…
1.1;5.8;3.4;0.000467053070;-0.0000000;-0.0000000;-0.0000000;-0.0000000;-0.0000000;-0.0000000;-0.0000000;-0.0000000;-0.0000000;-0.0000000;-0.0000000;-0.0000000;-0.0000000;-0.0000000;0.0000001;0.0000000;0.0000000;-0.0000000;-0.0000000;-0.0000000;-0.0000000;0.0000000;0.0000000;0.0000001;0.0000000;-0.0000000;0.0000000;0.0000000;0.0000000;0.0000000;0.0000000;0.0000000;0.0000000;0.0000000;0.0000000;0.0…
1.1;5.9;3.4;0.000388214070;-0.0000000;-0.0000000;-0.0000000;-0.0000000;-0.0000000;-0.0000000;-0.0000000;-0.0000000;-0.0000000;-0.0000000;-0.0000000;-0.0000000;-0.0000000;-0.0000000;0.0000000;0.0000000;0.0000000;-0.0000000;-0.0000000;-0.0000000;-0.0000000;0.0000000;0.0000000;0.0000001;0.0000000;-0.0000000;0.0000000;0.0000000;0.0000000;0.0000000;0.0000000;0.0000000;0.0000000;0.0000000;0.0000000;0.0…
1.1;6.0;3.4;0.000321268648;-0.0000000;-0.0000000;-0.0000000;-0.0000000;-0.0000000;-0.0000000;-0.0000000;-0.0000000;-0.0000000;-0.0000000;-0.0000000;-0.0000000;-0.0000000;-0.0000000;0.0000000;0.0000000;0.0000000;-0.0000000;-0.0000000;-0.0000000;-0.0000000;0.0000000;0.0000000;0.0000001;0.0000000;-0.0000000;0.0000000;0.0000000;0.0000000;0.0000000;0.0000000;0.0000000;0.0000000;0.0000000;0.0000000;0.0…
1.2;0.0;3.4;0.038690915767;-0.0000000;-0.0000000;-0.0000000;-0.0000000;-0.0000000;-0.0000000;-0.0000000;-0.0000000;-0.0000000;-0.0000000;-0.0000000;-0.0000000;-0.0000000;-0.0000000;0.0000005;0.0000000;0.0000001;-0.0000000;-0.0000000;0.0000001;-0.0000000;0.0000000;-0.0000000;-0.0000000;0.0000000;-0.0000000;-0.0000000;-0.0000000;-0.0000000;0.0000002;-0.0000000;0.0000001;-0.0000000;-0.0000000;-0.000…
1.2;0.1;3.4;0.038577897628;-0.0000000;-0.0000000;-0.0000000;-0.0000000;-0.0000000;-0.0000000;-0.0000000;-0.0000000;-0.0000000;-0.0000000;-0.0000000;-0.0000000;-0.0000000;-0.0000000;0.0000005;0.0000000;0.0000001;-0.0000000;-0.0000000;0.0000001;-0.0000000;0.0000000;-0.0000000;-0.0000000;0.0000000;-0.0000000;-0.0000000;-0.0000000;-0.0000000;0.0000002;-0.0000000;0.0000001;-0.0000000;-0.0000000;-0.000…
1.2;0.2;3.4;0.038244505008;-0.0000000;-0.0000000;-0.0000000;-0.0000000;-0.0000000;-0.0000000;-0.0000000;-0.0000000;-0.0000000;-0.0000000;-0.0000000;-0.0000000;-0.0000000;-0.0000000;0.0000005;0.0000000;0.0000001;0.0000000;-0.0000000;0.0000001;-0.0000000;0.0000000;-0.0000000;-0.0000000;0.0000000;-0.0000000;-0.0000000;-0.0000000;0.0000000;0.0000002;0.0000000;0.0000001;-0.0000000;-0.0000000;-0.000000…
1.2;0.3;3.4;0.037707263557;-0.0000000;-0.0000000;-0.0000000;-0.0000000;-0.0000000;-0.0000000;-0.0000000;-0.0000000;-0.0000000;-0.0000000;-0.0000000;-0.0000000;-0.0000000;-0.0000000;0.0000005;0.0000000;0.0000001;0.0000000;-0.0000000;0.0000001;-0.0000000;0.0000000;-0.0000000;-0.0000000;0.0000000;-0.0000000;-0.0000000;-0.0000000;0.0000000;0.0000002;0.0000000;0.0000001;0.0000000;-0.0000000;-0.0000000…
1.2;0.4;3.4;0.036992232921;-0.0000000;-0.0000000;-0.0000000;-0.0000000;-0.0000000;-0.0000000;-0.0000000;-0.0000000;-0.0000000;-0.0000000;-0.0000000;-0.0000000;-0.0000000;-0.0000000;0.0000005;0.0000000;0.0000001;0.0000000;0.0000000;0.0000001;-0.0000000;0.0000000;-0.0000000;-0.0000000;0.0000000;-0.0000000;-0.0000000;-0.0000000;0.0000000;0.0000002;0.0000000;0.0000001;0.0000000;-0.0000000;-0.0000000;…
1.2;0.5;3.4;0.036132947338;-0.0000000;-0.0000000;-0.0000000;-0.0000000;-0.0000000;-0.0000000;-0.0000000;-0.0000000;-0.0000000;-0.0000000;-0.0000000;-0.0000000;-0.0000000;-0.0000000;0.0000004;0.0000000;0.0000000;0.0000000;0.0000000;0.0000001;-0.0000000;0.0000000;-0.0000000;-0.0000000;0.0000000;-0.0000000;-0.0000000;-0.0000000;0.0000000;0.0000002;0.0000000;0.0000001;0.0000000;-0.0000000;-0.0000000;…
1.2;0.6;3.4;0.035167837651;-0.0000000;-0.0000000;-0.0000000;-0.0000000;-0.0000000;-0.0000000;-0.0000000;-0.0000000;-0.0000000;-0.0000000;-0.0000000;-0.0000000;-0.0000000;-0.0000000;0.0000004;0.0000001;0.0000000;0.0000000;0.0000000;0.0000001;-0.0000000;0.0000000;-0.0000000;-0.0000000;-0.0000000;-0.0000000;-0.0000000;-0.0000000;0.0000000;0.0000002;0.0000001;0.0000001;0.0000000;-0.0000000;-0.0000000…
1.2;0.7;3.4;0.034137386399;-0.0000000;-0.0000000;-0.0000000;-0.0000000;-0.0000000;-0.0000000;-0.0000000;-0.0000000;-0.0000000;-0.0000000;-0.0000000;-0.0000000;-0.0000000;-0.0000000;0.0000004;0.0000001;0.0000000;0.0000000;0.0000000;0.0000001;-0.0000000;0.0000000;-0.0000000;-0.0000000;-0.0000000;0.0000000;-0.0000000;-0.0000000;0.0000000;0.0000002;0.0000001;0.0000001;0.0000000;-0.0000000;-0.0000000;…
1.2;0.8;3.4;0.033081275734;-0.0000000;-0.0000000;-0.0000000;-0.0000000;-0.0000000;-0.0000000;-0.0000000;-0.0000000;-0.0000000;-0.0000000;-0.0000000;-0.0000000;-0.0000000;-0.0000000;0.0000004;0.0000001;0.0000000;0.0000000;0.0000000;0.0000001;-0.0000000;0.0000000;-0.0000000;-0.0000000;-0.0000000;0.0000000;-0.0000000;-0.0000000;0.0000000;0.0000002;0.0000001;0.0000001;0.0000000;-0.0000000;-0.0000000;…
1.2;0.9;3.4;0.032035766346;-0.0000000;-0.0000000;-0.0000000;-0.0000000;-0.0000000;-0.0000000;-0.0000000;-0.0000000;-0.0000000;-0.0000000;-0.0000000;-0.0000000;-0.0000000;-0.0000000;0.0000004;0.0000001;0.0000000;0.0000000;0.0000000;0.0000001;-0.0000000;0.0000000;-0.0000000;-0.0000000;-0.0000000;0.0000000;-0.0000000;-0.0000000;0.0000000;0.0000002;0.0000001;0.0000001;0.0000000;-0.0000000;-0.0000000;…
1.2;1.0;3.4;0.031031501901;-0.0000000;-0.0000000;-0.0000000;-0.0000000;-0.0000000;-0.0000000;-0.0000000;-0.0000000;-0.0000000;-0.0000000;-0.0000000;-0.0000000;-0.0000000;-0.0000000;0.0000004;0.0000001;0.0000000;0.0000001;0.0000000;0.0000001;-0.0000000;-0.0000000;-0.0000000;-0.0000000;-0.0000000;0.0000000;-0.0000000;-0.0000000;0.0000000;0.0000001;0.0000001;0.0000000;0.0000000;-0.0000000;-0.0000000…
1.2;1.1;3.4;0.030091876890;-0.0000000;-0.0000000;-0.0000000;-0.0000000;-0.0000000;-0.0000000;-0.0000000;-0.0000000;-0.0000000;-0.0000000;-0.0000000;-0.0000000;-0.0000000;-0.0000000;0.0000004;0.0000001;0.0000000;0.0000001;0.0000000;0.0000001;-0.0000000;-0.0000000;-0.0000000;0.0000000;-0.0000000;-0.0000000;-0.0000000;-0.0000000;0.0000000;0.0000001;0.0000002;0.0000000;0.0000000;-0.0000000;-0.0000000…
1.2;1.2;3.4;0.029232045575;-0.0000000;-0.0000000;-0.0000000;-0.0000000;-0.0000000;-0.0000000;-0.0000000;-0.0000000;-0.0000000;-0.0000000;-0.0000000;-0.0000000;-0.0000000;-0.0000000;0.0000004;0.0000001;0.0000000;0.0000001;0.0000000;0.0000001;-0.0000000;-0.0000000;-0.0000000;0.0000000;-0.0000000;-0.0000000;-0.0000000;-0.0000000;0.0000000;0.0000001;0.0000002;0.0000000;0.0000000;-0.0000000;-0.0000000…
1.2;1.3;3.4;0.028458592771;-0.0000000;-0.0000000;-0.0000000;-0.0000000;-0.0000000;-0.0000000;-0.0000000;-0.0000000;-0.0000000;-0.0000000;-0.0000000;-0.0000000;-0.0000000;-0.0000000;0.0000004;0.0000001;0.0000000;0.0000001;0.0000000;0.0000001;-0.0000000;-0.0000000;-0.0000000;0.0000000;-0.0000000;-0.0000000;-0.0000000;0.0000000;0.0000000;0.0000001;0.0000002;0.0000000;0.0000000;-0.0000000;-0.0000000;…
1.2;1.4;3.4;0.027769837610;-0.0000000;-0.0000000;-0.0000000;-0.0000000;-0.0000000;-0.0000000;-0.0000000;-0.0000000;-0.0000000;-0.0000000;-0.0000000;-0.0000000;-0.0000000;-0.0000000;0.0000003;0.0000001;0.0000000;0.0000001;0.0000000;0.0000001;-0.0000000;-0.0000000;-0.0000000;0.0000000;-0.0000000;-0.0000000;0.0000000;0.0000000;0.0000000;0.0000001;0.0000003;0.0000000;0.0000000;-0.0000000;-0.0000000;0…
1.2;1.5;3.4;0.027156700817;-0.0000000;-0.0000000;-0.0000000;-0.0000000;-0.0000000;-0.0000000;-0.0000000;-0.0000000;-0.0000000;-0.0000000;-0.0000000;-0.0000000;-0.0000000;-0.0000000;0.0000003;0.0000001;0.0000000;0.0000002;0.0000000;0.0000001;-0.0000000;-0.0000000;-0.0000000;0.0000000;-0.0000000;-0.0000000;0.0000000;0.0000000;0.0000000;0.0000001;0.0000003;-0.0000000;0.0000000;-0.0000000;-0.0000000;…
1.2;1.6;3.4;0.026604034106;-0.0000000;-0.0000000;-0.0000000;-0.0000000;-0.0000000;-0.0000000;-0.0000000;-0.0000000;-0.0000000;-0.0000000;-0.0000000;-0.0000000;-0.0000000;-0.0000000;0.0000003;0.0000001;0.0000000;0.0000002;0.0000000;0.0000001;-0.0000000;-0.0000000;-0.0000000;0.0000001;-0.0000000;-0.0000000;0.0000000;0.0000001;0.0000001;0.0000001;0.0000003;-0.0000000;0.0000001;-0.0000000;-0.0000000;…
1.2;1.7;3.4;0.026092286387;-0.0000000;-0.0000000;-0.0000000;-0.0000000;-0.0000000;-0.0000000;-0.0000000;-0.0000000;-0.0000000;-0.0000000;-0.0000000;-0.0000000;-0.0000000;-0.0000000;0.0000003;0.0000001;0.0000000;0.0000002;0.0000001;0.0000001;-0.0000000;-0.0000000;-0.0000000;0.0000001;-0.0000000;-0.0000000;0.0000000;0.0000001;0.0000001;0.0000001;0.0000004;-0.0000000;0.0000001;-0.0000000;-0.0000000;…
1.2;1.8;3.4;0.025599365349;-0.0000000;-0.0000000;-0.0000000;-0.0000000;-0.0000000;-0.0000000;-0.0000000;-0.0000000;-0.0000000;-0.0000000;-0.0000000;-0.0000000;-0.0000000;-0.0000000;0.0000003;0.0000001;0.0000000;0.0000003;0.0000001;0.0000000;-0.0000000;-0.0000000;-0.0000000;0.0000001;-0.0000000;-0.0000000;0.0000000;0.0000001;0.0000001;0.0000001;0.0000004;-0.0000000;0.0000001;-0.0000000;0.0000000;0…
1.2;1.9;3.4;0.025102545200;-0.0000000;-0.0000000;-0.0000000;-0.0000000;-0.0000000;-0.0000000;-0.0000000;-0.0000000;-0.0000000;-0.0000000;-0.0000000;-0.0000000;-0.0000000;-0.0000000;0.0000002;0.0000001;0.0000000;0.0000003;0.0000001;0.0000000;-0.0000000;-0.0000000;-0.0000000;0.0000001;-0.0000000;-0.0000000;0.0000000;0.0000001;0.0000001;0.0000001;0.0000005;-0.0000000;0.0000001;-0.0000000;0.0000000;0…
1.2;2.0;3.4;0.024580273293;-0.0000000;-0.0000000;-0.0000000;-0.0000000;-0.0000000;-0.0000000;-0.0000000;-0.0000000;-0.0000000;-0.0000000;-0.0000000;-0.0000000;-0.0000000;-0.0000000;0.0000002;0.0000001;0.0000000;0.0000003;0.0000001;0.0000000;-0.0000000;-0.0000000;-0.0000000;0.0000002;-0.0000000;-0.0000000;0.0000000;0.0000001;0.0000001;0.0000001;0.0000006;-0.0000000;0.0000001;-0.0000000;0.0000000;0…
1.2;2.1;3.4;0.024013741398;-0.0000000;-0.0000000;-0.0000000;-0.0000000;-0.0000000;-0.0000000;-0.0000000;-0.0000000;-0.0000000;-0.0000000;-0.0000000;-0.0000000;-0.0000000;-0.0000000;0.0000002;0.0000001;0.0000000;0.0000004;0.0000001;0.0000000;-0.0000000;-0.0000000;-0.0000000;0.0000002;0.0000000;-0.0000000;0.0000000;0.0000002;0.0000001;0.0000001;0.0000006;0.0000000;0.0000001;-0.0000000;0.0000000;0.0…
1.2;2.2;3.4;0.023388112024;-0.0000000;-0.0000000;-0.0000000;-0.0000000;-0.0000000;-0.0000000;-0.0000000;-0.0000000;-0.0000000;-0.0000000;-0.0000000;-0.0000000;-0.0000000;-0.0000000;0.0000002;0.0000001;0.0000000;0.0000004;0.0000001;0.0000000;-0.0000000;-0.0000000;0.0000000;0.0000002;0.0000000;-0.0000000;0.0000000;0.0000002;0.0000001;0.0000001;0.0000007;0.0000000;0.0000001;-0.0000000;0.0000000;0.00…
1.2;2.3;3.4;0.022693325266;-0.0000000;-0.0000000;-0.0000000;-0.0000000;-0.0000000;-0.0000000;-0.0000000;-0.0000000;-0.0000000;-0.0000000;-0.0000000;-0.0000000;-0.0000000;-0.0000000;0.0000001;0.0000001;0.0000000;0.0000004;0.0000001;0.0000000;-0.0000000;-0.0000000;0.0000000;0.0000003;0.0000000;0.0000000;0.0000000;0.0000002;0.0000001;0.0000001;0.0000007;0.0000000;0.0000002;-0.0000000;0.0000000;0.000…
1.2;2.4;3.4;0.021924454177;-0.0000000;-0.0000000;-0.0000000;-0.0000000;-0.0000000;-0.0000000;-0.0000000;-0.0000000;-0.0000000;-0.0000000;-0.0000000;-0.0000000;-0.0000000;-0.0000000;0.0000001;0.0000001;-0.0000000;0.0000004;0.0000001;0.0000000;-0.0000000;-0.0000000;0.0000000;0.0000003;0.0000000;0.0000000;0.0000000;0.0000002;0.0000001;0.0000001;0.0000008;0.0000000;0.0000002;-0.0000000;0.0000000;0.00…
1.2;2.5;3.4;0.021081621556;-0.0000000;-0.0000000;-0.0000000;-0.0000000;-0.0000000;-0.0000000;-0.0000000;-0.0000000;-0.0000000;-0.0000000;-0.0000000;-0.0000000;-0.0000000;-0.0000000;0.0000001;0.0000000;-0.0000000;0.0000005;0.0000001;0.0000000;-0.0000000;-0.0000000;0.0000000;0.0000003;0.0000000;0.0000000;0.0000000;0.0000002;0.0000001;0.0000001;0.0000009;0.0000000;0.0000002;-0.0000000;0.0000000;0.00…
1.2;2.6;3.4;0.020169532831;-0.0000000;-0.0000000;-0.0000000;-0.0000000;-0.0000000;-0.0000000;-0.0000000;-0.0000000;-0.0000000;-0.0000000;-0.0000000;-0.0000000;-0.0000000;-0.0000000;0.0000000;0.0000000;-0.0000000;0.0000005;0.0000001;0.0000000;0.0000000;0.0000000;0.0000000;0.0000004;0.0000000;0.0000000;0.0000000;0.0000003;0.0000000;0.0000001;0.0000009;0.0000000;0.0000002;-0.0000000;0.0000000;0.0000…
1.2;2.7;3.4;0.019196712582;-0.0000000;-0.0000000;-0.0000000;-0.0000000;-0.0000000;-0.0000000;-0.0000000;-0.0000000;-0.0000000;-0.0000000;-0.0000000;-0.0000000;-0.0000000;-0.0000000;0.0000000;0.0000000;-0.0000000;0.0000005;0.0000001;0.0000000;0.0000000;0.0000000;0.0000000;0.0000004;0.0000000;0.0000000;0.0000000;0.0000003;0.0000000;0.0000000;0.0000009;0.0000000;0.0000002;-0.0000000;-0.0000000;0.000…
1.2;2.8;3.4;0.018174552276;-0.0000000;-0.0000000;-0.0000000;-0.0000000;-0.0000000;-0.0000000;-0.0000000;-0.0000000;-0.0000000;-0.0000000;-0.0000000;-0.0000000;-0.0000000;-0.0000000;0.0000000;0.0000000;-0.0000000;0.0000005;0.0000002;0.0000000;0.0000000;0.0000000;0.0000000;0.0000004;0.0000000;0.0000000;0.0000000;0.0000003;0.0000000;0.0000000;0.0000010;0.0000001;0.0000002;-0.0000000;-0.0000000;0.000…
1.2;2.9;3.4;0.017116281976;-0.0000000;-0.0000000;-0.0000000;-0.0000000;-0.0000000;-0.0000000;-0.0000000;-0.0000000;-0.0000000;-0.0000000;-0.0000000;-0.0000000;-0.0000000;-0.0000000;-0.0000000;0.0000000;-0.0000000;0.0000005;0.0000002;0.0000000;0.0000000;0.0000000;0.0000000;0.0000004;0.0000000;0.0000000;0.0000000;0.0000003;0.0000000;0.0000000;0.0000010;0.0000001;0.0000002;-0.0000000;-0.0000000;0.00…
1.2;3.0;3.4;0.016035969881;-0.0000000;-0.0000000;-0.0000000;-0.0000000;-0.0000000;-0.0000000;-0.0000000;-0.0000000;-0.0000000;-0.0000000;-0.0000000;-0.0000000;-0.0000000;-0.0000000;-0.0000000;0.0000000;-0.0000000;0.0000005;0.0000002;0.0000000;0.0000000;0.0000000;0.0000000;0.0000004;0.0000000;0.0000000;0.0000000;0.0000003;0.0000000;0.0000000;0.0000010;0.0000001;0.0000002;-0.0000000;-0.0000000;0.00…
1.2;3.1;3.4;0.014947633376;-0.0000000;-0.0000000;-0.0000000;-0.0000000;-0.0000000;-0.0000000;-0.0000000;-0.0000000;-0.0000000;-0.0000000;-0.0000000;-0.0000000;-0.0000000;-0.0000000;-0.0000000;0.0000000;-0.0000000;0.0000005;0.0000002;0.0000000;0.0000000;0.0000000;0.0000000;0.0000004;0.0000000;0.0000000;0.0000000;0.0000003;0.0000000;0.0000000;0.0000010;0.0000001;0.0000002;-0.0000000;-0.0000000;0.00…
1.2;3.2;3.4;0.013864518317;-0.0000000;-0.0000000;-0.0000000;-0.0000000;-0.0000000;-0.0000000;-0.0000000;-0.0000000;-0.0000000;-0.0000000;-0.0000000;-0.0000000;-0.0000000;-0.0000000;-0.0000000;0.0000000;-0.0000000;0.0000005;0.0000002;0.0000000;0.0000000;0.0000000;0.0000000;0.0000005;0.0000000;0.0000000;0.0000000;0.0000003;0.0000000;0.0000000;0.0000009;0.0000001;0.0000002;-0.0000000;-0.0000000;0.00…
1.2;3.3;3.4;0.012798574320;-0.0000000;-0.0000000;-0.0000000;-0.0000000;-0.0000000;-0.0000000;-0.0000000;-0.0000000;-0.0000000;-0.0000000;-0.0000000;-0.0000000;-0.0000000;-0.0000000;-0.0000000;0.0000000;-0.0000000;0.0000005;0.0000002;0.0000000;0.0000000;0.0000000;0.0000000;0.0000005;0.0000000;0.0000000;0.0000000;0.0000003;0.0000000;0.0000000;0.0000009;0.0000001;0.0000002;-0.0000000;-0.0000000;0.00…
1.2;3.4;3.4;0.011760127243;-0.0000000;-0.0000000;-0.0000000;-0.0000000;-0.0000000;-0.0000000;-0.0000000;-0.0000000;-0.0000000;-0.0000000;-0.0000000;-0.0000000;-0.0000000;-0.0000000;-0.0000000;0.0000000;-0.0000000;0.0000005;0.0000002;0.0000000;0.0000000;0.0000000;0.0000000;0.0000005;0.0000000;0.0000000;0.0000000;0.0000003;0.0000000;0.0000000;0.0000009;0.0000001;0.0000002;-0.0000000;-0.0000000;0.00…
1.2;3.5;3.4;0.010757729189;-0.0000000;-0.0000000;-0.0000000;-0.0000000;-0.0000000;-0.0000000;-0.0000000;-0.0000000;-0.0000000;-0.0000000;-0.0000000;-0.0000000;-0.0000000;-0.0000000;-0.0000000;0.0000000;-0.0000000;0.0000004;0.0000002;0.0000000;0.0000000;0.0000000;0.0000000;0.0000005;0.0000000;0.0000000;0.0000000;0.0000003;0.0000000;0.0000000;0.0000008;0.0000001;0.0000002;-0.0000000;0.0000000;0.000…
1.2;3.6;3.4;0.009798152659;-0.0000000;-0.0000000;-0.0000000;-0.0000000;-0.0000000;-0.0000000;-0.0000000;-0.0000000;-0.0000000;-0.0000000;-0.0000000;-0.0000000;-0.0000000;-0.0000000;-0.0000000;0.0000000;-0.0000000;0.0000004;0.0000001;0.0000000;0.0000000;0.0000000;0.0000000;0.0000005;0.0000000;0.0000000;0.0000000;0.0000003;0.0000000;0.0000000;0.0000008;0.0000001;0.0000002;-0.0000000;0.0000000;0.000…
1.2;3.7;3.4;0.008886489392;-0.0000000;-0.0000000;-0.0000000;-0.0000000;-0.0000000;-0.0000000;-0.0000000;-0.0000000;-0.0000000;-0.0000000;-0.0000000;-0.0000000;-0.0000000;-0.0000000;-0.0000000;0.0000000;-0.0000000;0.0000004;0.0000001;0.0000000;0.0000000;0.0000000;0.0000000;0.0000005;0.0000000;0.0000000;0.0000000;0.0000003;0.0000000;0.0000000;0.0000007;0.0000001;0.0000002;-0.0000000;0.0000000;0.000…
1.2;3.8;3.4;0.008026314779;-0.0000000;-0.0000000;-0.0000000;-0.0000000;-0.0000000;-0.0000000;-0.0000000;-0.0000000;-0.0000000;-0.0000000;-0.0000000;-0.0000000;-0.0000000;-0.0000000;-0.0000000;0.0000000;-0.0000000;0.0000003;0.0000001;0.0000000;0.0000000;0.0000000;-0.0000000;0.0000005;0.0000000;0.0000000;0.0000000;0.0000003;0.0000000;0.0000000;0.0000006;0.0000001;0.0000001;-0.0000000;0.0000000;0.00…
1.2;3.9;3.4;0.007219883806;-0.0000000;-0.0000000;-0.0000000;-0.0000000;-0.0000000;-0.0000000;-0.0000000;-0.0000000;-0.0000000;-0.0000000;-0.0000000;-0.0000000;-0.0000000;-0.0000000;-0.0000000;-0.0000000;-0.0000000;0.0000003;0.0000001;0.0000000;0.0000000;0.0000000;-0.0000000;0.0000005;0.0000000;0.0000000;0.0000000;0.0000003;0.0000000;0.0000000;0.0000006;0.0000001;0.0000001;-0.0000000;0.0000000;0.0…
1.2;4.0;3.4;0.006468332362;-0.0000000;-0.0000000;-0.0000000;-0.0000000;-0.0000000;-0.0000000;-0.0000000;-0.0000000;-0.0000000;-0.0000000;-0.0000000;-0.0000000;-0.0000000;-0.0000000;0.0000000;-0.0000000;-0.0000000;0.0000003;0.0000001;0.0000000;0.0000000;0.0000000;-0.0000000;0.0000004;0.0000000;0.0000000;0.0000000;0.0000003;-0.0000000;0.0000000;0.0000005;0.0000001;0.0000001;-0.0000000;0.0000000;0.0…
1.2;4.1;3.4;0.005771866370;-0.0000000;-0.0000000;-0.0000000;-0.0000000;-0.0000000;-0.0000000;-0.0000000;-0.0000000;-0.0000000;-0.0000000;-0.0000000;-0.0000000;-0.0000000;-0.0000000;0.0000000;-0.0000000;-0.0000000;0.0000002;0.0000001;0.0000000;0.0000000;0.0000000;-0.0000000;0.0000004;0.0000000;0.0000000;0.0000000;0.0000003;-0.0000000;0.0000000;0.0000004;0.0000001;0.0000001;-0.0000000;0.0000000;0.0…
1.2;4.2;3.4;0.005129929294;-0.0000000;-0.0000000;-0.0000000;-0.0000000;-0.0000000;-0.0000000;-0.0000000;-0.0000000;-0.0000000;-0.0000000;-0.0000000;-0.0000000;-0.0000000;-0.0000000;0.0000000;-0.0000000;-0.0000000;0.0000002;0.0000001;0.0000000;0.0000000;0.0000000;-0.0000000;0.0000004;0.0000000;0.0000000;0.0000000;0.0000002;-0.0000000;0.0000000;0.0000004;0.0000001;0.0000001;-0.0000000;0.0000000;0.0…
1.2;4.3;3.4;0.004541344988;-0.0000000;-0.0000000;-0.0000000;-0.0000000;-0.0000000;-0.0000000;-0.0000000;-0.0000000;-0.0000000;-0.0000000;-0.0000000;-0.0000000;-0.0000000;-0.0000000;0.0000000;-0.0000000;-0.0000000;0.0000001;0.0000001;0.0000000;0.0000000;0.0000000;-0.0000000;0.0000004;0.0000000;0.0000000;0.0000000;0.0000002;-0.0000000;0.0000000;0.0000003;0.0000001;0.0000001;-0.0000000;0.0000000;0.0…
1.2;4.4;3.4;0.004004437310;-0.0000000;-0.0000000;-0.0000000;-0.0000000;-0.0000000;-0.0000000;-0.0000000;-0.0000000;-0.0000000;-0.0000000;-0.0000000;-0.0000000;-0.0000000;-0.0000000;0.0000001;-0.0000000;-0.0000000;0.0000001;0.0000001;-0.0000000;-0.0000000;0.0000000;-0.0000000;0.0000004;0.0000000;0.0000000;0.0000000;0.0000002;-0.0000000;0.0000000;0.0000003;0.0000001;0.0000001;-0.0000000;0.0000000;0…
1.2;4.5;3.4;0.003517130340;-0.0000000;-0.0000000;-0.0000000;-0.0000000;-0.0000000;-0.0000000;-0.0000000;-0.0000000;-0.0000000;-0.0000000;-0.0000000;-0.0000000;-0.0000000;-0.0000000;0.0000001;-0.0000000;-0.0000000;0.0000001;0.0000001;-0.0000000;-0.0000000;0.0000000;-0.0000000;0.0000004;0.0000000;0.0000000;0.0000000;0.0000002;0.0000000;0.0000000;0.0000002;0.0000001;0.0000001;0.0000000;0.0000000;0.0…
1.2;4.6;3.4;0.003077033853;-0.0000000;-0.0000000;-0.0000000;-0.0000000;-0.0000000;-0.0000000;-0.0000000;-0.0000000;-0.0000000;-0.0000000;-0.0000000;-0.0000000;-0.0000000;-0.0000000;0.0000001;-0.0000000;-0.0000000;0.0000001;0.0000000;-0.0000000;-0.0000000;0.0000000;0.0000000;0.0000004;0.0000000;0.0000000;0.0000000;0.0000002;0.0000000;0.0000000;0.0000002;0.0000000;0.0000001;0.0000000;0.0000000;0.00…
1.2;4.7;3.4;0.002681518236;-0.0000000;-0.0000000;-0.0000000;-0.0000000;-0.0000000;-0.0000000;-0.0000000;-0.0000000;-0.0000000;-0.0000000;-0.0000000;-0.0000000;-0.0000000;-0.0000000;0.0000001;-0.0000000;-0.0000000;0.0000000;0.0000000;-0.0000000;-0.0000000;0.0000000;0.0000000;0.0000004;0.0000000;-0.0000000;0.0000000;0.0000002;0.0000000;0.0000000;0.0000002;0.0000000;0.0000000;0.0000000;0.0000000;0.0…
1.2;4.8;3.4;0.002327782012;-0.0000000;-0.0000000;-0.0000000;-0.0000000;-0.0000000;-0.0000000;-0.0000000;-0.0000000;-0.0000000;-0.0000000;-0.0000000;-0.0000000;-0.0000000;-0.0000000;0.0000001;-0.0000000;-0.0000000;0.0000000;0.0000000;-0.0000000;-0.0000000;0.0000000;0.0000000;0.0000003;0.0000000;-0.0000000;0.0000000;0.0000001;0.0000000;0.0000000;0.0000001;0.0000000;0.0000000;0.0000000;0.0000000;0.0…
1.2;4.9;3.4;0.002012913809;-0.0000000;-0.0000000;-0.0000000;-0.0000000;-0.0000000;-0.0000000;-0.0000000;-0.0000000;-0.0000000;-0.0000000;-0.0000000;-0.0000000;-0.0000000;-0.0000000;0.0000001;-0.0000000;-0.0000000;0.0000000;0.0000000;-0.0000000;-0.0000000;0.0000000;0.0000000;0.0000003;0.0000000;-0.0000000;0.0000000;0.0000001;0.0000000;0.0000000;0.0000001;0.0000000;0.0000000;0.0000000;0.0000000;0.0…
1.2;5.0;3.4;0.001733949485;-0.0000000;-0.0000000;-0.0000000;-0.0000000;-0.0000000;-0.0000000;-0.0000000;-0.0000000;-0.0000000;-0.0000000;-0.0000000;-0.0000000;-0.0000000;-0.0000000;0.0000001;0.0000000;-0.0000000;0.0000000;0.0000000;-0.0000000;-0.0000000;0.0000000;0.0000000;0.0000003;0.0000000;-0.0000000;0.0000000;0.0000001;0.0000000;0.0000000;0.0000001;0.0000000;0.0000000;0.0000000;0.0000000;0.00…
1.2;5.1;3.4;0.001487924214;-0.0000000;-0.0000000;-0.0000000;-0.0000000;-0.0000000;-0.0000000;-0.0000000;-0.0000000;-0.0000000;-0.0000000;-0.0000000;-0.0000000;-0.0000000;-0.0000000;0.0000001;0.0000000;-0.0000000;-0.0000000;0.0000000;-0.0000000;-0.0000000;0.0000000;0.0000000;0.0000003;0.0000000;-0.0000000;0.0000000;0.0000001;0.0000000;0.0000000;0.0000001;0.0000000;0.0000000;0.0000000;0.0000000;0.0…
1.2;5.2;3.4;0.001271918912;-0.0000000;-0.0000000;-0.0000000;-0.0000000;-0.0000000;-0.0000000;-0.0000000;-0.0000000;-0.0000000;-0.0000000;-0.0000000;-0.0000000;-0.0000000;-0.0000000;0.0000001;0.0000000;-0.0000000;-0.0000000;0.0000000;-0.0000000;-0.0000000;0.0000000;0.0000000;0.0000003;0.0000000;-0.0000000;0.0000000;0.0000001;0.0000000;0.0000000;0.0000001;0.0000000;0.0000000;0.0000000;0.0000000;0.0…
1.2;5.3;3.4;0.001083100231;-0.0000000;-0.0000000;-0.0000000;-0.0000000;-0.0000000;-0.0000000;-0.0000000;-0.0000000;-0.0000000;-0.0000000;-0.0000000;-0.0000000;-0.0000000;-0.0000000;0.0000001;0.0000000;-0.0000000;-0.0000000;0.0000000;-0.0000000;-0.0000000;0.0000000;0.0000000;0.0000002;0.0000000;-0.0000000;0.0000000;0.0000001;0.0000000;0.0000000;0.0000000;0.0000000;0.0000000;0.0000000;0.0000000;0.0…
1.2;5.4;3.4;0.000918753509;-0.0000000;-0.0000000;-0.0000000;-0.0000000;-0.0000000;-0.0000000;-0.0000000;-0.0000000;-0.0000000;-0.0000000;-0.0000000;-0.0000000;-0.0000000;-0.0000000;0.0000001;0.0000000;-0.0000000;-0.0000000;0.0000000;-0.0000000;-0.0000000;0.0000000;0.0000000;0.0000002;0.0000000;-0.0000000;0.0000000;0.0000001;0.0000000;0.0000000;0.0000000;0.0000000;0.0000000;0.0000000;0.0000000;0.0…
1.2;5.5;3.4;0.000776308403;-0.0000000;-0.0000000;-0.0000000;-0.0000000;-0.0000000;-0.0000000;-0.0000000;-0.0000000;-0.0000000;-0.0000000;-0.0000000;-0.0000000;-0.0000000;-0.0000000;0.0000001;0.0000000;-0.0000000;-0.0000000;0.0000000;-0.0000000;-0.0000000;0.0000000;0.0000000;0.0000002;0.0000000;-0.0000000;0.0000000;0.0000001;0.0000000;0.0000000;0.0000000;0.0000000;0.0000000;0.0000000;0.0000000;0.0…
1.2;5.6;3.4;0.000653357288;-0.0000000;-0.0000000;-0.0000000;-0.0000000;-0.0000000;-0.0000000;-0.0000000;-0.0000000;-0.0000000;-0.0000000;-0.0000000;-0.0000000;-0.0000000;-0.0000000;0.0000001;0.0000000;-0.0000000;-0.0000000;0.0000000;-0.0000000;-0.0000000;0.0000000;0.0000000;0.0000002;0.0000000;-0.0000000;0.0000000;0.0000000;0.0000000;0.0000000;0.0000000;0.0000000;0.0000000;0.0000000;0.0000000;0.0…
1.2;5.7;3.4;0.000547666890;-0.0000000;-0.0000000;-0.0000000;-0.0000000;-0.0000000;-0.0000000;-0.0000000;-0.0000000;-0.0000000;-0.0000000;-0.0000000;-0.0000000;-0.0000000;-0.0000000;0.0000001;0.0000000;-0.0000000;-0.0000000;0.0000000;-0.0000000;-0.0000000;0.0000000;0.0000000;0.0000002;0.0000000;-0.0000000;0.0000000;0.0000000;0.0000000;0.0000000;0.0000000;0.0000000;0.0000000;0.0000000;0.0000000;0.0…
1.2;5.8;3.4;0.000457183899;-0.0000000;-0.0000000;-0.0000000;-0.0000000;-0.0000000;-0.0000000;-0.0000000;-0.0000000;-0.0000000;-0.0000000;-0.0000000;-0.0000000;-0.0000000;-0.0000000;0.0000001;0.0000000;-0.0000000;-0.0000000;-0.0000000;-0.0000000;-0.0000000;0.0000000;0.0000000;0.0000001;0.0000000;-0.0000000;0.0000000;0.0000000;0.0000000;0.0000000;0.0000000;0.0000000;0.0000000;0.0000000;0.0000000;0.…
1.2;5.9;3.4;0.000380035481;-0.0000000;-0.0000000;-0.0000000;-0.0000000;-0.0000000;-0.0000000;-0.0000000;-0.0000000;-0.0000000;-0.0000000;-0.0000000;-0.0000000;-0.0000000;-0.0000000;0.0000000;0.0000000;-0.0000000;-0.0000000;-0.0000000;-0.0000000;-0.0000000;0.0000000;0.0000000;0.0000001;0.0000000;-0.0000000;0.0000000;0.0000000;0.0000000;0.0000000;0.0000000;0.0000000;0.0000000;0.0000000;0.0000000;0.…
1.2;6.0;3.4;0.000314525703;-0.0000000;-0.0000000;-0.0000000;-0.0000000;-0.0000000;-0.0000000;-0.0000000;-0.0000000;-0.0000000;-0.0000000;-0.0000000;-0.0000000;-0.0000000;-0.0000000;0.0000000;0.0000000;-0.0000000;-0.0000000;-0.0000000;-0.0000000;-0.0000000;0.0000000;0.0000000;0.0000001;0.0000000;-0.0000000;0.0000000;0.0000000;0.0000000;0.0000000;0.0000000;0.0000000;0.0000000;0.0000000;0.0000000;0.…
1.3;0.0;3.4;0.037844076738;-0.0000000;-0.0000000;-0.0000000;-0.0000000;-0.0000000;-0.0000000;-0.0000000;-0.0000000;-0.0000000;-0.0000000;-0.0000000;-0.0000000;-0.0000000;-0.0000000;0.0000005;0.0000001;0.0000000;-0.0000000;-0.0000000;0.0000001;-0.0000000;0.0000000;-0.0000000;-0.0000000;0.0000000;-0.0000000;-0.0000000;-0.0000000;-0.0000000;0.0000002;-0.0000000;0.0000001;-0.0000000;-0.0000000;0.0000…
1.3;0.1;3.4;0.037735608068;-0.0000000;-0.0000000;-0.0000000;-0.0000000;-0.0000000;-0.0000000;-0.0000000;-0.0000000;-0.0000000;-0.0000000;-0.0000000;-0.0000000;-0.0000000;-0.0000000;0.0000005;0.0000001;0.0000000;-0.0000000;-0.0000000;0.0000001;-0.0000000;0.0000000;-0.0000000;-0.0000000;0.0000000;-0.0000000;-0.0000000;-0.0000000;-0.0000000;0.0000002;-0.0000000;0.0000001;-0.0000000;-0.0000000;0.0000…
1.3;0.2;3.4;0.037415639939;-0.0000000;-0.0000000;-0.0000000;-0.0000000;-0.0000000;-0.0000000;-0.0000000;-0.0000000;-0.0000000;-0.0000000;-0.0000000;-0.0000000;-0.0000000;-0.0000000;0.0000005;0.0000001;0.0000000;0.0000000;-0.0000000;0.0000001;-0.0000000;0.0000000;-0.0000000;-0.0000000;0.0000000;-0.0000000;-0.0000000;-0.0000000;0.0000000;0.0000002;0.0000000;0.0000001;0.0000000;-0.0000000;0.0000000;…
1.3;0.3;3.4;0.036900044671;-0.0000000;-0.0000000;-0.0000000;-0.0000000;-0.0000000;-0.0000000;-0.0000000;-0.0000000;-0.0000000;-0.0000000;-0.0000000;-0.0000000;-0.0000000;-0.0000000;0.0000005;0.0000001;0.0000000;0.0000000;-0.0000000;0.0000001;-0.0000000;0.0000000;-0.0000000;-0.0000000;0.0000000;-0.0000000;-0.0000000;-0.0000000;0.0000000;0.0000002;0.0000000;0.0000001;0.0000000;-0.0000000;0.0000000;…
1.3;0.4;3.4;0.036213852159;-0.0000000;-0.0000000;-0.0000000;-0.0000000;-0.0000000;-0.0000000;-0.0000000;-0.0000000;-0.0000000;-0.0000000;-0.0000000;-0.0000000;-0.0000000;-0.0000000;0.0000004;0.0000001;0.0000000;0.0000000;0.0000000;0.0000001;-0.0000000;0.0000000;-0.0000000;-0.0000000;0.0000000;-0.0000000;-0.0000000;-0.0000000;0.0000000;0.0000002;0.0000000;0.0000001;0.0000000;-0.0000000;0.0000000;0…
1.3;0.5;3.4;0.035389271660;-0.0000000;-0.0000000;-0.0000000;-0.0000000;-0.0000000;-0.0000000;-0.0000000;-0.0000000;-0.0000000;-0.0000000;-0.0000000;-0.0000000;-0.0000000;-0.0000000;0.0000004;0.0000001;0.0000000;0.0000000;0.0000000;0.0000001;-0.0000000;0.0000000;-0.0000000;-0.0000000;0.0000000;0.0000000;-0.0000000;-0.0000000;0.0000000;0.0000002;0.0000000;0.0000001;0.0000000;-0.0000000;0.0000000;0.…
1.3;0.6;3.4;0.034463213823;-0.0000000;-0.0000000;-0.0000000;-0.0000000;-0.0000000;-0.0000000;-0.0000000;-0.0000000;-0.0000000;-0.0000000;-0.0000000;-0.0000000;-0.0000000;-0.0000000;0.0000004;0.0000001;0.0000000;0.0000000;0.0000000;0.0000001;-0.0000000;0.0000000;-0.0000000;-0.0000000;0.0000000;0.0000000;-0.0000000;-0.0000000;0.0000000;0.0000002;0.0000001;0.0000001;0.0000000;-0.0000000;-0.0000000;0…
1.3;0.7;3.4;0.033474553750;-0.0000000;-0.0000000;-0.0000000;-0.0000000;-0.0000000;-0.0000000;-0.0000000;-0.0000000;-0.0000000;-0.0000000;-0.0000000;-0.0000000;-0.0000000;-0.0000000;0.0000004;0.0000001;0.0000000;0.0000000;0.0000000;0.0000001;-0.0000000;0.0000000;-0.0000000;-0.0000000;0.0000000;0.0000000;-0.0000000;-0.0000000;0.0000000;0.0000002;0.0000001;0.0000001;0.0000000;-0.0000000;-0.0000000;0…
1.3;0.8;3.4;0.032461384172;-0.0000000;-0.0000000;-0.0000000;-0.0000000;-0.0000000;-0.0000000;-0.0000000;-0.0000000;-0.0000000;-0.0000000;-0.0000000;-0.0000000;-0.0000000;-0.0000000;0.0000004;0.0000001;0.0000000;0.0000000;0.0000000;0.0000001;-0.0000000;0.0000000;-0.0000000;-0.0000000;-0.0000000;0.0000000;-0.0000000;-0.0000000;0.0000000;0.0000002;0.0000001;0.0000001;0.0000000;-0.0000000;-0.0000000;…
1.3;0.9;3.4;0.031458487883;-0.0000000;-0.0000000;-0.0000000;-0.0000000;-0.0000000;-0.0000000;-0.0000000;-0.0000000;-0.0000000;-0.0000000;-0.0000000;-0.0000000;-0.0000000;-0.0000000;0.0000004;0.0000001;0.0000000;0.0000001;0.0000000;0.0000001;-0.0000000;-0.0000000;-0.0000000;-0.0000000;-0.0000000;0.0000000;-0.0000000;-0.0000000;0.0000000;0.0000001;0.0000001;0.0000001;0.0000000;-0.0000000;-0.0000000…
1.3;1.0;3.4;0.030495217412;-0.0000000;-0.0000000;-0.0000000;-0.0000000;-0.0000000;-0.0000000;-0.0000000;-0.0000000;-0.0000000;-0.0000000;-0.0000000;-0.0000000;-0.0000000;-0.0000000;0.0000004;0.0000001;0.0000000;0.0000001;0.0000000;0.0000001;-0.0000000;-0.0000000;-0.0000000;-0.0000000;-0.0000000;0.0000000;-0.0000000;-0.0000000;0.0000000;0.0000001;0.0000001;0.0000000;0.0000000;-0.0000000;-0.0000000…
1.3;1.1;3.4;0.029593916257;-0.0000000;-0.0000000;-0.0000000;-0.0000000;-0.0000000;-0.0000000;-0.0000000;-0.0000000;-0.0000000;-0.0000000;-0.0000000;-0.0000000;-0.0000000;-0.0000000;0.0000004;0.0000001;0.0000000;0.0000001;0.0000000;0.0000001;-0.0000000;-0.0000000;-0.0000000;0.0000000;-0.0000000;0.0000000;-0.0000000;-0.0000000;0.0000000;0.0000001;0.0000002;0.0000000;0.0000000;-0.0000000;-0.0000000;…
1.3;1.2;3.4;0.028768958541;-0.0000000;-0.0000000;-0.0000000;-0.0000000;-0.0000000;-0.0000000;-0.0000000;-0.0000000;-0.0000000;-0.0000000;-0.0000000;-0.0000000;-0.0000000;-0.0000000;0.0000004;0.0000001;0.0000000;0.0000001;0.0000000;0.0000001;-0.0000000;-0.0000000;-0.0000000;0.0000000;-0.0000000;0.0000000;-0.0000000;0.0000000;0.0000000;0.0000001;0.0000002;0.0000000;0.0000000;-0.0000000;-0.0000000;0…
1.3;1.3;3.4;0.028026429176;-0.0000000;-0.0000000;-0.0000000;-0.0000000;-0.0000000;-0.0000000;-0.0000000;-0.0000000;-0.0000000;-0.0000000;-0.0000000;-0.0000000;-0.0000000;-0.0000000;0.0000004;0.0000001;0.0000000;0.0000001;0.0000000;0.0000001;-0.0000000;-0.0000000;-0.0000000;0.0000000;-0.0000000;0.0000000;0.0000000;0.0000000;0.0000000;0.0000001;0.0000002;0.0000000;0.0000000;-0.0000000;-0.0000000;0.…
1.3;1.4;3.4;0.027364418520;-0.0000000;-0.0000000;-0.0000000;-0.0000000;-0.0000000;-0.0000000;-0.0000000;-0.0000000;-0.0000000;-0.0000000;-0.0000000;-0.0000000;-0.0000000;-0.0000000;0.0000003;0.0000001;0.0000000;0.0000001;0.0000000;0.0000001;-0.0000000;-0.0000000;-0.0000000;0.0000000;-0.0000000;0.0000000;0.0000000;0.0000000;0.0000000;0.0000001;0.0000003;-0.0000000;0.0000000;-0.0000000;-0.0000000;0…
1.3;1.5;3.4;0.026773865640;-0.0000000;-0.0000000;-0.0000000;-0.0000000;-0.0000000;-0.0000000;-0.0000000;-0.0000000;-0.0000000;-0.0000000;-0.0000000;-0.0000000;-0.0000000;-0.0000000;0.0000003;0.0000001;0.0000000;0.0000002;0.0000000;0.0000001;-0.0000000;-0.0000000;-0.0000000;0.0000000;-0.0000000;-0.0000000;0.0000000;0.0000000;0.0000000;0.0000001;0.0000003;-0.0000000;0.0000001;-0.0000000;-0.0000000;…
1.3;1.6;3.4;0.026239852588;-0.0000000;-0.0000000;-0.0000000;-0.0000000;-0.0000000;-0.0000000;-0.0000000;-0.0000000;-0.0000000;-0.0000000;-0.0000000;-0.0000000;-0.0000000;-0.0000000;0.0000003;0.0000001;0.0000000;0.0000002;0.0000001;0.0000000;-0.0000000;-0.0000000;-0.0000000;0.0000001;-0.0000000;-0.0000000;0.0000000;0.0000001;0.0000000;0.0000001;0.0000003;-0.0000000;0.0000001;-0.0000000;-0.0000000;…
1.3;1.7;3.4;0.025743228055;-0.0000000;-0.0000000;-0.0000000;-0.0000000;-0.0000000;-0.0000000;-0.0000000;-0.0000000;-0.0000000;-0.0000000;-0.0000000;-0.0000000;-0.0000000;-0.0000000;0.0000003;0.0000001;0.0000000;0.0000002;0.0000001;0.0000000;-0.0000000;-0.0000000;-0.0000000;0.0000001;-0.0000000;-0.0000000;0.0000000;0.0000001;0.0000000;0.0000001;0.0000004;-0.0000000;0.0000001;-0.0000000;-0.0000000;…
1.3;1.8;3.4;0.025262422360;-0.0000000;-0.0000000;-0.0000000;-0.0000000;-0.0000000;-0.0000000;-0.0000000;-0.0000000;-0.0000000;-0.0000000;-0.0000000;-0.0000000;-0.0000000;-0.0000000;0.0000003;0.0000001;0.0000000;0.0000003;0.0000001;0.0000000;-0.0000000;-0.0000000;-0.0000000;0.0000001;-0.0000000;-0.0000000;0.0000000;0.0000001;0.0000000;0.0000001;0.0000004;-0.0000000;0.0000001;-0.0000000;-0.0000000;…
1.3;1.9;3.4;0.024775307646;-0.0000000;-0.0000000;-0.0000000;-0.0000000;-0.0000000;-0.0000000;-0.0000000;-0.0000000;-0.0000000;-0.0000000;-0.0000000;-0.0000000;-0.0000000;-0.0000000;0.0000002;0.0000001;0.0000000;0.0000003;0.0000001;0.0000000;-0.0000000;-0.0000000;-0.0000000;0.0000001;-0.0000000;-0.0000000;0.0000000;0.0000001;0.0000000;0.0000001;0.0000005;-0.0000000;0.0000001;-0.0000000;-0.0000000;…
1.3;2.0;3.4;0.024260958824;-0.0000000;-0.0000000;-0.0000000;-0.0000000;-0.0000000;-0.0000000;-0.0000000;-0.0000000;-0.0000000;-0.0000000;-0.0000000;-0.0000000;-0.0000000;-0.0000000;0.0000002;0.0000001;0.0000000;0.0000003;0.0000001;0.0000000;-0.0000000;-0.0000000;-0.0000000;0.0000002;0.0000000;-0.0000000;0.0000000;0.0000001;0.0000000;0.0000001;0.0000006;0.0000000;0.0000001;-0.0000000;0.0000000;0.0…
1.3;2.1;3.4;0.023701183503;-0.0000000;-0.0000000;-0.0000000;-0.0000000;-0.0000000;-0.0000000;-0.0000000;-0.0000000;-0.0000000;-0.0000000;-0.0000000;-0.0000000;-0.0000000;-0.0000000;0.0000002;0.0000001;-0.0000000;0.0000004;0.0000001;0.0000000;-0.0000000;-0.0000000;-0.0000000;0.0000002;0.0000000;-0.0000000;0.0000000;0.0000002;0.0000000;0.0000001;0.0000006;0.0000000;0.0000001;-0.0000000;0.0000000;0.…
1.3;2.2;3.4;0.023081713427;-0.0000000;-0.0000000;-0.0000000;-0.0000000;-0.0000000;-0.0000000;-0.0000000;-0.0000000;-0.0000000;-0.0000000;-0.0000000;-0.0000000;-0.0000000;-0.0000000;0.0000002;0.0000001;-0.0000000;0.0000004;0.0000001;0.0000000;-0.0000000;-0.0000000;-0.0000000;0.0000002;0.0000000;-0.0000000;0.0000000;0.0000002;0.0000000;0.0000001;0.0000007;0.0000000;0.0000002;-0.0000000;0.0000000;0.…
1.3;2.3;3.4;0.022392984458;-0.0000000;-0.0000000;-0.0000000;-0.0000000;-0.0000000;-0.0000000;-0.0000000;-0.0000000;-0.0000000;-0.0000000;-0.0000000;-0.0000000;-0.0000000;-0.0000000;0.0000001;0.0000001;-0.0000000;0.0000004;0.0000001;0.0000000;-0.0000000;-0.0000000;-0.0000000;0.0000002;0.0000000;-0.0000000;0.0000000;0.0000002;0.0000000;0.0000001;0.0000007;0.0000000;0.0000002;-0.0000000;0.0000000;0.…
1.3;2.4;3.4;0.021630473987;-0.0000000;-0.0000000;-0.0000000;-0.0000000;-0.0000000;-0.0000000;-0.0000000;-0.0000000;-0.0000000;-0.0000000;-0.0000000;-0.0000000;-0.0000000;-0.0000000;0.0000001;0.0000001;-0.0000000;0.0000004;0.0000001;0.0000000;-0.0000000;-0.0000000;-0.0000000;0.0000003;0.0000000;-0.0000000;0.0000000;0.0000002;0.0000000;0.0000001;0.0000008;0.0000000;0.0000002;-0.0000000;0.0000000;0.…
1.3;2.5;3.4;0.020794608823;-0.0000000;-0.0000000;-0.0000000;-0.0000000;-0.0000000;-0.0000000;-0.0000000;-0.0000000;-0.0000000;-0.0000000;-0.0000000;-0.0000000;-0.0000000;-0.0000000;0.0000001;0.0000001;-0.0000000;0.0000005;0.0000002;0.0000000;-0.0000000;-0.0000000;-0.0000000;0.0000003;0.0000000;0.0000000;0.0000000;0.0000002;0.0000000;0.0000001;0.0000008;0.0000000;0.0000002;-0.0000000;0.0000000;0.0…
1.3;2.6;3.4;0.019890297555;-0.0000000;-0.0000000;-0.0000000;-0.0000000;-0.0000000;-0.0000000;-0.0000000;-0.0000000;-0.0000000;-0.0000000;-0.0000000;-0.0000000;-0.0000000;-0.0000000;0.0000000;0.0000001;-0.0000000;0.0000005;0.0000002;0.0000000;-0.0000000;0.0000000;0.0000000;0.0000003;0.0000000;0.0000000;0.0000000;0.0000003;0.0000000;0.0000001;0.0000009;0.0000001;0.0000002;-0.0000000;0.0000000;0.000…
1.3;2.7;3.4;0.018926173618;-0.0000000;-0.0000000;-0.0000000;-0.0000000;-0.0000000;-0.0000000;-0.0000000;-0.0000000;-0.0000000;-0.0000000;-0.0000000;-0.0000000;-0.0000000;-0.0000000;0.0000000;0.0000001;-0.0000000;0.0000005;0.0000002;0.0000000;0.0000000;0.0000000;0.0000000;0.0000004;0.0000000;0.0000000;0.0000001;0.0000003;0.0000000;0.0000001;0.0000009;0.0000001;0.0000002;-0.0000000;-0.0000000;0.000…
1.3;2.8;3.4;0.017913654815;-0.0000000;-0.0000000;-0.0000000;-0.0000000;-0.0000000;-0.0000000;-0.0000000;-0.0000000;-0.0000000;-0.0000000;-0.0000000;-0.0000000;-0.0000000;-0.0000000;0.0000000;0.0000000;-0.0000000;0.0000005;0.0000002;0.0000000;0.0000000;0.0000000;0.0000000;0.0000004;0.0000000;0.0000000;0.0000001;0.0000003;0.0000000;0.0000000;0.0000009;0.0000001;0.0000002;-0.0000000;-0.0000000;0.000…
1.3;2.9;3.4;0.016865930049;-0.0000000;-0.0000000;-0.0000000;-0.0000000;-0.0000000;-0.0000000;-0.0000000;-0.0000000;-0.0000000;-0.0000000;-0.0000000;-0.0000000;-0.0000000;-0.0000000;-0.0000000;0.0000000;-0.0000000;0.0000005;0.0000002;0.0000000;0.0000000;0.0000000;0.0000000;0.0000004;0.0000000;0.0000000;0.0000001;0.0000003;0.0000000;0.0000000;0.0000009;0.0000001;0.0000002;-0.0000000;-0.0000000;0.00…
1.3;3.0;3.4;0.015796975118;-0.0000000;-0.0000000;-0.0000000;-0.0000000;-0.0000000;-0.0000000;-0.0000000;-0.0000000;-0.0000000;-0.0000000;-0.0000000;-0.0000000;-0.0000000;-0.0000000;-0.0000000;0.0000000;-0.0000000;0.0000005;0.0000002;0.0000000;0.0000000;0.0000000;0.0000000;0.0000004;0.0000000;0.0000000;0.0000001;0.0000003;0.0000000;0.0000000;0.0000009;0.0000001;0.0000002;-0.0000000;-0.0000000;0.00…
1.3;3.1;3.4;0.014720679608;-0.0000000;-0.0000000;-0.0000000;-0.0000000;-0.0000000;-0.0000000;-0.0000000;-0.0000000;-0.0000000;-0.0000000;-0.0000000;-0.0000000;-0.0000000;-0.0000000;-0.0000000;0.0000000;-0.0000000;0.0000005;0.0000002;0.0000000;0.0000000;0.0000000;0.0000000;0.0000004;0.0000000;0.0000000;0.0000001;0.0000003;0.0000000;0.0000000;0.0000009;0.0000001;0.0000002;-0.0000000;-0.0000000;0.00…
1.3;3.2;3.4;0.013650140344;-0.0000000;-0.0000000;-0.0000000;-0.0000000;-0.0000000;-0.0000000;-0.0000000;-0.0000000;-0.0000000;-0.0000000;-0.0000000;-0.0000000;-0.0000000;-0.0000000;-0.0000000;0.0000000;-0.0000000;0.0000005;0.0000002;0.0000000;0.0000000;0.0000000;0.0000000;0.0000004;0.0000000;0.0000000;0.0000000;0.0000003;0.0000000;0.0000000;0.0000009;0.0000001;0.0000002;-0.0000000;-0.0000000;0.00…
1.3;3.3;3.4;0.012597148420;-0.0000000;-0.0000000;-0.0000000;-0.0000000;-0.0000000;-0.0000000;-0.0000000;-0.0000000;-0.0000000;-0.0000000;-0.0000000;-0.0000000;-0.0000000;-0.0000000;-0.0000000;0.0000000;-0.0000000;0.0000005;0.0000002;0.0000000;0.0000000;0.0000000;0.0000000;0.0000005;0.0000000;0.0000000;0.0000000;0.0000003;0.0000000;0.0000000;0.0000009;0.0000001;0.0000002;-0.0000000;-0.0000000;0.00…
1.3;3.4;3.4;0.011571870760;-0.0000000;-0.0000000;-0.0000000;-0.0000000;-0.0000000;-0.0000000;-0.0000000;-0.0000000;-0.0000000;-0.0000000;-0.0000000;-0.0000000;-0.0000000;-0.0000000;-0.0000000;0.0000000;-0.0000000;0.0000004;0.0000002;0.0000000;0.0000000;0.0000000;0.0000000;0.0000005;0.0000000;0.0000000;0.0000000;0.0000003;0.0000000;0.0000000;0.0000008;0.0000001;0.0000002;-0.0000000;-0.0000000;0.00…
1.3;3.5;3.4;0.010582706619;-0.0000000;-0.0000000;-0.0000000;-0.0000000;-0.0000000;-0.0000000;-0.0000000;-0.0000000;-0.0000000;-0.0000000;-0.0000000;-0.0000000;-0.0000000;-0.0000000;-0.0000000;0.0000000;-0.0000000;0.0000004;0.0000002;0.0000000;0.0000000;0.0000000;0.0000000;0.0000005;0.0000000;0.0000000;0.0000000;0.0000003;0.0000000;0.0000000;0.0000008;0.0000001;0.0000002;-0.0000000;0.0000000;0.000…
1.3;3.6;3.4;0.009636286047;-0.0000000;-0.0000000;-0.0000000;-0.0000000;-0.0000000;-0.0000000;-0.0000000;-0.0000000;-0.0000000;-0.0000000;-0.0000000;-0.0000000;-0.0000000;-0.0000000;-0.0000000;0.0000000;-0.0000000;0.0000004;0.0000002;0.0000000;0.0000000;0.0000000;-0.0000000;0.0000005;0.0000000;0.0000000;0.0000000;0.0000003;0.0000000;0.0000000;0.0000007;0.0000001;0.0000002;-0.0000000;0.0000000;0.00…
1.3;3.7;3.4;0.008737571350;-0.0000000;-0.0000000;-0.0000000;-0.0000000;-0.0000000;-0.0000000;-0.0000000;-0.0000000;-0.0000000;-0.0000000;-0.0000000;-0.0000000;-0.0000000;-0.0000000;-0.0000000;0.0000000;-0.0000000;0.0000004;0.0000002;0.0000000;0.0000000;0.0000000;-0.0000000;0.0000005;0.0000000;0.0000000;0.0000000;0.0000003;0.0000000;0.0000000;0.0000007;0.0000001;0.0000002;-0.0000000;0.0000000;0.00…
1.3;3.8;3.4;0.007890022912;-0.0000000;-0.0000000;-0.0000000;-0.0000000;-0.0000000;-0.0000000;-0.0000000;-0.0000000;-0.0000000;-0.0000000;-0.0000000;-0.0000000;-0.0000000;-0.0000000;-0.0000000;0.0000000;-0.0000000;0.0000003;0.0000001;0.0000000;0.0000000;0.0000000;-0.0000000;0.0000004;0.0000000;0.0000000;0.0000000;0.0000003;0.0000000;0.0000000;0.0000006;0.0000001;0.0000002;-0.0000000;0.0000000;0.00…
1.3;3.9;3.4;0.007095795799;-0.0000000;-0.0000000;-0.0000000;-0.0000000;-0.0000000;-0.0000000;-0.0000000;-0.0000000;-0.0000000;-0.0000000;-0.0000000;-0.0000000;-0.0000000;-0.0000000;-0.0000000;0.0000000;-0.0000000;0.0000003;0.0000001;0.0000000;0.0000000;0.0000000;-0.0000000;0.0000004;0.0000000;0.0000000;0.0000000;0.0000003;0.0000000;0.0000000;0.0000006;0.0000001;0.0000001;-0.0000000;0.0000000;0.00…
1.3;4.0;3.4;0.006355941267;-0.0000000;-0.0000000;-0.0000000;-0.0000000;-0.0000000;-0.0000000;-0.0000000;-0.0000000;-0.0000000;-0.0000000;-0.0000000;-0.0000000;-0.0000000;-0.0000000;0.0000000;-0.0000000;-0.0000000;0.0000002;0.0000001;0.0000000;0.0000000;0.0000000;-0.0000000;0.0000004;0.0000000;0.0000000;0.0000000;0.0000003;-0.0000000;0.0000000;0.0000005;0.0000001;0.0000001;-0.0000000;0.0000000;0.0…
1.3;4.1;3.4;0.005670595849;-0.0000000;-0.0000000;-0.0000000;-0.0000000;-0.0000000;-0.0000000;-0.0000000;-0.0000000;-0.0000000;-0.0000000;-0.0000000;-0.0000000;-0.0000000;-0.0000000;0.0000000;-0.0000000;-0.0000000;0.0000002;0.0000001;-0.0000000;0.0000000;0.0000000;-0.0000000;0.0000004;0.0000000;0.0000000;0.0000000;0.0000002;-0.0000000;0.0000000;0.0000004;0.0000001;0.0000001;-0.0000000;0.0000000;0.…
1.3;4.2;3.4;0.005039148638;-0.0000000;-0.0000000;-0.0000000;-0.0000000;-0.0000000;-0.0000000;-0.0000000;-0.0000000;-0.0000000;-0.0000000;-0.0000000;-0.0000000;-0.0000000;-0.0000000;0.0000000;-0.0000000;-0.0000000;0.0000002;0.0000001;-0.0000000;0.0000000;0.0000000;-0.0000000;0.0000004;0.0000000;0.0000000;0.0000000;0.0000002;-0.0000000;0.0000000;0.0000004;0.0000001;0.0000001;-0.0000000;0.0000000;0.…
1.3;4.3;3.4;0.004460383765;-0.0000000;-0.0000000;-0.0000000;-0.0000000;-0.0000000;-0.0000000;-0.0000000;-0.0000000;-0.0000000;-0.0000000;-0.0000000;-0.0000000;-0.0000000;-0.0000000;0.0000000;-0.0000000;-0.0000000;0.0000001;0.0000001;-0.0000000;-0.0000000;0.0000000;-0.0000000;0.0000004;0.0000000;0.0000000;0.0000000;0.0000002;-0.0000000;0.0000000;0.0000003;0.0000001;0.0000001;-0.0000000;0.0000000;0…
1.3;4.4;3.4;0.003932599445;-0.0000000;-0.0000000;-0.0000000;-0.0000000;-0.0000000;-0.0000000;-0.0000000;-0.0000000;-0.0000000;-0.0000000;-0.0000000;-0.0000000;-0.0000000;-0.0000000;0.0000000;-0.0000000;-0.0000000;0.0000001;0.0000001;-0.0000000;-0.0000000;0.0000000;-0.0000000;0.0000004;0.0000000;0.0000000;0.0000000;0.0000002;-0.0000000;0.0000000;0.0000003;0.0000001;0.0000001;-0.0000000;0.0000000;0…
1.3;4.5;3.4;0.003453707413;-0.0000000;-0.0000000;-0.0000000;-0.0000000;-0.0000000;-0.0000000;-0.0000000;-0.0000000;-0.0000000;-0.0000000;-0.0000000;-0.0000000;-0.0000000;-0.0000000;0.0000001;-0.0000000;-0.0000000;0.0000001;0.0000001;-0.0000000;-0.0000000;0.0000000;-0.0000000;0.0000004;0.0000000;0.0000000;0.0000000;0.0000002;0.0000000;0.0000000;0.0000002;0.0000001;0.0000001;0.0000000;0.0000000;0.0…
1.3;4.6;3.4;0.003021317364;-0.0000000;-0.0000000;-0.0000000;-0.0000000;-0.0000000;-0.0000000;-0.0000000;-0.0000000;-0.0000000;-0.0000000;-0.0000000;-0.0000000;-0.0000000;-0.0000000;0.0000001;-0.0000000;-0.0000000;0.0000001;0.0000001;-0.0000000;-0.0000000;0.0000000;0.0000000;0.0000004;0.0000000;-0.0000000;0.0000000;0.0000002;0.0000000;0.0000000;0.0000002;0.0000001;0.0000001;0.0000000;0.0000000;0.0…
1.3;4.7;3.4;0.002632810597;-0.0000000;-0.0000000;-0.0000000;-0.0000000;-0.0000000;-0.0000000;-0.0000000;-0.0000000;-0.0000000;-0.0000000;-0.0000000;-0.0000000;-0.0000000;-0.0000000;0.0000001;-0.0000000;-0.0000000;0.0000000;0.0000000;-0.0000000;-0.0000000;0.0000000;0.0000000;0.0000003;0.0000000;-0.0000000;0.0000000;0.0000001;0.0000000;0.0000000;0.0000002;0.0000001;0.0000001;0.0000000;0.0000000;0.0…
1.3;4.8;3.4;0.002285406073;-0.0000000;-0.0000000;-0.0000000;-0.0000000;-0.0000000;-0.0000000;-0.0000000;-0.0000000;-0.0000000;-0.0000000;-0.0000000;-0.0000000;-0.0000000;-0.0000000;0.0000001;-0.0000000;-0.0000000;0.0000000;0.0000000;-0.0000000;-0.0000000;0.0000000;0.0000000;0.0000003;0.0000000;-0.0000000;0.0000000;0.0000001;0.0000000;0.0000000;0.0000001;0.0000000;0.0000000;0.0000000;0.0000000;0.0…
1.3;4.9;3.4;0.001976220769;-0.0000000;-0.0000000;-0.0000000;-0.0000000;-0.0000000;-0.0000000;-0.0000000;-0.0000000;-0.0000000;-0.0000000;-0.0000000;-0.0000000;-0.0000000;-0.0000000;0.0000001;-0.0000000;-0.0000000;0.0000000;0.0000000;-0.0000000;-0.0000000;0.0000000;0.0000000;0.0000003;0.0000000;-0.0000000;0.0000000;0.0000001;0.0000000;0.0000000;0.0000001;0.0000000;0.0000000;0.0000000;0.0000000;0.0…
1.3;5.0;3.4;0.001702325123;-0.0000000;-0.0000000;-0.0000000;-0.0000000;-0.0000000;-0.0000000;-0.0000000;-0.0000000;-0.0000000;-0.0000000;-0.0000000;-0.0000000;-0.0000000;-0.0000000;0.0000001;-0.0000000;-0.0000000;0.0000000;0.0000000;-0.0000000;-0.0000000;0.0000000;0.0000000;0.0000003;0.0000000;-0.0000000;0.0000000;0.0000001;0.0000000;0.0000000;0.0000001;0.0000000;0.0000000;0.0000000;0.0000000;0.0…
1.3;5.1;3.4;0.001460793455;-0.0000000;-0.0000000;-0.0000000;-0.0000000;-0.0000000;-0.0000000;-0.0000000;-0.0000000;-0.0000000;-0.0000000;-0.0000000;-0.0000000;-0.0000000;-0.0000000;0.0000001;0.0000000;-0.0000000;-0.0000000;0.0000000;-0.0000000;-0.0000000;0.0000000;0.0000000;0.0000003;0.0000000;-0.0000000;0.0000000;0.0000001;0.0000000;0.0000000;0.0000001;0.0000000;0.0000000;0.0000000;0.0000000;0.0…
1.3;5.2;3.4;0.001248748822;-0.0000000;-0.0000000;-0.0000000;-0.0000000;-0.0000000;-0.0000000;-0.0000000;-0.0000000;-0.0000000;-0.0000000;-0.0000000;-0.0000000;-0.0000000;-0.0000000;0.0000001;0.0000000;-0.0000000;-0.0000000;0.0000000;-0.0000000;-0.0000000;0.0000000;0.0000000;0.0000002;0.0000000;-0.0000000;0.0000000;0.0000001;0.0000000;0.0000000;0.0000001;0.0000000;0.0000000;0.0000000;0.0000000;0.0…
1.3;5.3;3.4;0.001063401573;-0.0000000;-0.0000000;-0.0000000;-0.0000000;-0.0000000;-0.0000000;-0.0000000;-0.0000000;-0.0000000;-0.0000000;-0.0000000;-0.0000000;-0.0000000;-0.0000000;0.0000001;0.0000000;-0.0000000;-0.0000000;0.0000000;-0.0000000;-0.0000000;0.0000000;0.0000000;0.0000002;0.0000000;-0.0000000;0.0000000;0.0000001;0.0000000;0.0000000;0.0000000;0.0000000;0.0000000;0.0000000;0.0000000;0.0…
1.3;5.4;3.4;0.000902081071;-0.0000000;-0.0000000;-0.0000000;-0.0000000;-0.0000000;-0.0000000;-0.0000000;-0.0000000;-0.0000000;-0.0000000;-0.0000000;-0.0000000;-0.0000000;-0.0000000;0.0000001;0.0000000;-0.0000000;-0.0000000;0.0000000;-0.0000000;-0.0000000;0.0000000;0.0000000;0.0000002;0.0000000;-0.0000000;0.0000000;0.0000001;0.0000000;0.0000000;0.0000000;0.0000000;0.0000000;0.0000000;0.0000000;0.0…
1.3;5.5;3.4;0.000762260292;-0.0000000;-0.0000000;-0.0000000;-0.0000000;-0.0000000;-0.0000000;-0.0000000;-0.0000000;-0.0000000;-0.0000000;-0.0000000;-0.0000000;-0.0000000;-0.0000000;0.0000001;0.0000000;-0.0000000;-0.0000000;0.0000000;-0.0000000;-0.0000000;0.0000000;0.0000000;0.0000002;0.0000000;-0.0000000;0.0000000;0.0000000;0.0000000;0.0000000;0.0000000;0.0000000;0.0000000;0.0000000;0.0000000;0.0…
1.3;5.6;3.4;0.000641573416;-0.0000000;-0.0000000;-0.0000000;-0.0000000;-0.0000000;-0.0000000;-0.0000000;-0.0000000;-0.0000000;-0.0000000;-0.0000000;-0.0000000;-0.0000000;-0.0000000;0.0000001;0.0000000;-0.0000000;-0.0000000;0.0000000;-0.0000000;-0.0000000;0.0000000;0.0000000;0.0000002;0.0000000;-0.0000000;0.0000000;0.0000000;0.0000000;0.0000000;0.0000000;0.0000000;0.0000000;0.0000000;0.0000000;0.0…
1.3;5.7;3.4;0.000537826866;-0.0000000;-0.0000000;-0.0000000;-0.0000000;-0.0000000;-0.0000000;-0.0000000;-0.0000000;-0.0000000;-0.0000000;-0.0000000;-0.0000000;-0.0000000;-0.0000000;0.0000001;0.0000000;-0.0000000;-0.0000000;0.0000000;-0.0000000;-0.0000000;0.0000000;0.0000000;0.0000002;0.0000000;-0.0000000;0.0000000;0.0000000;0.0000000;0.0000000;0.0000000;0.0000000;0.0000000;0.0000000;0.0000000;0.0…
1.3;5.8;3.4;0.000449004494;-0.0000000;-0.0000000;-0.0000000;-0.0000000;-0.0000000;-0.0000000;-0.0000000;-0.0000000;-0.0000000;-0.0000000;-0.0000000;-0.0000000;-0.0000000;-0.0000000;0.0000000;0.0000000;-0.0000000;-0.0000000;-0.0000000;-0.0000000;-0.0000000;0.0000000;0.0000000;0.0000001;0.0000000;-0.0000000;0.0000000;0.0000000;0.0000000;0.0000000;0.0000000;0.0000000;0.0000000;0.0000000;0.0000000;0.…
1.3;5.9;3.4;0.000373267854;-0.0000000;-0.0000000;-0.0000000;-0.0000000;-0.0000000;-0.0000000;-0.0000000;-0.0000000;-0.0000000;-0.0000000;-0.0000000;-0.0000000;-0.0000000;-0.0000000;0.0000000;0.0000000;-0.0000000;-0.0000000;-0.0000000;-0.0000000;-0.0000000;0.0000000;0.0000000;0.0000001;0.0000000;-0.0000000;0.0000000;0.0000000;0.0000000;0.0000000;0.0000000;0.0000000;0.0000000;0.0000000;0.0000000;0.…
1.3;6.0;3.4;0.000308952501;-0.0000000;-0.0000000;-0.0000000;-0.0000000;-0.0000000;-0.0000000;-0.0000000;-0.0000000;-0.0000000;-0.0000000;-0.0000000;-0.0000000;-0.0000000;-0.0000000;0.0000000;0.0000000;-0.0000000;-0.0000000;-0.0000000;-0.0000000;-0.0000000;0.0000000;0.0000000;0.0000001;0.0000000;-0.0000000;0.0000000;0.0000000;0.0000000;0.0000000;0.0000000;0.0000000;0.0000000;0.0000000;0.0000000;0.…
1.4;0.0;3.4;0.037204141809;-0.0000000;-0.0000000;-0.0000000;-0.0000000;-0.0000000;-0.0000000;-0.0000000;-0.0000000;-0.0000000;-0.0000000;-0.0000000;-0.0000000;-0.0000000;-0.0000000;0.0000005;0.0000001;0.0000000;-0.0000000;-0.0000000;0.0000001;-0.0000000;0.0000000;-0.0000000;-0.0000000;0.0000000;-0.0000000;-0.0000000;-0.0000000;-0.0000000;0.0000002;-0.0000000;0.0000001;-0.0000000;-0.0000000;0.0000…
1.4;0.1;3.4;0.037098216432;-0.0000000;-0.0000000;-0.0000000;-0.0000000;-0.0000000;-0.0000000;-0.0000000;-0.0000000;-0.0000000;-0.0000000;-0.0000000;-0.0000000;-0.0000000;-0.0000000;0.0000004;0.0000001;0.0000000;-0.0000000;-0.0000000;0.0000001;-0.0000000;0.0000000;-0.0000000;-0.0000000;0.0000000;-0.0000000;-0.0000000;-0.0000000;-0.0000000;0.0000002;-0.0000000;0.0000001;-0.0000000;-0.0000000;0.0000…
1.4;0.2;3.4;0.036785739795;-0.0000000;-0.0000000;-0.0000000;-0.0000000;-0.0000000;-0.0000000;-0.0000000;-0.0000000;-0.0000000;-0.0000000;-0.0000000;-0.0000000;-0.0000000;-0.0000000;0.0000004;0.0000001;0.0000000;0.0000000;-0.0000000;0.0000001;-0.0000000;0.0000000;-0.0000000;-0.0000000;0.0000000;-0.0000000;-0.0000000;-0.0000000;0.0000000;0.0000002;0.0000000;0.0000001;0.0000000;-0.0000000;0.0000000;…
1.4;0.3;3.4;0.036282180682;-0.0000000;-0.0000000;-0.0000000;-0.0000000;-0.0000000;-0.0000000;-0.0000000;-0.0000000;-0.0000000;-0.0000000;-0.0000000;-0.0000000;-0.0000000;-0.0000000;0.0000004;0.0000001;0.0000000;0.0000000;-0.0000000;0.0000001;-0.0000000;0.0000000;-0.0000000;-0.0000000;0.0000000;-0.0000000;-0.0000000;-0.0000000;0.0000000;0.0000002;0.0000000;0.0000001;0.0000000;-0.0000000;0.0000000;…
1.4;0.4;3.4;0.035611933833;-0.0000000;-0.0000000;-0.0000000;-0.0000000;-0.0000000;-0.0000000;-0.0000000;-0.0000000;-0.0000000;-0.0000000;-0.0000000;-0.0000000;-0.0000000;-0.0000000;0.0000004;0.0000001;0.0000000;0.0000000;0.0000000;0.0000001;-0.0000000;0.0000000;-0.0000000;-0.0000000;0.0000000;-0.0000000;-0.0000000;-0.0000000;0.0000000;0.0000002;0.0000000;0.0000001;0.0000000;-0.0000000;0.0000000;0…
1.4;0.5;3.4;0.034806393268;-0.0000000;-0.0000000;-0.0000000;-0.0000000;-0.0000000;-0.0000000;-0.0000000;-0.0000000;-0.0000000;-0.0000000;-0.0000000;-0.0000000;-0.0000000;-0.0000000;0.0000004;0.0000001;0.0000000;0.0000000;0.0000000;0.0000001;-0.0000000;0.0000000;-0.0000000;-0.0000000;0.0000000;0.0000000;-0.0000000;-0.0000000;0.0000000;0.0000002;0.0000000;0.0000001;0.0000000;-0.0000000;0.0000000;0.…
1.4;0.6;3.4;0.033901538159;-0.0000000;-0.0000000;-0.0000000;-0.0000000;-0.0000000;-0.0000000;-0.0000000;-0.0000000;-0.0000000;-0.0000000;-0.0000000;-0.0000000;-0.0000000;-0.0000000;0.0000004;0.0000001;0.0000000;0.0000000;0.0000000;0.0000001;-0.0000000;0.0000000;-0.0000000;-0.0000000;0.0000000;0.0000000;-0.0000000;-0.0000000;0.0000000;0.0000002;0.0000000;0.0000001;0.0000000;-0.0000000;0.0000000;0.…
1.4;0.7;3.4;0.032935265355;-0.0000000;-0.0000000;-0.0000000;-0.0000000;-0.0000000;-0.0000000;-0.0000000;-0.0000000;-0.0000000;-0.0000000;-0.0000000;-0.0000000;-0.0000000;-0.0000000;0.0000004;0.0000001;0.0000000;0.0000000;0.0000000;0.0000001;-0.0000000;0.0000000;-0.0000000;-0.0000000;0.0000000;0.0000000;-0.0000000;-0.0000000;0.0000000;0.0000002;0.0000001;0.0000001;0.0000000;-0.0000000;0.0000000;0.…
1.4;0.8;3.4;0.031944711028;-0.0000000;-0.0000000;-0.0000000;-0.0000000;-0.0000000;-0.0000000;-0.0000000;-0.0000000;-0.0000000;-0.0000000;-0.0000000;-0.0000000;-0.0000000;-0.0000000;0.0000004;0.0000001;0.0000000;0.0000000;0.0000000;0.0000001;-0.0000000;-0.0000000;-0.0000000;-0.0000000;0.0000000;0.0000000;-0.0000000;-0.0000000;0.0000000;0.0000001;0.0000001;0.0000001;0.0000000;-0.0000000;-0.0000000;…
1.4;0.9;3.4;0.030963784802;-0.0000000;-0.0000000;-0.0000000;-0.0000000;-0.0000000;-0.0000000;-0.0000000;-0.0000000;-0.0000000;-0.0000000;-0.0000000;-0.0000000;-0.0000000;-0.0000000;0.0000004;0.0000001;0.0000000;0.0000001;0.0000000;0.0000001;-0.0000000;-0.0000000;-0.0000000;-0.0000000;0.0000000;0.0000000;-0.0000000;-0.0000000;0.0000000;0.0000001;0.0000001;0.0000000;0.0000000;-0.0000000;-0.0000000;…
1.4;1.0;3.4;0.030021100001;-0.0000000;-0.0000000;-0.0000000;-0.0000000;-0.0000000;-0.0000000;-0.0000000;-0.0000000;-0.0000000;-0.0000000;-0.0000000;-0.0000000;-0.0000000;-0.0000000;0.0000004;0.0000001;0.0000000;0.0000001;0.0000000;0.0000001;-0.0000000;-0.0000000;-0.0000000;-0.0000000;-0.0000000;0.0000000;-0.0000000;-0.0000000;0.0000000;0.0000001;0.0000001;0.0000000;0.0000000;-0.0000000;-0.0000000…
1.4;1.1;3.4;0.029138431652;-0.0000000;-0.0000000;-0.0000000;-0.0000000;-0.0000000;-0.0000000;-0.0000000;-0.0000000;-0.0000000;-0.0000000;-0.0000000;-0.0000000;-0.0000000;-0.0000000;0.0000004;0.0000001;0.0000000;0.0000001;0.0000000;0.0000001;-0.0000000;-0.0000000;-0.0000000;0.0000000;-0.0000000;0.0000000;-0.0000000;-0.0000000;0.0000000;0.0000001;0.0000002;0.0000000;0.0000000;-0.0000000;-0.0000000;…
1.4;1.2;3.4;0.028329777988;-0.0000000;-0.0000000;-0.0000000;-0.0000000;-0.0000000;-0.0000000;-0.0000000;-0.0000000;-0.0000000;-0.0000000;-0.0000000;-0.0000000;-0.0000000;-0.0000000;0.0000004;0.0000001;0.0000000;0.0000001;0.0000000;0.0000001;-0.0000000;-0.0000000;-0.0000000;0.0000000;-0.0000000;0.0000000;-0.0000000;0.0000000;0.0000000;0.0000001;0.0000002;0.0000000;0.0000000;-0.0000000;-0.0000000;0…
1.4;1.3;3.4;0.027601047701;-0.0000000;-0.0000000;-0.0000000;-0.0000000;-0.0000000;-0.0000000;-0.0000000;-0.0000000;-0.0000000;-0.0000000;-0.0000000;-0.0000000;-0.0000000;-0.0000000;0.0000003;0.0000001;0.0000000;0.0000001;0.0000000;0.0000001;-0.0000000;-0.0000000;-0.0000000;0.0000000;-0.0000000;0.0000000;0.0000000;0.0000000;0.0000000;0.0000001;0.0000002;0.0000000;0.0000000;-0.0000000;-0.0000000;0.…
1.4;1.4;3.4;0.026950348094;-0.0000000;-0.0000000;-0.0000000;-0.0000000;-0.0000000;-0.0000000;-0.0000000;-0.0000000;-0.0000000;-0.0000000;-0.0000000;-0.0000000;-0.0000000;-0.0000000;0.0000003;0.0000001;0.0000000;0.0000001;0.0000000;0.0000000;-0.0000000;-0.0000000;-0.0000000;0.0000000;-0.0000000;0.0000000;0.0000000;0.0000000;0.0000000;0.0000001;0.0000003;-0.0000000;0.0000001;-0.0000000;-0.0000000;0…
1.4;1.5;3.4;0.026368809988;-0.0000000;-0.0000000;-0.0000000;-0.0000000;-0.0000000;-0.0000000;-0.0000000;-0.0000000;-0.0000000;-0.0000000;-0.0000000;-0.0000000;-0.0000000;-0.0000000;0.0000003;0.0000001;0.0000000;0.0000002;0.0000000;0.0000000;-0.0000000;-0.0000000;-0.0000000;0.0000000;-0.0000000;0.0000000;0.0000000;0.0000000;0.0000000;0.0000001;0.0000003;-0.0000000;0.0000001;-0.0000000;-0.0000000;0…
1.4;1.6;3.4;0.025841853974;-0.0000000;-0.0000000;-0.0000000;-0.0000000;-0.0000000;-0.0000000;-0.0000000;-0.0000000;-0.0000000;-0.0000000;-0.0000000;-0.0000000;-0.0000000;-0.0000000;0.0000003;0.0000001;0.0000000;0.0000002;0.0000001;0.0000000;-0.0000000;-0.0000000;-0.0000000;0.0000001;-0.0000000;0.0000000;0.0000000;0.0000001;0.0000000;0.0000001;0.0000003;-0.0000000;0.0000001;-0.0000000;-0.0000000;0…
1.4;1.7;3.4;0.025350778806;-0.0000000;-0.0000000;-0.0000000;-0.0000000;-0.0000000;-0.0000000;-0.0000000;-0.0000000;-0.0000000;-0.0000000;-0.0000000;-0.0000000;-0.0000000;-0.0000000;0.0000003;0.0000001;0.0000000;0.0000002;0.0000001;0.0000000;-0.0000000;-0.0000000;-0.0000000;0.0000001;-0.0000000;-0.0000000;0.0000000;0.0000001;0.0000000;0.0000001;0.0000004;-0.0000000;0.0000001;-0.0000000;-0.0000000;…
1.4;1.8;3.4;0.024874536562;-0.0000000;-0.0000000;-0.0000000;-0.0000000;-0.0000000;-0.0000000;-0.0000000;-0.0000000;-0.0000000;-0.0000000;-0.0000000;-0.0000000;-0.0000000;-0.0000000;0.0000002;0.0000001;0.0000000;0.0000003;0.0000001;0.0000000;-0.0000000;-0.0000000;-0.0000000;0.0000001;-0.0000000;-0.0000000;0.0000000;0.0000001;0.0000000;0.0000001;0.0000004;-0.0000000;0.0000001;-0.0000000;-0.0000000;…
1.4;1.9;3.4;0.024391551268;-0.0000000;-0.0000000;-0.0000000;-0.0000000;-0.0000000;-0.0000000;-0.0000000;-0.0000000;-0.0000000;-0.0000000;-0.0000000;-0.0000000;-0.0000000;-0.0000000;0.0000002;0.0000001;-0.0000000;0.0000003;0.0000001;0.0000000;-0.0000000;-0.0000000;-0.0000000;0.0000001;-0.0000000;-0.0000000;0.0000000;0.0000001;0.0000000;0.0000001;0.0000005;-0.0000000;0.0000001;-0.0000000;-0.0000000…
1.4;2.0;3.4;0.023881439443;-0.0000000;-0.0000000;-0.0000000;-0.0000000;-0.0000000;-0.0000000;-0.0000000;-0.0000000;-0.0000000;-0.0000000;-0.0000000;-0.0000000;-0.0000000;-0.0000000;0.0000002;0.0000001;-0.0000000;0.0000003;0.0000001;0.0000000;-0.0000000;-0.0000000;-0.0000000;0.0000002;0.0000000;-0.0000000;0.0000000;0.0000001;0.0000000;0.0000001;0.0000005;0.0000000;0.0000001;-0.0000000;-0.0000000;0…
1.4;2.1;3.4;0.023326503636;-0.0000000;-0.0000000;-0.0000000;-0.0000000;-0.0000000;-0.0000000;-0.0000000;-0.0000000;-0.0000000;-0.0000000;-0.0000000;-0.0000000;-0.0000000;-0.0000000;0.0000002;0.0000001;-0.0000000;0.0000004;0.0000001;0.0000000;-0.0000000;-0.0000000;-0.0000000;0.0000002;0.0000000;-0.0000000;0.0000000;0.0000002;0.0000000;0.0000001;0.0000006;0.0000000;0.0000001;-0.0000000;-0.0000000;0…
1.4;2.2;3.4;0.022712893925;-0.0000000;-0.0000000;-0.0000000;-0.0000000;-0.0000000;-0.0000000;-0.0000000;-0.0000000;-0.0000000;-0.0000000;-0.0000000;-0.0000000;-0.0000000;-0.0000000;0.0000001;0.0000001;-0.0000000;0.0000004;0.0000001;0.0000000;-0.0000000;-0.0000000;-0.0000000;0.0000002;0.0000000;-0.0000000;0.0000000;0.0000002;0.0000000;0.0000001;0.0000007;0.0000000;0.0000002;-0.0000000;0.0000000;0.…
1.4;2.3;3.4;0.022031366364;-0.0000000;-0.0000000;-0.0000000;-0.0000000;-0.0000000;-0.0000000;-0.0000000;-0.0000000;-0.0000000;-0.0000000;-0.0000000;-0.0000000;-0.0000000;-0.0000000;0.0000001;0.0000001;-0.0000000;0.0000004;0.0000001;0.0000000;-0.0000000;-0.0000000;-0.0000000;0.0000002;0.0000000;-0.0000000;0.0000000;0.0000002;0.0000000;0.0000001;0.0000007;0.0000000;0.0000002;-0.0000000;0.0000000;0.…
1.4;2.4;3.4;0.021277608286;-0.0000000;-0.0000000;-0.0000000;-0.0000000;-0.0000000;-0.0000000;-0.0000000;-0.0000000;-0.0000000;-0.0000000;-0.0000000;-0.0000000;-0.0000000;-0.0000000;0.0000001;0.0000001;-0.0000000;0.0000004;0.0000002;0.0000000;-0.0000000;-0.0000000;-0.0000000;0.0000003;0.0000000;-0.0000000;0.0000000;0.0000002;0.0000000;0.0000001;0.0000008;0.0000000;0.0000002;-0.0000000;0.0000000;0.…
1.4;2.5;3.4;0.020452143639;-0.0000000;-0.0000000;-0.0000000;-0.0000000;-0.0000000;-0.0000000;-0.0000000;-0.0000000;-0.0000000;-0.0000000;-0.0000000;-0.0000000;-0.0000000;-0.0000000;0.0000001;0.0000001;-0.0000000;0.0000005;0.0000002;0.0000000;-0.0000000;-0.0000000;-0.0000000;0.0000003;0.0000000;-0.0000000;0.0000001;0.0000002;0.0000000;0.0000001;0.0000008;0.0000001;0.0000002;-0.0000000;0.0000000;0.…
1.4;2.6;3.4;0.019559871513;-0.0000000;-0.0000000;-0.0000000;-0.0000000;-0.0000000;-0.0000000;-0.0000000;-0.0000000;-0.0000000;-0.0000000;-0.0000000;-0.0000000;-0.0000000;-0.0000000;0.0000000;0.0000001;-0.0000000;0.0000005;0.0000002;0.0000000;-0.0000000;0.0000000;-0.0000000;0.0000003;0.0000000;0.0000000;0.0000001;0.0000003;0.0000000;0.0000001;0.0000009;0.0000001;0.0000002;-0.0000000;-0.0000000;0.0…
1.4;2.7;3.4;0.018609322427;-0.0000000;-0.0000000;-0.0000000;-0.0000000;-0.0000000;-0.0000000;-0.0000000;-0.0000000;-0.0000000;-0.0000000;-0.0000000;-0.0000000;-0.0000000;-0.0000000;0.0000000;0.0000001;-0.0000000;0.0000005;0.0000002;0.0000000;-0.0000000;0.0000000;-0.0000000;0.0000003;0.0000000;0.0000000;0.0000001;0.0000003;0.0000000;0.0000001;0.0000009;0.0000001;0.0000002;-0.0000000;-0.0000000;0.0…
1.4;2.8;3.4;0.017611735995;-0.0000000;-0.0000000;-0.0000000;-0.0000000;-0.0000000;-0.0000000;-0.0000000;-0.0000000;-0.0000000;-0.0000000;-0.0000000;-0.0000000;-0.0000000;-0.0000000;-0.0000000;0.0000001;-0.0000000;0.0000005;0.0000002;0.0000000;-0.0000000;0.0000000;-0.0000000;0.0000004;0.0000000;0.0000000;0.0000001;0.0000003;0.0000000;0.0000001;0.0000009;0.0000001;0.0000002;-0.0000000;-0.0000000;0.…
1.4;2.9;3.4;0.016580068314;-0.0000000;-0.0000000;-0.0000000;-0.0000000;-0.0000000;-0.0000000;-0.0000000;-0.0000000;-0.0000000;-0.0000000;-0.0000000;-0.0000000;-0.0000000;-0.0000000;-0.0000000;0.0000000;-0.0000000;0.0000005;0.0000002;0.0000000;0.0000000;0.0000000;-0.0000000;0.0000004;0.0000000;0.0000000;0.0000001;0.0000003;0.0000000;0.0000000;0.0000009;0.0000001;0.0000002;-0.0000000;-0.0000000;0.0…
1.4;3.0;3.4;0.015528028715;-0.0000000;-0.0000000;-0.0000000;-0.0000000;-0.0000000;-0.0000000;-0.0000000;-0.0000000;-0.0000000;-0.0000000;-0.0000000;-0.0000000;-0.0000000;-0.0000000;-0.0000000;0.0000000;-0.0000000;0.0000005;0.0000002;0.0000000;0.0000000;0.0000000;-0.0000000;0.0000004;0.0000000;0.0000000;0.0000001;0.0000003;0.0000000;0.0000000;0.0000009;0.0000001;0.0000002;-0.0000000;-0.0000000;0.0…
1.4;3.1;3.4;0.014469226054;-0.0000000;-0.0000000;-0.0000000;-0.0000000;-0.0000000;-0.0000000;-0.0000000;-0.0000000;-0.0000000;-0.0000000;-0.0000000;-0.0000000;-0.0000000;-0.0000000;-0.0000000;0.0000000;-0.0000000;0.0000005;0.0000002;0.0000000;0.0000000;0.0000000;-0.0000000;0.0000004;0.0000000;0.0000000;0.0000001;0.0000003;0.0000000;0.0000000;0.0000009;0.0000001;0.0000002;-0.0000000;-0.0000000;0.0…
1.4;3.2;3.4;0.013416478678;-0.0000000;-0.0000000;-0.0000000;-0.0000000;-0.0000000;-0.0000000;-0.0000000;-0.0000000;-0.0000000;-0.0000000;-0.0000000;-0.0000000;-0.0000000;-0.0000000;-0.0000000;0.0000000;-0.0000000;0.0000005;0.0000002;0.0000000;0.0000000;0.0000000;-0.0000000;0.0000004;0.0000000;0.0000000;0.0000001;0.0000003;0.0000000;0.0000000;0.0000009;0.0000001;0.0000002;-0.0000000;-0.0000000;0.0…
1.4;3.3;3.4;0.012381314410;-0.0000000;-0.0000000;-0.0000000;-0.0000000;-0.0000000;-0.0000000;-0.0000000;-0.0000000;-0.0000000;-0.0000000;-0.0000000;-0.0000000;-0.0000000;-0.0000000;-0.0000000;0.0000000;-0.0000000;0.0000005;0.0000002;0.0000000;0.0000000;0.0000000;-0.0000000;0.0000004;0.0000000;0.0000000;0.0000000;0.0000003;0.0000000;0.0000000;0.0000009;0.0000001;0.0000002;-0.0000000;-0.0000000;0.0…
1.4;3.4;3.4;0.011373661320;-0.0000000;-0.0000000;-0.0000000;-0.0000000;-0.0000000;-0.0000000;-0.0000000;-0.0000000;-0.0000000;-0.0000000;-0.0000000;-0.0000000;-0.0000000;-0.0000000;-0.0000000;0.0000000;-0.0000000;0.0000004;0.0000002;0.0000000;0.0000000;0.0000000;-0.0000000;0.0000004;0.0000000;0.0000000;0.0000000;0.0000003;0.0000000;0.0000000;0.0000008;0.0000001;0.0000002;-0.0000000;-0.0000000;0.0…
1.4;3.5;3.4;0.010401709959;-0.0000000;-0.0000000;-0.0000000;-0.0000000;-0.0000000;-0.0000000;-0.0000000;-0.0000000;-0.0000000;-0.0000000;-0.0000000;-0.0000000;-0.0000000;-0.0000000;-0.0000000;0.0000000;-0.0000000;0.0000004;0.0000002;0.0000000;0.0000000;0.0000000;-0.0000000;0.0000004;0.0000000;0.0000000;0.0000000;0.0000003;0.0000000;0.0000000;0.0000008;0.0000001;0.0000002;-0.0000000;0.0000000;0.00…
1.4;3.6;3.4;0.009471914632;-0.0000000;-0.0000000;-0.0000000;-0.0000000;-0.0000000;-0.0000000;-0.0000000;-0.0000000;-0.0000000;-0.0000000;-0.0000000;-0.0000000;-0.0000000;-0.0000000;-0.0000000;0.0000000;-0.0000000;0.0000004;0.0000002;-0.0000000;0.0000000;0.0000000;-0.0000000;0.0000004;0.0000000;0.0000000;0.0000000;0.0000003;0.0000000;0.0000000;0.0000007;0.0000001;0.0000002;-0.0000000;0.0000000;0.0…
1.4;3.7;3.4;0.008589095369;-0.0000000;-0.0000000;-0.0000000;-0.0000000;-0.0000000;-0.0000000;-0.0000000;-0.0000000;-0.0000000;-0.0000000;-0.0000000;-0.0000000;-0.0000000;-0.0000000;-0.0000000;0.0000000;-0.0000000;0.0000003;0.0000002;-0.0000000;0.0000000;0.0000000;-0.0000000;0.0000004;0.0000000;0.0000000;0.0000000;0.0000003;0.0000000;0.0000000;0.0000007;0.0000001;0.0000002;-0.0000000;0.0000000;0.0…
1.4;3.8;3.4;0.007756602652;-0.0000000;-0.0000000;-0.0000000;-0.0000000;-0.0000000;-0.0000000;-0.0000000;-0.0000000;-0.0000000;-0.0000000;-0.0000000;-0.0000000;-0.0000000;-0.0000000;-0.0000000;0.0000000;-0.0000000;0.0000003;0.0000002;-0.0000000;0.0000000;0.0000000;-0.0000000;0.0000004;0.0000000;0.0000000;0.0000000;0.0000003;0.0000000;0.0000000;0.0000006;0.0000001;0.0000002;-0.0000000;0.0000000;0.0…
1.4;3.9;3.4;0.006976511863;-0.0000000;-0.0000000;-0.0000000;-0.0000000;-0.0000000;-0.0000000;-0.0000000;-0.0000000;-0.0000000;-0.0000000;-0.0000000;-0.0000000;-0.0000000;-0.0000000;-0.0000000;0.0000000;-0.0000000;0.0000003;0.0000002;-0.0000000;0.0000000;0.0000000;-0.0000000;0.0000004;0.0000000;0.0000000;0.0000000;0.0000003;0.0000000;0.0000000;0.0000005;0.0000001;0.0000002;-0.0000000;0.0000000;0.0…
1.4;4.0;3.4;0.006249822034;-0.0000000;-0.0000000;-0.0000000;-0.0000000;-0.0000000;-0.0000000;-0.0000000;-0.0000000;-0.0000000;-0.0000000;-0.0000000;-0.0000000;-0.0000000;-0.0000000;0.0000000;-0.0000000;-0.0000000;0.0000002;0.0000001;-0.0000000;0.0000000;0.0000000;-0.0000000;0.0000004;0.0000000;0.0000000;0.0000000;0.0000003;-0.0000000;0.0000000;0.0000005;0.0000001;0.0000001;-0.0000000;0.0000000;0.…
1.4;4.1;3.4;0.005576641893;-0.0000000;-0.0000000;-0.0000000;-0.0000000;-0.0000000;-0.0000000;-0.0000000;-0.0000000;-0.0000000;-0.0000000;-0.0000000;-0.0000000;-0.0000000;-0.0000000;0.0000000;-0.0000000;-0.0000000;0.0000002;0.0000001;-0.0000000;0.0000000;0.0000000;-0.0000000;0.0000004;0.0000000;0.0000000;0.0000000;0.0000002;-0.0000000;0.0000000;0.0000004;0.0000001;0.0000001;-0.0000000;0.0000000;0.…
1.4;4.2;3.4;0.004956354008;-0.0000000;-0.0000000;-0.0000000;-0.0000000;-0.0000000;-0.0000000;-0.0000000;-0.0000000;-0.0000000;-0.0000000;-0.0000000;-0.0000000;-0.0000000;-0.0000000;0.0000000;-0.0000000;-0.0000000;0.0000002;0.0000001;-0.0000000;-0.0000000;0.0000000;-0.0000000;0.0000004;0.0000000;0.0000000;0.0000000;0.0000002;-0.0000000;0.0000000;0.0000004;0.0000001;0.0000001;-0.0000000;0.0000000;0…
1.4;4.3;3.4;0.004387754157;-0.0000000;-0.0000000;-0.0000000;-0.0000000;-0.0000000;-0.0000000;-0.0000000;-0.0000000;-0.0000000;-0.0000000;-0.0000000;-0.0000000;-0.0000000;-0.0000000;0.0000000;-0.0000000;-0.0000000;0.0000001;0.0000001;-0.0000000;-0.0000000;0.0000000;-0.0000000;0.0000004;0.0000000;0.0000000;0.0000000;0.0000002;-0.0000000;0.0000000;0.0000003;0.0000001;0.0000001;-0.0000000;0.0000000;0…
1.4;4.4;3.4;0.003869167348;-0.0000000;-0.0000000;-0.0000000;-0.0000000;-0.0000000;-0.0000000;-0.0000000;-0.0000000;-0.0000000;-0.0000000;-0.0000000;-0.0000000;-0.0000000;-0.0000000;0.0000000;-0.0000000;-0.0000000;0.0000001;0.0000001;-0.0000000;-0.0000000;0.0000000;-0.0000000;0.0000004;0.0000000;0.0000000;0.0000000;0.0000002;-0.0000000;0.0000000;0.0000003;0.0000001;0.0000001;-0.0000000;0.0000000;0…
1.4;4.5;3.4;0.003398544355;-0.0000000;-0.0000000;-0.0000000;-0.0000000;-0.0000000;-0.0000000;-0.0000000;-0.0000000;-0.0000000;-0.0000000;-0.0000000;-0.0000000;-0.0000000;-0.0000000;0.0000000;-0.0000000;-0.0000000;0.0000001;0.0000001;-0.0000000;-0.0000000;0.0000000;-0.0000000;0.0000004;0.0000000;-0.0000000;0.0000000;0.0000002;0.0000000;0.0000000;0.0000002;0.0000001;0.0000001;0.0000000;0.0000000;0.…
1.4;4.6;3.4;0.002973543399;-0.0000000;-0.0000000;-0.0000000;-0.0000000;-0.0000000;-0.0000000;-0.0000000;-0.0000000;-0.0000000;-0.0000000;-0.0000000;-0.0000000;-0.0000000;-0.0000000;0.0000001;-0.0000000;-0.0000000;0.0000001;0.0000001;-0.0000000;-0.0000000;0.0000000;0.0000000;0.0000003;0.0000000;-0.0000000;0.0000000;0.0000002;0.0000000;0.0000000;0.0000002;0.0000001;0.0000001;0.0000000;0.0000000;0.0…
1.4;4.7;3.4;0.002591601228;-0.0000000;-0.0000000;-0.0000000;-0.0000000;-0.0000000;-0.0000000;-0.0000000;-0.0000000;-0.0000000;-0.0000000;-0.0000000;-0.0000000;-0.0000000;-0.0000000;0.0000001;-0.0000000;-0.0000000;0.0000000;0.0000001;-0.0000000;-0.0000000;0.0000000;0.0000000;0.0000003;0.0000000;-0.0000000;0.0000000;0.0000001;0.0000000;0.0000000;0.0000002;0.0000001;0.0000001;0.0000000;0.0000000;0.0…
1.4;4.8;3.4;0.002249996800;-0.0000000;-0.0000000;-0.0000000;-0.0000000;-0.0000000;-0.0000000;-0.0000000;-0.0000000;-0.0000000;-0.0000000;-0.0000000;-0.0000000;-0.0000000;-0.0000000;0.0000001;-0.0000000;-0.0000000;0.0000000;0.0000000;-0.0000000;-0.0000000;0.0000000;0.0000000;0.0000003;0.0000000;-0.0000000;0.0000000;0.0000001;0.0000000;0.0000000;0.0000001;0.0000001;0.0000001;0.0000000;0.0000000;0.0…
1.4;4.9;3.4;0.001945909531;-0.0000000;-0.0000000;-0.0000000;-0.0000000;-0.0000000;-0.0000000;-0.0000000;-0.0000000;-0.0000000;-0.0000000;-0.0000000;-0.0000000;-0.0000000;-0.0000000;0.0000001;-0.0000000;-0.0000000;0.0000000;0.0000000;-0.0000000;-0.0000000;0.0000000;0.0000000;0.0000003;0.0000000;-0.0000000;0.0000000;0.0000001;0.0000000;0.0000000;0.0000001;0.0000000;0.0000000;0.0000000;0.0000000;0.0…
1.4;5.0;3.4;0.001676472896;-0.0000000;-0.0000000;-0.0000000;-0.0000000;-0.0000000;-0.0000000;-0.0000000;-0.0000000;-0.0000000;-0.0000000;-0.0000000;-0.0000000;-0.0000000;-0.0000000;0.0000001;-0.0000000;-0.0000000;0.0000000;0.0000000;-0.0000000;-0.0000000;0.0000000;0.0000000;0.0000003;0.0000000;-0.0000000;0.0000000;0.0000001;0.0000000;0.0000000;0.0000001;0.0000000;0.0000000;0.0000000;0.0000000;0.0…
1.4;5.1;3.4;0.001438823323;-0.0000000;-0.0000000;-0.0000000;-0.0000000;-0.0000000;-0.0000000;-0.0000000;-0.0000000;-0.0000000;-0.0000000;-0.0000000;-0.0000000;-0.0000000;-0.0000000;0.0000001;-0.0000000;-0.0000000;-0.0000000;0.0000000;-0.0000000;-0.0000000;0.0000000;0.0000000;0.0000003;0.0000000;-0.0000000;0.0000000;0.0000001;0.0000000;0.0000000;0.0000001;0.0000000;0.0000000;0.0000000;0.0000000;0.…
1.4;5.2;3.4;0.001230143802;-0.0000000;-0.0000000;-0.0000000;-0.0000000;-0.0000000;-0.0000000;-0.0000000;-0.0000000;-0.0000000;-0.0000000;-0.0000000;-0.0000000;-0.0000000;-0.0000000;0.0000001;0.0000000;-0.0000000;-0.0000000;0.0000000;-0.0000000;-0.0000000;0.0000000;0.0000000;0.0000002;0.0000000;-0.0000000;0.0000000;0.0000001;0.0000000;0.0000000;0.0000001;0.0000000;0.0000000;0.0000000;0.0000000;0.0…
1.4;5.3;3.4;0.001047701527;-0.0000000;-0.0000000;-0.0000000;-0.0000000;-0.0000000;-0.0000000;-0.0000000;-0.0000000;-0.0000000;-0.0000000;-0.0000000;-0.0000000;-0.0000000;-0.0000000;0.0000001;0.0000000;-0.0000000;-0.0000000;0.0000000;-0.0000000;-0.0000000;0.0000000;0.0000000;0.0000002;0.0000000;-0.0000000;0.0000000;0.0000001;0.0000000;0.0000000;0.0000000;0.0000000;0.0000000;0.0000000;0.0000000;0.0…
1.4;5.4;3.4;0.000888878961;-0.0000000;-0.0000000;-0.0000000;-0.0000000;-0.0000000;-0.0000000;-0.0000000;-0.0000000;-0.0000000;-0.0000000;-0.0000000;-0.0000000;-0.0000000;-0.0000000;0.0000001;0.0000000;-0.0000000;-0.0000000;0.0000000;-0.0000000;-0.0000000;0.0000000;0.0000000;0.0000002;0.0000000;-0.0000000;0.0000000;0.0000001;0.0000000;0.0000000;0.0000000;0.0000000;0.0000000;0.0000000;0.0000000;0.0…
1.4;5.5;3.4;0.000751198046;-0.0000000;-0.0000000;-0.0000000;-0.0000000;-0.0000000;-0.0000000;-0.0000000;-0.0000000;-0.0000000;-0.0000000;-0.0000000;-0.0000000;-0.0000000;-0.0000000;0.0000001;0.0000000;-0.0000000;-0.0000000;0.0000000;-0.0000000;-0.0000000;0.0000000;0.0000000;0.0000002;0.0000000;-0.0000000;0.0000000;0.0000000;0.0000000;0.0000000;0.0000000;0.0000000;0.0000000;0.0000000;0.0000000;0.0…
1.4;5.6;3.4;0.000632337615;-0.0000000;-0.0000000;-0.0000000;-0.0000000;-0.0000000;-0.0000000;-0.0000000;-0.0000000;-0.0000000;-0.0000000;-0.0000000;-0.0000000;-0.0000000;-0.0000000;0.0000001;0.0000000;-0.0000000;-0.0000000;0.0000000;-0.0000000;-0.0000000;0.0000000;0.0000000;0.0000002;0.0000000;-0.0000000;0.0000000;0.0000000;0.0000000;0.0000000;0.0000000;0.0000000;0.0000000;0.0000000;0.0000000;0.0…
1.4;5.7;3.4;0.000530144415;-0.0000000;-0.0000000;-0.0000000;-0.0000000;-0.0000000;-0.0000000;-0.0000000;-0.0000000;-0.0000000;-0.0000000;-0.0000000;-0.0000000;-0.0000000;-0.0000000;0.0000000;0.0000000;-0.0000000;-0.0000000;0.0000000;-0.0000000;-0.0000000;0.0000000;0.0000000;0.0000001;0.0000000;-0.0000000;0.0000000;0.0000000;0.0000000;0.0000000;0.0000000;0.0000000;0.0000000;0.0000000;0.0000000;0.0…
1.4;5.8;3.4;0.000442638428;-0.0000000;-0.0000000;-0.0000000;-0.0000000;-0.0000000;-0.0000000;-0.0000000;-0.0000000;-0.0000000;-0.0000000;-0.0000000;-0.0000000;-0.0000000;-0.0000000;0.0000000;0.0000000;-0.0000000;-0.0000000;-0.0000000;-0.0000000;-0.0000000;0.0000000;0.0000000;0.0000001;0.0000000;-0.0000000;0.0000000;0.0000000;0.0000000;0.0000000;0.0000000;0.0000000;0.0000000;0.0000000;0.0000000;0.…
1.4;5.9;3.4;0.000368013349;-0.0000000;-0.0000000;-0.0000000;-0.0000000;-0.0000000;-0.0000000;-0.0000000;-0.0000000;-0.0000000;-0.0000000;-0.0000000;-0.0000000;-0.0000000;-0.0000000;0.0000000;0.0000000;-0.0000000;-0.0000000;-0.0000000;-0.0000000;-0.0000000;0.0000000;0.0000000;0.0000001;0.0000000;-0.0000000;0.0000000;0.0000000;0.0000000;0.0000000;0.0000000;0.0000000;0.0000000;0.0000000;0.0000000;0.…
1.4;6.0;3.4;0.000304633166;-0.0000000;-0.0000000;-0.0000000;-0.0000000;-0.0000000;-0.0000000;-0.0000000;-0.0000000;-0.0000000;-0.0000000;-0.0000000;-0.0000000;-0.0000000;-0.0000000;0.0000000;0.0000000;-0.0000000;-0.0000000;-0.0000000;-0.0000000;-0.0000000;0.0000000;0.0000000;0.0000001;0.0000000;-0.0000000;0.0000000;0.0000000;0.0000000;0.0000000;0.0000000;0.0000000;0.0000000;0.0000000;0.0000000;0.…
1.5;0.0;3.4;0.036764047407;-0.0000000;-0.0000000;-0.0000000;-0.0000000;-0.0000000;-0.0000000;-0.0000000;-0.0000000;-0.0000000;-0.0000000;-0.0000000;-0.0000000;-0.0000000;-0.0000000;0.0000004;0.0000001;0.0000000;-0.0000000;-0.0000000;0.0000001;-0.0000000;0.0000000;-0.0000000;-0.0000000;0.0000000;-0.0000000;-0.0000000;-0.0000000;-0.0000000;0.0000002;-0.0000000;0.0000001;-0.0000000;-0.0000000;0.0000…
1.5;0.1;3.4;0.036658727311;-0.0000000;-0.0000000;-0.0000000;-0.0000000;-0.0000000;-0.0000000;-0.0000000;-0.0000000;-0.0000000;-0.0000000;-0.0000000;-0.0000000;-0.0000000;-0.0000000;0.0000004;0.0000001;0.0000000;-0.0000000;-0.0000000;0.0000001;-0.0000000;0.0000000;-0.0000000;-0.0000000;0.0000000;-0.0000000;-0.0000000;-0.0000000;-0.0000000;0.0000002;-0.0000000;0.0000001;-0.0000000;-0.0000000;0.0000…
1.5;0.2;3.4;0.036348011363;-0.0000000;-0.0000000;-0.0000000;-0.0000000;-0.0000000;-0.0000000;-0.0000000;-0.0000000;-0.0000000;-0.0000000;-0.0000000;-0.0000000;-0.0000000;-0.0000000;0.0000004;0.0000001;0.0000000;0.0000000;-0.0000000;0.0000001;-0.0000000;0.0000000;-0.0000000;-0.0000000;0.0000000;-0.0000000;-0.0000000;-0.0000000;-0.0000000;0.0000002;0.0000000;0.0000001;0.0000000;-0.0000000;0.0000000…
1.5;0.3;3.4;0.035847207947;-0.0000000;-0.0000000;-0.0000000;-0.0000000;-0.0000000;-0.0000000;-0.0000000;-0.0000000;-0.0000000;-0.0000000;-0.0000000;-0.0000000;-0.0000000;-0.0000000;0.0000004;0.0000001;0.0000000;0.0000000;-0.0000000;0.0000001;-0.0000000;0.0000000;-0.0000000;-0.0000000;0.0000000;-0.0000000;-0.0000000;-0.0000000;0.0000000;0.0000002;0.0000000;0.0000001;0.0000000;-0.0000000;0.0000000;…
1.5;0.4;3.4;0.035180460784;-0.0000000;-0.0000000;-0.0000000;-0.0000000;-0.0000000;-0.0000000;-0.0000000;-0.0000000;-0.0000000;-0.0000000;-0.0000000;-0.0000000;-0.0000000;-0.0000000;0.0000004;0.0000001;0.0000000;0.0000000;0.0000000;0.0000001;-0.0000000;0.0000000;-0.0000000;-0.0000000;0.0000000;0.0000000;-0.0000000;-0.0000000;0.0000000;0.0000002;0.0000000;0.0000001;0.0000000;-0.0000000;0.0000000;0.…
1.5;0.5;3.4;0.034378845037;-0.0000000;-0.0000000;-0.0000000;-0.0000000;-0.0000000;-0.0000000;-0.0000000;-0.0000000;-0.0000000;-0.0000000;-0.0000000;-0.0000000;-0.0000000;-0.0000000;0.0000004;0.0000001;0.0000000;0.0000000;0.0000000;0.0000001;-0.0000000;-0.0000000;-0.0000000;-0.0000000;0.0000000;0.0000000;-0.0000000;-0.0000000;0.0000000;0.0000002;0.0000000;0.0000001;0.0000000;-0.0000000;0.0000000;0…
1.5;0.6;3.4;0.033477981860;-0.0000000;-0.0000000;-0.0000000;-0.0000000;-0.0000000;-0.0000000;-0.0000000;-0.0000000;-0.0000000;-0.0000000;-0.0000000;-0.0000000;-0.0000000;-0.0000000;0.0000004;0.0000001;0.0000000;0.0000000;0.0000000;0.0000001;-0.0000000;-0.0000000;-0.0000000;-0.0000000;0.0000000;0.0000000;-0.0000000;-0.0000000;0.0000000;0.0000002;0.0000000;0.0000001;0.0000000;-0.0000000;0.0000000;0…
1.5;0.7;3.4;0.032515402923;-0.0000000;-0.0000000;-0.0000000;-0.0000000;-0.0000000;-0.0000000;-0.0000000;-0.0000000;-0.0000000;-0.0000000;-0.0000000;-0.0000000;-0.0000000;-0.0000000;0.0000004;0.0000001;0.0000000;0.0000000;0.0000000;0.0000001;-0.0000000;-0.0000000;-0.0000000;-0.0000000;0.0000000;0.0000000;-0.0000000;-0.0000000;0.0000000;0.0000001;0.0000001;0.0000001;0.0000000;-0.0000000;0.0000000;0…
1.5;0.8;3.4;0.031527904591;-0.0000000;-0.0000000;-0.0000000;-0.0000000;-0.0000000;-0.0000000;-0.0000000;-0.0000000;-0.0000000;-0.0000000;-0.0000000;-0.0000000;-0.0000000;-0.0000000;0.0000004;0.0000001;0.0000000;0.0000000;0.0000000;0.0000001;-0.0000000;-0.0000000;-0.0000000;-0.0000000;0.0000000;0.0000000;-0.0000000;-0.0000000;0.0000000;0.0000001;0.0000001;0.0000001;0.0000000;-0.0000000;0.0000000;0…
1.5;0.9;3.4;0.030549112580;-0.0000000;-0.0000000;-0.0000000;-0.0000000;-0.0000000;-0.0000000;-0.0000000;-0.0000000;-0.0000000;-0.0000000;-0.0000000;-0.0000000;-0.0000000;-0.0000000;0.0000004;0.0000001;0.0000000;0.0000001;0.0000000;0.0000001;-0.0000000;-0.0000000;-0.0000000;-0.0000000;0.0000000;0.0000000;-0.0000000;-0.0000000;0.0000000;0.0000001;0.0000001;0.0000000;0.0000000;-0.0000000;-0.0000000;…
1.5;1.0;3.4;0.029607438475;-0.0000000;-0.0000000;-0.0000000;-0.0000000;-0.0000000;-0.0000000;-0.0000000;-0.0000000;-0.0000000;-0.0000000;-0.0000000;-0.0000000;-0.0000000;-0.0000000;0.0000004;0.0000001;0.0000000;0.0000001;0.0000000;0.0000001;-0.0000000;-0.0000000;-0.0000000;-0.0000000;0.0000000;0.0000000;-0.0000000;-0.0000000;0.0000000;0.0000001;0.0000001;0.0000000;0.0000000;-0.0000000;-0.0000000;…
1.5;1.1;3.4;0.028724557943;-0.0000000;-0.0000000;-0.0000000;-0.0000000;-0.0000000;-0.0000000;-0.0000000;-0.0000000;-0.0000000;-0.0000000;-0.0000000;-0.0000000;-0.0000000;-0.0000000;0.0000004;0.0000001;0.0000000;0.0000001;0.0000000;0.0000000;-0.0000000;-0.0000000;-0.0000000;0.0000000;-0.0000000;0.0000000;-0.0000000;0.0000000;0.0000000;0.0000001;0.0000002;0.0000000;0.0000000;-0.0000000;-0.0000000;0…
1.5;1.2;3.4;0.027914485055;-0.0000000;-0.0000000;-0.0000000;-0.0000000;-0.0000000;-0.0000000;-0.0000000;-0.0000000;-0.0000000;-0.0000000;-0.0000000;-0.0000000;-0.0000000;-0.0000000;0.0000003;0.0000001;0.0000000;0.0000001;0.0000000;0.0000000;-0.0000000;-0.0000000;-0.0000000;0.0000000;-0.0000000;0.0000000;0.0000000;0.0000000;0.0000000;0.0000001;0.0000002;0.0000000;0.0000000;-0.0000000;-0.0000000;0.…
1.5;1.3;3.4;0.027183264062;-0.0000000;-0.0000000;-0.0000000;-0.0000000;-0.0000000;-0.0000000;-0.0000000;-0.0000000;-0.0000000;-0.0000000;-0.0000000;-0.0000000;-0.0000000;-0.0000000;0.0000003;0.0000001;0.0000000;0.0000001;0.0000000;0.0000000;-0.0000000;-0.0000000;-0.0000000;0.0000000;-0.0000000;0.0000000;0.0000000;0.0000000;0.0000000;0.0000001;0.0000002;0.0000000;0.0000001;-0.0000000;-0.0000000;0.…
1.5;1.4;3.4;0.026529253324;-0.0000000;-0.0000000;-0.0000000;-0.0000000;-0.0000000;-0.0000000;-0.0000000;-0.0000000;-0.0000000;-0.0000000;-0.0000000;-0.0000000;-0.0000000;-0.0000000;0.0000003;0.0000001;0.0000000;0.0000001;0.0000000;0.0000000;-0.0000000;-0.0000000;-0.0000000;0.0000000;-0.0000000;0.0000000;0.0000000;0.0000000;0.0000000;0.0000001;0.0000002;-0.0000000;0.0000001;-0.0000000;-0.0000000;0…
1.5;1.5;3.4;0.025943937311;-0.0000000;-0.0000000;-0.0000000;-0.0000000;-0.0000000;-0.0000000;-0.0000000;-0.0000000;-0.0000000;-0.0000000;-0.0000000;-0.0000000;-0.0000000;-0.0000000;0.0000003;0.0000001;0.0000000;0.0000002;0.0000001;0.0000000;-0.0000000;-0.0000000;-0.0000000;0.0000000;-0.0000000;0.0000000;0.0000000;0.0000001;0.0000000;0.0000001;0.0000003;-0.0000000;0.0000001;-0.0000000;-0.0000000;0…
1.5;1.6;3.4;0.025413171837;-0.0000000;-0.0000000;-0.0000000;-0.0000000;-0.0000000;-0.0000000;-0.0000000;-0.0000000;-0.0000000;-0.0000000;-0.0000000;-0.0000000;-0.0000000;-0.0000000;0.0000003;0.0000001;0.0000000;0.0000002;0.0000001;0.0000000;-0.0000000;-0.0000000;-0.0000000;0.0000001;-0.0000000;0.0000000;0.0000000;0.0000001;0.0000000;0.0000001;0.0000003;-0.0000000;0.0000001;-0.0000000;-0.0000000;0…
1.5;1.7;3.4;0.024918744635;-0.0000000;-0.0000000;-0.0000000;-0.0000000;-0.0000000;-0.0000000;-0.0000000;-0.0000000;-0.0000000;-0.0000000;-0.0000000;-0.0000000;-0.0000000;-0.0000000;0.0000003;0.0000001;0.0000000;0.0000002;0.0000001;0.0000000;-0.0000000;-0.0000000;-0.0000000;0.0000001;-0.0000000;0.0000000;0.0000000;0.0000001;0.0000000;0.0000001;0.0000004;-0.0000000;0.0000001;-0.0000000;-0.0000000;0…
1.5;1.8;3.4;0.024440117766;-0.0000000;-0.0000000;-0.0000000;-0.0000000;-0.0000000;-0.0000000;-0.0000000;-0.0000000;-0.0000000;-0.0000000;-0.0000000;-0.0000000;-0.0000000;-0.0000000;0.0000002;0.0000001;-0.0000000;0.0000003;0.0000001;0.0000000;-0.0000000;-0.0000000;-0.0000000;0.0000001;-0.0000000;-0.0000000;0.0000000;0.0000001;0.0000000;0.0000001;0.0000004;-0.0000000;0.0000001;-0.0000000;-0.0000000…
1.5;1.9;3.4;0.023956211132;-0.0000000;-0.0000000;-0.0000000;-0.0000000;-0.0000000;-0.0000000;-0.0000000;-0.0000000;-0.0000000;-0.0000000;-0.0000000;-0.0000000;-0.0000000;-0.0000000;0.0000002;0.0000001;-0.0000000;0.0000003;0.0000001;0.0000000;-0.0000000;-0.0000000;-0.0000000;0.0000001;-0.0000000;-0.0000000;0.0000000;0.0000001;0.0000000;0.0000001;0.0000005;0.0000000;0.0000001;-0.0000000;-0.0000000;…
1.5;2.0;3.4;0.023447088480;-0.0000000;-0.0000000;-0.0000000;-0.0000000;-0.0000000;-0.0000000;-0.0000000;-0.0000000;-0.0000000;-0.0000000;-0.0000000;-0.0000000;-0.0000000;-0.0000000;0.0000002;0.0000001;-0.0000000;0.0000003;0.0000001;0.0000000;-0.0000000;-0.0000000;-0.0000000;0.0000001;0.0000000;-0.0000000;0.0000000;0.0000002;0.0000000;0.0000001;0.0000005;0.0000000;0.0000001;-0.0000000;-0.0000000;0…
1.5;2.1;3.4;0.022895420022;-0.0000000;-0.0000000;-0.0000000;-0.0000000;-0.0000000;-0.0000000;-0.0000000;-0.0000000;-0.0000000;-0.0000000;-0.0000000;-0.0000000;-0.0000000;-0.0000000;0.0000002;0.0000001;-0.0000000;0.0000004;0.0000001;0.0000000;-0.0000000;-0.0000000;-0.0000000;0.0000002;0.0000000;-0.0000000;0.0000000;0.0000002;0.0000000;0.0000001;0.0000006;0.0000000;0.0000002;-0.0000000;-0.0000000;0…
1.5;2.2;3.4;0.022287619455;-0.0000000;-0.0000000;-0.0000000;-0.0000000;-0.0000000;-0.0000000;-0.0000000;-0.0000000;-0.0000000;-0.0000000;-0.0000000;-0.0000000;-0.0000000;-0.0000000;0.0000001;0.0000001;-0.0000000;0.0000004;0.0000001;0.0000000;-0.0000000;-0.0000000;-0.0000000;0.0000002;0.0000000;-0.0000000;0.0000000;0.0000002;0.0000000;0.0000001;0.0000006;0.0000000;0.0000002;-0.0000000;-0.0000000;0…
1.5;2.3;3.4;0.021614586494;-0.0000000;-0.0000000;-0.0000000;-0.0000000;-0.0000000;-0.0000000;-0.0000000;-0.0000000;-0.0000000;-0.0000000;-0.0000000;-0.0000000;-0.0000000;-0.0000000;0.0000001;0.0000001;-0.0000000;0.0000004;0.0000002;0.0000000;-0.0000000;-0.0000000;-0.0000000;0.0000002;0.0000000;-0.0000000;0.0000000;0.0000002;0.0000000;0.0000001;0.0000007;0.0000000;0.0000002;-0.0000000;-0.0000000;0…
1.5;2.4;3.4;0.020872026020;-0.0000000;-0.0000000;-0.0000000;-0.0000000;-0.0000000;-0.0000000;-0.0000000;-0.0000000;-0.0000000;-0.0000000;-0.0000000;-0.0000000;-0.0000000;-0.0000000;0.0000001;0.0000001;-0.0000000;0.0000004;0.0000002;0.0000000;-0.0000000;-0.0000000;-0.0000000;0.0000003;0.0000000;-0.0000000;0.0000000;0.0000002;0.0000000;0.0000001;0.0000008;0.0000001;0.0000002;-0.0000000;0.0000000;0.…
1.5;2.5;3.4;0.020060357121;-0.0000000;-0.0000000;-0.0000000;-0.0000000;-0.0000000;-0.0000000;-0.0000000;-0.0000000;-0.0000000;-0.0000000;-0.0000000;-0.0000000;-0.0000000;-0.0000000;0.0000001;0.0000001;-0.0000000;0.0000005;0.0000002;0.0000000;-0.0000000;-0.0000000;-0.0000000;0.0000003;0.0000000;-0.0000000;0.0000001;0.0000003;0.0000000;0.0000001;0.0000008;0.0000001;0.0000002;-0.0000000;0.0000000;0.…
1.5;2.6;3.4;0.019184264136;-0.0000000;-0.0000000;-0.0000000;-0.0000000;-0.0000000;-0.0000000;-0.0000000;-0.0000000;-0.0000000;-0.0000000;-0.0000000;-0.0000000;-0.0000000;-0.0000000;0.0000000;0.0000001;-0.0000000;0.0000005;0.0000002;0.0000000;-0.0000000;0.0000000;-0.0000000;0.0000003;0.0000000;-0.0000000;0.0000001;0.0000003;0.0000000;0.0000001;0.0000008;0.0000001;0.0000002;-0.0000000;-0.0000000;0.…
1.5;2.7;3.4;0.018251972401;-0.0000000;-0.0000000;-0.0000000;-0.0000000;-0.0000000;-0.0000000;-0.0000000;-0.0000000;-0.0000000;-0.0000000;-0.0000000;-0.0000000;-0.0000000;-0.0000000;0.0000000;0.0000001;-0.0000000;0.0000005;0.0000002;0.0000000;-0.0000000;0.0000000;-0.0000000;0.0000003;0.0000000;-0.0000000;0.0000001;0.0000003;0.0000000;0.0000001;0.0000009;0.0000001;0.0000003;-0.0000000;-0.0000000;0.…
1.5;2.8;3.4;0.017274349809;-0.0000000;-0.0000000;-0.0000000;-0.0000000;-0.0000000;-0.0000000;-0.0000000;-0.0000000;-0.0000000;-0.0000000;-0.0000000;-0.0000000;-0.0000000;-0.0000000;-0.0000000;0.0000001;-0.0000000;0.0000005;0.0000002;0.0000000;-0.0000000;0.0000000;-0.0000000;0.0000004;0.0000000;0.0000000;0.0000001;0.0000003;0.0000000;0.0000001;0.0000009;0.0000001;0.0000003;-0.0000000;-0.0000000;0.…
1.5;2.9;3.4;0.016263939910;-0.0000000;-0.0000000;-0.0000000;-0.0000000;-0.0000000;-0.0000000;-0.0000000;-0.0000000;-0.0000000;-0.0000000;-0.0000000;-0.0000000;-0.0000000;-0.0000000;-0.0000000;0.0000001;-0.0000000;0.0000005;0.0000002;0.0000000;-0.0000000;0.0000000;-0.0000000;0.0000004;0.0000000;0.0000000;0.0000001;0.0000003;0.0000000;0.0000001;0.0000009;0.0000001;0.0000003;-0.0000000;-0.0000000;0.…
1.5;3.0;3.4;0.015234023713;-0.0000000;-0.0000000;-0.0000000;-0.0000000;-0.0000000;-0.0000000;-0.0000000;-0.0000000;-0.0000000;-0.0000000;-0.0000000;-0.0000000;-0.0000000;-0.0000000;-0.0000000;0.0000001;-0.0000000;0.0000005;0.0000002;-0.0000000;-0.0000000;0.0000000;-0.0000000;0.0000004;0.0000000;0.0000000;0.0000001;0.0000003;0.0000000;0.0000000;0.0000009;0.0000001;0.0000003;-0.0000000;-0.0000000;0…
1.5;3.1;3.4;0.014197788392;-0.0000000;-0.0000000;-0.0000000;-0.0000000;-0.0000000;-0.0000000;-0.0000000;-0.0000000;-0.0000000;-0.0000000;-0.0000000;-0.0000000;-0.0000000;-0.0000000;-0.0000000;0.0000000;-0.0000000;0.0000005;0.0000002;-0.0000000;0.0000000;0.0000000;-0.0000000;0.0000004;0.0000000;0.0000000;0.0000001;0.0000003;0.0000000;0.0000000;0.0000009;0.0000001;0.0000003;-0.0000000;-0.0000000;0.…
1.5;3.2;3.4;0.013167655695;-0.0000000;-0.0000000;-0.0000000;-0.0000000;-0.0000000;-0.0000000;-0.0000000;-0.0000000;-0.0000000;-0.0000000;-0.0000000;-0.0000000;-0.0000000;-0.0000000;-0.0000000;0.0000000;-0.0000000;0.0000005;0.0000002;-0.0000000;0.0000000;0.0000000;-0.0000000;0.0000004;0.0000000;0.0000000;0.0000001;0.0000003;0.0000000;0.0000000;0.0000009;0.0000001;0.0000003;-0.0000000;-0.0000000;0.…
1.5;3.3;3.4;0.012154795745;-0.0000000;-0.0000000;-0.0000000;-0.0000000;-0.0000000;-0.0000000;-0.0000000;-0.0000000;-0.0000000;-0.0000000;-0.0000000;-0.0000000;-0.0000000;-0.0000000;-0.0000000;0.0000000;-0.0000000;0.0000004;0.0000002;-0.0000000;0.0000000;0.0000000;-0.0000000;0.0000004;0.0000000;0.0000000;0.0000001;0.0000003;0.0000000;0.0000000;0.0000008;0.0000001;0.0000002;-0.0000000;-0.0000000;0.…
1.5;3.4;3.4;0.011168826932;-0.0000000;-0.0000000;-0.0000000;-0.0000000;-0.0000000;-0.0000000;-0.0000000;-0.0000000;-0.0000000;-0.0000000;-0.0000000;-0.0000000;-0.0000000;-0.0000000;-0.0000000;0.0000000;-0.0000000;0.0000004;0.0000002;-0.0000000;0.0000000;0.0000000;-0.0000000;0.0000004;0.0000000;0.0000000;0.0000000;0.0000003;0.0000000;0.0000000;0.0000008;0.0000001;0.0000002;-0.0000000;-0.0000000;0.…
1.5;3.5;3.4;0.010217682982;-0.0000000;-0.0000000;-0.0000000;-0.0000000;-0.0000000;-0.0000000;-0.0000000;-0.0000000;-0.0000000;-0.0000000;-0.0000000;-0.0000000;-0.0000000;-0.0000000;-0.0000000;0.0000000;-0.0000000;0.0000004;0.0000002;-0.0000000;0.0000000;0.0000000;-0.0000000;0.0000004;0.0000000;0.0000000;0.0000000;0.0000003;0.0000000;0.0000000;0.0000008;0.0000001;0.0000002;-0.0000000;-0.0000000;0.…
1.5;3.6;3.4;0.009307615465;-0.0000000;-0.0000000;-0.0000000;-0.0000000;-0.0000000;-0.0000000;-0.0000000;-0.0000000;-0.0000000;-0.0000000;-0.0000000;-0.0000000;-0.0000000;-0.0000000;-0.0000000;0.0000000;-0.0000000;0.0000004;0.0000002;-0.0000000;0.0000000;0.0000000;-0.0000000;0.0000004;0.0000000;0.0000000;0.0000000;0.0000003;0.0000000;0.0000000;0.0000007;0.0000001;0.0000002;-0.0000000;0.0000000;0.0…
1.5;3.7;3.4;0.008443294202;-0.0000000;-0.0000000;-0.0000000;-0.0000000;-0.0000000;-0.0000000;-0.0000000;-0.0000000;-0.0000000;-0.0000000;-0.0000000;-0.0000000;-0.0000000;-0.0000000;-0.0000000;0.0000000;-0.0000000;0.0000003;0.0000002;-0.0000000;0.0000000;0.0000000;-0.0000000;0.0000004;0.0000000;0.0000000;0.0000000;0.0000003;0.0000000;0.0000000;0.0000006;0.0000001;0.0000002;-0.0000000;0.0000000;0.0…
1.5;3.8;3.4;0.007627968428;-0.0000000;-0.0000000;-0.0000000;-0.0000000;-0.0000000;-0.0000000;-0.0000000;-0.0000000;-0.0000000;-0.0000000;-0.0000000;-0.0000000;-0.0000000;-0.0000000;-0.0000000;0.0000000;-0.0000000;0.0000003;0.0000002;-0.0000000;0.0000000;0.0000000;-0.0000000;0.0000004;0.0000000;0.0000000;0.0000000;0.0000003;0.0000000;0.0000000;0.0000006;0.0000001;0.0000002;-0.0000000;0.0000000;0.0…
1.5;3.9;3.4;0.006863656377;-0.0000000;-0.0000000;-0.0000000;-0.0000000;-0.0000000;-0.0000000;-0.0000000;-0.0000000;-0.0000000;-0.0000000;-0.0000000;-0.0000000;-0.0000000;-0.0000000;-0.0000000;0.0000000;-0.0000000;0.0000003;0.0000002;-0.0000000;0.0000000;0.0000000;-0.0000000;0.0000004;0.0000000;0.0000000;0.0000000;0.0000003;0.0000000;0.0000000;0.0000005;0.0000001;0.0000002;-0.0000000;0.0000000;0.0…
1.5;4.0;3.4;0.006151338444;-0.0000000;-0.0000000;-0.0000000;-0.0000000;-0.0000000;-0.0000000;-0.0000000;-0.0000000;-0.0000000;-0.0000000;-0.0000000;-0.0000000;-0.0000000;-0.0000000;-0.0000000;0.0000000;-0.0000000;0.0000002;0.0000002;-0.0000000;-0.0000000;0.0000000;-0.0000000;0.0000004;0.0000000;0.0000000;0.0000000;0.0000003;-0.0000000;0.0000000;0.0000005;0.0000001;0.0000002;-0.0000000;0.0000000;0…
1.5;4.1;3.4;0.005491137323;-0.0000000;-0.0000000;-0.0000000;-0.0000000;-0.0000000;-0.0000000;-0.0000000;-0.0000000;-0.0000000;-0.0000000;-0.0000000;-0.0000000;-0.0000000;-0.0000000;0.0000000;-0.0000000;-0.0000000;0.0000002;0.0000001;-0.0000000;-0.0000000;0.0000000;-0.0000000;0.0000004;0.0000000;0.0000000;0.0000000;0.0000002;-0.0000000;0.0000000;0.0000004;0.0000001;0.0000001;-0.0000000;0.0000000;0…
1.5;4.2;3.4;0.004882476263;-0.0000000;-0.0000000;-0.0000000;-0.0000000;-0.0000000;-0.0000000;-0.0000000;-0.0000000;-0.0000000;-0.0000000;-0.0000000;-0.0000000;-0.0000000;-0.0000000;0.0000000;-0.0000000;-0.0000000;0.0000002;0.0000001;-0.0000000;-0.0000000;0.0000000;-0.0000000;0.0000004;0.0000000;0.0000000;0.0000000;0.0000002;-0.0000000;0.0000000;0.0000004;0.0000001;0.0000001;-0.0000000;0.0000000;0…
1.5;4.3;3.4;0.004324212743;-0.0000000;-0.0000000;-0.0000000;-0.0000000;-0.0000000;-0.0000000;-0.0000000;-0.0000000;-0.0000000;-0.0000000;-0.0000000;-0.0000000;-0.0000000;-0.0000000;0.0000000;-0.0000000;-0.0000000;0.0000001;0.0000001;-0.0000000;-0.0000000;0.0000000;-0.0000000;0.0000004;0.0000000;0.0000000;0.0000000;0.0000002;-0.0000000;0.0000000;0.0000003;0.0000001;0.0000001;-0.0000000;0.0000000;0…
1.5;4.4;3.4;0.003814749174;-0.0000000;-0.0000000;-0.0000000;-0.0000000;-0.0000000;-0.0000000;-0.0000000;-0.0000000;-0.0000000;-0.0000000;-0.0000000;-0.0000000;-0.0000000;-0.0000000;0.0000000;-0.0000000;-0.0000000;0.0000001;0.0000001;-0.0000000;-0.0000000;0.0000000;-0.0000000;0.0000004;0.0000000;-0.0000000;0.0000000;0.0000002;-0.0000000;0.0000000;0.0000003;0.0000001;0.0000001;-0.0000000;0.0000000;…
1.5;4.5;3.4;0.003352124565;-0.0000000;-0.0000000;-0.0000000;-0.0000000;-0.0000000;-0.0000000;-0.0000000;-0.0000000;-0.0000000;-0.0000000;-0.0000000;-0.0000000;-0.0000000;-0.0000000;0.0000000;-0.0000000;-0.0000000;0.0000001;0.0000001;-0.0000000;-0.0000000;0.0000000;0.0000000;0.0000003;0.0000000;-0.0000000;0.0000000;0.0000002;0.0000000;0.0000000;0.0000002;0.0000001;0.0000001;0.0000000;0.0000000;0.0…
1.5;4.6;3.4;0.002934091869;-0.0000000;-0.0000000;-0.0000000;-0.0000000;-0.0000000;-0.0000000;-0.0000000;-0.0000000;-0.0000000;-0.0000000;-0.0000000;-0.0000000;-0.0000000;-0.0000000;0.0000001;-0.0000000;-0.0000000;0.0000001;0.0000001;-0.0000000;-0.0000000;0.0000000;0.0000000;0.0000003;0.0000000;-0.0000000;0.0000000;0.0000002;0.0000000;0.0000000;0.0000002;0.0000001;0.0000001;0.0000000;0.0000000;0.0…
1.5;4.7;3.4;0.002558185310;-0.0000000;-0.0000000;-0.0000000;-0.0000000;-0.0000000;-0.0000000;-0.0000000;-0.0000000;-0.0000000;-0.0000000;-0.0000000;-0.0000000;-0.0000000;-0.0000000;0.0000001;-0.0000000;-0.0000000;0.0000000;0.0000001;-0.0000000;-0.0000000;0.0000000;0.0000000;0.0000003;0.0000000;-0.0000000;0.0000000;0.0000001;0.0000000;0.0000000;0.0000002;0.0000001;0.0000001;0.0000000;0.0000000;0.0…
1.5;4.8;3.4;0.002221780915;-0.0000000;-0.0000000;-0.0000000;-0.0000000;-0.0000000;-0.0000000;-0.0000000;-0.0000000;-0.0000000;-0.0000000;-0.0000000;-0.0000000;-0.0000000;-0.0000000;0.0000001;-0.0000000;-0.0000000;0.0000000;0.0000000;-0.0000000;-0.0000000;0.0000000;0.0000000;0.0000003;0.0000000;-0.0000000;0.0000000;0.0000001;0.0000000;0.0000000;0.0000001;0.0000001;0.0000001;0.0000000;0.0000000;0.0…
1.5;4.9;3.4;0.001922152238;-0.0000000;-0.0000000;-0.0000000;-0.0000000;-0.0000000;-0.0000000;-0.0000000;-0.0000000;-0.0000000;-0.0000000;-0.0000000;-0.0000000;-0.0000000;-0.0000000;0.0000001;-0.0000000;-0.0000000;0.0000000;0.0000000;-0.0000000;-0.0000000;0.0000000;0.0000000;0.0000003;0.0000000;-0.0000000;0.0000000;0.0000001;0.0000000;0.0000000;0.0000001;0.0000001;0.0000000;0.0000000;0.0000000;0.0…
1.5;5.0;3.4;0.001656522022;-0.0000000;-0.0000000;-0.0000000;-0.0000000;-0.0000000;-0.0000000;-0.0000000;-0.0000000;-0.0000000;-0.0000000;-0.0000000;-0.0000000;-0.0000000;-0.0000000;0.0000001;-0.0000000;-0.0000000;-0.0000000;0.0000000;-0.0000000;-0.0000000;0.0000000;0.0000000;0.0000003;0.0000000;-0.0000000;0.0000000;0.0000001;0.0000000;0.0000000;0.0000001;0.0000000;0.0000000;0.0000000;0.0000000;0.…
1.5;5.1;3.4;0.001422109723;-0.0000000;-0.0000000;-0.0000000;-0.0000000;-0.0000000;-0.0000000;-0.0000000;-0.0000000;-0.0000000;-0.0000000;-0.0000000;-0.0000000;-0.0000000;-0.0000000;0.0000001;-0.0000000;-0.0000000;-0.0000000;0.0000000;-0.0000000;-0.0000000;0.0000000;0.0000000;0.0000002;0.0000000;-0.0000000;0.0000000;0.0000001;0.0000000;0.0000000;0.0000001;0.0000000;0.0000000;0.0000000;0.0000000;0.…
1.5;5.2;3.4;0.001216174272;-0.0000000;-0.0000000;-0.0000000;-0.0000000;-0.0000000;-0.0000000;-0.0000000;-0.0000000;-0.0000000;-0.0000000;-0.0000000;-0.0000000;-0.0000000;-0.0000000;0.0000001;0.0000000;-0.0000000;-0.0000000;0.0000000;-0.0000000;-0.0000000;0.0000000;0.0000000;0.0000002;0.0000000;-0.0000000;0.0000000;0.0000001;0.0000000;0.0000000;0.0000001;0.0000000;0.0000000;0.0000000;0.0000000;0.0…
1.5;5.3;3.4;0.001036051283;-0.0000000;-0.0000000;-0.0000000;-0.0000000;-0.0000000;-0.0000000;-0.0000000;-0.0000000;-0.0000000;-0.0000000;-0.0000000;-0.0000000;-0.0000000;-0.0000000;0.0000001;0.0000000;-0.0000000;-0.0000000;0.0000000;-0.0000000;-0.0000000;0.0000000;0.0000000;0.0000002;0.0000000;-0.0000000;0.0000000;0.0000001;0.0000000;0.0000000;0.0000000;0.0000000;0.0000000;0.0000000;0.0000000;0.0…
1.5;5.4;3.4;0.000879184071;-0.0000000;-0.0000000;-0.0000000;-0.0000000;-0.0000000;-0.0000000;-0.0000000;-0.0000000;-0.0000000;-0.0000000;-0.0000000;-0.0000000;-0.0000000;-0.0000000;0.0000001;0.0000000;-0.0000000;-0.0000000;0.0000000;-0.0000000;-0.0000000;0.0000000;0.0000000;0.0000002;0.0000000;-0.0000000;0.0000000;0.0000001;0.0000000;0.0000000;0.0000000;0.0000000;0.0000000;0.0000000;0.0000000;0.0…
1.5;5.5;3.4;0.000743148082;-0.0000000;-0.0000000;-0.0000000;-0.0000000;-0.0000000;-0.0000000;-0.0000000;-0.0000000;-0.0000000;-0.0000000;-0.0000000;-0.0000000;-0.0000000;-0.0000000;0.0000001;0.0000000;-0.0000000;-0.0000000;0.0000000;-0.0000000;-0.0000000;0.0000000;0.0000000;0.0000002;0.0000000;-0.0000000;0.0000000;0.0000000;0.0000000;0.0000000;0.0000000;0.0000000;0.0000000;0.0000000;0.0000000;0.0…
1.5;5.6;3.4;0.000625668735;-0.0000000;-0.0000000;-0.0000000;-0.0000000;-0.0000000;-0.0000000;-0.0000000;-0.0000000;-0.0000000;-0.0000000;-0.0000000;-0.0000000;-0.0000000;-0.0000000;0.0000000;0.0000000;-0.0000000;-0.0000000;0.0000000;-0.0000000;-0.0000000;0.0000000;0.0000000;0.0000002;0.0000000;-0.0000000;0.0000000;0.0000000;0.0000000;0.0000000;0.0000000;0.0000000;0.0000000;0.0000000;0.0000000;0.0…
1.5;5.7;3.4;0.000524633011;-0.0000000;-0.0000000;-0.0000000;-0.0000000;-0.0000000;-0.0000000;-0.0000000;-0.0000000;-0.0000000;-0.0000000;-0.0000000;-0.0000000;-0.0000000;-0.0000000;0.0000000;0.0000000;-0.0000000;-0.0000000;0.0000000;-0.0000000;-0.0000000;0.0000000;0.0000000;0.0000001;0.0000000;-0.0000000;0.0000000;0.0000000;0.0000000;0.0000000;0.0000000;0.0000000;0.0000000;0.0000000;0.0000000;0.0…
1.5;5.8;3.4;0.000438095404;-0.0000000;-0.0000000;-0.0000000;-0.0000000;-0.0000000;-0.0000000;-0.0000000;-0.0000000;-0.0000000;-0.0000000;-0.0000000;-0.0000000;-0.0000000;-0.0000000;0.0000000;0.0000000;-0.0000000;-0.0000000;-0.0000000;-0.0000000;-0.0000000;0.0000000;0.0000000;0.0000001;0.0000000;-0.0000000;0.0000000;0.0000000;0.0000000;0.0000000;0.0000000;0.0000000;0.0000000;0.0000000;0.0000000;0.…
1.5;5.9;3.4;0.000364279061;-0.0000000;-0.0000000;-0.0000000;-0.0000000;-0.0000000;-0.0000000;-0.0000000;-0.0000000;-0.0000000;-0.0000000;-0.0000000;-0.0000000;-0.0000000;-0.0000000;0.0000000;0.0000000;-0.0000000;-0.0000000;-0.0000000;-0.0000000;-0.0000000;0.0000000;0.0000000;0.0000001;0.0000000;-0.0000000;0.0000000;0.0000000;0.0000000;0.0000000;0.0000000;0.0000000;0.0000000;0.0000000;0.0000000;0.…
1.5;6.0;3.4;0.000301573011;-0.0000000;-0.0000000;-0.0000000;-0.0000000;-0.0000000;-0.0000000;-0.0000000;-0.0000000;-0.0000000;-0.0000000;-0.0000000;-0.0000000;-0.0000000;-0.0000000;0.0000000;0.0000000;-0.0000000;-0.0000000;-0.0000000;-0.0000000;-0.0000000;0.0000000;0.0000000;0.0000001;0.0000000;0.0000000;0.0000000;0.0000000;0.0000000;0.0000000;0.0000000;0.0000000;0.0000000;0.0000000;0.0000000;0.0…
1.6;0.0;3.4;0.036504811221;-0.0000000;-0.0000000;-0.0000000;-0.0000000;-0.0000000;-0.0000000;-0.0000000;-0.0000000;-0.0000000;-0.0000000;-0.0000000;-0.0000000;-0.0000000;-0.0000000;0.0000004;0.0000002;0.0000000;-0.0000000;-0.0000000;0.0000001;-0.0000000;-0.0000000;-0.0000000;-0.0000000;0.0000000;-0.0000000;-0.0000000;-0.0000000;-0.0000000;0.0000002;-0.0000000;0.0000001;-0.0000000;-0.0000000;0.000…
1.6;0.1;3.4;0.036398333091;-0.0000000;-0.0000000;-0.0000000;-0.0000000;-0.0000000;-0.0000000;-0.0000000;-0.0000000;-0.0000000;-0.0000000;-0.0000000;-0.0000000;-0.0000000;-0.0000000;0.0000004;0.0000002;0.0000000;-0.0000000;-0.0000000;0.0000001;-0.0000000;-0.0000000;-0.0000000;-0.0000000;0.0000000;-0.0000000;-0.0000000;-0.0000000;-0.0000000;0.0000002;-0.0000000;0.0000001;-0.0000000;-0.0000000;0.000…
1.6;0.2;3.4;0.036084164551;-0.0000000;-0.0000000;-0.0000000;-0.0000000;-0.0000000;-0.0000000;-0.0000000;-0.0000000;-0.0000000;-0.0000000;-0.0000000;-0.0000000;-0.0000000;-0.0000000;0.0000004;0.0000002;0.0000000;0.0000000;-0.0000000;0.0000001;-0.0000000;-0.0000000;-0.0000000;-0.0000000;0.0000000;-0.0000000;-0.0000000;-0.0000000;-0.0000000;0.0000002;0.0000000;0.0000001;0.0000000;-0.0000000;0.000000…
1.6;0.3;3.4;0.035577677514;-0.0000000;-0.0000000;-0.0000000;-0.0000000;-0.0000000;-0.0000000;-0.0000000;-0.0000000;-0.0000000;-0.0000000;-0.0000000;-0.0000000;-0.0000000;-0.0000000;0.0000004;0.0000002;0.0000000;0.0000000;-0.0000000;0.0000001;-0.0000000;-0.0000000;-0.0000000;-0.0000000;0.0000000;-0.0000000;-0.0000000;-0.0000000;-0.0000000;0.0000002;0.0000000;0.0000001;0.0000000;-0.0000000;0.000000…
1.6;0.4;3.4;0.034903118518;-0.0000000;-0.0000000;-0.0000000;-0.0000000;-0.0000000;-0.0000000;-0.0000000;-0.0000000;-0.0000000;-0.0000000;-0.0000000;-0.0000000;-0.0000000;-0.0000000;0.0000004;0.0000002;0.0000000;0.0000000;0.0000000;0.0000001;-0.0000000;-0.0000000;-0.0000000;-0.0000000;0.0000000;0.0000000;-0.0000000;-0.0000000;0.0000000;0.0000002;0.0000000;0.0000001;0.0000000;-0.0000000;0.0000000;0…
1.6;0.5;3.4;0.034091701082;-0.0000000;-0.0000000;-0.0000000;-0.0000000;-0.0000000;-0.0000000;-0.0000000;-0.0000000;-0.0000000;-0.0000000;-0.0000000;-0.0000000;-0.0000000;-0.0000000;0.0000004;0.0000002;0.0000000;0.0000000;0.0000000;0.0000001;-0.0000000;-0.0000000;-0.0000000;-0.0000000;0.0000000;0.0000000;-0.0000000;-0.0000000;0.0000000;0.0000002;0.0000000;0.0000001;0.0000000;-0.0000000;0.0000000;0…
1.6;0.6;3.4;0.033179216553;-0.0000000;-0.0000000;-0.0000000;-0.0000000;-0.0000000;-0.0000000;-0.0000000;-0.0000000;-0.0000000;-0.0000000;-0.0000000;-0.0000000;-0.0000000;-0.0000000;0.0000004;0.0000002;0.0000000;0.0000000;0.0000000;0.0000001;-0.0000000;-0.0000000;-0.0000000;-0.0000000;0.0000000;0.0000000;-0.0000000;-0.0000000;0.0000000;0.0000002;0.0000000;0.0000001;0.0000000;-0.0000000;0.0000000;0…
1.6;0.7;3.4;0.032203395997;-0.0000000;-0.0000000;-0.0000000;-0.0000000;-0.0000000;-0.0000000;-0.0000000;-0.0000000;-0.0000000;-0.0000000;-0.0000000;-0.0000000;-0.0000000;-0.0000000;0.0000004;0.0000002;0.0000000;0.0000000;0.0000000;0.0000001;-0.0000000;-0.0000000;-0.0000000;-0.0000000;0.0000000;0.0000000;-0.0000000;-0.0000000;0.0000000;0.0000002;0.0000001;0.0000001;0.0000000;-0.0000000;0.0000000;0…
[truncated: 3,957 more rows]
[truncated: 1,079 more columns]
