# Supplementary material for: The Nodal Structure of π‑Orbitals Is Mapped in the Interaction Energy of π‑Stacked Acene Dimers
Source: J Am Chem Soc. 2026 Apr 9;148(15):16151–69. doi: 10.1021/jacs.6c00921 (PMC13107468; doi:10.1021/jacs.6c00921)
Supplement: Supplementary file 1 [file ja6c00921_si_001.zip › data_si/anthracene_mopce_xshift.csv]

x(1)	y(2)	z(3)	P2_Exr(4)	P2_Er(5)	P2_Exi(6)	P2_Exr2(7)	P2_Exr3(8)	P2_Exr4(9)	P2_Exrb(10)	sigma_sigma_xr(11)	sigma_pi_xr(12)	pi_pi_xr(13)	S_ab^2(14)	S_ab^2_pipi(15)	S_ab^2_sigpi(16))
0.000	0.000	3.400	0.052145587040	0.125116316044	-0.072970729004	0.135455681371	0.002659533310	-0.020223288007	0.0072244	0.0009938	0.0223914	0.0287594	0.0762275	0.0531253	0.0217695
0.100	0.000	3.400	0.051974649869	0.124797636032	-0.072822986162	0.135100556217	0.002653897829	-0.020180027580	0.0072232	0.0009894	0.0223589	0.0286255	0.0760302	0.0529531	0.0217493
0.200	0.000	3.400	0.051470856244	0.123857167191	-0.072386310947	0.134052303477	0.002637169981	-0.020051814286	0.0072195	0.0009798	0.0222587	0.0282317	0.0754473	0.0524448	0.0216893
0.300	0.000	3.400	0.050660578746	0.122340532503	-0.071679953757	0.132361167487	0.002609894840	-0.019843348057	0.0072128	0.0009642	0.0220975	0.0275998	0.0745064	0.0516249	0.0215914
0.400	0.000	3.400	0.049585573850	0.120320238015	-0.070734664165	0.130107233927	0.002573006078	-0.019562428000	0.0072024	0.0009443	0.0218788	0.0267619	0.0732510	0.0505323	0.0214588
0.500	0.000	3.400	0.048299927253	0.117890720810	-0.069590793557	0.127395256634	0.002527845404	-0.019219835799	0.0071875	0.0009210	0.0216165	0.0257641	0.0717382	0.0492184	0.0212955
0.600	0.000	3.400	0.046866222323	0.115162059523	-0.068295837200	0.124347998645	0.002476158853	-0.018829063946	0.0071670	0.0008935	0.0213157	0.0246563	0.0700353	0.0477432	0.0211063
0.700	0.000	3.400	0.045351294205	0.112252885877	-0.066901591672	0.121098595633	0.002420050940	-0.018405825782	0.0071401	0.0008691	0.0209904	0.0234921	0.0682152	0.0461727	0.0208966
0.800	0.000	3.400	0.043821937958	0.109283063201	-0.065461125244	0.117782500628	0.002361885395	-0.017967316157	0.0071060	0.0008429	0.0206520	0.0223262	0.0663525	0.0445738	0.0206721
0.900	0.000	3.400	0.042340900881	0.106366665006	-0.064025764126	0.114529568962	0.002304133171	-0.017531239352	0.0070642	0.0008207	0.0203094	0.0212104	0.0645189	0.0430113	0.0204380
1.000	0.000	3.400	0.040963419822	0.103605707309	-0.062642287487	0.111456797585	0.002249181510	-0.017114672859	0.0070144	0.0007991	0.0199733	0.0201896	0.0627795	0.0415441	0.0201996
1.100	0.000	3.400	0.039734480071	0.101084981184	-0.061350501114	0.108662153463	0.002199128721	-0.016732878890	0.0069566	0.0007830	0.0196512	0.0192992	0.0611890	0.0402216	0.0199610
1.200	0.000	3.400	0.038686889323	0.098868215945	-0.060181326622	0.106219824062	0.002155595024	-0.016398199563	0.0068910	0.0007684	0.0193508	0.0185663	0.0597895	0.0390819	0.0197260
1.300	0.000	3.400	0.037840190033	0.096995693794	-0.059155503761	0.104177110759	0.002119579082	-0.016119170937	0.0068182	0.0007588	0.0190762	0.0180064	0.0586082	0.0381494	0.0194970
1.400	0.000	3.400	0.037200382501	0.095483343219	-0.058282960718	0.102553073268	0.002091382696	-0.015899965709	0.0067389	0.0007519	0.0188264	0.0176235	0.0576570	0.0374348	0.0192753
1.500	0.000	3.400	0.036760399316	0.094323263664	-0.057562864348	0.101338926346	0.002070614422	-0.015740229703	0.0066540	0.0007468	0.0186033	0.0174101	0.0569327	0.0369345	0.0190613
1.600	0.000	3.400	0.036501254847	0.093485575849	-0.056984321002	0.100500092750	0.002056269251	-0.015635322710	0.0065645	0.0007444	0.0184060	0.0173507	0.0564173	0.0366317	0.0188543
1.700	0.000	3.400	0.036393783898	0.092921444879	-0.056527660981	0.099979730039	0.002046869056	-0.015576920201	0.0064718	0.0007440	0.0182282	0.0174199	0.0560810	0.0364985	0.0186530
1.800	0.000	3.400	0.036400874214	0.092567081034	-0.056166206819	0.099703473657	0.002040639832	-0.015553888894	0.0063769	0.0007450	0.0180680	0.0175859	0.0558840	0.0364979	0.0184552
1.900	0.000	3.400	0.036480082845	0.092348481885	-0.055868399040	0.099585075647	0.002035698438	-0.015553322947	0.0062810	0.0007486	0.0179172	0.0178131	0.0557795	0.0365867	0.0182586
2.000	0.000	3.400	0.036586504950	0.092186638721	-0.055600133771	0.099532569406	0.002030223788	-0.015561621715	0.0061855	0.0007537	0.0177698	0.0180630	0.0557178	0.0367187	0.0180605
2.100	0.000	3.400	0.036675737969	0.092002894015	-0.055327156046	0.099454559571	0.002022594197	-0.015565503123	0.0060912	0.0007551	0.0176187	0.0182997	0.0556487	0.0368476	0.0178584
2.200	0.000	3.400	0.036706760393	0.091724112000	-0.055017351607	0.099266227022	0.002011481751	-0.015552873617	0.0059993	0.0007565	0.0174612	0.0184883	0.0555257	0.0369302	0.0176501
2.300	0.000	3.400	0.036644530612	0.091287320047	-0.054642789435	0.098894656388	0.001995903840	-0.015513508978	0.0059103	0.0007544	0.0172871	0.0185996	0.0553083	0.0369288	0.0174338
2.400	0.000	3.400	0.036462115172	0.090643502005	-0.054181386833	0.098283139917	0.001975239067	-0.015439532112	0.0058247	0.0007535	0.0170963	0.0186118	0.0549646	0.0368138	0.0172083
2.500	0.000	3.400	0.036142182079	0.089760280036	-0.053618097957	0.097394186766	0.001949218353	-0.015325697950	0.0057426	0.0007452	0.0168870	0.0185094	0.0544728	0.0365646	0.0169730
2.600	0.000	3.400	0.035677744011	0.088623307112	-0.052945563102	0.096211066313	0.001917901849	-0.015169508544	0.0056638	0.0007368	0.0166556	0.0182875	0.0538225	0.0361707	0.0167281
2.700	0.000	3.400	0.035072103654	0.087236300730	-0.052164197076	0.094737829778	0.001881649142	-0.014971183421	0.0055880	0.0007220	0.0164022	0.0179477	0.0530142	0.0356317	0.0164744
2.800	0.000	3.400	0.034338029913	0.085619766903	-0.051281736989	0.092997875071	0.001841085576	-0.014733504722	0.0055143	0.0007055	0.0161312	0.0175004	0.0520593	0.0349571	0.0162132
2.900	0.000	3.400	0.033496267822	0.083808576843	-0.050312309021	0.091031232770	0.001797063339	-0.014461548576	0.0054418	0.0006881	0.0158448	0.0169628	0.0509779	0.0341643	0.0159466
3.000	0.000	3.400	0.032573545496	0.081848652110	-0.049275106613	0.088890844482	0.001750613537	-0.014162308657	0.0053695	0.0006702	0.0155466	0.0163581	0.0497977	0.0332774	0.0156770
3.100	0.000	3.400	0.031600279611	0.079793076034	-0.048192796423	0.086638169339	0.001702885710	-0.013844218300	0.0052962	0.0006506	0.0152432	0.0157072	0.0485510	0.0323252	0.0154071
3.200	0.000	3.400	0.030608192671	0.077697974052	-0.047089781381	0.084338484750	0.001655073855	-0.013516584811	0.0052210	0.0006288	0.0149383	0.0150398	0.0472730	0.0313388	0.0151400
3.300	0.000	3.400	0.029628041526	0.075618493678	-0.045990452153	0.082056243232	0.001608332172	-0.013188961755	0.0051429	0.0006122	0.0146363	0.0143793	0.0459983	0.0303492	0.0148784
3.400	0.000	3.400	0.028687622417	0.073605172178	-0.044917549761	0.079850812104	0.001563687890	-0.012870498509	0.0050612	0.0005945	0.0143439	0.0137487	0.0447595	0.0293857	0.0146249
3.500	0.000	3.400	0.027810171169	0.071700916235	-0.043890745066	0.077772864289	0.001521961427	-0.012569316839	0.0049754	0.0005799	0.0140617	0.0131675	0.0435847	0.0284737	0.0143819
3.600	0.000	3.400	0.027013226634	0.069938744083	-0.042925517448	0.075861615408	0.001483704741	-0.012291968330	0.0048854	0.0005681	0.0137968	0.0126491	0.0424963	0.0276333	0.0141511
3.700	0.000	3.400	0.026307978615	0.068340366729	-0.042032388114	0.074143023861	0.001449166726	-0.012043022291	0.0047912	0.0005556	0.0135485	0.0122038	0.0415094	0.0268786	0.0139337
3.800	0.000	3.400	0.025699083311	0.066915618641	-0.041216535330	0.072628994471	0.001418290489	-0.011824821563	0.0046932	0.0005471	0.0133166	0.0118348	0.0406319	0.0262168	0.0137300
3.900	0.000	3.400	0.025184902113	0.065662693825	-0.040477791712	0.071317557993	0.001390742115	-0.011637425579	0.0045918	0.0005399	0.0131040	0.0115399	0.0398641	0.0256488	0.0135398
4.000	0.000	3.400	0.024758102786	0.064569101805	-0.039810999019	0.070193941477	0.001365965501	-0.011478739247	0.0044879	0.0005331	0.0129088	0.0113143	0.0391995	0.0251691	0.0133621
4.100	0.000	3.400	0.024406553476	0.063613228208	-0.039206674732	0.069232398987	0.001343254064	-0.011344806355	0.0043824	0.0005291	0.0127275	0.0111485	0.0386252	0.0247668	0.0131952
4.200	0.000	3.400	0.024114436405	0.062766364221	-0.038651927816	0.068398638123	0.001321828415	-0.011230230255	0.0042761	0.0005254	0.0125595	0.0110279	0.0381239	0.0244269	0.0130371
4.300	0.000	3.400	0.023863506635	0.061995055408	-0.038131548773	0.067652654140	0.001300909608	-0.011128674726	0.0041702	0.0005239	0.0124003	0.0109391	0.0376748	0.0241316	0.0128854
4.400	0.000	3.400	0.023634420152	0.061263611822	-0.037629191670	0.066951769442	0.001279779995	-0.011033394760	0.0040655	0.0005212	0.0122439	0.0108664	0.0372555	0.0238616	0.0127372
4.500	0.000	3.400	0.023408054124	0.060536617660	-0.037128563536	0.066253671958	0.001257827286	-0.010937750207	0.0039629	0.0005220	0.0120905	0.0107956	0.0368433	0.0235977	0.0125899
4.600	0.000	3.400	0.023166741736	0.059781281132	-0.036614539397	0.065519251853	0.001234571123	-0.010835663136	0.0038631	0.0005186	0.0119350	0.0107122	0.0364172	0.0233224	0.0124407
4.700	0.000	3.400	0.022895346295	0.058969475475	-0.036074129180	0.064715053354	0.001209674474	-0.010721990503	0.0037667	0.0005165	0.0117733	0.0106046	0.0359588	0.0230202	0.0122872
4.800	0.000	3.400	0.022582106533	0.058079342202	-0.035497235669	0.063815187691	0.001182943824	-0.010592795011	0.0036740	0.0005136	0.0116022	0.0104654	0.0354537	0.0226795	0.0121272
4.900	0.000	3.400	0.022219198786	0.057096358421	-0.034877159635	0.062802593971	0.001154322335	-0.010445507418	0.0035849	0.0005063	0.0114224	0.0102881	0.0348917	0.0222923	0.0119588
5.000	0.000	3.400	0.021802982234	0.056013810620	-0.034210828386	0.061669585280	0.001123879091	-0.010278981772	0.0034993	0.0004982	0.0112300	0.0100716	0.0342678	0.0218553	0.0117810
5.100	0.000	3.400	0.021333919285	0.054832664900	-0.033498745615	0.060417673792	0.001091795835	-0.010093451100	0.0034166	0.0004897	0.0110276	0.0098151	0.0335816	0.0213686	0.0115927
5.200	0.000	3.400	0.020816191714	0.053560873446	-0.032744681732	0.059056726151	0.001058350960	-0.009890395164	0.0033362	0.0004796	0.0108110	0.0095228	0.0328371	0.0208365	0.0113939
5.300	0.000	3.400	0.020257060393	0.052212203529	-0.031955143135	0.057603553018	0.001023899509	-0.009672334909	0.0032571	0.0004689	0.0105853	0.0092024	0.0320421	0.0202661	0.0111848
5.400	0.000	3.400	0.019666038693	0.050804712855	-0.031138674162	0.056080078874	0.000988847957	-0.009442570632	0.0031784	0.0004557	0.0103488	0.0088608	0.0312075	0.0196668	0.0109664
5.500	0.000	3.400	0.019053963468	0.049359019074	-0.030305055605	0.054511265330	0.000953623536	-0.009204883250	0.0030990	0.0004408	0.0101063	0.0085055	0.0303455	0.0190491	0.0107399
5.600	0.000	3.400	0.018432051451	0.047896519277	-0.029464467826	0.052922970845	0.000918639501	-0.008963219949	0.0030181	0.0004270	0.0098576	0.0081449	0.0294696	0.0184239	0.0105073
5.700	0.000	3.400	0.017811022641	0.046437707245	-0.028626684604	0.051339921492	0.000884259451	-0.008721386685	0.0029349	0.0004145	0.0096074	0.0077874	0.0285926	0.0178016	0.0102707
5.800	0.000	3.400	0.017200357634	0.045000714189	-0.027800356555	0.049783943388	0.000850765060	-0.008482769679	0.0028488	0.0004002	0.0093577	0.0074407	0.0277261	0.0171911	0.0100324
5.900	0.000	3.400	0.016607735459	0.043600166720	-0.026992431261	0.048272571457	0.000818331872	-0.008250105766	0.0027594	0.0003874	0.0091099	0.0071084	0.0268799	0.0165995	0.0097947
6.000	0.000	3.400	0.016038675775	0.042246418531	-0.026207742756	0.046818106337	0.000787017027	-0.008025317107	0.0026666	0.0003747	0.0088665	0.0067956	0.0260613	0.0160312	0.0095602
6.100	0.000	3.400	0.015496387373	0.040945174639	-0.025448787266	0.045427146901	0.000756761079	-0.007809419684	0.0025707	0.0003632	0.0086274	0.0065031	0.0252743	0.0154885	0.0093310
6.200	0.000	3.400	0.014981806447	0.039697493077	-0.024715686630	0.044100584620	0.000727403774	-0.007602507994	0.0024720	0.0003520	0.0083970	0.0062310	0.0245208	0.0149709	0.0091089
6.300	0.000	3.400	0.014493794560	0.038500121482	-0.024006326923	0.042834011752	0.000698711389	-0.007403811346	0.0023712	0.0003434	0.0081725	0.0059777	0.0237993	0.0144758	0.0088956
6.400	0.000	3.400	0.014029458275	0.037346106676	-0.023316648401	0.041618470023	0.000670411369	-0.007211811150	0.0022690	0.0003330	0.0079559	0.0057396	0.0231062	0.0139984	0.0086918
6.500	0.000	3.400	0.013584549649	0.036225604155	-0.022641054506	0.040441451013	0.000642229092	-0.007024404326	0.0021663	0.0003257	0.0077465	0.0055138	0.0224360	0.0135329	0.0084982
6.600	0.000	3.400	0.013153908236	0.035126810747	-0.021972902511	0.039288053243	0.000613921561	-0.006839095700	0.0020639	0.0003158	0.0075415	0.0052947	0.0217816	0.0130725	0.0083145
6.700	0.000	3.400	0.012731909700	0.034036946069	-0.021305036368	0.038142202603	0.000585303808	-0.006653202093	0.0019626	0.0003069	0.0073421	0.0050793	0.0211353	0.0126102	0.0081401
6.800	0.000	3.400	0.012312892129	0.032943215253	-0.020630323123	0.036987850532	0.000556265341	-0.006464052338	0.0018632	0.0003023	0.0071451	0.0048639	0.0204892	0.0121392	0.0079737
6.900	0.000	3.400	0.011891537751	0.031833695223	-0.019942157472	0.035810076289	0.000526775856	-0.006269170126	0.0017660	0.0002971	0.0069498	0.0046441	0.0198356	0.0116540	0.0078136
7.000	0.000	3.400	0.011463194069	0.030698098248	-0.019234904179	0.034596034229	0.000496881135	-0.006066429896	0.0016716	0.0002892	0.0067546	0.0044174	0.0191678	0.0111500	0.0076575
7.100	0.000	3.400	0.011024124129	0.029528378763	-0.018504254634	0.033335702783	0.000466691409	-0.005854179318	0.0015802	0.0002836	0.0065563	0.0041833	0.0184804	0.0106246	0.0075029
7.200	0.000	3.400	0.010571680559	0.028319161855	-0.017747481296	0.032022408013	0.000436365168	-0.005631325038	0.0014917	0.0002771	0.0063524	0.0039391	0.0177694	0.0100766	0.0073470
7.300	0.000	3.400	0.010104402286	0.027067983945	-0.016963581659	0.030653110403	0.000406091469	-0.005397380911	0.0014062	0.0002734	0.0061419	0.0036876	0.0170325	0.0095071	0.0071869
7.400	0.000	3.400	0.009622036580	0.025775347710	-0.016153311131	0.029228458363	0.000376073373	-0.005152480029	0.0013233	0.0002685	0.0059239	0.0034292	0.0162694	0.0089186	0.0070196
7.500	0.000	3.400	0.009125492424	0.024444603858	-0.015319111434	0.027752625387	0.000346514302	-0.004897353421	0.0012428	0.0002620	0.0056946	0.0031669	0.0154813	0.0083151	0.0068424
7.600	0.000	3.400	0.008616734143	0.023081681439	-0.014464947296	0.026232959212	0.000317608186	-0.004633279472	0.0011644	0.0002559	0.0054574	0.0029021	0.0146711	0.0077022	0.0066527
7.700	0.000	3.400	0.008098626697	0.021694695700	-0.013596069002	0.024679480306	0.000289533393	-0.004362009029	0.0010877	0.0002499	0.0052083	0.0026385	0.0138431	0.0070861	0.0064487
7.800	0.000	3.400	0.007574745831	0.020293467384	-0.012718721553	0.023104272993	0.000262449799	-0.004085671821	0.0010124	0.0002452	0.0049515	0.0023799	0.0130028	0.0064737	0.0062287
7.900	0.000	3.400	0.007049167243	0.018888989846	-0.011839822603	0.021520815318	0.000236497992	-0.003806670305	0.0009383	0.0002365	0.0046826	0.0021290	0.0121563	0.0058717	0.0059920
8.000	0.000	3.400	0.006526248944	0.017492880012	-0.010966631068	0.019943293161	0.000211799567	-0.003527567277	0.0008654	0.0002279	0.0044082	0.0018886	0.0113106	0.0052869	0.0057386
8.100	0.000	3.400	0.006010419971	0.016116846499	-0.010106426528	0.018385940483	0.000188457633	-0.003250973534	0.0007934	0.0002198	0.0041271	0.0016622	0.0104724	0.0047255	0.0054692
8.200	0.000	3.400	0.005505986823	0.014772203318	-0.009266216495	0.016862441277	0.000166556975	-0.002979441521	0.0007226	0.0002132	0.0038436	0.0014494	0.0096488	0.0041926	0.0051853
8.300	0.000	3.400	0.005016966439	0.013469451239	-0.008452484800	0.015385420662	0.000146163654	-0.002715370129	0.0006532	0.0002055	0.0035574	0.0012547	0.0088461	0.0036927	0.0048890
8.400	0.000	3.400	0.004546951710	0.012217941742	-0.007670990032	0.013966043308	0.000127324143	-0.002460924813	0.0005855	0.0001957	0.0032738	0.0010770	0.0080704	0.0032288	0.0045830
8.500	0.000	3.400	0.004099012561	0.011025631226	-0.006926618665	0.012613727976	0.000110064288	-0.002217975889	0.0005198	0.0001868	0.0029935	0.0009167	0.0073267	0.0028032	0.0042706
8.600	0.000	3.400	0.003675632956	0.009898926398	-0.006223293442	0.011335978224	0.000094388472	-0.001988056480	0.0004566	0.0001813	0.0027213	0.0007738	0.0066195	0.0024168	0.0039552
8.700	0.000	3.400	0.003278681843	0.008842616049	-0.005563934206	0.010138321816	0.000080279338	-0.001772340155	0.0003964	0.0001694	0.0024592	0.0006488	0.0059521	0.0020696	0.0036404
8.800	0.000	3.400	0.002909414348	0.007859879947	-0.004950465599	0.009024345601	0.000067698306	-0.001571637067	0.0003395	0.0001599	0.0022062	0.0005388	0.0053269	0.0017607	0.0033299
8.900	0.000	3.400	0.002568498335	0.006952362564	-0.004383864229	0.007995808784	0.000056587011	-0.001386406300	0.0002864	0.0001523	0.0019697	0.0004442	0.0047456	0.0014885	0.0030269
9.000	0.000	3.400	0.002256060854	0.006120297667	-0.003864236812	0.007052815557	0.000046869609	-0.001216781491	0.0002374	0.0001431	0.0017478	0.0003644	0.0042088	0.0012509	0.0027345
9.100	0.000	3.400	0.001971748869	0.005362669400	-0.003390920531	0.006194027873	0.000038455806	-0.001062606323	0.0001928	0.0001340	0.0015410	0.0002957	0.0037164	0.0010452	0.0024554
9.200	0.000	3.400	0.001714798923	0.004677396065	-0.002962597142	0.005416900313	0.000031244365	-0.000923476461	0.0001527	0.0001243	0.0013498	0.0002391	0.0032676	0.0008687	0.0021916
9.300	0.000	3.400	0.001484110951	0.004061524153	-0.002577413202	0.004717921298	0.000025126841	-0.000798784700	0.0001173	0.0001134	0.0011770	0.0001913	0.0028610	0.0007184	0.0019449
9.400	0.000	3.400	0.001278322137	0.003511422046	-0.002233099909	0.004092847730	0.000019991257	-0.000687766486	0.0000863	0.0001045	0.0010198	0.0001524	0.0024950	0.0005914	0.0017163
9.500	0.000	3.400	0.001095877576	0.003022964933	-0.001927087357	0.003536923332	0.000015725522	-0.000589543526	0.0000599	0.0000953	0.0008786	0.0001197	0.0021671	0.0004847	0.0015063
9.600	0.000	3.400	0.000935095291	0.002591704648	-0.001656609357	0.003045074062	0.000012220398	-0.000503163781	0.0000376	0.0000841	0.0007536	0.0000939	0.0018752	0.0003957	0.0013152
9.700	0.000	3.400	0.000794223972	0.002213020256	-0.001418796283	0.002612076759	0.000009371941	-0.000427636727	0.0000192	0.0000769	0.0006434	0.0000735	0.0016165	0.0003220	0.0011427
9.800	0.000	3.400	0.000671492532	0.001882247055	-0.001210754523	0.002232699632	0.000007083333	-0.000361963277	0.0000044	0.0000685	0.0005468	0.0000560	0.0013885	0.0002611	0.0009881
9.900	0.000	3.400	0.000565151158	0.001594783260	-0.001029632101	0.001901814994	0.000005266147	-0.000305160203	-0.0000071	0.0000601	0.0004623	0.0000432	0.0011884	0.0002112	0.0008507
10.000	0.000	3.400	0.000473504048	0.001346174854	-0.000872670806	0.001614486050	0.000003841060	-0.000256279238	-0.0000159	0.0000520	0.0003880	0.0000331	0.0010136	0.0001704	0.0007292
10.100	0.000	3.400	0.000394934357	0.001132180040	-0.000737245683	0.001366030398	0.000002738109	-0.000214421255	-0.0000222	0.0000441	0.0003252	0.0000247	0.0008617	0.0001372	0.0006227
10.200	0.000	3.400	0.000327922151	0.000948815307	-0.000620893156	0.001152063342	0.000001896553	-0.000178746094	-0.0000264	0.0000384	0.0002705	0.0000179	0.0007301	0.0001103	0.0005297
10.300	0.000	3.400	0.000271056243	0.000792385481	-0.000521329238	0.000968524274	0.000001264453	-0.000148478647	-0.0000289	0.0000294	0.0002254	0.0000132	0.0006166	0.0000886	0.0004490
10.400	0.000	3.400	0.000223040892	0.000659500250	-0.000436459358	0.000811689265	0.000000798032	-0.000122911868	-0.0000301	0.0000260	0.0001859	0.0000098	0.0005191	0.0000710	0.0003793
10.500	0.000	3.400	0.000182698274	0.000547079612	-0.000364381338	0.000678172773	0.000000460910	-0.000101407296	-0.0000301	0.0000210	0.0001537	0.0000066	0.0004357	0.0000569	0.0003195
10.600	0.000	3.400	0.000148967603	0.000452350537	-0.000303382934	0.000564920999	0.000000223267	-0.000083393677	-0.0000294	0.0000168	0.0001274	0.0000043	0.0003646	0.0000456	0.0002683
10.700	0.000	3.400	0.000120901661	0.000372836925	-0.000251935264	0.000469199114	0.000000060995	-0.000068364168	-0.0000281	0.0000140	0.0001029	0.0000028	0.0003042	0.0000365	0.0002247
10.800	0.000	3.400	0.000097661431	0.000306344655	-0.000208683223	0.000388574154	-0.000000045132	-0.000055872557	-0.0000263	0.0000097	0.0000852	0.0000023	0.0002531	0.0000292	0.0001876
10.900	0.000	3.400	0.000078509383	0.000250943283	-0.000172433899	0.000320895074	-0.000000110234	-0.000045528831	-0.0000243	0.0000077	0.0000685	0.0000013	0.0002100	0.0000233	0.0001563
11.000	0.000	3.400	0.000062801895	0.000204945655	-0.000142143760	0.000264271163	-0.000000146027	-0.000036994400	-0.0000222	0.0000057	0.0000552	0.0000005	0.0001738	0.0000186	0.0001299
11.100	0.000	3.400	0.000049981203	0.000166886481	-0.000116905278	0.000217049714	-0.000000161454	-0.000029977183	-0.0000200	0.0000028	0.0000442	-0.0000004	0.0001434	0.0000149	0.0001077
11.200	0.000	3.400	0.000039567186	0.000135500689	-0.000095933503	0.000177793698	-0.000000163228	-0.000024226735	-0.0000179	0.0000017	0.0000352	-0.0000003	0.0001181	0.0000119	0.0000891
11.300	0.000	3.400	0.000031149228	0.000109702180	-0.000078552951	0.000145259942	-0.000000156297	-0.000019529541	-0.0000159	0.0000014	0.0000283	-0.0000004	0.0000969	0.0000095	0.0000735
11.400	0.000	3.400	0.000024378351	0.000088563461	-0.000064185110	0.000118378230	-0.000000144233	-0.000015704560	-0.0000140	-0.0000003	0.0000229	-0.0000003	0.0000794	0.0000076	0.0000605
11.500	0.000	3.400	0.000018959759	0.000071296481	-0.000052336722	0.000096231575	-0.000000129549	-0.000012599084	-0.0000122	-0.0000009	0.0000177	-0.0000005	0.0000649	0.0000060	0.0000497
11.600	0.000	3.400	0.000014645879	0.000057234866	-0.000042588987	0.000078037859	-0.000000113960	-0.000010084946	-0.0000106	-0.0000012	0.0000137	-0.0000006	0.0000529	0.0000048	0.0000407
11.700	0.000	3.400	0.000011229985	0.000045817708	-0.000034587723	0.000063132924	-0.000000098591	-0.000008055086	-0.0000092	-0.0000011	0.0000109	-0.0000003	0.0000430	0.0000038	0.0000333
11.800	0.000	3.400	0.000008540403	0.000036574909	-0.000028034506	0.000050955186	-0.000000084131	-0.000006420482	-0.0000079	-0.0000016	0.0000076	-0.0000003	0.0000349	0.0000030	0.0000271
11.900	0.000	3.400	0.000006435333	0.000029114110	-0.000022678777	0.000041031737	-0.000000070967	-0.000005107433	-0.0000067	-0.0000020	0.0000062	-0.0000001	0.0000283	0.0000024	0.0000221
12.000	0.000	3.400	0.000004798261	0.000023109119	-0.000018310859	0.000032965923	-0.000000059273	-0.000004055172	-0.0000057	-0.0000018	0.0000052	-0.0000001	0.0000229	0.0000019	0.0000179
12.100	0.000	3.400	0.000003533938	0.000018289769	-0.000014755832	0.000026426316	-0.000000049080	-0.000003213798	-0.0000049	-0.0000013	0.0000039	-0.0000001	0.0000184	0.0000015	0.0000145
12.200	0.000	3.400	0.000002564889	0.000014433101	-0.000011868213	0.000021137007	-0.000000040332	-0.000002542485	-0.0000041	-0.0000014	0.0000027	-0.0000001	0.0000148	0.0000012	0.0000117
12.300	0.000	3.400	0.000001828415	0.000011355746	-0.000009527331	0.000016869113	-0.000000032920	-0.000002007949	-0.0000035	-0.0000010	0.0000020	-0.0000001	0.0000119	0.0000009	0.0000094
12.400	0.000	3.400	0.000001274027	0.000008907398	-0.000007633371	0.000013433406	-0.000000026707	-0.000001583147	-0.0000029	-0.0000011	0.0000007	0.0000000	0.0000096	0.0000007	0.0000075
12.500	0.000	3.400	0.000000861270	0.000006965246	-0.000006103976	0.000010673951	-0.000000021547	-0.000001246177	-0.0000024	-0.0000006	0.0000008	0.0000000	0.0000077	0.0000006	0.0000060
12.600	0.000	3.400	0.000000557900	0.000005429259	-0.000004871359	0.000008462646	-0.000000017297	-0.000000979354	-0.0000020	-0.0000003	0.0000005	0.0000000	0.0000061	0.0000005	0.0000048
12.700	0.000	3.400	0.000000338361	0.000004218212	-0.000003879851	0.000006694567	-0.000000013820	-0.000000768436	-0.0000017	-0.0000003	0.0000004	0.0000000	0.0000049	0.0000004	0.0000038
12.800	0.000	3.400	0.000000182502	0.000003266346	-0.000003083844	0.000005284020	-0.000000010995	-0.000000601985	-0.0000014	-0.0000001	0.0000002	0.0000000	0.0000039	0.0000003	0.0000030
12.900	0.000	3.400	0.000000074540	0.000002520586	-0.000002446045	0.000004161207	-0.000000008711	-0.000000470838	-0.0000012	-0.0000001	-0.0000002	0.0000000	0.0000031	0.0000002	0.0000024
13.000	0.000	3.400	0.000000002189	0.000001938220	-0.000001936030	0.000003269426	-0.000000006876	-0.000000367670	-0.0000010	0.0000000	-0.0000002	0.0000000	0.0000024	0.0000002	0.0000019
13.100	0.000	3.400	-0.000000044044	0.000001484981	-0.000001529025	0.000002562729	-0.000000005408	-0.000000286640	-0.0000008	0.0000000	-0.0000004	0.0000000	0.0000019	0.0000001	0.0000015
13.200	0.000	3.400	-0.000000071436	0.000001133460	-0.000001204896	0.000002003977	-0.000000004239	-0.000000223095	-0.0000006	0.0000000	-0.0000003	0.0000000	0.0000015	0.0000001	0.0000012
13.300	0.000	3.400	-0.000000085512	0.000000861801	-0.000000947313	0.000001563216	-0.000000003311	-0.000000173342	-0.0000005	0.0000000	-0.0000002	0.0000000	0.0000012	0.0000001	0.0000009
13.400	0.000	3.400	-0.000000090426	0.000000652631	-0.000000743057	0.000001216347	-0.000000002578	-0.000000134448	-0.0000004	0.0000000	-0.0000002	0.0000000	0.0000009	0.0000001	0.0000007
13.500	0.000	3.400	-0.000000089265	0.000000492186	-0.000000581451	0.000000944025	-0.000000002001	-0.000000104092	-0.0000003	0.0000000	-0.0000001	0.0000000	0.0000007	0.0000000	0.0000005
13.600	0.000	3.400	-0.000000084283	0.000000369596	-0.000000453879	0.000000730753	-0.000000001549	-0.000000080440	-0.0000003	0.0000000	-0.0000001	0.0000000	0.0000006	0.0000000	0.0000004
13.700	0.000	3.400	-0.000000077105	0.000000276308	-0.000000353413	0.000000564148	-0.000000001195	-0.000000062042	-0.0000002	0.0000000	-0.0000001	0.0000000	0.0000005	0.0000000	0.0000003
13.800	0.000	3.400	-0.000000068871	0.000000205614	-0.000000274485	0.000000434335	-0.000000000919	-0.000000047757	-0.0000002	0.0000000	-0.0000001	0.0000000	0.0000004	0.0000000	0.0000003
13.900	0.000	3.400	-0.000000060352	0.000000152272	-0.000000212624	0.000000333456	-0.000000000705	-0.000000036686	-0.0000001	0.0000000	0.0000000	0.0000000	0.0000003	0.0000000	0.0000002
14.000	0.000	3.400	-0.000000052067	0.000000112203	-0.000000164270	0.000000255277	-0.000000000539	-0.000000028121	-0.0000001	0.0000000	0.0000000	0.0000000	0.0000002	0.0000000	0.0000001
14.100	0.000	3.400	-0.000000044329	0.000000082243	-0.000000126572	0.000000194858	-0.000000000411	-0.000000021509	-0.0000001	0.0000000	0.0000000	0.0000000	0.0000002	0.0000000	0.0000001
14.200	0.000	3.400	-0.000000037309	0.000000059949	-0.000000097258	0.000000148299	-0.000000000313	-0.000000016414	-0.0000001	0.0000000	0.0000000	0.0000000	0.0000001	0.0000000	0.0000001
14.300	0.000	3.400	-0.000000031084	0.000000043443	-0.000000074526	0.000000112525	-0.000000000237	-0.000000012498	-0.0000001	0.0000000	0.0000000	0.0000000	0.0000001	0.0000000	0.0000001
14.400	0.000	3.400	-0.000000025667	0.000000031285	-0.000000056952	0.000000085120	-0.000000000179	-0.000000009493	-0.0000000	0.0000000	0.0000000	0.0000000	0.0000001	0.0000000	0.0000000
14.500	0.000	3.400	-0.000000021016	0.000000022379	-0.000000043394	0.000000064190	-0.000000000135	-0.000000007193	-0.0000000	0.0000000	0.0000000	0.0000000	0.0000001	0.0000000	0.0000000
14.600	0.000	3.400	-0.000000017081	0.000000015892	-0.000000032973	0.000000048256	-0.000000000102	-0.000000005437	-0.0000000	0.0000000	0.0000000	0.0000000	0.0000000	0.0000000	0.0000000
14.700	0.000	3.400	-0.000000013786	0.000000011196	-0.000000024982	0.000000036163	-0.000000000076	-0.000000004100	-0.0000000	0.0000000	0.0000000	0.0000000	0.0000000	0.0000000	0.0000000
14.800	0.000	3.400	-0.000000011057	0.000000007819	-0.000000018876	0.000000027014	-0.000000000057	-0.000000003083	-0.0000000	0.0000000	0.0000000	0.0000000	0.0000000	0.0000000	0.0000000
14.900	0.000	3.400	-0.000000008811	0.000000005406	-0.000000014217	0.000000020116	-0.000000000042	-0.000000002313	-0.0000000	0.0000000	0.0000000	0.0000000	0.0000000	0.0000000	0.0000000
15.000	0.000	3.400	-0.000000006992	0.000000003695	-0.000000010687	0.000000014931	-0.000000000031	-0.000000001731	-0.0000000	0.0000000	0.0000000	0.0000000	0.0000000	0.0000000	0.0000000
