# Supplementary material for: The Nodal Structure of π‑Orbitals Is Mapped in the Interaction Energy of π‑Stacked Acene Dimers
Source: J Am Chem Soc. 2026 Apr 9;148(15):16151–69. doi: 10.1021/jacs.6c00921 (PMC13107468; doi:10.1021/jacs.6c00921)
Supplement: Supplementary file 1 [file ja6c00921_si_001.zip › data_si/anthracene_mopce_y1_xshift.csv]

x(1)	y(2)	z(3)	P2_Exr(4)	P2_Er(5)	P2_Exi(6)	P2_Exr2(7)	P2_Exr3(8)	P2_Exr4(9)	P2_Exrb(10)	sigma_sigma_xr(11)	sigma_pi_xr(12)	pi_pi_xr(13)	S_ab^2(14)	S_ab^2_pipi(15)	S_ab^2_sigpi(16))
0.000	1.000	3.400	0.037369349843	0.094749979778	-0.057380629935	0.102126907360	0.002029264277	-0.016019371307	0.0066132	0.0008066	0.0188524	0.0177098	0.0577842	0.0370676	0.0197061
0.100	1.000	3.400	0.037295968889	0.094606657345	-0.057310688456	0.101969386706	0.002026100196	-0.015995748053	0.0066069	0.0008034	0.0188338	0.0176558	0.0576934	0.0369918	0.0196930
0.200	1.000	3.400	0.037079246257	0.094182486923	-0.057103240665	0.101503152770	0.002016782226	-0.015925780283	0.0065883	0.0007988	0.0187812	0.0174944	0.0574246	0.0367678	0.0196540
0.300	1.000	3.400	0.036729182799	0.093494458071	-0.056765275272	0.100746774413	0.002001813494	-0.015812132849	0.0065580	0.0007928	0.0186941	0.0172359	0.0569886	0.0364057	0.0195893
0.400	1.000	3.400	0.036261608236	0.092569588140	-0.056307979904	0.099729850614	0.001981970075	-0.015659109440	0.0065169	0.0007866	0.0185772	0.0168937	0.0564024	0.0359211	0.0194996
0.500	1.000	3.400	0.035697016535	0.091443103297	-0.055746086762	0.098491105250	0.001958217847	-0.015472444678	0.0064662	0.0007831	0.0184292	0.0164838	0.0556882	0.0353349	0.0193855
0.600	1.000	3.400	0.035059106702	0.090156131746	-0.055097025044	0.097075943120	0.001931615058	-0.015259013611	0.0064076	0.0007725	0.0182563	0.0160266	0.0548723	0.0346712	0.0192484
0.700	1.000	3.400	0.034373169369	0.088753110401	-0.054379941032	0.095533661048	0.001903215160	-0.015026465438	0.0063427	0.0007628	0.0180611	0.0155445	0.0539832	0.0339563	0.0190895
0.800	1.000	3.400	0.033664462606	0.087279116925	-0.053614654320	0.093914526276	0.001873983198	-0.014782796631	0.0062734	0.0007557	0.0178491	0.0150576	0.0530499	0.0332169	0.0189107
0.900	1.000	3.400	0.032956706148	0.085777326740	-0.052820620592	0.092266932651	0.001844735473	-0.014535888108	0.0062015	0.0007465	0.0176203	0.0145856	0.0521006	0.0324785	0.0187139
1.000	1.000	3.400	0.032270796269	0.084286764057	-0.052015967787	0.090634825773	0.001816107001	-0.014293039554	0.0061289	0.0007391	0.0173810	0.0141454	0.0511608	0.0317641	0.0185014
1.100	1.000	3.400	0.031623810010	0.082840474258	-0.051216664248	0.089055555150	0.001788545667	-0.014060539154	0.0060569	0.0007339	0.0171361	0.0137516	0.0502523	0.0310927	0.0182756
1.200	1.000	3.400	0.031028333587	0.081464199053	-0.050435865466	0.087558269583	0.001762327238	-0.013843307167	0.0059869	0.0007275	0.0168867	0.0134118	0.0493922	0.0304788	0.0180392
1.300	1.000	3.400	0.030492120604	0.080175592229	-0.049683471625	0.086162926361	0.001737582423	-0.013644646509	0.0059197	0.0007203	0.0166363	0.0131318	0.0485920	0.0299314	0.0177948
1.400	1.000	3.400	0.030018063923	0.078983976432	-0.048965912508	0.084879939596	0.001714326645	-0.013466123173	0.0058558	0.0007126	0.0163877	0.0129125	0.0478581	0.0294541	0.0175449
1.500	1.000	3.400	0.029604451337	0.077890611849	-0.048286160512	0.083710451052	0.001692484921	-0.013307585655	0.0057953	0.0007064	0.0161442	0.0127489	0.0471911	0.0290453	0.0172922
1.600	1.000	3.400	0.029245467807	0.076889425502	-0.047643957695	0.082647170088	0.001671907776	-0.013167317656	0.0057377	0.0007031	0.0159035	0.0126349	0.0465868	0.0286986	0.0170389
1.700	1.000	3.400	0.028931903415	0.075968132933	-0.047036229518	0.081675698325	0.001652378272	-0.013042304584	0.0056824	0.0006995	0.0156705	0.0125587	0.0460368	0.0284036	0.0167872
1.800	1.000	3.400	0.028652023211	0.075109670267	-0.046457647056	0.080776229897	0.001633613962	-0.012928583786	0.0056284	0.0006950	0.0154468	0.0125088	0.0455294	0.0281470	0.0165391
1.900	1.000	3.400	0.028392550891	0.074293842266	-0.045901291375	0.079925499508	0.001615269840	-0.012821642260	0.0055747	0.0006895	0.0152275	0.0124718	0.0450510	0.0279137	0.0162963
2.000	1.000	3.400	0.028139711834	0.073499080725	-0.045359368891	0.079098838673	0.001596948603	-0.012716824327	0.0055201	0.0006847	0.0150180	0.0124338	0.0445869	0.0276883	0.0160601
2.100	1.000	3.400	0.027880273633	0.072704198738	-0.044823925104	0.078272196010	0.001578222681	-0.012609714793	0.0054635	0.0006792	0.0148147	0.0123817	0.0441230	0.0274560	0.0158314
2.200	1.000	3.400	0.027602516003	0.071890022274	-0.044287506270	0.077423981481	0.001558669111	-0.012496469520	0.0054038	0.0006742	0.0146190	0.0123056	0.0436463	0.0272038	0.0156108
2.300	1.000	3.400	0.027297059959	0.071040784165	-0.043743724206	0.076536607887	0.001537914250	-0.012374073373	0.0053403	0.0006679	0.0144275	0.0121966	0.0431462	0.0269213	0.0153984
2.400	1.000	3.400	0.026957490956	0.070145179222	-0.043187688266	0.075597625950	0.001515681681	-0.012240513936	0.0052724	0.0006621	0.0142427	0.0120503	0.0426151	0.0266016	0.0151938
2.500	1.000	3.400	0.026580723914	0.069197003815	-0.042616279901	0.074600381346	0.001491834434	-0.012094866868	0.0051997	0.0006541	0.0140600	0.0118637	0.0420489	0.0262413	0.0149963
2.600	1.000	3.400	0.026167079317	0.068195337689	-0.042028258371	0.073544160996	0.001466402444	-0.011937294904	0.0051221	0.0006437	0.0138791	0.0116394	0.0414466	0.0258409	0.0148048
2.700	1.000	3.400	0.025720066971	0.067144266914	-0.041424199943	0.072433838621	0.001439588174	-0.011768967056	0.0050398	0.0006349	0.0137031	0.0113807	0.0408108	0.0254042	0.0146176
2.800	1.000	3.400	0.025245903588	0.066052189779	-0.040806286191	0.071279071771	0.001411747144	-0.011591908093	0.0049533	0.0006235	0.0135235	0.0110959	0.0401470	0.0249380	0.0144333
2.900	1.000	3.400	0.024752817941	0.064930786541	-0.040177968600	0.070093139875	0.001383344928	-0.011408791220	0.0048631	0.0006138	0.0133419	0.0107926	0.0394627	0.0244512	0.0142500
3.000	1.000	3.400	0.024250218387	0.063793763917	-0.039543545530	0.068891541156	0.001354896893	-0.011222689572	0.0047700	0.0006026	0.0131621	0.0104829	0.0387671	0.0239541	0.0140660
3.100	1.000	3.400	0.023747809110	0.062655502119	-0.038907693008	0.067690482495	0.001326900472	-0.011036804659	0.0046749	0.0005892	0.0129790	0.0101747	0.0380695	0.0234573	0.0138800
3.200	1.000	3.400	0.023254741835	0.061529734272	-0.038274992437	0.066505399027	0.001299771331	-0.010854191959	0.0045788	0.0005788	0.0127936	0.0098791	0.0373796	0.0229709	0.0136908
3.300	1.000	3.400	0.022778879666	0.060428375718	-0.037649496052	0.065349629670	0.001273793966	-0.010677504970	0.0044825	0.0005692	0.0126049	0.0096023	0.0367054	0.0225036	0.0134975
3.400	1.000	3.400	0.022326231302	0.059360596717	-0.037034365415	0.064233352830	0.001249094336	-0.010508778466	0.0043869	0.0005585	0.0124138	0.0093511	0.0360536	0.0220622	0.0132997
3.500	1.000	3.400	0.021900590625	0.058332200560	-0.036431609935	0.063162856455	0.001225637696	-0.010349269123	0.0042930	0.0005491	0.0122176	0.0091300	0.0354284	0.0216509	0.0130975
3.600	1.000	3.400	0.021503392358	0.057345334773	-0.035841942415	0.062140182178	0.001203249961	-0.010199366969	0.0042013	0.0005414	0.0120217	0.0089386	0.0348320	0.0212711	0.0128915
3.700	1.000	3.400	0.021133772668	0.056398530540	-0.035264757872	0.061163148509	0.001181656689	-0.010058584642	0.0041123	0.0005313	0.0118211	0.0087769	0.0342638	0.0209215	0.0126824
3.800	1.000	3.400	0.020788806653	0.055487037974	-0.034698231321	0.060225726359	0.001160531079	-0.009925623990	0.0040264	0.0005235	0.0116199	0.0086410	0.0337210	0.0205983	0.0124713
3.900	1.000	3.400	0.020463883854	0.054603404616	-0.034139520762	0.059318713948	0.001139541703	-0.009798512041	0.0039437	0.0005152	0.0114189	0.0085265	0.0331989	0.0202956	0.0122596
4.000	1.000	3.400	0.020153178202	0.053738231998	-0.033585053796	0.058430639091	0.001118391996	-0.009674791889	0.0038640	0.0005085	0.0112165	0.0084251	0.0326914	0.0200057	0.0120488
4.100	1.000	3.400	0.019850168973	0.052881039683	-0.033030870710	0.057548805200	0.001096846375	-0.009551749274	0.0037871	0.0005037	0.0110168	0.0083300	0.0321912	0.0197203	0.0118402
4.200	1.000	3.400	0.019548172817	0.052021166454	-0.032472993638	0.056660392855	0.001074741443	-0.009426653244	0.0037127	0.0004952	0.0108145	0.0082345	0.0316911	0.0194307	0.0116355
4.300	1.000	3.400	0.019240852052	0.051148642620	-0.031907790569	0.055753530651	0.001051984129	-0.009296989231	0.0036401	0.0004889	0.0106162	0.0081313	0.0311839	0.0191288	0.0114357
4.400	1.000	3.400	0.018922669781	0.050254974356	-0.031332304576	0.054818256118	0.001028541087	-0.009160665018	0.0035688	0.0004822	0.0104221	0.0080143	0.0306635	0.0188076	0.0112421
4.500	1.000	3.400	0.018589267415	0.049333789636	-0.030744522222	0.053847298921	0.001004424718	-0.009016173903	0.0034982	0.0004758	0.0102313	0.0078773	0.0301251	0.0184618	0.0110552
4.600	1.000	3.400	0.018237744805	0.048381305343	-0.030143560538	0.052836633332	0.000979680680	-0.008862704128	0.0034277	0.0004695	0.0100435	0.0077194	0.0295655	0.0180882	0.0108754
4.700	1.000	3.400	0.017866827872	0.047396586596	-0.029529758724	0.051785764393	0.000954380088	-0.008700188853	0.0033566	0.0004621	0.0098615	0.0075377	0.0289837	0.0176861	0.0107027
4.800	1.000	3.400	0.017476914090	0.046381582446	-0.028904668357	0.050697731582	0.000928617211	-0.008529295879	0.0032845	0.0004559	0.0096828	0.0073328	0.0283805	0.0172569	0.0105366
4.900	1.000	3.400	0.017069992996	0.045340936827	-0.028270943831	0.049578834113	0.000902511211	-0.008351360753	0.0032110	0.0004494	0.0095085	0.0071087	0.0277585	0.0168043	0.0103760
5.000	1.000	3.400	0.016649447081	0.044281589592	-0.027632142511	0.048438102419	0.000876208772	-0.008168270522	0.0031355	0.0004422	0.0093369	0.0068674	0.0271220	0.0163341	0.0102197
5.100	1.000	3.400	0.016219747655	0.043212198588	-0.026992450933	0.047286559259	0.000849883964	-0.007982308285	0.0030581	0.0004360	0.0091680	0.0066146	0.0264767	0.0158533	0.0100660
5.200	1.000	3.400	0.015786069523	0.042142428493	-0.026356358970	0.046136330005	0.000823732255	-0.007795970796	0.0029783	0.0004239	0.0090017	0.0063561	0.0258287	0.0153700	0.0099130
5.300	1.000	3.400	0.015353856229	0.041082163904	-0.025728307675	0.044999673315	0.000797957235	-0.007611772791	0.0028963	0.0004173	0.0088358	0.0060979	0.0251847	0.0148925	0.0097588
5.400	1.000	3.400	0.014928372968	0.040040711151	-0.025112338183	0.043888009424	0.000772750720	-0.007432052395	0.0028120	0.0004088	0.0086716	0.0058471	0.0245509	0.0144286	0.0096015
5.500	1.000	3.400	0.014514285893	0.039026054514	-0.024511768621	0.042811022847	0.000748268971	-0.007258791835	0.0027256	0.0003975	0.0085060	0.0056080	0.0239331	0.0139855	0.0094394
5.600	1.000	3.400	0.014115303990	0.038044227288	-0.023928923298	0.041775909202	0.000724609249	-0.007093466637	0.0026372	0.0003891	0.0083388	0.0053853	0.0233357	0.0135685	0.0092712
5.700	1.000	3.400	0.013733913084	0.037098847080	-0.023364933997	0.040786822715	0.000701791372	-0.006936934397	0.0025472	0.0003783	0.0081687	0.0051828	0.0227614	0.0131814	0.0090958
5.800	1.000	3.400	0.013371221715	0.036190848909	-0.022819627194	0.039844563031	0.000679748365	-0.006789371206	0.0024559	0.0003716	0.0079981	0.0050010	0.0222114	0.0128256	0.0089128
5.900	1.000	3.400	0.013026926882	0.035318431035	-0.022291504153	0.038946518931	0.000658328704	-0.006650259869	0.0023638	0.0003576	0.0078218	0.0048417	0.0216854	0.0125006	0.0087223
6.000	1.000	3.400	0.012699395535	0.034477209153	-0.021777813618	0.038086864678	0.000637310521	-0.006518429751	0.0022715	0.0003504	0.0076436	0.0047016	0.0211809	0.0122036	0.0085245
6.100	1.000	3.400	0.012385846816	0.033660556717	-0.021274709901	0.037256984057	0.000616425955	-0.006392143650	0.0021793	0.0003417	0.0074622	0.0045793	0.0206943	0.0119300	0.0083206
6.200	1.000	3.400	0.012082611604	0.032860094686	-0.020777483082	0.036446079772	0.000595391995	-0.006269223197	0.0020878	0.0003315	0.0072747	0.0044711	0.0202204	0.0116736	0.0081117
6.300	1.000	3.400	0.011785440756	0.032066284031	-0.020280843275	0.035641913203	0.000573943153	-0.006147201266	0.0019976	0.0003230	0.0070854	0.0043726	0.0197535	0.0114271	0.0078995
6.400	1.000	3.400	0.011489831883	0.031269069690	-0.019779237806	0.034831612537	0.000551861165	-0.006023488177	0.0019091	0.0003153	0.0068921	0.0042785	0.0192872	0.0111824	0.0076856
6.500	1.000	3.400	0.011191346261	0.030458525084	-0.019267178823	0.034002486299	0.000528997712	-0.005895538127	0.0018226	0.0003054	0.0066963	0.0041842	0.0188151	0.0109318	0.0074717
6.600	1.000	3.400	0.010885891952	0.029625451347	-0.018739559395	0.033142783914	0.000505287538	-0.005761003306	0.0017384	0.0002994	0.0064977	0.0040853	0.0183311	0.0106674	0.0072597
6.700	1.000	3.400	0.010569955514	0.028761893829	-0.018191938315	0.032242354161	0.000480751074	-0.005617865376	0.0016567	0.0002903	0.0062968	0.0039781	0.0178300	0.0103826	0.0070509
6.800	1.000	3.400	0.010240771771	0.027861549115	-0.017620777344	0.031293165054	0.000455487366	-0.005464536865	0.0015774	0.0002834	0.0060944	0.0038583	0.0173072	0.0100719	0.0068465
6.900	1.000	3.400	0.009896428070	0.026920047239	-0.017023619169	0.030289663048	0.000429659415	-0.005299928417	0.0015007	0.0002753	0.0058925	0.0037246	0.0167595	0.0097312	0.0066475
7.000	1.000	3.400	0.009535905596	0.025935104906	-0.016399199310	0.029228964162	0.000403474859	-0.005123481102	0.0014261	0.0002672	0.0056880	0.0035754	0.0161850	0.0093585	0.0064540
7.100	1.000	3.400	0.009159064968	0.024906555315	-0.015747490347	0.028110883013	0.000377165136	-0.004935165886	0.0013537	0.0002611	0.0054822	0.0034108	0.0155829	0.0089531	0.0062661
7.200	1.000	3.400	0.008766586483	0.023836267923	-0.015069681440	0.026937816858	0.000350965947	-0.004735454693	0.0012829	0.0002522	0.0052770	0.0032315	0.0149541	0.0085165	0.0060831
7.300	1.000	3.400	0.008359876794	0.022727976882	-0.014368100088	0.025714509774	0.000325101148	-0.004525268933	0.0012136	0.0002460	0.0050706	0.0030388	0.0143003	0.0080517	0.0059038
7.400	1.000	3.400	0.007940953867	0.021587039847	-0.013646085980	0.024447726670	0.000299771310	-0.004305912102	0.0011455	0.0002392	0.0048623	0.0028350	0.0136243	0.0075630	0.0057268
7.500	1.000	3.400	0.007512320988	0.020420149555	-0.012907828567	0.023145868147	0.000275147259	-0.004078993014	0.0010781	0.0002335	0.0046511	0.0026249	0.0129300	0.0070560	0.0055504
7.600	1.000	3.400	0.007076838739	0.019235019401	-0.012158180662	0.021818555667	0.000251368177	-0.003846345530	0.0010114	0.0002262	0.0044382	0.0024096	0.0122219	0.0065371	0.0053724
7.700	1.000	3.400	0.006637601757	0.018040061768	-0.011402460010	0.020476212787	0.000228543259	-0.003609949653	0.0009453	0.0002204	0.0042234	0.0021932	0.0115047	0.0060130	0.0051909
7.800	1.000	3.400	0.006197824822	0.016844074440	-0.010646249618	0.019129663238	0.000206755682	-0.003371857539	0.0008795	0.0002127	0.0040042	0.0019795	0.0107839	0.0054907	0.0050040
7.900	1.000	3.400	0.005760740887	0.015655946845	-0.009895205958	0.017789761140	0.000186067614	-0.003134126753	0.0008142	0.0002037	0.0037831	0.0017715	0.0100646	0.0049770	0.0048102
8.000	1.000	3.400	0.005329512102	0.014484394296	-0.009154882194	0.016467063429	0.000166525154	-0.002898761961	0.0007496	0.0001975	0.0035616	0.0015720	0.0093523	0.0044781	0.0046083
8.100	1.000	3.400	0.004907153758	0.013337725360	-0.008430571602	0.015171550066	0.000148162415	-0.002667665442	0.0006857	0.0001881	0.0033350	0.0013828	0.0086518	0.0039996	0.0043976
8.200	1.000	3.400	0.004496470506	0.012223645063	-0.007727174557	0.013912394186	0.000131004299	-0.002442596203	0.0006228	0.0001776	0.0031089	0.0012064	0.0079681	0.0035461	0.0041782
8.300	1.000	3.400	0.004100003992	0.011149094876	-0.007049090884	0.012697781896	0.000115067868	-0.002225137255	0.0005614	0.0001691	0.0028836	0.0010434	0.0073054	0.0031214	0.0039505
8.400	1.000	3.400	0.003719991143	0.010120129320	-0.006400138177	0.011534780029	0.000100362475	-0.002016670547	0.0005017	0.0001623	0.0026602	0.0008955	0.0066675	0.0027280	0.0037159
8.500	1.000	3.400	0.003358332605	0.009141828308	-0.005783495704	0.010429249332	0.000086889015	-0.001818359113	0.0004440	0.0001511	0.0024402	0.0007613	0.0060579	0.0023677	0.0034759
8.600	1.000	3.400	0.003016571093	0.008218243935	-0.005201672842	0.009385800154	0.000074638725	-0.001631136141	0.0003889	0.0001439	0.0022253	0.0006432	0.0054791	0.0020411	0.0032326
8.700	1.000	3.400	0.002695879652	0.007352380047	-0.004656500395	0.008407787405	0.000063591983	-0.001455700716	0.0003367	0.0001356	0.0020186	0.0005385	0.0049333	0.0017480	0.0029884
8.800	1.000	3.400	0.002397059805	0.006546202535	-0.004149142730	0.007497341206	0.000053717462	-0.001292520026	0.0002877	0.0001268	0.0018204	0.0004480	0.0044221	0.0014875	0.0027459
8.900	1.000	3.400	0.002120549482	0.005800677743	-0.003680128261	0.006655429160	0.000044971887	-0.001141837679	0.0002421	0.0001174	0.0016296	0.0003693	0.0039462	0.0012583	0.0025075
9.000	1.000	3.400	0.001866440295	0.005115835759	-0.003249395463	0.005881945561	0.000037300518	-0.001003687633	0.0002003	0.0001084	0.0014516	0.0003019	0.0035061	0.0010582	0.0022758
9.100	1.000	3.400	0.001634503339	0.004490854695	-0.002856351356	0.005175822297	0.000030638344	-0.000877913007	0.0001623	0.0001002	0.0012843	0.0002453	0.0031016	0.0008851	0.0020528
9.200	1.000	3.400	0.001424222255	0.003924161427	-0.002499939172	0.004535155650	0.000024911897	-0.000764188815	0.0001283	0.0000926	0.0011312	0.0001982	0.0027322	0.0007365	0.0018405
9.300	1.000	3.400	0.001234831931	0.003413543820	-0.002178711889	0.003957342964	0.000020041485	-0.000662047489	0.0000982	0.0000825	0.0009877	0.0001587	0.0023967	0.0006100	0.0016404
9.400	1.000	3.400	0.001065360937	0.002956269312	-0.001890908374	0.003439223164	0.000015943670	-0.000570905981	0.0000720	0.0000758	0.0008595	0.0001261	0.0020938	0.0005029	0.0014537
9.500	1.000	3.400	0.000914675686	0.002549204773	-0.001634529087	0.002977215488	0.000012533751	-0.000490093197	0.0000495	0.0000658	0.0007440	0.0000997	0.0018219	0.0004130	0.0012811
9.600	1.000	3.400	0.000781524340	0.002188933018	-0.001407408678	0.002567451472	0.000009728101	-0.000418876628	0.0000306	0.0000579	0.0006393	0.0000779	0.0015792	0.0003379	0.0011229
9.700	1.000	3.400	0.000664578720	0.001871861987	-0.001207283267	0.002205896159	0.000007446195	-0.000356487205	0.0000150	0.0000521	0.0005482	0.0000607	0.0013636	0.0002755	0.0009793
9.800	1.000	3.400	0.000562472759	0.001594323455	-0.001031850696	0.001888455574	0.000005612255	-0.000302141605	0.0000024	0.0000465	0.0004669	0.0000465	0.0011732	0.0002240	0.0008498
9.900	1.000	3.400	0.000473836440	0.001352659104	-0.000878822664	0.001611068613	0.000004156463	-0.000255061513	-0.0000075	0.0000385	0.0003950	0.0000354	0.0010057	0.0001816	0.0007341
10.000	1.000	3.400	0.000397324572	0.001143292712	-0.000745968140	0.001369782578	0.000003015742	-0.000214489553	-0.0000150	0.0000325	0.0003334	0.0000271	0.0008592	0.0001469	0.0006313
10.100	1.000	3.400	0.000331640129	0.000962788089	-0.000631147960	0.001160812479	0.000002134142	-0.000179701831	-0.0000205	0.0000297	0.0002789	0.0000198	0.0007315	0.0001186	0.0005407
10.200	1.000	3.400	0.000275552227	0.000807893176	-0.000532340949	0.000980585016	0.000001462886	-0.000150017248	-0.0000241	0.0000242	0.0002338	0.0000146	0.0006208	0.0000956	0.0004612
10.300	1.000	3.400	0.000227909056	0.000675571240	-0.000447662184	0.000825768645	0.000000960141	-0.000124803815	-0.0000264	0.0000194	0.0001955	0.0000104	0.0005252	0.0000770	0.0003920
10.400	1.000	3.400	0.000187646285	0.000563020558	-0.000375374273	0.000693291523	0.000000590581	-0.000103482356	-0.0000274	0.0000166	0.0001612	0.0000076	0.0004429	0.0000619	0.0003321
10.500	1.000	3.400	0.000153791541	0.000467684191	-0.000313892650	0.000580349248	0.000000324828	-0.000085528002	-0.0000275	0.0000121	0.0001325	0.0000056	0.0003724	0.0000497	0.0002803
10.600	1.000	3.400	0.000125465638	0.000387251551	-0.000261785913	0.000484404340	0.000000138798	-0.000070469887	-0.0000268	0.0000090	0.0001084	0.0000036	0.0003123	0.0000399	0.0002359
10.700	1.000	3.400	0.000101881188	0.000319653435	-0.000217772247	0.000403179313	0.000000013030	-0.000057889467	-0.0000256	0.0000063	0.0000891	0.0000021	0.0002611	0.0000320	0.0001980
10.800	1.000	3.400	0.000082339221	0.000263052105	-0.000180712884	0.000334645001	-0.000000067977	-0.000047417822	-0.0000241	0.0000055	0.0000730	0.0000013	0.0002177	0.0000257	0.0001657
10.900	1.000	3.400	0.000066224340	0.000215827813	-0.000149603474	0.000277005582	-0.000000116396	-0.000038732273	-0.0000223	0.0000038	0.0000597	0.0000006	0.0001810	0.0000206	0.0001383
11.000	1.000	3.400	0.000052998902	0.000176562992	-0.000123564091	0.000228681536	-0.000000141642	-0.000031552584	-0.0000204	-0.0000002	0.0000474	0.0000004	0.0001501	0.0000165	0.0001151
11.100	1.000	3.400	0.000042196606	0.000144025120	-0.000101828514	0.000188291504	-0.000000150887	-0.000025636974	-0.0000185	-0.0000001	0.0000380	-0.0000001	0.0001242	0.0000132	0.0000956
11.200	1.000	3.400	0.000033415811	0.000117149081	-0.000083733270	0.000154633828	-0.000000149504	-0.000020778102	-0.0000166	-0.0000005	0.0000296	-0.0000004	0.0001025	0.0000106	0.0000792
11.300	1.000	3.400	0.000026312838	0.000095019643	-0.000068706805	0.000126668370	-0.000000141441	-0.000016799175	-0.0000147	-0.0000023	0.0000245	-0.0000003	0.0000844	0.0000084	0.0000654
11.400	1.000	3.400	0.000020595448	0.000076854542	-0.000056259095	0.000103499002	-0.000000129540	-0.000013550236	-0.0000130	-0.0000025	0.0000182	-0.0000005	0.0000693	0.0000067	0.0000539
11.500	1.000	3.400	0.000016016631	0.000061988487	-0.000045971856	0.000084357095	-0.000000115795	-0.000010904723	-0.0000113	-0.0000021	0.0000151	-0.0000005	0.0000568	0.0000054	0.0000443
11.600	1.000	3.400	0.000012368817	0.000049858310	-0.000037489493	0.000068586153	-0.000000101559	-0.000008756321	-0.0000099	-0.0000019	0.0000111	-0.0000003	0.0000464	0.0000043	0.0000364
11.700	1.000	3.400	0.000009478542	0.000039989391	-0.000030510849	0.000055627722	-0.000000087710	-0.000007016110	-0.0000085	-0.0000023	0.0000079	-0.0000003	0.0000379	0.0000034	0.0000298
11.800	1.000	3.400	0.000007201622	0.000031983394	-0.000024781771	0.000045008588	-0.000000074784	-0.000005610031	-0.0000073	-0.0000023	0.0000067	-0.0000003	0.0000308	0.0000027	0.0000243
11.900	1.000	3.400	0.000005418842	0.000025507322	-0.000020088480	0.000036329264	-0.000000063070	-0.000004476646	-0.0000063	-0.0000019	0.0000050	-0.0000001	0.0000250	0.0000022	0.0000198
12.000	1.000	3.400	0.000004032124	0.000020283841	-0.000016251716	0.000029253727	-0.000000052691	-0.000003565177	-0.0000054	-0.0000018	0.0000039	-0.0000001	0.0000203	0.0000017	0.0000161
12.100	1.000	3.400	0.000002961190	0.000016082797	-0.000013121606	0.000023500322	-0.000000043656	-0.000002833805	-0.0000045	-0.0000012	0.0000023	-0.0000001	0.0000164	0.0000014	0.0000130
12.200	1.000	3.400	0.000002140649	0.000012713842	-0.000010573193	0.000018833769	-0.000000035905	-0.000002248210	-0.0000038	-0.0000010	0.0000015	-0.0000001	0.0000132	0.0000011	0.0000105
12.300	1.000	3.400	0.000001517502	0.000010020070	-0.000008502568	0.000015058177	-0.000000029335	-0.000001780313	-0.0000032	-0.0000009	0.0000007	0.0000000	0.0000107	0.0000008	0.0000085
12.400	1.000	3.400	0.000001049005	0.000007872550	-0.000006823546	0.000012010972	-0.000000023824	-0.000001407213	-0.0000027	-0.0000006	0.0000004	0.0000000	0.0000086	0.0000007	0.0000068
12.500	1.000	3.400	0.000000700861	0.000006165671	-0.000005464810	0.000009557655	-0.000000019242	-0.000001110291	-0.0000023	-0.0000005	0.0000004	0.0000000	0.0000069	0.0000005	0.0000054
12.600	1.000	3.400	0.000000445691	0.000004813184	-0.000004367492	0.000007587288	-0.000000015463	-0.000000874444	-0.0000019	-0.0000003	0.0000003	0.0000000	0.0000055	0.0000004	0.0000043
12.700	1.000	3.400	0.000000261764	0.000003744869	-0.000003483105	0.000006008643	-0.000000012368	-0.000000687463	-0.0000016	-0.0000001	-0.0000002	0.0000000	0.0000044	0.0000003	0.0000035
12.800	1.000	3.400	0.000000131926	0.000002903725	-0.000002771799	0.000004746913	-0.000000009849	-0.000000539494	-0.0000013	-0.0000001	-0.0000002	0.0000000	0.0000035	0.0000003	0.0000027
12.900	1.000	3.400	0.000000042723	0.000002243621	-0.000002200898	0.000003740928	-0.000000007811	-0.000000422612	-0.0000011	-0.0000001	-0.0000003	0.0000000	0.0000028	0.0000002	0.0000022
13.000	1.000	3.400	-0.000000016322	0.000001727338	-0.000001743660	0.000002940811	-0.000000006170	-0.000000330451	-0.0000009	0.0000000	-0.0000002	0.0000000	0.0000022	0.0000002	0.0000017
13.100	1.000	3.400	-0.000000053311	0.000001324937	-0.000001378248	0.000002306000	-0.000000004856	-0.000000257914	-0.0000007	0.0000000	-0.0000003	0.0000000	0.0000017	0.0000001	0.0000013
13.200	1.000	3.400	-0.000000074452	0.000001012411	-0.000001086863	0.000001803595	-0.000000003808	-0.000000200924	-0.0000006	0.0000000	-0.0000003	0.0000000	0.0000014	0.0000001	0.0000011
13.300	1.000	3.400	-0.000000084459	0.000000770573	-0.000000855033	0.000001406979	-0.000000002976	-0.000000156229	-0.0000005	0.0000000	-0.0000002	0.0000000	0.0000011	0.0000001	0.0000008
13.400	1.000	3.400	-0.000000086874	0.000000584137	-0.000000671011	0.000001094678	-0.000000002318	-0.000000121241	-0.0000004	0.0000000	-0.0000002	0.0000000	0.0000009	0.0000001	0.0000006
13.500	1.000	3.400	-0.000000084319	0.000000440964	-0.000000525283	0.000000849404	-0.000000001800	-0.000000093903	-0.0000003	0.0000000	-0.0000001	0.0000000	0.0000007	0.0000000	0.0000005
13.600	1.000	3.400	-0.000000078707	0.000000331453	-0.000000410160	0.000000657282	-0.000000001393	-0.000000072582	-0.0000003	0.0000000	-0.0000001	0.0000000	0.0000005	0.0000000	0.0000004
13.700	1.000	3.400	-0.000000071408	0.000000248030	-0.000000319438	0.000000507198	-0.000000001075	-0.000000055986	-0.0000002	0.0000000	-0.0000001	0.0000000	0.0000004	0.0000000	0.0000003
13.800	1.000	3.400	-0.000000063378	0.000000184748	-0.000000248126	0.000000390275	-0.000000000827	-0.000000043093	-0.0000002	0.0000000	-0.0000001	0.0000000	0.0000003	0.0000000	0.0000002
13.900	1.000	3.400	-0.000000055266	0.000000136953	-0.000000192219	0.000000299441	-0.000000000634	-0.000000033097	-0.0000001	0.0000000	0.0000000	0.0000000	0.0000003	0.0000000	0.0000002
14.000	1.000	3.400	-0.000000047488	0.000000101016	-0.000000148504	0.000000229076	-0.000000000485	-0.000000025363	-0.0000001	0.0000000	0.0000000	0.0000000	0.0000002	0.0000000	0.0000001
14.100	1.000	3.400	-0.000000040295	0.000000074120	-0.000000114415	0.000000174727	-0.000000000369	-0.000000019392	-0.0000001	0.0000000	0.0000000	0.0000000	0.0000002	0.0000000	0.0000001
14.200	1.000	3.400	-0.000000033820	0.000000054087	-0.000000087907	0.000000132871	-0.000000000281	-0.000000014793	-0.0000001	0.0000000	0.0000000	0.0000000	0.0000001	0.0000000	0.0000001
14.300	1.000	3.400	-0.000000028110	0.000000039240	-0.000000067350	0.000000100735	-0.000000000213	-0.000000011257	-0.0000001	0.0000000	0.0000000	0.0000000	0.0000001	0.0000000	0.0000001
14.400	1.000	3.400	-0.000000023161	0.000000028293	-0.000000051454	0.000000076136	-0.000000000161	-0.000000008546	-0.0000000	0.0000000	0.0000000	0.0000000	0.0000001	0.0000000	0.0000000
14.500	1.000	3.400	-0.000000018933	0.000000020265	-0.000000039198	0.000000057366	-0.000000000121	-0.000000006472	-0.0000000	0.0000000	0.0000000	0.0000000	0.0000001	0.0000000	0.0000000
14.600	1.000	3.400	-0.000000015364	0.000000014412	-0.000000029776	0.000000043089	-0.000000000091	-0.000000004890	-0.0000000	0.0000000	0.0000000	0.0000000	0.0000000	0.0000000	0.0000000
14.700	1.000	3.400	-0.000000012386	0.000000010168	-0.000000022554	0.000000032263	-0.000000000068	-0.000000003685	-0.0000000	0.0000000	0.0000000	0.0000000	0.0000000	0.0000000	0.0000000
14.800	1.000	3.400	-0.000000009922	0.000000007112	-0.000000017035	0.000000024081	-0.000000000051	-0.000000002770	-0.0000000	0.0000000	0.0000000	0.0000000	0.0000000	0.0000000	0.0000000
14.900	1.000	3.400	-0.000000007906	0.000000004926	-0.000000012832	0.000000017918	-0.000000000038	-0.000000002076	-0.0000000	0.0000000	0.0000000	0.0000000	0.0000000	0.0000000	0.0000000
15.000	1.000	3.400	-0.000000006264	0.000000003373	-0.000000009637	0.000000013290	-0.000000000028	-0.000000001553	-0.0000000	0.0000000	0.0000000	0.0000000	0.0000000	0.0000000	0.0000000
