# Supplementary material for: The Nodal Structure of π‑Orbitals Is Mapped in the Interaction Energy of π‑Stacked Acene Dimers
Source: J Am Chem Soc. 2026 Apr 9;148(15):16151–69. doi: 10.1021/jacs.6c00921 (PMC13107468; doi:10.1021/jacs.6c00921)
Supplement: Supplementary file 1 [file ja6c00921_si_001.zip › data_si/anthracene_mopce_yshift.csv]

x(1)	y(2)	z(3)	P2_Exr(4)	P2_Er(5)	P2_Exi(6)	P2_Exr2(7)	P2_Exr3(8)	P2_Exr4(9)	P2_Exrb(10)	sigma_sigma_xr(11)	sigma_pi_xr(12)	pi_pi_xr(13)	S_ab^2(14)	S_ab^2_pipi(15)	S_ab^2_sigpi(16))
0.000	0.000	3.400	0.052145587040	0.125116316043	-0.072970729004	0.135455681370	0.002659533310	-0.020223288007	0.0072244	0.0009938	0.0223914	0.0287594	0.0762275	0.0531253	0.0217695
0.000	0.100	3.400	0.051931810445	0.124688685919	-0.072756875474	0.134986549436	0.002651294832	-0.020168758539	0.0072196	0.0009891	0.0223453	0.0285947	0.0759720	0.0528968	0.0217475
0.000	0.200	3.400	0.051300717609	0.123424681565	-0.072123963956	0.133599600958	0.002626818124	-0.020006717924	0.0072050	0.0009803	0.0222097	0.0281091	0.0752161	0.0522212	0.0216819
0.000	0.300	3.400	0.050282182921	0.121379544028	-0.071097361107	0.131354744714	0.002586825459	-0.019741834506	0.0071798	0.0009677	0.0219881	0.0273270	0.0739908	0.0511284	0.0215730
0.000	0.400	3.400	0.048923307325	0.118640766274	-0.069717458948	0.128347180494	0.002532534723	-0.019381942709	0.0071430	0.0009484	0.0216881	0.0262874	0.0723458	0.0496656	0.0214218
0.000	0.500	3.400	0.047284711999	0.115321725925	-0.068037013926	0.124700863882	0.002465660964	-0.018938030397	0.0070932	0.0009252	0.0213192	0.0250398	0.0703458	0.0478948	0.0212295
0.000	0.600	3.400	0.045435950245	0.111553688909	-0.066117738664	0.120560179469	0.002388386383	-0.018424065995	0.0070292	0.0009013	0.0208929	0.0236409	0.0680664	0.0458883	0.0209974
0.000	0.700	3.400	0.043450521150	0.107476944524	-0.064026423373	0.116080532674	0.002303280733	-0.017856573903	0.0069497	0.0008769	0.0204224	0.0221510	0.0655895	0.0437246	0.0207272
0.000	0.800	3.400	0.041400968468	0.103231860379	-0.061830891911	0.111418631877	0.002213164037	-0.017253909499	0.0068540	0.0008528	0.0199175	0.0206305	0.0629983	0.0414835	0.0204206
0.000	0.900	3.400	0.039354486479	0.098950583259	-0.059596096780	0.106723217121	0.002120917685	-0.016635248353	0.0067417	0.0008282	0.0193899	0.0191344	0.0603726	0.0392416	0.0200796
0.000	1.000	3.400	0.037369349843	0.094749979778	-0.057380629935	0.102126907360	0.002029264277	-0.016019371307	0.0066132	0.0008066	0.0188524	0.0177098	0.0577842	0.0370676	0.0197061
0.000	1.100	3.400	0.035492359539	0.090726236490	-0.055233876951	0.097739700179	0.001940547008	-0.015423380230	0.0064694	0.0007855	0.0183093	0.0163948	0.0552939	0.0350194	0.0193023
0.000	1.200	3.400	0.033757373957	0.086951351207	-0.053193977251	0.093644485352	0.001856542976	-0.014861505588	0.0063118	0.0007658	0.0177704	0.0152186	0.0529487	0.0331416	0.0188706
0.000	1.300	3.400	0.032184889116	0.083471569065	-0.051286679949	0.089894746297	0.001778340504	-0.014344160755	0.0061426	0.0007490	0.0172388	0.0141965	0.0507807	0.0314635	0.0184135
0.000	1.400	3.400	0.030782553930	0.080307664297	-0.049525110367	0.086514439751	0.001706299625	-0.013877362079	0.0059643	0.0007302	0.0167175	0.0133329	0.0488066	0.0299990	0.0179338
0.000	1.500	3.400	0.029546456472	0.077456849132	-0.047910392660	0.083499878389	0.001640099941	-0.013462577290	0.0057794	0.0007126	0.0162088	0.0126237	0.0470284	0.0287474	0.0174345
0.000	1.600	3.400	0.028462991839	0.074896006043	-0.046433014204	0.080823304624	0.001578864837	-0.013097000952	0.0055908	0.0006958	0.0157103	0.0120558	0.0454354	0.0276947	0.0169193
0.000	1.700	3.400	0.027511114812	0.072585885966	-0.045074771155	0.078437743308	0.001521338897	-0.012774197289	0.0054010	0.0006787	0.0152213	0.0116106	0.0440063	0.0268158	0.0163919
0.000	1.800	3.400	0.026664785074	0.070475889311	-0.043811104237	0.076282660247	0.001466088648	-0.012485007992	0.0052121	0.0006607	0.0147418	0.0112612	0.0427121	0.0260776	0.0158569
0.000	1.900	3.400	0.025895424804	0.068509045252	-0.042613620448	0.074289933538	0.001411696354	-0.012218600930	0.0050260	0.0006437	0.0142686	0.0109824	0.0415189	0.0254415	0.0153191
0.000	2.000	3.400	0.025174226246	0.066626826108	-0.041452599862	0.072389664221	0.001356921709	-0.011963535387	0.0048438	0.0006242	0.0138011	0.0107469	0.0403912	0.0248672	0.0147835
0.000	2.100	3.400	0.024474170327	0.064773476252	-0.040299305925	0.070515408247	0.001300815128	-0.011708736700	0.0046660	0.0006072	0.0133388	0.0105276	0.0392944	0.0243147	0.0142555
0.000	2.200	3.400	0.023771647443	0.062899597397	-0.039127949953	0.068608497259	0.001242776541	-0.011444301588	0.0044926	0.0005902	0.0128791	0.0103015	0.0381971	0.0237478	0.0137403
0.000	2.300	3.400	0.023047608198	0.060964811008	-0.037917202810	0.066621222760	0.001182562838	-0.011162088187	0.0043231	0.0005745	0.0124233	0.0100487	0.0370731	0.0231353	0.0132428
0.000	2.400	3.400	0.022288213893	0.058939408405	-0.036651194512	0.064518776759	0.001120253935	-0.010856075878	0.0041565	0.0005579	0.0119717	0.0097562	0.0359023	0.0224532	0.0127675
0.000	2.500	3.400	0.021485000472	0.056804991654	-0.035319991182	0.062279960079	0.001056190993	-0.010522505527	0.0039913	0.0005432	0.0115254	0.0094135	0.0346711	0.0216849	0.0123174
0.000	2.600	3.400	0.020634610832	0.054554194486	-0.033919583654	0.059896775709	0.000990900846	-0.010159828947	0.0038263	0.0005297	0.0110848	0.0090169	0.0333728	0.0208218	0.0118948
0.000	2.700	3.400	0.019738183737	0.052189642718	-0.032451458981	0.057373108635	0.000925018928	-0.009768507309	0.0036600	0.0005194	0.0106506	0.0085670	0.0320069	0.0198631	0.0115002
0.000	2.800	3.400	0.018800508881	0.049722360903	-0.030921852022	0.054722748178	0.000859219832	-0.009350702901	0.0034911	0.0005064	0.0102226	0.0080689	0.0305779	0.0188146	0.0111325
0.000	2.900	3.400	0.017829064578	0.047169852150	-0.029340787573	0.051967030570	0.000794161120	-0.008909908521	0.0033186	0.0004956	0.0098003	0.0075307	0.0290950	0.0176882	0.0107892
0.000	3.000	3.400	0.016833047215	0.044554071364	-0.027721024149	0.049132369345	0.000730442837	-0.008450555194	0.0031418	0.0004866	0.0093835	0.0069627	0.0275698	0.0164999	0.0104660
0.000	3.100	3.400	0.015822482508	0.041899482469	-0.026076999962	0.046247904030	0.000668582600	-0.007977632814	0.0029606	0.0004760	0.0089690	0.0063763	0.0260163	0.0152689	0.0101578
0.000	3.200	3.400	0.014807481772	0.039231344434	-0.024423862662	0.043343441693	0.000609004441	-0.007496350527	0.0027752	0.0004664	0.0085578	0.0057835	0.0244489	0.0140159	0.0098582
0.000	3.300	3.400	0.013797676864	0.036574317318	-0.022776640454	0.040447800739	0.000552038565	-0.007011854874	0.0025863	0.0004540	0.0081464	0.0051966	0.0228822	0.0127618	0.0095608
0.000	3.400	3.400	0.012801839680	0.033951426485	-0.021149586804	0.037587601637	0.000497928769	-0.006529014720	0.0023949	0.0004432	0.0077344	0.0046242	0.0213297	0.0115266	0.0092590
0.000	3.500	3.400	0.011827669735	0.031383377248	-0.019555707513	0.034786492970	0.000446844309	-0.006052273685	0.0022023	0.0004304	0.0073185	0.0040780	0.0198039	0.0103283	0.0089471
0.000	3.600	3.400	0.010881718374	0.028888178101	-0.018006459727	0.032064759104	0.000398893375	-0.005585563892	0.0020101	0.0004176	0.0069004	0.0035636	0.0183157	0.0091825	0.0086201
0.000	3.700	3.400	0.009969411195	0.026481010264	-0.016511599068	0.029439230215	0.000354135937	-0.005132270145	0.0018199	0.0004040	0.0064789	0.0030854	0.0168744	0.0081018	0.0082744
0.000	3.800	3.400	0.009095130245	0.024174273997	-0.015079143752	0.026923406214	0.000312594443	-0.004695231295	0.0016335	0.0003894	0.0060540	0.0026494	0.0154875	0.0070955	0.0079082
0.000	3.900	3.400	0.008262322884	0.021977745736	-0.013715422852	0.024527710536	0.000274261642	-0.004276765481	0.0014525	0.0003727	0.0056309	0.0022549	0.0141611	0.0061700	0.0075210
0.000	4.000	3.400	0.007473612699	0.019898791173	-0.012425178475	0.022259803749	0.000239105453	-0.003878707681	0.0012786	0.0003596	0.0052093	0.0019042	0.0129000	0.0053285	0.0071142
0.000	4.100	3.400	0.006730897214	0.017942594316	-0.011211697102	0.020124905916	0.000207071372	-0.003502450907	0.0011131	0.0003453	0.0047910	0.0015948	0.0117074	0.0045718	0.0066905
0.000	4.200	3.400	0.006035425952	0.016112377995	-0.010076952043	0.018126096496	0.000178083220	-0.003148985626	0.0009572	0.0003286	0.0043795	0.0013251	0.0105857	0.0038983	0.0062538
0.000	4.300	3.400	0.005387859160	0.014409604769	-0.009021745610	0.016264577999	0.000152043139	-0.002818935035	0.0008119	0.0003125	0.0039810	0.0010930	0.0095361	0.0033046	0.0058088
0.000	4.400	3.400	0.004788311952	0.012834157214	-0.008045845262	0.014539902664	0.000128831668	-0.002512586166	0.0006780	0.0002969	0.0035969	0.0008946	0.0085589	0.0027860	0.0053610
0.000	4.500	3.400	0.004236390610	0.011384502649	-0.007148112039	0.012950169497	0.000108308533	-0.002229918200	0.0005559	0.0002791	0.0032300	0.0007264	0.0076537	0.0023369	0.0049158
0.000	4.600	3.400	0.003731227721	0.010057849777	-0.006326622056	0.011492202244	0.000090314468	-0.001970629993	0.0004460	0.0002636	0.0028800	0.0005855	0.0068194	0.0019510	0.0044787
0.000	4.700	3.400	0.003271521426	0.008850304200	-0.005578782773	0.010161718500	0.000074674153	-0.001734168592	0.0003481	0.0002480	0.0025551	0.0004691	0.0060543	0.0016220	0.0040546
0.000	4.800	3.400	0.002855581893	0.007757027541	-0.004901445648	0.008953497348	0.000061200092	-0.001519759965	0.0002621	0.0002291	0.0022508	0.0003719	0.0053559	0.0013432	0.0036479
0.000	4.900	3.400	0.002481385826	0.006772401815	-0.004291015989	0.007861549138	0.000049697125	-0.001326442287	0.0001876	0.0002151	0.0019711	0.0002934	0.0047215	0.0011085	0.0032622
0.000	5.000	3.400	0.002146637901	0.005890197722	-0.003743559821	0.006879287293	0.000039967180	-0.001153101407	0.0001240	0.0001992	0.0017166	0.0002292	0.0041481	0.0009121	0.0029003
0.000	5.100	3.400	0.001848836607	0.005103743287	-0.003254906680	0.005999699135	0.000031813905	-0.000998507446	0.0000707	0.0001805	0.0014875	0.0001776	0.0036320	0.0007485	0.0025643
0.000	5.200	3.400	0.001585341282	0.004406087892	-0.002820746610	0.005215510997	0.000025046850	-0.000861351187	0.0000269	0.0001657	0.0012792	0.0001359	0.0031698	0.0006129	0.0022551
0.000	5.300	3.400	0.001353437035	0.003790156456	-0.002436719421	0.004519342391	0.000019484982	-0.000740278820	-0.0000084	0.0001506	0.0010962	0.0001033	0.0027574	0.0005009	0.0019733
0.000	5.400	3.400	0.001150394644	0.003248888998	-0.002098494354	0.003903844472	0.000014959401	-0.000633923736	-0.0000360	0.0001359	0.0009342	0.0000778	0.0023912	0.0004088	0.0017185
0.000	5.500	3.400	0.000973523205	0.002775361941	-0.001801838736	0.003361819280	0.000011315227	-0.000540934397	-0.0000568	0.0001214	0.0007926	0.0000572	0.0020673	0.0003332	0.0014899
0.000	5.600	3.400	0.000820214168	0.002362888910	-0.001542674742	0.002886317687	0.000008412697	-0.000459997640	-0.0000718	0.0001078	0.0006675	0.0000414	0.0017819	0.0002713	0.0012864
0.000	5.700	3.400	0.000687976177	0.002005100211	-0.001317124034	0.002470715601	0.000006127552	-0.000389857183	-0.0000819	0.0000932	0.0005610	0.0000292	0.0015314	0.0002208	0.0011064
0.000	5.800	3.400	0.000574460878	0.001696001505	-0.001121540627	0.002108769276	0.000004350856	-0.000329327408	-0.0000878	0.0000824	0.0004695	0.0000198	0.0013123	0.0001796	0.0009481
0.000	5.900	3.400	0.000477480374	0.001430013205	-0.000952532831	0.001794651622	0.000002988356	-0.000277302779	-0.0000903	0.0000712	0.0003913	0.0000132	0.0011214	0.0001460	0.0008098
0.000	6.000	3.400	0.000395017331	0.001201992805	-0.000806975474	0.001522972040	0.000001959519	-0.000232763390	-0.0000902	0.0000610	0.0003240	0.0000080	0.0009556	0.0001187	0.0006896
0.000	6.100	3.400	0.000325228973	0.001007242786	-0.000682013813	0.001288782614	0.000001196365	-0.000194777274	-0.0000880	0.0000511	0.0002678	0.0000054	0.0008121	0.0000965	0.0005855
0.000	6.200	3.400	0.000266446148	0.000841506788	-0.000575060641	0.001087573482	0.000000642183	-0.000162500083	-0.0000842	0.0000424	0.0002198	0.0000022	0.0006883	0.0000784	0.0004958
0.000	6.300	3.400	0.000217168649	0.000700956694	-0.000483788045	0.000915260009	0.000000250215	-0.000135172751	-0.0000794	0.0000359	0.0001795	0.0000005	0.0005818	0.0000637	0.0004187
0.000	6.400	3.400	0.000176057793	0.000582172985	-0.000406115192	0.000768164053	-0.000000017645	-0.000112117679	-0.0000739	0.0000290	0.0001471	-0.0000013	0.0004905	0.0000518	0.0003529
0.000	6.500	3.400	0.000141927102	0.000482120441	-0.000340193339	0.000642991238	-0.000000192079	-0.000092733903	-0.0000679	0.0000236	0.0001188	-0.0000019	0.0004126	0.0000421	0.0002967
0.000	6.600	3.400	0.000113731795	0.000398120886	-0.000284389092	0.000536805772	-0.000000297488	-0.000076491639	-0.0000619	0.0000194	0.0000959	-0.0000022	0.0003461	0.0000342	0.0002489
0.000	6.700	3.400	0.000090557604	0.000327824380	-0.000237266776	0.000447003971	-0.000000353025	-0.000062926486	-0.0000559	0.0000140	0.0000764	-0.0000026	0.0002896	0.0000277	0.0002084
0.000	6.800	3.400	0.000071609348	0.000269179906	-0.000197570558	0.000371287398	-0.000000373514	-0.000051633540	-0.0000501	0.0000100	0.0000616	-0.0000027	0.0002418	0.0000225	0.0001742
0.000	6.900	3.400	0.000056199556	0.000220406410	-0.000164206854	0.000307636250	-0.000000370253	-0.000042261585	-0.0000446	0.0000081	0.0000487	-0.0000020	0.0002014	0.0000182	0.0001453
0.000	7.000	3.400	0.000043737380	0.000179964757	-0.000136227377	0.000254283468	-0.000000351706	-0.000034507480	-0.0000395	0.0000052	0.0000384	-0.0000019	0.0001674	0.0000147	0.0001209
0.000	7.100	3.400	0.000033717973	0.000146531072	-0.000112813100	0.000209689881	-0.000000324088	-0.000028110833	-0.0000347	0.0000032	0.0000291	-0.0000014	0.0001388	0.0000119	0.0001004
0.000	7.200	3.400	0.000025712442	0.000118971730	-0.000093259288	0.000172520632	-0.000000291854	-0.000022849017	-0.0000304	0.0000025	0.0000241	-0.0000017	0.0001149	0.0000096	0.0000833
0.000	7.300	3.400	0.000019358484	0.000096320191	-0.000076961707	0.000141623006	-0.000000258106	-0.000018532561	-0.0000265	0.0000003	0.0000185	-0.0000019	0.0000948	0.0000078	0.0000689
0.000	7.400	3.400	0.000014351746	0.000077755781	-0.000063404035	0.000116005788	-0.000000224917	-0.000015000924	-0.0000230	-0.0000002	0.0000141	-0.0000011	0.0000782	0.0000062	0.0000569
0.000	7.500	3.400	0.000010437949	0.000062584434	-0.000052146485	0.000094820170	-0.000000193601	-0.000012118671	-0.0000199	-0.0000009	0.0000109	-0.0000006	0.0000643	0.0000050	0.0000469
0.000	7.600	3.400	0.000007405791	0.000050221385	-0.000042815594	0.000077342247	-0.000000164913	-0.000009772026	-0.0000172	-0.0000007	0.0000087	-0.0000004	0.0000528	0.0000040	0.0000385
0.000	7.700	3.400	0.000005080600	0.000040175740	-0.000035095139	0.000062957090	-0.000000139214	-0.000007865798	-0.0000148	-0.0000018	0.0000057	-0.0000005	0.0000433	0.0000032	0.0000316
0.000	7.800	3.400	0.000003318744	0.000032036834	-0.000028718090	0.000051144343	-0.000000116599	-0.000006320662	-0.0000127	-0.0000019	0.0000045	-0.0000005	0.0000354	0.0000026	0.0000258
0.000	7.900	3.400	0.000002002716	0.000025462254	-0.000023459538	0.000041465316	-0.000000096980	-0.000005070763	-0.0000108	-0.0000019	0.0000032	-0.0000006	0.0000289	0.0000020	0.0000211
0.000	8.000	3.400	0.000001036887	0.000020167403	-0.000019130516	0.000033551481	-0.000000080163	-0.000004061625	-0.0000092	-0.0000020	0.0000021	-0.0000004	0.0000236	0.0000016	0.0000172
