# Supplementary material for: The Nodal Structure of π‑Orbitals Is Mapped in the Interaction Energy of π‑Stacked Acene Dimers
Source: J Am Chem Soc. 2026 Apr 9;148(15):16151–69. doi: 10.1021/jacs.6c00921 (PMC13107468; doi:10.1021/jacs.6c00921)
Supplement: Supplementary file 1 [file ja6c00921_si_001.zip › data_si/anthracene_sapt_2D.csv]

#x(A)	y(A)	Etot(Eh)	Eel(Eh)	Exr(Eh)	Eind(Eh)	Edsp(Eh)
0.0	0.0	-0.010802253522	-0.013496619058	0.049679944484	-0.001356628922	-0.045628950026
0.0	0.1	-0.010961471706	-0.013473416972	0.049509722908	-0.001374829782	-0.045622947860
0.0	0.2	-0.011407411021	-0.013401725107	0.049004311208	-0.001428574483	-0.045581422639
0.0	0.3	-0.012076820831	-0.013279712475	0.048182124942	-0.001514479274	-0.045464754024
0.0	0.4	-0.012911386469	-0.013109626256	0.047076074954	-0.001626135572	-0.045251699595
0.0	0.5	-0.013859794277	-0.012897043822	0.045731101460	-0.001754975536	-0.044938876378
0.0	0.6	-0.014872366017	-0.012649975063	0.044200095995	-0.001891532145	-0.044530954804
0.0	0.7	-0.015899152642	-0.012377345150	0.042540106114	-0.002026541035	-0.044035372571
0.0	0.8	-0.016891869128	-0.012088105057	0.040808499544	-0.002151756117	-0.043460507498
0.0	0.9	-0.017807175691	-0.011791244913	0.039059729341	-0.002260540764	-0.042815119355
0.0	1.0	-0.018608705989	-0.011494863915	0.037342416211	-0.002348174388	-0.042108083896
0.0	1.1	-0.019268685201	-0.011205628129	0.035697075190	-0.002411974032	-0.041348158229
0.0	1.2	-0.019769516605	-0.010929149366	0.034154562600	-0.002451204762	-0.040543725076
0.0	1.3	-0.020103320880	-0.010669242693	0.032735297878	-0.002466855993	-0.039702520072
0.0	1.4	-0.020271272867	-0.010427779128	0.031449245782	-0.002461355776	-0.038831383745
0.0	1.5	-0.020282764559	-0.010205113260	0.030296572951	-0.002438155206	-0.037936069044
0.0	1.6	-0.020153567431	-0.009999912360	0.029268877758	-0.002401375750	-0.037021157079
0.0	1.7	-0.019904168464	-0.009809522560	0.028350833775	-0.002355404887	-0.036090074792
0.0	1.8	-0.019557694488	-0.009630072200	0.027522099402	-0.002304517540	-0.035145204150
0.0	1.9	-0.019138460558	-0.009457198881	0.026759338414	-0.002252525730	-0.034188074361
0.0	2.0	-0.018669974195	-0.009286047887	0.026038204284	-0.002202521628	-0.033219608964
0.0	2.1	-0.018173762542	-0.009111898168	0.025335151085	-0.002156634326	-0.032240381133
0.0	2.2	-0.017668137885	-0.008930261992	0.024628958735	-0.002115956452	-0.031250878176
0.0	2.3	-0.017167829664	-0.008737501301	0.023901890493	-0.002080494815	-0.030251724041
0.0	2.4	-0.016683679308	-0.008530956534	0.023140435952	-0.002049300274	-0.029243858452
0.0	2.5	-0.016222518242	-0.008308840533	0.022335642974	-0.002020671412	-0.028228649271
0.0	2.6	-0.015787954473	-0.008070692863	0.021483067126	-0.001992405121	-0.027207923615
0.0	2.7	-0.015380766954	-0.007817143705	0.020582407266	-0.001962113705	-0.026183916810
0.0	2.8	-0.014999482170	-0.007549690645	0.019636898392	-0.001927536962	-0.025159152955
0.0	2.9	-0.014641147142	-0.007270710177	0.018652633007	-0.001886781672	-0.024136288300
0.0	3.0	-0.014301867410	-0.006983081271	0.017637690161	-0.001838512586	-0.023117963714
0.0	3.1	-0.013977149119	-0.006689806027	0.016601423806	-0.001782049157	-0.022106717741
0.0	3.2	-0.013662980428	-0.006394401486	0.015553757594	-0.001717357421	-0.021104979115
0.0	3.3	-0.013355351309	-0.006099840290	0.014504607470	-0.001644998355	-0.020115120135
0.0	3.4	-0.013051066584	-0.005808982822	0.013463441986	-0.001566001448	-0.019139524299
0.0	3.5	-0.012747824026	-0.005524456865	0.012438979292	-0.001481718404	-0.018180628048
0.0	3.6	-0.012443807896	-0.005248202632	0.011439004082	-0.001393700622	-0.017240908723
0.0	3.7	-0.012137904157	-0.004981841110	0.010470300147	-0.001303538635	-0.016322824560
0.0	3.8	-0.011829124028	-0.004726230707	0.009538616605	-0.001212773309	-0.015428736616
0.0	3.9	-0.011516841823	-0.004481941186	0.008648707599	-0.001122787575	-0.014560820660
0.0	4.0	-0.011200606704	-0.004249207941	0.007804377416	-0.001034778459	-0.013720997721
0.0	4.1	-0.010879920956	-0.004027859923	0.007008530090	-0.000949707116	-0.012910884007
0.0	4.2	-0.010554324013	-0.003817479087	0.006263238633	-0.000868314668	-0.012131768891
0.0	4.3	-0.010223443069	-0.003617481267	0.005569769387	-0.000791122594	-0.011384608595
0.0	4.4	-0.009887461810	-0.003427596882	0.004928645883	-0.000718468263	-0.010670042548
0.0	4.5	-0.009545995054	-0.003246764450	0.004339718499	-0.000650531104	-0.009988418000
0.0	4.6	-0.009199692041	-0.003074701201	0.003802189821	-0.000587359777	-0.009339820884
0.0	4.7	-0.008848924615	-0.002910597778	0.003314701486	-0.000528919449	-0.008724108874
0.0	4.8	-0.008494639058	-0.002754008574	0.002875401475	-0.000475090990	-0.008140940969
0.0	4.9	-0.008137942950	-0.002604445639	0.002482022774	-0.000425715252	-0.007589804833
0.0	5.0	-0.007780090946	-0.002461422216	0.002131966305	-0.000380595449	-0.007070039586
0.0	5.1	-0.007422584083	-0.002324598753	0.001822383138	-0.000339513472	-0.006580854996
0.0	5.2	-0.007066887561	-0.002193568434	0.001550263954	-0.000302233990	-0.006121349091
0.0	5.3	-0.006714664316	-0.002068124440	0.001312506006	-0.000268522073	-0.005690523810
0.0	5.4	-0.006367301163	-0.001947859240	0.001105991460	-0.000238133198	-0.005287300185
0.0	5.5	-0.006026381599	-0.001832667882	0.000927647904	-0.000210827600	-0.004910534021
0.0	5.6	-0.005693197117	-0.001722299550	0.000774500435	-0.000186366825	-0.004559031177
0.0	5.7	-0.005369050198	-0.001616680761	0.000643715298	-0.000164521868	-0.004231562866
0.0	5.8	-0.005054815049	-0.001515496317	0.000532629304	-0.000145067496	-0.003926880540
0.0	5.9	-0.004751531393	-0.001418787354	0.000438773392	-0.000127787469	-0.003643729963
0.0	6.0	-0.004459912407	-0.001326453854	0.000359885092	-0.000112479614	-0.003380864030
0.1	0.0	-0.010980463276	-0.013488073352	0.049546150999	-0.001396241620	-0.045642299302
0.1	0.1	-0.011134465949	-0.013464303810	0.049376501474	-0.001414256327	-0.045632407285
0.1	0.2	-0.011568630643	-0.013391763241	0.048873176046	-0.001467332533	-0.045582710915
0.1	0.3	-0.012224847689	-0.013269227183	0.048054950320	-0.001551977103	-0.045458593724
0.1	0.4	-0.013046632993	-0.013099073643	0.046954721163	-0.001661815905	-0.045240464608
0.1	0.5	-0.013982815430	-0.012886995984	0.045617163172	-0.001788397370	-0.044924585248
0.1	0.6	-0.014983445051	-0.012640882718	0.044094839174	-0.001922429187	-0.044514972320
0.1	0.7	-0.015998211615	-0.012369328332	0.042444468689	-0.002054767191	-0.044018584781
0.1	0.8	-0.016979280657	-0.012081546277	0.040723093787	-0.002177313131	-0.043443515036
0.1	0.9	-0.017883116180	-0.011786104594	0.038984857533	-0.002283520159	-0.042798348960
0.1	1.0	-0.018673819221	-0.011491314376	0.037278094170	-0.002368750452	-0.042091848563
0.1	1.1	-0.019323794539	-0.011203786834	0.035643061123	-0.002430378856	-0.041332689973
0.1	1.2	-0.019815430836	-0.010928930409	0.034110392703	-0.002467703806	-0.040529189324
0.1	1.3	-0.020140992743	-0.010670576831	0.032700324514	-0.002481724672	-0.039689015754
0.1	1.4	-0.020301701476	-0.010430576584	0.031422677011	-0.002474854679	-0.038818947224
0.1	1.5	-0.020306979450	-0.010209285341	0.030277512532	-0.002450529090	-0.037924677551
0.1	1.6	-0.020172437779	-0.010005238137	0.029256362520	-0.002412824955	-0.037010737207
0.1	1.7	-0.019918490757	-0.009815754884	0.028343867716	-0.002366091670	-0.036080511919
0.1	1.8	-0.019568247977	-0.009637036426	0.027519684374	-0.002314537069	-0.035136358856
0.1	1.9	-0.019145949768	-0.009464713335	0.026760503019	-0.002261936660	-0.034179802792
0.1	2.0	-0.018674930724	-0.009293853401	0.026042026221	-0.002211329720	-0.033211773824
0.1	2.1	-0.018176724996	-0.009119819940	0.025340777121	-0.002164814093	-0.032232868084
0.1	2.2	-0.017669585995	-0.008938156514	0.024635619104	-0.002123447671	-0.031243600914
0.1	2.3	-0.017168150928	-0.008745202648	0.023908909466	-0.002087230002	-0.030244627744
0.1	2.4	-0.016683227053	-0.008538331019	0.023147238904	-0.002055215146	-0.029236919793
0.1	2.5	-0.016221594746	-0.008315780946	0.022341758096	-0.002025701567	-0.028221870329
0.1	2.6	-0.015786814365	-0.008077102092	0.021488124791	-0.001996513035	-0.027201324029
0.1	2.7	-0.015379618126	-0.007822935913	0.020586136339	-0.001965292252	-0.026177526300
0.1	2.8	-0.014998563876	-0.007554883535	0.019639119987	-0.001929800582	-0.025152999745
0.1	2.9	-0.014640592313	-0.007275275560	0.018653252713	-0.001888178553	-0.024130390913
0.1	3.0	-0.014301651845	-0.006986894992	0.017636688470	-0.001839120377	-0.023112324946
0.1	3.1	-0.013977424189	-0.006692991805	0.016598845843	-0.001781954573	-0.022101323654
0.1	3.2	-0.013663728862	-0.006396957919	0.015549701235	-0.001716671141	-0.021099801037
0.1	3.3	-0.013356435991	-0.006101701352	0.014499212281	-0.001643826535	-0.020110120384
0.1	3.4	-0.013052511835	-0.005810270205	0.013456877906	-0.001564454677	-0.019134664858
0.1	3.5	-0.012749485978	-0.005525144409	0.012431436456	-0.001479903473	-0.018175874553
0.1	3.6	-0.012445588834	-0.005248325709	0.011430683196	-0.001391711483	-0.017236234838
0.1	3.7	-0.012139723494	-0.004981457311	0.010461404236	-0.001301455828	-0.016318214591
0.1	3.8	-0.011830913642	-0.004725411210	0.009529344140	-0.001210662023	-0.015424184549
0.1	3.9	-0.011518610861	-0.004480818505	0.008639246679	-0.001120708893	-0.014556330141
0.1	4.0	-0.011202374528	-0.004247924919	0.007794901081	-0.001032771201	-0.013716579489
0.1	4.1	-0.010881454852	-0.004026289485	0.006999192897	-0.000947803327	-0.012906554938
0.1	4.2	-0.010555717751	-0.003815806134	0.006254173773	-0.000866536163	-0.012127549228
0.1	4.3	-0.010224748588	-0.003615826415	0.005561082231	-0.000789484166	-0.011380520238
0.1	4.4	-0.009888439431	-0.003425792881	0.004920435508	-0.000716974885	-0.010666107174
0.1	4.5	-0.009546875287	-0.003245080502	0.004332045279	-0.000649184312	-0.009984655751
0.1	4.6	-0.009200312996	-0.003073005057	0.003795098301	-0.000586157175	-0.009336249065
0.1	4.7	-0.008849323613	-0.002908947754	0.003308216658	-0.000527851745	-0.008720740771
0.1	4.8	-0.008494817816	-0.002752409494	0.002869531015	-0.000474153343	-0.008137785993
0.1	4.9	-0.008137951916	-0.002602947390	0.002476759615	-0.000424896310	-0.007586867831
0.1	5.0	-0.007779931905	-0.002460018440	0.002127291179	-0.000379883653	-0.007067320990
0.1	5.1	-0.007422289586	-0.002323305245	0.001818267134	-0.000338899975	-0.006578351500
0.1	5.2	-0.007066490383	-0.002192398552	0.001546671251	-0.000301709040	-0.006119054042
0.1	5.3	-0.006714092494	-0.002066985947	0.001309395954	-0.000268074849	-0.005688427652
0.1	5.4	-0.006366699090	-0.001946874299	0.001103320756	-0.000237753959	-0.005285391588
0.1	5.5	-0.006025696380	-0.001831761280	0.000925372258	-0.000210507058	-0.004908800301
0.1	5.6	-0.005692480788	-0.001721498220	0.000772575964	-0.000186099560	-0.004557458972
0.1	5.7	-0.005368269504	-0.001615932982	0.000642099724	-0.000164297543	-0.004230138703
0.1	5.8	-0.005053947825	-0.001514759425	0.000531282710	-0.000144879924	-0.003925591186
0.1	5.9	-0.004750738966	-0.001418202707	0.000437658766	-0.000127632182	-0.003642562843
0.1	6.0	-0.004459089904	-0.001325898118	0.000358968725	-0.000112353113	-0.003379807398
0.2	0.0	-0.011481219802	-0.013459033983	0.049149058910	-0.001512563699	-0.045658681029
0.2	0.1	-0.011623715243	-0.013434563297	0.048981502811	-0.001529908925	-0.045640745832
0.2	0.2	-0.012029918535	-0.013360534438	0.048485054164	-0.001580803131	-0.045573635131
0.2	0.3	-0.012652626170	-0.013237209999	0.047679070073	-0.001661585389	-0.045432900854
0.2	0.4	-0.013440185690	-0.013067562260	0.046596319130	-0.001765997305	-0.045202945256
0.2	0.5	-0.014342126512	-0.012857177049	0.045280741526	-0.001885959225	-0.044879731763
0.2	0.6	-0.015308200841	-0.012613699290	0.043784110813	-0.002012584805	-0.044466027560
0.2	0.7	-0.016288523200	-0.012345722267	0.042162111750	-0.002137141297	-0.043967771387
0.2	0.8	-0.017235245476	-0.012061866241	0.040470881612	-0.002251868318	-0.043392392529
0.2	0.9	-0.018105969781	-0.011771029315	0.038763667143	-0.002350549605	-0.042748058005
0.2	1.0	-0.018864876160	-0.011480835691	0.037087962700	-0.002428761083	-0.042043242085
0.2	1.1	-0.019485341764	-0.011198162030	0.035483273015	-0.002484045154	-0.041286407595
0.2	1.2	-0.019950119639	-0.010928215963	0.033979579904	-0.002515802541	-0.040485681039
0.2	1.3	-0.020251501950	-0.010674467461	0.032596579868	-0.002525061829	-0.039648552528
0.2	1.4	-0.020390930120	-0.010438775154	0.031343669467	-0.002514204514	-0.038781619919
0.2	1.5	-0.020377687361	-0.010221281505	0.030220604711	-0.002486598897	-0.037890411669
0.2	1.6	-0.020227394290	-0.010020589515	0.029218718458	-0.002446212779	-0.036979310454
0.2	1.7	-0.019960157583	-0.009833880818	0.028322554519	-0.002397242375	-0.036051588910
0.2	1.8	-0.019598901446	-0.009657362064	0.027511766258	-0.002343766252	-0.035109539388
0.2	1.9	-0.019167461577	-0.009486515461	0.026763120030	-0.002289399062	-0.034154667084
0.2	2.0	-0.018689170759	-0.009316660472	0.026052465384	-0.002237046383	-0.033187929288
0.2	2.1	-0.018185202637	-0.009143049512	0.025356527774	-0.002188696757	-0.032209984141
0.2	2.2	-0.017673555740	-0.008961213725	0.024654417829	-0.002145329484	-0.031221430361
0.2	2.3	-0.017168868894	-0.008767713060	0.023928770148	-0.002106908476	-0.030223017505
0.2	2.4	-0.016681693271	-0.008559878456	0.023166472527	-0.002072482464	-0.029215804877
0.2	2.5	-0.016218714216	-0.008336044655	0.022358979107	-0.002040387924	-0.028201260744
0.2	2.6	-0.015783395890	-0.008095859202	0.021502248480	-0.002008502741	-0.027181282427
0.2	2.7	-0.015376370558	-0.007840044178	0.020596368057	-0.001974554049	-0.026158140388
0.2	2.8	-0.014995971349	-0.007570164183	0.019644936552	-0.001936390055	-0.025134353662
0.2	2.9	-0.014638932405	-0.007288541063	0.018654380185	-0.001892233259	-0.024112538268
0.2	3.0	-0.014301296370	-0.006998245948	0.017633073279	-0.001840851748	-0.023095271953
0.2	3.1	-0.013978334828	-0.006702292544	0.016590623281	-0.001781640845	-0.022085024720
0.2	3.2	-0.013665782573	-0.006404159044	0.015537162565	-0.001714617269	-0.021084168824
0.2	3.3	-0.013359627994	-0.006106997384	0.014482770321	-0.001640357644	-0.020095043289
0.2	3.4	-0.013056550869	-0.005813669041	0.013437034397	-0.001559889843	-0.019120026381
0.2	3.5	-0.012754266111	-0.005526897139	0.012408751262	-0.001474547472	-0.018161572762
0.2	3.6	-0.012450842205	-0.005248558654	0.011405747390	-0.001385839084	-0.017222191857
0.2	3.7	-0.012145194299	-0.004980315467	0.010434814763	-0.001295311337	-0.016304382259
0.2	3.8	-0.011836387186	-0.004723083493	0.009501684430	-0.001204443849	-0.015410544274
0.2	3.9	-0.011523965864	-0.004477566681	0.008611069102	-0.001114577882	-0.014542890404
0.2	4.0	-0.011207395959	-0.004243882667	0.007766713371	-0.001026855596	-0.013703371067
0.2	4.1	-0.010886158094	-0.004021785474	0.006971447896	-0.000942195781	-0.012893624735
0.2	4.2	-0.010559907293	-0.003810914931	0.006227261684	-0.000861298757	-0.012114955289
0.2	4.3	-0.010228282873	-0.003610629160	0.005535326583	-0.000784655150	-0.011368325147
0.2	4.4	-0.009891423786	-0.003420570307	0.004896094009	-0.000712573622	-0.010654373865
0.2	4.5	-0.009549199566	-0.003239854637	0.004309308925	-0.000645211865	-0.009973441989
0.2	4.6	-0.009201913129	-0.003067797980	0.003774095447	-0.000582605886	-0.009325604710
0.2	4.7	-0.008850391334	-0.002903999895	0.003289018419	-0.000524704911	-0.008710704946
0.2	4.8	-0.008495355023	-0.002747743351	0.002852157761	-0.000471384289	-0.008128385143
0.2	4.9	-0.008137877680	-0.002598471109	0.002461188325	-0.000422479071	-0.007578115826
0.2	5.0	-0.007779376252	-0.002455834023	0.002113463138	-0.000377786370	-0.007059218998
0.2	5.1	-0.007421332546	-0.002319451024	0.001806097479	-0.000337089704	-0.006570889297
0.2	5.2	-0.007065154775	-0.002188835467	0.001536049244	-0.000300157266	-0.006112211287
0.2	5.3	-0.006712415553	-0.002063689185	0.001300202502	-0.000266752359	-0.005682176511
0.2	5.4	-0.006364730599	-0.001943824838	0.001095427142	-0.000236634719	-0.005279698185
0.2	5.5	-0.006023515789	-0.001828973213	0.000918647083	-0.000209562676	-0.004903626983
0.2	5.6	-0.005690165781	-0.001718982462	0.000766889223	-0.000185306369	-0.004552766172
0.2	5.7	-0.005365811580	-0.001613617142	0.000637326174	-0.000163634190	-0.004225886422
0.2	5.8	-0.005051538577	-0.001512776226	0.000527304164	-0.000144326230	-0.003921740285
0.2	5.9	-0.004748215722	-0.001416332740	0.000434365780	-0.000127172803	-0.003639075958
0.2	6.0	-0.004456534667	-0.001324174026	0.000356261571	-0.000111972660	-0.003376649552
0.3	0.0	-0.012239543377	-0.013405918642	0.048504854239	-0.001697275220	-0.045641203754
0.3	0.1	-0.012368909914	-0.013380898292	0.048341281973	-0.001713361310	-0.045615932286
0.3	0.2	-0.012741927271	-0.013306328853	0.047857039934	-0.001760418282	-0.045532220070
0.3	0.3	-0.013320860319	-0.013183292548	0.047071752365	-0.001834747865	-0.045374572271
0.3	0.4	-0.014059914555	-0.013015414923	0.046017742513	-0.001930409419	-0.045131832726
0.3	0.5	-0.014910628723	-0.012808309204	0.044737897001	-0.002039818958	-0.044800397561
0.3	0.6	-0.015823587003	-0.012569436895	0.043282686511	-0.002154690849	-0.044382145770
0.3	0.7	-0.016749769763	-0.012307105244	0.041706350957	-0.002266926589	-0.043882088888
0.3	0.8	-0.017642496253	-0.012029795517	0.040063568396	-0.002369311969	-0.043306957164
0.3	0.9	-0.018460465663	-0.011746122742	0.038406165541	-0.002456078922	-0.042664429540
0.3	1.0	-0.019169086743	-0.011463567693	0.036780310617	-0.002523205295	-0.041962624371
0.3	1.1	-0.019742522282	-0.011188653988	0.035224304826	-0.002568469146	-0.041209703974
0.3	1.2	-0.020164237586	-0.010926372359	0.033767091711	-0.002591433091	-0.040413523846
0.3	1.3	-0.020427045493	-0.010680059925	0.032427506862	-0.002593185060	-0.039581307371
0.3	1.4	-0.020532393108	-0.010451223446	0.031214270381	-0.002576053403	-0.038719386640
0.3	1.5	-0.020489629628	-0.010239937585	0.030126646745	-0.002543298373	-0.037833040414
0.3	1.6	-0.020314131939	-0.010044651960	0.029155651085	-0.002498699833	-0.036926431230
0.3	1.7	-0.020025571130	-0.009862320850	0.028285674287	-0.002446251360	-0.036002673207
0.3	1.8	-0.019646653287	-0.009689286282	0.027496363154	-0.002389770874	-0.035063959285
0.3	1.9	-0.019200741554	-0.009520920661	0.026764609957	-0.002332653673	-0.034111777178
0.3	2.0	-0.018710714882	-0.009352506523	0.026066499866	-0.002277581053	-0.033147127172
0.3	2.1	-0.018197599369	-0.009179553363	0.025379085428	-0.002226365988	-0.032170765445
0.3	2.2	-0.017678992354	-0.008997583309	0.024681874978	-0.002179860361	-0.031183423662
0.3	2.3	-0.017169159653	-0.008803146135	0.023957950880	-0.002137969406	-0.030185994992
0.3	2.4	-0.016678514792	-0.008593772463	0.023194676861	-0.002099739619	-0.029179679570
0.3	2.5	-0.016213648000	-0.008368020346	0.022383995580	-0.002063560339	-0.028166062895
0.3	2.6	-0.015777661602	-0.008125481846	0.021522348864	-0.002027405700	-0.027147122920
0.3	2.7	-0.015370941963	-0.007866935656	0.020610289606	-0.001989129668	-0.026125166245
0.3	2.8	-0.014991702889	-0.007594135524	0.019651853336	-0.001946720255	-0.025102700446
0.3	2.9	-0.014636445325	-0.007309482005	0.018653865308	-0.001898541079	-0.024082287549
0.3	3.0	-0.014300798695	-0.007015950852	0.017625052274	-0.001843475171	-0.023066424946
0.3	3.1	-0.013980006413	-0.006716822309	0.016575324414	-0.001781009677	-0.022057498841
0.3	3.2	-0.013669447246	-0.006415472449	0.015515061334	-0.001711223263	-0.021057812868
0.3	3.3	-0.013365005456	-0.006115156832	0.014454535330	-0.001634714804	-0.020069669150
0.3	3.4	-0.013063388739	-0.005818907425	0.013403474178	-0.001552512561	-0.019095442931
0.3	3.5	-0.012762188491	-0.005529426046	0.012370765407	-0.001465917369	-0.018137610483
0.3	3.6	-0.012459458787	-0.005248629289	0.011364283386	-0.001376390684	-0.017198722199
0.3	3.7	-0.012154192953	-0.004978269143	0.010390828483	-0.001285428242	-0.016281324050
0.3	3.8	-0.011845508620	-0.004719307362	0.009456108204	-0.001194445886	-0.015387863576
0.3	3.9	-0.011532737184	-0.004472201918	0.008564784460	-0.001104723905	-0.014520595821
0.3	4.0	-0.011215624046	-0.004237301857	0.007720529049	-0.001017345303	-0.013681505935
0.3	4.1	-0.010893618213	-0.004014265693	0.006926083778	-0.000933177121	-0.012872259178
0.3	4.2	-0.010566466445	-0.003802753822	0.006183336717	-0.000852873544	-0.012094175796
0.3	4.3	-0.010233985948	-0.003602224224	0.005493351949	-0.000776885861	-0.011348227812
0.3	4.4	-0.009896053980	-0.003411983657	0.004856474895	-0.000705490953	-0.010635054265
0.3	4.5	-0.009552765036	-0.003231300473	0.004272343206	-0.000638818202	-0.009954989566
0.3	4.6	-0.009204527999	-0.003059525281	0.003739980667	-0.000576887214	-0.009308096171
0.3	4.7	-0.008851906834	-0.002895935810	0.003257860561	-0.000519631183	-0.008694200402
0.3	4.8	-0.008495887321	-0.002740024623	0.002823981811	-0.000466919147	-0.008112925362
0.3	4.9	-0.008137567580	-0.002591220747	0.002435950256	-0.000418575866	-0.007563721223
0.3	5.0	-0.007778254351	-0.002449026804	0.002091062409	-0.000374399736	-0.007045890220
0.3	5.1	-0.007419537024	-0.002313148150	0.001786389334	-0.000334169567	-0.006558608641
0.3	5.2	-0.007062787386	-0.002183046601	0.001518858420	-0.000297653652	-0.006100945553
0.3	5.3	-0.006709488909	-0.002058320946	0.001285327410	-0.000264615848	-0.005671879525
0.3	5.4	-0.006361340001	-0.001938862711	0.001082658948	-0.000234821517	-0.005270314720
0.3	5.5	-0.006019837884	-0.001824480275	0.000907771583	-0.000208033447	-0.004895095746
0.3	5.6	-0.005686223534	-0.001714874003	0.000757694963	-0.000184021863	-0.004545022631
0.3	5.7	-0.005361687873	-0.001609872633	0.000629609710	-0.000162559420	-0.004218865531
0.3	5.8	-0.005047233117	-0.001509297893	0.000520873762	-0.000143430703	-0.003915378283
0.3	5.9	-0.004743907240	-0.001413209690	0.000429044039	-0.000126429584	-0.003633312004
0.3	6.0	-0.004452290837	-0.001321396473	0.000351886972	-0.000111354771	-0.003371426566
0.4	0.0	-0.013193886119	-0.013328569809	0.047643611780	-0.001936196774	-0.045572731316
0.4	0.1	-0.013310804006	-0.013303746857	0.047485734947	-0.001950520585	-0.045542271511
0.4	0.2	-0.013649683077	-0.013229671103	0.047018608458	-0.001992294355	-0.045446326077
0.4	0.3	-0.014180282718	-0.013108460374	0.046261640536	-0.002058018162	-0.045275444718
0.4	0.4	-0.014861960657	-0.012943891355	0.045246279243	-0.002142174740	-0.045022173804
0.4	0.5	-0.015649292558	-0.012741797882	0.044014214358	-0.002237844984	-0.044683864051
0.4	0.6	-0.016494846494	-0.012509359134	0.042614080844	-0.002337492609	-0.044262075595
0.4	0.7	-0.017351478785	-0.012254816760	0.041098313081	-0.002433761271	-0.043761213835
0.4	0.8	-0.018174241452	-0.011986319319	0.039519698174	-0.002520157807	-0.043187462500
0.4	0.9	-0.018923520441	-0.011712149954	0.037928210652	-0.002591528218	-0.042548052920
0.4	1.0	-0.019566453107	-0.011439692815	0.036368273899	-0.002644307490	-0.041850726700
0.4	1.1	-0.020078310153	-0.011174987711	0.034876615219	-0.002676632437	-0.041103305224
0.4	1.2	-0.020443515540	-0.010922759449	0.033480813458	-0.002688254516	-0.040313315033
0.4	1.3	-0.020655501093	-0.010686097046	0.032198573008	-0.002680326617	-0.039487650437
0.4	1.4	-0.020716082492	-0.010466343844	0.031037728410	-0.002655144241	-0.038632322817
0.4	1.5	-0.020634471770	-0.010263258398	0.029996896738	-0.002615799157	-0.037752310953
0.4	1.6	-0.020425723000	-0.010075024155	0.029066679328	-0.002565850092	-0.036851528082
0.4	1.7	-0.020109100504	-0.009898475234	0.028231266628	-0.002508990585	-0.035932901313
0.4	1.8	-0.019706941611	-0.009729981666	0.027470300780	-0.002448734911	-0.034998525813
0.4	1.9	-0.019242120966	-0.009564938183	0.026760841703	-0.002388151043	-0.034049873443
0.4	2.0	-0.018737025346	-0.009398654140	0.026079290346	-0.002329649348	-0.033088012203
0.4	2.1	-0.018211856082	-0.009226368663	0.025403136581	-0.002274799152	-0.032113824848
0.4	2.2	-0.017684330205	-0.009044234043	0.024712417359	-0.002224299139	-0.031128214382
0.4	2.3	-0.017168128130	-0.008848716394	0.023990808599	-0.002177960718	-0.030132259617
0.4	2.4	-0.016673321148	-0.008637454800	0.023226306993	-0.002134834310	-0.029127339032
0.4	2.5	-0.016206106320	-0.008409048965	0.022411502278	-0.002093373328	-0.028115186305
0.4	2.6	-0.015769604591	-0.008163511647	0.021543476495	-0.002051689692	-0.027097879748
0.4	2.7	-0.015363613613	-0.007901447412	0.020623398932	-0.002007801823	-0.026077763311
0.4	2.8	-0.014986185819	-0.007624868504	0.019655881964	-0.001959882361	-0.025057316919
0.4	2.9	-0.014633381771	-0.007336168261	0.018648276671	-0.001906470100	-0.024039020082
0.4	3.0	-0.014300563841	-0.007038463962	0.017609774118	-0.001846617621	-0.023025256377
0.4	3.1	-0.013982631612	-0.006735091532	0.016550679055	-0.001779923349	-0.022018295786
0.4	3.2	-0.013674778044	-0.006429574318	0.015481693896	-0.001706543152	-0.021020354470
0.4	3.3	-0.013372727998	-0.006125264793	0.014413340162	-0.001627113532	-0.020033689835
0.4	3.4	-0.013073014207	-0.005825207670	0.013355525553	-0.001542655230	-0.019060676860
0.4	3.5	-0.012773185693	-0.005532183600	0.012317253669	-0.001454428722	-0.018103827039
0.4	3.6	-0.012471309297	-0.005248179451	0.011306457422	-0.001363842374	-0.017165744894
0.4	3.7	-0.012166417525	-0.004975007929	0.010329945900	-0.001272316132	-0.016249039364
0.4	3.8	-0.011857670556	-0.004713655660	0.009393392481	-0.001181188074	-0.015356219303
0.4	3.9	-0.011544516790	-0.004464652704	0.008501389557	-0.001091660226	-0.014489593417
0.4	4.0	-0.011226618159	-0.004228200396	0.007657511037	-0.001004736600	-0.013651192200
0.4	4.1	-0.010903603648	-0.004004049032	0.006864379199	-0.000921218874	-0.012842714941
0.4	4.2	-0.010575249661	-0.003791794114	0.006123747530	-0.000841698038	-0.012065505039
0.4	4.3	-0.010241402661	-0.003590819859	0.005436537109	-0.000766573721	-0.011320546190
0.4	4.4	-0.009901961986	-0.003400352254	0.004802952053	-0.000696082296	-0.010608479489
0.4	4.5	-0.009557208745	-0.003219745761	0.004222488246	-0.000630319622	-0.009929631608
0.4	4.6	-0.009207453395	-0.003048155451	0.003694037232	-0.000569284752	-0.009284050424
0.4	4.7	-0.008853494425	-0.002885022495	0.003215951891	-0.000512882907	-0.008671540914
0.4	4.8	-0.008496196179	-0.002729643418	0.002786125197	-0.000460976150	-0.008091701808
0.4	4.9	-0.008136664524	-0.002581401402	0.002402072964	-0.000413378978	-0.007543957108
0.4	5.0	-0.007776329631	-0.002439879312	0.002061018312	-0.000369885178	-0.007027583454
0.4	5.1	-0.007416563471	-0.002304532295	0.001759975363	-0.000330273273	-0.006541733266
0.4	5.2	-0.007058958777	-0.002175024933	0.001495830278	-0.000294309108	-0.006085455014
0.4	5.3	-0.006705102198	-0.002051042067	0.001265415148	-0.000261764262	-0.005657711018
0.4	5.4	-0.006356480795	-0.001932262810	0.001065573750	-0.000232398855	-0.005257392879
0.4	5.5	-0.006014495142	-0.001818396802	0.000893224686	-0.000205985620	-0.004883337406
0.4	5.6	-0.005680536651	-0.001709298915	0.000745400939	-0.000182298063	-0.004534340612
0.4	5.7	-0.005355797295	-0.001604803893	0.000619294563	-0.000161116318	-0.004209171647
0.4	5.8	-0.005041252978	-0.001504719174	0.000512279730	-0.000142227078	-0.003906586456
0.4	5.9	-0.004737857339	-0.001409023484	0.000421932985	-0.000125427055	-0.003625339785
0.4	6.0	-0.004446264397	-0.001317586507	0.000346042318	-0.000110523541	-0.003364196667
0.5	0.0	-0.014286058592	-0.013230140399	0.046606524525	-0.002211041973	-0.045451400744
0.5	0.1	-0.014390943804	-0.013205784100	0.046455683935	-0.002223250307	-0.045417593331
0.5	0.2	-0.014696123153	-0.013133384489	0.046009524146	-0.002258754452	-0.045313508358
0.5	0.3	-0.015176218760	-0.013015223867	0.045286828963	-0.002314378030	-0.045133445827
0.5	0.4	-0.015795188452	-0.012855492902	0.044318131144	-0.002385137806	-0.044872688888
0.5	0.5	-0.016511123143	-0.012659890728	0.043143285232	-0.002464854166	-0.044529663482
0.5	0.6	-0.017279366401	-0.012435509977	0.041808993187	-0.002546849511	-0.044106000100
0.5	0.7	-0.018055358695	-0.012190424429	0.040365514264	-0.002624640574	-0.043605807956
0.5	0.8	-0.018796546725	-0.011932522677	0.038863395678	-0.002692541091	-0.043034878635
0.5	0.9	-0.019465537934	-0.011669814208	0.037350414943	-0.002746083817	-0.042400054852
0.5	1.0	-0.020031276258	-0.011409225887	0.035868929952	-0.002782275031	-0.041708705291
0.5	1.1	-0.020470800536	-0.011156672184	0.034453803513	-0.002799650942	-0.040968280922
0.5	1.2	-0.020769592295	-0.010916458118	0.033131000206	-0.002798200598	-0.040185933785
0.5	1.3	-0.020921668439	-0.010691211431	0.031916890043	-0.002779165910	-0.039368181142
0.5	1.4	-0.020929317064	-0.010482122162	0.030818262224	-0.002744776029	-0.038520681097
0.5	1.5	-0.020801650865	-0.010288587004	0.029832977046	-0.002697945731	-0.037648095175
0.5	1.6	-0.020553505077	-0.010108608209	0.028951150350	-0.002641961312	-0.036754085906
0.5	1.7	-0.020203882575	-0.009939036533	0.028156742543	-0.002580176858	-0.035841411728
0.5	1.8	-0.019774376305	-0.009775945348	0.027429396518	-0.002515737800	-0.034912089675
0.5	1.9	-0.019287354165	-0.009614805227	0.026746378383	-0.002451329737	-0.033967597582
0.5	2.0	-0.018764527554	-0.009450878865	0.026084472257	-0.002389024141	-0.033009096805
0.5	2.1	-0.018225805573	-0.009279752532	0.025421692963	-0.002330120193	-0.032037625811
0.5	2.2	-0.017688061446	-0.009097371847	0.024738713961	-0.002275119054	-0.031054284505
0.5	2.3	-0.017164757478	-0.008900588209	0.024019922693	-0.002223726313	-0.030060365649
0.5	2.4	-0.016665482164	-0.008687113186	0.023254073764	-0.002174991967	-0.029057450776
0.5	2.5	-0.016196180443	-0.008455806956	0.022434529100	-0.002127463610	-0.028047438977
0.5	2.6	-0.015759434783	-0.008206666749	0.021559135092	-0.002079391008	-0.027032512117
0.5	2.7	-0.015354881385	-0.007940633779	0.020629794591	-0.002029002927	-0.026015039271
0.5	2.8	-0.014979990021	-0.007659650288	0.019651805393	-0.001974697992	-0.024997447134
0.5	2.9	-0.014630456940	-0.007366279877	0.018633139452	-0.001915220587	-0.023982095927
0.5	3.0	-0.014301192419	-0.007063700677	0.017583533341	-0.001849805675	-0.022971219409
0.5	3.1	-0.013986858582	-0.006755463511	0.016513753669	-0.001778202489	-0.021966946252
0.5	3.2	-0.013682192310	-0.006445026510	0.015434876189	-0.001700649486	-0.020971392503
0.5	3.3	-0.013382926294	-0.006136035783	0.014357709308	-0.001617827418	-0.019986772401
0.5	3.4	-0.013085403280	-0.005831555007	0.013292365750	-0.001530743032	-0.019015470991
0.5	3.5	-0.012787059343	-0.005534359736	0.012247976258	-0.001440627635	-0.018060048230
0.5	3.6	-0.012486145119	-0.005246702133	0.011232545532	-0.001348812365	-0.017123176152
0.5	3.7	-0.012181578450	-0.004970280313	0.010252879704	-0.001256639297	-0.016207538544
0.5	3.8	-0.011872596996	-0.004706144539	0.009314609796	-0.001165349152	-0.015315713100
0.5	3.9	-0.011558766186	-0.004454880141	0.008422241765	-0.001076057155	-0.014450070655
0.5	4.0	-0.011239820862	-0.004216680555	0.007579229708	-0.000989677664	-0.013612692350
0.5	4.1	-0.010915444723	-0.003991253479	0.006788054445	-0.000906929119	-0.012805316571
0.5	4.2	-0.010585532352	-0.003778180039	0.006050298653	-0.000828337231	-0.012029313736
0.5	4.3	-0.010249849772	-0.003576648752	0.005366720969	-0.000754238753	-0.011285683237
0.5	4.4	-0.009908627943	-0.003386089119	0.004737353149	-0.000684821993	-0.010575069979
0.5	4.5	-0.009561975976	-0.003205561859	0.004161523133	-0.000620143415	-0.009897793834
0.5	4.6	-0.009210446271	-0.003034357616	0.003637965885	-0.000560168167	-0.009253886373
0.5	4.7	-0.008854729686	-0.002871707905	0.003164892481	-0.000504784498	-0.008643129764
0.5	4.8	-0.008495722169	-0.002716859862	0.002740071522	-0.000453838409	-0.008065095421
0.5	4.9	-0.008134774193	-0.002569382365	0.002360913953	-0.000407128812	-0.007519176968
0.5	5.0	-0.007773115419	-0.002428600151	0.002024557776	-0.000364451494	-0.007004621550
0.5	5.1	-0.007412248325	-0.002294069076	0.001727951960	-0.000325577119	-0.006520554090
0.5	5.2	-0.007053670426	-0.002165331556	0.001467935696	-0.000290275517	-0.006065999049
0.5	5.3	-0.006698953921	-0.002042050107	0.001241310986	-0.000258315656	-0.005639899144
0.5	5.4	-0.006349636518	-0.001923942251	0.001044907577	-0.000229469901	-0.005241131942
0.5	5.5	-0.006007215440	-0.001810821204	0.000875637554	-0.000203507217	-0.004868524572
0.5	5.6	-0.005672899932	-0.001702364752	0.000730544394	-0.000180211131	-0.004520868443
0.5	5.7	-0.005347916636	-0.001598454269	0.000606834180	-0.000159364698	-0.004196931849
0.5	5.8	-0.005033267950	-0.001498933141	0.000501901700	-0.000140763503	-0.003895473006
0.5	5.9	-0.004729885214	-0.001403773226	0.000413347950	-0.000124208672	-0.003615251266
0.5	6.0	-0.004438371259	-0.001312808924	0.000338987543	-0.000109512059	-0.003355037819
0.6	0.0	-0.015455617953	-0.013115293083	0.045442091525	-0.002501611234	-0.045280805161
0.6	0.1	-0.015548986021	-0.013091698819	0.045299182830	-0.002511524581	-0.045244945450
0.6	0.2	-0.015821120200	-0.013021639652	0.044876585676	-0.002540275123	-0.045135791102
0.6	0.3	-0.016250047615	-0.012907492226	0.044192398638	-0.002585029555	-0.044949924472
0.6	0.4	-0.016803828849	-0.012753528019	0.043275666659	-0.002641420543	-0.044684546947
0.6	0.5	-0.017444184338	-0.012565552371	0.042164482440	-0.002704055415	-0.044339058992
0.6	0.6	-0.018129624274	-0.012350442018	0.040903343671	-0.002767168796	-0.043915357131
0.6	0.7	-0.018818567437	-0.012116055805	0.039540093532	-0.002825169583	-0.043417435580
0.6	0.8	-0.019471244833	-0.011869966710	0.038122799419	-0.002873250717	-0.042850826825
0.6	0.9	-0.020052921338	-0.011619976832	0.036696801950	-0.002907704658	-0.042222041798
0.6	1.0	-0.020534652404	-0.011372597696	0.035302171620	-0.002926148774	-0.041538077553
0.6	1.1	-0.020895132851	-0.011133286174	0.033971708988	-0.002927570303	-0.040805985362
0.6	1.2	-0.021121259888	-0.010906143142	0.032729596044	-0.002912216021	-0.040032496769
0.6	1.3	-0.021207977525	-0.010693566939	0.031590736704	-0.002881425925	-0.039223721365
0.6	1.4	-0.021157674914	-0.010496147787	0.030560777923	-0.002837368442	-0.038384936608
0.6	1.5	-0.020979575149	-0.010313074952	0.029636756839	-0.002782762259	-0.037520494777
0.6	1.6	-0.020688430411	-0.010142280503	0.028808269572	-0.002720587433	-0.036633832047
0.6	1.7	-0.020302624458	-0.009980255947	0.028059035992	-0.002653823741	-0.035727580763
0.6	1.8	-0.019843309017	-0.009823102882	0.027368714216	-0.002585196825	-0.034803723526
0.6	1.9	-0.019332205500	-0.009666228236	0.026714811644	-0.002516994538	-0.033863794369
0.6	2.0	-0.018790435259	-0.009505004596	0.026074545859	-0.002450897618	-0.032909078904
0.6	2.1	-0.018237224809	-0.009335047111	0.025426525806	-0.002387903646	-0.031940799859
0.6	2.2	-0.017688969905	-0.009152547871	0.024752137896	-0.002328287022	-0.030960272907
0.6	2.3	-0.017158614447	-0.008954501439	0.024036567607	-0.002271657157	-0.029969023458
0.6	2.4	-0.016655235225	-0.008738751176	0.023269413688	-0.002217052561	-0.028968845176
0.6	2.5	-0.016184431533	-0.008504416790	0.022444898878	-0.002163113288	-0.027961800335
0.6	2.6	-0.015748164324	-0.008251452138	0.021561717498	-0.002108270513	-0.026950159171
0.6	2.7	-0.015345809778	-0.007981146783	0.020622583277	-0.002050961721	-0.025936284550
0.6	2.8	-0.014974187077	-0.007695391115	0.019633548574	-0.001989836368	-0.024922508169
0.6	2.9	-0.014628691644	-0.007397049221	0.018603263896	-0.001923877572	-0.023911028747
0.6	3.0	-0.014303605962	-0.007089249824	0.017542057456	-0.001852518329	-0.022903895265
0.6	3.1	-0.013993231054	-0.006775684840	0.016461191537	-0.001775659320	-0.021903078430
0.6	3.2	-0.013692096150	-0.006460001804	0.015372139122	-0.001693637895	-0.020910595572
0.6	3.3	-0.013395759451	-0.006145957346	0.014286010474	-0.001607181526	-0.019928631052
0.6	3.4	-0.013100460003	-0.005836708136	0.013213130841	-0.001517285203	-0.018959597506
0.6	3.5	-0.012803652172	-0.005535149811	0.012162762796	-0.001425145599	-0.018006119558
0.6	3.6	-0.012503524396	-0.005243530391	0.011142972770	-0.001332018464	-0.017070948311
0.6	3.7	-0.012199115555	-0.004963677270	0.010160564182	-0.001239155642	-0.016156846825
0.6	3.8	-0.011889704829	-0.004696642635	0.009221112030	-0.001147708191	-0.015266466033
0.6	3.9	-0.011574970024	-0.004443066672	0.008329021278	-0.001058685410	-0.014402239220
0.6	4.0	-0.011254592666	-0.004202989558	0.007487609205	-0.000972913203	-0.013566299109
0.6	4.1	-0.010928444923	-0.003976193549	0.006699192863	-0.000891019138	-0.012760425099
0.6	4.2	-0.010596536200	-0.003762231146	0.005965163648	-0.000813452021	-0.011986016682
0.6	4.3	-0.010258682401	-0.003560226555	0.005286120091	-0.000740484593	-0.011244091343
0.6	4.4	-0.009915215260	-0.003369536157	0.004661874372	-0.000672253227	-0.010535300248
0.6	4.5	-0.009566278372	-0.003189126882	0.004091579956	-0.000608773448	-0.009859957997
0.6	4.6	-0.009212526579	-0.003018272297	0.003573800384	-0.000549973511	-0.009218081156
0.6	4.7	-0.008854777044	-0.002856222013	0.003106591936	-0.000495717961	-0.008609429007
0.6	4.8	-0.008494009111	-0.002702218590	0.002687589326	-0.000445835474	-0.008033544373
0.6	4.9	-0.008131253694	-0.002555438738	0.002314089254	-0.000400114661	-0.007489789549
0.6	5.0	-0.007768125668	-0.002415544140	0.001983139495	-0.000358341143	-0.006977379880
0.6	5.1	-0.007405956781	-0.002281877940	0.001691621334	-0.000320289150	-0.006495411024
0.6	5.2	-0.007046289883	-0.002154005942	0.001436324961	-0.000285727498	-0.006042881404
0.6	5.3	-0.006690684641	-0.002031570827	0.001214022391	-0.000254423436	-0.005618712770
0.6	5.4	-0.006340719150	-0.001914326014	0.001021529480	-0.000226155459	-0.005221767156
0.6	5.5	-0.005997803519	-0.001802000162	0.000855758321	-0.000200699967	-0.004850861712
0.6	5.6	-0.005663093610	-0.001694230176	0.000713761757	-0.000177842537	-0.004504782653
0.6	5.7	-0.005337962082	-0.001591054717	0.000592765579	-0.000157375312	-0.004182297631
0.6	5.8	-0.005023253682	-0.001492178198	0.000490189145	-0.000139097072	-0.003882167557
0.6	5.9	-0.004719898173	-0.001397585417	0.000403662205	-0.000122817957	-0.003603157005
0.6	6.0	-0.004428477657	-0.001307108994	0.000331030309	-0.000108354710	-0.003344044262
0.7	0.0	-0.016639877136	-0.012989268916	0.044203018864	-0.002787741561	-0.045065885523
0.7	0.1	-0.016722188898	-0.012966475937	0.044068478924	-0.002795334596	-0.045028857289
0.7	0.2	-0.016962400319	-0.012898982762	0.043670711745	-0.002817291878	-0.044916837424
0.7	0.3	-0.017341407218	-0.012789431516	0.043026956324	-0.002851130872	-0.044727801154
0.7	0.4	-0.017830517575	-0.012641989232	0.042164816563	-0.002893089174	-0.044460255732
0.7	0.5	-0.018394719750	-0.012462203871	0.041120435940	-0.002938564531	-0.044114387288
0.7	0.6	-0.018996059523	-0.012256988938	0.039935991336	-0.002982663580	-0.043692398341
0.7	0.7	-0.019596071649	-0.012033833602	0.038656796030	-0.003020751104	-0.043198282973
0.7	0.8	-0.020158277019	-0.011800307366	0.037328306382	-0.003048883563	-0.042637392472
0.7	0.9	-0.020650276179	-0.011563498311	0.035993304102	-0.003064133297	-0.042015948673
0.7	1.0	-0.021045759159	-0.011329879178	0.034689458118	-0.003064755080	-0.041340583019
0.7	1.1	-0.021325142739	-0.011104428683	0.033447406923	-0.003050197172	-0.040617923807
0.7	1.2	-0.021476608574	-0.010890824319	0.032289471590	-0.003021001842	-0.039854254003
0.7	1.3	-0.021495981052	-0.010691173695	0.031229029532	-0.002978598660	-0.039055238230
0.7	1.4	-0.021386112738	-0.010505792332	0.030270549518	-0.002925104434	-0.038225765489
0.7	1.5	-0.021156273729	-0.010333596599	0.029410228544	-0.002863023877	-0.037369881797
0.7	1.6	-0.020820835822	-0.010172115676	0.028637144473	-0.002795026214	-0.036490838405
0.7	1.7	-0.020398026613	-0.010017941979	0.027934792928	-0.002723686334	-0.035591191229
0.7	1.8	-0.019908313498	-0.009866921002	0.027282871854	-0.002651306028	-0.034672958323
0.7	1.9	-0.019372864209	-0.009714511708	0.026659162086	-0.002579726216	-0.033737788371
0.7	2.0	-0.018812190064	-0.009556162061	0.026041354768	-0.002510238431	-0.032787144340
0.7	2.1	-0.018244795722	-0.009387517433	0.025408695298	-0.002443508742	-0.031822464844
0.7	2.2	-0.017686597913	-0.009205028287	0.024743330596	-0.002379592169	-0.030845308054
0.7	2.3	-0.017149903142	-0.009005784987	0.024031291488	-0.002317977445	-0.029857432197
0.7	2.4	-0.016643306407	-0.008787837202	0.023263069544	-0.002257701214	-0.028860837535
0.7	2.5	-0.016171907772	-0.008550479363	0.022433792566	-0.002197495545	-0.027857725430
0.7	2.6	-0.015737240860	-0.008293888159	0.021543043432	-0.002135981563	-0.026850414569
0.7	2.7	-0.015337915289	-0.008019261414	0.020594380328	-0.002071823414	-0.025841210789
0.7	2.8	-0.014970400851	-0.007728822020	0.019594634636	-0.002003921905	-0.024832291562
0.7	2.9	-0.014629433148	-0.007425430585	0.018553150720	-0.001931507527	-0.023825645757
0.7	3.0	-0.014308847391	-0.007112368094	0.017480855499	-0.001854220428	-0.022823114368
0.7	3.1	-0.014002667860	-0.006793549347	0.016389505431	-0.001772114926	-0.021826509018
0.7	3.2	-0.013705112726	-0.006472680369	0.015290964472	-0.001685628947	-0.020837767881
0.7	3.3	-0.013411487918	-0.006153517204	0.014196635730	-0.001595532167	-0.019859074277
0.7	3.4	-0.013118208198	-0.005839532309	0.013117046923	-0.001502828813	-0.018892893999
0.7	3.5	-0.012822556319	-0.005533544962	0.012061581546	-0.001408661994	-0.017941930909
0.7	3.6	-0.012523007350	-0.005238113101	0.011038357299	-0.001314229438	-0.017009022111
0.7	3.7	-0.012218349524	-0.004954814596	0.010054164080	-0.001220690032	-0.016097008976
0.7	3.8	-0.011908195179	-0.004684989639	0.009114509517	-0.001129103957	-0.015208611100
0.7	3.9	-0.011592084684	-0.004429071279	0.008223685823	-0.001040380355	-0.014346318872
0.7	4.0	-0.011269903881	-0.004187206145	0.007384861358	-0.000955246882	-0.013512312211
0.7	4.1	-0.010941646615	-0.003959168649	0.006600177924	-0.000874246773	-0.012708409117
0.7	4.2	-0.010607270353	-0.003744320072	0.005870836992	-0.000797748834	-0.011936038438
0.7	4.3	-0.010266900048	-0.003541928065	0.005197230143	-0.000725966046	-0.011196236079
0.7	4.4	-0.009920771423	-0.003351115706	0.004578978185	-0.000658972552	-0.010489661350
0.7	4.5	-0.009569294017	-0.003170967426	0.004015041543	-0.000596741555	-0.009816626579
0.7	4.6	-0.009213144849	-0.003000645916	0.003503807094	-0.000539170388	-0.009177135639
0.7	4.7	-0.008853037987	-0.002839190508	0.003043174174	-0.000486095209	-0.008570926444
0.7	4.8	-0.008490167288	-0.002685963123	0.002630638793	-0.000437328346	-0.007997514611
0.7	4.9	-0.008125609712	-0.002540117753	0.002263387173	-0.000392647280	-0.007456231852
0.7	5.0	-0.007760835419	-0.002401120851	0.001938376731	-0.000351829157	-0.006946262142
0.7	5.1	-0.007397286272	-0.002268397014	0.001652422005	-0.000314640058	-0.006466671205
0.7	5.2	-0.007036472031	-0.002141450231	0.001402267454	-0.000280857227	-0.006016432027
0.7	5.3	-0.006680010323	-0.002019974003	0.001184658483	-0.000250249744	-0.005594445059
0.7	5.4	-0.006329387519	-0.001903636254	0.000996400787	-0.000222595395	-0.005199556657
0.7	5.5	-0.005985959612	-0.001792119813	0.000834409938	-0.000197675659	-0.004830574078
0.7	5.6	-0.005650997546	-0.001685185415	0.000695753401	-0.000175286896	-0.004486278636
0.7	5.7	-0.005325669369	-0.001582689403	0.000577679475	-0.000155221940	-0.004165437502
0.7	5.8	-0.005011028686	-0.001484558463	0.000477636319	-0.000137291655	-0.003866814888
0.7	5.9	-0.004707887556	-0.001390685680	0.000393286108	-0.000121306855	-0.003589181129
0.7	6.0	-0.004416725671	-0.001300818277	0.000322508752	-0.000107093990	-0.003331322157
0.8	0.0	-0.017777606064	-0.012857120128	0.042942303908	-0.003050914162	-0.044811875681
0.8	0.1	-0.017849833257	-0.012835342316	0.042816138535	-0.003056332110	-0.044774297366
0.8	0.2	-0.018060347693	-0.012770731041	0.042443193078	-0.003071819542	-0.044660990188
0.8	0.3	-0.018392133366	-0.012665875862	0.041839818670	-0.003095281133	-0.044470795041
0.8	0.4	-0.018819401393	-0.012524964210	0.041032152574	-0.003123511488	-0.044203078269
0.8	0.5	-0.019310530947	-0.012353634809	0.040054380468	-0.003152656771	-0.043858619835
0.8	0.6	-0.019830516872	-0.012158324219	0.038946357619	-0.003178660540	-0.043439889731
0.8	0.7	-0.020344233918	-0.011946420369	0.037750859319	-0.003197754498	-0.042950918371
0.8	0.8	-0.020818299030	-0.011725231997	0.036510731642	-0.003206873567	-0.042396925109
0.8	0.9	-0.021223077402	-0.011501557614	0.035266196111	-0.003203842451	-0.041783873447
0.8	1.0	-0.021534452292	-0.011281380660	0.034052517484	-0.003187549498	-0.041118039618
0.8	1.1	-0.021734977454	-0.011069609182	0.032898177588	-0.003157913673	-0.040405632187
0.8	1.2	-0.021813815693	-0.010869244634	0.031823642742	-0.003115751270	-0.039652462531
0.8	1.3	-0.021767860297	-0.010682276338	0.030840779003	-0.003062618889	-0.038863744073
0.8	1.4	-0.021600214189	-0.010508594935	0.029952898220	-0.003000556296	-0.038043961178
0.8	1.5	-0.021320273508	-0.010346930672	0.029155390176	-0.002931866284	-0.037196866729
0.8	1.6	-0.020942220642	-0.010194634332	0.028436851766	-0.002858891756	-0.036325546320
0.8	1.7	-0.020483794863	-0.010048041890	0.027780594156	-0.002783813999	-0.035432533130
0.8	1.8	-0.019965087420	-0.009903051313	0.027166395014	-0.002708489152	-0.034519941970
0.8	1.9	-0.019406637735	-0.009755050356	0.026572341901	-0.002634319883	-0.033589609397
0.8	2.0	-0.018828318189	-0.009599500908	0.025976626544	-0.002562203027	-0.032643240798
0.8	2.1	-0.018248157251	-0.009432290560	0.025359150142	-0.002492475020	-0.031682541813
0.8	2.2	-0.017681447319	-0.009249986708	0.024702836054	-0.002424964984	-0.030709331681
0.8	2.3	-0.017139811912	-0.009049739052	0.023994570348	-0.002359037320	-0.029725605887
0.8	2.4	-0.016631346190	-0.008829815498	0.023225742583	-0.002293731496	-0.028733541780
0.8	2.5	-0.016160713852	-0.008589787863	0.022392386926	-0.002227879137	-0.027735433777
0.8	2.6	-0.015728743834	-0.008329860923	0.021494967805	-0.002160271766	-0.026733578950
0.8	2.7	-0.015333311160	-0.008051224501	0.020537875021	-0.002089811621	-0.025730150059
0.8	2.8	-0.014970497728	-0.007756447717	0.019528697316	-0.002015643500	-0.024727103826
0.8	2.9	-0.014634242739	-0.007448270699	0.018477444487	-0.001937235049	-0.023726181478
0.8	3.0	-0.014318241858	-0.007130415385	0.017395607408	-0.001854423922	-0.022729009959
0.8	3.1	-0.014015935109	-0.006806648273	0.016295400611	-0.001767416820	-0.021737270626
0.8	3.2	-0.013721424185	-0.006480844381	0.015189043437	-0.001676757300	-0.020752865941
0.8	3.3	-0.013430169879	-0.006157095453	0.014088199133	-0.001583256418	-0.019778017141
0.8	3.4	-0.013138275731	-0.005838652544	0.013003565592	-0.001487918034	-0.018815270745
0.8	3.5	-0.012843425367	-0.005528782578	0.011944638583	-0.001391860315	-0.017867421058
0.8	3.6	-0.012543794940	-0.005229744929	0.010919554550	-0.001296215514	-0.016937389048
0.8	3.7	-0.012238574388	-0.004943504668	0.009935079872	-0.001202064283	-0.016028085308
0.8	3.8	-0.011927017906	-0.004670994084	0.008996643156	-0.001110381892	-0.015142285086
0.8	3.9	-0.011609076011	-0.004412993766	0.008108415331	-0.001021974432	-0.014282523144
0.8	4.0	-0.011284700007	-0.004169603966	0.007273409571	-0.000937487288	-0.013451018325
0.8	4.1	-0.010953856638	-0.003940443144	0.006493588373	-0.000857381368	-0.012649620500
0.8	4.2	-0.010616595270	-0.003724820345	0.005769960094	-0.000781950934	-0.011879784086
0.8	4.3	-0.010273370885	-0.003522184083	0.005102717611	-0.000711340589	-0.011142563825
0.8	4.4	-0.009924357698	-0.003331434903	0.004491280137	-0.000645574646	-0.010438628286
0.8	4.5	-0.009570036498	-0.003151588197	0.003934427789	-0.000584586529	-0.009768289561
0.8	4.6	-0.009211193778	-0.002981791009	0.003430375477	-0.000528236298	-0.009131541948
0.8	4.7	-0.008848698863	-0.002821122757	0.002976868341	-0.000476339189	-0.008528105258
0.8	4.8	-0.008483564294	-0.002668684587	0.002571276515	-0.000428685332	-0.007957470891
0.8	4.9	-0.008117051849	-0.002523746335	0.002210679702	-0.000385042522	-0.007418942694
0.8	5.0	-0.007750607373	-0.002385701799	0.001891953542	-0.000345183208	-0.006911675908
0.8	5.1	-0.007385722233	-0.002254001294	0.001611853059	-0.000308865767	-0.006434708231
0.8	5.2	-0.007023787754	-0.002128015155	0.001367084172	-0.000275868212	-0.005986988559
0.8	5.3	-0.006666480903	-0.002007495468	0.001154372186	-0.000245960035	-0.005567397586
0.8	5.4	-0.006315247260	-0.001892072626	0.000970518438	-0.000218925605	-0.005174767468
0.8	5.5	-0.005971444239	-0.001781443233	0.000812447348	-0.000194552271	-0.004807896083
0.8	5.6	-0.005636322937	-0.001675371442	0.000677246170	-0.000172636941	-0.004465560725
0.8	5.7	-0.005311023518	-0.001573695834	0.000562188006	-0.000152986843	-0.004146528847
0.8	5.8	-0.004996485536	-0.001476263593	0.000464755157	-0.000135408910	-0.003849568190
0.8	5.9	-0.004693589678	-0.001383050838	0.000382644518	-0.000119727759	-0.003573455599
0.8	6.0	-0.004402809580	-0.001293826359	0.000313772861	-0.000105771066	-0.003316985015
0.9	0.0	-0.018813396606	-0.012724340350	0.041710531710	-0.003275508504	-0.044524079461
0.9	0.1	-0.018876423540	-0.012703441709	0.041592335483	-0.003278939937	-0.044486377377
0.9	0.2	-0.019060181647	-0.012641676526	0.041243008868	-0.003288593482	-0.044372920508
0.9	0.3	-0.019349095525	-0.012541375620	0.040678030338	-0.003302682118	-0.044183068124
0.9	0.4	-0.019719857749	-0.012406726235	0.039922123147	-0.003318510785	-0.043916743876
0.9	0.5	-0.020143740579	-0.012243325852	0.039007595715	-0.003332884116	-0.043575126326
0.9	0.6	-0.020588796005	-0.012057469907	0.037972084378	-0.003342513041	-0.043160897435
0.9	0.7	-0.021022815657	-0.011856201307	0.036855938887	-0.003344439142	-0.042678114095
0.9	0.8	-0.021415353234	-0.011646610401	0.035699508631	-0.003336365923	-0.042131885542
0.9	0.9	-0.021739404789	-0.011435168564	0.034540569934	-0.003316861219	-0.041527944940
0.9	1.0	-0.021973173752	-0.011227624479	0.033412095754	-0.003285404496	-0.040872240531
0.9	1.1	-0.022100859738	-0.011028438253	0.032340511489	-0.003242362693	-0.040170570281
0.9	1.2	-0.022113088821	-0.010840484043	0.031344525163	-0.003188831421	-0.039428298520
0.9	1.3	-0.022007341815	-0.010665261830	0.030434576836	-0.003126468451	-0.038650188371
0.9	1.4	-0.021787066422	-0.010502384610	0.029612901807	-0.003057252458	-0.037840331162
0.9	1.5	-0.021461686287	-0.010350365682	0.028874156789	-0.002983290261	-0.037002187134
0.9	1.6	-0.021045168857	-0.010206407898	0.028206528691	-0.002906603711	-0.036138685940
0.9	1.7	-0.020555038619	-0.010066908795	0.027593208800	-0.002828978669	-0.035252359955
0.9	1.8	-0.020010665155	-0.009927463953	0.027014105559	-0.002751843614	-0.034345463147
0.9	1.9	-0.019432106925	-0.009783490006	0.026447649937	-0.002676183632	-0.033420083224
0.9	2.0	-0.018838852709	-0.009630665659	0.025872550448	-0.002602502861	-0.032478234636
0.9	2.1	-0.018248368999	-0.009464955633	0.025269364787	-0.002530832160	-0.031521945993
0.9	2.2	-0.017675243099	-0.009282918480	0.024621775618	-0.002460772962	-0.030553327274
0.9	2.3	-0.017130669480	-0.009081981121	0.023917497618	-0.002391583973	-0.029574602004
0.9	2.4	-0.016622333506	-0.008860744312	0.023148781287	-0.002322290467	-0.028588080013
0.9	2.5	-0.016153705190	-0.008618333199	0.022312522327	-0.002251823967	-0.027596070351
0.9	2.6	-0.015725386637	-0.008355503641	0.021410014267	-0.002179142085	-0.026600755179
0.9	2.7	-0.015334658648	-0.008073630394	0.020446417963	-0.002103360245	-0.025604085972
0.9	2.8	-0.014976581032	-0.007774994313	0.019430012080	-0.002023854098	-0.024607744700
0.9	2.9	-0.014644989980	-0.007462878014	0.018371399384	-0.001940298778	-0.023613212573
0.9	3.0	-0.014332814533	-0.007140713609	0.017282562381	-0.001852722871	-0.022621940434
0.9	3.1	-0.014033617891	-0.006812710488	0.016176104122	-0.001761472088	-0.021635539436
0.9	3.2	-0.013741424500	-0.006482845095	0.015064537600	-0.001667179896	-0.020655937109
0.9	3.3	-0.013451509262	-0.006155088391	0.013959727854	-0.001570711753	-0.019685436972
0.9	3.4	-0.013160353343	-0.005833103631	0.012872520656	-0.001473086174	-0.018726684193
0.9	3.5	-0.012865323986	-0.005519835872	0.011812461003	-0.001375385777	-0.017782563340
0.9	3.6	-0.012565032454	-0.005217963511	0.010787695996	-0.001278701056	-0.016856063883
0.9	3.7	-0.012258379557	-0.004929128801	0.009804945947	-0.001184050277	-0.015950146426
0.9	3.8	-0.011945029426	-0.004654637362	0.008869549289	-0.001092320977	-0.015067620376
0.9	3.9	-0.011624733316	-0.004394983281	0.007985549688	-0.001004250260	-0.014211049463
0.9	4.0	-0.011297618410	-0.004150350262	0.007155804689	-0.000920395972	-0.013382676866
0.9	4.1	-0.010963752913	-0.003920333166	0.006382101524	-0.000841146066	-0.012584375204
0.9	4.2	-0.010623442500	-0.003704357382	0.005665264071	-0.000766729690	-0.011817619498
0.9	4.3	-0.010277006825	-0.003501587699	0.005005293917	-0.000697233170	-0.011083479872
0.9	4.4	-0.009924805434	-0.003310969272	0.004401430272	-0.000632631655	-0.010382634779
0.9	4.5	-0.009567474515	-0.003131533114	0.003852278108	-0.000572821495	-0.009715398014
0.9	4.6	-0.009205778962	-0.002962288806	0.003355898503	-0.000517631600	-0.009081757059
0.9	4.7	-0.008840701744	-0.002802332656	0.002909903670	-0.000466854654	-0.008481418104
0.9	4.8	-0.008473339255	-0.002650774751	0.002511549379	-0.000420261510	-0.007913852373
0.9	4.9	-0.008104929298	-0.002506797668	0.002157824925	-0.000377616097	-0.007378340457
0.9	5.0	-0.007736874507	-0.002369731814	0.001845537945	-0.000338668362	-0.006874012275
0.9	5.1	-0.007370640254	-0.002238962975	0.001571396456	-0.000303190890	-0.006399882844
0.9	5.2	-0.007007743049	-0.002113994425	0.001332078788	-0.000270948204	-0.005954879207
0.9	5.3	-0.006649726171	-0.001994442424	0.001124299454	-0.000241717248	-0.005537865952
0.9	5.4	-0.006298043762	-0.001879961141	0.000944862800	-0.000215282844	-0.005147662578
0.9	5.5	-0.005953970205	-0.001770179369	0.000790710457	-0.000191441316	-0.004783059978
0.9	5.6	-0.005618823044	-0.001664951207	0.000658951948	-0.000169991105	-0.004442832680
0.9	5.7	-0.005293690427	-0.001564091464	0.000546891839	-0.000150741509	-0.004125749294
0.9	5.8	-0.004979439185	-0.001467392748	0.000452047665	-0.000133512136	-0.003830581966
0.9	5.9	-0.004676964886	-0.001374873795	0.000372153839	-0.000118130533	-0.003556114397
0.9	6.0	-0.004386737821	-0.001286326405	0.000305165523	-0.000104428207	-0.003301148732
1.0	0.0	-0.019699792405	-0.012595579075	0.040552972093	-0.003449485121	-0.044207700303
1.0	0.1	-0.019754943847	-0.012575543385	0.040441983672	-0.003451208997	-0.044170175137
1.0	0.2	-0.019915466065	-0.012516239890	0.040114012493	-0.003455860955	-0.044057377712
1.0	0.3	-0.020167310304	-0.012420164388	0.039583729748	-0.003461913796	-0.043868961868
1.0	0.4	-0.020488930705	-0.012291196062	0.038874558524	-0.003467112216	-0.043605180951
1.0	0.5	-0.020854059649	-0.012134869127	0.038017089387	-0.003468817921	-0.043267461987
1.0	0.6	-0.021233428930	-0.011957349117	0.037046932957	-0.003464400943	-0.042858611827
1.0	0.7	-0.021597614733	-0.011765510084	0.036002229228	-0.003451631053	-0.042382702824
1.0	0.8	-0.021918710402	-0.011566121606	0.034921052527	-0.003428902928	-0.041844738395
1.0	0.9	-0.022172166699	-0.011365443943	0.033838952112	-0.003395426909	-0.041250247959
1.0	1.0	-0.022338209747	-0.011168929208	0.032786819376	-0.003351215527	-0.040604884388
1.0	1.1	-0.022402707984	-0.010980786056	0.031789219627	-0.003297058969	-0.039914082587
1.0	1.2	-0.022357390396	-0.010803557920	0.030863276164	-0.003234304491	-0.039182804150
1.0	1.3	-0.022200414248	-0.010638467603	0.030018158144	-0.003164704654	-0.038415400134
1.0	1.4	-0.021935641515	-0.010485020958	0.029255156990	-0.003090180166	-0.037615597380
1.0	1.5	-0.021572369651	-0.010341470892	0.028568312274	-0.003012636488	-0.036786574545
1.0	1.6	-0.021124153583	-0.010204748274	0.027945499017	-0.002933799774	-0.035931104552
1.0	1.7	-0.020608140478	-0.010071217166	0.027369870170	-0.002855084024	-0.035051709458
1.0	1.8	-0.020043344566	-0.009936565250	0.026821526452	-0.002777516509	-0.034150789259
1.0	1.9	-0.019449308260	-0.009796197963	0.026279279589	-0.002701686568	-0.033230703318
1.0	2.0	-0.018845043734	-0.009645851801	0.025722364666	-0.002627738376	-0.032293818223
1.0	2.1	-0.018247499533	-0.009481533618	0.025131977443	-0.002555414816	-0.031342528542
1.0	2.2	-0.017670855578	-0.009300000929	0.024492516859	-0.002484113823	-0.030379257687
1.0	2.3	-0.017125742574	-0.009098774792	0.023792464159	-0.002412995403	-0.029406436538
1.0	2.4	-0.016619101966	-0.008876434750	0.023024853860	-0.002341080503	-0.028426440573
1.0	2.5	-0.016153989716	-0.008632468062	0.022187353889	-0.002267378626	-0.027441496917
1.0	2.6	-0.015730041919	-0.008367463128	0.021281989199	-0.002190993063	-0.026453574927
1.0	2.7	-0.015344006172	-0.008083033242	0.020314584715	-0.002111222400	-0.025464335245
1.0	2.8	-0.014990379487	-0.007781567851	0.019293998834	-0.002027639372	-0.024475171098
1.0	2.9	-0.014662470920	-0.007466325254	0.018231316733	-0.001940109176	-0.023487353224
1.0	3.0	-0.014353160881	-0.007141023096	0.017138906629	-0.001848809780	-0.022502234634
1.0	3.1	-0.014055800667	-0.006809808041	0.016029665400	-0.001754215222	-0.021521442803
1.0	3.2	-0.013764691517	-0.006476954111	0.014916309502	-0.001657055214	-0.020546991694
1.0	3.3	-0.013475036311	-0.006146370226	0.013810861106	-0.001558232951	-0.019581294239
1.0	3.4	-0.013183409877	-0.005821750069	0.012724223131	-0.001458789271	-0.018627093668
1.0	3.5	-0.012887422939	-0.005506246339	0.011665967654	-0.001359800510	-0.017687343744
1.0	3.6	-0.012585432591	-0.005202247769	0.010644215369	-0.001262324691	-0.016765075500
1.0	3.7	-0.012276734004	-0.004911762495	0.009665619315	-0.001167321500	-0.015863269325
1.0	3.8	-0.011960766341	-0.004635811025	0.008735415764	-0.001075624745	-0.014984746335
1.0	3.9	-0.011637607778	-0.004375146280	0.007857518977	-0.000987901944	-0.014132078532
1.0	4.0	-0.011307276314	-0.004129746273	0.007034635666	-0.000904647433	-0.013307518274
1.0	4.1	-0.010970008793	-0.003899261603	0.006268389719	-0.000826186679	-0.012512950229
1.0	4.2	-0.010626224526	-0.003683107110	0.005559437359	-0.000752692518	-0.011749862257
1.0	4.3	-0.010276303337	-0.003480372897	0.004907609609	-0.000684203248	-0.011019336802
1.0	4.4	-0.009920872567	-0.003290143334	0.004311987034	-0.000620656041	-0.010322060226
1.0	4.5	-0.009560375152	-0.003111145183	0.003771028264	-0.000561909593	-0.009658348641
1.0	4.6	-0.009195943237	-0.002942650966	0.003282664703	-0.000507770668	-0.009028186305
1.0	4.7	-0.008828351296	-0.002783474140	0.002844398231	-0.000458006281	-0.008431269107
1.0	4.8	-0.008458761725	-0.002632724593	0.002453394953	-0.000412378112	-0.007867053973
1.0	4.9	-0.008088485824	-0.002489621130	0.002106575256	-0.000370636368	-0.007334803582
1.0	5.0	-0.007718926978	-0.002353467011	0.001800698240	-0.000332529235	-0.006833628971
1.0	5.1	-0.007351611846	-0.002223709237	0.001532441709	-0.000297817564	-0.006362526754
1.0	5.2	-0.006987927920	-0.002099718567	0.001298470704	-0.000266271721	-0.005920408336
1.0	5.3	-0.006629375737	-0.001981081434	0.001095500817	-0.000237669585	-0.005506125536
1.0	5.4	-0.006277396864	-0.001867462641	0.000920349476	-0.000211794410	-0.005118489290
1.0	5.5	-0.005933358414	-0.001758606997	0.000769980853	-0.000188446461	-0.004756285810
1.0	5.6	-0.005598342227	-0.001654157546	0.000641534215	-0.000167430036	-0.004418288860
1.0	5.7	-0.005273565068	-0.001554083107	0.000532348640	-0.000148560870	-0.004103269729
1.0	5.8	-0.004959816076	-0.001458128549	0.000439979494	-0.000131661220	-0.003810005801
1.0	5.9	-0.004657927100	-0.001366277359	0.000362200041	-0.000116561802	-0.003537287980
1.0	6.0	-0.004368424875	-0.001278398048	0.000297004370	-0.000103104099	-0.003283927098
1.1	0.0	-0.020400251243	-0.012475082605	0.039507238720	-0.003564797121	-0.043867610237
1.1	0.1	-0.020448914690	-0.012455695974	0.039402404537	-0.003565148559	-0.043830474694
1.1	0.2	-0.020590468741	-0.012398456333	0.039092653941	-0.003565764077	-0.043718902272
1.1	0.3	-0.020811946410	-0.012305877057	0.038591951691	-0.003565331767	-0.043532689278
1.1	0.4	-0.021093262983	-0.012181659658	0.037922586481	-0.003561945625	-0.043272244182
1.1	0.5	-0.021410106958	-0.012031204378	0.037113655711	-0.003553444646	-0.042939113646
1.1	0.6	-0.021735509259	-0.011860611148	0.036199014339	-0.003537751674	-0.042536160775
1.1	0.7	-0.022042275161	-0.011676506193	0.035214888934	-0.003513220238	-0.042067437664
1.1	0.8	-0.022304683649	-0.011485385531	0.034197386998	-0.003478840611	-0.041537844506
1.1	0.9	-0.022500444696	-0.011293474903	0.033180140110	-0.003434366308	-0.040952743594
1.1	1.0	-0.022611523164	-0.011105933794	0.032192252437	-0.003380297616	-0.040317544191
1.1	1.1	-0.022625046237	-0.010926609439	0.031256700340	-0.003317755578	-0.039637381559
1.1	1.2	-0.022533914738	-0.010757975058	0.030389268362	-0.003248324850	-0.038916883191
1.1	1.3	-0.022336830608	-0.010601019696	0.029598068248	-0.003173818302	-0.038160060859
1.1	1.4	-0.022037852316	-0.010455046618	0.028883629244	-0.003096103591	-0.037370331351
1.1	1.5	-0.021646161873	-0.010318160627	0.028239523196	-0.003016902428	-0.036550622014
1.1	1.6	-0.021174987162	-0.010187206814	0.027653434060	-0.002937663366	-0.035703551042
1.1	1.7	-0.020641021480	-0.010058519995	0.027108568654	-0.002859466197	-0.034831603941
1.1	1.8	-0.020062594845	-0.009927632139	0.026585285785	-0.002782962693	-0.033937285799
1.1	1.9	-0.019458990875	-0.009790207574	0.026062812711	-0.002708399494	-0.033023196517
1.1	2.0	-0.018848621933	-0.009641896427	0.025520914272	-0.002635601137	-0.032092038641
1.1	2.1	-0.018248115733	-0.009478884244	0.024941391693	-0.002564057956	-0.031146565226
1.1	2.2	-0.017671167938	-0.009297973652	0.024309296680	-0.002492991790	-0.030189499176
1.1	2.3	-0.017127962492	-0.009096834288	0.023613783659	-0.002421472781	-0.029223439083
1.1	2.4	-0.016624768603	-0.008874055492	0.022848557961	-0.002348513026	-0.028250758046
1.1	2.5	-0.016163975327	-0.008629206762	0.022011929870	-0.002273183281	-0.027273515153
1.1	2.6	-0.015744579997	-0.008362972934	0.021106515005	-0.002194713102	-0.026293408967
1.1	2.7	-0.015362658100	-0.008076968870	0.020138656206	-0.002112538634	-0.025311806802
1.1	2.8	-0.015012425498	-0.007773813109	0.019117644449	-0.002026383769	-0.024329873070
1.1	2.9	-0.014686803725	-0.007456675717	0.018054906163	-0.001936266888	-0.023348767283
1.1	3.0	-0.014378884002	-0.007129605736	0.016963066536	-0.001842492525	-0.022369852277
1.1	3.1	-0.014081889355	-0.006796599470	0.015855193812	-0.001745638067	-0.021394845631
1.1	3.2	-0.013790318099	-0.006462061849	0.014744137958	-0.001646514537	-0.020425879670
1.1	3.3	-0.013499608126	-0.006130008955	0.013641956716	-0.001546083421	-0.019465472467
1.1	3.4	-0.013206298393	-0.005804025180	0.012559569164	-0.001445406194	-0.018516436182
1.1	3.5	-0.012908180861	-0.005487374823	0.011506517344	-0.001345566540	-0.017581756842
1.1	3.6	-0.012603612969	-0.005182404896	0.010490858692	-0.001247596699	-0.016664470067
1.1	3.7	-0.012291991613	-0.004891166539	0.009519155187	-0.001152432074	-0.015767548188
1.1	3.8	-0.011972736080	-0.004614610595	0.008596530548	-0.001060857224	-0.014893798808
1.1	3.9	-0.011646026585	-0.004353514507	0.007726769420	-0.000973497589	-0.014045783909
1.1	4.0	-0.011312031954	-0.004107925131	0.006912438721	-0.000890794135	-0.013225751410
1.1	4.1	-0.010971093852	-0.003877490735	0.006155017101	-0.000813032430	-0.012435587788
1.1	4.2	-0.010623620307	-0.003661515991	0.005455018386	-0.000740336840	-0.011676785862
1.1	4.3	-0.010270140748	-0.003459122261	0.004812129941	-0.000672713721	-0.010950434708
1.1	4.4	-0.009911332517	-0.003269350246	0.004225311518	-0.000610067908	-0.010257225880
1.1	4.5	-0.009547843207	-0.003091038859	0.003692905396	-0.000552231471	-0.009597478272
1.1	4.6	-0.009180569093	-0.002923151922	0.003212747744	-0.000498990807	-0.008971174107
1.1	4.7	-0.008810621124	-0.002764774674	0.002782259425	-0.000450101643	-0.008378004232
1.1	4.8	-0.008439114454	-0.002614942891	0.002398548154	-0.000405303875	-0.007817415842
1.1	4.9	-0.008067179803	-0.002472669350	0.002058491933	-0.000364341899	-0.007288660487
1.1	5.0	-0.007696401780	-0.002337425942	0.001758826024	-0.000326964253	-0.006790837609
1.1	5.1	-0.007328177598	-0.002208535984	0.001496217251	-0.000292926881	-0.006322931984
1.1	5.2	-0.006963880196	-0.002085376017	0.001267334555	-0.000261993315	-0.005883845419
1.1	5.3	-0.006605122818	-0.001967665651	0.001068907527	-0.000233942345	-0.005472422349
1.1	5.4	-0.006253112893	-0.001854857982	0.000897779258	-0.000208564432	-0.005087469737
1.1	5.5	-0.005909232374	-0.001746744446	0.000750942296	-0.000185657591	-0.004727772634
1.1	5.6	-0.005574706376	-0.001643136683	0.000625570743	-0.000165033698	-0.004392106738
1.1	5.7	-0.005250470142	-0.001543762078	0.000519044628	-0.000146505457	-0.004079247235
1.1	5.8	-0.004937471408	-0.001448545774	0.000428956123	-0.000129903581	-0.003787978176
1.1	5.9	-0.004636408537	-0.001357365020	0.000353118856	-0.000115064204	-0.003517098170
1.1	6.0	-0.004347833407	-0.001270141308	0.000289565458	-0.000101830582	-0.003265426975
1.2	0.0	-0.020889730222	-0.012365709161	0.038601532992	-0.003617480574	-0.043508073479
1.2	0.1	-0.020933554531	-0.012346843762	0.038501578313	-0.003616813375	-0.043471475707
1.2	0.2	-0.021060989054	-0.012291314675	0.038206266694	-0.003614418321	-0.043361522752
1.2	0.3	-0.021259620727	-0.012201412518	0.037728979266	-0.003609157812	-0.043178029663
1.2	0.4	-0.021510530647	-0.012080771464	0.037091071193	-0.003599404270	-0.042921426106
1.2	0.5	-0.021790900456	-0.011934695456	0.036320420504	-0.003583360441	-0.042593265063
1.2	0.6	-0.022075544489	-0.011769208148	0.035449454715	-0.003559390588	-0.042196400468
1.2	0.7	-0.022339073169	-0.011590784650	0.034512844545	-0.003526304801	-0.041734828263
1.2	0.8	-0.022557585931	-0.011405756739	0.033545108355	-0.003483573272	-0.041213364275
1.2	0.9	-0.022710412290	-0.011220122916	0.032578332724	-0.003431391397	-0.040637230701
1.2	1.0	-0.022781046197	-0.011038948905	0.031640192077	-0.003370630813	-0.040011658556
1.2	1.1	-0.022757816439	-0.010865961179	0.030752407291	-0.003302699816	-0.039341562735
1.2	1.2	-0.022634374816	-0.010703415390	0.029929723836	-0.003229349440	-0.038631333822
1.2	1.3	-0.022409899345	-0.010552174097	0.029179455009	-0.003152445083	-0.037884735174
1.2	1.4	-0.022088524533	-0.010411365079	0.028501588779	-0.003073795047	-0.037104953186
1.2	1.5	-0.021679444772	-0.010279189065	0.027889405517	-0.002994945176	-0.036294716049
1.2	1.6	-0.021195360921	-0.010152297190	0.027330533793	-0.002917099023	-0.035456498502
1.2	1.7	-0.020652419482	-0.010026979776	0.026808333835	-0.002841045693	-0.034592727848
1.2	1.8	-0.020068387277	-0.009898804734	0.026303485050	-0.002767121561	-0.033705946032
1.2	1.9	-0.019462023844	-0.009763510797	0.025795657815	-0.002695268680	-0.032798902182
1.2	2.0	-0.018851205486	-0.009616759656	0.025265140569	-0.002625051183	-0.031874535216
1.2	2.1	-0.018252230487	-0.009454907089	0.024694296060	-0.002555749305	-0.030935870154
1.2	2.2	-0.017678246571	-0.009274696238	0.024068747749	-0.002486440901	-0.029985857182
1.2	2.3	-0.017139159528	-0.009074047869	0.023378207354	-0.002416116137	-0.029027202875
1.2	2.4	-0.016640510558	-0.008851399178	0.022616908664	-0.002343785244	-0.028062234800
1.2	2.5	-0.016184180502	-0.008606427666	0.021783640155	-0.002268556965	-0.027092836026
1.2	2.6	-0.015768745257	-0.008339976514	0.020881433609	-0.002189731886	-0.026120470466
1.2	2.7	-0.015389799621	-0.008053610493	0.019916970994	-0.002106858232	-0.025146301889
1.2	2.8	-0.015041407400	-0.007750079069	0.018899815328	-0.002019756701	-0.024171386959
1.2	2.9	-0.014716607897	-0.007432700004	0.017841540434	-0.001928559009	-0.023196889318
1.2	3.0	-0.014408357609	-0.007105343284	0.016754909066	-0.001833667697	-0.022224255695
1.2	3.1	-0.014110181268	-0.006772169655	0.015653054172	-0.001735747415	-0.021255318370
1.2	3.2	-0.013816699790	-0.006437520419	0.014548807181	-0.001635674778	-0.020292311773
1.2	3.3	-0.013523514205	-0.006105432679	0.013454199563	-0.001534464483	-0.019337816606
1.2	3.4	-0.013227333178	-0.005779543114	0.012380087262	-0.001433210214	-0.018394667111
1.2	3.5	-0.012925944835	-0.005463023081	0.011335926202	-0.001333007765	-0.017465840191
1.2	3.6	-0.012617875520	-0.005158310837	0.010329670831	-0.001234890890	-0.016554344623
1.2	3.7	-0.012302416455	-0.004867291561	0.009367768455	-0.001139774057	-0.015663119291
1.2	3.8	-0.011979266643	-0.004591116863	0.008455220458	-0.001048427507	-0.014794942731
1.2	3.9	-0.011648489975	-0.004330381124	0.007595685904	-0.000961441694	-0.013952353062
1.2	4.0	-0.011310492188	-0.004085276020	0.006791606957	-0.000879239155	-0.013137583970
1.2	4.1	-0.010965480922	-0.003855241740	0.006044341870	-0.000802067356	-0.012352513696
1.2	4.2	-0.010614245807	-0.003639876838	0.005354292909	-0.000730028910	-0.011598632968
1.2	4.3	-0.010257209328	-0.003438110544	0.004721043728	-0.000663110552	-0.010877031960
1.2	4.4	-0.009895095484	-0.003248971902	0.004143466623	-0.000601186817	-0.010188403388
1.2	4.5	-0.009528698024	-0.003071379644	0.003619830383	-0.000544081024	-0.009533067738
1.2	4.6	-0.009158930872	-0.002904278756	0.003147912859	-0.000491558361	-0.008911006614
1.2	4.7	-0.008786761550	-0.002746579545	0.002725096123	-0.000443369001	-0.008321909126
1.2	4.8	-0.008413520242	-0.002597518610	0.002348460667	-0.000399243233	-0.007765219066
1.2	4.9	-0.008040395697	-0.002456168407	0.002014873530	-0.000358917290	-0.007240183530
1.2	5.0	-0.007668686680	-0.002321724979	0.001721070663	-0.000322134691	-0.006745897672
1.2	5.1	-0.007299808961	-0.002193549830	0.001463732078	-0.000288648867	-0.006281342341
1.2	5.2	-0.006935317853	-0.002071227115	0.001239548745	-0.000258222755	-0.005845416727
1.2	5.3	-0.006576600447	-0.001954279325	0.001045279452	-0.000230635934	-0.005436964640
1.2	5.4	-0.006224922760	-0.001842255949	0.000877802072	-0.000205675163	-0.005054793721
1.2	5.5	-0.005881604981	-0.001734914348	0.000734147413	-0.000183145823	-0.004697692222
1.2	5.6	-0.005547797831	-0.001632033874	0.000611529837	-0.000162853559	-0.004364440236
1.2	5.7	-0.005224437091	-0.001533364237	0.000507370785	-0.000144623883	-0.004053819756
1.2	5.8	-0.004912408714	-0.001438806774	0.000419302938	-0.000128282983	-0.003764621894
1.2	5.9	-0.004612429667	-0.001348283690	0.000345179229	-0.000113671104	-0.003495654102
1.2	6.0	-0.004324937350	-0.001261625565	0.000283069615	-0.000100636447	-0.003245744953
1.3	0.0	-0.021155935370	-0.012269521782	0.037853531414	-0.003607466907	-0.043132478095
1.3	0.1	-0.021196732616	-0.012251108638	0.037757047198	-0.003606141734	-0.043096529443
1.3	0.2	-0.021314889590	-0.012196620924	0.037471991237	-0.003601779711	-0.042988480192
1.3	0.3	-0.021498516016	-0.012108363719	0.037011298182	-0.003593386369	-0.042808064110
1.3	0.4	-0.021729548397	-0.011990018789	0.036395618772	-0.003579542169	-0.042555606212
1.3	0.5	-0.021986209619	-0.011846853933	0.035651915224	-0.003558697780	-0.042232573129
1.3	0.6	-0.022244273128	-0.011684543725	0.034811548964	-0.003529540174	-0.041841738193
1.3	0.7	-0.022479691933	-0.011509487074	0.033908039207	-0.003491218795	-0.041387025271
1.3	0.8	-0.022670113018	-0.011328116498	0.032974732752	-0.003443558775	-0.040873170497
1.3	0.9	-0.022795952985	-0.011146168437	0.032042585570	-0.003387072683	-0.040305297434
1.3	1.0	-0.022841811397	-0.010968622612	0.031138242317	-0.003322906268	-0.039688524833
1.3	1.1	-0.022796881878	-0.010799113237	0.030282539561	-0.003252664124	-0.039027644077
1.3	1.2	-0.022655461692	-0.010639857370	0.029489517478	-0.003178213564	-0.038326908236
1.3	1.3	-0.022417105149	-0.010491701113	0.028765983167	-0.003101443656	-0.037589943547
1.3	1.4	-0.022085991765	-0.010353745363	0.028111624377	-0.003024079033	-0.036819791746
1.3	1.5	-0.021670939051	-0.010223982984	0.027519625959	-0.002947526942	-0.036019055084
1.3	1.6	-0.021184444821	-0.010099272137	0.026977706660	-0.002872782766	-0.035190096578
1.3	1.7	-0.020641901394	-0.009975728539	0.026469476875	-0.002800387648	-0.034335262082
1.3	1.8	-0.020060631300	-0.009849123579	0.025975992455	-0.002730439680	-0.033457060496
1.3	1.9	-0.019458554989	-0.009715053177	0.025477385484	-0.002662627249	-0.032558260048
1.3	2.0	-0.018853154802	-0.009569406366	0.024954445713	-0.002596318338	-0.031641875811
1.3	2.1	-0.018260081047	-0.009408450941	0.024390041857	-0.002530632084	-0.030711039879
1.3	2.2	-0.017692182892	-0.009229127390	0.023770273807	-0.002464532631	-0.029768796678
1.3	2.3	-0.017158777097	-0.009029201707	0.023085281647	-0.002396960501	-0.028817896535
1.3	2.4	-0.016665198805	-0.008807336154	0.022329663181	-0.002326892644	-0.027860633189
1.3	2.5	-0.016213037008	-0.008563268547	0.021502502019	-0.002253463817	-0.026898806664
1.3	2.6	-0.015800472329	-0.008297716301	0.020607048802	-0.002176012253	-0.025933792577
1.3	2.7	-0.015423093256	-0.008012378012	0.019650130462	-0.002094135908	-0.024966709798
1.3	2.8	-0.015074900222	-0.007709916893	0.018641383689	-0.002007727992	-0.023998639026
1.3	2.9	-0.014749234126	-0.007393823530	0.017592386586	-0.001916978358	-0.023030818824
1.3	3.0	-0.014439118280	-0.007067859031	0.016515884884	-0.001822357352	-0.022064786781
1.3	3.1	-0.014138334302	-0.006736190011	0.015424908183	-0.001724597956	-0.021102454518
1.3	3.2	-0.013841720789	-0.006403183561	0.014332187579	-0.001624627045	-0.020146097762
1.3	3.3	-0.013544819984	-0.006072639630	0.013249627035	-0.001523505838	-0.019198301551
1.3	3.4	-0.013244648054	-0.005748350879	0.012187943331	-0.001422364740	-0.018261875766
1.3	3.5	-0.012938987355	-0.005433362036	0.011156449463	-0.001322320654	-0.017339754128
1.3	3.6	-0.012626400937	-0.005130039483	0.010162957665	-0.001224420275	-0.016434898844
1.3	3.7	-0.012306382927	-0.004840375785	0.009213777925	-0.001129582423	-0.015550202643
1.3	3.8	-0.011978643149	-0.004565442550	0.008313782485	-0.001038577141	-0.014688405942
1.3	3.9	-0.011643381892	-0.004305890979	0.007466512678	-0.000951987088	-0.013852016502
1.3	4.0	-0.011301023863	-0.004061856580	0.006674305050	-0.000870225886	-0.013043246446
1.3	4.1	-0.010951956361	-0.003832896001	0.005938426648	-0.000793528094	-0.012263958915
1.3	4.2	-0.010596809879	-0.003618378291	0.005259201237	-0.000721996637	-0.011515636188
1.3	4.3	-0.010236310367	-0.003417510497	0.004636160309	-0.000655598433	-0.010799361746
1.3	4.4	-0.009871169760	-0.003229258052	0.004068122236	-0.000594207056	-0.010115826888
1.3	4.5	-0.009502044875	-0.003052391596	0.003553329929	-0.000537632445	-0.009465350764
1.3	4.6	-0.009130111241	-0.002886104136	0.003089546252	-0.000485637452	-0.008847915905
1.3	4.7	-0.008756197462	-0.002729181717	0.002674152502	-0.000437956367	-0.008263211880
1.3	4.8	-0.008381630915	-0.002580858422	0.002304239911	-0.000394326908	-0.007710685497
1.3	4.9	-0.008007615988	-0.002440250909	0.001976696599	-0.000354475416	-0.007189586262
1.3	5.0	-0.007635342959	-0.002306478570	0.001688288121	-0.000318139927	-0.006699012583
1.3	5.1	-0.007266350576	-0.002179058102	0.001435730626	-0.000285073562	-0.006237949538
1.3	5.2	-0.006902072142	-0.002057487882	0.001215755110	-0.000255037683	-0.005805301686
1.3	5.3	-0.006543711129	-0.001941147558	0.001025166777	-0.000227812016	-0.005399918331
1.3	5.4	-0.006192730539	-0.001829820293	0.000860886779	-0.000203183138	-0.005020613887
1.3	5.5	-0.005850285497	-0.001723139188	0.000719991174	-0.000180953641	-0.004666183842
1.3	5.6	-0.005517446433	-0.001620841005	0.000599743598	-0.000160932902	-0.004335416124
1.3	5.7	-0.005195283433	-0.001522840213	0.000497604922	-0.000142946674	-0.004027101469
1.3	5.8	-0.004884556655	-0.001428944369	0.000411250256	-0.000126822586	-0.003740039956
1.3	5.9	-0.004585862393	-0.001338982549	0.000338570946	-0.000112402860	-0.003473047931
1.3	6.0	-0.004299798387	-0.001252968340	0.000277672270	-0.000099538583	-0.003224963734
1.4	0.0	-0.021198924156	-0.012187416035	0.037269953559	-0.003538300109	-0.042743161571
1.4	0.1	-0.021238231431	-0.012169102923	0.037175478062	-0.003536653451	-0.042707953120
1.4	0.2	-0.021352186687	-0.012115109955	0.036896345870	-0.003531369924	-0.042602052678
1.4	0.3	-0.021529002488	-0.012027665602	0.036445187421	-0.003521527851	-0.042424996456
1.4	0.4	-0.021750881995	-0.011910345996	0.035842186229	-0.003505828782	-0.042176893446
1.4	0.5	-0.021996567649	-0.011768360073	0.035113707768	-0.003482894442	-0.041859020901
1.4	0.6	-0.022242409462	-0.011607199778	0.034290430685	-0.003451616103	-0.041474024266
1.4	0.7	-0.022465257496	-0.011433309979	0.033405141742	-0.003411358575	-0.041025730684
1.4	0.8	-0.022643462209	-0.011252944348	0.032490450738	-0.003362165755	-0.040518802844
1.4	0.9	-0.022758372206	-0.011071943221	0.031576617726	-0.003304737808	-0.039958308903
1.4	1.0	-0.022795162236	-0.010895120989	0.030689673330	-0.003240389282	-0.039349325295
1.4	1.1	-0.022743732511	-0.010726237966	0.029849956332	-0.003170840266	-0.038696610612
1.4	1.2	-0.022598777808	-0.010567538030	0.029071148867	-0.003098000546	-0.038004388098
1.4	1.3	-0.022359865792	-0.010419719338	0.028359854187	-0.003023746773	-0.037276253868
1.4	1.4	-0.022031325527	-0.010282105303	0.027715713262	-0.002949726019	-0.036515207467
1.4	1.5	-0.021621538702	-0.010152534465	0.027132012647	-0.002877224644	-0.035723792239
1.4	1.6	-0.021142712353	-0.010028049952	0.026596707082	-0.002807069669	-0.034904299814
1.4	1.7	-0.020609611302	-0.009904755302	0.026093750618	-0.002739620091	-0.034058986526
1.4	1.8	-0.020038945072	-0.009778500677	0.025604620100	-0.002674800236	-0.033190264259
1.4	1.9	-0.019447914014	-0.009644895537	0.025109910669	-0.002612131383	-0.032300797763
1.4	2.0	-0.018853288472	-0.009499823086	0.024590878537	-0.002550841128	-0.031393502795
1.4	2.1	-0.018270149284	-0.009339601190	0.024030826188	-0.002489942819	-0.030471431462
1.4	2.2	-0.017710929422	-0.009161252444	0.023416224779	-0.002428328981	-0.029537572777
1.4	2.3	-0.017184567054	-0.008962533087	0.022737502917	-0.002364883986	-0.028594652898
1.4	2.4	-0.016696274304	-0.008742181298	0.021989454448	-0.002298567126	-0.027644980327
1.4	2.5	-0.016247529792	-0.008499891540	0.021171267945	-0.002228496398	-0.026690409799
1.4	2.6	-0.015836611241	-0.008236394653	0.020286213572	-0.002154018306	-0.025732411854
1.4	2.7	-0.015459393093	-0.007953492455	0.019341064514	-0.002074738579	-0.024772226574
1.4	2.8	-0.015110081590	-0.007653804415	0.018345343624	-0.001990565731	-0.023811055068
1.4	2.9	-0.014782009857	-0.007340533612	0.017310479442	-0.001901721734	-0.022850233953
1.4	3.0	-0.014468722308	-0.007017647783	0.016248996634	-0.001808711451	-0.021891359708
1.4	3.1	-0.014164119925	-0.006689202591	0.015173740803	-0.001712303463	-0.020936354673
1.4	3.2	-0.013863061940	-0.006359345252	0.014097212761	-0.001613460072	-0.019987469376
1.4	3.3	-0.013561408060	-0.006031976826	0.013031095611	-0.001513287320	-0.019047239526
1.4	3.4	-0.013256162351	-0.005710703718	0.011985894245	-0.001412939856	-0.018118413022
1.4	3.5	-0.012945253393	-0.005398545328	0.010970724093	-0.001313570677	-0.017203861482
1.4	3.6	-0.012627412003	-0.005097891641	0.009993219223	-0.001216251321	-0.016306488264
1.4	3.7	-0.012302119447	-0.004810592216	0.009059533563	-0.001121923520	-0.015429137274
1.4	3.8	-0.011969280912	-0.004537810511	0.008174407696	-0.001031371543	-0.014574506553
1.4	3.9	-0.011629203463	-0.004280211543	0.007341275396	-0.000945196777	-0.013745070540
1.4	4.0	-0.011282264624	-0.004037826287	0.006562391002	-0.000863815495	-0.012943013844
1.4	4.1	-0.010929050012	-0.003810338068	0.005838955661	-0.000787487500	-0.012170180104
1.4	4.2	-0.010570209781	-0.003597149742	0.005171277553	-0.000716304375	-0.011428033217
1.4	4.3	-0.010206553746	-0.003397507683	0.004558849665	-0.000650248558	-0.010717647171
1.4	4.4	-0.009838663288	-0.003210263355	0.004000498262	-0.000589192679	-0.010039705517
1.4	4.5	-0.009467289635	-0.003034298090	0.003494482156	-0.000532949157	-0.009394524544
1.4	4.6	-0.009093578040	-0.002868804633	0.003038593815	-0.000481279865	-0.008782087356
1.4	4.7	-0.008718379086	-0.002712623196	0.002630253852	-0.000433921451	-0.008202088290
1.4	4.8	-0.008342975950	-0.002564991625	0.002266601399	-0.000390604807	-0.007653980917
1.4	4.9	-0.007968466308	-0.002424957488	0.001944578148	-0.000351062067	-0.007137024901
1.4	5.0	-0.007596195482	-0.002291850842	0.001661006963	-0.000315022281	-0.006650329322
1.4	5.1	-0.007227555127	-0.002165086268	0.001412662959	-0.000282239872	-0.006192891946
1.4	5.2	-0.006863826683	-0.002044058753	0.001196336323	-0.000252474663	-0.005763629590
1.4	5.3	-0.006506346523	-0.001928329564	0.001008890497	-0.000225503386	-0.005361404069
1.4	5.4	-0.006156438950	-0.001817583306	0.000847300594	-0.000201114089	-0.004985042149
1.4	5.5	-0.005815238015	-0.001711481606	0.000708700496	-0.000179106062	-0.004633350843
1.4	5.6	-0.005483816375	-0.001609792963	0.000590397909	-0.000159291579	-0.004305129741
1.4	5.7	-0.005163119562	-0.001512348343	0.000489900396	-0.000141491506	-0.003999180108
1.4	5.8	-0.004853945189	-0.001419017400	0.000404924015	-0.000125539262	-0.003714312543
1.4	5.9	-0.004556827778	-0.001329596761	0.000333396910	-0.000111274620	-0.003449353306
1.4	6.0	-0.004272390730	-0.001244149481	0.000273457114	-0.000098548303	-0.003203150060
1.5	0.0	-0.021029961644	-0.012118671892	0.036846761623	-0.003416695943	-0.042341355432
1.5	0.1	-0.021069625918	-0.012100437980	0.036752868466	-0.003415064237	-0.042306992167
1.5	0.2	-0.021184346636	-0.012046422762	0.036475425017	-0.003409849835	-0.042203499055
1.5	0.3	-0.021362187449	-0.011958828056	0.036026904833	-0.003400162029	-0.042030102197
1.5	0.4	-0.021585385326	-0.011841321623	0.035427260439	-0.003384761140	-0.041786563002
1.5	0.5	-0.021832386654	-0.011698741964	0.034702582768	-0.003362344301	-0.041473883157
1.5	0.6	-0.022079993311	-0.011536844928	0.033883241511	-0.003331875151	-0.041094514743
1.5	0.7	-0.022305133187	-0.011361835392	0.033001708352	-0.003292831830	-0.040652174317
1.5	0.8	-0.022486671521	-0.011180167188	0.032090284592	-0.003245330007	-0.040151458918
1.5	0.9	-0.022606011437	-0.010997406120	0.031178960914	-0.003190146929	-0.039597419301
1.5	1.0	-0.022649007839	-0.010818776630	0.030293563094	-0.003128641950	-0.038995152353
1.5	1.1	-0.022605473886	-0.010647763886	0.029454309871	-0.003062550022	-0.038349469849
1.5	1.2	-0.022470510400	-0.010486933077	0.028674865659	-0.002993775502	-0.037664667480
1.5	1.3	-0.022243468566	-0.010336845580	0.027961924531	-0.002924139074	-0.036944408444
1.5	1.4	-0.021928768770	-0.010197130969	0.027315323815	-0.002855216190	-0.036191745426
1.5	1.5	-0.021534452952	-0.010065678759	0.026728643428	-0.002788183606	-0.035409234015
1.5	1.6	-0.021072304860	-0.009939610990	0.026190208700	-0.002723766313	-0.034599136257
1.5	1.7	-0.020556549472	-0.009815108624	0.025684399405	-0.002662215476	-0.033763624777
1.5	1.8	-0.020003189615	-0.009688021851	0.025193145507	-0.002603343294	-0.032904969977
1.5	1.9	-0.019428798062	-0.009554050610	0.024697490932	-0.002546593358	-0.032025645026
1.5	2.0	-0.018849447674	-0.009409093734	0.024179106959	-0.002491118269	-0.031128342630
1.5	2.1	-0.018279685918	-0.009249563792	0.023621644621	-0.002435879047	-0.030215887700
1.5	2.2	-0.017731337139	-0.009072344586	0.023011832315	-0.002379733282	-0.029291091586
1.5	2.3	-0.017213232585	-0.008875358684	0.022340246084	-0.002321530441	-0.028356589544
1.5	2.4	-0.016730352752	-0.008657154799	0.021601712838	-0.002260192493	-0.027414718299
1.5	2.5	-0.016284577340	-0.008417644181	0.020795345879	-0.002194807469	-0.026467471569
1.5	2.6	-0.015874379279	-0.008157411853	0.019924246409	-0.002124681633	-0.025516532202
1.5	2.7	-0.015496097930	-0.007878283356	0.018994946971	-0.002049392985	-0.024563368559
1.5	2.8	-0.015144211572	-0.007582680955	0.018016669855	-0.001968829204	-0.023609371268
1.5	2.9	-0.014812477758	-0.007273831978	0.017000545406	-0.001883198885	-0.022655992300
1.5	3.0	-0.014494780230	-0.006955634797	0.015958735725	-0.001793014676	-0.021704866482
1.5	3.1	-0.014185098134	-0.006631921775	0.014903754810	-0.001699043470	-0.020757887699
1.5	3.2	-0.013878516540	-0.006306781428	0.013847777224	-0.001602273671	-0.019817238664
1.5	3.3	-0.013571015010	-0.005983992651	0.012802179309	-0.001503831505	-0.018885370163
1.5	3.4	-0.013259766743	-0.005667097793	0.011777187280	-0.001404911741	-0.017964944489
1.5	3.5	-0.012942710156	-0.005358923597	0.010781671243	-0.001306701100	-0.017058756703
1.5	3.6	-0.012618995746	-0.005062105261	0.009823057267	-0.001210303275	-0.016169644477
1.5	3.7	-0.012287941027	-0.004778176200	0.008907330039	-0.001116698094	-0.015300396771
1.5	3.8	-0.011949688811	-0.004508415075	0.008039099466	-0.001026707286	-0.014453665917
1.5	3.9	-0.011604590074	-0.004253445843	0.007221706915	-0.000940962828	-0.013631888319
1.5	4.0	-0.011253170244	-0.004013383911	0.006457345796	-0.000859915849	-0.012837216280
1.5	4.1	-0.010895989120	-0.003787882315	0.005747202172	-0.000783843621	-0.012071465357
1.5	4.2	-0.010533712044	-0.003576343951	0.005091576953	-0.000712868054	-0.011336076992
1.5	4.3	-0.010167107383	-0.003378012248	0.004489992425	-0.000646980135	-0.010632107425
1.5	4.4	-0.009796848060	-0.003191861740	0.003941320293	-0.000586077329	-0.009960229284
1.5	4.5	-0.009423814215	-0.003016966472	0.003443879727	-0.000529974185	-0.009320753285
1.5	4.6	-0.009048816334	-0.002852244753	0.002995534312	-0.000478441815	-0.008713664078
1.5	4.7	-0.008672917684	-0.002696812919	0.002593783395	-0.000431225052	-0.008138663108
1.5	4.8	-0.008297287856	-0.002549870051	0.002235848842	-0.000388050717	-0.007595215929
1.5	4.9	-0.007922881552	-0.002410388749	0.001918756547	-0.000348651008	-0.007082598343
1.5	5.0	-0.007551096046	-0.002277807659	0.001639412334	-0.000312762419	-0.006599938303
1.5	5.1	-0.007183280175	-0.002151566617	0.001394671622	-0.000280132489	-0.006146252691
1.5	5.2	-0.006820622931	-0.002031022216	0.001181398133	-0.000250520664	-0.005720478184
1.5	5.3	-0.006464507064	-0.001915841225	0.000996530780	-0.000223701630	-0.005321494990
1.5	5.4	-0.006116090422	-0.001805588151	0.000837108543	-0.000199463095	-0.004948147719
1.5	5.5	-0.005776515182	-0.001699975490	0.000700319927	-0.000177600277	-0.004599259341
1.5	5.6	-0.005446874612	-0.001598832464	0.000583526638	-0.000157925167	-0.004273643619
1.5	5.7	-0.005127935482	-0.001501843683	0.000484282118	-0.000140258947	-0.003970114971
1.5	5.8	-0.004820610821	-0.001409026392	0.000400342474	-0.000124431433	-0.003687495471
1.5	5.9	-0.004525368139	-0.001320133009	0.000329670491	-0.000110283278	-0.003424622343
1.5	6.0	-0.004242777913	-0.001235193523	0.000270433965	-0.000097665460	-0.003180352895
1.6	0.0	-0.020671146046	-0.012061752575	0.036569967132	-0.003252062260	-0.041927298343
1.6	0.1	-0.020712625464	-0.012043286922	0.036475339825	-0.003250766486	-0.041893911881
1.6	0.2	-0.020832764744	-0.011988750120	0.036195682297	-0.003246539244	-0.041793157677
1.6	0.3	-0.021019160960	-0.011900292582	0.035743451052	-0.003238506076	-0.041623813354
1.6	0.4	-0.021253298786	-0.011781359018	0.035138595128	-0.003225388873	-0.041385146024
1.6	0.5	-0.021513393018	-0.011636941791	0.034407231805	-0.003205901430	-0.041077781601
1.6	0.6	-0.021775625335	-0.011472513478	0.033579778986	-0.003178964400	-0.040703926443
1.6	0.7	-0.022016953991	-0.011294546538	0.032688776060	-0.003144020402	-0.040267163111
1.6	0.8	-0.022215809337	-0.011109258914	0.031766618355	-0.003101134412	-0.039772034366
1.6	0.9	-0.022353818340	-0.010922584556	0.030843425351	-0.003051050534	-0.039223608601
1.6	1.0	-0.022416448202	-0.010739532670	0.029945194354	-0.002995055262	-0.038627054624
1.6	1.1	-0.022393770613	-0.010564017211	0.029092374360	-0.002934818991	-0.037987308771
1.6	1.2	-0.022280519235	-0.010398450938	0.028298923127	-0.002872169554	-0.037308821870
1.6	1.3	-0.022076317912	-0.010243951394	0.027571893608	-0.002808841920	-0.036595418206
1.6	1.4	-0.021785020382	-0.010099934384	0.026911540160	-0.002746341001	-0.035850285157
1.6	1.5	-0.021414663880	-0.009964722308	0.026311904124	-0.002685782862	-0.035076062833
1.6	1.6	-0.020976437952	-0.009835379689	0.025761797694	-0.002627831341	-0.034275024616
1.6	1.7	-0.020484280007	-0.009708389736	0.025246090906	-0.002572704672	-0.033449276505
1.6	1.8	-0.019953448121	-0.009579504641	0.024747182788	-0.002520188887	-0.032600937381
1.6	1.9	-0.019399992569	-0.009444550301	0.024246540281	-0.002469729509	-0.031732253041
1.6	2.0	-0.018839400040	-0.009299476307	0.023726184877	-0.002420477739	-0.030845630870
1.6	2.1	-0.018285511891	-0.009140542759	0.023170022493	-0.002371394960	-0.029943596664
1.6	2.2	-0.017749941720	-0.008964821783	0.022564921052	-0.002321337529	-0.029028703460
1.6	2.3	-0.017241074383	-0.008769979407	0.021901468478	-0.002269136269	-0.028103427184
1.6	2.4	-0.016764123726	-0.008554741791	0.021174375242	-0.002213673987	-0.027170083190
1.6	2.5	-0.016321094891	-0.008318852386	0.020382517874	-0.002153979442	-0.026230780937
1.6	2.6	-0.015910987643	-0.008062936023	0.019528664676	-0.002089294375	-0.025287421921
1.6	2.7	-0.015530571480	-0.007788641473	0.018618932546	-0.002019129365	-0.024341733189
1.6	2.8	-0.015175055424	-0.007498531612	0.017662119939	-0.001943309792	-0.023395333959
1.6	2.9	-0.014838460982	-0.007195497238	0.016668859860	-0.001861991800	-0.022449831803
1.6	3.0	-0.014514958997	-0.006883251968	0.015650862240	-0.001775643307	-0.021506925961
1.6	3.1	-0.014199045126	-0.006565682747	0.014620165928	-0.001685031574	-0.020568496733
1.6	3.2	-0.013885739538	-0.006246489817	0.013588548522	-0.001591140011	-0.019636658231
1.6	3.3	-0.013571449407	-0.005929571056	0.012566997965	-0.001495109282	-0.018713767034
1.6	3.4	-0.013253281778	-0.005618137328	0.011565406530	-0.001398162533	-0.017802388448
1.6	3.5	-0.012929574537	-0.005315186116	0.010592361377	-0.001301521957	-0.016905227842
1.6	3.6	-0.012599382516	-0.005023057587	0.009655058765	-0.001206337498	-0.016025046196
1.6	3.7	-0.012262285724	-0.004743376603	0.008759307201	-0.001113647593	-0.015164568729
1.6	3.8	-0.011918525244	-0.004477410949	0.007909592308	-0.001024313342	-0.014326393261
1.6	3.9	-0.011568433197	-0.004225684476	0.007109175823	-0.000939015268	-0.013512909276
1.6	4.0	-0.011212652547	-0.003988394649	0.006360226963	-0.000858255976	-0.012726228885
1.6	4.1	-0.010851848197	-0.003765311360	0.005663944100	-0.000782350363	-0.011968130573
1.6	4.2	-0.010486575063	-0.003555751258	0.005020655776	-0.000711451761	-0.011240027819
1.6	4.3	-0.010117609025	-0.003359023085	0.004429956355	-0.000645588695	-0.010542953600
1.6	4.4	-0.009745634944	-0.003174201376	0.003890803980	-0.000584672681	-0.009877564866
1.6	4.5	-0.009371438886	-0.003000350368	0.003401618330	-0.000528540719	-0.009244166129
1.6	4.6	-0.008995820164	-0.002836467333	0.002960372185	-0.000476981102	-0.008642743913
1.6	4.7	-0.008619810704	-0.002681740814	0.002564678616	-0.000429739098	-0.008073009409
1.6	4.8	-0.008244500139	-0.002535376645	0.002211873288	-0.000386551566	-0.007534445215
1.6	4.9	-0.007870820622	-0.002396410468	0.001899092967	-0.000347154297	-0.007026348824
1.6	5.0	-0.007500096302	-0.002264285049	0.001623349020	-0.000311287303	-0.006547872970
1.6	5.1	-0.007133530912	-0.002138375388	0.001381592971	-0.000278687940	-0.006098060556
1.6	5.2	-0.006772551221	-0.002018337934	0.001170785334	-0.000249124839	-0.005675873782
1.6	5.3	-0.006418141314	-0.001903499013	0.000987939193	-0.000222364402	-0.005280217092
1.6	5.4	-0.006071625895	-0.001793639790	0.000830167342	-0.000198196067	-0.004909957380
1.6	5.5	-0.005734110634	-0.001688485753	0.000694720837	-0.000176408914	-0.004563936804
1.6	5.6	-0.005406522477	-0.001587735864	0.000579015198	-0.000156815148	-0.004240986663
1.6	5.7	-0.005089803688	-0.001491287020	0.000480649710	-0.000139230742	-0.003939935637
1.6	5.8	-0.004784563212	-0.001398876428	0.000397418999	-0.000123486485	-0.003659619298
1.6	5.9	-0.004491509157	-0.001310520245	0.000327317949	-0.000109421152	-0.003398885709
1.6	6.0	-0.004210968661	-0.001226023938	0.000268540817	-0.000096883051	-0.003156602490
1.7	0.0	-0.020152970558	-0.012013564562	0.036416959161	-0.003055900083	-0.041500465074
1.7	0.1	-0.020197978566	-0.011994997736	0.036320464219	-0.003055212148	-0.041468232900
1.7	0.2	-0.020327755942	-0.011939507251	0.036035236999	-0.003052810939	-0.041370674750
1.7	0.3	-0.020529332371	-0.011849487995	0.035573839925	-0.003047754801	-0.041205929500
1.7	0.4	-0.020783226960	-0.011728324043	0.034956426326	-0.003038720229	-0.040972609014
1.7	0.5	-0.021066406148	-0.011580683029	0.034209403666	-0.003024283274	-0.040670843511
1.7	0.6	-0.021354778856	-0.011412519671	0.033363553503	-0.003003260573	-0.040302552115
1.7	0.7	-0.021624044643	-0.011229776419	0.032451824964	-0.002974924225	-0.039871168963
1.7	0.8	-0.021852492504	-0.011039169477	0.031507057246	-0.002939184657	-0.039381195615
1.7	0.9	-0.022021153604	-0.010846658913	0.030559841118	-0.002896601207	-0.038837734603
1.7	1.0	-0.022114862115	-0.010657153926	0.029636676567	-0.002848312996	-0.038246071760
1.7	1.1	-0.022123696596	-0.010475094089	0.028758542502	-0.002795827185	-0.037611317825
1.7	1.2	-0.022042045794	-0.010303011724	0.027939957141	-0.002740843893	-0.036938147318
1.7	1.3	-0.021869226782	-0.010142156342	0.027188557691	-0.002685007877	-0.036230620254
1.7	1.4	-0.021608835548	-0.009992141075	0.026505196770	-0.002629758201	-0.035492133041
1.7	1.5	-0.021268739199	-0.009851598316	0.025884512056	-0.002576178510	-0.034725474429
1.7	1.6	-0.020859728258	-0.009717700843	0.025315892011	-0.002524938335	-0.033932981091
1.7	1.7	-0.020395371050	-0.009587093224	0.024784739733	-0.002476293004	-0.033116724555
1.7	1.8	-0.019890486219	-0.009455624252	0.024273923774	-0.002430097110	-0.032278688631
1.7	1.9	-0.019360724930	-0.009319272424	0.023765294835	-0.002385854979	-0.031420892362
1.7	2.0	-0.018820913639	-0.009173814360	0.023241155290	-0.002342805159	-0.030545449411
1.7	2.1	-0.018284589725	-0.009015634428	0.022685570900	-0.002299963250	-0.029654562947
1.7	2.2	-0.017762810828	-0.008841557034	0.022085435891	-0.002256205907	-0.028750483778
1.7	2.3	-0.017264043627	-0.008649441437	0.021431226198	-0.002210364503	-0.027835463886
1.7	2.4	-0.016793452618	-0.008437863251	0.020717404326	-0.002161282137	-0.026911711556
1.7	2.5	-0.016353182911	-0.008206378881	0.019942476575	-0.002107916960	-0.025981363645
1.7	2.6	-0.015942830951	-0.007955693865	0.019108741005	-0.002049410276	-0.025046467815
1.7	2.7	-0.015559741332	-0.007687371747	0.018221773514	-0.001985171753	-0.024108971346
1.7	2.8	-0.015199480256	-0.007403616321	0.017289792122	-0.001914925885	-0.023170730171
1.7	2.9	-0.014856921356	-0.007107475791	0.016322837813	-0.001838736145	-0.022233547234
1.7	3.0	-0.014526625906	-0.006802413299	0.015332043101	-0.001757013339	-0.021299242369
1.7	3.1	-0.014203198130	-0.006491895553	0.014328903874	-0.001670474081	-0.020369732369
1.7	3.2	-0.013882324818	-0.006179841274	0.013324701694	-0.001580085850	-0.019447099388
1.7	3.3	-0.013560417040	-0.005869784158	0.012329986945	-0.001486996187	-0.018533623640
1.7	3.4	-0.013234851176	-0.005564900526	0.011354277046	-0.001392452515	-0.017631775180
1.7	3.5	-0.012903956055	-0.005267928303	0.010405850791	-0.001297715769	-0.016744162774
1.7	3.6	-0.012567017906	-0.004981232359	0.009491662874	-0.001203989738	-0.015873458683
1.7	3.7	-0.012223931075	-0.004706606192	0.008617345927	-0.001112360615	-0.015022310196
1.7	3.8	-0.011874711985	-0.004444975551	0.007787272187	-0.001023759744	-0.014193248877
1.7	3.9	-0.011519930597	-0.004197041956	0.007004646598	-0.000938929284	-0.013388605955
1.7	4.0	-0.011160214684	-0.003962980930	0.006271633692	-0.000858425135	-0.012610442310
1.7	4.1	-0.010796110328	-0.003742475966	0.005589470672	-0.000782612717	-0.011860492317
1.7	4.2	-0.010428495792	-0.003535223001	0.004958559851	-0.000711698964	-0.011140133677
1.7	4.3	-0.010057733444	-0.003340220682	0.004378597325	-0.000645739258	-0.010450370829
1.7	4.4	-0.009684699232	-0.003156838990	0.003848662936	-0.000584680283	-0.009791842896
1.7	4.5	-0.009310004385	-0.002984081067	0.003367310919	-0.000528387040	-0.009164847198
1.7	4.6	-0.008934541855	-0.002821165792	0.002932655349	-0.000476658330	-0.008569373082
1.7	4.7	-0.008559150786	-0.002667197655	0.002542451538	-0.000429259641	-0.008005145027
1.7	4.8	-0.008184729946	-0.002521304022	0.002194174347	-0.000385934064	-0.007471666207
1.7	4.9	-0.007812354473	-0.002382763443	0.001885090761	-0.000346421176	-0.006968260614
1.7	5.0	-0.007443316083	-0.002251082470	0.001612340173	-0.000310462946	-0.006494110840
1.7	5.1	-0.007078705710	-0.002125599050	0.001372985291	-0.000277801154	-0.006048290797
1.7	5.2	-0.006719727474	-0.002005822473	0.001164086413	-0.000248198175	-0.005629793240
1.7	5.3	-0.006367557787	-0.001891329638	0.000982743612	-0.000221420576	-0.005237551185
1.7	5.4	-0.006023374854	-0.001781814825	0.000826147300	-0.000197250691	-0.004870456638
1.7	5.5	-0.005688284610	-0.001677041010	0.000691613533	-0.000175482496	-0.004527374636
1.7	5.6	-0.005363121019	-0.001576659392	0.000576612241	-0.000155918550	-0.004207155319
1.7	5.7	-0.005048843741	-0.001480611721	0.000478787577	-0.000138375553	-0.003908644043
1.7	5.8	-0.004746063993	-0.001388664008	0.000395970669	-0.000122680706	-0.003630689948
1.7	5.9	-0.004455374857	-0.001300740542	0.000326185639	-0.000108667022	-0.003372152933
1.7	6.0	-0.004177171019	-0.001216724784	0.000267649872	-0.000096184887	-0.003131911220
1.8	0.0	-0.019513443532	-0.011970751974	0.036358310716	-0.002841085962	-0.041059916312
1.8	0.1	-0.019563004016	-0.011951744055	0.036259058775	-0.002841244471	-0.041029074265
1.8	0.2	-0.019706233517	-0.011895182037	0.035965628746	-0.002841367559	-0.040935312667
1.8	0.3	-0.019928661554	-0.011803119575	0.035490797132	-0.002840430757	-0.040775908353
1.8	0.4	-0.020209479003	-0.011678997748	0.034855088951	-0.002836968145	-0.040548602062
1.8	0.5	-0.020524374435	-0.011527502487	0.034085424738	-0.002829376529	-0.040252920157
1.8	0.6	-0.020847780757	-0.011354317141	0.033213201571	-0.002816219133	-0.039890446054
1.8	0.7	-0.021154799383	-0.011165864803	0.032272054307	-0.002796519712	-0.039464469175
1.8	0.8	-0.021422383425	-0.010968563971	0.031295547608	-0.002769906265	-0.038979460798
1.8	0.9	-0.021630909850	-0.010768679378	0.030315022882	-0.002736672673	-0.038440580680
1.8	1.0	-0.021764796265	-0.010571606210	0.029357742911	-0.002697684132	-0.037853248835
1.8	1.1	-0.021813081779	-0.010381496852	0.028445455755	-0.002654250657	-0.037222790025
1.8	1.2	-0.021769905735	-0.010201315025	0.027593445847	-0.002607891939	-0.036554144618
1.8	1.3	-0.021634427758	-0.010032716031	0.026810105752	-0.002560153863	-0.035851663616
1.8	1.4	-0.021409889270	-0.009875469122	0.026097018684	-0.002512423934	-0.035119014898
1.8	1.5	-0.021104014326	-0.009728534892	0.025449512501	-0.002465793324	-0.034359198610
1.8	1.6	-0.020727301046	-0.009589222440	0.024857606355	-0.002421012975	-0.033574671985
1.8	1.7	-0.020292992261	-0.009454294513	0.024307255716	-0.002378437851	-0.032767515613
1.8	1.8	-0.019815660841	-0.009319762891	0.023781781804	-0.002338070052	-0.031939609702
1.8	1.9	-0.019310577916	-0.009181625657	0.023263373826	-0.002299557848	-0.031092768237
1.8	2.0	-0.018792287377	-0.009035745331	0.022734544249	-0.002262265251	-0.030228821044
1.8	2.1	-0.018273862883	-0.008878331975	0.022179429438	-0.002225315196	-0.029349645150
1.8	2.2	-0.017766316500	-0.008706342243	0.021584850527	-0.002187654336	-0.028457170448
1.8	2.3	-0.017277737908	-0.008517319122	0.020941065515	-0.002148109689	-0.027553374612
1.8	2.4	-0.016813559409	-0.008309953648	0.020242181898	-0.002105500423	-0.026640287236
1.8	2.5	-0.016376070010	-0.008083628906	0.019486230421	-0.002058689501	-0.025719982024
1.8	2.6	-0.015965292235	-0.007838953140	0.018674925337	-0.002006701497	-0.024794562934
1.8	2.7	-0.015578999475	-0.007577277893	0.017813232353	-0.001948823707	-0.023866130228
1.8	2.8	-0.015213522305	-0.007300805880	0.016908663813	-0.001884635344	-0.022936744894
1.8	2.9	-0.014864229516	-0.007012314638	0.015970590778	-0.001814088856	-0.022008416801
1.8	3.0	-0.014526195913	-0.006715061261	0.015009490755	-0.001737498526	-0.021083126880
1.8	3.1	-0.014194747391	-0.006412611700	0.014036250989	-0.001655505545	-0.020162881135
1.8	3.2	-0.013865559551	-0.006108334359	0.013061605863	-0.001569052348	-0.019249778708
1.8	3.3	-0.013535574433	-0.005805871093	0.012095630414	-0.001479276008	-0.018346057746
1.8	3.4	-0.013202191839	-0.005508090193	0.011147443673	-0.001387435763	-0.017454109557
1.8	3.5	-0.012864098517	-0.005217814407	0.010225004150	-0.001294838817	-0.016576449443
1.8	3.6	-0.012520640361	-0.004937269858	0.009335024050	-0.001202739285	-0.015715655268
1.8	3.7	-0.012171591782	-0.004667979456	0.008482967362	-0.001112292987	-0.014874286701
1.8	3.8	-0.011817377658	-0.004411190926	0.007673101785	-0.001024492840	-0.014054795677
1.8	3.9	-0.011458391975	-0.004167410602	0.006908613060	-0.000940151294	-0.013259443139
1.8	4.0	-0.011095363563	-0.003936916390	0.006191668130	-0.000859885693	-0.012490229611
1.8	4.1	-0.010728746302	-0.003719355154	0.005523575290	-0.000784128745	-0.011748837693
1.8	4.2	-0.010359291738	-0.003514399516	0.004904838797	-0.000713128901	-0.011036602118
1.8	4.3	-0.009987608587	-0.003321403020	0.004335284835	-0.000646994081	-0.010354496322
1.8	4.4	-0.009614226156	-0.003139518622	0.003814142452	-0.000585709730	-0.009703140256
1.8	4.5	-0.009239818452	-0.002967964158	0.003340126681	-0.000529157947	-0.009082823027
1.8	4.6	-0.008865162941	-0.002805972294	0.002911516524	-0.000477168250	-0.008493538921
1.8	4.7	-0.008490905096	-0.002652591886	0.002526230920	-0.000429516083	-0.007935028048
1.8	4.8	-0.008118182094	-0.002507300840	0.002181899925	-0.000385963451	-0.007406817729
1.8	4.9	-0.007747772582	-0.002369204854	0.001875945021	-0.000346251256	-0.006908261494
1.8	5.0	-0.007380938661	-0.002237874666	0.001605634491	-0.000310122865	-0.006438575622
1.8	5.1	-0.007018735376	-0.002112694551	0.001368154866	-0.000277326582	-0.005996869109
1.8	5.2	-0.006662352437	-0.001993240303	0.001160674041	-0.000247618364	-0.005582167811
1.8	5.3	-0.006312877834	-0.001879059924	0.000980384656	-0.000220766246	-0.005193436320
1.8	5.4	-0.005971469142	-0.001769882448	0.000824555874	-0.000196548209	-0.004829594360
1.8	5.5	-0.005639138655	-0.001665422273	0.000690569329	-0.000174754484	-0.004489531227
1.8	5.6	-0.005316750010	-0.001565396326	0.000575948671	-0.000155184616	-0.004172117739
1.8	5.7	-0.005005251749	-0.001469766085	0.000478381192	-0.000137650310	-0.003876216546
1.8	5.8	-0.004705138784	-0.001378202346	0.000395732020	-0.000121977102	-0.003600691355
1.8	5.9	-0.004417085708	-0.001290728335	0.000326051573	-0.000107994427	-0.003344414519
1.8	6.0	-0.004141426400	-0.001207179353	0.000267577124	-0.000095549481	-0.003106274689
1.9	0.0	-0.018794732950	-0.011928902466	0.036359937125	-0.002621053922	-0.040604713686
1.9	0.1	-0.018849937960	-0.011909450158	0.036257328695	-0.002622255187	-0.040575561310
1.9	0.2	-0.019009503629	-0.011851620335	0.035953921849	-0.002625452043	-0.040486353100
1.9	0.3	-0.019257296429	-0.011757361347	0.035462787800	-0.002629513224	-0.040333209658
1.9	0.4	-0.019570528346	-0.011629940048	0.034804949435	-0.002632776873	-0.040112760859
1.9	0.5	-0.019923148002	-0.011473967424	0.034007998802	-0.002633364239	-0.039823815142
1.9	0.6	-0.020288396856	-0.011295399047	0.033104133659	-0.002629529393	-0.039467602074
1.9	0.7	-0.020639709940	-0.011100390348	0.032127864985	-0.002619914090	-0.039047270487
1.9	0.8	-0.020953153741	-0.010895763181	0.031113686534	-0.002603790148	-0.038567286945
1.9	0.9	-0.021207809817	-0.010687731036	0.030093884356	-0.002581081895	-0.038032881242
1.9	1.0	-0.021387351149	-0.010482060442	0.029096669134	-0.002552334827	-0.037449625013
1.9	1.1	-0.021480068375	-0.010283131293	0.028144721030	-0.002518589516	-0.036823068596
1.9	1.2	-0.021479706755	-0.010094313655	0.027254228664	-0.002481182288	-0.036158439476
1.9	1.3	-0.021384676283	-0.009917165156	0.026434446603	-0.002441545064	-0.035460412666
1.9	1.4	-0.021198387534	-0.009752138294	0.025687766372	-0.002401041939	-0.034732973673
1.9	1.5	-0.020928030058	-0.009598058436	0.025010253605	-0.002360833476	-0.033979391752
1.9	1.6	-0.020584320893	-0.009452814962	0.024392577343	-0.002321787894	-0.033202295379
1.9	1.7	-0.020180241982	-0.009313207987	0.023821236833	-0.002284446172	-0.032403824656
1.9	1.8	-0.019730250179	-0.009175426421	0.023279976571	-0.002249009375	-0.031585790953
1.9	1.9	-0.019249292021	-0.009035406418	0.022751274021	-0.002215331055	-0.030749828570
1.9	2.0	-0.018751793667	-0.008889112919	0.022217785259	-0.002182966462	-0.029897499544
1.9	2.1	-0.018250622060	-0.008732724150	0.021663642088	-0.002151179874	-0.029030360124
1.9	2.2	-0.017756577751	-0.008563071530	0.021075511395	-0.002119003503	-0.028150014114
1.9	2.3	-0.017277694686	-0.008377595813	0.020443351120	-0.002085300972	-0.027258149021
1.9	2.4	-0.016819429273	-0.008174853416	0.019760835446	-0.002048836845	-0.026356574459
1.9	2.5	-0.016384398001	-0.007954199819	0.019025445355	-0.002008396364	-0.025447247174
1.9	2.6	-0.015972873072	-0.007715996421	0.018238253120	-0.001962873460	-0.024532256310
1.9	2.7	-0.015583178996	-0.007461525455	0.017403523038	-0.001911392829	-0.023613783750
1.9	2.8	-0.015212181671	-0.007192780984	0.016528035040	-0.001853393262	-0.022694042465
1.9	2.9	-0.014855876881	-0.006912419205	0.015620430587	-0.001788667971	-0.021775220292
1.9	3.0	-0.014509903016	-0.006623512397	0.014690489668	-0.001717416647	-0.020859463641
1.9	3.1	-0.014170054577	-0.006329422934	0.013748463134	-0.001640198230	-0.019948896546
1.9	3.2	-0.013832570416	-0.006033498897	0.012804493931	-0.001557892920	-0.019045672529
1.9	3.3	-0.013494368428	-0.005738913637	0.011868186324	-0.001471617364	-0.018152023751
1.9	3.4	-0.013153473116	-0.005448772625	0.010948248521	-0.001382659018	-0.017270289994
1.9	3.5	-0.012808452339	-0.005165526607	0.010052321494	-0.001292340863	-0.016402906363
1.9	3.6	-0.012458810880	-0.004891351182	0.009186883571	-0.001201983006	-0.015552360264
1.9	3.7	-0.012104534874	-0.004627855046	0.008357237545	-0.001112797277	-0.014721120095
1.9	3.8	-0.011745878527	-0.004376068651	0.007567590745	-0.001025849922	-0.013911550699
1.9	3.9	-0.011383494540	-0.004136717300	0.006821085034	-0.000942025182	-0.013125837092
1.9	4.0	-0.011017873050	-0.003909910010	0.006119956993	-0.000862010781	-0.012365909252
1.9	4.1	-0.010649581449	-0.003695469803	0.005465578398	-0.000786296362	-0.011633393681
1.9	4.2	-0.010279255078	-0.003493067768	0.004858584191	-0.000715192921	-0.010929578580
1.9	4.3	-0.009907347573	-0.003302041942	0.004298950949	-0.000648852878	-0.010255403701
1.9	4.4	-0.009534437279	-0.003121748148	0.003786075618	-0.000587296251	-0.009611468497
1.9	4.5	-0.009161093969	-0.002951442711	0.003318850634	-0.000530445728	-0.008998056164
1.9	4.6	-0.008787978446	-0.002790400205	0.002895734906	-0.000478146067	-0.008415167080
1.9	4.7	-0.008415723216	-0.002637789507	0.002514821392	-0.000430196361	-0.007862558740
1.9	4.8	-0.008045232235	-0.002492996456	0.002173914264	-0.000386366151	-0.007339783893
1.9	4.9	-0.007677378432	-0.002355326339	0.001870584507	-0.000346407483	-0.006846229117
1.9	5.0	-0.007313357548	-0.002224389026	0.001602244054	-0.000310066486	-0.006381146090
1.9	5.1	-0.006954098782	-0.002099530375	0.001366205229	-0.000277093696	-0.005943679939
1.9	5.2	-0.006600747709	-0.001980354784	0.001159745796	-0.000247246945	-0.005532891776
1.9	5.3	-0.006254360784	-0.001866448282	0.000980151933	-0.000220285794	-0.005147778641
1.9	5.4	-0.005916146040	-0.001757637430	0.000824771233	-0.000195990346	-0.004787289496
1.9	5.5	-0.005586906169	-0.001653473312	0.000691049738	-0.000174144009	-0.004450338586
1.9	5.6	-0.005267667075	-0.001553866558	0.000576562835	-0.000154545087	-0.004135818265
1.9	5.7	-0.004959154434	-0.001458583942	0.000479038513	-0.000136999935	-0.003842609069
1.9	5.8	-0.004662033537	-0.001367485528	0.000396373151	-0.000121331473	-0.003569589687
1.9	5.9	-0.004376841009	-0.001280469169	0.000326640532	-0.000107367145	-0.003315645226
1.9	6.0	-0.004103842977	-0.001197313895	0.000268094887	-0.000094948927	-0.003079675042
2.0	0.0	-0.018041127279	-0.011883286590	0.036385489205	-0.002408924897	-0.040134404997
2.0	0.1	-0.018102786348	-0.011863449717	0.036279238880	-0.002411286987	-0.040107288525
2.0	0.2	-0.018280805699	-0.011804390937	0.035965019745	-0.002417934274	-0.040023500233
2.0	0.3	-0.018556876420	-0.011707902023	0.035456245852	-0.002427573175	-0.039877647075
2.0	0.4	-0.018905962818	-0.011577179665	0.034774512164	-0.002438305711	-0.039664989606
2.0	0.5	-0.019299998634	-0.011416736930	0.033948174362	-0.002447918316	-0.039383517749
2.0	0.6	-0.019710551053	-0.011232510638	0.033010326625	-0.002454259002	-0.039034108038
2.0	0.7	-0.020109885499	-0.011031006085	0.031996466909	-0.002455535821	-0.038619810502
2.0	0.8	-0.020472322159	-0.010818769307	0.030942121160	-0.002450567855	-0.038145106158
2.0	0.9	-0.020776195468	-0.010602648468	0.029880629231	-0.002438857763	-0.037615318469
2.0	1.0	-0.021003704862	-0.010388189119	0.028841246447	-0.002420587575	-0.037036174615
2.0	1.1	-0.021142642013	-0.010180360851	0.027847666814	-0.002396504036	-0.036413443939
2.0	1.2	-0.021185965416	-0.009982630721	0.026917045530	-0.002367739625	-0.035752640600
2.0	1.3	-0.021131755842	-0.009796888853	0.026059541360	-0.002335632638	-0.035058775711
2.0	1.4	-0.020983295869	-0.009623931372	0.025278374264	-0.002301563304	-0.034336175457
2.0	1.5	-0.020747739476	-0.009462888848	0.024570347914	-0.002266787980	-0.033588410561
2.0	1.6	-0.020435591088	-0.009311664267	0.023926764380	-0.002232360465	-0.032818330738
2.0	1.7	-0.020059994055	-0.009167409229	0.023334636314	-0.002199048892	-0.032028172249
2.0	1.8	-0.019635362903	-0.009026420788	0.022778088431	-0.002167314310	-0.031219716235
2.0	1.9	-0.019176542353	-0.008884666772	0.022239834670	-0.002137267044	-0.030394443207
2.0	2.0	-0.018697898838	-0.008738164648	0.021702618894	-0.002108686667	-0.029553666417
2.0	2.1	-0.018212074038	-0.008582931972	0.021150509106	-0.002081010065	-0.028698641108
2.0	2.2	-0.017729853222	-0.008415778094	0.020569959405	-0.002053376808	-0.027830657725
2.0	2.3	-0.017259381210	-0.008234147884	0.019950574556	-0.002024687197	-0.026951120685
2.0	2.4	-0.016806128158	-0.008036377213	0.019285547016	-0.001993678219	-0.026061619742
2.0	2.5	-0.016372947449	-0.007821700096	0.018571756619	-0.001959038746	-0.025163965227
2.0	2.6	-0.015960301594	-0.007590218820	0.017809637865	-0.001919532399	-0.024260188241
2.0	2.7	-0.015567135648	-0.007343214428	0.017002695529	-0.001874124378	-0.023352492372
2.0	2.8	-0.015190715180	-0.007082436035	0.016156972047	-0.001822072516	-0.022443178676
2.0	2.9	-0.014827587633	-0.006810371733	0.015280369648	-0.001763020598	-0.021534564950
2.0	3.0	-0.014473956981	-0.006529962106	0.014381964857	-0.001697023826	-0.020628935906
2.0	3.1	-0.014126028979	-0.006244320803	0.013471364941	-0.001624540860	-0.019728532257
2.0	3.2	-0.013780571391	-0.005956757461	0.012558145178	-0.001546380253	-0.018835578855
2.0	3.3	-0.013434823768	-0.005670282450	0.011651427084	-0.001463639739	-0.017952328662
2.0	3.4	-0.013086956933	-0.005387796058	0.010759527553	-0.001377593977	-0.017081094452
2.0	3.5	-0.012735692277	-0.005111612134	0.009889776664	-0.001289604029	-0.016224252777
2.0	3.6	-0.012380802642	-0.004844014008	0.009048456513	-0.001201033346	-0.015384211801
2.0	3.7	-0.012022082645	-0.004586306190	0.008240732958	-0.001113156573	-0.014563352839
2.0	3.8	-0.011660013746	-0.004339686076	0.007470736300	-0.001027107288	-0.013763956682
2.0	3.9	-0.011295095760	-0.004104743447	0.006741618441	-0.000943843441	-0.012988127314
2.0	4.0	-0.010927899507	-0.003881734750	0.006055672787	-0.000864113543	-0.012237724001
2.0	4.1	-0.010558904839	-0.003670490789	0.005414372608	-0.000788473923	-0.011514312734
2.0	4.2	-0.010188595208	-0.003470658681	0.004818489099	-0.000717291114	-0.010819134512
2.0	4.3	-0.009817476153	-0.003281778323	0.004268159751	-0.000650762690	-0.010153094891
2.0	4.4	-0.009445885390	-0.003103121627	0.003762958585	-0.000588948606	-0.009516773742
2.0	4.5	-0.009074463697	-0.002934174812	0.003301962351	-0.000531802436	-0.008910448799
2.0	4.6	-0.008703529425	-0.002774013338	0.002883812828	-0.000479200627	-0.008334128289
2.0	4.7	-0.008333957782	-0.002622206392	0.002506788629	-0.000430952882	-0.007787587137
2.0	4.8	-0.007966367489	-0.002477976711	0.002168857677	-0.000386842743	-0.007270405712
2.0	4.9	-0.007601754331	-0.002340865294	0.001867749425	-0.000346635238	-0.006782003223
2.0	5.0	-0.007240963540	-0.002210237241	0.001601015158	-0.000310074752	-0.006321666705
2.0	5.1	-0.006885167942	-0.002085768925	0.001366097211	-0.000276918518	-0.005888577711
2.0	5.2	-0.006535321176	-0.001966940950	0.001160375614	-0.000246923043	-0.005481832797
2.0	5.3	-0.006192433194	-0.001853354228	0.000981229522	-0.000219847350	-0.005100461138
2.0	5.4	-0.005857574908	-0.001744751281	0.000826082195	-0.000195465205	-0.004743440617
2.0	5.5	-0.005531883803	-0.001641053697	0.000692441021	-0.000173560260	-0.004409710867
2.0	5.6	-0.005216007981	-0.001541824822	0.000577930109	-0.000153927526	-0.004098185742
2.0	5.7	-0.004910763038	-0.001446945580	0.000480315151	-0.000136368829	-0.003807763780
2.0	5.8	-0.004616864499	-0.001356346641	0.000397520888	-0.000120699932	-0.003537338814
2.0	5.9	-0.004334594799	-0.001269679124	0.000327641764	-0.000106748462	-0.003285808976
2.0	6.0	-0.004064595554	-0.001187106569	0.000268946446	-0.000094350605	-0.003052084826
2.1	0.0	-0.017296718478	-0.011829418380	0.036398802205	-0.002216569573	-0.039649532730
2.1	0.1	-0.017365228846	-0.011809210244	0.036288951356	-0.002220158304	-0.039624811655
2.1	0.2	-0.017562727938	-0.011749055488	0.035964047184	-0.002230412965	-0.039547306669
2.1	0.3	-0.017868375849	-0.011650629298	0.035437862016	-0.002245882811	-0.039409725756
2.1	0.4	-0.018254256600	-0.011516750640	0.034732582800	-0.002264385408	-0.039205703352
2.1	0.5	-0.018690501634	-0.011352172158	0.033877342193	-0.002283312400	-0.038932359269
2.1	0.6	-0.019146829420	-0.011162659569	0.032906146670	-0.002300059575	-0.038590256947
2.1	0.7	-0.019594149320	-0.010954892496	0.031855492874	-0.002312348023	-0.038182401674
2.1	0.8	-0.020005694347	-0.010735819540	0.030761953862	-0.002318495961	-0.037713332708
2.1	0.9	-0.020358034786	-0.010511933550	0.029659934235	-0.002317554043	-0.037188481428
2.1	1.0	-0.020632645426	-0.010289355441	0.028579738858	-0.002309310205	-0.036613718639
2.1	1.1	-0.020816305940	-0.010073134429	0.027546075971	-0.002294222344	-0.035995025138
2.1	1.2	-0.020901452359	-0.009867103070	0.026577054924	-0.002273225555	-0.035338178658
2.1	1.3	-0.020885829860	-0.009673448793	0.025683714727	-0.002247590039	-0.034648505755
2.1	1.4	-0.020772364583	-0.009493029455	0.024870068289	-0.002218735413	-0.033930668004
2.1	1.5	-0.020568391827	-0.009325397096	0.024133614528	-0.002188056651	-0.033188552608
2.1	1.6	-0.020284593168	-0.009168751536	0.023466240060	-0.002156833070	-0.032425248623
2.1	1.7	-0.019934130620	-0.009020319782	0.022855419496	-0.002126106944	-0.031643123391
2.1	1.8	-0.019531407678	-0.008876427372	0.022285605845	-0.002096627773	-0.030843958379
2.1	1.9	-0.019091432248	-0.008733223955	0.021739701448	-0.002068798501	-0.030029111239
2.1	2.0	-0.018628488205	-0.008586667671	0.021200492209	-0.002042634602	-0.029199678140
2.1	2.1	-0.018155372037	-0.008432898197	0.020651942534	-0.002017770972	-0.028356645403
2.1	2.2	-0.017682762861	-0.008268522441	0.020080260931	-0.001993478302	-0.027501023049
2.1	2.3	-0.017218878974	-0.008090894226	0.019474674046	-0.001968697515	-0.026633961280
2.1	2.4	-0.016769263721	-0.007898165573	0.018827877981	-0.001942136898	-0.025756839230
2.1	2.5	-0.016337041089	-0.007689472213	0.018136158137	-0.001912407958	-0.024871319055
2.1	2.6	-0.015923050919	-0.007464858181	0.017399284610	-0.001878134781	-0.023979342567
2.1	2.7	-0.015526344597	-0.007225183296	0.016620051220	-0.001838121730	-0.023083090791
2.1	2.8	-0.015144848861	-0.006972272908	0.015803775380	-0.001791455713	-0.022184895621
2.1	2.9	-0.014775544370	-0.006708430835	0.014957647567	-0.001737610030	-0.021287151071
2.1	3.0	-0.014415008022	-0.006436340294	0.014090071984	-0.001676500580	-0.020392239132
2.1	3.1	-0.014059981064	-0.006159057770	0.013210043506	-0.001608471239	-0.019502495561
2.1	3.2	-0.013707465675	-0.005879603311	0.012326601506	-0.001534250237	-0.018620213633
2.1	3.3	-0.013355155924	-0.005600994918	0.011448415677	-0.001454897109	-0.017747679574
2.1	3.4	-0.013001383573	-0.005325939599	0.010583432184	-0.001371677343	-0.016887198816
2.1	3.5	-0.012645084421	-0.005056741035	0.009738736741	-0.001285972393	-0.016041107734
2.1	3.6	-0.012285993688	-0.004795455674	0.008920393641	-0.001199179531	-0.015211752124
2.1	3.7	-0.011924084593	-0.004543480389	0.008133466730	-0.001112632070	-0.014401438864
2.1	3.8	-0.011559793222	-0.004301945204	0.007382044174	-0.001027522852	-0.013612369340
2.1	3.9	-0.011193557771	-0.004071407019	0.006669296093	-0.000944874161	-0.012846572684
2.1	4.0	-0.010825844874	-0.003852092668	0.005997583678	-0.000865497105	-0.012105838780
2.1	4.1	-0.010457184083	-0.003643993311	0.005368489962	-0.000790006151	-0.011391674583
2.1	4.2	-0.010087875380	-0.003446717659	0.004782926880	-0.000718810046	-0.010705274555
2.1	4.3	-0.009718442051	-0.003259959794	0.004241194335	-0.000652164167	-0.010047512425
2.1	4.4	-0.009349142443	-0.003083072302	0.003743041905	-0.000590162704	-0.009418949342
2.1	4.5	-0.008980367937	-0.002915448803	0.003287725950	-0.000532786749	-0.008819858335
2.1	4.6	-0.008612525984	-0.002756412769	0.002874074385	-0.000479932758	-0.008250254842
2.1	4.7	-0.008246284970	-0.002605447336	0.002500533980	-0.000431438835	-0.007709932780
2.1	4.8	-0.007882238286	-0.002461884534	0.002165238050	-0.000387093391	-0.007198498410
2.1	4.9	-0.007521311156	-0.002325304464	0.001866065987	-0.000346670737	-0.006715401943
2.1	5.0	-0.007164322957	-0.002195135427	0.001600703497	-0.000309926001	-0.006259965026
2.1	5.1	-0.006812386196	-0.002071079859	0.001366711137	-0.000276614002	-0.005831403472
2.1	5.2	-0.006466322923	-0.001952555266	0.001161570424	-0.000246490752	-0.005428847328
2.1	5.3	-0.006127376839	-0.001839446851	0.000982746051	-0.000219318970	-0.005051357068
2.1	5.4	-0.005796393196	-0.001731320668	0.000827731785	-0.000194866141	-0.004697938171
2.1	5.5	-0.005474368615	-0.001627990353	0.000694091882	-0.000172915127	-0.004367555018
2.1	5.6	-0.005162077957	-0.001529174881	0.000579495212	-0.000153256117	-0.004059142171
2.1	5.7	-0.004860334188	-0.001434768227	0.000481741768	-0.000135691338	-0.003771616391
2.1	5.8	-0.004569733501	-0.001344598391	0.000398781830	-0.000120030245	-0.003503886695
2.1	5.9	-0.004290737704	-0.001258502297	0.000328728143	-0.000106099133	-0.003254864417
2.1	6.0	-0.004023789202	-0.001176450525	0.000269861901	-0.000093728868	-0.003023471709
2.2	0.0	-0.016602657598	-0.011762931577	0.036366271101	-0.002053823048	-0.039152174074
2.2	0.1	-0.016678152944	-0.011742578409	0.036253173812	-0.002058621530	-0.039130126818
2.2	0.2	-0.016894938161	-0.011681592936	0.035918640859	-0.002072443045	-0.039059543039
2.2	0.3	-0.017229161682	-0.011581414090	0.035376781083	-0.002093651387	-0.038930877288
2.2	0.4	-0.017650359999	-0.011444977498	0.034650331642	-0.002119745609	-0.038735968534
2.2	0.5	-0.018126592777	-0.011276937450	0.033769146515	-0.002147715018	-0.038471086826
2.2	0.6	-0.018626051992	-0.011083092817	0.032768073310	-0.002174467444	-0.038136565041
2.2	0.7	-0.019118131549	-0.010870019662	0.031684529017	-0.002197208149	-0.037735432755
2.2	0.8	-0.019574896819	-0.010644867641	0.030556055708	-0.002213755557	-0.037272329328
2.2	0.9	-0.019971869278	-0.010414423700	0.029418040093	-0.002222689743	-0.036752795929
2.2	1.0	-0.020289499573	-0.010184988700	0.028301756859	-0.002223422573	-0.036182845160
2.2	1.1	-0.020513520283	-0.009961617871	0.027232844776	-0.002216117559	-0.035568629628
2.2	1.2	-0.020635914585	-0.009748491411	0.026230283966	-0.002201553306	-0.034916153834
2.2	1.3	-0.020654094067	-0.009548037810	0.025305908989	-0.002180950157	-0.034231015090
2.2	1.4	-0.020570962957	-0.009361435701	0.024464441967	-0.002155792707	-0.033518176516
2.2	1.5	-0.020393738768	-0.009188254839	0.023703995635	-0.002127660830	-0.032781818734
2.2	1.6	-0.020133428919	-0.009027055229	0.023016965111	-0.002098070023	-0.032025268777
2.2	1.7	-0.019803243425	-0.008875064633	0.022391219692	-0.002068359140	-0.031251039344
2.2	1.8	-0.019418055860	-0.008729009800	0.021811485463	-0.002039590285	-0.030460941238
2.2	1.9	-0.018992654745	-0.008584760078	0.021260808139	-0.002012455961	-0.029656246845
2.2	2.0	-0.018541742907	-0.008438605488	0.020721983845	-0.001987240165	-0.028837881099
2.2	2.1	-0.018077932518	-0.008286403008	0.020178853641	-0.001963777200	-0.028006605953
2.2	2.2	-0.017612228044	-0.008124953218	0.019617372686	-0.001941452291	-0.027163195221
2.2	2.3	-0.017152763089	-0.007951309520	0.019026395040	-0.001919269945	-0.026308578664
2.2	2.4	-0.016705321444	-0.007763572273	0.018398125637	-0.001895926406	-0.025443948402
2.2	2.5	-0.016273151329	-0.007560704754	0.017728326694	-0.001869954719	-0.024570818550
2.2	2.6	-0.015857420780	-0.007342637779	0.017016107661	-0.001839860115	-0.023691030546
2.2	2.7	-0.015457478695	-0.007110107062	0.016263616502	-0.001804281379	-0.022806706756
2.2	2.8	-0.015071497592	-0.006864679659	0.015475505030	-0.001762153874	-0.021920169089
2.2	2.9	-0.014696962102	-0.006608653846	0.014658315067	-0.001712784309	-0.021033839014
2.2	3.0	-0.014330649631	-0.006344388352	0.013819841496	-0.001655948851	-0.020150153924
2.2	3.1	-0.013969766344	-0.006074911845	0.012968522297	-0.001591865781	-0.019271511015
2.2	3.2	-0.013611665659	-0.005803141035	0.012112934105	-0.001521198232	-0.018400260497
2.2	3.3	-0.013254236991	-0.005531908858	0.011261329775	-0.001444939388	-0.017538718520
2.2	3.4	-0.012896014796	-0.005263824826	0.010421345829	-0.001364341670	-0.016689194129
2.2	3.5	-0.012536190448	-0.005001223198	0.009599831350	-0.001280799371	-0.015853999229
2.2	3.6	-0.012174311083	-0.004745842149	0.008802694734	-0.001195730149	-0.015035433519
2.2	3.7	-0.011810614739	-0.004499272605	0.008034913367	-0.001110511721	-0.014235743781
2.2	3.8	-0.011445419136	-0.004262519296	0.007300551769	-0.001026386536	-0.013457065073
2.2	3.9	-0.011079216572	-0.004036244118	0.006602810674	-0.000944424058	-0.012701359070
2.2	4.0	-0.010712313467	-0.003820589694	0.005944124322	-0.000865494149	-0.011970353945
2.2	4.1	-0.010345124793	-0.003615546875	0.005326186425	-0.000790260865	-0.011265503478
2.2	4.2	-0.009977952274	-0.003420861465	0.004750045351	-0.000719177639	-0.010587958521
2.2	4.3	-0.009611184340	-0.003236245485	0.004216155514	-0.000652531735	-0.009938562634
2.2	4.4	-0.009244962973	-0.003061074081	0.003724429857	-0.000590457796	-0.009317860952
2.2	4.5	-0.008879675649	-0.002894889106	0.003274298806	-0.000532963840	-0.008726121508
2.2	4.6	-0.008515586705	-0.002737002931	0.002864751425	-0.000479968188	-0.008163367010
2.2	4.7	-0.008153312655	-0.002586981215	0.002494396245	-0.000431319633	-0.007629408051
2.2	4.8	-0.007793340242	-0.002444154746	0.002161516083	-0.000386827259	-0.007123874321
2.2	4.9	-0.007436651500	-0.002308263174	0.001864124781	-0.000346268397	-0.006646244710
2.2	5.0	-0.007083964272	-0.002178725469	0.001600036762	-0.000309404378	-0.006195871187
2.2	5.1	-0.006736232462	-0.002055147800	0.001366912974	-0.000275996142	-0.005772001494
2.2	5.2	-0.006394405399	-0.001937141343	0.001162328860	-0.000245796888	-0.005373796029
2.2	5.3	-0.006059594395	-0.001824505538	0.000983826199	-0.000218571324	-0.005000343732
2.2	5.4	-0.005732708809	-0.001716908024	0.000828962189	-0.000194086740	-0.004650676235
2.2	5.5	-0.005414610997	-0.001614059848	0.000695352171	-0.000172122548	-0.004323780773
2.2	5.6	-0.005106169921	-0.001515798986	0.000580705180	-0.000152464014	-0.004018612101
2.2	5.7	-0.004808067580	-0.001421904091	0.000482851990	-0.000134910986	-0.003734104493
2.2	5.8	-0.004520937010	-0.001332243830	0.000399765761	-0.000119276474	-0.003469182468
2.2	5.9	-0.004245252492	-0.001246680049	0.000329575697	-0.000105377488	-0.003222770653
2.2	6.0	-0.003981542290	-0.001165265648	0.000270574271	-0.000093047589	-0.002993803324
2.3	0.0	-0.015995391658	-0.011680177280	0.036258975952	-0.001927842554	-0.038646347776
2.3	0.1	-0.016077166174	-0.011659652373	0.036143270572	-0.001933760269	-0.038627024104
2.3	0.2	-0.016311354915	-0.011598075761	0.035801003304	-0.001950881646	-0.038563400812
2.3	0.3	-0.016671242350	-0.011496876523	0.035246561899	-0.001977392065	-0.038443535661
2.3	0.4	-0.017123531546	-0.011358717191	0.034503134857	-0.002010457196	-0.038257492016
2.3	0.5	-0.017634410516	-0.011188104195	0.033601173151	-0.002046663917	-0.038000815555
2.3	0.6	-0.018171033835	-0.010991103515	0.032576217401	-0.002082430244	-0.037673717477
2.3	0.7	-0.018701471339	-0.010774145292	0.031466444973	-0.002114457595	-0.037279313426
2.3	0.8	-0.019196828284	-0.010544592473	0.030310199777	-0.002140079586	-0.036822356002
2.3	0.9	-0.019631497232	-0.010309241019	0.029143686203	-0.002157445124	-0.036308497293
2.3	1.0	-0.019985091274	-0.010074616661	0.027998986646	-0.002165601471	-0.035743859787
2.3	1.1	-0.020242677898	-0.009846007250	0.026902514870	-0.002164460831	-0.035134724688
2.3	1.2	-0.020395486613	-0.009627531692	0.025873974715	-0.002154667011	-0.034487262625
2.3	1.3	-0.020440848968	-0.009421998072	0.024925859981	-0.002137430422	-0.033807280455
2.3	1.4	-0.020381452572	-0.009230634001	0.024063476210	-0.002114318580	-0.033099976201
2.3	1.5	-0.020224884148	-0.009053447034	0.023285436747	-0.002087102210	-0.032369771651
2.3	1.6	-0.019982067959	-0.008888865559	0.022584549240	-0.002057548403	-0.031620203236
2.3	1.7	-0.019666677727	-0.008734454669	0.021949000588	-0.002027297918	-0.030853925727
2.3	1.8	-0.019293658629	-0.008586878393	0.021363731400	-0.001997713187	-0.030072798448
2.3	1.9	-0.018878369163	-0.008442421519	0.020811893617	-0.001969789590	-0.029278051672
2.3	2.0	-0.018435216074	-0.008296953403	0.020276275583	-0.001944051212	-0.028470487042
2.3	2.1	-0.017977347184	-0.008146717766	0.019740594811	-0.001920526831	-0.027650697397
2.3	2.2	-0.017515571763	-0.007988125208	0.019190572523	-0.001898747060	-0.026819272018
2.3	2.3	-0.017058346167	-0.007818353591	0.018614724018	-0.001877759001	-0.025976957594
2.3	2.4	-0.016611644814	-0.007635424368	0.018004826622	-0.001856262850	-0.025124784219
2.3	2.5	-0.016178752787	-0.007438046005	0.017356146934	-0.001832724026	-0.024264129690
2.3	2.6	-0.015761108986	-0.007226082548	0.016667247015	-0.001805545384	-0.023396728070
2.3	2.7	-0.015358286510	-0.007000122066	0.015939702942	-0.001773239270	-0.022524628117
2.3	2.8	-0.014968695940	-0.006761593088	0.015177591447	-0.001734584432	-0.021650109867
2.3	2.9	-0.014589977675	-0.006512540699	0.014386898167	-0.001688749063	-0.020775586080
2.3	3.0	-0.014219385288	-0.006255398258	0.013574892448	-0.001635369663	-0.019903509815
2.3	3.1	-0.013854359313	-0.005993050061	0.012749566175	-0.001574564864	-0.019036310563
2.3	3.2	-0.013492404469	-0.005728205532	0.011919073179	-0.001506902360	-0.018176369756
2.3	3.3	-0.013131669669	-0.005463656790	0.011091341000	-0.001433327938	-0.017326025941
2.3	3.4	-0.012770846790	-0.005201936600	0.010273747696	-0.001355063987	-0.016487593899
2.3	3.5	-0.012409177784	-0.004945262767	0.009472951536	-0.001273495581	-0.015663370972
2.3	3.6	-0.012046252937	-0.004695312164	0.008694740596	-0.001190056488	-0.014855624881
2.3	3.7	-0.011682466310	-0.004453790257	0.007944031630	-0.001106149561	-0.014066558121
2.3	3.8	-0.011317914718	-0.004221485615	0.007224874983	-0.001023049926	-0.013298254159
2.3	3.9	-0.010952985673	-0.003999025113	0.006540529773	-0.000941870409	-0.012552619924
2.3	4.0	-0.010588145258	-0.003786782370	0.005893482923	-0.000863514174	-0.011831331637
2.3	4.1	-0.010223741333	-0.003584797931	0.005285538721	-0.000788685203	-0.011135796921
2.3	4.2	-0.009859781988	-0.003392648921	0.004717869784	-0.000717872956	-0.010467129894
2.3	4.3	-0.009496559400	-0.003210082938	0.004191068629	-0.000651397939	-0.009826147151
2.3	4.4	-0.009134371263	-0.003036773281	0.003705193924	-0.000589413831	-0.009213378075
2.3	4.5	-0.008773198123	-0.002871974631	0.003259823288	-0.000531960062	-0.008629086717
2.3	4.6	-0.008413581395	-0.002715401173	0.002854090806	-0.000478969780	-0.008073301247
2.3	4.7	-0.008055839386	-0.002566431759	0.002486743247	-0.000430305678	-0.007545845196
2.3	4.8	-0.007700563676	-0.002424594058	0.002156189736	-0.000385790759	-0.007046368596
2.3	4.9	-0.007348470833	-0.002289459644	0.001860569488	-0.000345207224	-0.006574373453
2.3	5.0	-0.007000347769	-0.002160579279	0.001597794107	-0.000308324209	-0.006129238388
2.3	5.1	-0.006657272981	-0.002037748226	0.001365618995	-0.000274905577	-0.005710238172
2.3	5.2	-0.006319975217	-0.001920406764	0.001161698523	-0.000244707487	-0.005316559488
2.3	5.3	-0.005989528465	-0.001808360262	0.000983640903	-0.000217492580	-0.004947316528
2.3	5.4	-0.005666879957	-0.001701341669	0.000829058215	-0.000193032003	-0.004601564501
2.3	5.5	-0.005352933846	-0.001599134188	0.000695610239	-0.000171098535	-0.004278311361
2.3	5.6	-0.005048418025	-0.001501446015	0.000581041213	-0.000151481948	-0.003976531275
2.3	5.7	-0.004754143221	-0.001408200748	0.000483209233	-0.000133976456	-0.003695175249
2.3	5.8	-0.004470634651	-0.001319165549	0.000400108118	-0.000118394169	-0.003433183051
2.3	5.9	-0.004198487555	-0.001234325203	0.000329882245	-0.000104551549	-0.003189493048
2.3	6.0	-0.003937894808	-0.001153397997	0.000270834878	-0.000092279416	-0.002963052273
2.4	0.0	-0.015504761677	-0.011578542074	0.036054440249	-0.001842696367	-0.038137963484
2.4	0.1	-0.015591373319	-0.011557798521	0.035937000374	-0.001849587266	-0.038120987907
2.4	0.2	-0.015839406510	-0.011496124616	0.035589588683	-0.001869559545	-0.038063311033
2.4	0.3	-0.016219159528	-0.011394421541	0.035026776394	-0.001900615662	-0.037950898719
2.4	0.4	-0.016695399386	-0.011255442815	0.034272063455	-0.001939626626	-0.037772393401
2.4	0.5	-0.017232907948	-0.011083579747	0.033356308237	-0.001982788208	-0.037522848230
2.4	0.6	-0.017797781522	-0.010884797666	0.032315529832	-0.002026068179	-0.037202445509
2.4	0.7	-0.018357455105	-0.010665773437	0.031188437258	-0.002065718942	-0.036814399984
2.4	0.8	-0.018882044892	-0.010433801223	0.030013935617	-0.002098625071	-0.036363554215
2.4	0.9	-0.019345192572	-0.010195815880	0.028828810236	-0.002122555276	-0.035855631651
2.4	1.0	-0.019725503945	-0.009958165363	0.027665721404	-0.002136243293	-0.035296816693
2.4	1.1	-0.020007733163	-0.009726512907	0.026551641369	-0.002139398958	-0.034693462668
2.4	1.2	-0.020182469587	-0.009504877411	0.025506800089	-0.002132559066	-0.034051833199
2.4	1.3	-0.020246945340	-0.009296323446	0.024544170791	-0.002116936980	-0.033377855705
2.4	1.4	-0.020203968005	-0.009102352699	0.023669485545	-0.002094216160	-0.032676884691
2.4	1.5	-0.020060849843	-0.008922723805	0.022881723671	-0.002066346398	-0.031953503310
2.4	1.6	-0.019829097959	-0.008756338379	0.022173996139	-0.002035350040	-0.031211405679
2.4	1.7	-0.019522551024	-0.008600777166	0.021534723203	-0.002003136479	-0.030453360581
2.4	1.8	-0.019156441402	-0.008452791655	0.020949004421	-0.001971365763	-0.029681288404
2.4	1.9	-0.018746283899	-0.008308660045	0.020400067738	-0.001941285410	-0.028896406182
2.4	2.0	-0.018306848941	-0.008164423723	0.019870690197	-0.001913667980	-0.028099447435
2.4	2.1	-0.017851370112	-0.008016253831	0.019344486875	-0.001888710511	-0.027290892644
2.4	2.2	-0.017390817896	-0.007860535234	0.018806986299	-0.001866072435	-0.026471196526
2.4	2.3	-0.016933864312	-0.007694460464	0.018246428280	-0.001844864652	-0.025640967476
2.4	2.4	-0.016486458887	-0.007515802531	0.017654242010	-0.001823794273	-0.024801104093
2.4	2.5	-0.016052251177	-0.007323393048	0.017025292273	-0.001801285210	-0.023952865192
2.4	2.6	-0.015632692231	-0.007116844753	0.016357699627	-0.001775662343	-0.023097884761
2.4	2.7	-0.015227543670	-0.006896670113	0.015652580588	-0.001745325179	-0.022238128966
2.4	2.8	-0.014835335966	-0.006664127010	0.014913553479	-0.001708942255	-0.021375820181
2.4	2.9	-0.014454005871	-0.006421276102	0.014146162990	-0.001665557435	-0.020513335324
2.4	3.0	-0.014080935228	-0.006170405557	0.013357270753	-0.001614688715	-0.019653111709
2.4	3.1	-0.013713599590	-0.005914167432	0.012554505008	-0.001556357694	-0.018797579472
2.4	3.2	-0.013349853446	-0.005655378654	0.011745708892	-0.001491055199	-0.017949128484
2.4	3.3	-0.012987858672	-0.005396638622	0.010938556023	-0.001419669928	-0.017110106145
2.4	3.4	-0.012626402751	-0.005140429559	0.010140236621	-0.001343381640	-0.016282828173
2.4	3.5	-0.012264819194	-0.004888930765	0.009357256044	-0.001263560864	-0.015469583609
2.4	3.6	-0.011902847730	-0.004643912191	0.008595320891	-0.001181636063	-0.014672620368
2.4	3.7	-0.011540555845	-0.004406749786	0.007859322070	-0.001099017171	-0.013894110958
2.4	3.8	-0.011178208952	-0.004178420863	0.007153310742	-0.001016997185	-0.013136101646
2.4	3.9	-0.010816243307	-0.003959660962	0.006480584366	-0.000936707410	-0.012400459301
2.4	4.0	-0.010454739269	-0.003750542704	0.005843699057	-0.000859075295	-0.011688820327
2.4	4.1	-0.010094110332	-0.003551276372	0.005244548604	-0.000784827140	-0.011002555424
2.4	4.2	-0.009734347141	-0.003361527938	0.004684410272	-0.000714481140	-0.010342748335
2.4	4.3	-0.009375772094	-0.003181191706	0.004163988994	-0.000648376020	-0.009710193362
2.4	4.4	-0.009018288982	-0.003009664470	0.003683466913	-0.000586686221	-0.009105405204
2.4	4.5	-0.008662021900	-0.002846450147	0.003242536096	-0.000529464817	-0.008528643032
2.4	4.6	-0.008307321251	-0.002691170308	0.002840448468	-0.000476661654	-0.007979937756
2.4	4.7	-0.007954726044	-0.002543506775	0.002476058324	-0.000428155208	-0.007459122385
2.4	4.8	-0.007604405312	-0.002402661417	0.002147887183	-0.000383770368	-0.006965860711
2.4	4.9	-0.007257381944	-0.002268564266	0.001854158769	-0.000343302739	-0.006499673708
2.4	5.0	-0.006914204746	-0.002140588781	0.001592871847	-0.000306527358	-0.006059960455
2.4	5.1	-0.006575863249	-0.002018493107	0.001361855765	-0.000273208892	-0.005646017016
2.4	5.2	-0.006243396726	-0.001902065486	0.001158828749	-0.000243107959	-0.005257052030
2.4	5.3	-0.005917480707	-0.001790745626	0.000981453312	-0.000215987462	-0.004892200930
2.4	5.4	-0.005599247173	-0.001684474937	0.000827386956	-0.000191620430	-0.004550538762
2.4	5.5	-0.005289547665	-0.001583001819	0.000694326811	-0.000169779851	-0.004231092806
2.4	5.6	-0.004989150814	-0.001486088444	0.000580047405	-0.000150255129	-0.003932854646
2.4	5.7	-0.004698796377	-0.001393592399	0.000482430963	-0.000132843249	-0.003654791692
2.4	5.8	-0.004418995896	-0.001305278706	0.000399490225	-0.000117348764	-0.003395858652
2.4	5.9	-0.004150362096	-0.001221146649	0.000329384174	-0.000103591464	-0.003155008157
2.4	6.0	-0.003893146140	-0.001140970995	0.000270427145	-0.000091401880	-0.002931200411
2.5	0.0	-0.015151098525	-0.011455925669	0.035737907356	-0.001799346945	-0.037633733266
2.5	0.1	-0.015240787308	-0.011435412903	0.035619777529	-0.001807000033	-0.037618151901
2.5	0.2	-0.015496861963	-0.011373930526	0.035270312243	-0.001829204648	-0.037564039032
2.5	0.3	-0.015888304127	-0.011272417061	0.034704153439	-0.001863791839	-0.037456248667
2.5	0.4	-0.016378844599	-0.011133629262	0.033944928965	-0.001907395074	-0.037282749229
2.5	0.5	-0.016932391675	-0.010961815046	0.033023672317	-0.001955850943	-0.037038398002
2.5	0.6	-0.017514683274	-0.010763142462	0.031976617595	-0.002004769281	-0.036723389126
2.5	0.7	-0.018092339509	-0.010544083521	0.030842716238	-0.002050010310	-0.036340961915
2.5	0.8	-0.018634957626	-0.010312044553	0.029661143269	-0.002088086542	-0.035895969801
2.5	0.9	-0.019115325796	-0.010073708438	0.028468969590	-0.002116454414	-0.035394132533
2.5	1.0	-0.019511782466	-0.009835699208	0.027299153595	-0.002133610581	-0.034841626272
2.5	1.1	-0.019808369240	-0.009603447634	0.026178965457	-0.002139086776	-0.034244800287
2.5	1.2	-0.019995624406	-0.009381245343	0.025128923644	-0.002133371325	-0.033609931382
2.5	1.3	-0.020070547861	-0.009172149389	0.024162273256	-0.002117695303	-0.032942976425
2.5	1.4	-0.020035762696	-0.008977567332	0.023284993816	-0.002093846589	-0.032249342590
2.5	1.5	-0.019898910822	-0.008797559493	0.022496284349	-0.002063950059	-0.031533685620
2.5	1.6	-0.019671586447	-0.008631000762	0.021789442524	-0.002030247651	-0.030799780558
2.5	1.7	-0.019367954144	-0.008475629113	0.021153038623	-0.001994892841	-0.030050470812
2.5	1.8	-0.019003488496	-0.008328259807	0.020572278990	-0.001959784466	-0.029287723213
2.5	1.9	-0.018594050266	-0.008185310863	0.020030448529	-0.001926416167	-0.028512771765
2.5	2.0	-0.018154467934	-0.008042717314	0.019510322308	-0.001895750238	-0.027726322690
2.5	2.1	-0.017698236656	-0.007896736023	0.018995451575	-0.001868150906	-0.026928801301
2.5	2.2	-0.017236536553	-0.007743814344	0.018471235911	-0.001843378208	-0.026120579912
2.5	2.3	-0.016778124232	-0.007581052089	0.017925725082	-0.001820619953	-0.025302177272
2.5	2.4	-0.016329062395	-0.007406163866	0.017350105006	-0.001798605954	-0.024474397581
2.5	2.5	-0.015893167082	-0.007217980202	0.016738955396	-0.001775735569	-0.023638406706
2.5	2.6	-0.015471924453	-0.007015977933	0.016090083415	-0.001750279904	-0.022795750031
2.5	2.7	-0.015065305834	-0.006800688327	0.015404279543	-0.001720579326	-0.021948317724
2.5	2.8	-0.014671823211	-0.006573183855	0.014684828795	-0.001685204607	-0.021098263545
2.5	2.9	-0.014289475301	-0.006335435993	0.013936984568	-0.001643114318	-0.020247909557
2.5	3.0	-0.013915909481	-0.006089833237	0.013167321548	-0.001593743870	-0.019399653922
2.5	3.1	-0.013548512274	-0.005838788928	0.012383203004	-0.001537026453	-0.018555899896
2.5	3.2	-0.013185101296	-0.005584962736	0.011592268410	-0.001473383563	-0.017719023407
2.5	3.3	-0.012824039626	-0.005331051836	0.010802021711	-0.001403644750	-0.016891364751
2.5	3.4	-0.012464154922	-0.005079498003	0.010019525745	-0.001328947690	-0.016075234974
2.5	3.5	-0.012104636603	-0.004832295758	0.009251199630	-0.001250623449	-0.015272917026
2.5	3.6	-0.011745444404	-0.004591415098	0.008502706541	-0.001170088389	-0.014486647459
2.5	3.7	-0.011386459310	-0.004358049594	0.007778903767	-0.001088732298	-0.013718581186
2.5	3.8	-0.011027892494	-0.004133186619	0.007083886338	-0.001007849088	-0.012970743124
2.5	3.9	-0.010670143853	-0.003917569920	0.006420968269	-0.000928569400	-0.012244972801
2.5	4.0	-0.010313308375	-0.003711362390	0.005792767871	-0.000851834224	-0.011542879632
2.5	4.1	-0.009957613678	-0.003514685534	0.005201248688	-0.000778369446	-0.010865807387
2.5	4.2	-0.009603163984	-0.003327404824	0.004647765239	-0.000708707892	-0.010214816508
2.5	4.3	-0.009249854898	-0.003149086403	0.004133110886	-0.000643197205	-0.009590682177
2.5	4.4	-0.008897778565	-0.002979391038	0.003657549353	-0.000582029385	-0.008993907494
2.5	4.5	-0.008547051319	-0.002817907715	0.003220859772	-0.000525258966	-0.008424744410
2.5	4.6	-0.008197884236	-0.002664181316	0.002822372894	-0.000472851897	-0.007883223917
2.5	4.7	-0.007850688525	-0.002517844469	0.002461033418	-0.000424694435	-0.007369183039
2.5	4.8	-0.007505788615	-0.002378298604	0.002135424492	-0.000380619782	-0.006882294721
2.5	4.9	-0.007164016523	-0.002245338217	0.001843840941	-0.000340427703	-0.006422091544
2.5	5.0	-0.006826042038	-0.002118495822	0.001584342264	-0.000303901662	-0.005987986818
2.5	5.1	-0.006492757415	-0.001997468816	0.001354811941	-0.000270808328	-0.005579292211
2.5	5.2	-0.006165051507	-0.001881921482	0.001153015851	-0.000240912837	-0.005195233039
2.5	5.3	-0.005843856163	-0.001771567070	0.000976657953	-0.000213985540	-0.004834961506
2.5	5.4	-0.005530177431	-0.001666245953	0.000823431390	-0.000189793432	-0.004497569436
2.5	5.5	-0.005224846163	-0.001565691246	0.000691063669	-0.000168117929	-0.004182100657
2.5	5.6	-0.004928564526	-0.001469610221	0.000577354956	-0.000148746573	-0.003887562688
2.5	5.7	-0.004642164380	-0.001377961504	0.000480208922	-0.000131473349	-0.003612938449
2.5	5.8	-0.004366179240	-0.001290528543	0.000397656169	-0.000116109101	-0.003357197766
2.5	5.9	-0.004101053214	-0.001207141684	0.000327870395	-0.000102474191	-0.003119307735
2.5	6.0	-0.003847275612	-0.001127816170	0.000269178050	-0.000090395150	-0.002898242342
2.6	0.0	-0.014943727234	-0.011312318864	0.035303040270	-0.001795798391	-0.037138650249
2.6	0.1	-0.015033479058	-0.011291851269	0.035185353635	-0.001803956893	-0.037123024531
2.6	0.2	-0.015290395426	-0.011230952899	0.034837199991	-0.001827650298	-0.037068992221
2.6	0.3	-0.015683542396	-0.011130264990	0.034273167293	-0.001864584608	-0.036961860091
2.6	0.4	-0.016177093771	-0.010992773887	0.033516807456	-0.001911173913	-0.036789953426
2.6	0.5	-0.016734930933	-0.010822706152	0.032599071097	-0.001963026673	-0.036548269205
2.6	0.6	-0.017322212167	-0.010625894813	0.031556106183	-0.002015461998	-0.036236961538
2.6	0.7	-0.017905525543	-0.010409101504	0.030426786092	-0.002064045735	-0.035859164395
2.6	0.8	-0.018453678551	-0.010179262728	0.029250224591	-0.002105023457	-0.035419616957
2.6	0.9	-0.018939371874	-0.009943274162	0.028063452200	-0.002135617415	-0.034923932497
2.6	1.0	-0.019340395126	-0.009707466001	0.026899410866	-0.002154147173	-0.034378192818
2.6	1.1	-0.019640757502	-0.009477434483	0.025785378628	-0.002160041037	-0.033788660610
2.6	1.2	-0.019830575844	-0.009257206732	0.024741903747	-0.002153738581	-0.033161534277
2.6	1.3	-0.019906927466	-0.009049977210	0.023782278496	-0.002136521949	-0.032502706803
2.6	1.4	-0.019872373514	-0.008857107150	0.022912542023	-0.002110271869	-0.031817536518
2.6	1.5	-0.019734695998	-0.008678761602	0.022131961903	-0.002077244361	-0.031110651937
2.6	1.6	-0.019505623742	-0.008513834747	0.021433908364	-0.002039870953	-0.030385826406
2.6	1.7	-0.019199420632	-0.008360022838	0.020807022417	-0.002000499701	-0.029645920509
2.6	1.8	-0.018831894825	-0.008214318538	0.020236574470	-0.001961223296	-0.028892927462
2.6	1.9	-0.018419068286	-0.008073147471	0.019705895015	-0.001923713001	-0.028128102829
2.6	2.0	-0.017976131968	-0.007932650204	0.019197781643	-0.001889096001	-0.027352167406
2.6	2.1	-0.017516657534	-0.007789021480	0.018695774498	-0.001857873283	-0.026565537269
2.6	2.2	-0.017051901781	-0.007638670431	0.018185224792	-0.001829896149	-0.025768559992
2.6	2.3	-0.016590774041	-0.007478731652	0.017654096660	-0.001804425807	-0.024961713241
2.6	2.4	-0.016139555835	-0.007307045234	0.017093453638	-0.001780216741	-0.024145747499
2.6	2.5	-0.015702035222	-0.007122298106	0.016497724120	-0.001755692630	-0.023321768606
2.6	2.6	-0.015279744899	-0.006923943587	0.015864545217	-0.001729091626	-0.022491254904
2.6	2.7	-0.014872774199	-0.006712532511	0.015194517461	-0.001698731664	-0.021656027484
2.6	2.8	-0.014479533582	-0.006489004936	0.014490773878	-0.001663134509	-0.020818168016
2.6	2.9	-0.014098068202	-0.006255294247	0.013758368327	-0.001621209204	-0.019979933078
2.6	3.0	-0.013725897835	-0.006013643004	0.013003729532	-0.001572324490	-0.019143659873
2.6	3.1	-0.013360589175	-0.005766612946	0.012234086734	-0.001516357860	-0.018311705104
2.6	3.2	-0.012999864758	-0.005516752404	0.011456968396	-0.001453671354	-0.017486409397
2.6	3.3	-0.012642029222	-0.005266693104	0.010679793004	-0.001385036963	-0.016670092160
2.6	3.4	-0.012285863088	-0.005018832171	0.009909562629	-0.001311540449	-0.015865053096
2.6	3.5	-0.011930610098	-0.004775233363	0.009152659354	-0.001234467096	-0.015073568993
2.6	3.6	-0.011575963477	-0.004537624439	0.008414730904	-0.001155197651	-0.014297872291
2.6	3.7	-0.011222031329	-0.004307473803	0.007700638941	-0.001075085616	-0.013540110851
2.6	3.8	-0.010868875984	-0.004085666062	0.007014494983	-0.000995405681	-0.012802299224
2.6	3.9	-0.010516667137	-0.003872776227	0.006359644503	-0.000917271590	-0.012086263823
2.6	4.0	-0.010165665883	-0.003669204683	0.005738744853	-0.000841608569	-0.011393597484
2.6	4.1	-0.009815910881	-0.003474950800	0.005153804484	-0.000769138002	-0.010725626563
2.6	4.2	-0.009467349135	-0.003289784454	0.004606225581	-0.000700394545	-0.010083395716
2.6	4.3	-0.009120111751	-0.003113578407	0.004096851504	-0.000635719652	-0.009467665197
2.6	4.4	-0.008774040817	-0.002945802389	0.003625995146	-0.000575306717	-0.008878926857
2.6	4.5	-0.008429291910	-0.002786123332	0.003193478937	-0.000519221776	-0.008317425739
2.6	4.6	-0.008086061235	-0.002634138814	0.002798695021	-0.000467429568	-0.007783187874
2.6	4.7	-0.007744552147	-0.002489293970	0.002440617587	-0.000419824976	-0.007276050788
2.6	4.8	-0.007405334908	-0.002351274327	0.002117876396	-0.000376247142	-0.006795689834
2.6	4.9	-0.007069017599	-0.002219677888	0.001828805382	-0.000336502094	-0.006341643000
2.6	5.0	-0.006736288866	-0.002094080567	0.001571500538	-0.000300377345	-0.005913331492
2.6	5.1	-0.006408149199	-0.001974306648	0.001343879192	-0.000267645347	-0.005510076396
2.6	5.2	-0.006085398019	-0.001859944644	0.001143738456	-0.000238077641	-0.005131114191
2.6	5.3	-0.005769022914	-0.001750781495	0.000968810999	-0.000211443102	-0.004775609316
2.6	5.4	-0.005459879875	-0.001646512883	0.000816816177	-0.000187516204	-0.004442666964
2.6	5.5	-0.005158898257	-0.001546978210	0.000685505384	-0.000166080432	-0.004131344998
2.6	5.6	-0.004866863899	-0.001451975077	0.000572700398	-0.000146923908	-0.003840665312
2.6	5.7	-0.004584441647	-0.001361292500	0.000476324376	-0.000129847918	-0.003569625606
2.6	5.8	-0.004312283135	-0.001274836665	0.000394425383	-0.000114661371	-0.003317210482
2.6	5.9	-0.004050808923	-0.001192416071	0.000325192702	-0.000101183850	-0.003082401704
2.6	6.0	-0.003800348178	-0.001113878640	0.000266966605	-0.000089248134	-0.002864188009
2.7	0.0	-0.014876745613	-0.011148157820	0.034751947666	-0.001827501171	-0.036653034288
2.7	0.1	-0.014963966328	-0.011128015376	0.034635847252	-0.001835898701	-0.036635899504
2.7	0.2	-0.015214180547	-0.011067896492	0.034292398700	-0.001860273190	-0.036578409565
2.7	0.3	-0.015599069980	-0.010968922786	0.033736021795	-0.001898246950	-0.036467922038
2.7	0.4	-0.016084144145	-0.010833844939	0.032989993975	-0.001946124128	-0.036294169053
2.7	0.5	-0.016633888433	-0.010666851594	0.032084912066	-0.001999359906	-0.036052589000
2.7	0.6	-0.017213690961	-0.010473860896	0.031056527107	-0.002053096878	-0.035743260294
2.7	0.7	-0.017789832864	-0.010261320598	0.029943300117	-0.002102728637	-0.035369083745
2.7	0.8	-0.018331125491	-0.010036168092	0.028783936687	-0.002144338180	-0.034934555906
2.7	0.9	-0.018809960451	-0.009804965655	0.027615084132	-0.002174998328	-0.034445080600
2.7	1.0	-0.019204273068	-0.009574131828	0.026469342248	-0.002192928481	-0.033906555007
2.7	1.1	-0.019497685706	-0.009348809373	0.025373696583	-0.002197500078	-0.033325072838
2.7	1.2	-0.019680607024	-0.009133243342	0.024348458870	-0.002189153664	-0.032706668888
2.7	1.3	-0.019749804060	-0.008930290198	0.023406740115	-0.002169176577	-0.032057077398
2.7	1.4	-0.019707986907	-0.008741376882	0.022554454094	-0.002139548433	-0.031381515685
2.7	1.5	-0.019562934293	-0.008566602176	0.021790790051	-0.002102629342	-0.030684492826
2.7	1.6	-0.019326438105	-0.008404858628	0.021109084239	-0.002060967251	-0.029969696465
2.7	1.7	-0.019013040777	-0.008254026235	0.020497980035	-0.002017050361	-0.029239944215
2.7	1.8	-0.018638561203	-0.008111006241	0.019942777139	-0.001973107850	-0.028497224251
2.7	1.9	-0.018219229963	-0.007972330786	0.019426855219	-0.001930937896	-0.027742816500
2.7	2.0	-0.017770494303	-0.007834307453	0.018933067816	-0.001891778857	-0.026977475810
2.7	2.1	-0.017305803466	-0.007692919719	0.018445009132	-0.001856235665	-0.026201657214
2.7	2.2	-0.016836880928	-0.007544982093	0.017948074399	-0.001824241471	-0.025415731764
2.7	2.3	-0.016372492923	-0.007387444560	0.017430255086	-0.001795117060	-0.024620186389
2.7	2.4	-0.015919033879	-0.007218219207	0.016882625481	-0.001767677316	-0.023815762836
2.7	2.5	-0.015480339673	-0.007036040749	0.016299604243	-0.001740364468	-0.023003538699
2.7	2.6	-0.015058019478	-0.006840404272	0.015678797610	-0.001711461048	-0.022184951768
2.7	2.7	-0.014651919385	-0.006631688993	0.015020805926	-0.001679275847	-0.021361760471
2.7	2.8	-0.014260723612	-0.006411106527	0.014328697437	-0.001642334875	-0.020535979647
2.7	2.9	-0.013882220039	-0.006180410638	0.013607502780	-0.001599523734	-0.019709788446
2.7	3.0	-0.013513676314	-0.005941657919	0.012863621946	-0.001550190533	-0.018885449807
2.7	3.1	-0.013152698876	-0.005697531915	0.012104261977	-0.001494174174	-0.018065254764
2.7	3.2	-0.012796935049	-0.005450589067	0.011336936833	-0.001431788389	-0.017251494426
2.7	3.3	-0.012444563702	-0.005203415943	0.010569057935	-0.001363750793	-0.016446454901
2.7	3.4	-0.012094222619	-0.004958339296	0.009807627711	-0.001291091299	-0.015652419735
2.7	3.5	-0.011745112383	-0.004717444035	0.009059035077	-0.001215043985	-0.014871659440
2.7	3.6	-0.011396901201	-0.004482506345	0.008328935221	-0.001136923881	-0.014106406196
2.7	3.7	-0.011049515287	-0.004254875292	0.007622222487	-0.001058052345	-0.013358810137
2.7	3.8	-0.010703082738	-0.004035552114	0.006943003020	-0.000979649340	-0.012630884304
2.7	3.9	-0.010357714784	-0.003825124334	0.006294653978	-0.000902792971	-0.011924451457
2.7	4.0	-0.010013473323	-0.003623838088	0.005679847645	-0.000828384966	-0.011241097913
2.7	4.1	-0.009670545195	-0.003431886368	0.005100606522	-0.000757123824	-0.010582141525
2.7	4.2	-0.009328735089	-0.003248947236	0.004558352643	-0.000689524755	-0.009948615742
2.7	4.3	-0.008987994131	-0.003074737337	0.004053936203	-0.000625921820	-0.009341271177
2.7	4.4	-0.008648377651	-0.002908961062	0.003587676442	-0.000566503274	-0.008760589757
2.7	4.5	-0.008309856215	-0.002751141824	0.003159423917	-0.000511330565	-0.008206807743
2.7	4.6	-0.007972783798	-0.002601025551	0.002768561661	-0.000460375146	-0.007679944762
2.7	4.7	-0.007637146212	-0.002457864456	0.002414079441	-0.000413528006	-0.007179833191
2.7	4.8	-0.007303649951	-0.002321486194	0.002094617180	-0.000370635331	-0.006706145606
2.7	4.9	-0.006972912921	-0.002191505180	0.001808520141	-0.000331508461	-0.006258419421
2.7	5.0	-0.006645607451	-0.002067488994	0.001553897130	-0.000295938315	-0.005836077273
2.7	5.1	-0.006322600781	-0.001949131039	0.001328679761	-0.000263705461	-0.005438444042
2.7	5.2	-0.006004787232	-0.001836123875	0.001130680843	-0.000234582182	-0.005064762017
2.7	5.3	-0.005693195091	-0.001728295066	0.000957649893	-0.000208346137	-0.004714203782
2.7	5.4	-0.005388670745	-0.001625334603	0.000807324039	-0.000184775805	-0.004385884376
2.7	5.5	-0.005092035776	-0.001526978942	0.000677472968	-0.000163656821	-0.004078872980
2.7	5.6	-0.004804202578	-0.001433150863	0.000565936935	-0.000144784177	-0.003792204473
2.7	5.7	-0.004525825343	-0.001343633244	0.000470657418	-0.000127959141	-0.003524890376
2.7	5.8	-0.004257431276	-0.001258206805	0.000389700312	-0.000112994852	-0.003275929931
2.7	5.9	-0.003999564351	-0.001176800728	0.000321272018	-0.000099715697	-0.003044319945
2.7	6.0	-0.003752588483	-0.001099297180	0.000263728954	-0.000087955947	-0.002829064311
2.8	0.0	-0.014930583768	-0.010965501357	0.034094490941	-0.001887931667	-0.036171641685
2.8	0.1	-0.015013097634	-0.010945791750	0.033981051287	-0.001896288592	-0.036152068579
2.8	0.2	-0.015250734647	-0.010886896450	0.033645505868	-0.001920532384	-0.036088811681
2.8	0.3	-0.015618720984	-0.010790259389	0.033102007800	-0.001958249987	-0.035972219407
2.8	0.4	-0.016084923253	-0.010658449904	0.032373379381	-0.002005720806	-0.035794131924
2.8	0.5	-0.016615526757	-0.010496056991	0.031489609656	-0.002058349163	-0.035550730260
2.8	0.6	-0.017176068532	-0.010308526060	0.030485752686	-0.002111233264	-0.035242061894
2.8	0.7	-0.017733203359	-0.010102273350	0.029399526560	-0.002159713422	-0.034870743146
2.8	0.8	-0.018255740550	-0.009883861026	0.028268888388	-0.002199810809	-0.034440957104
2.8	0.9	-0.018716534045	-0.009659916616	0.027129766343	-0.002228559265	-0.033957824507
2.8	1.0	-0.019093373940	-0.009436345220	0.026014096126	-0.002244141967	-0.033426982879
2.8	1.1	-0.019370114746	-0.009218188413	0.024948278218	-0.002245922501	-0.032854282050
2.8	1.2	-0.019537306604	-0.009009580808	0.023952129265	-0.002234335743	-0.032245519318
2.8	1.3	-0.019591709372	-0.008813150634	0.023038363451	-0.002210725937	-0.031606196252
2.8	1.4	-0.019536007023	-0.008630209631	0.022212591968	-0.002177086950	-0.030941302409
2.8	1.5	-0.019378102440	-0.008460883220	0.021473794545	-0.002135859356	-0.030255154410
2.8	1.6	-0.019129674972	-0.008303919672	0.020815179753	-0.002089649593	-0.029551285461
2.8	1.7	-0.018805274994	-0.008157180938	0.020225338255	-0.002041016587	-0.028832415723
2.8	1.8	-0.018420929063	-0.008017749761	0.019689579682	-0.001992261126	-0.028100497858
2.8	1.9	-0.017992908020	-0.007882171822	0.019191345023	-0.001945253434	-0.027356827787
2.8	2.0	-0.017536569515	-0.007746649366	0.018713587917	-0.001901294228	-0.026602213838
2.8	2.1	-0.017065885925	-0.007607689082	0.018240029747	-0.001861048573	-0.025837178016
2.8	2.2	-0.016592188897	-0.007461713848	0.017756206759	-0.001824519087	-0.025062162721
2.8	2.3	-0.016124676719	-0.007306138342	0.017250256368	-0.001791087368	-0.024277707377
2.8	2.4	-0.015669530357	-0.007138710440	0.016713396702	-0.001759630348	-0.023484586271
2.8	2.5	-0.015230707613	-0.006958334773	0.016140168165	-0.001728656694	-0.022683884311
2.8	2.6	-0.014809639589	-0.006764459202	0.015528334810	-0.001696501115	-0.021877014082
2.8	2.7	-0.014406176213	-0.006557541540	0.014878580138	-0.001661524063	-0.021065690749
2.8	2.8	-0.014018848955	-0.006338792766	0.014194088058	-0.001622285648	-0.020251858599
2.8	2.9	-0.013645262967	-0.006109933387	0.013479986059	-0.001577701263	-0.019437614376
2.8	3.0	-0.013282570026	-0.005873078876	0.012742762473	-0.001527118910	-0.018625134712
2.8	3.1	-0.012928141335	-0.005630855549	0.011989704284	-0.001470357492	-0.017816632578
2.8	3.2	-0.012579517524	-0.005385867796	0.011228396552	-0.001407707501	-0.017014338779
2.8	3.3	-0.012234680668	-0.005140665522	0.010466312501	-0.001339828272	-0.016220499375
2.8	3.4	-0.011892031093	-0.004897463603	0.009710506742	-0.001267697203	-0.015437377029
2.8	3.5	-0.011550943361	-0.004658632878	0.008967405680	-0.001192479236	-0.014667236928
2.8	3.6	-0.011210655170	-0.004425619786	0.008242710527	-0.001115431171	-0.013912314740
2.8	3.7	-0.010871297861	-0.004200056847	0.007541320913	-0.001037795941	-0.013174765986
2.8	3.8	-0.010532819017	-0.003982831985	0.006867367215	-0.000960744224	-0.012456610023
2.8	3.9	-0.010195182039	-0.003774428629	0.006224220505	-0.000885300566	-0.011759673349
2.8	4.0	-0.009858548172	-0.003575235926	0.005614548843	-0.000812318782	-0.011085542307
2.8	4.1	-0.009523093675	-0.003385457554	0.005040359699	-0.000742463625	-0.010435532195
2.8	4.2	-0.009188409576	-0.003204566662	0.004503054250	-0.000676225949	-0.009810671215
2.8	4.3	-0.008854627818	-0.003032459001	0.004003449971	-0.000613915542	-0.009211703247
2.8	4.4	-0.008521745714	-0.002868788625	0.003541859716	-0.000555714857	-0.008639101948
2.8	4.5	-0.008189728432	-0.002713043973	0.003118084115	-0.000501673782	-0.008093094792
2.8	4.6	-0.007858729901	-0.002564766212	0.002731486712	-0.000451758028	-0.007573692374
2.8	4.7	-0.007529142766	-0.002423595829	0.002381033506	-0.000405861815	-0.007080718627
2.8	4.8	-0.007201445996	-0.002289119709	0.002065344838	-0.000363832418	-0.006613838707
2.8	4.9	-0.006876174156	-0.002160855992	0.001782751569	-0.000325485754	-0.006172583980
2.8	5.0	-0.006554234547	-0.002038598661	0.001531353581	-0.000290616277	-0.005756373190
2.8	5.1	-0.006236303811	-0.001921842476	0.001309079144	-0.000259010605	-0.005364529874
2.8	5.2	-0.005923528027	-0.001810525992	0.001113743006	-0.000230447659	-0.004996297382
2.8	5.3	-0.005616654372	-0.001704191687	0.000943101367	-0.000204711560	-0.004650852491
2.8	5.4	-0.005316607550	-0.001602608466	0.000794902101	-0.000181584535	-0.004327316650
2.8	5.5	-0.005024406254	-0.001505708618	0.000666928863	-0.000160858192	-0.004024768307
2.8	5.6	-0.004740719297	-0.001413173146	0.000557038324	-0.000142330797	-0.003742253677
2.8	5.7	-0.004466255702	-0.001324837199	0.000463190018	-0.000125811115	-0.003478797406
2.8	5.8	-0.004201662290	-0.001240601423	0.000383468800	-0.000111116754	-0.003233412913
2.8	5.9	-0.003947446591	-0.001160361026	0.000316100276	-0.000098073502	-0.003005112338
2.8	6.0	-0.003703885674	-0.001083910839	0.000259459818	-0.000086519427	-0.002792915225
2.9	0.0	-0.015075530823	-0.010767106790	0.033346950738	-0.001969261163	-0.035686113608
2.9	0.1	-0.015151924441	-0.010747775642	0.033237123430	-0.001977322761	-0.035663949468
2.9	0.2	-0.015373346895	-0.010690562948	0.032912306348	-0.002000665191	-0.035594425105
2.9	0.3	-0.015718397768	-0.010596867308	0.032386307320	-0.002036916855	-0.035470920924
2.9	0.4	-0.016158072027	-0.010469440193	0.031681337560	-0.002082397658	-0.035287571737
2.9	0.5	-0.016660263267	-0.010312724058	0.030826560215	-0.002132578258	-0.035041521166
2.9	0.6	-0.017191665383	-0.010132165591	0.029856056711	-0.002182629357	-0.034732927147
2.9	0.7	-0.017719441175	-0.009933798836	0.028806500571	-0.002227961473	-0.034364181438
2.9	0.8	-0.018213160548	-0.009724135266	0.027714785587	-0.002264655098	-0.033939155770
2.9	0.9	-0.018645863574	-0.009509240523	0.026615807853	-0.002289776527	-0.033462654377
2.9	1.0	-0.018996052742	-0.009295022061	0.025540544130	-0.002301558869	-0.032940015942
2.9	1.1	-0.019247819641	-0.009086176873	0.024514539728	-0.002299388030	-0.032376794467
2.9	1.2	-0.019391874565	-0.008886540732	0.023556882924	-0.002283724590	-0.031778492167
2.9	1.3	-0.019425007842	-0.008698469319	0.022679694529	-0.002255916630	-0.031150316421
2.9	1.4	-0.019350120128	-0.008523281951	0.021888130698	-0.002217989142	-0.030496979733
2.9	1.5	-0.019174895469	-0.008360819985	0.021180847745	-0.002172377698	-0.029822545530
2.9	1.6	-0.018911046979	-0.008209847560	0.020550853019	-0.002121704101	-0.029130348337
2.9	1.7	-0.018573187206	-0.008068326380	0.019986645386	-0.002068529532	-0.028422976681
2.9	1.8	-0.018177094938	-0.007933153245	0.019473538665	-0.002015159380	-0.027702320978
2.9	1.9	-0.017739145526	-0.007801052992	0.018995059933	-0.001963467987	-0.026969684480
2.9	2.0	-0.017274822735	-0.007668424162	0.018534315045	-0.001914776575	-0.026225937043
2.9	2.1	-0.016797816378	-0.007531574593	0.018075228495	-0.001869776665	-0.025471693615
2.9	2.2	-0.016319804790	-0.007387371318	0.017603575722	-0.001828511964	-0.024707497229
2.9	2.3	-0.015849888426	-0.007233232573	0.017107754808	-0.001790431489	-0.023933979171
2.9	2.4	-0.015394232210	-0.007067022863	0.016579244377	-0.001754473769	-0.023151979955
2.9	2.5	-0.014956554314	-0.006887578389	0.016012882410	-0.001719242181	-0.022362616153
2.9	2.6	-0.014538481129	-0.006694680176	0.015406663600	-0.001683163087	-0.021567301466
2.9	2.7	-0.014139541324	-0.006488680721	0.014761529448	-0.001644679794	-0.020767710256
2.9	2.8	-0.013758032216	-0.006270782037	0.014080894975	-0.001602426923	-0.019965718230
2.9	2.9	-0.013391429935	-0.006042812275	0.013370099112	-0.001555382362	-0.019163334411
2.9	3.0	-0.013036738862	-0.005806995459	0.012635820288	-0.001502922536	-0.018362641154
2.9	3.1	-0.012690942276	-0.005565807961	0.011885511880	-0.001444879862	-0.017565766333
2.9	3.2	-0.012351401310	-0.005321914470	0.011126900793	-0.001381514459	-0.016774873174
2.9	3.3	-0.012015802722	-0.005077759636	0.010367576790	-0.001313454475	-0.015992165400
2.9	3.4	-0.011682719763	-0.004835909818	0.009614685857	-0.001241611834	-0.015219883967
2.9	3.5	-0.011351009953	-0.004598361108	0.008874721527	-0.001167081392	-0.014460288980
2.9	3.6	-0.011020132447	-0.004366901623	0.008153428353	-0.001091038568	-0.013715620608
2.9	3.7	-0.010689889407	-0.004142917318	0.007455727353	-0.001014656045	-0.012988043397
2.9	3.8	-0.010360169339	-0.003927305761	0.006785749129	-0.000939026960	-0.012279585746
2.9	3.9	-0.010031136060	-0.003720790344	0.006146847266	-0.000865111783	-0.011592081200
2.9	4.0	-0.009702702629	-0.003523529403	0.005541656197	-0.000793708495	-0.010927120929
2.9	4.1	-0.009375112408	-0.003335788839	0.004972136943	-0.000725438781	-0.010286021732
2.9	4.2	-0.009047904579	-0.003156972512	0.004439627529	-0.000660749295	-0.009669810300
2.9	4.3	-0.008721202989	-0.002986949126	0.003944906283	-0.000599933869	-0.009079226277
2.9	4.4	-0.008395116005	-0.002825431783	0.003488198197	-0.000543145356	-0.008514737062
2.9	4.5	-0.008069543979	-0.002671806332	0.003069248579	-0.000490424877	-0.007976561349
2.9	4.6	-0.007744820425	-0.002525749965	0.002687361349	-0.000441731737	-0.007464700072
2.9	4.7	-0.007421147308	-0.002386673663	0.002341448815	-0.000396956521	-0.006978965939
2.9	4.8	-0.007099071333	-0.002254195006	0.002030085600	-0.000355948465	-0.006519013462
2.9	4.9	-0.006779282416	-0.002127959657	0.001751565751	-0.000318524624	-0.006084363887
2.9	5.0	-0.006462559815	-0.002007605581	0.001503961779	-0.000284488147	-0.005674427866
2.9	5.1	-0.006149714478	-0.001892750206	0.001285183891	-0.000253625198	-0.005288522966
2.9	5.2	-0.005841761769	-0.001783182175	0.001093037627	-0.000225727116	-0.004925890105
2.9	5.3	-0.005539564725	-0.001678556786	0.000925277920	-0.000200579532	-0.004585706327
2.9	5.4	-0.005244008444	-0.001578595431	0.000779658193	-0.000177973952	-0.004267097254
2.9	5.5	-0.004956080323	-0.001483196459	0.000653973302	-0.000157708667	-0.003969148499
2.9	5.6	-0.004676511215	-0.001392103196	0.000546095464	-0.000139587477	-0.003690916006
2.9	5.7	-0.004406029104	-0.001305172089	0.000454002932	-0.000123423257	-0.003431436691
2.9	5.8	-0.004145244887	-0.001222270312	0.000375801301	-0.000109037752	-0.003189738124
2.9	5.9	-0.003894569507	-0.001143193992	0.000309738000	-0.000096265766	-0.002964847749
2.9	6.0	-0.003654468801	-0.001067928727	0.000254210453	-0.000084949446	-0.002755801081
3.0	0.0	-0.015277715381	-0.010556175649	0.032530341975	-0.002063081747	-0.035188799959
3.0	0.1	-0.015347860170	-0.010537694203	0.032424912267	-0.002070606675	-0.035164471558
3.0	0.2	-0.015551177787	-0.010482333821	0.032113158186	-0.002092378103	-0.035089624049
3.0	0.3	-0.015869906327	-0.010392189623	0.031608463860	-0.002126087673	-0.034960092891
3.0	0.4	-0.016277935510	-0.010269998559	0.030932304163	-0.002168179925	-0.034772061190
3.0	0.5	-0.016745176770	-0.010120000760	0.030112832291	-0.002214306795	-0.034523701506
3.0	0.6	-0.017239771982	-0.009947443052	0.029182930574	-0.002259819261	-0.034215440243
3.0	0.7	-0.017730236159	-0.009758344982	0.028177966513	-0.002300300704	-0.033849556986
3.0	0.8	-0.018186914717	-0.009558733907	0.027133500826	-0.002332005298	-0.033429676339
3.0	0.9	-0.018583830035	-0.009354533279	0.026083128519	-0.002352124911	-0.032960300364
3.0	1.0	-0.018900084297	-0.009151255845	0.025056613455	-0.002358987316	-0.032446454591
3.0	1.1	-0.019120287792	-0.008953293185	0.024078416654	-0.002352042059	-0.031893369202
3.0	1.2	-0.019235450366	-0.008764150622	0.023166698848	-0.002331781039	-0.031306217553
3.0	1.3	-0.019242564845	-0.008585953824	0.022332826211	-0.002299556432	-0.030689880800
3.0	1.4	-0.019144520078	-0.008419762402	0.021581374927	-0.002257373818	-0.030048758785
3.0	1.5	-0.018949119744	-0.008265442391	0.020910590499	-0.002207627401	-0.029386640452
3.0	1.6	-0.018667804057	-0.008121503807	0.020313227150	-0.002152887112	-0.028706640288
3.0	1.7	-0.018314973553	-0.007985795464	0.019777672479	-0.002095654351	-0.028011196217
3.0	1.8	-0.017906491297	-0.007855443152	0.019289253655	-0.002038173949	-0.027302127852
3.0	1.9	-0.017458523790	-0.007727135647	0.018831618669	-0.001982265142	-0.026580741669
3.0	2.0	-0.016986398636	-0.007597279273	0.018388083339	-0.001929228999	-0.025847973703
3.0	2.1	-0.016504047047	-0.007462617788	0.017942852213	-0.001879737402	-0.025104544070
3.0	2.2	-0.016022849116	-0.007319899904	0.017482032778	-0.001833864052	-0.024351117938
3.0	2.3	-0.015551874952	-0.007166703769	0.016994379519	-0.001791106444	-0.023588444259
3.0	2.4	-0.015097218367	-0.007001057241	0.016471786599	-0.001750495176	-0.022817452549
3.0	2.5	-0.014662572230	-0.006821977688	0.015909445701	-0.001710724828	-0.022039315415
3.0	2.6	-0.014249245839	-0.006629184624	0.015305741555	-0.001670347576	-0.021255455194
3.0	2.7	-0.013856807085	-0.006423343006	0.014661976460	-0.001627927587	-0.020467512952
3.0	2.8	-0.013483183239	-0.006205579374	0.013981901016	-0.001582210818	-0.019677294063
3.0	2.9	-0.013125591563	-0.005977779919	0.013271159380	-0.001532257032	-0.018886713991
3.0	3.0	-0.012780792780	-0.005742232741	0.012536700209	-0.001477503199	-0.018097757048
3.0	3.1	-0.012445378834	-0.005501314268	0.011786209535	-0.001417811502	-0.017312462599
3.0	3.2	-0.012116566593	-0.005257815511	0.011027607814	-0.001353432018	-0.016532926878
3.0	3.3	-0.011791817993	-0.005014189164	0.010268639170	-0.001284957562	-0.015761310437
3.0	3.4	-0.011469623979	-0.004773111455	0.009516561161	-0.001213239423	-0.014999834262
3.0	3.5	-0.011148527353	-0.004536431412	0.008777958526	-0.001139300270	-0.014250754197
3.0	3.6	-0.010827943179	-0.004306010807	0.008058612751	-0.001064230711	-0.013516314412
3.0	3.7	-0.010507674111	-0.004083328224	0.007363462758	-0.000989119656	-0.012798688988
3.0	3.8	-0.010187483538	-0.003869210132	0.006696619241	-0.000914977426	-0.012099915222
3.0	3.9	-0.009867439946	-0.003664313023	0.006061398637	-0.000842691270	-0.011421834290
3.0	4.0	-0.009547556808	-0.003468896142	0.005460374654	-0.000772992424	-0.010766042896
3.0	4.1	-0.009227930080	-0.003283053023	0.004895431360	-0.000706446901	-0.010133861516
3.0	4.2	-0.008908329813	-0.003106368366	0.004367819360	-0.000643463631	-0.009526317175
3.0	4.3	-0.008588789995	-0.002938564691	0.003878220304	-0.000584297526	-0.008944148082
3.0	4.4	-0.008269395308	-0.002779262807	0.003426763474	-0.000529079412	-0.008387816562
3.0	4.5	-0.007950197609	-0.002627928491	0.003013100302	-0.000477835656	-0.007857533764
3.0	4.6	-0.007631455523	-0.002484100605	0.002636447105	-0.000430511565	-0.007353290459
3.0	4.7	-0.007313621387	-0.002347371016	0.002295637809	-0.000387000346	-0.006874887834
3.0	4.8	-0.006996965481	-0.002217035073	0.001989180003	-0.000347143391	-0.006421967020
3.0	4.9	-0.006682419344	-0.002092931137	0.001715313138	-0.000310764251	-0.005994037094
3.0	5.0	-0.006370807427	-0.001974712161	0.001472068047	-0.000277666115	-0.005590497198
3.0	5.1	-0.006062812588	-0.001861834100	0.001257325898	-0.000247647881	-0.005210656505
3.0	5.2	-0.005759625654	-0.001754251202	0.001068875034	-0.000220499524	-0.004853749961
3.0	5.3	-0.005461962685	-0.001651455615	0.000904463774	-0.000196018034	-0.004518952810
3.0	5.4	-0.005170828878	-0.001553281719	0.000761848096	-0.000174002839	-0.004205392415
3.0	5.5	-0.004887122781	-0.001459540207	0.000638832908	-0.000154255758	-0.003912159723
3.0	5.6	-0.004611605961	-0.001370005145	0.000533306364	-0.000136587613	-0.003638319567
3.0	5.7	-0.004345046633	-0.001284570658	0.000443266966	-0.000120822524	-0.003382920415
3.0	5.8	-0.004088004516	-0.001203060759	0.000366843454	-0.000106783653	-0.003145003558
3.0	5.9	-0.003840923589	-0.001125306490	0.000302308009	-0.000094313396	-0.002923611711
3.0	6.0	-0.003604216877	-0.001051244960	0.000248083375	-0.000083258607	-0.002717796685
3.1	0.0	-0.015504740692	-0.010337289656	0.031668665658	-0.002160982663	-0.034675134031
3.1	0.1	-0.015568271428	-0.010319408283	0.031568227230	-0.002167783510	-0.034649306865
3.1	0.2	-0.015753387524	-0.010266517353	0.031271289830	-0.002187412539	-0.034570747462
3.1	0.3	-0.016044282496	-0.010180340068	0.030790745998	-0.002217676995	-0.034437011432
3.1	0.4	-0.016417666471	-0.010063784538	0.030147228662	-0.002255242311	-0.034245868285
3.1	0.5	-0.016845843081	-0.009921159077	0.029367738453	-0.002295998841	-0.033996423616
3.1	0.6	-0.017298784618	-0.009757521249	0.028483780592	-0.002335589954	-0.033689454007
3.1	0.7	-0.017746357856	-0.009578448843	0.027529218377	-0.002369884153	-0.033327243236
3.1	0.8	-0.018160567146	-0.009390023855	0.026538064451	-0.002395373527	-0.032913234214
3.1	0.9	-0.018516295227	-0.009197558540	0.025542404141	-0.002409469429	-0.032451671400
3.1	1.0	-0.018793451908	-0.009006124156	0.024570588672	-0.002410643133	-0.031947273290
3.1	1.1	-0.018977598343	-0.008820038064	0.023645817607	-0.002398438516	-0.031404939370
3.1	1.2	-0.019060165781	-0.008642456246	0.022785172163	-0.002373382853	-0.030829498845
3.1	1.3	-0.019038365070	-0.008475190449	0.021999142309	-0.002336823036	-0.030225493894
3.1	1.4	-0.018915019546	-0.008318940308	0.021291635503	-0.002290707623	-0.029597007118
3.1	1.5	-0.018697798048	-0.008173329124	0.020660430011	-0.002237348024	-0.028947550911
3.1	1.6	-0.018398254967	-0.008037025400	0.020097999411	-0.002179204685	-0.028280024293
3.1	1.7	-0.018030438583	-0.007907681274	0.019592619904	-0.002118656148	-0.027596721065
3.1	1.8	-0.017609927470	-0.007782353639	0.019129656820	-0.002057835403	-0.026899395248
3.1	1.9	-0.017152907601	-0.007658013931	0.018692922656	-0.001998455794	-0.026189360533
3.1	2.0	-0.016674361318	-0.007531007328	0.018266003779	-0.001941736109	-0.025467621659
3.1	2.1	-0.016188080847	-0.007398212622	0.017833458761	-0.001888315163	-0.024735011822
3.1	2.2	-0.015705485858	-0.007256700472	0.017381802236	-0.001838256886	-0.023992330735
3.1	2.3	-0.015235297646	-0.007104007992	0.016900275843	-0.001791111932	-0.023240453565
3.1	2.4	-0.014783665502	-0.006938474901	0.016381225059	-0.001745997344	-0.022480418315
3.1	2.5	-0.014354101108	-0.006759242596	0.015820332501	-0.001701730222	-0.021713460791
3.1	2.6	-0.013947689632	-0.006566126586	0.015216455855	-0.001657001118	-0.020941017783
3.1	2.7	-0.013563705157	-0.006359840272	0.014571345277	-0.001610515013	-0.020164695149
3.1	2.8	-0.013199831591	-0.006141609398	0.013889164953	-0.001561161712	-0.019386225435
3.1	2.9	-0.012852938494	-0.005913334529	0.013175924142	-0.001508100964	-0.018607427144
3.1	3.0	-0.012519548854	-0.005677416065	0.012438911506	-0.001450858432	-0.017830185862
3.1	3.1	-0.012195989892	-0.005436281010	0.011686080482	-0.001389335342	-0.017056454023
3.1	3.2	-0.011879216234	-0.005192738317	0.010925574928	-0.001323788651	-0.016288264194
3.1	3.3	-0.011566544214	-0.004949336638	0.010165307275	-0.001254776886	-0.015527737964
3.1	3.4	-0.011256028158	-0.004708518403	0.009412674977	-0.001183105947	-0.014777078786
3.1	3.5	-0.010946356488	-0.004472438349	0.008674330934	-0.001109711682	-0.014038537391
3.1	3.6	-0.010636836581	-0.004242959620	0.007956094164	-0.001035608740	-0.013314362385
3.1	3.7	-0.010326928325	-0.004021311418	0.007262906586	-0.000961790618	-0.012606732875
3.1	3.8	-0.010016574283	-0.003808538620	0.006598845044	-0.000889187852	-0.011917692854
3.1	3.9	-0.009705741928	-0.003605213327	0.005967162927	-0.000818603360	-0.011249088168
3.1	4.0	-0.009394503442	-0.003411633863	0.005370346991	-0.000750696540	-0.010602520031
3.1	4.1	-0.009082751609	-0.003227635964	0.004810178669	-0.000685983064	-0.009979311250
3.1	4.2	-0.008770681890	-0.003053163066	0.004287785974	-0.000624813048	-0.009380491749
3.1	4.3	-0.008458089786	-0.002887616225	0.003803733023	-0.000567409244	-0.008806797340
3.1	4.4	-0.008145248044	-0.002730707991	0.003358024796	-0.000513877262	-0.008258687588
3.1	4.5	-0.007832155262	-0.002581762988	0.002950194639	-0.000464219323	-0.007736367591
3.1	4.6	-0.007519134456	-0.002440288601	0.002579349835	-0.000418376960	-0.007239818729
3.1	4.7	-0.007206767427	-0.002305935628	0.002244227542	-0.000376229058	-0.006768830283
3.1	4.8	-0.006895471420	-0.002178072195	0.001943252916	-0.000337621446	-0.006323030694
3.1	4.9	-0.006586012387	-0.002056318714	0.001674598531	-0.000302377053	-0.005901915151
3.1	5.0	-0.006279184715	-0.001940257671	0.001436244102	-0.000270300916	-0.005504870229
3.1	5.1	-0.005976035001	-0.001829676963	0.001226035004	-0.000241198422	-0.005131194619
3.1	5.2	-0.005677234240	-0.001723987794	0.001041737867	-0.000214868334	-0.004780115979
3.1	5.3	-0.005384010369	-0.001623183241	0.000881091983	-0.000191113264	-0.004450805848
3.1	5.4	-0.005097154641	-0.001526880480	0.000741855080	-0.000169737265	-0.004142391976
3.1	5.5	-0.004817571050	-0.001434891673	0.000621842676	-0.000150552400	-0.003853969652
3.1	5.6	-0.004546092401	-0.001347060413	0.000518960482	-0.000133380750	-0.003584611720
3.1	5.7	-0.004283356803	-0.001263163098	0.000431229570	-0.000118045666	-0.003333377609
3.1	5.8	-0.004030049825	-0.001183148972	0.000356804668	-0.000104383530	-0.003099321992
3.1	5.9	-0.003786498481	-0.001106742362	0.000293985840	-0.000092239149	-0.002881502810
3.1	6.0	-0.003553292902	-0.001034061360	0.000241224403	-0.000081467731	-0.002678988214
3.2	0.0	-0.015726529190	-0.010114743992	0.030787222845	-0.002255109683	-0.034143898360
3.2	0.1	-0.015783901497	-0.010097806865	0.030692152986	-0.002261019736	-0.034117227882
3.2	0.2	-0.015950990920	-0.010047446091	0.030411141992	-0.002278068982	-0.034036617840
3.2	0.3	-0.016213910119	-0.009965509965	0.029956531905	-0.002304206482	-0.033900725576
3.2	0.4	-0.016551823018	-0.009855064526	0.029348032716	-0.002336366059	-0.033708425149
3.2	0.5	-0.016939143695	-0.009720203353	0.028611391686	-0.002370769205	-0.033459562823
3.2	0.6	-0.017347896078	-0.009565832426	0.027776617709	-0.002403421451	-0.033155259910
3.2	0.7	-0.017749855576	-0.009397372614	0.026875931146	-0.002430555831	-0.032797858278
3.2	0.8	-0.018118306269	-0.009220283346	0.025941655910	-0.002448996579	-0.032390682255
3.2	0.9	-0.018429909681	-0.009039970086	0.025004221441	-0.002456412015	-0.031937749021
3.2	1.0	-0.018665546290	-0.008861017800	0.024090434555	-0.002451475563	-0.031443487481
3.2	1.1	-0.018811521073	-0.008687317516	0.023222113389	-0.002433846389	-0.030912470557
3.2	1.2	-0.018859717525	-0.008521599030	0.022415162231	-0.002404095576	-0.030349185150
3.2	1.3	-0.018807830276	-0.008365566032	0.021679120419	-0.002363548574	-0.029757836089
3.2	1.4	-0.018658717516	-0.008219628740	0.021017176863	-0.002314067572	-0.029142198067
3.2	1.5	-0.018419985111	-0.008083236362	0.020426617886	-0.002257840425	-0.028505526210
3.2	1.6	-0.018102801733	-0.007954743427	0.019899635806	-0.002197167773	-0.027850526339
3.2	1.7	-0.017721075739	-0.007831857372	0.019424415971	-0.002134261694	-0.027179372645
3.2	1.8	-0.017290244066	-0.007711789517	0.018986398749	-0.002071080702	-0.026493772595
3.2	1.9	-0.016825807523	-0.007591169298	0.018569612965	-0.002009190604	-0.025795060587
3.2	2.0	-0.016342885268	-0.007466855231	0.018157976581	-0.001949687773	-0.025084318845
3.2	2.1	-0.015854957642	-0.007335782259	0.017736460831	-0.001893137545	-0.024362498669
3.2	2.2	-0.015373204114	-0.007195176837	0.017292099513	-0.001839593344	-0.023630533446
3.2	2.3	-0.014906109692	-0.007042668834	0.016814635146	-0.001788640968	-0.022889435036
3.2	2.4	-0.014459827023	-0.006876978785	0.016296976977	-0.001739478740	-0.022140346476
3.2	2.5	-0.014037377075	-0.006697113453	0.015735359373	-0.001691055663	-0.021384567332
3.2	2.6	-0.013639882855	-0.006503300477	0.015129177114	-0.001642212639	-0.020623546852
3.2	2.7	-0.013266090269	-0.006296099240	0.014480684874	-0.001591823961	-0.019858851942
3.2	2.8	-0.012913642951	-0.006077082757	0.013794500265	-0.001538923268	-0.019092137192
3.2	2.9	-0.012578917614	-0.005848047551	0.013077063789	-0.001482809208	-0.018325124645
3.2	3.0	-0.012258160027	-0.005611452303	0.012335993622	-0.001423098808	-0.017559602538
3.2	3.1	-0.011947472400	-0.005369828477	0.011579541300	-0.001359742270	-0.016797442953
3.2	3.2	-0.011643520273	-0.005125963443	0.010816081523	-0.001293016703	-0.016040621650
3.2	3.3	-0.011343449787	-0.004882459706	0.010053699814	-0.001223462588	-0.015291227307
3.2	3.4	-0.011045218433	-0.004641858708	0.009299912785	-0.001151825726	-0.014551446784
3.2	3.5	-0.010747323168	-0.004406258178	0.008561441398	-0.001078979471	-0.013823526916
3.2	3.6	-0.010448933864	-0.004177491929	0.007844126811	-0.001005853752	-0.013109714994
3.2	3.7	-0.010149628624	-0.003956974981	0.007152891994	-0.000933354404	-0.012412191232
3.2	3.8	-0.009849106250	-0.003745546018	0.006491758129	-0.000862318847	-0.011732999514
3.2	3.9	-0.009547352418	-0.003543782671	0.005863892450	-0.000793475370	-0.011073986828
3.2	4.0	-0.009244558748	-0.003352059529	0.005271671195	-0.000727416420	-0.010436753993
3.2	4.1	-0.008940591874	-0.003170123157	0.004716741076	-0.000664585411	-0.009822624382
3.2	4.2	-0.008635588754	-0.002997778394	0.004200109135	-0.000605291293	-0.009232628203
3.2	4.3	-0.008329642664	-0.002834602094	0.003722176917	-0.000549716860	-0.008667500626
3.2	4.4	-0.008022903549	-0.002680085444	0.003282813933	-0.000497933075	-0.008127698963
3.2	4.5	-0.007715581313	-0.002533642939	0.002881418962	-0.000449933656	-0.007613423679
3.2	4.6	-0.007408009815	-0.002394703790	0.002516976349	-0.000405634269	-0.007124648105
[truncated: 2,942 more rows]
