# Supplementary material for: The Nodal Structure of π‑Orbitals Is Mapped in the Interaction Energy of π‑Stacked Acene Dimers
Source: J Am Chem Soc. 2026 Apr 9;148(15):16151–69. doi: 10.1021/jacs.6c00921 (PMC13107468; doi:10.1021/jacs.6c00921)
Supplement: Supplementary file 1 [file ja6c00921_si_001.zip › data_si/anthracene_sapt_xshift.csv]

x(A)	y(A)	z(A)	SAPT0|Eint(Eh)	SAPT0|Eelst(Eh)	SAPT0|Exr(Eh)	SAPT0|Eind(Eh)	SAPT0|Edisp(Eh)	sSAPT0|Eint(Eh)	sSAPT0|Eelst(Eh)	sSAPT0|Exr(Eh)	sSAPT0|Eind(Eh)	sSAPT0|Edisp(Eh)
0.0	0.0	3.4	-0.010803296422102301	-0.013495868187078486	0.04967549246460178	-0.001356479231575329	-0.04562644146805027	-0.010699581978930721	-0.013495868187078486	0.04967549246460178	-0.001282568150928017	-0.045596638105526
0.1	0.0	3.4	-0.010981392321196777	-0.013487224798609532	0.04954170672086178	-0.001396088091570099	-0.04563978615187892	-0.010879181884032335	-0.013487224798609532	0.04954170672086178	-0.0013232761412740389	-0.04561038766501054
0.2	0.0	3.4	-0.011482081813912137	-0.013458174388347288	0.04914463746984849	-0.0015123859072305249	-0.045656158988182816	-0.0113841716907363	-0.013458174388347288	0.04914463746984849	-0.0014427090833543056	-0.0456279256888832
0.3	0.0	3.4	-0.012240276478027126	-0.013405017053287338	0.04850046943116125	-0.0016970540140448381	-0.0456386748418562	-0.01214890883228631	-0.013405017053287338	0.04850046943116125	-0.001632130963767811	-0.04561223024639241
0.4	0.0	3.4	-0.013194556354319716	-0.013327708478641398	0.04763927939222335	-0.0019359234820459682	-0.0455702037858557	-0.013111210741523965	-0.013327708478641398	0.04763927939222335	-0.001876810223551214	-0.045545971431554706
0.5	0.0	3.4	-0.01428671089830457	-0.013229374859520249	0.046602258913195194	-0.0022107140568422	-0.045448880895137315	-0.014212004109636581	-0.013229374859520249	0.046602258913195194	-0.002157839216039344	-0.04542704894727218
0.6	0.0	3.4	-0.015456103977162274	-0.013114490119846778	0.04543790510251778	-0.002501222070009808	-0.04527829688982347	-0.015389798135953335	-0.013114490119846778	0.04543790510251778	-0.0024543992307228405	-0.0452588138879015
0.7	0.0	3.4	-0.016640134068408072	-0.012988384582286017	0.04419892184035035	-0.002787280041732454	-0.04506339128473995	-0.016581248895734195	-0.012988384582286017	0.04419892184035035	-0.0027457940434910465	-0.04504599211030748
0.8	0.0	3.4	-0.017777762439956823	-0.012856262698505816	0.042938307855668864	-0.0030504051435022855	-0.044809402453617586	-0.0177247752956416	-0.012856262698505816	0.042938307855668864	-0.003013159530909214	-0.044793660921895434
0.9	0.0	3.4	-0.01881336508855573	-0.012723436472356298	0.04170664196633239	-0.003274944457391904	-0.04452162612513992	-0.018764451344848485	-0.012723436472356298	0.04170664196633239	-0.003240635089158756	-0.04450702174966582
1.0	0.0	3.4	-0.019699582249922784	-0.012594637172242074	0.04054919287276944	-0.0034488709094755016	-0.04420526704097465	-0.019652852458726396	-0.012594637172242074	0.04054919287276944	-0.003416154234631354	-0.044191253924622406
1.1	0.0	3.4	-0.020399869691234973	-0.01247409337827321	0.03950357247219525	-0.0035641498922091893	-0.04386519889294782	-0.02035356218080164	-0.01247409337827321	0.03950357247219525	-0.003531777075216808	-0.04385126419950687
1.2	0.0	3.4	-0.020889257136614034	-0.012364736589915992	0.03859797788834214	-0.0036168144977165185	-0.043505683937323666	-0.02084185960843906	-0.012364736589915992	0.03859797788834214	-0.003583713950742676	-0.043491386956122535
1.3	0.0	3.4	-0.021155428632455966	-0.012268615738094013	0.03785008249031028	-0.003606787665036729	-0.043130107719635505	-0.0211057219918288	-0.012268615738094013	0.03785008249031028	-0.003572092679911062	-0.043115096064134
1.4	0.0	3.4	-0.021198227523067624	-0.012186404526801198	0.037266601208173364	-0.003537617558393087	-0.0427408066460467	-0.021145265213831387	-0.012186404526801198	0.037266601208173364	-0.0035006494681672213	-0.04272481242703633
1.5	0.0	3.4	-0.021029370041666468	-0.01211782470545586	0.03684349647047145	-0.0034160244416237898	-0.04233901736505827	-0.0209724207908488	-0.01211782470545586	0.03684349647047145	-0.003376251378089354	-0.04232184117777504
1.6	0.0	3.4	-0.020670402943511027	-0.012060790285204348	0.03656677334424165	-0.003251411569288567	-0.041924974433259765	-0.0206088899621459	-0.012060790285204348	0.03656677334424165	-0.0032084059340154016	-0.041906467087167804
1.7	0.0	3.4	-0.020152390273213493	-0.01201277971847503	0.03641382125343222	-0.003055277098183583	-0.0414981547099871	-0.02008585425566377	-0.01201277971847503	0.03641382125343222	-0.003008690627079254	-0.041478205163541705
1.8	0.0	3.4	-0.0195128154190638	-0.011969912186259535	0.03635520910694537	-0.002840495069507924	-0.04105761727024171	-0.01944091502362089	-0.011969912186259535	0.03635520910694537	-0.0027900609101143255	-0.0410361510341924
1.9	0.0	3.4	-0.018794159753051036	-0.01192808050154781	0.03635685526499588	-0.002620507344529009	-0.040602427171970094	-0.018716707080976384	-0.01192808050154781	0.03635685526499588	-0.0025660673748841506	-0.040579414469540304
2.0	0.0	3.4	-0.01804061488588838	-0.01188248010339521	0.036382407360940415	-0.00240841204091532	-0.04013213010251827	-0.017957630101856074	-0.01188248010339521	0.036382407360940415	-0.00234995833197229	-0.04010759902742899
2.1	0.0	3.4	-0.01729621895678065	-0.011828555575789323	0.036395704245250474	-0.0022160947233935257	-0.03964727290284827	-0.01720798141095887	-0.011828555575789323	0.036395704245250474	-0.0021538090456517723	-0.039621321034768245
2.2	0.0	3.4	-0.01660230377740675	-0.011762126394501138	0.036363143026989175	-0.002053387094321235	-0.03914993331557355	-0.016509378068357103	-0.011762126394501138	0.036363143026989175	-0.001987662796024768	-0.03912273190482037
2.3	0.0	3.4	-0.01599522491503546	-0.011679474534048495	0.0362558074532337	-0.0019274297563817693	-0.038644128077838895	-0.015898447790905636	-0.011679474534048495	0.0362558074532337	-0.0018588652871108027	-0.03861591542298004
2.4	0.0	3.4	-0.015504441259254868	-0.0115775833349403	0.036051224603945	-0.0018423125165229481	-0.03813577001173662	-0.015404866483106804	-0.0115775833349403	0.036051224603945	-0.0017716736239550043	-0.0381068341281565
2.5	0.0	3.4	-0.015151059862273483	-0.01145515342687986	0.03573464425102636	-0.0017989806677903963	-0.03763157001862959	-0.015049869240407292	-0.01145515342687986	0.03573464425102636	-0.001727136122609162	-0.03760222394194463
2.6	0.0	3.4	-0.014943818842066435	-0.0113115964361441	0.03529973212862399	-0.0017954387147257195	-0.0371365158198206	-0.014842215251992696	-0.0113115964361441	0.03529973212862399	-0.0017232802421710462	-0.037107070702301535
2.7	0.0	3.4	-0.01487691765439414	-0.01114745017707719	0.034748603407178745	-0.0018271459615969102	-0.03665092492289879	-0.014776017450396032	-0.01114745017707719	0.034748603407178745	-0.0017555052759881287	-0.03662166540450946
2.8	0.0	3.4	-0.014930762801484157	-0.010964774531430521	0.03409112193285011	-0.0018875621115950012	-0.03616954809130875	-0.014831501716178648	-0.010964774531430521	0.03409112193285011	-0.0018171373413973988	-0.03614071177620084
2.9	0.0	3.4	-0.015075550287519626	-0.010766208917289077	0.033343573455283285	-0.00196888320630219	-0.035684031619211645	-0.014978612989233146	-0.010766208917289077	0.033343573455283285	-0.001900184578071301	-0.03565579294915605
3.0	0.0	3.4	-0.015277907404406946	-0.010555475843489148	0.03252697213243228	-0.002062680003591784	-0.035186723689758295	-0.015183688263290293	-0.010555475843489148	0.03252697213243228	-0.00199600115371852	-0.035159183398514905
3.1	0.0	3.4	-0.015504857937554524	-0.010336555391404545	0.0316653216292871	-0.002160562306169629	-0.03467306186926745	-0.015413455942730827	-0.010336555391404545	0.0316653216292871	-0.002095978221741703	-0.03464624395887168
3.2	0.0	3.4	-0.015726613879347262	-0.01011405140820898	0.03078392170079588	-0.002254653051587419	-0.034141831120346744	-0.01563785765556429	-0.01011405140820898	0.03078392170079588	-0.002192040182017742	-0.03411568776613345
3.3	0.0	3.4	-0.015917388188525478	-0.00989284465788387	0.02990773046009842	-0.0023380023636888608	-0.03359427162705117	-0.01583088098716764	-0.00989284465788387	0.02990773046009842	-0.002277072665722732	-0.03356869412365946
3.4	0.0	3.4	-0.016055696232880168	-0.009677630492376466	0.029059808105690102	-0.002404866238937778	-0.033033007607256026	-0.01597086948342898	-0.009677630492376466	0.029059808105690102	-0.002345206693560866	-0.03300784040318175
3.5	0.0	3.4	-0.01612504714156974	-0.009472747874156084	0.028259954618160263	-0.0024510139416763915	-0.032461239943897525	-0.0160412135644097	-0.009472747874156084	0.028259954618160263	-0.002392125106134517	-0.032436295202279364
3.6	0.0	3.4	-0.016114333891208317	-0.00928185872027143	0.02752363257907119	-0.0024738974393682025	-0.031882210310639876	-0.01603073588617297	-0.00928185872027143	0.02752363257907119	-0.00241522809440682	-0.03185728165056591
3.7	0.0	3.4	-0.01601800079785172	-0.009107677883946508	0.026861282730038644	-0.002472738527984483	-0.031298867115959375	-0.015933853349964902	-0.009107677883946508	0.026861282730038644	-0.0024137160393110074	-0.03127374215674603
3.8	0.0	3.4	-0.015835885720342315	-0.008951677262075464	0.026277966440046173	-0.0024485071366036823	-0.03071366776170934	-0.015750417761982854	-0.008951677262075464	0.026277966440046173	-0.0023885664834081472	-0.03068814045654542
3.9	0.0	3.4	-0.015572733758723086	-0.008813964925820983	0.02577344608079507	-0.0024037491257940524	-0.03012846578790312	-0.01548522962887524	-0.008813964925820983	0.02577344608079507	-0.0023423619961232553	-0.030102348787726073
4.0	0.0	3.4	-0.01523809997959375	-0.008693865940642809	0.025342569524088573	-0.00234231880746809	-0.029544484755571424	-0.015147942930736003	-0.008693865940642809	0.025342569524088573	-0.0022790243906415054	-0.02951762212354026
4.1	0.0	3.4	-0.014844343866803042	-0.0085889746300154	0.02497593404180435	-0.002268943138260794	-0.028962360140331198	-0.014751059692907666	-0.0085889746300154	0.02497593404180435	-0.0022033795154404318	-0.028934639589256184
4.2	0.0	3.4	-0.01440658475906038	-0.00849633985166065	0.024660778260983618	-0.0021887689229239116	-0.028382254245459437	-0.014309880591809212	-0.00849633985166065	0.024660778260983618	-0.0021207017029288688	-0.02835361729820331
4.3	0.0	3.4	-0.01394110804394004	-0.008412292156606327	0.024382020139293654	-0.002106837943878854	-0.027803998082748513	-0.01384089953166476	-0.008412292156606327	0.024382020139293654	-0.0020361813824462307	-0.027774446131905856
4.4	0.0	3.4	-0.01346368416463483	-0.008332206006116394	0.024123394747475664	-0.002027604341519669	-0.02722726856447443	-0.013360104313403074	-0.008332206006116394	0.024123394747475664	-0.0019544299599212936	-0.02719686309484105
4.5	0.0	3.4	-0.012989608691383027	-0.008251881762419089	0.02386859315805821	-0.0019545640149109915	-0.026651756072111156	-0.012882994507274943	-0.008251881762419089	0.02386859315805821	-0.0018790936012256126	-0.02662061230168845
4.6	0.0	3.4	-0.012531731870515872	-0.008166834526321054	0.023602406811169534	-0.0018900105245100926	-0.02607729363085426	-0.01242258779682649	-0.008166834526321054	0.023602406811169534	-0.0018125923067821897	-0.02604556777489278
4.7	0.0	3.4	-0.012100661638198066	-0.008073366577946217	0.02331159832538139	-0.0018349719963911132	-0.025503921389242127	-0.011989606039338234	-0.008073366577946217	0.02331159832538139	-0.0017560439450651083	-0.0254717938417083
4.8	0.0	3.4	-0.01170332156191579	-0.007967846404653756	0.02298571347454074	-0.0017893175238305296	-0.024931871107972247	-0.011591022344151243	-0.007967846404653756	0.02298571347454074	-0.001709361817026708	-0.02489952759701152
4.9	0.0	3.4	-0.011343780758463071	-0.00784790526137158	0.022617573816063614	-0.0017519893222301477	-0.02436145999092496	-0.011230890965446421	-0.00784790526137158	0.022617573816063614	-0.0016714856163613369	-0.02432907390377712
5.0	0.0	3.4	-0.011022512010739796	-0.007711756072978915	0.022203517598191287	-0.0017213250608191302	-0.02379294847513304	-0.010909614479266132	-0.007711756072978915	0.022203517598191287	-0.001640709212963089	-0.023760666791515415
5.1	0.0	3.4	-0.010737086217105899	-0.007558652074010297	0.021743364728015878	-0.001695395517108865	-0.023226403354002615	-0.010624654371538363	-0.007558652074010297	0.021743364728015878	-0.0016150292128379279	-0.023194337812706016
5.2	0.0	3.4	-0.010482554031758785	-0.007388750401730704	0.021240135911595053	-0.001672307930133548	-0.022661631611489586	-0.010370931989124017	-0.007388750401730704	0.021240135911595053	-0.0015924619056706796	-0.022629855593317687
5.3	0.0	3.4	-0.010252470683144242	-0.007203397817988844	0.020699554708930375	-0.0016504214504533612	-0.022098206123632412	-0.010141872195914472	-0.007203397817988844	0.020699554708930375	-0.0015712723673685332	-0.02206675671948747
5.4	0.0	3.4	-0.010039175817769141	-0.007004497603077198	0.02012938776812477	-0.0016285000310769376	-0.021535565951739777	-0.009929698396169757	-0.007004497603077198	0.02012938776812477	-0.0015501386116015788	-0.021504449949615752
5.5	0.0	3.4	-0.00983517770923829	-0.006794989732270551	0.019538678640445943	-0.001605728892899498	-0.020973137724514184	-0.009726826480819978	-0.006794989732270551	0.019538678640445943	-0.0015281755108942263	-0.020942339878101145
5.6	0.0	3.4	-0.009633385293201045	-0.006578226863211967	0.018936980863365458	-0.0015817027244719763	-0.02041043656888256	-0.009526100320327082	-0.006578226863211967	0.018936980863365458	-0.0015049259599092	-0.020379928360571373
5.7	0.0	3.4	-0.009427920360044181	-0.006357999051886054	0.01833356007401967	-0.001556350754733058	-0.01984713062744474	-0.009321602892619272	-0.006357999051886054	0.01833356007401967	-0.0014802856529055235	-0.019816878261847366
5.8	0.0	3.4	-0.009214365829282561	-0.006138214980637713	0.01773679292928051	-0.0015298595864797456	-0.019283084191445615	-0.009108898634757513	-0.006138214980637713	0.01773679292928051	-0.0014544221624685854	-0.019253054420931726
5.9	0.0	3.4	-0.008990049345391625	-0.00592263547400762	0.01715359913453406	-0.0015026012289386286	-0.018718411776979436	-0.008885312637883577	-0.00592263547400762	0.01715359913453406	-0.0014277003033626183	-0.018688575995047398
6.0	0.0	3.4	-0.00875386903490042	-0.005714394881522367	0.01658912597667813	-0.001475064951078818	-0.018153535178977366	-0.008649751131140804	-0.005714394881522367	0.01658912597667813	-0.001400610698673026	-0.018123871527623542
6.1	0.0	3.4	-0.008506465630639903	-0.005516025480233111	0.016046574338654054	-0.0014477980791499333	-0.017589216409910912	-0.008402872148031716	-0.005516025480233111	0.016046574338654054	-0.0013737099365240518	-0.017559711069928607
6.2	0.0	3.4	-0.008250233322783289	-0.005329545089807652	0.015527178819758678	-0.0014213371361000964	-0.01702652991663422	-0.008147097878034313	-0.005329545089807652	0.015527178819758678	-0.0013475530612672595	-0.01699717854671808
6.3	0.0	3.4	-0.007988415960735726	-0.005155838383075206	0.015030339890156006	-0.0013961543569639403	-0.016466763110852586	-0.00788571405335441	-0.005155838383075206	0.015030339890156006	-0.0013226424637698747	-0.016437573096665336
6.4	0.0	3.4	-0.007725361908856726	-0.004995374611667103	0.014553855011483366	-0.0013725779029682321	-0.015911264405704756	-0.007623128347918411	-0.004995374611667103	0.014553855011483366	-0.0012993505801508932	-0.01588225816758378
6.5	0.0	3.4	-0.007464947226577732	-0.004847150137152312	0.014094232766124443	-0.001350747434853767	-0.015361282420696096	-0.007363295347875798	-0.004847150137152312	0.014094232766124443	-0.0012778765508812415	-0.015332501425966689
6.6	0.0	3.4	-0.007211242701610779	-0.00470990299766072	0.013647057344545183	-0.0013305634329329125	-0.01481783361556233	-0.0071103822140252465	-0.00470990299766072	0.013647057344545183	-0.0012581942692848492	-0.01478934229162486
6.7	0.0	3.4	-0.006967796310412698	-0.004581876667543838	0.0132073754322573	-0.0013116714301713494	-0.01428162364495481	-0.006868045871689944	-0.004581876667543838	0.0132073754322573	-0.0012400324628605449	-0.01425351217354286
6.8	0.0	3.4	-0.006737258060802706	-0.004460832256597769	0.012770079357926786	-0.001293469586903736	-0.013753035575227987	-0.006639048949647155	-0.004460832256597769	0.012770079357926786	-0.0012228754376496312	-0.013725420613326541
6.9	0.0	3.4	-0.006521790070241227	-0.004344723904807779	0.012330260729123072	-0.0012751534694581072	-0.013232173425098413	-0.006425658428802326	-0.004344723904807779	0.012330260729123072	-0.0012059991708211636	-0.013205196082296455
7.0	0.0	3.4	-0.006322276052905432	-0.0042310727781682544	0.011883520762480589	-0.001255780719090967	-0.012718943318126799	-0.00622884285734606	-0.0042310727781682544	0.011883520762480589	-0.0011885266604956992	-0.012692764181162695
7.1	0.0	3.4	-0.006139300675957707	-0.004118019474503853	0.011426226458769926	-0.0012343535146504304	-0.012213154145573349	-0.006049240611283844	-0.004118019474503853	0.011426226458769926	-0.0011695019616684127	-0.012187945633881503
7.2	0.0	3.4	-0.005972644109697908	-0.004003817312309366	0.010955705125332641	-0.0012099154762730529	-0.01171461644644813	-0.005886646277728705	-0.004003817312309366	0.010955705125332641	-0.0011479808655237692	-0.011690553225228212
7.3	0.0	3.4	-0.005821597324573657	-0.0038870989610018114	0.010470372627660797	-0.0011816471938555853	-0.011223223797377058	-0.005740322036244764	-0.0038870989610018114	0.010470372627660797	-0.0011231234132543103	-0.01120047228964944
7.4	0.0	3.4	-0.00568522300763117	-0.0037670892540973	0.009969803410843423	-0.0011489287479554775	-0.010739008416421815	-0.005609259404365713	-0.0037670892540973	0.009969803410843423	-0.0010942570061396911	-0.010717716554972145
7.5	0.0	3.4	-0.005562086739913201	-0.0036432137357564898	0.009454711400249158	-0.0011114116201977197	-0.01026217278420815	-0.0054919158969568135	-0.0036432137357564898	0.009454711400249158	-0.0010609524417189143	-0.010242461119730567
7.6	0.0	3.4	-0.005450450186008975	-0.003515226942852223	0.008926890603340891	-0.0010690284864905346	-0.009793085360007107	-0.0053864172323814415	-0.003515226942852223	0.008926890603340891	-0.001023040531288133	-0.009775040361581977
7.7	0.0	3.4	-0.0053486094121582605	-0.0033834350229540178	0.008389087557346438	-0.0010220034925358694	-0.009332258454014811	-0.005290906977250164	-0.0033834350229540178	0.008389087557346438	-0.0009806309738148737	-0.00931592853782771
7.8	0.0	3.4	-0.005254423124718528	-0.0032481339850392033	0.007844831700375487	-0.0009708159583475366	-0.008880304881707275	-0.005203086821255481	-0.0032481339850392033	0.007844831700375487	-0.0009340852089657958	-0.00886569932762597
7.9	0.0	3.4	-0.005165874674724088	-0.0031100615991022096	0.007298233933403122	-0.0009161563185158279	-0.008437890690509172	-0.005120789863756834	-0.0031100615991022096	0.007298233933403122	-0.0008839809476831137	-0.008424981250374632
8.0	0.0	3.4	-0.005080650304998548	-0.002969866898354212	0.006753768605267959	-0.0008588646424988102	-0.008005687369413485	-0.005041568257938146	-0.002969866898354212	0.006753768605267959	-0.0008310578513643744	-0.007994412113487519
8.1	0.0	3.4	-0.004996653754709894	-0.002828504668457299	0.006216052428887256	-0.0007998662391530938	-0.007584335275986757	-0.004963214609484127	-0.002828504668457299	0.006216052428887256	-0.0007761583157796423	-0.007574604054134442
8.2	0.0	3.4	-0.004911643165825618	-0.002686746715880872	0.005689635100112613	-0.0007401098044977367	-0.007174421745559622	-0.0048834028019422385	-0.002686746715880872	0.005689635100112613	-0.0007201685961240923	-0.007166122590049887
8.3	0.0	3.4	-0.004823708149810603	-0.002545536376430846	0.005178811951099408	-0.0006805116591855152	-0.006776472065293649	-0.00480016626874667	-0.002545536376430846	0.005178811951099408	-0.0006639639402188054	-0.006769477903196426
8.4	0.0	3.4	-0.004731278141182824	-0.002405877434739523	0.004687468564362514	-0.0006219165694356505	-0.006390952701370165	-0.004711905225391498	-0.002405877434739523	0.004687468564362514	-0.0006083685089863384	-0.006385127846028151
8.5	0.0	3.4	-0.0046329338038302885	-0.002268561860432783	0.004218961734758571	-0.0005650563039208039	-0.006018277374235273	-0.004617195234276418	-0.002268561860432783	0.004218961734758571	-0.0005541117048175855	-0.00601348340378462
8.6	0.0	3.4	-0.004527878327629104	-0.002134560366698679	0.0037760396524420896	-0.000510541978931836	-0.005658815634440679	-0.00451525451379863	-0.002134560366698679	0.0037760396524420896	-0.0005018174020897856	-0.005654916397452255
8.7	0.0	3.4	-0.004415377004061527	-0.0020044215259531484	0.003360800034828587	-0.00045885879448998544	-0.00531289671844698	-0.004405378980164316	-0.0020044215259531484	0.003360800034828587	-0.00045199515230513645	-0.005309762336734618
8.8	0.0	3.4	-0.004295439425339385	-0.001878956890777772	0.0029746824733107237	-0.0004103558843295209	-0.004980809123542816	-0.004287619838929517	-0.001878956890777772	0.0029746824733107237	-0.00040502646052677856	-0.00497831896093569
8.9	0.0	3.4	-0.004168112634487771	-0.0017585446637440327	0.0026184902098888635	-0.0003652618904565535	-0.004662796290176048	-0.004162072423809139	-0.0017585446637440327	0.0026184902098888635	-0.0003611770361893596	-0.00466084093376461
9.0	0.0	3.4	-0.004033887367448746	-0.001643573363651285	0.002292435306344519	-0.00032369975320992606	-0.004359049556932054	-0.004029278679648737	-0.001643573363651285	0.002292435306344519	-0.0003206087112209298	-0.004357531911121041
9.1	0.0	3.4	-0.0038935286425923546	-0.0015343342741402921	0.0019962010340650424	-0.000285696238639038	-0.004069699163878067	-0.0038900546901082366	-0.0015343342741402921	0.0019962010340650424	-0.0002833866583884491	-0.004068534791644538
9.2	0.0	3.4	-0.003747887904351523	-0.0014308947237964276	0.0017290153710852827	-0.00025120225955034027	-0.003794806292090038	-0.003745300504272612	-0.0014308947237964276	0.0017290153710852827	-0.0002494979989989218	-0.0037939231525625453
9.3	0.0	3.4	-0.003598027156606585	-0.0013332971653881032	0.001489730254636121	-0.00022010459813110757	-0.0035343556477234954	-0.003596122676522267	-0.0013332971653881032	0.001489730254636121	-0.00021886238308145778	-0.003533693382688827
9.4	0.0	3.4	-0.0034449862486333627	-0.0012413913691489142	0.0012769017407778319	-0.0001922457918341406	-0.00328825082842814	-0.0034436006041104967	-0.0012413913691489142	0.0012769017407778319	-0.00019135123513989424	-0.00328775974059952
9.5	0.0	3.4	-0.003290012547702359	-0.001155135689771214	0.001088867391215493	-0.0001674317070956507	-0.0030563125420509873	-0.0032890157896741413	-0.001155135689771214	0.001088867391215493	-0.00016679509841968304	-0.0030559523926987375
9.6	0.0	3.4	-0.003134087242838309	-0.0010741783044068143	0.00092381801048941	-0.00014544715462033947	-0.0028382797943005654	-0.003133378152195772	-0.0010741783044068143	0.00092381801048941	-0.00014499933129269717	-0.0028380185269856707
9.7	0.0	3.4	-0.002978403917544858	-0.0009983822469621373	0.0007798618239664326	-0.0001260688833414794	-0.002633814611207674	-0.0029779049043422924	-0.0009983822469621373	0.0007798618239664326	-0.0001257573958186816	-0.0026336270855279063
9.8	0.0	3.4	-0.0028238603823224745	-0.0009273701231222731	0.0006550799385892985	-0.00010906113809753312	-0.002442509059691967	-0.0028235128798731308	-0.0009273701231222731	0.0006550799385892985	-0.00010884683881093948	-0.0024423758565292166
9.9	0.0	3.4	-0.002671509713739336	-0.0008609887394186444	0.0005475727364550368	-9.41985852345499e-05	-0.0022638951255411787	-0.0026712701671338917	-0.0008609887394186444	0.0005475727364550368	-9.405270016009668e-05	-0.0022638014640101872
10.0	0.0	3.4	-0.0025220969170780374	-0.0007988793712456754	0.0004554972591818034	-8.125947660163659e-05	-0.0020974553284125287	-0.002521933396543867	-0.0007988793712456754	0.0004554972591818034	-8.116116758480022e-05	-0.0020973901168951947
10.1	0.0	3.4	-0.002376369659573935	-0.0007407994919503835	0.0003770960953212834	-7.003187087746302e-05	-0.001942634392067372	-0.0023762590785126785	-0.0007407994919503835	0.0003770960953212834	-6.996626101654283e-05	-0.0019425894208670354
10.2	0.0	3.4	-0.002234881113601159	-0.0006864284214600502	0.0003107184814191015	-6.032045360275614e-05	-0.0017988507199574544	-0.002234806999271188	-0.0006864284214600502	0.0003107184814191015	-6.0277066861781796e-05	-0.0017988199923684575
10.3	0.0	3.4	-0.0020981554602959376	-0.0006355385712879524	0.0002548345257925961	-5.194434366921304e-05	-0.001665507071131368	-0.002098106207368079	-0.0006355385712879524	0.0002548345257925961	-5.1915899559297196e-05	-0.0016654862623134254
10.4	0.0	3.4	-0.0019667143432874072	-0.0005880231634591837	0.00020804347898106189	-4.473439773632839e-05	-0.001542000261072957	-0.001966681874063167	-0.0005880231634591837	0.00020804347898106189	-4.4715899758697535e-05	-0.0015419862898263476
10.5	0.0	3.4	-0.001840706801060394	-0.0005435106763229669	0.00016907704443001968	-3.8543597068661283e-05	-0.0014277295720987854	-0.0018406855575315909	-0.0005435106763229669	0.00016907704443001968	-3.853165683845895e-05	-0.0014277202688001847
10.6	0.0	3.4	-0.0017204533513578639	-0.0005019141173647768	0.00013679864004456974	-3.3234211473834836e-05	-0.001322103662563822	-0.0017204395506464343	-0.0005019141173647768	0.00013679864004456974	-3.322655683696493e-05	-0.0013220975164892623
10.7	0.0	3.4	-0.0016060000969422689	-0.00046296526613787137	0.00011019948919753645	-2.8688123732233207e-05	-0.0012245461962697008	-0.0016059911906108114	-0.00046296526613787137	0.00011019948919753645	-2.868324699397604e-05	-0.0012245421666765004
10.8	0.0	3.4	-0.0014975733450467452	-0.00042666713898142916	8.839234013039964e-05	-2.479836282846513e-05	-0.0011345001833672505	-0.0014975676326848706	-0.00042666713898142916	8.839234013039964e-05	-2.4795273281299783e-05	-0.0011344975605525414
10.9	0.0	3.4	-0.0013950012934082778	-0.0003927018838396634	7.060350858858673e-05	-2.147164548085474e-05	-0.0010514312726763464	-0.001394997650562645	-0.0003927018838396634	7.060350858858673e-05	-2.146969796266747e-05	-0.0010514295773489009
11.0	0.0	3.4	-0.0012982928794448016	-0.0003609983690751051	5.616383838683551e-05	-1.8628412895493673e-05	-0.0009748299358610383	-0.0012982905687011245	-0.0003609983690751051	5.616383838683551e-05	-1.862719070730318e-05	-0.0009748288473055519
11.1	0.0	3.4	-0.0012073912373912598	-0.00033147957830692576	4.4499105231887584e-05	-1.619772163788932e-05	-0.0009042130426783322	-0.001207389778868821	-0.00033147957830692576	4.4499105231887584e-05	-1.6196957634222496e-05	-0.0009042123481595603
11.2	0.0	3.4	-0.001122079982533662	-0.00030395798566473786	3.512024631370816e-05	-1.4117574754463309e-05	-0.0008391246684281691	-0.0011220790661592463	-0.00030395798566473786	3.512024631370816e-05	-1.4117098805483518e-05	-0.000839124228002733
11.3	0.0	3.4	-0.0010422132799887717	-0.00027835321714064776	2.761375246309378e-05	-1.2337433913398643e-05	-0.0007791363813978191	-0.001042212706717292	-0.00027835321714064776	2.761375246309378e-05	-1.2337138310448722e-05	-0.0007791361037292893
11.4	0.0	3.4	-0.0009675842872253765	-0.0002545569947756121	2.1632456703935553e-05	-1.0812609271704798e-05	-0.0007238471398819951	-0.000967583930049633	-0.0002545569947756121	2.1632456703935553e-05	-1.0812426176083062e-05	-0.0007238469658018734
11.5	0.0	3.4	-0.0008978982435457282	-0.00023239749060621762	1.6886882078214968e-05	-9.504761819134266e-06	-0.0006728828731985913	-0.0008978980218695334	-0.00023239749060621762	1.6886882078214968e-05	-9.504648693784945e-06	-0.0006728827646477458
11.6	0.0	3.4	-0.0008330869120299835	-0.00021194737843188705	1.3137261392201195e-05	-8.381058906123089e-06	-0.0006258957360841745	-0.0008330867749658503	-0.00021194737843188705	1.3137261392201195e-05	-8.380989180283839e-06	-0.0006258956687458806
11.7	0.0	3.4	-0.0007727087914066109	-0.00019291765303819375	1.0186291473314618e-05	-7.414237256921235e-06	-0.0005825631925848105	-0.000772708706972737	-0.00019291765303819375	1.0186291473314618e-05	-7.414194386228133e-06	-0.0005825631510216297
11.8	0.0	3.4	-0.0007166567683925038	-0.00017536154456365693	7.872636765854834e-06	-6.5808490970214065e-06	-0.0005425870114976803	-0.0007166567683925038	-0.00017536154456365693	7.872636765854834e-06	-6.5808490970214065e-06	-0.0005425870114976803
11.9	0.0	3.4	-0.0006646590521116292	-0.00015917106011897886	6.0651835234447935e-06	-5.8611634834714624e-06	-0.0005056920120326237	-0.0006646590521116292	-0.00015917106011897886	6.0651835234447935e-06	-5.8611634834714624e-06	-0.0005056920120326237
12.0	0.0	3.4	-0.0006164038768817716	-0.0001441990273463034	4.658009832833645e-06	-5.2380062854768e-06	-0.00047162485308282505	-0.0006164038768817716	-0.0001441990273463034	4.658009832833645e-06	-5.2380062854768e-06	-0.00047162485308282505
12.1	0.0	3.4	-0.0005716885090026726	-0.00013040533980301916	3.5660335776900646e-06	-4.696502238593782e-06	-0.0004401527005387497	-0.0005716885090026726	-0.00013040533980301916	3.5660335776900646e-06	-4.696502238593782e-06	-0.0004401527005387497
12.2	0.0	3.4	-0.0005302385786715608	-0.0001176723960156778	2.7212829776380467e-06	-4.225545320770761e-06	-0.00041106192031275027	-0.0005302385786715608	-0.0001176723960156778	2.7212829776380467e-06	-4.225545320770761e-06	-0.00041106192031275027
12.3	0.0	3.4	-0.0004919049974852119	-0.0001060029971995391	2.0697347873476616e-06	-3.815021013998594e-06	-0.0003841567140590219	-0.0004919049974852119	-0.0001060029971995391	2.0697347873476616e-06	-3.815021013998594e-06	-0.0003841567140590219
12.4	0.0	3.4	-0.0004564545919441928	-9.531042954336044e-05	1.568657140505266e-06	-3.4549810695620163e-06	-0.0003592578384717756	-0.0004564545919441928	-9.531042954336044e-05	1.568657140505266e-06	-3.4549810695620163e-06	-0.0003592578384717756
12.5	0.0	3.4	-0.00042362666796234914	-8.547113392864958e-05	1.184300408372686e-06	-3.1385163547708003e-06	-0.00033620131808730145	-0.00042362666796234914	-8.547113392864958e-05	1.184300408372686e-06	-3.1385163547708003e-06	-0.00033620131808730145
12.6	0.0	3.4	-0.0003932115080475552	-7.640428228228302e-05	8.904857760999622e-07	-2.860509252005661e-06	-0.0003148372022893665	-0.0003932115080475552	-7.640428228228302e-05	8.904857760999622e-07	-2.860509252005661e-06	-0.0003148372022893665
12.7	0.0	3.4	-0.0003651373052861015	-6.816118039409957e-05	6.664648866850163e-07	-2.6141311638317285e-06	-0.0002950284586148552	-0.0003651373052861015	-6.816118039409957e-05	6.664648866850163e-07	-2.6141311638317285e-06	-0.0002950284586148552
12.8	0.0	3.4	-0.00033917933688720807	-6.063094346586695e-05	4.961922087225129e-07	-2.3947511720982713e-06	-0.00027664983445796536	-0.00033917933688720807	-6.063094346586695e-05	4.961922087225129e-07	-2.3947511720982713e-06	-0.00027664983445796536
12.9	0.0	3.4	-0.0003151554762284935	-5.373593751301087e-05	3.6718199541025286e-07	-2.1998584984099223e-06	-0.00025958686221248296	-0.0003151554762284935	-5.373593751301087e-05	3.6718199541025286e-07	-2.1998584984099223e-06	-0.00025958686221248296
13.0	0.0	3.4	-0.0002929503340888753	-4.745953242490941e-05	2.6977213195654813e-07	-2.025662498395965e-06	-0.00024373491129752646	-0.0002929503340888753	-4.745953242490941e-05	2.6977213195654813e-07	-2.025662498395965e-06	-0.00024373491129752646
13.1	0.0	3.4	-0.0002724371834978611	-4.1766701713186194e-05	1.9649723623142795e-07	-1.868661509945283e-06	-0.00022899831751096108	-0.0002724371834978611	-4.1766701713186194e-05	1.9649723623142795e-07	-1.868661509945283e-06	-0.00022899831751096108
13.2	0.0	3.4	-0.0002534097646205242	-3.653372237977237e-05	1.4160260704003335e-07	-1.7280621254612145e-06	-0.0002152895827223306	-0.0002534097646205242	-3.653372237977237e-05	1.4160260704003335e-07	-1.7280621254612145e-06	-0.0002152895827223306
13.3	0.0	3.4	-0.00023580496502292384	-3.177670026843771e-05	1.0066229870087723e-07	-1.6002832629967776e-06	-0.00020252864379019024	-0.00023580496502292384	-3.177670026843771e-05	1.0066229870087723e-07	-1.6002832629967776e-06	-0.00020252864379019024
13.4	0.0	3.4	-0.00021952797484248567	-2.74710373275866e-05	7.028047282913555e-08	-1.4850005330401761e-06	-0.00019064221745468803	-0.00021952797484248567	-2.74710373275866e-05	7.028047282913555e-08	-1.4850005330401761e-06	-0.00019064221745468803
13.5	0.0	3.4	-0.00020446141874072552	-2.3565884703202755e-05	4.7858276014927155e-08	-1.3802116254407551e-06	-0.00017956318068809693	-0.00020446141874072552	-2.3565884703202755e-05	4.7858276014927155e-08	-1.3802116254407551e-06	-0.00017956318068809693
13.6	0.0	3.4	-0.0001905086161866124	-2.002550149882154e-05	3.141272377661258e-08	-1.2845014498930152e-06	-0.00016923002596167446	-0.0001905086161866124	-2.002550149882154e-05	3.141272377661258e-08	-1.2845014498930152e-06	-0.00016923002596167446
13.7	0.0	3.4	-0.00017756267416674617	-1.6798993698330378e-05	1.94355800976681e-08	-1.1967490445931204e-06	-0.00015958636700392034	-0.00017756267416674617	-1.6798993698330378e-05	1.94355800976681e-08	-1.1967490445931204e-06	-0.00015958636700392034
13.8	0.0	3.4	-0.00016558092806812221	-1.3894287320681542e-05	1.0784128409173572e-08	-1.1169528814492114e-06	-0.00015058047199440063	-0.00016558092806812221	-1.3894287320681542e-05	1.0784128409173572e-08	-1.1169528814492114e-06	-0.00015058047199440063
13.9	0.0	3.4	-0.0001544555022804708	-1.125161466575264e-05	4.596212446124218e-09	-1.043617255871361e-06	-0.00014216486657129293	-0.0001544555022804708	-1.125161466575264e-05	4.596212446124218e-09	-1.043617255871361e-06	-0.00014216486657129293
14.0	0.0	3.4	-0.00014415415026449092	-8.882778615770803e-06	2.2451124576290056e-10	-9.756492797580741e-07	-0.0001342959468802078	-0.00014415415026449092	-8.882778615770803e-06	2.2451124576290056e-10	-9.756492797580741e-07	-0.0001342959468802078
14.1	0.0	3.4	-0.00013459393052149974	-6.743887240645563e-06	-2.8145659103068173e-09	-9.135756404743692e-07	-0.0001269336530744695	-0.00013459393052149974	-6.743887240645563e-06	-2.8145659103068173e-09	-9.135756404743692e-07	-0.0001269336530744695
14.2	0.0	3.4	-0.00012573906466031655	-4.836966496668538e-06	-4.880214746416951e-09	-8.560657451110005e-07	-0.0001200411522037906	-0.00012573906466031655	-4.836966496668538e-06	-4.880214746416951e-09	-8.560657451110005e-07	-0.0001200411522037906
14.3	0.0	3.4	-0.00011752422951532986	-3.1309629093811964e-06	-6.237584861321267e-09	-8.024665730006181e-07	-0.00011358456244808672	-0.00011752422951532986	-3.1309629093811964e-06	-6.237584861321267e-09	-8.024665730006181e-07	-0.00011358456244808672
14.4	0.0	3.4	-0.0001098690275971317	-1.5761322345042572e-06	-7.081550610024611e-09	-7.531149631282403e-07	-0.00010753269884888917	-0.0001098690275971317	-1.5761322345042572e-06	-7.081550610024611e-09	-7.531149631282403e-07	-0.00010753269884888917
14.5	0.0	3.4	-0.00010278712205002958	-2.1564153485087445e-07	-7.554230652195679e-09	-7.070862334867424e-07	-0.00010185684005103977	-0.00010278712205002958	-2.1564153485087445e-07	-7.554230652195679e-09	-7.070862334867424e-07	-0.00010185684005103977
14.6	0.0	3.4	-9.615246921527952e-05	1.0504431031677086e-06	-7.759133400423584e-09	-6.646316922840643e-07	-9.653052149276274e-05	-9.615246921527952e-05	1.0504431031677086e-06	-7.759133400423584e-09	-6.646316922840643e-07	-9.653052149276274e-05
14.7	0.0	3.4	-8.998041848574202e-05	2.181444813231792e-06	-7.771119014208402e-09	-6.2475317170815e-07	-9.152933900825145e-05	-8.998041848574202e-05	2.181444813231792e-06	-7.771119014208402e-09	-6.2475317170815e-07	-9.152933900825145e-05
14.8	0.0	3.4	-8.428981258050004e-05	3.1365261463633942e-06	-7.644522086602448e-09	-5.879148628327946e-07	-8.683077934194404e-05	-8.428981258050004e-05	3.1365261463633942e-06	-7.644522086602448e-09	-5.879148628327946e-07	-8.683077934194404e-05
14.9	0.0	3.4	-7.897136531776443e-05	4.003782692052482e-06	-7.418738671698316e-09	-5.536704844117014e-07	-8.241405878673351e-05	-7.897136531776443e-05	4.003782692052482e-06	-7.418738671698316e-09	-5.536704844117014e-07	-8.241405878673351e-05
15.0	0.0	3.4	-7.395923974535985e-05	4.829492041835692e-06	-7.122492374939099e-09	-5.216322898059007e-07	-7.82599770050147e-05	-7.395923974535985e-05	4.829492041835692e-06	-7.122492374939099e-09	-5.216322898059007e-07	-7.82599770050147e-05
