# Supplementary material for: The Nodal Structure of π‑Orbitals Is Mapped in the Interaction Energy of π‑Stacked Acene Dimers
Source: J Am Chem Soc. 2026 Apr 9;148(15):16151–69. doi: 10.1021/jacs.6c00921 (PMC13107468; doi:10.1021/jacs.6c00921)
Supplement: Supplementary file 1 [file ja6c00921_si_001.zip › data_si/anthracene_sapt_y1_xshift.csv]

x(A)	y(A)	z(A)	SAPT0|Eint(Eh)	SAPT0|Eelst(Eh)	SAPT0|Exr(Eh)	SAPT0|Eind(Eh)	SAPT0|Edisp(Eh)	sSAPT0|Eint(Eh)	sSAPT0|Eelst(Eh)	sSAPT0|Exr(Eh)	sSAPT0|Eind(Eh)	sSAPT0|Edisp(Eh)
0.0	1.0	3.4	-0.018608971453843673	-0.01149429858548956	0.03733883347136499	-0.0023478688325281032	-0.042105637507191	-0.018574519731114826	-0.01149429858548956	0.03733883347136499	-0.0023237987763118162	-0.04209525584067844
0.1	1.0	3.4	-0.018674064174405695	-0.0114907348441875	0.03727451832869616	-0.0023684433416756856	-0.04208940431723867	-0.018639632852410545	-0.0114907348441875	0.03727451832869616	-0.002344390330317065	-0.04207902600660214
0.2	1.0	3.4	-0.018865201870120592	-0.011480365524334957	0.037084408990198756	-0.002428440111133896	-0.04204080522485049	-0.018830844089260588	-0.011480365524334957	0.037084408990198756	-0.0024044466063222096	-0.04203044094880218
0.3	1.0	3.4	-0.01916933994934788	-0.011463069214755706	0.03677679190087747	-0.0025228642626307224	-0.041960198372838924	-0.019135140877119563	-0.011463069214755706	0.03677679190087747	-0.002498994389710051	-0.04194986917353128
0.4	1.0	3.4	-0.019566637629302448	-0.011439180615525402	0.0363648024718269	-0.002643945112186975	-0.04184831437341697	-0.01953272053640166	-0.011439180615525402	0.0363648024718269	-0.0026202885200355924	-0.04183805387266756
0.5	1.0	3.4	-0.02003134116033941	-0.01140865195952756	0.03586551772107927	-0.0027818945498282524	-0.04170631237206287	-0.019997854830619607	-0.01140865195952756	0.03586551772107927	-0.0027585573593726554	-0.041696163232798664
0.6	1.0	3.4	-0.020534684671668718	-0.011372062681289208	0.03529882652854214	-0.002925745026327623	-0.04153570349259403	-0.020501771718115815	-0.011372062681289208	0.03529882652854214	-0.0029028276267047165	-0.04152570793866403
0.7	1.0	3.4	-0.021045700047267517	-0.011329332532227454	0.034686185992378216	-0.0030643237552757108	-0.04133822975214257	-0.021013450782560558	-0.011329332532227454	0.034686185992378216	-0.0030418887467743828	-0.04132841549593694
0.8	1.0	3.4	-0.021534359442267545	-0.011280877396075084	0.03404932255669332	-0.0031870963241362477	-0.04111570827874954	-0.021502760412507187	-0.011280877396075084	0.03404932255669332	-0.0031651329824282626	-0.041106072590697165
0.9	1.0	3.4	-0.02197303883095001	-0.011227152180481426	0.033408979148210574	-0.0032849348017029555	-0.0408699309969762	-0.021941928273706827	-0.011227152180481426	0.033408979148210574	-0.003263328547515992	-0.04086042669391998
1.0	1.0	3.4	-0.022337973766443392	-0.011168424847710412	0.03278377991527677	-0.0033507337521278685	-0.04060259508188188	-0.022307017041059418	-0.011168424847710412	0.03278377991527677	-0.003329249565285115	-0.04059312254334066
1.1	1.0	3.4	-0.02261117675565953	-0.011105386860663202	0.03218928567677641	-0.0033798016579968254	-0.040315273913775915	-0.022579872174526602	-0.011105386860663202	0.03218928567677641	-0.0033580885008374444	-0.04030568248980237
1.2	1.0	3.4	-0.022780654074817577	-0.011038409773618696	0.03163729209410075	-0.003370130878406135	-0.0400094055168935	-0.022748373891392764	-0.011038409773618696	0.03163729209410075	-0.0033477502779762176	-0.0399995059338986
1.3	1.0	3.4	-0.022841284099105547	-0.010967987298727166	0.03113540131513691	-0.0033224104962211592	-0.03968628761929413	-0.02280734753411126	-0.010967987298727166	0.03113540131513691	-0.003298887070393877	-0.039675874480127125
1.4	1.0	3.4	-0.02279469617220456	-0.010894576043767756	0.030686881867036827	-0.00323990045017852	-0.03934710154529511	-0.022758463409719272	-0.010894576043767756	0.030686881867036827	-0.0032147867885785495	-0.03933598244440979
1.5	1.0	3.4	-0.02264845271499185	-0.010818156962159264	0.03029081061247054	-0.003128164883875814	-0.03899294148142731	-0.022609422644268646	-0.010818156962159264	0.03029081061247054	-0.003101109040410198	-0.038980967254169725
1.6	1.0	3.4	-0.02241595840087897	-0.01073897505733612	0.02994247058858633	-0.0029945986295197707	-0.03862485530260941	-0.022373850662142047	-0.01073897505733612	0.02994247058858633	-0.002965400979280805	-0.03861194521411145
1.7	1.0	3.4	-0.02211439584432546	-0.01065661048386346	0.029633970911529216	-0.0028478732022809913	-0.03824388306971022	-0.02206920007236038	-0.01065661048386346	0.029633970911529216	-0.0028165209568566255	-0.03823003954316951
1.8	1.0	3.4	-0.021764287135286747	-0.010570998186494762	0.029355045801780534	-0.0026972640911978943	-0.037851070659374625	-0.021716268877732318	-0.010570998186494762	0.029355045801780534	-0.0026639361565498182	-0.03783638033646827
1.9	1.0	3.4	-0.021386922137885317	-0.010481503351115862	0.02909397230449487	-0.00255193286135183	-0.037447458229912495	-0.02133658375597091	-0.010481503351115862	0.02909397230449487	-0.002516973660326029	-0.03743207904902389
2.0	1.0	3.4	-0.02100335416437711	-0.01038766472407815	0.028838543550582463	-0.002420213117650283	-0.03703401987323114	-0.020951358332163942	-0.01038766472407815	0.028838543550582463	-0.0023840803414163546	-0.0370181568172519
2.1	1.0	3.4	-0.020632250475775334	-0.01028873916663997	0.028577025710540854	-0.0023089583179338475	-0.03661157870174237	-0.020579320931367693	-0.01028873916663997	0.028577025710540854	-0.0022721544725092416	-0.036595453002759334
2.2	1.0	3.4	-0.0202891417784895	-0.010184372947549036	0.028299031541405187	-0.00222308154173996	-0.03618071883060569	-0.02023595977437238	-0.010184372947549036	0.028299031541405187	-0.002186081943906136	-0.036164536424322394
2.3	1.0	3.4	-0.019984912117685334	-0.010074146207898593	0.0279962494307166	-0.0021652679835734677	-0.03574174735692987	-0.019932026682783585	-0.010074146207898593	0.0279962494307166	-0.002128457837331049	-0.03572567206827054
2.4	1.0	3.4	-0.019725249635929754	-0.00995758953558834	0.027662975145125203	-0.0021359154981779645	-0.03529471974728865	-0.019673015889364605	-0.00995758953558834	0.027662975145125203	-0.0020995461682411514	-0.035278855330660316
2.5	1.0	3.4	-0.019511590272011603	-0.009835169364180274	0.027296403844614826	-0.0021332810272824774	-0.03483954372516368	-0.019460143630280636	-0.009835169364180274	0.027296403844614826	-0.00209745124739923	-0.03482392686331596
2.6	1.0	3.4	-0.0193402020607905	-0.009706928932814662	0.026896664682016187	-0.0021538123106837406	-0.03437612549930828	-0.01928946871266345	-0.009706928932814662	0.026896664682016187	-0.002118474813307385	-0.03436072964855759
2.7	1.0	3.4	-0.019204116115175612	-0.009573633430306927	0.02646660809332254	-0.002192586758347735	-0.03390450401984349	-0.019153853067408792	-0.009573633430306927	0.02646660809332254	-0.002157575757209378	-0.033889251973215025
2.8	1.0	3.4	-0.019093167990194893	-0.009435813337233867	0.026011383096983292	-0.0022437897037950565	-0.03342494804614926	-0.01904302083295607	-0.009435813337233867	0.026011383096983292	-0.002208860941679033	-0.03340972965102646
2.9	1.0	3.4	-0.01899592925002492	-0.00929459705997715	0.02553786107504665	-0.0023011933735500797	-0.03293799989154434	-0.018945493491266202	-0.00929459705997715	0.02553786107504665	-0.002266066777696233	-0.03292269072863947
3.0	1.0	3.4	-0.018899924867233263	-0.009150827724624833	0.02505396860361169	-0.0023586080915091664	-0.032444457654710955	-0.018848797780527025	-0.009150827724624833	0.02505396860361169	-0.0023230038440128697	-0.032428934815501013
3.1	1.0	3.4	-0.018793289790509544	-0.009005730548437896	0.024567989193736817	-0.0024102505149937725	-0.03194529792081469	-0.018741103619289143	-0.009005730548437896	0.024567989193736817	-0.002373912106954286	-0.03192945015763378
3.2	1.0	3.4	-0.018665296743358727	-0.008860581155772707	0.024087885121521435	-0.0024510664899438095	-0.031441534219163646	-0.018611730064773395	-0.008860581155772707	0.024087885121521435	-0.002413768531293997	-0.031425265499228125
3.3	1.0	3.4	-0.018507074576244856	-0.00871669141190523	0.023620691268349953	-0.0024770111433852493	-0.030934063289304328	-0.01845184496960288	-0.00871669141190523	0.023620691268349953	-0.0024385541508977282	-0.030917290675149874
3.4	1.0	3.4	-0.018312239630533966	-0.008575480769309252	0.023172018135814085	-0.002485236503379326	-0.030423540493659473	-0.018255086101252555	-0.008575480769309252	0.023172018135814085	-0.0024454345863887494	-0.03040618888136864
3.5	1.0	3.4	-0.01807688818929638	-0.008438002872424022	0.022745695480133523	-0.002474235892074208	-0.029910344904931673	-0.01801755446253735	-0.008438002872424022	0.022745695480133523	-0.0024329051066125543	-0.029892341963634297
3.6	1.0	3.4	-0.017800315690906676	-0.008305335008117254	0.022343575840241495	-0.002443915482845508	-0.02939464104018541	-0.017738544945103428	-0.008305335008117254	0.022343575840241495	-0.002400870242577139	-0.02937591553465053
3.7	1.0	3.4	-0.017484694324153376	-0.00817812157492881	0.021965478388554397	-0.0023955552950410443	-0.02887649584273792	-0.017420242306153296	-0.00817812157492881	0.021965478388554397	-0.0023506177150288163	-0.028856981404750067
3.8	1.0	3.4	-0.01713491044324751	-0.008056589224509025	0.021609398487309788	-0.00233170501131073	-0.028356014694737544	-0.017067576736259537	-0.008056589224509025	0.021609398487309788	-0.002284727076831209	-0.02833565892222909
3.9	1.0	3.4	-0.01675821450497187	-0.007940492654995523	0.02127164780929282	-0.002255950027539106	-0.027833419631730062	-0.016687888612558183	-0.007940492654995523	0.02127164780929282	-0.0022068463067682715	-0.027812197460087208
4.0	1.0	3.4	-0.01636353384210295	-0.007829162409052515	0.02094730499745121	-0.0021725968240552153	-0.027309079606446428	-0.01629024345428945	-0.007829162409052515	0.02094730499745121	-0.002121378927599247	-0.027287007115088895
4.1	1.0	3.4	-0.01596053381518553	-0.00772144750010284	0.02063067843992447	-0.002086291431036974	-0.026783473323970186	-0.015884483160130032	-0.00772144750010284	0.02063067843992447	-0.0020330957099600447	-0.02676061838999162
4.2	1.0	3.4	-0.015559166684372613	-0.007616193329170073	0.020315751785469526	-0.0020015991203283894	-0.026257126020343677	-0.015480754421010448	-0.007616193329170073	0.020315751785469526	-0.0019467000909843377	-0.026233612786325564
4.3	1.0	3.4	-0.0151680572510101	-0.0075116368753356255	0.01999670341454935	-0.0019225923393128633	-0.025730531450910962	-0.015087865311763718	-0.0075116368753356255	0.01999670341454935	-0.0018663956119508503	-0.025706536239026592
4.4	1.0	3.4	-0.01479425820251972	-0.0074060002695546245	0.0196683524803621	-0.00185251688621298	-0.025204093527114217	-0.01471301084693786	-0.0074060002695546245	0.0196683524803621	-0.0017955308656672265	-0.02517983219207811
4.5	1.0	3.4	-0.01444285264352509	-0.007297757768640167	0.019326545215923967	-0.0017935541814809094	-0.02467808590932798	-0.01436135057576874	-0.007297757768640167	0.019326545215923967	-0.0017363437853098777	-0.024653794237742662
4.6	1.0	3.4	-0.014116249913974751	-0.007185369827595878	0.018968444426522853	-0.0017466876781529542	-0.024152636834748772	-0.014035289523038622	-0.007185369827595878	0.018968444426522853	-0.0016898171051422904	-0.024128547016823307
4.7	1.0	3.4	-0.0138143025671498	-0.007067491684267679	0.01859270281221235	-0.0017117713578031837	-0.023627742337291285	-0.013734593236640079	-0.007067491684267679	0.01859270281221235	-0.0016557451073335443	-0.023604059257251203
4.8	1.0	3.4	-0.013534743845686724	-0.006943319876086207	0.01819950768256775	-0.0016876410736875944	-0.02310329057848067	-0.013456836217721091	-0.006943319876086207	0.01819950768256775	-0.0016328524709078684	-0.023080171553294764
4.9	1.0	3.4	-0.013273159279800287	-0.00681218315719434	0.01779050266717747	-0.001672380153119382	-0.022579098636664033	-0.0131973948585976	-0.00681218315719434	0.01779050266717747	-0.0016190749007102849	-0.022556639467870444
5.0	1.0	3.4	-0.013023876364521993	-0.006673942128770705	0.017368595127732783	-0.001663584130722734	-0.022054945232761337	-0.01295036435917985	-0.006673942128770705	0.017368595127732783	-0.0016118432033153057	-0.022033174154826623
5.1	1.0	3.4	-0.012780520244552201	-0.006528930680133271	0.016937674678451288	-0.0016586653449115274	-0.02153059889795869	-0.012709142471561703	-0.006528930680133271	0.016937674678451288	-0.0016084078725924762	-0.021509478597287243
5.2	1.0	3.4	-0.012536376129784376	-0.006377695189826227	0.01650225974500083	-0.0016551025678001874	-0.021005838117158792	-0.012466816119480216	-0.006377695189826227	0.01650225974500083	-0.0016061059787692044	-0.020985274695885615
5.3	1.0	3.4	-0.012285178573473922	-0.006221219255678534	0.016067136867922015	-0.0016506263115490735	-0.02048046987416833	-0.012216967158087198	-0.006221219255678534	0.016067136867922015	-0.0016025582226091857	-0.020460326547721494
5.4	1.0	3.4	-0.012021454104394756	-0.0060606664343936245	0.01563693826352575	-0.0016433663306538743	-0.019954359602873006	-0.011954023395975288	-0.0060606664343936245	0.01563693826352575	-0.0015958224299577335	-0.01993447279514968
5.5	1.0	3.4	-0.011741203781689639	-0.005897621688745858	0.015215819616251321	-0.001631924872263408	-0.019427476836931693	-0.01167394024418667	-0.005897621688745858	0.015215819616251321	-0.0015844662083864538	-0.01940767196330568
5.6	1.0	3.4	-0.011441789946036597	-0.005733550678712618	0.014807124749052561	-0.0016154172726151744	-0.018899946743761366	-0.01137408089016033	-0.005733550678712618	0.014807124749052561	-0.0015676029723368185	-0.018880051988163456
5.7	1.0	3.4	-0.011122424354131303	-0.005570061074479327	0.01441317525928475	-0.0015934435685443955	-0.01837209497039233	-0.011053694130792388	-0.005570061074479327	0.01441317525928475	-0.0015448564175875228	-0.01835195189801029
5.8	1.0	3.4	-0.010784055605162112	-0.005408657265718375	0.014035130018767147	-0.0015660613855015687	-0.017844466972709316	-0.010713791397215938	-0.005408657265718375	0.014035130018767147	-0.0015163262730047804	-0.01782393787725993
5.9	1.0	3.4	-0.010429448330229144	-0.005250856571251461	0.013672947262343034	-0.0015337299403556173	-0.0173178090809651	-0.01035721771602305	-0.005250856571251461	0.013672947262343034	-0.00148252676209438	-0.017296781645020243
6.0	1.0	3.4	-0.010062550260742396	-0.005097740839573817	0.013325438280537557	-0.0014972329685519724	-0.016793014733154164	-0.009988014097157945	-0.005097740839573817	0.013325438280537557	-0.0014443065339579569	-0.016771405004163728
6.1	1.0	3.4	-0.009688393473429875	-0.00495017489060956	0.012990399503605716	-0.0014575775686990373	-0.016271040517726994	-0.009611317570264979	-0.00495017489060956	0.012990399503605716	-0.00140274696418394	-0.016248795219077194
6.2	1.0	3.4	-0.00931269599472409	-0.004808783001635675	0.012664804548657446	-0.0014159050699702105	-0.01575281247177565	-0.00923296390833407	-0.004808783001635675	0.012664804548657446	-0.0013590740849342769	-0.015729911370421564
6.3	1.0	3.4	-0.00894107924534833	-0.004673594153189242	0.012345024684932015	-0.0013733726802474863	-0.015239137096843616	-0.008858706662604975	-0.004673594153189242	0.012345024684932015	-0.0013145415389943906	-0.015215595655353359
6.4	1.0	3.4	-0.008578922085527248	-0.004544378080254319	0.012027141861034707	-0.0013310525266607698	-0.014730633339646866	-0.008494070790829823	-0.004544378080254319	0.012027141861034707	-0.001270329370169554	-0.014706505201440657
6.5	1.0	3.4	-0.008231019501890676	-0.004420611177806677	0.01170712318281543	-0.0012898278618527353	-0.014227703645046693	-0.008144008911433975	-0.004420611177806677	0.01170712318281543	-0.0012274383918858512	-0.014203082524556876
6.6	1.0	3.4	-0.007900986854333101	-0.004301256949361232	0.011381128358973957	-0.0012503201443478714	-0.013730538119597955	-0.007812298331445371	-0.004301256949361232	0.011381128358973957	-0.001186611814689156	-0.01370555792636894
6.7	1.0	3.4	-0.007591586157064309	-0.004185294266790152	0.011045702502555169	-0.001212837208539777	-0.013239157184289549	-0.0075018573968144405	-0.004185294266790152	0.011045702502555169	-0.001148275855665398	-0.01321398977691406
6.8	1.0	3.4	-0.007304337411072283	-0.004071515027590067	0.010698017327833152	-0.0011773643283065054	-0.012753475383008863	-0.007214344488673717	-0.004071515027590067	0.010698017327833152	-0.0011125213578148227	-0.01272832543110198
6.9	1.0	3.4	-0.0070396953256944075	-0.0039586579889601126	0.010335919319625624	-0.00114358463764163	-0.012273372018718288	-0.006950322425405491	-0.0039586579889601126	0.010335919319625624	-0.0010791147211222903	-0.012248469034948712
7.0	1.0	3.4	-0.006797269778729506	-0.0038456426577795355	0.009958073506532399	-0.0011109449591735921	-0.011798755668308777	-0.006709467850694385	-0.0038456426577795355	0.009958073506532399	-0.001047555128001523	-0.011774343571445725
7.1	1.0	3.4	-0.006575809743672596	-0.003731460473716197	0.009563981788770382	-0.0010787207246752972	-0.011329610334051483	-0.006490547670708003	-0.003731460473716197	0.009563981788770382	-0.0010171335597692942	-0.011305935425992893
7.2	1.0	3.4	-0.006373731872508037	-0.0036155467169578515	0.009153970617466062	-0.0010461264339813037	-0.010866029339034943	-0.0062919446505300975	-0.0036155467169578515	0.009153970617466062	-0.0009870407757010815	-0.010843327775337227
7.3	1.0	3.4	-0.006188893129135748	-0.0034973965325661993	0.008729137268885549	-0.0010124025579602825	-0.010408231307494815	-0.006111432062239615	-0.0034973965325661993	0.008729137268885549	-0.0009564555851522022	-0.010386717213406763
7.4	1.0	3.4	-0.006019115933180275	-0.003376913005467941	0.008291264435934885	-0.000976904494019458	-0.00995656286962776	-0.005946705552492602	-0.003376913005467941	0.008291264435934885	-0.0009246388143524707	-0.009936418168607075
7.5	1.0	3.4	-0.005861997460572137	-0.0032540597972001706	0.007842712147877741	-0.0009391583058838151	-0.009511491505365892	-0.005795202884346828	-0.0032540597972001706	0.007842712147877741	-0.0008909969570511738	-0.009492858277973224
7.6	1.0	3.4	-0.005715470738049552	-0.0031292646988845263	0.007386297476250209	-0.0008989129816310455	-0.00907359053378419	-0.005654677785210994	-0.0031292646988845263	0.007386297476250209	-0.000855144158886767	-0.00905656640368991
7.7	1.0	3.4	-0.005577435356415148	-0.00300295053523314	0.006925168888958443	-0.0008561422341448735	-0.008643511475995578	-0.005522844150780375	-0.00300295053523314	0.006925168888958443	-0.0008169143450614993	-0.008628148159444179
7.8	1.0	3.4	-0.005445898174459042	-0.002875596237913669	0.006462683509679221	-0.0008110321502076776	-0.008221953296016916	-0.005397529438714452	-0.002875596237913669	0.006462683509679221	-0.0007763585983780391	-0.008208258112101964
7.9	1.0	3.4	-0.005319049987193633	-0.0027477524529331276	0.00600229125992228	-0.0007639610593812938	-0.007809627734801491	-0.005276762018806713	-0.0027477524529331276	0.00600229125992228	-0.0007337332185288891	-0.007797567607266976
8.0	1.0	3.4	-0.005195520184060555	-0.002620284341844581	0.005547428221975504	-0.0007154403342631739	-0.0074072237299283045	-0.005159033693055782	-0.002620284341844581	0.005547428221975504	-0.0006894465417861958	-0.00739673103140051
8.1	1.0	3.4	-0.005073585087966266	-0.002493548608015317	0.005101420773909682	-0.0006660757781257742	-0.007015381475734856	-0.005042512761850477	-0.002493548608015317	0.005101420773909682	-0.0006440239315753028	-0.007006360996169539
8.2	1.0	3.4	-0.00495210002046895	-0.0023683206526357026	0.004667401207545815	-0.0006165066683409956	-0.006634673907038067	-0.004925977776507492	-0.0023683206526357026	0.004667401207545815	-0.0005980480779042086	-0.006627010253513395
8.3	1.0	3.4	-0.004829799934291075	-0.0022450658207731067	0.00424823525317014	-0.000567369689020768	-0.00626559967766734	-0.004808117257731783	-0.0022450658207731067	0.00424823525317014	-0.0005521221785717247	-0.006259164511557091
8.4	1.0	3.4	-0.004705674625131966	-0.0021242982834337454	0.00384646265326918	-0.0005192536747932431	-0.005908585320174158	-0.004687902007446275	-0.0021242982834337454	0.00384646265326918	-0.0005068223975937053	-0.005903243979688005
8.5	1.0	3.4	-0.004578903532611115	-0.002006485739116215	0.003464251193644724	-0.00047267768441021114	-0.0055639913027294135	-0.004564515717066251	-0.002006485739116215	0.003464251193644724	-0.0004626726579976545	-0.0055596085135971056
8.6	1.0	3.4	-0.00444896739386136	-0.0018921327302336977	0.0031033647198826413	-0.000428078485973195	-0.005232120897537109	-0.004437461767684437	-0.0018921327302336977	0.0031033647198826413	-0.0004201283429207225	-0.005228565414412658
8.7	1.0	3.4	-0.004315386430602885	-0.0017815108228660392	0.0027651454600929005	-0.0003857958210930169	-0.004913225246736729	-0.0043062964505723896	-0.0017815108228660392	0.0027651454600929005	-0.0003795577011781772	-0.004910373386621074
8.8	1.0	3.4	-0.004178052838159006	-0.0016749746454820524	0.00245050987574803	-0.0003460812966317281	-0.004607506771793256	-0.004170956777439325	-0.0016749746454820524	0.00245050987574803	-0.00034124712309004215	-0.00460524488461526
8.9	1.0	3.4	-0.004037015388222546	-0.0015727584121805194	0.0021599576586459634	-0.00030909706532389553	-0.004315117569364094	-0.0040315409704811365	-0.0015727584121805194	0.0021599576586459634	-0.0003053966657090307	-0.00431334355123755
9.0	1.0	3.4	-0.0038924738179130485	-0.001474980549517113	0.0018935925936275153	-0.0002749299027541084	-0.004036155959269342	-0.003888299452985172	-0.001474980549517113	0.0018935925936275153	-0.00027213155086856273	-0.004034779946227011
9.1	1.0	3.4	-0.0037449478291275637	-0.0013818447902167463	0.0016511538515285203	-0.00024359513986631567	-0.003770661750573022	-0.0037418012205670576	-0.0013818447902167463	0.0016511538515285203	-0.0002415041351745981	-0.0037696061467042334
9.2	1.0	3.4	-0.003594875383568426	-0.0012932650429320347	0.0014320556923996923	-0.00021505419025859052	-0.0035186118427774932	-0.0035925302569415627	-0.0012932650429320347	0.0014320556923996923	-0.00021351006814165484	-0.0035178108382675653
9.3	1.0	3.4	-0.0034430566760475503	-0.0012093479694499365	0.001235433503231426	-0.00018922550449087004	-0.0032799167053381697	-0.0034413283040737215	-0.0012093479694499365	0.001235433503231426	-0.00018809840650775372	-0.003279315431347457
9.4	1.0	3.4	-0.003290141077169129	-0.0011299287704673588	0.0010601936413123	-0.00016598703303275365	-0.0030544189149813166	-0.0032888811734314	-0.0011299287704673588	0.0010601936413123	-0.00016517367749789599	-0.003053972366778445
9.5	1.0	3.4	-0.003136894335529012	-0.0010548689095912778	0.0009050647132040474	-0.00014519578877079833	-0.0028418943503709833	-0.003135985771054692	-0.0010548689095912778	0.0009050647132040474	-0.00014461538414910002	-0.0028415661905183613
9.6	1.0	3.4	-0.002984195282359486	-0.0009840969858032622	0.0007686479737434562	-0.00012669126594791274	-0.002642055004351767	-0.0029835469620060773	-0.0009840969858032622	0.0007686479737434562	-0.00012628161366058392	-0.002641816336285687
9.7	1.0	3.4	-0.0028328432511213904	-0.0009174548159762708	0.0006494649043791374	-0.00011029920728768922	-0.002454554132236568	-0.0028323853772626146	-0.0009174548159762708	0.0006494649043791374	-0.00011001315335338509	-0.002454382312312096
9.8	1.0	3.4	-0.0026834972317807074	-0.0008546604984758233	0.0005460003948761318	-9.584384321132758e-05	-0.0022789932849696885	-0.002683177090490248	-0.0008546604984758233	0.0005460003948761318	-9.564616625156244e-05	-0.002278870820638994
9.9	1.0	3.4	-0.0025369001870017252	-0.0007955617984976016	0.0004567405468369382	-8.314891868984188e-05	-0.00211493001665122	-0.0025366785175477873	-0.0007955617984976016	0.0004567405468369382	-8.30136856660304e-05	-0.0021148435802210938
10.0	1.0	3.4	-0.002393732939730259	-0.0007400098139669353	0.0003802043921128072	-7.20409915943831e-05	-0.0019618865262817477	-0.002393580892464464	-0.0007400098139669353	0.0003802043921128072	-7.194937213018395e-05	-0.001961826098480152
10.1	1.0	3.4	-0.0022544827152601483	-0.0006877369505389197	0.00031496949482094806	-6.235692852134438e-05	-0.0018193583310208321	-0.0022543793649642363	-0.0006877369505389197	0.00031496949482094806	-6.229543234066076e-05	-0.001819316476905604
10.2	1.0	3.4	-0.0021197270660495158	-0.0006386564606941647	0.00025969144888339437	-5.3939421030726233e-05	-0.0016868226332080192	-0.0021196574246513627	-0.0006386564606941647	0.00025969144888339437	-5.38985083299408e-05	-0.0016867939045106515
10.3	1.0	3.4	-0.0019897641983587953	-0.0005924926605871406	0.00021311779696168775	-4.664303335892361e-05	-0.0015637463013744187	-0.001989717659327857	-0.0005924926605871406	0.00021311779696168775	-4.661604180964315e-05	-0.0015637267538927608
10.4	1.0	3.4	-0.001864951603028538	-0.0005491219089606147	0.00017409686747197662	-4.033359441661156e-05	-0.0014495929671232883	-0.0018649207470160113	-0.0005491219089606147	0.00017409686747197662	-4.031592668969533e-05	-0.0014495797788376778
10.5	1.0	3.4	-0.0017455626519116262	-0.0005084252208007456	0.0001415822652118101	-3.489041524721931e-05	-0.0013438292810754714	-0.001745542346206882	-0.0005084252208007456	0.0001415822652118101	-3.487893501400601e-05	-0.0013438204556039406
10.6	1.0	3.4	-0.0016316684625580472	-0.0004701723198365926	0.00011463368194865716	-3.019967734287483e-05	-0.001245930147327237	-0.0016316551935884197	-0.0004701723198365926	0.00011463368194865716	-3.019226802346282e-05	-0.0012459242876770216
10.7	1.0	3.4	-0.001523460409858427	-0.0004343266093371767	9.241478247879352e-05	-2.6165284857664313e-05	-0.0011553832981423796	-0.001523451796325334	-0.0004343266093371767	9.241478247879352e-05	-2.6160532534301836e-05	-0.001155379436932649
10.8	1.0	3.4	-0.0014209238655670847	-0.00040072198459029096	7.41888186763541e-05	-2.2698011410390474e-05	-0.0010716926882427574	-0.0014209183086900344	-0.00040072198459029096	7.41888186763541e-05	-2.269498049698408e-05	-0.0010716901622791135
10.9	1.0	3.4	-0.0013240742374897266	-0.00036928452945517165	5.9312610948030736e-05	-1.9720951688544876e-05	-0.0009943813672940408	-0.001324070673312425	-0.00036928452945517165	5.9312610948030736e-05	-1.9719028539135717e-05	-0.0009943797262661484
11.0	1.0	3.4	-0.0012327622421231278	-0.00033983337408471925	4.722943577934294e-05	-1.7164858718558582e-05	-0.000922993445099193	-0.0012327599684329735	-0.00033983337408471925	4.722943577934294e-05	-1.7163644089490125e-05	-0.0009229923860381072
11.1	1.0	3.4	-0.0011469010449283309	-0.0003122966392083981	3.7461293995415495e-05	-1.4970173619526242e-05	-0.0008570955260958221	-0.001146899601819544	-0.0003122966392083981	3.7461293995415495e-05	-1.4969409667147861e-05	-0.0008570948469394134
11.2	1.0	3.4	-0.0010663948129572328	-0.0002866325363015676	2.9600935489859684e-05	-1.3085621118669195e-05	-0.0007962775910268557	-0.001066393901366149	-0.0002866325363015676	2.9600935489859684e-05	-1.3085142425253832e-05	-0.0007962771581291872
11.3	1.0	3.4	-0.000991000888063899	-0.0002626842291135745	2.3303946513458767e-05	-1.1467198142661716e-05	-0.0007401534073211216	-0.0009910003148008955	-0.0002626842291135745	2.3303946513458767e-05	-1.146689921673226e-05	-0.0007401531329840475
11.4	1.0	3.4	-0.0009205225513005188	-0.00024036692457229947	1.8281119916762792e-05	-1.0076141317993545e-05	-0.0006883606053269886	-0.0009205221923294792	-0.00024036692457229947	1.8281119916762792e-05	-1.0075955240149277e-05	-0.0006883604324337933
11.5	1.0	3.4	-0.0008547611245394504	-0.00021961367983180935	1.4291271857717296e-05	-8.878327198106586e-06	-0.0006405603893672517	-0.0008547609006715705	-0.00021961367983180935	1.4291271857717296e-05	-8.878211714970114e-06	-0.0006405602809825083
11.6	1.0	3.4	-0.0007935077068562146	-0.00020035868783452315	1.1134601469154334e-05	-7.846570871140035e-06	-0.0005964370496197057	-0.0007935075677968728	-0.00020035868783452315	1.1134601469154334e-05	-7.846499412253477e-06	-0.0005964369820192505
11.7	1.0	3.4	-0.0007364940566572724	-0.00018248673518428404	8.646655424962803e-06	-6.956692169404979e-06	-0.0005556972847285461	-0.0007364940566572724	-0.00018248673518428404	8.646655424962803e-06	-6.956692169404979e-06	-0.0005556972847285461
11.8	1.0	3.4	-0.0006834759190955823	-0.00016591223322848236	6.692917471712889e-06	-6.18731470139524e-06	-0.0005180692886374176	-0.0006834759190955823	-0.00016591223322848236	6.692917471712889e-06	-6.18731470139524e-06	-0.0005180692886374176
11.9	1.0	3.4	-0.0006342830198450013	-0.00015062449648439724	5.164019674778982e-06	-5.520678761043674e-06	-0.0004833018642743393	-0.0006342830198450013	-0.00015062449648439724	5.164019674778982e-06	-5.520678761043674e-06	-0.0004833018642743393
12.0	1.0	3.4	-0.0005886288409853918	-0.00013649391578951509	3.971554394589497e-06	-4.943190861873562e-06	-0.0004511632887285926	-0.0005886288409853918	-0.00013649391578951509	3.971554394589497e-06	-4.943190861873562e-06	-0.0004511632887285926
12.1	1.0	3.4	-0.0005462799936839112	-0.00012344351148385613	3.044449352881814e-06	-4.4406740141027354e-06	-0.0004214402575388341	-0.0005462799936839112	-0.00012344351148385613	3.044449352881814e-06	-4.4406740141027354e-06	-0.0004214402575388341
12.2	1.0	3.4	-0.0005070471800302066	-0.00011143428810100886	2.3258178479853702e-06	-4.001983614169938e-06	-0.0003939367261630132	-0.0005070471800302066	-0.00011143428810100886	2.3258178479853702e-06	-4.001983614169938e-06	-0.0003939367261630132
12.3	1.0	3.4	-0.0004706802385465709	-0.00010035990504775327	1.7705289538156874e-06	-3.6181256605545318e-06	-0.0003684727367920788	-0.0004706802385465709	-0.00010035990504775327	1.7705289538156874e-06	-3.6181256605545318e-06	-0.0003684727367920788
12.4	1.0	3.4	-0.00043701594411629503	-9.019297715440189e-05	1.3426077587314393e-06	-3.2822807427396602e-06	-0.00034488329397788493	-0.00043701594411629503	-9.019297715440189e-05	1.3426077587314393e-06	-3.2822807427396602e-06	-0.00034488329397788493
12.5	1.0	3.4	-0.0004058406680308	-8.085123411660788e-05	1.0139472254764108e-06	-2.986144280032496e-06	-0.000323017236859636	-0.0004058406680308	-8.085123411660788e-05	1.0139472254764108e-06	-2.986144280032496e-06	-0.000323017236859636
12.6	1.0	3.4	-0.0003769839306117781	-7.2284973356318e-05	7.622306109004627e-07	-2.725021500720547e-06	-0.00030273616636563997	-0.0003769839306117781	-7.2284973356318e-05	7.622306109004627e-07	-2.725021500720547e-06	-0.00030273616636563997
12.7	1.0	3.4	-0.00035026151029681553	-6.442497783609724e-05	5.700477846330582e-07	-2.4931803569343146e-06	-0.00028391339988841703	-0.00035026151029681553	-6.442497783609724e-05	5.700477846330582e-07	-2.4931803569343146e-06	-0.00028391339988841703
12.8	1.0	3.4	-0.00032560398958377543	-5.730793373004417e-05	4.2380282979394353e-07	-2.28684929356206e-06	-0.00026643300938996315	-0.00032560398958377543	-5.730793373004417e-05	4.2380282979394353e-07	-2.28684929356206e-06	-0.00026643300938996315
12.9	1.0	3.4	-0.0003027008968883641	-5.072172962172772e-05	3.129081204457868e-07	-2.1031656768679356e-06	-0.00025018890971021426	-0.0003027008968883641	-5.072172962172772e-05	3.129081204457868e-07	-2.1031656768679356e-06	-0.00025018890971021426
13.0	1.0	3.4	-0.0002815133076164072	-4.4720101271877866e-05	2.2914009463676276e-07	-1.9383458990822167e-06	-0.00023508400054008386	-0.0002815133076164072	-4.4720101271877866e-05	2.2914009463676276e-07	-1.9383458990822167e-06	-0.00023508400054008386
13.1	1.0	3.4	-0.0002619397445387791	-3.928578399836624e-05	1.6612715528460119e-07	-1.79069325115485e-06	-0.00022102939444454262	-0.0002619397445387791	-3.928578399836624e-05	1.6612715528460119e-07	-1.79069325115485e-06	-0.00022102939444454262
13.2	1.0	3.4	-0.0002437914303209713	-3.430942953741578e-05	1.1894423497949057e-07	-1.6572462078937568e-06	-0.00020794369881064125	-0.0002437914303209713	-3.430942953741578e-05	1.1894423497949057e-07	-1.6572462078937568e-06	-0.00020794369881064125
13.3	1.0	3.4	-0.00022699821139747758	-2.979332387553768e-05	8.379399574990394e-08	-1.5363421575010168e-06	-0.0001957523393601888	-0.00022699821139747758	-2.979332387553768e-05	8.379399574990394e-08	-1.5363421575010168e-06	-0.0001957523393601888
13.4	1.0	3.4	-0.00021143738947327625	-2.5681428780899296e-05	5.7755896011247166e-08	-1.4267367002839707e-06	-0.00018438697988810423	-0.00021143738947327625	-2.5681428780899296e-05	5.7755896011247166e-08	-1.4267367002839707e-06	-0.00018438697988810423
13.5	1.0	3.4	-0.00019704831531023963	-2.1974763825483024e-05	3.859021971297466e-08	-1.3271850789741144e-06	-0.00017378495662549547	-0.00019704831531023963	-2.1974763825483024e-05	3.859021971297466e-08	-1.3271850789741144e-06	-0.00017378495662549547
13.6	1.0	3.4	-0.0001836902116221289	-1.8589614882102978e-05	2.458479992285836e-08	-1.2363955689868173e-06	-0.00016388878597096195	-0.0001836902116221289	-1.8589614882102978e-05	2.458479992285836e-08	-1.2363955689868173e-06	-0.00016388878597096195
13.7	1.0	3.4	-0.0001712976638904316	-1.5513960704538476e-05	1.4435372301990588e-08	-1.1524299881760407e-06	-0.00015464570857001909	-0.0001712976638904316	-1.5513960704538476e-05	1.4435372301990588e-08	-1.1524299881760407e-06	-0.00015464570857001909
13.8	1.0	3.4	-0.00015983016931264753	-1.2754055177310875e-05	7.1525498293756486e-09	-1.0759905244009544e-06	-0.00014600727616076507	-0.00015983016931264753	-1.2754055177310875e-05	7.1525498293756486e-09	-1.0759905244009544e-06	-0.00014600727616076507
13.9	1.0	3.4	-0.00014919285053784196	-1.0259439164883588e-05	1.9891804960713604e-09	-1.0064223677865585e-06	-0.00013792897818566788	-0.00014919285053784196	-1.0259439164883588e-05	1.9891804960713604e-09	-1.0064223677865585e-06	-0.00013792897818566788
14.0	1.0	3.4	-0.000139279277648675	-7.966119852653719e-06	-1.615842138516352e-09	-9.416509842867977e-07	-0.00013036989096959598	-0.000139279277648675	-7.966119852653719e-06	-1.615842138516352e-09	-9.416509842867977e-07	-0.00013036989096959598
14.1	1.0	3.4	-0.0001301393572036396	-5.961251389408062e-06	-4.081714486044953e-09	-8.816435990514328e-07	-0.00012329238050069405	-0.0001301393572036396	-5.961251389408062e-06	-4.081714486044953e-09	-8.816435990514328e-07	-0.00012329238050069405
14.2	1.0	3.4	-0.00012159779482041248	-4.103602122995653e-06	-5.719576682637879e-09	-8.266587282664504e-07	-0.00011666181439246774	-0.00012159779482041248	-4.103602122995653e-06	-5.719576682637879e-09	-8.266587282664504e-07	-0.00011666181439246774
14.3	1.0	3.4	-0.00011367978719164757	-2.451477257636725e-06	-6.758707606168425e-09	-7.752499617693317e-07	-0.00011044630126463534	-0.00011367978719164757	-2.451477257636725e-06	-6.758707606168425e-09	-7.752499617693317e-07	-0.00011044630126463534
14.4	1.0	3.4	-0.00010633887216605731	-9.864654373359372e-07	-7.367144873169395e-09	-7.285767831476186e-07	-0.00010461646280070058	-0.00010633887216605731	-9.864654373359372e-07	-7.367144873169395e-09	-7.285767831476186e-07	-0.00010461646280070058
14.5	1.0	3.4	-9.952190406019037e-05	3.1534651157016924e-07	-7.667059686745049e-09	-6.843656683245819e-07	-9.914521784374921e-05	-9.952190406019037e-05	3.1534651157016924e-07	-7.667059686745049e-09	-6.843656683245819e-07	-9.914521784374921e-05
14.6	1.0	3.4	-9.31551641105769e-05	1.5037801119888172e-06	-7.746710059823485e-09	-6.436113116817202e-07	-9.400758620082418e-05	-9.31551641105769e-05	1.5037801119888172e-06	-7.746710059823485e-09	-6.436113116817202e-07	-9.400758620082418e-05
14.7	1.0	3.4	-8.724609654631983e-05	2.5476783207523113e-06	-7.669738526818206e-09	-6.055869069384804e-07	-8.918051822160685e-05	-8.724609654631983e-05	2.5476783207523113e-06	-7.669738526818206e-09	-6.055869069384804e-07	-8.918051822160685e-05
14.8	1.0	3.4	-8.171454723720868e-05	3.5063404766333406e-06	-7.481787929981546e-09	-5.706780822715074e-07	-8.464272784364054e-05	-8.171454723720868e-05	3.5063404766333406e-06	-7.481787929981546e-09	-5.706780822715074e-07	-8.464272784364054e-05
14.9	1.0	3.4	-7.660427116836696e-05	4.314949450190397e-06	-7.215546721207848e-09	-5.374594286233978e-07	-8.037454564321276e-05	-7.660427116836696e-05	4.314949450190397e-06	-7.215546721207848e-09	-5.374594286233978e-07	-8.037454564321276e-05
15.0	1.0	3.4	-7.179602348083392e-05	5.0744885413678276e-06	-6.894750979433435e-09	-5.058272312248779e-07	-7.635779003999744e-05	-7.179602348083392e-05	5.0744885413678276e-06	-6.894750979433435e-09	-5.058272312248779e-07	-7.635779003999744e-05
