# Supplementary material for: The Nodal Structure of π‑Orbitals Is Mapped in the Interaction Energy of π‑Stacked Acene Dimers
Source: J Am Chem Soc. 2026 Apr 9;148(15):16151–69. doi: 10.1021/jacs.6c00921 (PMC13107468; doi:10.1021/jacs.6c00921)
Supplement: Supplementary file 1 [file ja6c00921_si_001.zip › data_si/anthracene_sapt_yshift.csv]

x(A)	y(A)	z(A)	SAPT0|Eint(Eh)	SAPT0|Eelst(Eh)	SAPT0|Exr(Eh)	SAPT0|Eind(Eh)	SAPT0|Edisp(Eh)	sSAPT0|Eint(Eh)	sSAPT0|Eelst(Eh)	sSAPT0|Exr(Eh)	sSAPT0|Eind(Eh)	sSAPT0|Edisp(Eh)
0.0	0.0	3.4	-0.010803372975236342	-0.013495972671421441	0.049675498264193874	-0.0013564525869902977	-0.045626445981018476	-0.010699658547492816	-0.013495972671421441	0.049675498264193874	-0.0012825415066876579	-0.04559664263357759
0.0	0.1	3.4	-0.010962372529852452	-0.013472592746325063	0.04950527998690149	-0.001374630191803311	-0.04562042957862557	-0.010860418458411535	-0.013472592746325063	0.04950527998690149	-0.0013020050203824693	-0.045591100678605494
0.0	0.2	3.4	-0.011408267375261336	-0.013400801077750657	0.04899989954453224	-0.0014284823914241518	-0.045578883450618765	-0.011311369972413388	-0.013400801077750657	0.04899989954453224	-0.0013595411457501204	-0.04555092729344485
0.0	0.3	3.4	-0.012077632683228694	-0.013278905561946885	0.04817776470717548	-0.001514275059703904	-0.04546221676875339	-0.011988484323716311	-0.013278905561946885	0.04817776470717548	-0.0014509570379187065	-0.0454363864310262
0.0	0.4	3.4	-0.012912032403986085	-0.013108726739801568	0.04707178419645577	-0.0016259336119134535	-0.04524915624872683	-0.012832478194547407	-0.013108726739801568	0.04707178419645577	-0.0015695491333658797	-0.04522598651783573
0.0	0.5	3.4	-0.013860325932632409	-0.012896245189267574	0.04572689767632408	-0.0017546400751977526	-0.044936338344491164	-0.013791231248561877	-0.012896245189267574	0.04572689767632408	-0.0017057850135522334	-0.04491609872206615
0.0	0.6	3.4	-0.014873208629295448	-0.012649267851998047	0.04419599521078579	-0.0018915116027223011	-0.04452842438536089	-0.014814435984511945	-0.012649267851998047	0.04419599521078579	-0.0018500602233000043	-0.04451110311999969
0.0	0.7	3.4	-0.015899687073355893	-0.012376710972034743	0.04253611078017547	-0.002026241138692958	-0.04403284574280366	-0.015850177030085226	-0.012376710972034743	0.04253611078017547	-0.001991412794984245	-0.04401816404324171
0.0	0.8	3.4	-0.01689233971745544	-0.012087648205351798	0.04080464808478751	-0.0021513179438275576	-0.043458021653063596	-0.016850283597759315	-0.012087648205351798	0.04080464808478751	-0.002121807646096473	-0.043445475831098555
0.0	0.9	3.4	-0.017807724286790602	-0.011790734917326517	0.03905600518412401	-0.0022603458192398534	-0.042812648734348244	-0.01777078505167657	-0.011790734917326517	0.03905600518412401	-0.002234486201610285	-0.04280156911686378
0.0	1.0	3.4	-0.018608952888515662	-0.011494251527210508	0.03733883878290292	-0.002347906412596997	-0.04210563373161108	-0.018574501197953418	-0.011494251527210508	0.03733883878290292	-0.002323836375085478	-0.04209525207856035
0.0	1.1	3.4	-0.01926879010477213	-0.011205236399973728	0.03569363460069159	-0.0024114471691956737	-0.041345741136294314	-0.019234119491742217	-0.011205236399973728	0.03569363460069159	-0.0023872616511726183	-0.04133525604128746
0.0	1.2	3.4	-0.019769563967341766	-0.010928689084948928	0.03415125578935638	-0.002450795195659135	-0.04054133547609008	-0.01973206552694065	-0.010928689084948928	0.03415125578935638	-0.0024246630334396196	-0.04052996919790848
0.0	1.3	3.4	-0.020103301074019544	-0.0106687892454147	0.03273212243524998	-0.0024664718127678786	-0.03970016245108694	-0.02006058953939651	-0.0106687892454147	0.03273212243524998	-0.002436717696620309	-0.03968720503261148
0.0	1.4	3.4	-0.02027134802641481	-0.010427480390148958	0.03144619868315305	-0.002461002199862483	-0.03882906411955642	-0.02022134357054378	-0.010427480390148958	0.03144619868315305	-0.002426157664042362	-0.03881390419950551
0.0	1.5	3.4	-0.020282660171599194	-0.010204866734170537	0.03029363745624353	-0.0024376454647566156	-0.037933785428915574	-0.020223639670107974	-0.010204866734170537	0.03029363745624353	-0.0023964803054069075	-0.03791593008677406
0.0	1.6	3.4	-0.02015337357289311	-0.009999587211382277	0.029266042620955123	-0.0024009167704918226	-0.037018912211974134	-0.02008400661377236	-0.009999587211382277	0.029266042620955123	-0.0023524627119950914	-0.036997999311350116
0.0	1.7	3.4	-0.019903722445048684	-0.009808889666430787	0.028348087628468903	-0.0023550664072008957	-0.036087853999885906	-0.01982310414846448	-0.009808889666430787	0.028348087628468903	-0.0022986419521749298	-0.03606366015832767
0.0	1.8	3.4	-0.019557307668613876	-0.009629827015089631	0.02751942174834814	-0.0023038869175416206	-0.03514301548433076	-0.019464993991444236	-0.009629827015089631	0.02751942174834814	-0.0022391271420595027	-0.03511546158264324
0.0	1.9	3.4	-0.01913829961153754	-0.009456932201146628	0.02675672379422272	-0.0022521663693748015	-0.03418592483523883	-0.01903434318700163	-0.009456932201146628	0.02675672379422272	-0.002179055331771102	-0.03415507944830662
0.0	2.0	3.4	-0.018669613622312897	-0.009285634468199078	0.026035641522671273	-0.0022021254182820523	-0.03321749525850304	-0.0185545902729281	-0.009285634468199078	0.026035641522671273	-0.002121023090222213	-0.03318357423717808
0.0	2.1	3.4	-0.018173281445783687	-0.009111307178386596	0.025332632711006754	-0.00215629974814472	-0.032238307230259125	-0.018048296309441377	-0.009111307178386596	0.025332632711006754	-0.002067954111003817	-0.03220166773105772
0.0	2.2	3.4	-0.017667774851474978	-0.008929767851839188	0.024626482902236853	-0.0021156535191710416	-0.0312488363827016	-0.01753443654004816	-0.008929767851839188	0.024626482902236853	-0.0020211882470789677	-0.031209963343366856
0.0	2.3	3.4	-0.017167408658446896	-0.00873701242738889	0.023899453722535303	-0.0020801327180920218	-0.030249717235501287	-0.017027765253634617	-0.00873701242738889	0.023899453722535303	-0.0019810050898463353	-0.030209201458934694
0.0	2.4	3.4	-0.01668326837709141	-0.008530381918149033	0.02313804251885933	-0.002049034851176041	-0.02924189412662567	-0.016539705441706052	-0.008530381918149033	0.02313804251885933	-0.0019469633052984032	-0.029200402737117947
0.0	2.5	3.4	-0.0162221449425203	-0.008308169532540433	0.02233329755453224	-0.00202054496262645	-0.028226728001885658	-0.016077252914921295	-0.008308169532540433	0.02233329755453224	-0.001917411848194957	-0.028184969088718148
0.0	2.6	3.4	-0.01578745775879378	-0.008070040077711838	0.021480776659736	-0.001992150819297909	-0.02720604352152003	-0.015643881234353472	-0.008070040077711838	0.021480776659736	-0.0018898896965771786	-0.027164728119800457
0.0	2.7	3.4	-0.01538035411699588	-0.007816447478091959	0.020580182931832013	-0.001962003156558211	-0.026182086414177724	-0.0152406387883439	-0.007816447478091959	0.020580182931832013	-0.0018624829370178736	-0.02614189130506608
0.0	2.8	3.4	-0.014998983960000753	-0.007549184365132078	0.01963474881069282	-0.001927180294847168	-0.025157368110714326	-0.014865436787065029	-0.007549184365132078	0.01963474881069282	-0.0018320984632512068	-0.025118902769374563
0.0	2.9	3.4	-0.014640621371722309	-0.007270016276208935	0.018650568028441183	-0.0018866170399504771	-0.02413455608400408	-0.014515196523391782	-0.007270016276208935	0.018650568028441183	-0.001797411909021207	-0.024098336366602822
0.0	3.0	3.4	-0.014301338618351828	-0.006982248391295798	0.017635718739564037	-0.0018385258385594724	-0.023116283128060595	-0.014185558763421474	-0.006982248391295798	0.017635718739564037	-0.0017563155510288855	-0.023082713560660828
0.0	3.1	3.4	-0.013976528992188354	-0.0066892701826191114	0.016599553698343983	-0.0017817225630972757	-0.02210508994481595	-0.013871444853961176	-0.0066892701826191114	0.016599553698343983	-0.0017072735039472828	-0.022074454865738766
0.0	3.2	3.4	-0.013662404221730727	-0.006393605011112413	0.015551993914037186	-0.0017173869053617383	-0.021103406219293762	-0.013568591941449444	-0.006393605011112413	0.015551993914037186	-0.0016511113321082303	-0.021075869512265987
0.0	3.3	3.4	-0.013354715165649234	-0.0060991621859329825	0.014502955622354008	-0.0016449052881376217	-0.020113603313932638	-0.013272306496469821	-0.0060991621859329825	0.014502955622354008	-0.0015868844141086267	-0.02008921551878222
0.0	3.4	3.4	-0.013050351384482309	-0.005808358065962693	0.0134619037975398	-0.0015658358036802402	-0.019138061312379176	-0.012979089540843937	-0.005808358065962693	0.0134619037975398	-0.0015158627518162032	-0.01911677252060484
0.0	3.5	3.4	-0.012747146233599519	-0.005523893794475043	0.012437554669420285	-0.0014815850770467359	-0.018179222031498025	-0.012686458719841183	-0.005523893794475043	0.012437554669420285	-0.0014392207736031862	-0.018160898821183238
0.0	3.6	3.4	-0.012443000940190824	-0.005247609450634627	0.011437691052005849	-0.0013935210910994474	-0.017239561450462598	-0.012392080339761545	-0.005247609450634627	0.011437691052005849	-0.0013581559881111318	-0.017224005953021634
0.0	3.7	3.4	-0.012137040949231518	-0.004981251329922998	0.010469097490450283	-0.0013033526179884822	-0.01632153449177032	-0.012094926060959599	-0.004981251329922998	0.010469097490450283	-0.0012742681979028073	-0.016308504023584077
0.0	3.8	3.4	-0.011828262502164453	-0.004725591610849733	0.00953751931346628	-0.0012126864218492735	-0.015427503782931727	-0.011793912703729644	-0.004725591610849733	0.00953751931346628	-0.0011891110949915134	-0.015416729311354677
0.0	3.9	3.4	-0.011515962315764789	-0.004481361191778888	0.0086477114909774	-0.0011226664293933764	-0.014559646185569925	-0.011488321238374172	-0.004481361191778888	0.0086477114909774	-0.0011038228001804074	-0.014550848737392277
0.0	4.0	3.4	-0.011199822071523674	-0.004248586594314929	0.0078034767187112036	-0.001034832865447947	-0.013719879330472001	-0.011177867828629716	-0.004248586594314929	0.0078034767187112036	-0.0010199744584829932	-0.013712783494542998
0.0	4.1	3.4	-0.010878930829460365	-0.004027256094502718	0.007007719171250392	-0.0009495724970439373	-0.012909821409164102	-0.010861712279203985	-0.004027256094502718	0.007007719171250392	-0.000938009703181597	-0.012904165652770062
0.0	4.2	3.4	-0.010553399226016419	-0.0038168860844507435	0.00626251124967775	-0.0008682631661019466	-0.012130761225141479	-0.010540059055384608	-0.0038168860844507435	0.00626251124967775	-0.0008593791853565048	-0.01212630503525511
0.0	4.3	3.4	-0.010222700386862424	-0.003616947020304906	0.005569119900409335	-0.0007912197985240554	-0.011383653468442797	-0.010212486949962022	-0.003616947020304906	0.005569119900409335	-0.0007844781697100594	-0.011380181660356392
0.0	4.4	3.4	-0.009886611103071971	-0.0034271067988242976	0.004928068202473863	-0.0007184328365207723	-0.010669139670200764	-0.009878881198867836	-0.0034271067988242976	0.004928068202473863	-0.0007133783245395614	-0.010666464277977841
0.0	4.5	3.4	-0.009545227119945349	-0.0032465081613963775	0.0043392064242097315	-0.000650359547411352	-0.00998756583534735	-0.009539442102888474	-0.0032465081613963775	0.0043392064242097315	-0.0006466142492217236	-0.009985526116480105
0.0	4.6	3.4	-0.00919883767070558	-0.003074249234373383	0.003801738058270459	-0.0005873095522719468	-0.009339016942330709	-0.00919455525617254	-0.003074249234373383	0.003801738058270459	-0.0005845660140060373	-0.009337478066063578
0.0	4.7	3.4	-0.008848096533699425	-0.002910206755643685	0.0033143046723399404	-0.000528841491284393	-0.008723352959111287	-0.008844960034672961	-0.002910206755643685	0.0033143046723399404	-0.0005268541518414707	-0.008722203799527746
0.0	4.8	3.4	-0.008493808539802557	-0.0027536867490312034	0.0028750542246017766	-0.00047494601187614966	-0.00814023000349698	-0.008491535063284787	-0.0027536867490312034	0.0028750542246017766	-0.0004735220859682342	-0.008139380452887125
0.0	4.9	3.4	-0.0081372552480912	-0.0026041870358994856	0.002481720191891743	-0.0004256510803738434	-0.007589137323709613	-0.008135623913370412	-0.0026041870358994856	0.002481720191891743	-0.00042464164432907644	-0.007588515425033593
0.0	5.0	3.4	-0.007779334898069677	-0.002461090884708028	0.002131703688120428	-0.0003805345178865484	-0.007069413183595529	-0.007778175777901647	-0.002461090884708028	0.002131703688120428	-0.0003798262822628389	-0.007068962299051207
0.0	5.1	3.4	-0.007421853803123025	-0.002324277487332438	0.0018221562675258816	-0.00033946380462532283	-0.006580268778691146	-0.007421038002999719	-0.002324277487332438	0.0018221562675258816	-0.000338971843381978	-0.0065799449398111845
0.0	5.2	3.4	-0.007066375721185707	-0.002193498457586429	0.0015500687925900365	-0.00030214486508198203	-0.006120801191107333	-0.007065806784830115	-0.002193498457586429	0.0015500687925900365	-0.0003018064058032638	-0.0061205707140304585
0.0	5.3	3.4	-0.006714067649530444	-0.0020679178207956284	0.001312338839108336	-0.00026847766099005873	-0.005690011006853093	-0.0067136743335412035	-0.0020679178207956284	0.001312338839108336	-0.0002682469351908598	-0.005689848416663051
0.0	5.4	3.4	-0.00636664569886747	-0.001947583977027989	0.0011058488031240649	-0.00023808880033319085	-0.0052868217246303546	-0.006366376041410458	-0.001947583977027989	0.0011058488031240649	-0.0002379328744791254	-0.005286707993027408
0.0	5.5	3.4	-0.006025787687845805	-0.0018324718071767165	0.0009275268734536994	-0.00021075541178521305	-0.0049100873423375746	-0.006025604248365058	-0.0018324718071767165	0.0009275268734536994	-0.00021065088742525491	-0.004910008427216786
0.0	5.6	3.4	-0.005692659715808832	-0.0017220472727217384	0.0007743979875649558	-0.00018639618353199984	-0.004558614247120049	-0.005692535831550931	-0.0017220472727217384	0.0007743979875649558	-0.00018632663962703347	-0.004558559906767115
0.0	5.7	3.4	-0.005368451472556974	-0.0016164331973413937	0.0006436289872510717	-0.00016447287244431588	-0.004231174390022336	-0.005368368366611786	-0.0016164331973413937	0.0006436289872510717	-0.0001644269180017455	-0.004231137238519719
0.0	5.8	3.4	-0.005054249734364157	-0.0015153665795537563	0.0005325568660023161	-0.00014492143025926615	-0.003926518590553451	-0.005054194323777172	-0.0015153665795537563	0.0005325568660023161	-0.0001448912508994146	-0.0039264933593263175
0.0	5.9	3.4	-0.004751097524007583	-0.0014186605258714735	0.00043871289783751826	-0.00012775692720438735	-0.0036433929687692407	-0.004751060783369389	-0.0014186605258714735	0.00043871289783751826	-0.00012773721707555594	-0.0036433759382598777
0.0	6.0	3.4	-0.004459443672537896	-0.0013261861872706504	0.0003598347364417023	-0.00011254168241099603	-0.0033805505392979513	-0.004459419433000376	-0.0013261861872706504	0.0003598347364417023	-0.00011252887309466555	-0.003380539109076763
0.0	6.1	3.4	-0.0041800035200506794	-0.001238188136824192	0.0002938720626771085	-9.89245572141027e-05	-0.0031367628886894926	-0.004179987600608463	-0.001238188136824192	0.0002938720626771085	-9.891626928200716e-05	-0.003136755257179372
0.0	6.2	3.4	-0.003913195735874049	-0.0011542902786345621	0.00023898485390084183	-8.706137933934242e-05	-0.0029108289318009856	-0.003913185324290156	-0.0011542902786345621	0.00023898485390084183	-8.705603830192068e-05	-0.002910823861254515
0.0	6.3	3.4	-0.0036589742229343296	-0.0010744161660909413	0.0001935372826672664	-7.650975238751012e-05	-0.0027015855871231446	-0.003658967440267894	-0.0010744161660909413	0.0001935372826672664	-7.650632328930311e-05	-0.002701582233554916
0.0	6.4	3.4	-0.003417782465504899	-0.000998704964956687	0.00015608703103113872	-6.725448895510486e-05	-0.0025079100426242456	-0.003417778063625706	-0.000998704964956687	0.00015608703103113872	-6.725229532576135e-05	-0.002507907834374396
0.0	6.5	3.4	-0.0031895481453224975	-0.0009269182655771147	0.00012537351743523116	-5.927546327276452e-05	-0.0023287279339078495	-0.003189545299539733	-0.0009269182655771147	0.00012537351743523116	-5.927406520051848e-05	-0.0023287264861973312
0.0	6.6	3.4	-0.002973782566090882	-0.0008589986705942465	0.00010030223479279641	-5.207183733918836e-05	-0.0021630142929502435	-0.002973780733682753	-0.0008589986705942465	0.00010030223479279641	-5.2070949817915746e-05	-0.0021630133480633872
0.0	6.7	3.4	-0.0027704489900363233	-0.000794696336583911	7.99302965332114e-05	-4.5885841200151465e-05	-0.002009797108785472	-0.002770447815235421	-0.000794696336583911	7.99302965332114e-05	-4.5885280244624265e-05	-0.002009796494940097
0.0	6.8	3.4	-0.0025794954383942864	-0.0007342487400023856	6.345094010077034e-05	-4.054010821311329e-05	-0.0018681575302795577	-0.002579494688774369	-0.0007342487400023856	6.345094010077034e-05	-4.053975541221702e-05	-0.001868157133460537
0.0	6.9	3.4	-0.0024001217215782675	-0.0006772794503149271	5.017886894840334e-05	-3.5789956430032916e-05	-0.001737231183781711	-0.002400121245770497	-0.0006772794503149271	5.017886894840334e-05	-3.578973579071364e-05	-0.0017372309286132596
0.0	7.0	3.4	-0.002232040617927598	-0.0006238782120249198	3.9535466690077784e-05	-3.1490503963860964e-05	-0.001616207368628895	-0.002232040317676655	-0.0006238782120249198	3.9535466690077784e-05	-3.149036686084678e-05	-0.0016162072054809666
0.0	7.1	3.4	-0.002075009789485276	-0.0005736871461294868	3.103546835910209e-05	-2.8030396683158687e-05	-0.0015043277150317324	-0.002075009601239728	-0.0005736871461294868	3.103546835910209e-05	-2.8030312108212333e-05	-0.001504327611361131
0.0	7.2	3.4	-0.0019281790317831012	-0.000526681862481837	2.427470279665088e-05	-2.488579427629175e-05	-0.0014008860778216233	-0.0019281789145918409	-0.000526681862481837	2.427470279665088e-05	-2.488574252687453e-05	-0.0014008860123797802
0.0	7.3	3.4	-0.0017913153114000836	-0.000482997064978008	1.8918423768486662e-05	-2.201099417802191e-05	-0.0013052256760125404	-0.001791315238999472	-0.000482997064978008	1.8918423768486662e-05	-2.2010962796077196e-05	-0.0013052256349938736
0.0	7.4	3.4	-0.0016638562052453676	-0.00044218817345154093	1.469111016635316e-05	-1.9621426829729422e-05	-0.0012167377151304504	-0.0016638561608797381	-0.00044218817345154093	1.469111016635316e-05	-1.9621407982069238e-05	-0.0012167376896124811
0.0	7.5	3.4	-0.0015452355051232202	-0.00040419353291554216	1.136728502921658e-05	-1.755057144543357e-05	-0.001134858685791461	-0.0015452354781687382	-0.00040419353291554216	1.136728502921658e-05	-1.755056024065452e-05	-0.001134858670041758
0.0	7.6	3.4	-0.0014348098459548112	-0.00036863008864429503	8.763409785340013e-06	-1.587516296280892e-05	-0.0010590680041330472	-0.0014348098459548112	-0.00036863008864429503	8.763409785340013e-06	-1.587516296280892e-05	-0.0010590680041330472
0.0	7.7	3.4	-0.0013323864231436831	-0.00033605900739530625	6.730863541509431e-06	-1.4172679679052768e-05	-0.0009888855996108335	-0.0013323864231436831	-0.00033605900739530625	6.730863541509431e-06	-1.4172679679052768e-05	-0.0009888855996108335
0.0	7.8	3.4	-0.0012371941738046907	-0.0003058297318716541	5.149885103469418e-06	-1.2645156280518691e-05	-0.0009238691707559875	-0.0012371941738046907	-0.0003058297318716541	5.149885103469418e-06	-1.2645156280518691e-05	-0.0009238691707559875
0.0	7.9	3.4	-0.0011489012835139577	-0.0002776544405946879	3.924423052282247e-06	-1.1559656710047906e-05	-0.0008636116092615041	-0.0011489012835139577	-0.0002776544405946879	3.924423052282247e-06	-1.1559656710047906e-05	-0.0008636116092615041
0.0	8.0	3.4	-0.001066936184309064	-0.000251815861133764	2.977777690714208e-06	-1.035945792488948e-05	-0.0008077386429411248	-0.001066936184309064	-0.000251815861133764	2.977777690714208e-06	-1.035945792488948e-05	-0.0008077386429411248
