# Supplementary material for: The Nodal Structure of π‑Orbitals Is Mapped in the Interaction Energy of π‑Stacked Acene Dimers
Source: J Am Chem Soc. 2026 Apr 9;148(15):16151–69. doi: 10.1021/jacs.6c00921 (PMC13107468; doi:10.1021/jacs.6c00921)
Supplement: Supplementary file 1 [file ja6c00921_si_001.zip › data_si/benzene.xyz]

12
benzene
C    -0.6971      1.2074     0.0000     
C     0.6971      1.2074     0.0000     
C    -1.3942     -0.0000     0.0000     
C     1.3942     -0.0000     0.0000     
C    -0.6971     -1.2074     0.0000     
C     0.6971     -1.2074     0.0000     
H    -1.2382      2.1446     0.0000     
H     1.2382      2.1446     0.0000     
H    -2.4764     -0.0000     0.0000     
H     2.4764     -0.0000     0.0000     
H    -1.2382     -2.1446     0.0000     
H     1.2382     -2.1446     0.0000     
