# Supplementary material for: The Nodal Structure of π‑Orbitals Is Mapped in the Interaction Energy of π‑Stacked Acene Dimers
Source: J Am Chem Soc. 2026 Apr 9;148(15):16151–69. doi: 10.1021/jacs.6c00921 (PMC13107468; doi:10.1021/jacs.6c00921)
Supplement: Supplementary file 1 [file ja6c00921_si_001.zip › data_si/benzene_mopce_2D.csv]

#x(1);y(2);z(3);E'exr;E'_exr(a=1	b=1)[5];E'_exr(a=1	b=2)[6];E'_exr(a=1	b=3)[7];E'_exr(a=1	b=4)[8];E'_exr(a=1	b=5)[9];E'_exr(a=1	b=6)[10];E'_exr(a=1	b=7)[11];E'_exr(a=1	b=8)[12];E'_exr(a=1	b=9)[13];E'_exr(a=1	b=10)[14];E'_exr(a=1	b=11)[15];E'_exr(a=1	b=12)[16];E'_exr(a=1	b=13)[17];E'_exr(a=1	b=14)[18];E'_exr(a=1	b=15)[19];E'_exr(a=1	b=16)[20];E'_exr(a=1	b=17)[21];E'_exr(a=1	b=18)[22];E'_exr(a=1	b=19)[23];E'_exr(a=1	b=20)[24];E'_exr(a=1	b=21)[25];E'_exr(a=2	b=2)[26];E'_exr(a=2	b=3)[27];E'_exr(a=2	b=4)[28];E'_exr(a=2	b=5)[29];E'_exr(a=2	b=6)[30];E'_exr(a=2	b=7)[31];E'_exr(a=2	b=8)[32];E'_exr(a=2	b=9)[33];E'_exr(a=2	b=10)[34];E'_exr(a=2	b=11)[35];E'_exr(a=2	b=12)[36];E'_exr(a=2	b=13)[37];E'_exr(a=2	b=14)[38];E'_exr(a=2	b=15)[39];E'_exr(a=2	b=16)[40];E'_exr(a=2	b=17)[41];E'_exr(a=2	b=18)[42];E'_exr(a=2	b=19)[43];E'_exr(a=2	b=20)[44];E'_exr(a=2	b=21)[45];E'_exr(a=3	b=3)[46];E'_exr(a=3	b=4)[47];E'_exr(a=3	b=5)[48];E'_exr(a=3	b=6)[49];E'_exr(a=3	b=7)[50];E'_exr(a=3	b=8)[51];E'_exr(a=3	b=9)[52];E'_exr(a=3	b=10)[53];E'_exr(a=3
0.0;0.0;3.4;0.024106539845;-0.0000000;-0.0000000;-0.0000000;-0.0000000;-0.0000000;-0.0000000;-0.0000010;-0.0000000;-0.0000000;-0.0000000;-0.0000000;0.0000055;-0.0000000;-0.0000000;-0.0000000;-0.0000000;0.0001295;-0.0000000;-0.0000000;-0.0000065;-0.0000065;0.0000000;-0.0000000;-0.0000000;-0.0000000;-0.0000000;-0.0000000;0.0000002;-0.0000000;-0.0000000;-0.0000000;-0.0000001;-0.0000000;-0.0000000;0.…
0.0;0.1;3.4;0.024019135132;-0.0000000;-0.0000000;-0.0000000;-0.0000000;-0.0000000;-0.0000000;-0.0000010;-0.0000000;-0.0000000;-0.0000000;-0.0000000;0.0000055;-0.0000000;-0.0000000;-0.0000000;-0.0000000;0.0001291;-0.0000000;-0.0000000;-0.0000064;-0.0000053;0.0000000;-0.0000000;-0.0000000;-0.0000000;-0.0000000;-0.0000000;0.0000001;-0.0000000;-0.0000000;-0.0000000;-0.0000001;-0.0000000;-0.0000000;0.…
0.0;0.2;3.4;0.023760537681;-0.0000000;-0.0000000;-0.0000000;-0.0000000;-0.0000000;-0.0000000;-0.0000010;-0.0000000;-0.0000000;-0.0000000;-0.0000000;0.0000055;-0.0000000;-0.0000000;-0.0000000;0.0000000;0.0001279;-0.0000000;-0.0000000;-0.0000064;-0.0000020;0.0000000;-0.0000000;-0.0000000;-0.0000000;-0.0000000;-0.0000000;0.0000001;-0.0000000;-0.0000000;-0.0000000;-0.0000001;-0.0000000;-0.0000000;0.0…
0.0;0.3;3.4;0.023341336626;-0.0000000;-0.0000000;-0.0000000;-0.0000000;-0.0000000;-0.0000000;-0.0000010;-0.0000000;-0.0000001;-0.0000000;-0.0000000;0.0000055;-0.0000000;-0.0000000;-0.0000000;0.0000000;0.0001261;-0.0000000;-0.0000000;-0.0000063;0.0000036;0.0000000;-0.0000000;-0.0000000;-0.0000000;-0.0000000;-0.0000000;0.0000001;-0.0000000;-0.0000000;0.0000000;-0.0000001;-0.0000000;-0.0000000;0.000…
0.0;0.4;3.4;0.022778337640;-0.0000000;-0.0000000;-0.0000000;-0.0000000;-0.0000000;-0.0000000;-0.0000010;-0.0000000;-0.0000001;-0.0000000;-0.0000000;0.0000054;-0.0000000;-0.0000000;-0.0000000;0.0000001;0.0001236;-0.0000000;-0.0000000;-0.0000062;0.0000112;0.0000000;-0.0000000;-0.0000000;-0.0000000;-0.0000000;-0.0000000;0.0000001;-0.0000000;-0.0000000;0.0000000;-0.0000001;-0.0000000;-0.0000000;0.000…
0.0;0.5;3.4;0.022093388913;-0.0000000;-0.0000000;-0.0000000;-0.0000000;-0.0000000;-0.0000000;-0.0000010;-0.0000000;-0.0000001;-0.0000000;-0.0000000;0.0000054;-0.0000000;-0.0000000;-0.0000000;0.0000001;0.0001204;-0.0000000;-0.0000000;-0.0000061;0.0000206;0.0000000;-0.0000000;-0.0000000;-0.0000000;-0.0000000;-0.0000000;0.0000001;-0.0000000;-0.0000000;0.0000000;-0.0000001;0.0000000;-0.0000000;0.0000…
0.0;0.6;3.4;0.021311904817;-0.0000000;-0.0000000;-0.0000000;-0.0000000;-0.0000000;-0.0000000;-0.0000010;-0.0000000;-0.0000001;-0.0000000;-0.0000000;0.0000053;-0.0000000;-0.0000000;-0.0000000;0.0000002;0.0001168;-0.0000000;0.0000000;-0.0000059;0.0000318;0.0000000;-0.0000000;-0.0000000;-0.0000000;-0.0000000;-0.0000000;0.0000001;-0.0000000;-0.0000000;0.0000000;-0.0000001;0.0000000;-0.0000000;0.00000…
0.0;0.7;3.4;0.020461226236;-0.0000000;-0.0000000;-0.0000000;-0.0000000;-0.0000000;-0.0000000;-0.0000009;-0.0000000;-0.0000002;-0.0000000;-0.0000000;0.0000052;-0.0000000;-0.0000000;-0.0000000;0.0000002;0.0001127;-0.0000000;0.0000000;-0.0000057;0.0000444;0.0000000;-0.0000000;-0.0000000;-0.0000000;-0.0000000;-0.0000000;0.0000001;-0.0000000;-0.0000000;0.0000000;-0.0000001;0.0000001;-0.0000000;0.00000…
0.0;0.8;3.4;0.019568961854;-0.0000000;-0.0000000;-0.0000000;-0.0000000;-0.0000000;-0.0000000;-0.0000009;-0.0000000;-0.0000002;-0.0000000;-0.0000000;0.0000051;-0.0000000;-0.0000000;-0.0000000;0.0000003;0.0001082;-0.0000000;0.0000000;-0.0000055;0.0000581;0.0000000;-0.0000000;-0.0000000;-0.0000000;-0.0000000;-0.0000000;0.0000001;-0.0000000;-0.0000000;0.0000000;-0.0000001;0.0000001;-0.0000000;0.00000…
0.0;0.9;3.4;0.018661443273;-0.0000000;-0.0000000;-0.0000000;-0.0000000;-0.0000000;-0.0000000;-0.0000009;-0.0000000;-0.0000002;-0.0000000;-0.0000000;0.0000050;-0.0000000;-0.0000000;-0.0000000;0.0000003;0.0001035;-0.0000000;0.0000001;-0.0000053;0.0000728;0.0000000;-0.0000000;-0.0000000;-0.0000000;-0.0000000;-0.0000000;0.0000001;-0.0000000;-0.0000000;0.0000000;-0.0000001;0.0000002;-0.0000000;0.00000…
0.0;1.0;3.4;0.017762402277;-0.0000000;-0.0000000;-0.0000000;-0.0000000;-0.0000000;-0.0000000;-0.0000009;-0.0000000;-0.0000003;-0.0000000;-0.0000000;0.0000049;-0.0000000;-0.0000000;-0.0000000;0.0000003;0.0000985;-0.0000000;0.0000001;-0.0000050;0.0000881;0.0000000;-0.0000000;-0.0000000;-0.0000000;-0.0000000;-0.0000000;0.0000001;-0.0000000;-0.0000000;0.0000000;-0.0000001;0.0000002;-0.0000000;0.00000…
0.0;1.1;3.4;0.016891945828;-0.0000000;-0.0000000;-0.0000000;-0.0000000;-0.0000000;-0.0000000;-0.0000008;-0.0000000;-0.0000003;-0.0000000;-0.0000000;0.0000048;-0.0000000;-0.0000000;-0.0000000;0.0000004;0.0000935;-0.0000000;0.0000002;-0.0000048;0.0001036;0.0000000;-0.0000000;-0.0000000;-0.0000000;-0.0000000;-0.0000000;0.0000001;-0.0000000;-0.0000000;0.0000001;-0.0000001;0.0000003;-0.0000000;0.00000…
0.0;1.2;3.4;0.016065869040;-0.0000000;-0.0000000;-0.0000000;-0.0000000;-0.0000000;-0.0000000;-0.0000008;-0.0000000;-0.0000003;-0.0000000;-0.0000000;0.0000047;-0.0000000;0.0000000;-0.0000000;0.0000004;0.0000884;-0.0000000;0.0000002;-0.0000045;0.0001191;0.0000000;-0.0000000;-0.0000000;-0.0000000;-0.0000000;-0.0000000;0.0000001;-0.0000000;-0.0000000;0.0000001;-0.0000001;0.0000004;-0.0000000;0.000000…
0.0;1.3;3.4;0.015295312981;-0.0000000;-0.0000000;-0.0000000;-0.0000000;-0.0000000;-0.0000000;-0.0000008;-0.0000000;-0.0000004;-0.0000000;-0.0000000;0.0000046;-0.0000000;0.0000000;-0.0000000;0.0000004;0.0000833;-0.0000000;0.0000003;-0.0000042;0.0001341;0.0000000;-0.0000000;-0.0000000;-0.0000000;-0.0000000;-0.0000000;0.0000001;-0.0000000;-0.0000000;0.0000001;-0.0000001;0.0000005;-0.0000000;0.000000…
0.0;1.4;3.4;0.014586746229;-0.0000000;-0.0000000;-0.0000000;-0.0000000;-0.0000000;-0.0000000;-0.0000008;-0.0000000;-0.0000004;-0.0000000;-0.0000000;0.0000045;-0.0000000;0.0000000;-0.0000000;0.0000004;0.0000782;-0.0000000;0.0000003;-0.0000040;0.0001486;0.0000000;-0.0000000;-0.0000000;-0.0000000;-0.0000000;-0.0000000;0.0000001;-0.0000000;-0.0000000;0.0000001;-0.0000001;0.0000006;-0.0000000;0.000000…
0.0;1.5;3.4;0.013942228428;-0.0000000;-0.0000000;-0.0000000;-0.0000000;-0.0000000;-0.0000000;-0.0000007;-0.0000000;-0.0000004;-0.0000001;-0.0000000;0.0000044;-0.0000000;0.0000000;-0.0000000;0.0000004;0.0000732;-0.0000001;0.0000004;-0.0000037;0.0001620;0.0000000;-0.0000000;-0.0000000;-0.0000000;-0.0000000;-0.0000000;0.0000001;-0.0000000;-0.0000000;0.0000001;-0.0000001;0.0000007;-0.0000000;0.000000…
0.0;1.6;3.4;0.013359900971;-0.0000000;-0.0000000;-0.0000000;-0.0000000;-0.0000000;-0.0000000;-0.0000007;-0.0000000;-0.0000004;-0.0000001;-0.0000000;0.0000043;-0.0000000;0.0000000;-0.0000000;0.0000004;0.0000684;-0.0000001;0.0000004;-0.0000034;0.0001742;0.0000000;-0.0000000;-0.0000000;-0.0000000;-0.0000000;-0.0000000;0.0000001;-0.0000000;-0.0000000;0.0000001;-0.0000001;0.0000008;-0.0000000;0.000000…
0.0;1.7;3.4;0.012834643746;-0.0000000;-0.0000000;-0.0000000;-0.0000000;-0.0000000;-0.0000000;-0.0000007;-0.0000000;-0.0000004;-0.0000001;-0.0000000;0.0000041;-0.0000000;0.0000000;-0.0000000;0.0000004;0.0000636;-0.0000001;0.0000005;-0.0000032;0.0001849;0.0000000;-0.0000000;-0.0000000;-0.0000000;-0.0000000;-0.0000000;0.0000001;-0.0000000;-0.0000000;0.0000001;-0.0000001;0.0000009;-0.0000000;0.000000…
0.0;1.8;3.4;0.012358836143;-0.0000000;-0.0000000;-0.0000000;-0.0000000;-0.0000000;-0.0000000;-0.0000006;-0.0000000;-0.0000004;-0.0000001;-0.0000000;0.0000040;-0.0000000;0.0000000;-0.0000000;0.0000004;0.0000590;-0.0000001;0.0000005;-0.0000029;0.0001940;0.0000000;-0.0000000;-0.0000000;-0.0000000;-0.0000000;-0.0000000;0.0000001;-0.0000000;-0.0000000;0.0000001;-0.0000001;0.0000010;-0.0000000;0.000000…
0.0;1.9;3.4;0.011923163903;-0.0000000;-0.0000000;-0.0000000;-0.0000000;-0.0000000;-0.0000000;-0.0000006;-0.0000000;-0.0000004;-0.0000001;-0.0000000;0.0000039;-0.0000000;0.0000000;-0.0000000;0.0000004;0.0000546;-0.0000001;0.0000006;-0.0000027;0.0002012;0.0000000;-0.0000000;-0.0000000;-0.0000000;-0.0000000;-0.0000000;0.0000001;-0.0000000;-0.0000000;0.0000001;-0.0000001;0.0000011;-0.0000000;0.000000…
0.0;2.0;3.4;0.011517419335;-0.0000000;-0.0000000;-0.0000000;-0.0000000;-0.0000000;-0.0000000;-0.0000005;-0.0000000;-0.0000004;-0.0000001;-0.0000000;0.0000038;-0.0000000;0.0000000;-0.0000000;0.0000004;0.0000503;-0.0000001;0.0000006;-0.0000025;0.0002064;0.0000000;-0.0000000;-0.0000000;-0.0000000;-0.0000000;-0.0000000;0.0000001;-0.0000000;-0.0000000;0.0000001;-0.0000001;0.0000012;-0.0000000;0.000000…
0.0;2.1;3.4;0.011131250088;-0.0000000;-0.0000000;-0.0000000;-0.0000000;-0.0000000;-0.0000000;-0.0000005;-0.0000000;-0.0000004;-0.0000001;-0.0000000;0.0000036;-0.0000000;0.0000000;-0.0000000;0.0000004;0.0000461;-0.0000001;0.0000006;-0.0000022;0.0002096;-0.0000000;-0.0000000;-0.0000000;-0.0000000;-0.0000000;-0.0000000;0.0000001;-0.0000000;-0.0000000;0.0000001;-0.0000001;0.0000012;-0.0000000;0.00000…
0.0;2.2;3.4;0.010754820229;-0.0000000;-0.0000000;-0.0000000;-0.0000000;-0.0000000;-0.0000000;-0.0000005;-0.0000000;-0.0000003;-0.0000001;-0.0000000;0.0000035;-0.0000000;0.0000000;-0.0000000;0.0000004;0.0000422;-0.0000001;0.0000007;-0.0000020;0.0002108;-0.0000000;-0.0000000;-0.0000000;-0.0000000;-0.0000000;-0.0000000;0.0000001;-0.0000000;-0.0000000;0.0000001;-0.0000001;0.0000012;-0.0000000;0.00000…
0.0;2.3;3.4;0.010379356542;-0.0000000;-0.0000000;-0.0000000;-0.0000000;-0.0000000;-0.0000000;-0.0000004;-0.0000000;-0.0000003;-0.0000001;-0.0000000;0.0000034;-0.0000000;0.0000000;-0.0000000;0.0000004;0.0000384;-0.0000001;0.0000007;-0.0000018;0.0002100;-0.0000000;-0.0000000;-0.0000000;-0.0000000;-0.0000000;-0.0000000;0.0000000;-0.0000000;-0.0000000;0.0000001;-0.0000001;0.0000012;-0.0000000;0.00000…
0.0;2.4;3.4;0.009997562343;-0.0000000;-0.0000000;-0.0000000;-0.0000000;-0.0000000;-0.0000000;-0.0000004;-0.0000000;-0.0000003;-0.0000001;-0.0000000;0.0000032;-0.0000000;0.0000000;-0.0000000;0.0000004;0.0000347;-0.0000001;0.0000007;-0.0000016;0.0002073;-0.0000000;-0.0000000;-0.0000000;-0.0000000;-0.0000000;-0.0000000;0.0000000;-0.0000000;-0.0000000;0.0000001;-0.0000001;0.0000012;-0.0000000;0.00000…
0.0;2.5;3.4;0.009603890592;-0.0000000;-0.0000000;-0.0000000;-0.0000000;-0.0000000;-0.0000000;-0.0000003;-0.0000000;-0.0000003;-0.0000001;-0.0000000;0.0000031;-0.0000000;0.0000000;-0.0000000;0.0000004;0.0000313;-0.0000001;0.0000007;-0.0000015;0.0002028;-0.0000000;-0.0000000;-0.0000000;-0.0000000;-0.0000000;-0.0000000;0.0000000;-0.0000000;-0.0000000;0.0000001;-0.0000001;0.0000012;-0.0000000;0.00000…
0.0;2.6;3.4;0.009194677211;-0.0000000;-0.0000000;-0.0000000;-0.0000000;-0.0000000;-0.0000000;-0.0000003;-0.0000000;-0.0000002;-0.0000001;-0.0000000;0.0000029;-0.0000000;0.0000000;-0.0000000;0.0000005;0.0000280;-0.0000001;0.0000007;-0.0000013;0.0001967;-0.0000000;-0.0000000;-0.0000000;-0.0000000;-0.0000000;-0.0000000;0.0000000;-0.0000000;-0.0000000;0.0000001;-0.0000001;0.0000011;-0.0000000;0.00000…
0.0;2.7;3.4;0.008768143945;-0.0000000;-0.0000000;-0.0000000;-0.0000000;-0.0000000;-0.0000000;-0.0000002;-0.0000000;-0.0000002;-0.0000001;-0.0000000;0.0000028;-0.0000000;-0.0000000;-0.0000000;0.0000005;0.0000250;-0.0000001;0.0000007;-0.0000011;0.0001891;-0.0000000;-0.0000000;-0.0000000;-0.0000000;-0.0000000;-0.0000000;0.0000000;-0.0000000;-0.0000000;0.0000001;-0.0000001;0.0000011;-0.0000000;0.0000…
0.0;2.8;3.4;0.008324287282;-0.0000000;-0.0000000;-0.0000000;-0.0000000;-0.0000000;-0.0000000;-0.0000002;-0.0000000;-0.0000002;-0.0000001;-0.0000000;0.0000026;-0.0000000;-0.0000000;-0.0000000;0.0000005;0.0000221;-0.0000001;0.0000007;-0.0000010;0.0001804;-0.0000000;-0.0000000;-0.0000000;-0.0000000;-0.0000000;-0.0000000;0.0000000;-0.0000000;-0.0000000;0.0000001;-0.0000001;0.0000010;-0.0000000;0.0000…
0.0;2.9;3.4;0.007864675435;-0.0000000;-0.0000000;-0.0000000;-0.0000000;-0.0000000;-0.0000000;-0.0000001;-0.0000000;-0.0000001;-0.0000001;-0.0000000;0.0000025;-0.0000000;-0.0000000;-0.0000000;0.0000005;0.0000195;-0.0000001;0.0000007;-0.0000009;0.0001707;-0.0000000;-0.0000000;-0.0000000;-0.0000000;-0.0000000;-0.0000000;0.0000000;-0.0000000;-0.0000000;0.0000001;-0.0000001;0.0000009;-0.0000000;0.0000…
0.0;3.0;3.4;0.007392178745;-0.0000000;-0.0000000;-0.0000000;-0.0000000;-0.0000000;-0.0000000;-0.0000001;-0.0000000;-0.0000001;-0.0000001;-0.0000000;0.0000023;-0.0000000;-0.0000000;-0.0000000;0.0000005;0.0000170;-0.0000000;0.0000007;-0.0000008;0.0001602;-0.0000000;-0.0000000;-0.0000000;-0.0000000;-0.0000000;-0.0000000;0.0000000;-0.0000000;-0.0000000;0.0000001;-0.0000001;0.0000008;-0.0000000;0.0000…
0.0;3.1;3.4;0.006910660060;-0.0000000;-0.0000000;-0.0000000;-0.0000000;-0.0000000;-0.0000000;-0.0000001;-0.0000000;-0.0000001;-0.0000001;-0.0000000;0.0000021;-0.0000000;-0.0000000;-0.0000000;0.0000005;0.0000148;-0.0000000;0.0000006;-0.0000007;0.0001493;-0.0000000;-0.0000000;-0.0000000;-0.0000000;-0.0000000;-0.0000000;0.0000000;-0.0000000;-0.0000000;0.0000001;-0.0000001;0.0000007;-0.0000000;0.0000…
0.0;3.2;3.4;0.006424650573;-0.0000000;-0.0000000;-0.0000000;-0.0000000;-0.0000000;-0.0000000;-0.0000000;-0.0000000;-0.0000000;-0.0000001;-0.0000000;0.0000020;-0.0000000;0.0000000;-0.0000000;0.0000005;0.0000128;-0.0000000;0.0000006;-0.0000006;0.0001381;-0.0000000;-0.0000000;-0.0000000;-0.0000000;-0.0000000;-0.0000000;0.0000000;-0.0000000;-0.0000000;0.0000001;-0.0000001;0.0000006;-0.0000000;0.00000…
0.0;3.3;3.4;0.005939033763;-0.0000000;-0.0000000;-0.0000000;-0.0000000;-0.0000000;-0.0000000;-0.0000000;-0.0000000;-0.0000000;-0.0000001;-0.0000000;0.0000018;-0.0000000;0.0000000;-0.0000000;0.0000005;0.0000110;-0.0000000;0.0000006;-0.0000005;0.0001269;-0.0000000;-0.0000000;-0.0000000;-0.0000000;-0.0000000;-0.0000000;0.0000000;-0.0000000;-0.0000000;0.0000001;-0.0000000;0.0000005;-0.0000000;0.00000…
0.0;3.4;3.4;0.005458755851;-0.0000000;-0.0000000;-0.0000000;-0.0000000;-0.0000000;-0.0000000;0.0000000;-0.0000000;0.0000000;-0.0000001;-0.0000000;0.0000016;-0.0000000;0.0000000;-0.0000000;0.0000005;0.0000093;-0.0000000;0.0000005;-0.0000004;0.0001159;-0.0000000;-0.0000000;-0.0000000;-0.0000000;-0.0000000;-0.0000000;0.0000000;-0.0000000;-0.0000000;0.0000001;-0.0000000;0.0000004;-0.0000000;0.0000002…
0.0;3.5;3.4;0.004988576186;-0.0000000;-0.0000000;-0.0000000;-0.0000000;-0.0000000;-0.0000000;0.0000000;-0.0000000;0.0000000;-0.0000001;-0.0000000;0.0000015;-0.0000000;0.0000000;-0.0000000;0.0000005;0.0000079;-0.0000000;0.0000005;-0.0000004;0.0001051;-0.0000000;-0.0000000;-0.0000000;-0.0000000;-0.0000000;-0.0000000;0.0000000;-0.0000000;-0.0000000;0.0000001;-0.0000000;0.0000004;-0.0000000;0.0000001…
0.0;3.6;3.4;0.004532865846;-0.0000000;-0.0000000;-0.0000000;-0.0000000;-0.0000000;-0.0000000;0.0000001;-0.0000000;0.0000000;-0.0000001;-0.0000000;0.0000013;-0.0000000;0.0000000;-0.0000000;0.0000004;0.0000067;-0.0000000;0.0000004;-0.0000003;0.0000948;-0.0000000;-0.0000000;-0.0000000;-0.0000000;-0.0000000;-0.0000000;0.0000000;-0.0000000;-0.0000000;0.0000001;-0.0000000;0.0000003;-0.0000000;0.0000001…
0.0;3.7;3.4;0.004095457891;-0.0000000;-0.0000000;-0.0000000;-0.0000000;-0.0000000;-0.0000000;0.0000001;-0.0000000;0.0000001;-0.0000001;-0.0000000;0.0000012;-0.0000000;0.0000000;-0.0000000;0.0000004;0.0000056;-0.0000000;0.0000004;-0.0000003;0.0000850;-0.0000000;-0.0000000;-0.0000000;-0.0000000;-0.0000000;-0.0000000;0.0000000;-0.0000000;-0.0000000;0.0000001;-0.0000000;0.0000002;-0.0000000;0.0000001…
0.0;3.8;3.4;0.003679548639;-0.0000000;-0.0000000;-0.0000000;-0.0000000;-0.0000000;-0.0000000;0.0000001;-0.0000000;0.0000001;-0.0000001;-0.0000000;0.0000010;-0.0000000;0.0000000;-0.0000000;0.0000004;0.0000047;-0.0000000;0.0000003;-0.0000002;0.0000758;-0.0000000;-0.0000000;-0.0000000;-0.0000000;-0.0000000;-0.0000000;0.0000000;-0.0000000;-0.0000000;0.0000001;-0.0000000;0.0000002;-0.0000000;0.0000001…
0.0;3.9;3.4;0.003287646111;-0.0000000;-0.0000000;-0.0000000;-0.0000000;-0.0000000;-0.0000000;0.0000001;-0.0000000;0.0000001;-0.0000001;-0.0000000;0.0000009;-0.0000000;0.0000000;-0.0000000;0.0000003;0.0000039;-0.0000000;0.0000003;-0.0000002;0.0000673;-0.0000000;-0.0000000;-0.0000000;-0.0000000;-0.0000000;-0.0000000;0.0000000;-0.0000000;-0.0000000;0.0000001;-0.0000000;0.0000001;-0.0000000;0.0000001…
0.0;4.0;3.4;0.002921559616;-0.0000000;-0.0000000;-0.0000000;-0.0000000;-0.0000000;-0.0000000;0.0000001;-0.0000000;0.0000001;-0.0000001;-0.0000000;0.0000008;-0.0000000;0.0000000;-0.0000000;0.0000003;0.0000032;-0.0000000;0.0000003;-0.0000002;0.0000594;-0.0000000;-0.0000000;-0.0000000;-0.0000000;-0.0000000;-0.0000000;0.0000000;-0.0000000;-0.0000000;0.0000001;-0.0000000;0.0000001;-0.0000000;0.0000001…
0.0;4.1;3.4;0.002582423151;-0.0000000;-0.0000000;-0.0000000;-0.0000000;-0.0000000;-0.0000000;0.0000001;-0.0000000;0.0000001;-0.0000001;-0.0000000;0.0000007;-0.0000000;0.0000000;-0.0000000;0.0000002;0.0000026;-0.0000000;0.0000002;-0.0000001;0.0000522;-0.0000000;-0.0000000;-0.0000000;-0.0000000;-0.0000000;-0.0000000;0.0000000;-0.0000000;-0.0000000;0.0000001;-0.0000000;0.0000001;-0.0000000;0.0000001…
0.0;4.2;3.4;0.002270744830;-0.0000000;-0.0000000;-0.0000000;-0.0000000;-0.0000000;-0.0000000;0.0000001;-0.0000000;0.0000001;-0.0000000;-0.0000000;0.0000006;-0.0000000;0.0000000;-0.0000000;0.0000002;0.0000022;-0.0000000;0.0000002;-0.0000001;0.0000456;-0.0000000;-0.0000000;-0.0000000;-0.0000000;-0.0000000;-0.0000000;0.0000000;-0.0000000;-0.0000000;0.0000001;-0.0000000;0.0000000;-0.0000000;0.0000001…
0.0;4.3;3.4;0.001986474675;-0.0000000;-0.0000000;-0.0000000;-0.0000000;-0.0000000;-0.0000000;0.0000001;-0.0000000;0.0000001;-0.0000000;-0.0000000;0.0000005;-0.0000000;0.0000000;-0.0000000;0.0000002;0.0000018;-0.0000000;0.0000001;-0.0000001;0.0000397;-0.0000000;-0.0000000;-0.0000000;-0.0000000;-0.0000000;-0.0000000;0.0000000;-0.0000000;-0.0000000;0.0000001;-0.0000000;0.0000000;-0.0000000;0.0000001…
0.0;4.4;3.4;0.001729083727;-0.0000000;-0.0000000;-0.0000000;-0.0000000;-0.0000000;-0.0000000;0.0000001;-0.0000000;0.0000001;-0.0000000;-0.0000000;0.0000004;-0.0000000;0.0000000;-0.0000000;0.0000002;0.0000015;-0.0000000;0.0000001;-0.0000001;0.0000345;-0.0000000;-0.0000000;-0.0000000;-0.0000000;-0.0000000;-0.0000000;0.0000000;-0.0000000;-0.0000000;0.0000001;-0.0000000;0.0000000;-0.0000000;0.0000000…
0.0;4.5;3.4;0.001497648334;-0.0000000;-0.0000000;-0.0000000;-0.0000000;-0.0000000;-0.0000000;0.0000001;-0.0000000;0.0000001;-0.0000000;-0.0000000;0.0000004;-0.0000000;0.0000000;-0.0000000;0.0000001;0.0000012;-0.0000000;0.0000001;-0.0000001;0.0000298;-0.0000000;-0.0000000;-0.0000000;-0.0000000;-0.0000000;-0.0000000;0.0000000;-0.0000000;-0.0000000;0.0000001;-0.0000000;0.0000000;-0.0000000;0.0000000…
0.0;4.6;3.4;0.001290934521;-0.0000000;-0.0000000;-0.0000000;-0.0000000;-0.0000000;-0.0000000;0.0000001;-0.0000000;0.0000001;-0.0000000;-0.0000000;0.0000003;-0.0000000;0.0000000;-0.0000000;0.0000001;0.0000010;-0.0000000;0.0000001;-0.0000000;0.0000256;-0.0000000;-0.0000000;-0.0000000;-0.0000000;-0.0000000;-0.0000000;0.0000000;-0.0000000;-0.0000000;0.0000001;-0.0000000;-0.0000000;-0.0000000;0.000000…
0.0;4.7;3.4;0.001107478501;-0.0000000;-0.0000000;-0.0000000;-0.0000000;-0.0000000;-0.0000000;0.0000001;-0.0000000;0.0000001;-0.0000000;-0.0000000;0.0000003;-0.0000000;0.0000000;-0.0000000;0.0000001;0.0000008;-0.0000000;0.0000000;-0.0000000;0.0000219;-0.0000000;-0.0000000;-0.0000000;-0.0000000;-0.0000000;-0.0000000;0.0000000;-0.0000000;-0.0000000;0.0000001;-0.0000000;-0.0000000;-0.0000000;0.000000…
0.0;4.8;3.4;0.000945660441;-0.0000000;-0.0000000;-0.0000000;-0.0000000;-0.0000000;-0.0000000;0.0000001;-0.0000000;0.0000001;-0.0000000;-0.0000000;0.0000002;-0.0000000;0.0000000;-0.0000000;0.0000001;0.0000006;-0.0000000;0.0000000;-0.0000000;0.0000187;-0.0000000;-0.0000000;-0.0000000;-0.0000000;-0.0000000;-0.0000000;0.0000000;-0.0000000;-0.0000000;0.0000000;-0.0000000;-0.0000000;-0.0000000;0.000000…
0.0;4.9;3.4;0.000803769648;-0.0000000;-0.0000000;-0.0000000;-0.0000000;-0.0000000;-0.0000000;0.0000001;-0.0000000;0.0000001;-0.0000000;-0.0000000;0.0000002;-0.0000000;0.0000000;-0.0000000;0.0000001;0.0000005;-0.0000000;0.0000000;-0.0000000;0.0000159;-0.0000000;-0.0000000;-0.0000000;-0.0000000;-0.0000000;-0.0000000;0.0000000;-0.0000000;-0.0000000;0.0000000;-0.0000000;-0.0000000;-0.0000000;0.000000…
0.0;5.0;3.4;0.000680060198;-0.0000000;-0.0000000;-0.0000000;-0.0000000;-0.0000000;-0.0000000;0.0000001;-0.0000000;0.0000001;-0.0000000;-0.0000000;0.0000001;-0.0000000;0.0000000;-0.0000000;0.0000000;0.0000004;-0.0000000;0.0000000;-0.0000000;0.0000134;-0.0000000;-0.0000000;-0.0000000;-0.0000000;-0.0000000;-0.0000000;0.0000000;-0.0000000;-0.0000000;0.0000000;-0.0000000;-0.0000000;-0.0000000;0.000000…
0.0;5.1;3.4;0.000572796756;-0.0000000;-0.0000000;-0.0000000;-0.0000000;-0.0000000;-0.0000000;0.0000001;-0.0000000;0.0000001;-0.0000000;-0.0000000;0.0000001;-0.0000000;0.0000000;-0.0000000;0.0000000;0.0000003;-0.0000000;0.0000000;-0.0000000;0.0000113;-0.0000000;-0.0000000;-0.0000000;-0.0000000;-0.0000000;-0.0000000;0.0000000;-0.0000000;-0.0000000;0.0000000;-0.0000000;0.0000000;-0.0000000;0.0000000…
0.0;5.2;3.4;0.000480290904;-0.0000000;-0.0000000;-0.0000000;-0.0000000;-0.0000000;-0.0000000;0.0000001;-0.0000000;0.0000001;-0.0000000;-0.0000000;0.0000001;-0.0000000;0.0000000;-0.0000000;0.0000000;0.0000003;-0.0000000;0.0000000;-0.0000000;0.0000095;-0.0000000;-0.0000000;-0.0000000;-0.0000000;-0.0000000;-0.0000000;0.0000000;-0.0000000;-0.0000000;0.0000000;-0.0000000;0.0000000;-0.0000000;0.0000000…
0.0;5.3;3.4;0.000400928695;-0.0000000;-0.0000000;-0.0000000;-0.0000000;-0.0000000;-0.0000000;0.0000001;-0.0000000;0.0000001;-0.0000000;-0.0000000;0.0000001;-0.0000000;0.0000000;-0.0000000;0.0000000;0.0000002;-0.0000000;0.0000000;-0.0000000;0.0000079;0.0000000;-0.0000000;-0.0000000;-0.0000000;-0.0000000;-0.0000000;0.0000000;-0.0000000;-0.0000000;0.0000000;-0.0000000;0.0000000;-0.0000000;0.0000000;…
0.0;5.4;3.4;0.000333190390;-0.0000000;-0.0000000;-0.0000000;-0.0000000;-0.0000000;-0.0000000;0.0000001;-0.0000000;0.0000001;-0.0000000;-0.0000000;0.0000001;-0.0000000;0.0000000;-0.0000000;0.0000000;0.0000002;-0.0000000;-0.0000000;-0.0000000;0.0000066;0.0000000;-0.0000000;-0.0000000;-0.0000000;-0.0000000;-0.0000000;0.0000000;-0.0000000;-0.0000000;0.0000000;-0.0000000;0.0000000;-0.0000000;0.0000000…
0.0;5.5;3.4;0.000275663471;-0.0000000;-0.0000000;-0.0000000;-0.0000000;-0.0000000;-0.0000000;0.0000000;-0.0000000;0.0000001;-0.0000000;-0.0000000;0.0000001;-0.0000000;0.0000000;-0.0000000;0.0000000;0.0000001;-0.0000000;-0.0000000;-0.0000000;0.0000054;0.0000000;-0.0000000;-0.0000000;-0.0000000;-0.0000000;-0.0000000;0.0000000;-0.0000000;-0.0000000;0.0000000;-0.0000000;0.0000000;-0.0000000;0.0000000…
0.0;5.6;3.4;0.000227050042;-0.0000000;-0.0000000;-0.0000000;-0.0000000;-0.0000000;-0.0000000;0.0000000;-0.0000000;0.0000001;-0.0000000;-0.0000000;0.0000000;-0.0000000;0.0000000;-0.0000000;0.0000000;0.0000001;-0.0000000;-0.0000000;-0.0000000;0.0000045;0.0000000;-0.0000000;-0.0000000;-0.0000000;-0.0000000;-0.0000000;0.0000000;-0.0000000;-0.0000000;0.0000000;-0.0000000;0.0000000;-0.0000000;0.0000000…
0.0;5.7;3.4;0.000186169694;-0.0000000;-0.0000000;-0.0000000;-0.0000000;-0.0000000;-0.0000000;0.0000000;-0.0000000;0.0000001;0.0000000;-0.0000000;0.0000000;-0.0000000;0.0000000;-0.0000000;0.0000000;0.0000001;-0.0000000;-0.0000000;-0.0000000;0.0000037;0.0000000;-0.0000000;-0.0000000;-0.0000000;-0.0000000;-0.0000000;0.0000000;-0.0000000;-0.0000000;0.0000000;-0.0000000;0.0000000;-0.0000000;0.0000000;…
0.0;5.8;3.4;0.000151958800;-0.0000000;-0.0000000;-0.0000000;-0.0000000;-0.0000000;-0.0000000;0.0000000;-0.0000000;0.0000000;0.0000000;-0.0000000;0.0000000;-0.0000000;0.0000000;-0.0000000;0.0000000;0.0000001;-0.0000000;-0.0000000;-0.0000000;0.0000030;0.0000000;-0.0000000;-0.0000000;-0.0000000;-0.0000000;-0.0000000;0.0000000;-0.0000000;-0.0000000;0.0000000;-0.0000000;0.0000000;-0.0000000;0.0000000;…
0.0;5.9;3.4;0.000123467120;-0.0000000;-0.0000000;-0.0000000;-0.0000000;-0.0000000;-0.0000000;0.0000000;-0.0000000;0.0000000;0.0000000;-0.0000000;0.0000000;-0.0000000;0.0000000;-0.0000000;0.0000000;0.0000001;-0.0000000;0.0000000;-0.0000000;0.0000024;-0.0000000;-0.0000000;-0.0000000;-0.0000000;-0.0000000;-0.0000000;0.0000000;-0.0000000;-0.0000000;0.0000000;-0.0000000;0.0000000;-0.0000000;0.0000000;…
0.0;6.0;3.4;0.000099852427;-0.0000000;-0.0000000;-0.0000000;-0.0000000;-0.0000000;-0.0000000;0.0000000;-0.0000000;0.0000000;0.0000000;-0.0000000;0.0000000;-0.0000000;0.0000000;-0.0000000;0.0000000;0.0000000;-0.0000000;0.0000000;-0.0000000;0.0000020;-0.0000000;-0.0000000;-0.0000000;-0.0000000;-0.0000000;-0.0000000;0.0000000;-0.0000000;-0.0000000;0.0000000;-0.0000000;0.0000000;-0.0000000;0.0000000;…
0.1;0.0;3.4;0.024019135113;-0.0000000;-0.0000000;-0.0000000;-0.0000000;-0.0000000;-0.0000000;-0.0000010;-0.0000000;-0.0000000;-0.0000000;-0.0000000;0.0000055;-0.0000000;-0.0000000;-0.0000000;-0.0000000;0.0001291;-0.0000000;-0.0000000;-0.0000053;-0.0000064;0.0000000;-0.0000000;-0.0000000;-0.0000000;-0.0000000;-0.0000000;0.0000001;-0.0000000;-0.0000000;-0.0000000;-0.0000001;-0.0000000;-0.0000000;0.…
0.1;0.1;3.4;0.023932336057;-0.0000000;-0.0000000;-0.0000000;-0.0000000;-0.0000000;-0.0000000;-0.0000010;-0.0000000;-0.0000000;-0.0000000;-0.0000000;0.0000055;-0.0000000;-0.0000000;-0.0000000;-0.0000000;0.0001287;-0.0000000;-0.0000000;-0.0000053;-0.0000053;0.0000000;-0.0000000;-0.0000000;-0.0000000;-0.0000000;-0.0000000;0.0000001;-0.0000000;-0.0000000;-0.0000000;-0.0000001;-0.0000000;-0.0000000;0.…
0.1;0.2;3.4;0.023675527029;-0.0000000;-0.0000000;-0.0000000;-0.0000000;-0.0000000;-0.0000000;-0.0000010;-0.0000000;-0.0000000;-0.0000000;-0.0000000;0.0000055;-0.0000000;-0.0000000;-0.0000000;0.0000000;0.0001276;-0.0000000;-0.0000000;-0.0000053;-0.0000019;0.0000000;-0.0000000;-0.0000000;-0.0000000;-0.0000000;-0.0000000;0.0000001;-0.0000000;-0.0000000;-0.0000000;-0.0000001;-0.0000000;-0.0000000;0.0…
0.1;0.3;3.4;0.023259213629;-0.0000000;-0.0000000;-0.0000000;-0.0000000;-0.0000000;-0.0000000;-0.0000010;-0.0000000;-0.0000001;-0.0000000;-0.0000000;0.0000055;-0.0000000;-0.0000000;-0.0000000;0.0000000;0.0001257;-0.0000000;-0.0000000;-0.0000052;0.0000036;0.0000000;-0.0000000;-0.0000000;-0.0000000;-0.0000000;-0.0000000;0.0000001;-0.0000000;-0.0000000;0.0000000;-0.0000001;-0.0000000;-0.0000000;0.000…
0.1;0.4;3.4;0.022700069139;-0.0000000;-0.0000000;-0.0000000;-0.0000000;-0.0000000;-0.0000000;-0.0000010;-0.0000000;-0.0000001;-0.0000000;-0.0000000;0.0000054;-0.0000000;-0.0000000;-0.0000000;0.0000001;0.0001232;-0.0000000;-0.0000000;-0.0000051;0.0000111;0.0000000;-0.0000000;-0.0000000;-0.0000000;-0.0000000;-0.0000000;0.0000001;-0.0000000;-0.0000000;0.0000000;-0.0000001;-0.0000000;-0.0000000;0.000…
0.1;0.5;3.4;0.022019769966;-0.0000000;-0.0000000;-0.0000000;-0.0000000;-0.0000000;-0.0000000;-0.0000010;-0.0000000;-0.0000001;-0.0000000;-0.0000000;0.0000054;-0.0000000;-0.0000000;-0.0000000;0.0000001;0.0001201;-0.0000000;-0.0000000;-0.0000050;0.0000206;0.0000000;-0.0000000;-0.0000000;-0.0000000;-0.0000000;-0.0000000;0.0000001;-0.0000000;-0.0000000;0.0000000;-0.0000001;0.0000000;-0.0000000;0.0000…
0.1;0.6;3.4;0.021243531149;-0.0000000;-0.0000000;-0.0000000;-0.0000000;-0.0000000;-0.0000000;-0.0000010;-0.0000000;-0.0000001;-0.0000000;-0.0000000;0.0000053;-0.0000000;-0.0000000;-0.0000000;0.0000002;0.0001165;-0.0000000;0.0000000;-0.0000048;0.0000317;0.0000000;-0.0000000;-0.0000000;-0.0000000;-0.0000000;-0.0000000;0.0000001;-0.0000000;-0.0000000;0.0000000;-0.0000001;0.0000000;-0.0000000;0.00000…
0.1;0.7;3.4;0.020398479742;-0.0000000;-0.0000000;-0.0000000;-0.0000000;-0.0000000;-0.0000000;-0.0000009;-0.0000000;-0.0000002;-0.0000000;-0.0000000;0.0000052;-0.0000000;-0.0000000;-0.0000000;0.0000002;0.0001124;-0.0000000;0.0000000;-0.0000047;0.0000443;0.0000000;-0.0000000;-0.0000000;-0.0000000;-0.0000000;-0.0000000;0.0000001;-0.0000000;-0.0000000;0.0000000;-0.0000001;0.0000001;-0.0000000;0.00000…
0.1;0.8;3.4;0.019512009202;-0.0000000;-0.0000000;-0.0000000;-0.0000000;-0.0000000;-0.0000000;-0.0000009;-0.0000000;-0.0000002;-0.0000000;-0.0000000;0.0000051;-0.0000000;-0.0000000;-0.0000000;0.0000003;0.0001079;-0.0000000;0.0000000;-0.0000045;0.0000580;0.0000000;-0.0000000;-0.0000000;-0.0000000;-0.0000000;-0.0000000;0.0000001;-0.0000000;-0.0000000;0.0000000;-0.0000001;0.0000001;-0.0000000;0.00000…
0.1;0.9;3.4;0.018610246616;-0.0000000;-0.0000000;-0.0000000;-0.0000000;-0.0000000;-0.0000000;-0.0000009;-0.0000000;-0.0000002;-0.0000000;-0.0000000;0.0000050;-0.0000000;-0.0000000;-0.0000000;0.0000003;0.0001032;-0.0000000;0.0000001;-0.0000043;0.0000727;0.0000000;-0.0000000;-0.0000000;-0.0000000;-0.0000000;-0.0000000;0.0000001;-0.0000000;-0.0000000;0.0000000;-0.0000001;0.0000002;-0.0000000;0.00000…
0.1;1.0;3.4;0.017716740242;-0.0000000;-0.0000000;-0.0000000;-0.0000000;-0.0000000;-0.0000000;-0.0000009;-0.0000000;-0.0000003;-0.0000000;-0.0000000;0.0000049;-0.0000000;-0.0000000;-0.0000000;0.0000003;0.0000983;-0.0000000;0.0000001;-0.0000041;0.0000879;0.0000000;-0.0000000;-0.0000000;-0.0000000;-0.0000000;-0.0000000;0.0000001;-0.0000000;-0.0000000;0.0000000;-0.0000001;0.0000002;-0.0000000;0.00000…
0.1;1.1;3.4;0.016851442465;-0.0000000;-0.0000000;-0.0000000;-0.0000000;-0.0000000;-0.0000000;-0.0000008;-0.0000000;-0.0000003;-0.0000000;-0.0000000;0.0000048;-0.0000000;-0.0000000;-0.0000000;0.0000004;0.0000932;-0.0000000;0.0000002;-0.0000039;0.0001034;0.0000000;-0.0000000;-0.0000000;-0.0000000;-0.0000000;-0.0000000;0.0000001;-0.0000000;-0.0000000;0.0000001;-0.0000001;0.0000003;-0.0000000;0.00000…
0.1;1.2;3.4;0.016030028105;-0.0000000;-0.0000000;-0.0000000;-0.0000000;-0.0000000;-0.0000000;-0.0000008;-0.0000000;-0.0000003;-0.0000000;-0.0000000;0.0000047;-0.0000000;0.0000000;-0.0000000;0.0000004;0.0000882;-0.0000000;0.0000002;-0.0000036;0.0001188;0.0000000;-0.0000000;-0.0000000;-0.0000000;-0.0000000;-0.0000000;0.0000001;-0.0000000;-0.0000000;0.0000001;-0.0000001;0.0000004;-0.0000000;0.000000…
0.1;1.3;3.4;0.015263554957;-0.0000000;-0.0000000;-0.0000000;-0.0000000;-0.0000000;-0.0000000;-0.0000008;-0.0000000;-0.0000004;-0.0000000;-0.0000000;0.0000046;-0.0000000;0.0000000;-0.0000000;0.0000004;0.0000831;-0.0000000;0.0000003;-0.0000034;0.0001339;0.0000000;-0.0000000;-0.0000000;-0.0000000;-0.0000000;-0.0000000;0.0000001;-0.0000000;-0.0000000;0.0000001;-0.0000001;0.0000005;-0.0000000;0.000000…
0.1;1.4;3.4;0.014558445659;-0.0000000;-0.0000000;-0.0000000;-0.0000000;-0.0000000;-0.0000000;-0.0000008;-0.0000000;-0.0000004;-0.0000000;-0.0000000;0.0000045;-0.0000000;0.0000000;-0.0000000;0.0000004;0.0000780;-0.0000000;0.0000003;-0.0000032;0.0001483;0.0000000;-0.0000000;-0.0000000;-0.0000000;-0.0000000;-0.0000000;0.0000001;-0.0000000;-0.0000000;0.0000001;-0.0000001;0.0000006;-0.0000000;0.000000…
0.1;1.5;3.4;0.013916749442;-0.0000000;-0.0000000;-0.0000000;-0.0000000;-0.0000000;-0.0000000;-0.0000007;-0.0000000;-0.0000004;-0.0000001;-0.0000000;0.0000044;-0.0000000;0.0000000;-0.0000000;0.0000004;0.0000731;-0.0000000;0.0000004;-0.0000030;0.0001617;0.0000000;-0.0000000;-0.0000000;-0.0000000;-0.0000000;-0.0000000;0.0000001;-0.0000000;-0.0000000;0.0000001;-0.0000001;0.0000007;-0.0000000;0.000000…
0.1;1.6;3.4;0.013336629282;-0.0000000;-0.0000000;-0.0000000;-0.0000000;-0.0000000;-0.0000000;-0.0000007;-0.0000000;-0.0000004;-0.0000001;-0.0000000;0.0000043;-0.0000000;0.0000000;-0.0000000;0.0000004;0.0000682;-0.0000001;0.0000004;-0.0000028;0.0001738;0.0000000;-0.0000000;-0.0000000;-0.0000000;-0.0000000;-0.0000000;0.0000001;-0.0000000;-0.0000000;0.0000001;-0.0000001;0.0000008;-0.0000000;0.000000…
0.1;1.7;3.4;0.012813013769;-0.0000000;-0.0000000;-0.0000000;-0.0000000;-0.0000000;-0.0000000;-0.0000007;-0.0000000;-0.0000004;-0.0000001;-0.0000000;0.0000041;-0.0000000;0.0000000;-0.0000000;0.0000004;0.0000635;-0.0000001;0.0000005;-0.0000025;0.0001845;0.0000000;-0.0000000;-0.0000000;-0.0000000;-0.0000000;-0.0000000;0.0000001;-0.0000000;-0.0000000;0.0000001;-0.0000001;0.0000009;-0.0000000;0.000000…
0.1;1.8;3.4;0.012338352348;-0.0000000;-0.0000000;-0.0000000;-0.0000000;-0.0000000;-0.0000000;-0.0000006;-0.0000000;-0.0000004;-0.0000001;-0.0000000;0.0000040;-0.0000000;0.0000000;-0.0000000;0.0000004;0.0000589;-0.0000001;0.0000005;-0.0000023;0.0001935;0.0000000;-0.0000000;-0.0000000;-0.0000000;-0.0000000;-0.0000000;0.0000001;-0.0000000;-0.0000000;0.0000001;-0.0000001;0.0000010;-0.0000000;0.000000…
0.1;1.9;3.4;0.011903415859;-0.0000000;-0.0000000;-0.0000000;-0.0000000;-0.0000000;-0.0000000;-0.0000006;-0.0000000;-0.0000004;-0.0000001;-0.0000000;0.0000039;-0.0000000;0.0000000;-0.0000000;0.0000004;0.0000544;-0.0000001;0.0000006;-0.0000021;0.0002007;0.0000000;-0.0000000;-0.0000000;-0.0000000;-0.0000000;-0.0000000;0.0000001;-0.0000000;-0.0000000;0.0000001;-0.0000001;0.0000011;-0.0000000;0.000000…
0.1;2.0;3.4;0.011498090308;-0.0000000;-0.0000000;-0.0000000;-0.0000000;-0.0000000;-0.0000000;-0.0000005;-0.0000000;-0.0000004;-0.0000001;-0.0000000;0.0000038;-0.0000000;0.0000000;-0.0000000;0.0000004;0.0000502;-0.0000001;0.0000006;-0.0000019;0.0002060;0.0000000;-0.0000000;-0.0000000;-0.0000000;-0.0000000;-0.0000000;0.0000001;-0.0000000;-0.0000000;0.0000001;-0.0000001;0.0000011;-0.0000000;0.000000…
0.1;2.1;3.4;0.011112119391;-0.0000000;-0.0000000;-0.0000000;-0.0000000;-0.0000000;-0.0000000;-0.0000005;-0.0000000;-0.0000004;-0.0000001;-0.0000000;0.0000036;-0.0000000;0.0000000;-0.0000000;0.0000004;0.0000460;-0.0000001;0.0000006;-0.0000018;0.0002092;-0.0000000;-0.0000000;-0.0000000;-0.0000000;-0.0000000;-0.0000000;0.0000001;-0.0000000;-0.0000000;0.0000001;-0.0000001;0.0000012;-0.0000000;0.00000…
0.1;2.2;3.4;0.010735759856;-0.0000000;-0.0000000;-0.0000000;-0.0000000;-0.0000000;-0.0000000;-0.0000005;-0.0000000;-0.0000003;-0.0000001;-0.0000000;0.0000035;-0.0000000;0.0000000;-0.0000000;0.0000004;0.0000421;-0.0000001;0.0000007;-0.0000016;0.0002104;-0.0000000;-0.0000000;-0.0000000;-0.0000000;-0.0000000;-0.0000000;0.0000001;-0.0000000;-0.0000000;0.0000001;-0.0000001;0.0000012;-0.0000000;0.00000…
0.1;2.3;3.4;0.010360322875;-0.0000000;-0.0000000;-0.0000000;-0.0000000;-0.0000000;-0.0000000;-0.0000004;-0.0000000;-0.0000003;-0.0000001;-0.0000000;0.0000034;-0.0000000;0.0000000;-0.0000000;0.0000004;0.0000383;-0.0000001;0.0000007;-0.0000014;0.0002096;-0.0000000;-0.0000000;-0.0000000;-0.0000000;-0.0000000;-0.0000000;0.0000000;-0.0000000;-0.0000000;0.0000001;-0.0000001;0.0000012;-0.0000000;0.00000…
0.1;2.4;3.4;0.009978583973;-0.0000000;-0.0000000;-0.0000000;-0.0000000;-0.0000000;-0.0000000;-0.0000004;-0.0000000;-0.0000003;-0.0000001;-0.0000000;0.0000032;-0.0000000;0.0000000;-0.0000000;0.0000004;0.0000346;-0.0000001;0.0000007;-0.0000013;0.0002068;-0.0000000;-0.0000000;-0.0000000;-0.0000000;-0.0000000;-0.0000000;0.0000000;-0.0000000;-0.0000000;0.0000001;-0.0000001;0.0000012;-0.0000000;0.00000…
0.1;2.5;3.4;0.009585053432;-0.0000000;-0.0000000;-0.0000000;-0.0000000;-0.0000000;-0.0000000;-0.0000003;-0.0000000;-0.0000002;-0.0000001;-0.0000000;0.0000031;-0.0000000;0.0000000;-0.0000000;0.0000004;0.0000312;-0.0000001;0.0000007;-0.0000011;0.0002023;-0.0000000;-0.0000000;-0.0000000;-0.0000000;-0.0000000;-0.0000000;0.0000000;-0.0000000;-0.0000000;0.0000001;-0.0000001;0.0000012;-0.0000000;0.00000…
0.1;2.6;3.4;0.009176108166;-0.0000000;-0.0000000;-0.0000000;-0.0000000;-0.0000000;-0.0000000;-0.0000003;-0.0000000;-0.0000002;-0.0000001;-0.0000000;0.0000029;-0.0000000;0.0000000;-0.0000000;0.0000005;0.0000280;-0.0000001;0.0000007;-0.0000010;0.0001962;-0.0000000;-0.0000000;-0.0000000;-0.0000000;-0.0000000;-0.0000000;0.0000000;-0.0000000;-0.0000000;0.0000001;-0.0000001;0.0000011;-0.0000000;0.00000…
0.1;2.7;3.4;0.008749994378;-0.0000000;-0.0000000;-0.0000000;-0.0000000;-0.0000000;-0.0000000;-0.0000002;-0.0000000;-0.0000002;-0.0000001;-0.0000000;0.0000028;-0.0000000;-0.0000000;-0.0000000;0.0000005;0.0000249;-0.0000001;0.0000007;-0.0000009;0.0001887;-0.0000000;-0.0000000;-0.0000000;-0.0000000;-0.0000000;-0.0000000;0.0000000;-0.0000000;-0.0000000;0.0000001;-0.0000001;0.0000010;-0.0000000;0.0000…
0.1;2.8;3.4;0.008306717417;-0.0000000;-0.0000000;-0.0000000;-0.0000000;-0.0000000;-0.0000000;-0.0000002;-0.0000000;-0.0000002;-0.0000001;-0.0000000;0.0000026;-0.0000000;-0.0000000;-0.0000000;0.0000005;0.0000221;-0.0000000;0.0000007;-0.0000008;0.0001799;-0.0000000;-0.0000000;-0.0000000;-0.0000000;-0.0000000;-0.0000000;0.0000000;-0.0000000;-0.0000000;0.0000001;-0.0000001;0.0000010;-0.0000000;0.0000…
0.1;2.9;3.4;0.007847840619;-0.0000000;-0.0000000;-0.0000000;-0.0000000;-0.0000000;-0.0000000;-0.0000001;-0.0000000;-0.0000001;-0.0000001;-0.0000000;0.0000025;-0.0000000;-0.0000000;-0.0000000;0.0000005;0.0000194;-0.0000000;0.0000007;-0.0000007;0.0001703;-0.0000000;-0.0000000;-0.0000000;-0.0000000;-0.0000000;-0.0000000;0.0000000;-0.0000000;-0.0000000;0.0000001;-0.0000001;0.0000009;-0.0000000;0.0000…
0.1;3.0;3.4;0.007376218282;-0.0000000;-0.0000000;-0.0000000;-0.0000000;-0.0000000;-0.0000000;-0.0000001;-0.0000000;-0.0000001;-0.0000001;-0.0000000;0.0000023;-0.0000000;-0.0000000;-0.0000000;0.0000005;0.0000170;-0.0000000;0.0000007;-0.0000006;0.0001598;-0.0000000;-0.0000000;-0.0000000;-0.0000000;-0.0000000;-0.0000000;0.0000000;-0.0000000;-0.0000000;0.0000001;-0.0000001;0.0000008;-0.0000000;0.0000…
0.1;3.1;3.4;0.006895688995;-0.0000000;-0.0000000;-0.0000000;-0.0000000;-0.0000000;-0.0000000;-0.0000001;-0.0000000;-0.0000001;-0.0000001;-0.0000000;0.0000021;-0.0000000;-0.0000000;-0.0000000;0.0000005;0.0000147;-0.0000000;0.0000006;-0.0000005;0.0001490;-0.0000000;-0.0000000;-0.0000000;-0.0000000;-0.0000000;-0.0000000;0.0000000;-0.0000000;-0.0000000;0.0000001;-0.0000001;0.0000007;-0.0000000;0.0000…
0.1;3.2;3.4;0.006410754546;-0.0000000;-0.0000000;-0.0000000;-0.0000000;-0.0000000;-0.0000000;-0.0000000;-0.0000000;-0.0000000;-0.0000001;-0.0000000;0.0000020;-0.0000000;0.0000000;-0.0000000;0.0000005;0.0000127;-0.0000000;0.0000006;-0.0000004;0.0001378;-0.0000000;-0.0000000;-0.0000000;-0.0000000;-0.0000000;-0.0000000;0.0000000;-0.0000000;-0.0000000;0.0000001;-0.0000001;0.0000006;-0.0000000;0.00000…
0.1;3.3;3.4;0.005926266788;-0.0000000;-0.0000000;-0.0000000;-0.0000000;-0.0000000;-0.0000000;-0.0000000;-0.0000000;-0.0000000;-0.0000001;-0.0000000;0.0000018;-0.0000000;0.0000000;-0.0000000;0.0000005;0.0000109;-0.0000000;0.0000006;-0.0000004;0.0001267;-0.0000000;-0.0000000;-0.0000000;-0.0000000;-0.0000000;-0.0000000;0.0000000;-0.0000000;-0.0000000;0.0000001;-0.0000000;0.0000005;-0.0000000;0.00000…
0.1;3.4;3.4;0.005447140651;-0.0000000;-0.0000000;-0.0000000;-0.0000000;-0.0000000;-0.0000000;0.0000000;-0.0000000;0.0000000;-0.0000001;-0.0000000;0.0000016;-0.0000000;0.0000000;-0.0000000;0.0000005;0.0000093;-0.0000000;0.0000005;-0.0000003;0.0001156;-0.0000000;-0.0000000;-0.0000000;-0.0000000;-0.0000000;-0.0000000;0.0000000;-0.0000000;-0.0000000;0.0000001;-0.0000000;0.0000004;-0.0000000;0.0000002…
0.1;3.5;3.4;0.004978106583;-0.0000000;-0.0000000;-0.0000000;-0.0000000;-0.0000000;-0.0000000;0.0000000;-0.0000000;0.0000000;-0.0000001;-0.0000000;0.0000015;-0.0000000;0.0000000;-0.0000000;0.0000005;0.0000079;-0.0000000;0.0000005;-0.0000003;0.0001049;-0.0000000;-0.0000000;-0.0000000;-0.0000000;-0.0000000;-0.0000000;0.0000000;-0.0000000;-0.0000000;0.0000001;-0.0000000;0.0000004;-0.0000000;0.0000001…
0.1;3.6;3.4;0.004523510618;-0.0000000;-0.0000000;-0.0000000;-0.0000000;-0.0000000;-0.0000000;0.0000001;-0.0000000;0.0000000;-0.0000001;-0.0000000;0.0000013;-0.0000000;0.0000000;-0.0000000;0.0000004;0.0000067;-0.0000000;0.0000004;-0.0000002;0.0000946;-0.0000000;-0.0000000;-0.0000000;-0.0000000;-0.0000000;-0.0000000;0.0000000;-0.0000000;-0.0000000;0.0000001;-0.0000000;0.0000003;-0.0000000;0.0000001…
0.1;3.7;3.4;0.004087165529;-0.0000000;-0.0000000;-0.0000000;-0.0000000;-0.0000000;-0.0000000;0.0000001;-0.0000000;0.0000001;-0.0000001;-0.0000000;0.0000012;-0.0000000;0.0000000;-0.0000000;0.0000004;0.0000056;-0.0000000;0.0000004;-0.0000002;0.0000848;-0.0000000;-0.0000000;-0.0000000;-0.0000000;-0.0000000;-0.0000000;0.0000000;-0.0000000;-0.0000000;0.0000001;-0.0000000;0.0000002;-0.0000000;0.0000001…
0.1;3.8;3.4;0.003672252441;-0.0000000;-0.0000000;-0.0000000;-0.0000000;-0.0000000;-0.0000000;0.0000001;-0.0000000;0.0000001;-0.0000001;-0.0000000;0.0000010;-0.0000000;0.0000000;-0.0000000;0.0000004;0.0000047;-0.0000000;0.0000003;-0.0000002;0.0000756;-0.0000000;-0.0000000;-0.0000000;-0.0000000;-0.0000000;-0.0000000;0.0000000;-0.0000000;-0.0000000;0.0000001;-0.0000000;0.0000002;-0.0000000;0.0000001…
0.1;3.9;3.4;0.003281269187;-0.0000000;-0.0000000;-0.0000000;-0.0000000;-0.0000000;-0.0000000;0.0000001;-0.0000000;0.0000001;-0.0000001;-0.0000000;0.0000009;-0.0000000;0.0000000;-0.0000000;0.0000003;0.0000039;-0.0000000;0.0000003;-0.0000001;0.0000671;-0.0000000;-0.0000000;-0.0000000;-0.0000000;-0.0000000;-0.0000000;0.0000000;-0.0000000;-0.0000000;0.0000001;-0.0000000;0.0000001;-0.0000000;0.0000001…
0.1;4.0;3.4;0.002916019452;-0.0000000;-0.0000000;-0.0000000;-0.0000000;-0.0000000;-0.0000000;0.0000001;-0.0000000;0.0000001;-0.0000001;-0.0000000;0.0000008;-0.0000000;0.0000000;-0.0000000;0.0000003;0.0000032;-0.0000000;0.0000003;-0.0000001;0.0000592;-0.0000000;-0.0000000;-0.0000000;-0.0000000;-0.0000000;-0.0000000;0.0000000;-0.0000000;-0.0000000;0.0000001;-0.0000000;0.0000001;-0.0000000;0.0000001…
0.1;4.1;3.4;0.002577635520;-0.0000000;-0.0000000;-0.0000000;-0.0000000;-0.0000000;-0.0000000;0.0000001;-0.0000000;0.0000001;-0.0000001;-0.0000000;0.0000007;-0.0000000;0.0000000;-0.0000000;0.0000002;0.0000026;-0.0000000;0.0000002;-0.0000001;0.0000521;-0.0000000;-0.0000000;-0.0000000;-0.0000000;-0.0000000;-0.0000000;0.0000000;-0.0000000;-0.0000000;0.0000001;-0.0000000;0.0000001;-0.0000000;0.0000001…
0.1;4.2;3.4;0.002266626927;-0.0000000;-0.0000000;-0.0000000;-0.0000000;-0.0000000;-0.0000000;0.0000001;-0.0000000;0.0000001;-0.0000000;-0.0000000;0.0000006;-0.0000000;0.0000000;-0.0000000;0.0000002;0.0000022;-0.0000000;0.0000002;-0.0000001;0.0000455;-0.0000000;-0.0000000;-0.0000000;-0.0000000;-0.0000000;-0.0000000;0.0000000;-0.0000000;-0.0000000;0.0000001;-0.0000000;0.0000000;-0.0000000;0.0000001…
0.1;4.3;3.4;0.001982947458;-0.0000000;-0.0000000;-0.0000000;-0.0000000;-0.0000000;-0.0000000;0.0000001;-0.0000000;0.0000001;-0.0000000;-0.0000000;0.0000005;-0.0000000;0.0000000;-0.0000000;0.0000002;0.0000018;-0.0000000;0.0000001;-0.0000001;0.0000397;-0.0000000;-0.0000000;-0.0000000;-0.0000000;-0.0000000;-0.0000000;0.0000000;-0.0000000;-0.0000000;0.0000001;-0.0000000;0.0000000;-0.0000000;0.0000001…
0.1;4.4;3.4;0.001726073520;-0.0000000;-0.0000000;-0.0000000;-0.0000000;-0.0000000;-0.0000000;0.0000001;-0.0000000;0.0000001;-0.0000000;-0.0000000;0.0000004;-0.0000000;0.0000000;-0.0000000;0.0000002;0.0000014;-0.0000000;0.0000001;-0.0000001;0.0000344;-0.0000000;-0.0000000;-0.0000000;-0.0000000;-0.0000000;-0.0000000;0.0000000;-0.0000000;-0.0000000;0.0000001;-0.0000000;0.0000000;-0.0000000;0.0000000…
0.1;4.5;3.4;0.001495087770;-0.0000000;-0.0000000;-0.0000000;-0.0000000;-0.0000000;-0.0000000;0.0000001;-0.0000000;0.0000001;-0.0000000;-0.0000000;0.0000004;-0.0000000;0.0000000;-0.0000000;0.0000001;0.0000012;-0.0000000;0.0000001;-0.0000000;0.0000297;-0.0000000;-0.0000000;-0.0000000;-0.0000000;-0.0000000;-0.0000000;0.0000000;-0.0000000;-0.0000000;0.0000001;-0.0000000;0.0000000;-0.0000000;0.0000000…
0.1;4.6;3.4;0.001288762961;-0.0000000;-0.0000000;-0.0000000;-0.0000000;-0.0000000;-0.0000000;0.0000001;-0.0000000;0.0000001;-0.0000000;-0.0000000;0.0000003;-0.0000000;0.0000000;-0.0000000;0.0000001;0.0000010;-0.0000000;0.0000001;-0.0000000;0.0000255;-0.0000000;-0.0000000;-0.0000000;-0.0000000;-0.0000000;-0.0000000;0.0000000;-0.0000000;-0.0000000;0.0000001;-0.0000000;-0.0000000;-0.0000000;0.000000…
0.1;4.7;3.4;0.001105642039;-0.0000000;-0.0000000;-0.0000000;-0.0000000;-0.0000000;-0.0000000;0.0000001;-0.0000000;0.0000001;-0.0000000;-0.0000000;0.0000003;-0.0000000;0.0000000;-0.0000000;0.0000001;0.0000008;-0.0000000;0.0000000;-0.0000000;0.0000219;-0.0000000;-0.0000000;-0.0000000;-0.0000000;-0.0000000;-0.0000000;0.0000000;-0.0000000;-0.0000000;0.0000001;-0.0000000;-0.0000000;-0.0000000;0.000000…
0.1;4.8;3.4;0.000944111631;-0.0000000;-0.0000000;-0.0000000;-0.0000000;-0.0000000;-0.0000000;0.0000001;-0.0000000;0.0000001;-0.0000000;-0.0000000;0.0000002;-0.0000000;0.0000000;-0.0000000;0.0000001;0.0000006;-0.0000000;0.0000000;-0.0000000;0.0000187;-0.0000000;-0.0000000;-0.0000000;-0.0000000;-0.0000000;-0.0000000;0.0000000;-0.0000000;-0.0000000;0.0000000;-0.0000000;-0.0000000;-0.0000000;0.000000…
0.1;4.9;3.4;0.000802467040;-0.0000000;-0.0000000;-0.0000000;-0.0000000;-0.0000000;-0.0000000;0.0000001;-0.0000000;0.0000001;-0.0000000;-0.0000000;0.0000002;-0.0000000;0.0000000;-0.0000000;0.0000001;0.0000005;-0.0000000;0.0000000;-0.0000000;0.0000159;-0.0000000;-0.0000000;-0.0000000;-0.0000000;-0.0000000;-0.0000000;0.0000000;-0.0000000;-0.0000000;0.0000000;-0.0000000;-0.0000000;-0.0000000;0.000000…
0.1;5.0;3.4;0.000678967784;-0.0000000;-0.0000000;-0.0000000;-0.0000000;-0.0000000;-0.0000000;0.0000001;-0.0000000;0.0000001;-0.0000000;-0.0000000;0.0000001;-0.0000000;0.0000000;-0.0000000;0.0000000;0.0000004;-0.0000000;0.0000000;-0.0000000;0.0000134;-0.0000000;-0.0000000;-0.0000000;-0.0000000;-0.0000000;-0.0000000;0.0000000;-0.0000000;-0.0000000;0.0000000;-0.0000000;-0.0000000;-0.0000000;0.000000…
0.1;5.1;3.4;0.000571883376;-0.0000000;-0.0000000;-0.0000000;-0.0000000;-0.0000000;-0.0000000;0.0000001;-0.0000000;0.0000001;-0.0000000;-0.0000000;0.0000001;-0.0000000;0.0000000;-0.0000000;0.0000000;0.0000003;-0.0000000;0.0000000;-0.0000000;0.0000113;-0.0000000;-0.0000000;-0.0000000;-0.0000000;-0.0000000;-0.0000000;0.0000000;-0.0000000;-0.0000000;0.0000000;-0.0000000;0.0000000;-0.0000000;0.0000000…
0.1;5.2;3.4;0.000479529665;-0.0000000;-0.0000000;-0.0000000;-0.0000000;-0.0000000;-0.0000000;0.0000001;-0.0000000;0.0000001;-0.0000000;-0.0000000;0.0000001;-0.0000000;0.0000000;-0.0000000;0.0000000;0.0000003;-0.0000000;0.0000000;-0.0000000;0.0000095;-0.0000000;-0.0000000;-0.0000000;-0.0000000;-0.0000000;-0.0000000;0.0000000;-0.0000000;-0.0000000;0.0000000;-0.0000000;0.0000000;-0.0000000;0.0000000…
0.1;5.3;3.4;0.000400296433;-0.0000000;-0.0000000;-0.0000000;-0.0000000;-0.0000000;-0.0000000;0.0000001;-0.0000000;0.0000001;-0.0000000;-0.0000000;0.0000001;-0.0000000;0.0000000;-0.0000000;0.0000000;0.0000002;-0.0000000;0.0000000;-0.0000000;0.0000079;-0.0000000;-0.0000000;-0.0000000;-0.0000000;-0.0000000;-0.0000000;0.0000000;-0.0000000;-0.0000000;0.0000000;-0.0000000;0.0000000;-0.0000000;0.0000000…
0.1;5.4;3.4;0.000332667178;-0.0000000;-0.0000000;-0.0000000;-0.0000000;-0.0000000;-0.0000000;0.0000001;-0.0000000;0.0000001;-0.0000000;-0.0000000;0.0000001;-0.0000000;0.0000000;-0.0000000;0.0000000;0.0000002;-0.0000000;-0.0000000;-0.0000000;0.0000066;0.0000000;-0.0000000;-0.0000000;-0.0000000;-0.0000000;-0.0000000;0.0000000;-0.0000000;-0.0000000;0.0000000;-0.0000000;0.0000000;-0.0000000;0.0000000…
0.1;5.5;3.4;0.000275232186;-0.0000000;-0.0000000;-0.0000000;-0.0000000;-0.0000000;-0.0000000;0.0000000;-0.0000000;0.0000001;-0.0000000;-0.0000000;0.0000001;-0.0000000;0.0000000;-0.0000000;0.0000000;0.0000001;-0.0000000;-0.0000000;-0.0000000;0.0000054;0.0000000;-0.0000000;-0.0000000;-0.0000000;-0.0000000;-0.0000000;0.0000000;-0.0000000;-0.0000000;0.0000000;-0.0000000;0.0000000;-0.0000000;0.0000000…
0.1;5.6;3.4;0.000226695995;-0.0000000;-0.0000000;-0.0000000;-0.0000000;-0.0000000;-0.0000000;0.0000000;-0.0000000;0.0000001;-0.0000000;-0.0000000;0.0000000;-0.0000000;0.0000000;-0.0000000;0.0000000;0.0000001;-0.0000000;-0.0000000;-0.0000000;0.0000045;0.0000000;-0.0000000;-0.0000000;-0.0000000;-0.0000000;-0.0000000;0.0000000;-0.0000000;-0.0000000;0.0000000;-0.0000000;0.0000000;-0.0000000;0.0000000…
0.1;5.7;3.4;0.000185880304;-0.0000000;-0.0000000;-0.0000000;-0.0000000;-0.0000000;-0.0000000;0.0000000;-0.0000000;0.0000001;0.0000000;-0.0000000;0.0000000;-0.0000000;0.0000000;-0.0000000;0.0000000;0.0000001;-0.0000000;-0.0000000;-0.0000000;0.0000037;0.0000000;-0.0000000;-0.0000000;-0.0000000;-0.0000000;-0.0000000;0.0000000;-0.0000000;-0.0000000;0.0000000;-0.0000000;0.0000000;-0.0000000;0.0000000;…
0.1;5.8;3.4;0.000151723320;-0.0000000;-0.0000000;-0.0000000;-0.0000000;-0.0000000;-0.0000000;0.0000000;-0.0000000;0.0000000;0.0000000;-0.0000000;0.0000000;-0.0000000;0.0000000;-0.0000000;0.0000000;0.0000001;-0.0000000;-0.0000000;-0.0000000;0.0000030;0.0000000;-0.0000000;-0.0000000;-0.0000000;-0.0000000;-0.0000000;0.0000000;-0.0000000;-0.0000000;0.0000000;-0.0000000;0.0000000;-0.0000000;0.0000000;…
0.1;5.9;3.4;0.000123276394;-0.0000000;-0.0000000;-0.0000000;-0.0000000;-0.0000000;-0.0000000;0.0000000;-0.0000000;0.0000000;0.0000000;-0.0000000;0.0000000;-0.0000000;0.0000000;-0.0000000;0.0000000;0.0000001;-0.0000000;0.0000000;-0.0000000;0.0000024;-0.0000000;-0.0000000;-0.0000000;-0.0000000;-0.0000000;-0.0000000;0.0000000;-0.0000000;-0.0000000;0.0000000;-0.0000000;0.0000000;-0.0000000;0.0000000;…
0.1;6.0;3.4;0.000099698683;-0.0000000;-0.0000000;-0.0000000;-0.0000000;-0.0000000;-0.0000000;0.0000000;-0.0000000;0.0000000;0.0000000;-0.0000000;0.0000000;-0.0000000;0.0000000;-0.0000000;0.0000000;0.0000000;-0.0000000;0.0000000;-0.0000000;0.0000019;-0.0000000;-0.0000000;-0.0000000;-0.0000000;-0.0000000;-0.0000000;0.0000000;-0.0000000;-0.0000000;0.0000000;-0.0000000;0.0000000;-0.0000000;0.0000000;…
0.2;0.0;3.4;0.023760536383;-0.0000000;-0.0000000;-0.0000000;-0.0000000;-0.0000000;-0.0000000;-0.0000010;-0.0000000;-0.0000000;-0.0000000;-0.0000000;0.0000055;-0.0000000;-0.0000000;0.0000000;-0.0000000;0.0001279;-0.0000000;-0.0000000;-0.0000020;-0.0000064;0.0000000;-0.0000000;-0.0000000;-0.0000000;-0.0000000;-0.0000000;0.0000001;-0.0000000;-0.0000000;-0.0000000;-0.0000001;-0.0000000;-0.0000000;0.0…
0.2;0.1;3.4;0.023675529414;-0.0000000;-0.0000000;-0.0000000;-0.0000000;-0.0000000;-0.0000000;-0.0000010;-0.0000000;-0.0000000;-0.0000000;-0.0000000;0.0000055;-0.0000000;-0.0000000;0.0000000;-0.0000000;0.0001276;-0.0000000;-0.0000000;-0.0000019;-0.0000053;0.0000000;-0.0000000;-0.0000000;-0.0000000;-0.0000000;-0.0000000;0.0000001;-0.0000000;-0.0000000;-0.0000000;-0.0000001;-0.0000000;-0.0000000;0.0…
0.2;0.2;3.4;0.023424012197;-0.0000000;-0.0000000;-0.0000000;-0.0000000;-0.0000000;-0.0000000;-0.0000010;-0.0000000;-0.0000000;-0.0000000;-0.0000000;0.0000055;-0.0000000;-0.0000000;0.0000000;0.0000000;0.0001265;-0.0000000;-0.0000000;-0.0000019;-0.0000019;0.0000000;-0.0000000;-0.0000000;-0.0000000;-0.0000000;-0.0000000;0.0000001;-0.0000000;-0.0000000;-0.0000000;-0.0000001;-0.0000000;-0.0000000;0.00…
0.2;0.3;3.4;0.023016243238;-0.0000000;-0.0000000;-0.0000000;-0.0000000;-0.0000000;-0.0000000;-0.0000010;-0.0000000;-0.0000001;-0.0000000;-0.0000000;0.0000055;-0.0000000;-0.0000000;0.0000000;0.0000000;0.0001246;-0.0000000;-0.0000000;-0.0000019;0.0000036;0.0000000;-0.0000000;-0.0000000;-0.0000000;-0.0000000;-0.0000000;0.0000001;-0.0000000;-0.0000000;0.0000000;-0.0000001;-0.0000000;-0.0000000;0.0000…
0.2;0.4;3.4;0.022468504163;-0.0000000;-0.0000000;-0.0000000;-0.0000000;-0.0000000;-0.0000000;-0.0000010;-0.0000000;-0.0000001;-0.0000000;-0.0000000;0.0000054;-0.0000000;-0.0000000;0.0000000;0.0000001;0.0001222;-0.0000000;-0.0000000;-0.0000018;0.0000111;0.0000000;-0.0000000;-0.0000000;-0.0000000;-0.0000000;-0.0000000;0.0000001;-0.0000000;-0.0000000;0.0000000;-0.0000001;-0.0000000;-0.0000000;0.0000…
0.2;0.5;3.4;0.021801963137;-0.0000000;-0.0000000;-0.0000000;-0.0000000;-0.0000000;-0.0000000;-0.0000010;-0.0000000;-0.0000001;-0.0000000;-0.0000000;0.0000053;-0.0000000;-0.0000000;0.0000000;0.0000001;0.0001191;-0.0000000;-0.0000000;-0.0000018;0.0000205;0.0000000;-0.0000000;-0.0000000;-0.0000000;-0.0000000;-0.0000000;0.0000001;-0.0000000;-0.0000000;0.0000000;-0.0000001;0.0000000;-0.0000000;0.00000…
0.2;0.6;3.4;0.021041245362;-0.0000000;-0.0000000;-0.0000000;-0.0000000;-0.0000000;-0.0000000;-0.0000009;-0.0000000;-0.0000001;-0.0000000;-0.0000000;0.0000053;-0.0000000;-0.0000000;0.0000000;0.0000002;0.0001155;-0.0000000;-0.0000000;-0.0000017;0.0000316;0.0000000;-0.0000000;-0.0000000;-0.0000000;-0.0000000;-0.0000000;0.0000001;-0.0000000;-0.0000000;0.0000000;-0.0000001;0.0000000;-0.0000000;0.00000…
0.2;0.7;3.4;0.020212845049;-0.0000000;-0.0000000;-0.0000000;-0.0000000;-0.0000000;-0.0000000;-0.0000009;-0.0000000;-0.0000002;-0.0000000;-0.0000000;0.0000052;-0.0000000;-0.0000000;0.0000000;0.0000002;0.0001114;-0.0000000;0.0000000;-0.0000016;0.0000441;0.0000000;-0.0000000;-0.0000000;-0.0000000;-0.0000000;-0.0000000;0.0000001;-0.0000000;-0.0000000;0.0000000;-0.0000001;0.0000000;-0.0000000;0.000000…
0.2;0.8;3.4;0.019343518563;-0.0000000;-0.0000000;-0.0000000;-0.0000000;-0.0000000;-0.0000000;-0.0000009;-0.0000000;-0.0000002;-0.0000000;-0.0000000;0.0000051;-0.0000000;-0.0000000;0.0000000;0.0000003;0.0001071;-0.0000000;0.0000000;-0.0000015;0.0000577;0.0000000;-0.0000000;-0.0000000;-0.0000000;-0.0000000;-0.0000000;0.0000001;-0.0000000;-0.0000000;0.0000000;-0.0000001;0.0000001;-0.0000000;0.000000…
0.2;0.9;3.4;0.018458787470;-0.0000000;-0.0000000;-0.0000000;-0.0000000;-0.0000000;-0.0000000;-0.0000009;-0.0000000;-0.0000002;-0.0000000;-0.0000000;0.0000050;-0.0000000;-0.0000000;0.0000000;0.0000003;0.0001024;-0.0000000;0.0000001;-0.0000014;0.0000723;0.0000000;-0.0000000;-0.0000000;-0.0000000;-0.0000000;-0.0000000;0.0000001;-0.0000000;-0.0000000;0.0000000;-0.0000001;0.0000001;-0.0000000;0.000000…
0.2;1.0;3.4;0.017581656579;-0.0000000;-0.0000000;-0.0000000;-0.0000000;-0.0000000;-0.0000000;-0.0000009;-0.0000000;-0.0000003;-0.0000000;-0.0000000;0.0000049;-0.0000000;-0.0000000;0.0000000;0.0000003;0.0000975;-0.0000000;0.0000001;-0.0000013;0.0000874;0.0000000;-0.0000000;-0.0000000;-0.0000000;-0.0000000;-0.0000000;0.0000001;-0.0000000;-0.0000000;0.0000000;-0.0000001;0.0000002;-0.0000000;0.000000…
0.2;1.1;3.4;0.016731620445;-0.0000000;-0.0000000;-0.0000000;-0.0000000;-0.0000000;-0.0000000;-0.0000008;-0.0000000;-0.0000003;-0.0000000;-0.0000000;0.0000048;-0.0000000;-0.0000000;0.0000000;0.0000003;0.0000925;-0.0000000;0.0000001;-0.0000012;0.0001028;0.0000000;-0.0000000;-0.0000000;-0.0000000;-0.0000000;-0.0000000;0.0000001;-0.0000000;-0.0000000;0.0000001;-0.0000001;0.0000003;-0.0000000;0.000000…
0.2;1.2;3.4;0.015923997559;-0.0000000;-0.0000000;-0.0000000;-0.0000000;-0.0000000;-0.0000000;-0.0000008;-0.0000000;-0.0000003;-0.0000000;-0.0000000;0.0000047;-0.0000000;0.0000000;-0.0000000;0.0000004;0.0000875;-0.0000000;0.0000002;-0.0000011;0.0001181;0.0000000;-0.0000000;-0.0000000;-0.0000000;-0.0000000;-0.0000000;0.0000001;-0.0000000;-0.0000000;0.0000001;-0.0000001;0.0000004;-0.0000000;0.000000…
0.2;1.3;3.4;0.015169599035;-0.0000000;-0.0000000;-0.0000000;-0.0000000;-0.0000000;-0.0000000;-0.0000008;-0.0000000;-0.0000004;-0.0000000;-0.0000000;0.0000046;-0.0000000;0.0000000;-0.0000000;0.0000004;0.0000825;-0.0000000;0.0000002;-0.0000010;0.0001331;0.0000000;-0.0000000;-0.0000000;-0.0000000;-0.0000000;-0.0000000;0.0000001;-0.0000000;-0.0000000;0.0000001;-0.0000001;0.0000005;-0.0000000;0.000000…
0.2;1.4;3.4;0.014474711444;-0.0000000;-0.0000000;-0.0000000;-0.0000000;-0.0000000;-0.0000000;-0.0000008;-0.0000000;-0.0000004;-0.0000000;-0.0000000;0.0000045;-0.0000000;0.0000000;-0.0000000;0.0000004;0.0000775;-0.0000000;0.0000003;-0.0000009;0.0001474;0.0000000;-0.0000000;-0.0000000;-0.0000000;-0.0000000;-0.0000000;0.0000001;-0.0000000;-0.0000000;0.0000001;-0.0000001;0.0000006;-0.0000000;0.000000…
0.2;1.5;3.4;0.013841353247;-0.0000000;-0.0000000;-0.0000000;-0.0000000;-0.0000000;-0.0000000;-0.0000007;-0.0000000;-0.0000004;-0.0000000;-0.0000000;0.0000044;-0.0000000;0.0000000;-0.0000000;0.0000004;0.0000726;-0.0000000;0.0000003;-0.0000008;0.0001607;0.0000000;-0.0000000;-0.0000000;-0.0000000;-0.0000000;-0.0000000;0.0000001;-0.0000000;-0.0000000;0.0000001;-0.0000001;0.0000007;-0.0000000;0.000000…
0.2;1.6;3.4;0.013267751476;-0.0000000;-0.0000000;-0.0000000;-0.0000000;-0.0000000;-0.0000000;-0.0000007;-0.0000000;-0.0000004;-0.0000001;-0.0000000;0.0000042;-0.0000000;0.0000000;-0.0000000;0.0000004;0.0000677;-0.0000000;0.0000004;-0.0000007;0.0001727;0.0000000;-0.0000000;-0.0000000;-0.0000000;-0.0000000;-0.0000000;0.0000001;-0.0000000;-0.0000000;0.0000001;-0.0000001;0.0000008;-0.0000000;0.000000…
0.2;1.7;3.4;0.012748979199;-0.0000000;-0.0000000;-0.0000000;-0.0000000;-0.0000000;-0.0000000;-0.0000007;-0.0000000;-0.0000004;-0.0000001;-0.0000000;0.0000041;-0.0000000;0.0000000;-0.0000000;0.0000004;0.0000630;-0.0000000;0.0000004;-0.0000006;0.0001834;0.0000000;-0.0000000;-0.0000000;-0.0000000;-0.0000000;-0.0000000;0.0000001;-0.0000000;-0.0000000;0.0000001;-0.0000001;0.0000009;-0.0000000;0.000000…
0.2;1.8;3.4;0.012277693610;-0.0000000;-0.0000000;-0.0000000;-0.0000000;-0.0000000;-0.0000000;-0.0000006;-0.0000000;-0.0000004;-0.0000001;-0.0000000;0.0000040;-0.0000000;0.0000000;-0.0000000;0.0000004;0.0000585;-0.0000000;0.0000005;-0.0000005;0.0001923;0.0000000;-0.0000000;-0.0000000;-0.0000000;-0.0000000;-0.0000000;0.0000001;-0.0000000;-0.0000000;0.0000001;-0.0000001;0.0000010;-0.0000000;0.000000…
0.2;1.9;3.4;0.011844917888;-0.0000000;-0.0000000;-0.0000000;-0.0000000;-0.0000000;-0.0000000;-0.0000006;-0.0000000;-0.0000004;-0.0000001;-0.0000000;0.0000039;-0.0000000;0.0000000;-0.0000000;0.0000004;0.0000541;-0.0000000;0.0000005;-0.0000005;0.0001994;0.0000000;-0.0000000;-0.0000000;-0.0000000;-0.0000000;-0.0000000;0.0000001;-0.0000000;-0.0000000;0.0000001;-0.0000001;0.0000010;-0.0000000;0.000000…
0.2;2.0;3.4;0.011440815833;-0.0000000;-0.0000000;-0.0000000;-0.0000000;-0.0000000;-0.0000000;-0.0000005;-0.0000000;-0.0000004;-0.0000001;-0.0000000;0.0000037;-0.0000000;0.0000000;-0.0000000;0.0000004;0.0000498;-0.0000000;0.0000006;-0.0000004;0.0002046;0.0000000;-0.0000000;-0.0000000;-0.0000000;-0.0000000;-0.0000000;0.0000001;-0.0000000;-0.0000000;0.0000001;-0.0000001;0.0000011;-0.0000000;0.000000…
0.2;2.1;3.4;0.011055415876;-0.0000000;-0.0000000;-0.0000000;-0.0000000;-0.0000000;-0.0000000;-0.0000005;-0.0000000;-0.0000004;-0.0000001;-0.0000000;0.0000036;-0.0000000;0.0000000;-0.0000000;0.0000004;0.0000457;-0.0000000;0.0000006;-0.0000004;0.0002078;-0.0000000;-0.0000000;-0.0000000;-0.0000000;-0.0000000;-0.0000000;0.0000001;-0.0000000;-0.0000000;0.0000001;-0.0000001;0.0000011;-0.0000000;0.00000…
0.2;2.2;3.4;0.010679249470;-0.0000000;-0.0000000;-0.0000000;-0.0000000;-0.0000000;-0.0000000;-0.0000005;-0.0000000;-0.0000003;-0.0000001;-0.0000000;0.0000035;-0.0000000;0.0000000;-0.0000000;0.0000004;0.0000418;-0.0000000;0.0000006;-0.0000003;0.0002090;-0.0000000;-0.0000000;-0.0000000;-0.0000000;-0.0000000;-0.0000000;0.0000001;-0.0000000;-0.0000000;0.0000001;-0.0000001;0.0000012;-0.0000000;0.00000…
0.2;2.3;3.4;0.010303877885;-0.0000000;-0.0000000;-0.0000000;-0.0000000;-0.0000000;-0.0000000;-0.0000004;-0.0000000;-0.0000003;-0.0000001;-0.0000000;0.0000033;-0.0000000;0.0000000;-0.0000000;0.0000004;0.0000380;-0.0000000;0.0000007;-0.0000003;0.0002081;-0.0000000;-0.0000000;-0.0000000;-0.0000000;-0.0000000;-0.0000000;0.0000000;-0.0000000;-0.0000000;0.0000001;-0.0000001;0.0000012;-0.0000000;0.00000…
0.2;2.4;3.4;0.009922290611;-0.0000000;-0.0000000;-0.0000000;-0.0000000;-0.0000000;-0.0000000;-0.0000004;-0.0000000;-0.0000003;-0.0000001;-0.0000000;0.0000032;-0.0000000;0.0000000;-0.0000000;0.0000004;0.0000344;-0.0000000;0.0000007;-0.0000002;0.0002054;-0.0000000;-0.0000000;-0.0000000;-0.0000000;-0.0000000;-0.0000000;0.0000000;-0.0000000;-0.0000000;0.0000001;-0.0000001;0.0000011;-0.0000000;0.00000…
0.2;2.5;3.4;0.009529167764;-0.0000000;-0.0000000;-0.0000000;-0.0000000;-0.0000000;-0.0000000;-0.0000003;-0.0000000;-0.0000002;-0.0000001;-0.0000000;0.0000031;-0.0000000;0.0000000;-0.0000000;0.0000004;0.0000310;-0.0000000;0.0000007;-0.0000002;0.0002010;-0.0000000;-0.0000000;-0.0000000;-0.0000000;-0.0000000;-0.0000000;0.0000000;-0.0000000;-0.0000000;0.0000001;-0.0000001;0.0000011;-0.0000000;0.00000…
0.2;2.6;3.4;0.009121007691;-0.0000000;-0.0000000;-0.0000000;-0.0000000;-0.0000000;-0.0000000;-0.0000003;-0.0000000;-0.0000002;-0.0000001;-0.0000000;0.0000029;-0.0000000;0.0000000;-0.0000000;0.0000005;0.0000278;-0.0000000;0.0000007;-0.0000002;0.0001949;-0.0000000;-0.0000000;-0.0000000;-0.0000000;-0.0000000;-0.0000000;0.0000000;-0.0000000;-0.0000000;0.0000001;-0.0000001;0.0000011;-0.0000000;0.00000…
0.2;2.7;3.4;0.008696129044;-0.0000000;-0.0000000;-0.0000000;-0.0000000;-0.0000000;-0.0000000;-0.0000002;-0.0000000;-0.0000002;-0.0000001;-0.0000000;0.0000028;-0.0000000;-0.0000000;-0.0000000;0.0000005;0.0000247;-0.0000000;0.0000007;-0.0000001;0.0001874;-0.0000000;-0.0000000;-0.0000000;-0.0000000;-0.0000000;-0.0000000;0.0000000;-0.0000000;-0.0000000;0.0000001;-0.0000001;0.0000010;-0.0000000;0.0000…
0.2;2.8;3.4;0.008254563400;-0.0000000;-0.0000000;-0.0000000;-0.0000000;-0.0000000;-0.0000000;-0.0000002;-0.0000000;-0.0000002;-0.0000001;-0.0000000;0.0000026;-0.0000000;-0.0000000;-0.0000000;0.0000005;0.0000219;-0.0000000;0.0000007;-0.0000001;0.0001787;-0.0000000;-0.0000000;-0.0000000;-0.0000000;-0.0000000;-0.0000000;0.0000000;-0.0000000;-0.0000000;0.0000001;-0.0000001;0.0000009;-0.0000000;0.0000…
0.2;2.9;3.4;0.007797859652;-0.0000000;-0.0000000;-0.0000000;-0.0000000;-0.0000000;-0.0000000;-0.0000001;-0.0000000;-0.0000001;-0.0000001;-0.0000000;0.0000024;-0.0000000;-0.0000000;-0.0000000;0.0000005;0.0000193;-0.0000000;0.0000007;-0.0000001;0.0001691;-0.0000000;-0.0000000;-0.0000000;-0.0000000;-0.0000000;-0.0000000;0.0000000;-0.0000000;-0.0000000;0.0000001;-0.0000001;0.0000008;-0.0000000;0.0000…
0.2;3.0;3.4;0.007328824555;-0.0000000;-0.0000000;-0.0000000;-0.0000000;-0.0000000;-0.0000000;-0.0000001;-0.0000000;-0.0000001;-0.0000001;-0.0000000;0.0000023;-0.0000000;-0.0000000;-0.0000000;0.0000005;0.0000168;-0.0000000;0.0000006;-0.0000001;0.0001587;-0.0000000;-0.0000000;-0.0000000;-0.0000000;-0.0000000;-0.0000000;0.0000000;-0.0000000;-0.0000000;0.0000001;-0.0000001;0.0000008;-0.0000000;0.0000…
0.2;3.1;3.4;0.006851224814;-0.0000000;-0.0000000;-0.0000000;-0.0000000;-0.0000000;-0.0000000;-0.0000001;-0.0000000;-0.0000001;-0.0000001;-0.0000000;0.0000021;-0.0000000;-0.0000000;-0.0000000;0.0000005;0.0000146;-0.0000000;0.0000006;-0.0000001;0.0001479;-0.0000000;-0.0000000;-0.0000000;-0.0000000;-0.0000000;-0.0000000;0.0000000;-0.0000000;-0.0000000;0.0000001;-0.0000001;0.0000007;-0.0000000;0.0000…
0.2;3.2;3.4;0.006369475083;-0.0000000;-0.0000000;-0.0000000;-0.0000000;-0.0000000;-0.0000000;-0.0000000;-0.0000000;-0.0000000;-0.0000001;-0.0000000;0.0000019;-0.0000000;0.0000000;-0.0000000;0.0000005;0.0000126;-0.0000000;0.0000006;-0.0000000;0.0001369;-0.0000000;-0.0000000;-0.0000000;-0.0000000;-0.0000000;-0.0000000;0.0000000;-0.0000000;-0.0000000;0.0000001;-0.0000001;0.0000006;-0.0000000;0.00000…
0.2;3.3;3.4;0.005888333468;-0.0000000;-0.0000000;-0.0000000;-0.0000000;-0.0000000;-0.0000000;-0.0000000;-0.0000000;-0.0000000;-0.0000001;-0.0000000;0.0000018;-0.0000000;0.0000000;-0.0000000;0.0000005;0.0000108;-0.0000000;0.0000005;-0.0000000;0.0001258;-0.0000000;-0.0000000;-0.0000000;-0.0000000;-0.0000000;-0.0000000;0.0000000;-0.0000000;-0.0000000;0.0000001;-0.0000000;0.0000005;-0.0000000;0.00000…
0.2;3.4;3.4;0.005412622115;-0.0000000;-0.0000000;-0.0000000;-0.0000000;-0.0000000;-0.0000000;0.0000000;-0.0000000;0.0000000;-0.0000001;-0.0000000;0.0000016;-0.0000000;0.0000000;-0.0000000;0.0000005;0.0000092;-0.0000000;0.0000005;-0.0000000;0.0001148;-0.0000000;-0.0000000;-0.0000000;-0.0000000;-0.0000000;-0.0000000;0.0000000;-0.0000000;-0.0000000;0.0000001;-0.0000000;0.0000004;-0.0000000;0.0000001…
0.2;3.5;3.4;0.004946985728;-0.0000000;-0.0000000;-0.0000000;-0.0000000;-0.0000000;-0.0000000;0.0000000;-0.0000000;0.0000000;-0.0000001;-0.0000000;0.0000015;-0.0000000;0.0000000;-0.0000000;0.0000005;0.0000078;-0.0000000;0.0000005;-0.0000000;0.0001042;-0.0000000;-0.0000000;-0.0000000;-0.0000000;-0.0000000;-0.0000000;0.0000000;-0.0000000;-0.0000000;0.0000001;-0.0000000;0.0000003;-0.0000000;0.0000001…
0.2;3.6;3.4;0.004495696009;-0.0000000;-0.0000000;-0.0000000;-0.0000000;-0.0000000;-0.0000000;0.0000001;-0.0000000;0.0000000;-0.0000001;-0.0000000;0.0000013;-0.0000000;0.0000000;-0.0000000;0.0000004;0.0000066;-0.0000000;0.0000004;-0.0000000;0.0000939;-0.0000000;-0.0000000;-0.0000000;-0.0000000;-0.0000000;-0.0000000;0.0000000;-0.0000000;-0.0000000;0.0000001;-0.0000000;0.0000003;-0.0000000;0.0000001…
0.2;3.7;3.4;0.004062505437;-0.0000000;-0.0000000;-0.0000000;-0.0000000;-0.0000000;-0.0000000;0.0000001;-0.0000000;0.0000001;-0.0000001;-0.0000000;0.0000012;-0.0000000;0.0000000;-0.0000000;0.0000004;0.0000055;-0.0000000;0.0000004;-0.0000000;0.0000842;-0.0000000;-0.0000000;-0.0000000;-0.0000000;-0.0000000;-0.0000000;0.0000000;-0.0000000;-0.0000000;0.0000001;-0.0000000;0.0000002;-0.0000000;0.0000001…
0.2;3.8;3.4;0.003650549934;-0.0000000;-0.0000000;-0.0000000;-0.0000000;-0.0000000;-0.0000000;0.0000001;-0.0000000;0.0000001;-0.0000001;-0.0000000;0.0000010;-0.0000000;0.0000000;-0.0000000;0.0000004;0.0000046;-0.0000000;0.0000003;-0.0000000;0.0000751;-0.0000000;-0.0000000;-0.0000000;-0.0000000;-0.0000000;-0.0000000;0.0000000;-0.0000000;-0.0000000;0.0000001;-0.0000000;0.0000002;-0.0000000;0.0000001…
0.2;3.9;3.4;0.003262296939;-0.0000000;-0.0000000;-0.0000000;-0.0000000;-0.0000000;-0.0000000;0.0000001;-0.0000000;0.0000001;-0.0000001;-0.0000000;0.0000009;-0.0000000;0.0000000;-0.0000000;0.0000003;0.0000038;-0.0000000;0.0000003;-0.0000000;0.0000667;-0.0000000;-0.0000000;-0.0000000;-0.0000000;-0.0000000;-0.0000000;0.0000000;-0.0000000;-0.0000000;0.0000001;-0.0000000;0.0000001;-0.0000000;0.0000001…
0.2;4.0;3.4;0.002899533272;-0.0000000;-0.0000000;-0.0000000;-0.0000000;-0.0000000;-0.0000000;0.0000001;-0.0000000;0.0000001;-0.0000001;-0.0000000;0.0000008;-0.0000000;0.0000000;-0.0000000;0.0000003;0.0000032;-0.0000000;0.0000003;-0.0000000;0.0000589;-0.0000000;-0.0000000;-0.0000000;-0.0000000;-0.0000000;-0.0000000;0.0000000;-0.0000000;0.0000000;0.0000001;-0.0000000;0.0000001;-0.0000000;0.0000001;…
0.2;4.1;3.4;0.002563385941;-0.0000000;-0.0000000;-0.0000000;-0.0000000;-0.0000000;-0.0000000;0.0000001;-0.0000000;0.0000001;-0.0000001;-0.0000000;0.0000007;-0.0000000;0.0000000;-0.0000000;0.0000002;0.0000026;-0.0000000;0.0000002;-0.0000000;0.0000517;-0.0000000;-0.0000000;-0.0000000;-0.0000000;-0.0000000;-0.0000000;0.0000000;-0.0000000;0.0000000;0.0000001;-0.0000000;0.0000001;-0.0000000;0.0000001;…
0.2;4.2;3.4;0.002254368518;-0.0000000;-0.0000000;-0.0000000;-0.0000000;-0.0000000;-0.0000000;0.0000001;-0.0000000;0.0000001;-0.0000000;-0.0000000;0.0000006;-0.0000000;0.0000000;-0.0000000;0.0000002;0.0000021;-0.0000000;0.0000002;-0.0000000;0.0000452;-0.0000000;-0.0000000;-0.0000000;-0.0000000;-0.0000000;-0.0000000;0.0000000;-0.0000000;0.0000000;0.0000001;-0.0000000;0.0000000;-0.0000000;0.0000001;…
0.2;4.3;3.4;0.001972445798;-0.0000000;-0.0000000;-0.0000000;-0.0000000;-0.0000000;-0.0000000;0.0000001;-0.0000000;0.0000001;-0.0000000;-0.0000000;0.0000005;-0.0000000;0.0000000;-0.0000000;0.0000002;0.0000018;-0.0000000;0.0000001;-0.0000000;0.0000394;-0.0000000;-0.0000000;-0.0000000;-0.0000000;-0.0000000;-0.0000000;0.0000000;-0.0000000;0.0000000;0.0000001;-0.0000000;0.0000000;-0.0000000;0.0000001;…
0.2;4.4;3.4;0.001717109960;-0.0000000;-0.0000000;-0.0000000;-0.0000000;-0.0000000;-0.0000000;0.0000001;-0.0000000;0.0000001;-0.0000000;-0.0000000;0.0000004;-0.0000000;0.0000000;-0.0000000;0.0000002;0.0000014;-0.0000000;0.0000001;-0.0000000;0.0000342;-0.0000000;-0.0000000;-0.0000000;-0.0000000;-0.0000000;-0.0000000;0.0000000;-0.0000000;0.0000000;0.0000001;-0.0000000;0.0000000;-0.0000000;0.0000000;…
0.2;4.5;3.4;0.001487462274;-0.0000000;-0.0000000;-0.0000000;-0.0000000;-0.0000000;-0.0000000;0.0000001;-0.0000000;0.0000001;-0.0000000;-0.0000000;0.0000004;-0.0000000;0.0000000;-0.0000000;0.0000001;0.0000012;-0.0000000;0.0000001;0.0000000;0.0000295;-0.0000000;-0.0000000;-0.0000000;-0.0000000;-0.0000000;-0.0000000;0.0000000;-0.0000000;0.0000000;0.0000001;-0.0000000;0.0000000;-0.0000000;0.0000000;-…
0.2;4.6;3.4;0.001282295365;-0.0000000;-0.0000000;-0.0000000;-0.0000000;-0.0000000;-0.0000000;0.0000001;-0.0000000;0.0000001;-0.0000000;-0.0000000;0.0000003;-0.0000000;0.0000000;-0.0000000;0.0000001;0.0000010;-0.0000000;0.0000001;0.0000000;0.0000254;-0.0000000;-0.0000000;-0.0000000;-0.0000000;-0.0000000;-0.0000000;0.0000000;-0.0000000;0.0000000;0.0000001;-0.0000000;-0.0000000;-0.0000000;0.0000000;…
0.2;4.7;3.4;0.001100172108;-0.0000000;-0.0000000;-0.0000000;-0.0000000;-0.0000000;-0.0000000;0.0000001;-0.0000000;0.0000001;-0.0000000;-0.0000000;0.0000002;-0.0000000;0.0000000;-0.0000000;0.0000001;0.0000008;-0.0000000;0.0000000;0.0000000;0.0000217;-0.0000000;-0.0000000;-0.0000000;-0.0000000;-0.0000000;-0.0000000;0.0000000;-0.0000000;0.0000000;0.0000001;-0.0000000;-0.0000000;-0.0000000;0.0000000;…
0.2;4.8;3.4;0.000939498254;-0.0000000;-0.0000000;-0.0000000;-0.0000000;-0.0000000;-0.0000000;0.0000001;-0.0000000;0.0000001;-0.0000000;-0.0000000;0.0000002;-0.0000000;0.0000000;-0.0000000;0.0000001;0.0000006;-0.0000000;0.0000000;0.0000000;0.0000185;-0.0000000;-0.0000000;-0.0000000;-0.0000000;-0.0000000;-0.0000000;0.0000000;-0.0000000;0.0000000;0.0000000;-0.0000000;-0.0000000;-0.0000000;0.0000000;…
0.2;4.9;3.4;0.000798586894;-0.0000000;-0.0000000;-0.0000000;-0.0000000;-0.0000000;-0.0000000;0.0000001;-0.0000000;0.0000001;-0.0000000;-0.0000000;0.0000002;-0.0000000;0.0000000;-0.0000000;0.0000001;0.0000005;-0.0000000;0.0000000;0.0000000;0.0000158;-0.0000000;-0.0000000;-0.0000000;-0.0000000;-0.0000000;-0.0000000;0.0000000;-0.0000000;0.0000000;0.0000000;-0.0000000;-0.0000000;-0.0000000;0.0000000;…
0.2;5.0;3.4;0.000675713692;-0.0000000;-0.0000000;-0.0000000;-0.0000000;-0.0000000;-0.0000000;0.0000001;-0.0000000;0.0000001;-0.0000000;-0.0000000;0.0000001;-0.0000000;0.0000000;-0.0000000;0.0000000;0.0000004;-0.0000000;0.0000000;0.0000000;0.0000133;-0.0000000;-0.0000000;-0.0000000;-0.0000000;-0.0000000;-0.0000000;0.0000000;-0.0000000;0.0000000;0.0000000;-0.0000000;-0.0000000;-0.0000000;0.0000000;…
0.2;5.1;3.4;0.000569162563;-0.0000000;-0.0000000;-0.0000000;-0.0000000;-0.0000000;-0.0000000;0.0000001;-0.0000000;0.0000001;-0.0000000;-0.0000000;0.0000001;-0.0000000;0.0000000;-0.0000000;0.0000000;0.0000003;-0.0000000;0.0000000;0.0000000;0.0000112;-0.0000000;-0.0000000;-0.0000000;-0.0000000;-0.0000000;-0.0000000;0.0000000;-0.0000000;0.0000000;0.0000000;-0.0000000;0.0000000;-0.0000000;0.0000000;-…
0.2;5.2;3.4;0.000477262048;-0.0000000;-0.0000000;-0.0000000;-0.0000000;-0.0000000;-0.0000000;0.0000001;-0.0000000;0.0000001;-0.0000000;-0.0000000;0.0000001;-0.0000000;0.0000000;-0.0000000;0.0000000;0.0000003;-0.0000000;0.0000000;0.0000000;0.0000094;-0.0000000;-0.0000000;-0.0000000;-0.0000000;-0.0000000;-0.0000000;0.0000000;-0.0000000;0.0000000;0.0000000;-0.0000000;0.0000000;-0.0000000;0.0000000;-…
0.2;5.3;3.4;0.000398413013;-0.0000000;-0.0000000;-0.0000000;-0.0000000;-0.0000000;-0.0000000;0.0000001;-0.0000000;0.0000001;-0.0000000;-0.0000000;0.0000001;-0.0000000;0.0000000;-0.0000000;0.0000000;0.0000002;-0.0000000;0.0000000;0.0000000;0.0000079;-0.0000000;-0.0000000;-0.0000000;-0.0000000;-0.0000000;-0.0000000;0.0000000;-0.0000000;0.0000000;0.0000000;-0.0000000;0.0000000;-0.0000000;0.0000000;-…
0.2;5.4;3.4;0.000331108592;-0.0000000;-0.0000000;-0.0000000;-0.0000000;-0.0000000;-0.0000000;0.0000001;-0.0000000;0.0000001;-0.0000000;-0.0000000;0.0000001;-0.0000000;0.0000000;-0.0000000;0.0000000;0.0000002;-0.0000000;-0.0000000;0.0000000;0.0000065;0.0000000;-0.0000000;-0.0000000;-0.0000000;-0.0000000;-0.0000000;0.0000000;-0.0000000;0.0000000;0.0000000;-0.0000000;0.0000000;-0.0000000;0.0000000;-…
0.2;5.5;3.4;0.000273947429;-0.0000000;-0.0000000;-0.0000000;-0.0000000;-0.0000000;-0.0000000;0.0000000;-0.0000000;0.0000001;-0.0000000;-0.0000000;0.0000001;-0.0000000;0.0000000;-0.0000000;0.0000000;0.0000001;-0.0000000;-0.0000000;0.0000000;0.0000054;0.0000000;-0.0000000;-0.0000000;-0.0000000;-0.0000000;-0.0000000;0.0000000;-0.0000000;-0.0000000;0.0000000;-0.0000000;0.0000000;-0.0000000;0.0000000;…
0.2;5.6;3.4;0.000225641306;-0.0000000;-0.0000000;-0.0000000;-0.0000000;-0.0000000;-0.0000000;0.0000000;-0.0000000;0.0000001;-0.0000000;-0.0000000;0.0000000;-0.0000000;0.0000000;-0.0000000;0.0000000;0.0000001;-0.0000000;-0.0000000;0.0000000;0.0000044;0.0000000;-0.0000000;-0.0000000;-0.0000000;-0.0000000;-0.0000000;0.0000000;-0.0000000;-0.0000000;0.0000000;-0.0000000;0.0000000;-0.0000000;0.0000000;…
0.2;5.7;3.4;0.000185018207;-0.0000000;-0.0000000;-0.0000000;-0.0000000;-0.0000000;-0.0000000;0.0000000;-0.0000000;0.0000001;0.0000000;-0.0000000;0.0000000;-0.0000000;0.0000000;-0.0000000;0.0000000;0.0000001;-0.0000000;-0.0000000;0.0000000;0.0000036;0.0000000;-0.0000000;-0.0000000;-0.0000000;-0.0000000;-0.0000000;0.0000000;-0.0000000;-0.0000000;0.0000000;-0.0000000;0.0000000;-0.0000000;0.0000000;-…
0.2;5.8;3.4;0.000151021798;-0.0000000;-0.0000000;-0.0000000;-0.0000000;-0.0000000;-0.0000000;0.0000000;-0.0000000;0.0000000;0.0000000;-0.0000000;0.0000000;-0.0000000;0.0000000;-0.0000000;0.0000000;0.0000001;-0.0000000;-0.0000000;0.0000000;0.0000030;0.0000000;-0.0000000;-0.0000000;-0.0000000;-0.0000000;-0.0000000;0.0000000;-0.0000000;-0.0000000;0.0000000;-0.0000000;0.0000000;-0.0000000;0.0000000;-…
0.2;5.9;3.4;0.000122708174;-0.0000000;-0.0000000;-0.0000000;-0.0000000;-0.0000000;-0.0000000;0.0000000;-0.0000000;0.0000000;0.0000000;-0.0000000;0.0000000;-0.0000000;0.0000000;-0.0000000;0.0000000;0.0000001;-0.0000000;0.0000000;0.0000000;0.0000024;-0.0000000;-0.0000000;-0.0000000;-0.0000000;-0.0000000;-0.0000000;0.0000000;-0.0000000;-0.0000000;0.0000000;-0.0000000;0.0000000;-0.0000000;0.0000000;-…
0.2;6.0;3.4;0.000099240618;-0.0000000;-0.0000000;-0.0000000;-0.0000000;-0.0000000;-0.0000000;0.0000000;-0.0000000;0.0000000;0.0000000;-0.0000000;0.0000000;-0.0000000;0.0000000;-0.0000000;0.0000000;0.0000000;-0.0000000;0.0000000;0.0000000;0.0000019;-0.0000000;-0.0000000;-0.0000000;-0.0000000;-0.0000000;-0.0000000;0.0000000;-0.0000000;-0.0000000;0.0000000;-0.0000000;0.0000000;-0.0000000;0.0000000;-…
0.3;0.0;3.4;0.023341321967;-0.0000000;-0.0000000;-0.0000000;-0.0000000;-0.0000000;-0.0000000;-0.0000010;-0.0000001;-0.0000000;-0.0000000;-0.0000000;0.0000055;-0.0000000;-0.0000000;0.0000000;-0.0000000;0.0001261;-0.0000000;-0.0000000;0.0000036;-0.0000063;0.0000000;-0.0000000;-0.0000000;-0.0000000;-0.0000000;0.0000000;0.0000001;-0.0000000;0.0000000;-0.0000000;-0.0000001;-0.0000000;-0.0000000;0.0000…
0.3;0.1;3.4;0.023259220718;-0.0000000;-0.0000000;-0.0000000;-0.0000000;-0.0000000;-0.0000000;-0.0000010;-0.0000001;-0.0000000;-0.0000000;-0.0000000;0.0000055;-0.0000000;-0.0000000;0.0000000;-0.0000000;0.0001257;-0.0000000;-0.0000000;0.0000036;-0.0000052;0.0000000;-0.0000000;-0.0000000;-0.0000000;-0.0000000;0.0000000;0.0000001;-0.0000000;0.0000000;-0.0000000;-0.0000001;-0.0000000;-0.0000000;0.0000…
0.3;0.2;3.4;0.023016283818;-0.0000000;-0.0000000;-0.0000000;-0.0000000;-0.0000000;-0.0000000;-0.0000010;-0.0000001;-0.0000000;-0.0000000;-0.0000000;0.0000055;-0.0000000;-0.0000000;0.0000000;0.0000000;0.0001246;-0.0000000;-0.0000000;0.0000036;-0.0000019;0.0000000;-0.0000000;-0.0000000;-0.0000000;-0.0000000;0.0000000;0.0000001;-0.0000000;0.0000000;-0.0000000;-0.0000001;-0.0000000;-0.0000000;0.00000…
0.3;0.3;3.4;0.022622369349;-0.0000000;-0.0000000;-0.0000000;-0.0000000;-0.0000000;-0.0000000;-0.0000010;-0.0000001;-0.0000001;-0.0000000;-0.0000000;0.0000054;-0.0000000;-0.0000000;0.0000000;0.0000000;0.0001229;-0.0000000;-0.0000000;0.0000036;0.0000036;0.0000000;-0.0000000;-0.0000000;-0.0000000;-0.0000000;0.0000000;0.0000001;-0.0000000;0.0000000;0.0000000;-0.0000001;-0.0000000;-0.0000000;0.0000001…
0.3;0.4;3.4;0.022093124146;-0.0000000;-0.0000000;-0.0000000;-0.0000000;-0.0000000;-0.0000000;-0.0000010;-0.0000001;-0.0000001;-0.0000000;-0.0000000;0.0000054;-0.0000000;-0.0000000;0.0000000;0.0000001;0.0001204;-0.0000000;-0.0000000;0.0000036;0.0000110;0.0000000;-0.0000000;-0.0000000;-0.0000000;-0.0000000;0.0000000;0.0000001;-0.0000000;0.0000000;0.0000000;-0.0000001;-0.0000000;-0.0000000;0.0000001…
0.3;0.5;3.4;0.021448892439;-0.0000000;-0.0000000;-0.0000000;-0.0000000;-0.0000000;-0.0000000;-0.0000010;-0.0000001;-0.0000001;-0.0000000;-0.0000000;0.0000053;-0.0000000;-0.0000000;0.0000000;0.0000001;0.0001174;-0.0000000;-0.0000000;0.0000035;0.0000203;0.0000000;-0.0000000;-0.0000000;-0.0000000;-0.0000000;0.0000000;0.0000001;-0.0000000;0.0000000;0.0000000;-0.0000001;-0.0000000;-0.0000000;0.0000001…
0.3;0.6;3.4;0.020713342933;-0.0000000;-0.0000000;-0.0000000;-0.0000000;-0.0000000;-0.0000000;-0.0000009;-0.0000001;-0.0000001;-0.0000000;-0.0000000;0.0000053;-0.0000000;-0.0000000;0.0000000;0.0000002;0.0001139;-0.0000000;-0.0000000;0.0000035;0.0000313;0.0000000;-0.0000000;-0.0000000;-0.0000000;-0.0000000;0.0000000;0.0000001;-0.0000000;0.0000000;0.0000000;-0.0000001;0.0000000;-0.0000000;0.0000001;…
0.3;0.7;3.4;0.019911943270;-0.0000000;-0.0000000;-0.0000000;-0.0000000;-0.0000000;-0.0000000;-0.0000009;-0.0000000;-0.0000002;-0.0000000;-0.0000000;0.0000052;-0.0000000;-0.0000000;0.0000000;0.0000002;0.0001100;-0.0000000;0.0000000;0.0000035;0.0000437;0.0000000;-0.0000000;-0.0000000;-0.0000000;-0.0000000;0.0000000;0.0000001;-0.0000000;0.0000000;0.0000000;-0.0000001;0.0000000;-0.0000000;0.0000001;-…
0.3;0.8;3.4;0.019070415964;-0.0000000;-0.0000000;-0.0000000;-0.0000000;-0.0000000;-0.0000000;-0.0000009;-0.0000000;-0.0000002;-0.0000000;-0.0000000;0.0000051;-0.0000000;-0.0000000;0.0000000;0.0000003;0.0001056;-0.0000000;0.0000000;0.0000034;0.0000572;0.0000000;-0.0000000;-0.0000000;-0.0000000;-0.0000000;0.0000000;0.0000001;-0.0000000;0.0000000;0.0000000;-0.0000001;0.0000001;-0.0000000;0.0000001;-…
0.3;0.9;3.4;0.018213299604;-0.0000000;-0.0000000;-0.0000000;-0.0000000;-0.0000000;-0.0000000;-0.0000009;-0.0000000;-0.0000002;-0.0000000;-0.0000000;0.0000050;-0.0000000;-0.0000000;0.0000000;0.0000003;0.0001011;-0.0000000;0.0000000;0.0000034;0.0000716;0.0000000;-0.0000000;-0.0000000;-0.0000000;-0.0000000;0.0000000;0.0000001;-0.0000000;0.0000000;0.0000000;-0.0000001;0.0000001;-0.0000000;0.0000001;-…
0.3;1.0;3.4;0.017362716442;-0.0000000;-0.0000000;-0.0000000;-0.0000000;-0.0000000;-0.0000000;-0.0000009;-0.0000000;-0.0000003;-0.0000000;-0.0000000;0.0000049;-0.0000000;-0.0000000;0.0000000;0.0000003;0.0000963;-0.0000000;0.0000001;0.0000033;0.0000866;0.0000000;-0.0000000;-0.0000000;-0.0000000;-0.0000000;0.0000000;0.0000001;-0.0000000;0.0000000;0.0000000;-0.0000001;0.0000002;-0.0000000;0.0000001;-…
0.3;1.1;3.4;0.016537417289;-0.0000000;-0.0000000;-0.0000000;-0.0000000;-0.0000000;-0.0000000;-0.0000008;-0.0000000;-0.0000003;-0.0000000;-0.0000000;0.0000048;-0.0000000;-0.0000000;0.0000000;0.0000003;0.0000914;-0.0000000;0.0000001;0.0000032;0.0001018;0.0000000;-0.0000000;-0.0000000;-0.0000000;-0.0000000;0.0000000;0.0000001;-0.0000000;0.0000000;0.0000000;-0.0000001;0.0000002;-0.0000000;0.0000001;-…
0.3;1.2;3.4;0.015752141627;-0.0000000;-0.0000000;-0.0000000;-0.0000000;-0.0000000;-0.0000000;-0.0000008;-0.0000000;-0.0000003;-0.0000000;-0.0000000;0.0000047;-0.0000000;-0.0000000;0.0000000;0.0000003;0.0000865;-0.0000000;0.0000002;0.0000031;0.0001170;0.0000000;-0.0000000;-0.0000000;-0.0000000;-0.0000000;0.0000000;0.0000001;-0.0000000;0.0000000;0.0000001;-0.0000001;0.0000003;-0.0000000;0.0000001;-…
0.3;1.3;3.4;0.015017299702;-0.0000000;-0.0000000;-0.0000000;-0.0000000;-0.0000000;-0.0000000;-0.0000008;-0.0000000;-0.0000004;-0.0000000;-0.0000000;0.0000046;-0.0000000;0.0000000;0.0000000;0.0000004;0.0000815;-0.0000000;0.0000002;0.0000030;0.0001318;0.0000000;-0.0000000;-0.0000000;-0.0000000;-0.0000000;0.0000000;0.0000001;-0.0000000;-0.0000000;0.0000001;-0.0000001;0.0000004;-0.0000000;0.0000001;-…
0.3;1.4;3.4;0.014338957049;-0.0000000;-0.0000000;-0.0000000;-0.0000000;-0.0000000;-0.0000000;-0.0000008;-0.0000000;-0.0000004;-0.0000000;-0.0000000;0.0000045;-0.0000000;0.0000000;0.0000000;0.0000004;0.0000766;-0.0000000;0.0000003;0.0000029;0.0001459;0.0000000;-0.0000000;-0.0000000;-0.0000000;-0.0000000;0.0000000;0.0000001;-0.0000000;-0.0000000;0.0000001;-0.0000001;0.0000005;0.0000000;0.0000002;-0…
0.3;1.5;3.4;0.013719082384;-0.0000000;-0.0000000;-0.0000000;-0.0000000;-0.0000000;-0.0000000;-0.0000007;-0.0000000;-0.0000004;-0.0000000;-0.0000000;0.0000043;-0.0000000;0.0000000;0.0000000;0.0000004;0.0000717;-0.0000000;0.0000003;0.0000028;0.0001590;0.0000000;-0.0000000;-0.0000000;-0.0000000;-0.0000000;0.0000000;0.0000001;-0.0000000;-0.0000000;0.0000001;-0.0000001;0.0000006;0.0000000;0.0000002;-0…
0.3;1.6;3.4;0.013156007302;-0.0000000;-0.0000000;-0.0000000;-0.0000000;-0.0000000;-0.0000000;-0.0000007;-0.0000000;-0.0000004;-0.0000001;-0.0000000;0.0000042;-0.0000000;0.0000000;0.0000000;0.0000003;0.0000670;-0.0000000;0.0000004;0.0000027;0.0001710;0.0000000;-0.0000000;-0.0000000;-0.0000000;-0.0000000;0.0000000;0.0000001;-0.0000000;-0.0000000;0.0000001;-0.0000001;0.0000007;0.0000000;0.0000002;-0…
0.3;1.7;3.4;0.012645040305;-0.0000000;-0.0000000;-0.0000000;-0.0000000;-0.0000000;-0.0000000;-0.0000007;-0.0000000;-0.0000004;-0.0000001;-0.0000000;0.0000041;-0.0000000;0.0000000;-0.0000000;0.0000003;0.0000623;-0.0000000;0.0000004;0.0000025;0.0001814;0.0000000;-0.0000000;-0.0000000;-0.0000000;-0.0000000;0.0000000;0.0000001;-0.0000000;-0.0000000;0.0000001;-0.0000001;0.0000008;0.0000000;0.0000002;-…
0.3;1.8;3.4;0.012179176985;-0.0000000;-0.0000000;-0.0000000;-0.0000000;-0.0000000;-0.0000000;-0.0000006;-0.0000000;-0.0000004;-0.0000001;-0.0000000;0.0000040;-0.0000000;0.0000000;-0.0000000;0.0000003;0.0000578;-0.0000000;0.0000005;0.0000024;0.0001903;0.0000000;-0.0000000;-0.0000000;-0.0000000;-0.0000000;0.0000000;0.0000001;-0.0000000;-0.0000000;0.0000001;-0.0000001;0.0000009;0.0000000;0.0000002;-…
0.3;1.9;3.4;0.011749851418;-0.0000000;-0.0000000;-0.0000000;-0.0000000;-0.0000000;-0.0000000;-0.0000006;-0.0000000;-0.0000004;-0.0000001;-0.0000000;0.0000039;-0.0000000;0.0000000;-0.0000000;0.0000003;0.0000535;-0.0000000;0.0000005;0.0000023;0.0001973;0.0000000;-0.0000000;-0.0000000;-0.0000000;-0.0000000;0.0000000;0.0000001;-0.0000000;-0.0000000;0.0000001;-0.0000001;0.0000009;0.0000000;0.0000002;-…
0.3;2.0;3.4;0.011347679644;-0.0000000;-0.0000000;-0.0000000;-0.0000000;-0.0000000;-0.0000000;-0.0000005;-0.0000000;-0.0000004;-0.0000001;-0.0000000;0.0000037;-0.0000000;0.0000000;-0.0000000;0.0000004;0.0000492;-0.0000000;0.0000005;0.0000021;0.0002024;-0.0000000;-0.0000000;-0.0000000;-0.0000000;-0.0000000;0.0000000;0.0000001;-0.0000000;-0.0000000;0.0000001;-0.0000001;0.0000010;0.0000000;0.0000002;…
0.3;2.1;3.4;0.010963153496;-0.0000000;-0.0000000;-0.0000000;-0.0000000;-0.0000000;-0.0000000;-0.0000005;-0.0000000;-0.0000003;-0.0000001;-0.0000000;0.0000036;-0.0000000;0.0000000;-0.0000000;0.0000004;0.0000452;-0.0000000;0.0000006;0.0000020;0.0002055;-0.0000000;-0.0000000;-0.0000000;-0.0000000;-0.0000000;0.0000000;0.0000001;-0.0000000;-0.0000000;0.0000001;-0.0000001;0.0000010;0.0000000;0.0000002;…
0.3;2.2;3.4;0.010587251380;-0.0000000;-0.0000000;-0.0000000;-0.0000000;-0.0000000;-0.0000000;-0.0000004;-0.0000000;-0.0000003;-0.0000001;-0.0000000;0.0000035;-0.0000000;0.0000000;-0.0000000;0.0000004;0.0000413;-0.0000000;0.0000006;0.0000018;0.0002066;-0.0000000;-0.0000000;-0.0000000;-0.0000000;-0.0000000;0.0000000;0.0000001;-0.0000000;-0.0000000;0.0000001;-0.0000001;0.0000011;0.0000000;0.0000002;…
0.3;2.3;3.4;0.010211941360;-0.0000000;-0.0000000;-0.0000000;-0.0000000;-0.0000000;-0.0000000;-0.0000004;-0.0000000;-0.0000003;-0.0000001;-0.0000000;0.0000033;-0.0000000;0.0000000;-0.0000000;0.0000004;0.0000376;-0.0000000;0.0000006;0.0000017;0.0002058;-0.0000000;-0.0000000;-0.0000000;-0.0000000;-0.0000000;0.0000000;0.0000000;-0.0000000;-0.0000000;0.0000001;-0.0000001;0.0000011;-0.0000000;0.0000002…
0.3;2.4;3.4;0.009830560848;-0.0000000;-0.0000000;-0.0000000;-0.0000000;-0.0000000;-0.0000000;-0.0000004;-0.0000000;-0.0000003;-0.0000001;-0.0000000;0.0000032;-0.0000000;0.0000000;-0.0000000;0.0000004;0.0000340;-0.0000000;0.0000007;0.0000015;0.0002031;-0.0000000;-0.0000000;-0.0000000;-0.0000000;-0.0000000;-0.0000000;0.0000000;-0.0000000;-0.0000000;0.0000001;-0.0000001;0.0000011;-0.0000000;0.000000…
0.3;2.5;3.4;0.009438066038;-0.0000000;-0.0000000;-0.0000000;-0.0000000;-0.0000000;-0.0000000;-0.0000003;-0.0000000;-0.0000002;-0.0000001;-0.0000000;0.0000030;-0.0000000;0.0000000;-0.0000000;0.0000004;0.0000306;-0.0000000;0.0000007;0.0000014;0.0001987;-0.0000000;-0.0000000;-0.0000000;-0.0000000;-0.0000000;-0.0000000;0.0000000;-0.0000000;-0.0000000;0.0000001;-0.0000001;0.0000010;-0.0000000;0.000000…
0.3;2.6;3.4;0.009031152627;-0.0000000;-0.0000000;-0.0000000;-0.0000000;-0.0000000;-0.0000000;-0.0000003;-0.0000000;-0.0000002;-0.0000001;-0.0000000;0.0000029;-0.0000000;-0.0000000;-0.0000000;0.0000004;0.0000274;-0.0000000;0.0000007;0.0000012;0.0001926;-0.0000000;-0.0000000;-0.0000000;-0.0000000;-0.0000000;-0.0000000;0.0000000;-0.0000000;-0.0000000;0.0000001;-0.0000001;0.0000010;-0.0000000;0.00000…
0.3;2.7;3.4;0.008608256974;-0.0000000;-0.0000000;-0.0000000;-0.0000000;-0.0000000;-0.0000000;-0.0000002;-0.0000000;-0.0000002;-0.0000001;-0.0000000;0.0000027;-0.0000000;-0.0000000;-0.0000000;0.0000005;0.0000244;-0.0000000;0.0000007;0.0000011;0.0001852;-0.0000000;-0.0000000;-0.0000000;-0.0000000;-0.0000000;-0.0000000;0.0000000;-0.0000000;-0.0000000;0.0000001;-0.0000001;0.0000009;-0.0000000;0.00000…
0.3;2.8;3.4;0.008169453240;-0.0000000;-0.0000000;-0.0000000;-0.0000000;-0.0000000;-0.0000000;-0.0000002;-0.0000000;-0.0000002;-0.0000001;-0.0000000;0.0000026;-0.0000000;-0.0000000;-0.0000000;0.0000005;0.0000216;-0.0000000;0.0000007;0.0000010;0.0001766;-0.0000000;-0.0000000;-0.0000000;-0.0000000;-0.0000000;-0.0000000;0.0000000;-0.0000000;-0.0000000;0.0000001;-0.0000001;0.0000009;-0.0000000;0.00000…
0.3;2.9;3.4;0.007716266810;-0.0000000;-0.0000000;-0.0000000;-0.0000000;-0.0000000;-0.0000000;-0.0000001;-0.0000000;-0.0000001;-0.0000001;-0.0000000;0.0000024;-0.0000000;-0.0000000;-0.0000000;0.0000005;0.0000190;-0.0000000;0.0000006;0.0000009;0.0001671;-0.0000000;-0.0000000;-0.0000000;-0.0000000;-0.0000000;-0.0000000;0.0000000;-0.0000000;-0.0000000;0.0000001;-0.0000001;0.0000008;-0.0000000;0.00000…
0.3;3.0;3.4;0.007251427138;-0.0000000;-0.0000000;-0.0000000;-0.0000000;-0.0000000;-0.0000000;-0.0000001;-0.0000000;-0.0000001;-0.0000001;-0.0000000;0.0000023;-0.0000000;-0.0000000;-0.0000000;0.0000005;0.0000166;-0.0000000;0.0000006;0.0000008;0.0001569;-0.0000000;-0.0000000;-0.0000000;-0.0000000;-0.0000000;-0.0000000;0.0000000;-0.0000000;-0.0000000;0.0000001;-0.0000001;0.0000007;-0.0000000;0.00000…
0.3;3.1;3.4;0.006778584049;-0.0000000;-0.0000000;-0.0000000;-0.0000000;-0.0000000;-0.0000000;-0.0000001;-0.0000000;-0.0000001;-0.0000001;-0.0000000;0.0000021;-0.0000000;-0.0000000;-0.0000000;0.0000005;0.0000145;-0.0000000;0.0000006;0.0000007;0.0001462;-0.0000000;-0.0000000;-0.0000000;-0.0000000;-0.0000000;-0.0000000;0.0000000;-0.0000000;-0.0000000;0.0000001;-0.0000001;0.0000006;-0.0000000;0.00000…
0.3;3.2;3.4;0.006302010482;-0.0000000;-0.0000000;-0.0000000;-0.0000000;-0.0000000;-0.0000000;-0.0000000;-0.0000000;-0.0000000;-0.0000001;-0.0000000;0.0000019;-0.0000000;0.0000000;-0.0000000;0.0000005;0.0000125;-0.0000000;0.0000006;0.0000006;0.0001353;-0.0000000;-0.0000000;-0.0000000;-0.0000000;-0.0000000;-0.0000000;0.0000000;-0.0000000;-0.0000000;0.0000001;-0.0000001;0.0000005;-0.0000000;0.000000…
0.3;3.3;3.4;0.005826312000;-0.0000000;-0.0000000;-0.0000000;-0.0000000;-0.0000000;-0.0000000;-0.0000000;-0.0000000;-0.0000000;-0.0000001;-0.0000000;0.0000018;-0.0000000;0.0000000;-0.0000000;0.0000005;0.0000107;-0.0000000;0.0000005;0.0000005;0.0001243;-0.0000000;-0.0000000;-0.0000000;-0.0000000;-0.0000000;-0.0000000;0.0000000;-0.0000000;-0.0000000;0.0000001;-0.0000000;0.0000005;-0.0000000;0.000000…
0.3;3.4;3.4;0.005356159670;-0.0000000;-0.0000000;-0.0000000;-0.0000000;-0.0000000;-0.0000000;0.0000000;-0.0000000;0.0000000;-0.0000001;-0.0000000;0.0000016;-0.0000000;0.0000000;-0.0000000;0.0000005;0.0000091;0.0000000;0.0000005;0.0000005;0.0001135;-0.0000000;-0.0000000;-0.0000000;-0.0000000;-0.0000000;-0.0000000;0.0000000;-0.0000000;-0.0000000;0.0000001;-0.0000000;0.0000004;-0.0000000;0.0000001;-…
0.3;3.5;3.4;0.004896058450;-0.0000000;-0.0000000;-0.0000000;-0.0000000;-0.0000000;-0.0000000;0.0000000;-0.0000000;0.0000000;-0.0000001;-0.0000000;0.0000014;-0.0000000;0.0000000;0.0000000;0.0000005;0.0000077;0.0000000;0.0000005;0.0000004;0.0001030;-0.0000000;-0.0000000;-0.0000000;-0.0000000;-0.0000000;-0.0000000;0.0000000;-0.0000000;-0.0000000;0.0000001;-0.0000000;0.0000003;-0.0000000;0.0000001;-0…
0.3;3.6;3.4;0.004450158726;-0.0000000;-0.0000000;-0.0000000;-0.0000000;-0.0000000;-0.0000000;0.0000001;-0.0000000;0.0000000;-0.0000001;-0.0000000;0.0000013;-0.0000000;0.0000000;0.0000000;0.0000004;0.0000065;0.0000000;0.0000004;0.0000003;0.0000929;-0.0000000;-0.0000000;-0.0000000;-0.0000000;-0.0000000;-0.0000000;0.0000000;-0.0000000;-0.0000000;0.0000001;-0.0000000;0.0000002;-0.0000000;0.0000001;-0…
0.3;3.7;3.4;0.004022114392;-0.0000000;-0.0000000;-0.0000000;-0.0000000;-0.0000000;-0.0000000;0.0000001;-0.0000000;0.0000001;-0.0000001;-0.0000000;0.0000011;-0.0000000;0.0000000;0.0000000;0.0000004;0.0000055;0.0000000;0.0000004;0.0000003;0.0000833;-0.0000000;-0.0000000;-0.0000000;-0.0000000;-0.0000000;-0.0000000;0.0000000;-0.0000000;-0.0000000;0.0000001;-0.0000000;0.0000002;-0.0000000;0.0000001;-0…
0.3;3.8;3.4;0.003614987245;-0.0000000;-0.0000000;-0.0000000;-0.0000000;-0.0000000;-0.0000000;0.0000001;-0.0000000;0.0000001;-0.0000001;-0.0000000;0.0000010;-0.0000000;0.0000000;0.0000000;0.0000004;0.0000046;0.0000000;0.0000003;0.0000003;0.0000743;-0.0000000;-0.0000000;-0.0000000;-0.0000000;-0.0000000;-0.0000000;0.0000000;-0.0000000;0.0000000;0.0000001;-0.0000000;0.0000001;-0.0000000;0.0000001;-0.…
0.3;3.9;3.4;0.003231194636;-0.0000000;-0.0000000;-0.0000000;-0.0000000;-0.0000000;-0.0000000;0.0000001;-0.0000000;0.0000001;-0.0000001;-0.0000000;0.0000009;-0.0000000;0.0000000;0.0000000;0.0000003;0.0000038;0.0000000;0.0000003;0.0000002;0.0000659;-0.0000000;-0.0000000;-0.0000000;-0.0000000;-0.0000000;-0.0000000;0.0000000;-0.0000000;0.0000000;0.0000001;-0.0000000;0.0000001;-0.0000000;0.0000001;-0.…
0.3;4.0;3.4;0.002872495291;-0.0000000;-0.0000000;-0.0000000;-0.0000000;-0.0000000;-0.0000000;0.0000001;0.0000000;0.0000001;-0.0000001;-0.0000000;0.0000008;-0.0000000;0.0000000;0.0000000;0.0000003;0.0000031;0.0000000;0.0000002;0.0000002;0.0000582;-0.0000000;-0.0000000;-0.0000000;-0.0000000;-0.0000000;-0.0000000;0.0000000;-0.0000000;0.0000000;0.0000001;-0.0000000;0.0000001;0.0000000;0.0000001;-0.00…
0.3;4.1;3.4;0.002540007003;-0.0000000;-0.0000000;-0.0000000;-0.0000000;-0.0000000;-0.0000000;0.0000001;0.0000000;0.0000001;-0.0000000;-0.0000000;0.0000007;-0.0000000;0.0000000;0.0000000;0.0000002;0.0000026;0.0000000;0.0000002;0.0000002;0.0000512;-0.0000000;-0.0000000;-0.0000000;-0.0000000;-0.0000000;-0.0000000;0.0000000;-0.0000000;0.0000000;0.0000001;-0.0000000;0.0000000;0.0000000;0.0000001;-0.00…
0.3;4.2;3.4;0.002234249332;-0.0000000;-0.0000000;-0.0000000;-0.0000000;-0.0000000;-0.0000000;0.0000001;0.0000000;0.0000001;-0.0000000;-0.0000000;0.0000006;-0.0000000;0.0000000;0.0000000;0.0000002;0.0000021;0.0000000;0.0000002;0.0000001;0.0000448;-0.0000000;-0.0000000;-0.0000000;-0.0000000;-0.0000000;-0.0000000;0.0000000;-0.0000000;0.0000000;0.0000001;-0.0000000;0.0000000;0.0000000;0.0000001;-0.00…
0.3;4.3;3.4;0.001955204481;-0.0000000;-0.0000000;-0.0000000;-0.0000000;-0.0000000;-0.0000000;0.0000001;0.0000000;0.0000001;-0.0000000;0.0000000;0.0000005;-0.0000000;0.0000000;0.0000000;0.0000002;0.0000017;0.0000000;0.0000001;0.0000001;0.0000390;-0.0000000;-0.0000000;-0.0000000;-0.0000000;-0.0000000;-0.0000000;0.0000000;-0.0000000;0.0000000;0.0000001;-0.0000000;0.0000000;0.0000000;0.0000000;-0.000…
0.3;4.4;3.4;0.001702389884;-0.0000000;-0.0000000;-0.0000000;-0.0000000;-0.0000000;-0.0000000;0.0000001;0.0000000;0.0000001;-0.0000000;0.0000000;0.0000004;-0.0000000;0.0000000;0.0000000;0.0000002;0.0000014;0.0000000;0.0000001;0.0000001;0.0000338;-0.0000000;-0.0000000;-0.0000000;-0.0000000;-0.0000000;-0.0000000;0.0000000;-0.0000000;0.0000000;0.0000001;-0.0000000;0.0000000;0.0000000;0.0000000;-0.000…
0.3;4.5;3.4;0.001474936785;-0.0000000;-0.0000000;-0.0000000;-0.0000000;-0.0000000;-0.0000000;0.0000001;0.0000000;0.0000001;-0.0000000;0.0000000;0.0000004;-0.0000000;0.0000000;0.0000000;0.0000001;0.0000012;0.0000000;0.0000001;0.0000001;0.0000292;-0.0000000;-0.0000000;-0.0000000;-0.0000000;-0.0000000;-0.0000000;0.0000000;-0.0000000;0.0000000;0.0000001;-0.0000000;0.0000000;0.0000000;0.0000000;-0.000…
0.3;4.6;3.4;0.001271669931;-0.0000000;-0.0000000;-0.0000000;-0.0000000;-0.0000000;-0.0000000;0.0000001;0.0000000;0.0000001;-0.0000000;0.0000000;0.0000003;-0.0000000;0.0000000;0.0000000;0.0000001;0.0000009;0.0000000;0.0000001;0.0000001;0.0000251;-0.0000000;-0.0000000;-0.0000000;-0.0000000;-0.0000000;-0.0000000;0.0000000;-0.0000000;0.0000000;0.0000001;-0.0000000;-0.0000000;0.0000000;0.0000000;-0.00…
0.3;4.7;3.4;0.001091184497;-0.0000000;-0.0000000;-0.0000000;-0.0000000;-0.0000000;-0.0000000;0.0000001;0.0000000;0.0000001;-0.0000000;0.0000000;0.0000002;-0.0000000;0.0000000;0.0000000;0.0000001;0.0000008;0.0000000;0.0000000;0.0000001;0.0000215;-0.0000000;-0.0000000;-0.0000000;-0.0000000;-0.0000000;-0.0000000;0.0000000;-0.0000000;0.0000000;0.0000000;-0.0000000;-0.0000000;-0.0000000;0.0000000;-0.0…
0.3;4.8;3.4;0.000931917317;-0.0000000;-0.0000000;-0.0000000;-0.0000000;-0.0000000;-0.0000000;0.0000001;0.0000000;0.0000001;-0.0000000;0.0000000;0.0000002;-0.0000000;0.0000000;0.0000000;0.0000001;0.0000006;0.0000000;0.0000000;0.0000000;0.0000184;-0.0000000;-0.0000000;-0.0000000;-0.0000000;-0.0000000;-0.0000000;0.0000000;-0.0000000;0.0000000;0.0000000;-0.0000000;-0.0000000;-0.0000000;0.0000000;-0.0…
0.3;4.9;3.4;0.000792210438;-0.0000000;-0.0000000;-0.0000000;-0.0000000;-0.0000000;-0.0000000;0.0000001;0.0000000;0.0000001;-0.0000000;0.0000000;0.0000002;-0.0000000;0.0000000;0.0000000;0.0000001;0.0000005;0.0000000;0.0000000;0.0000000;0.0000156;-0.0000000;-0.0000000;-0.0000000;-0.0000000;-0.0000000;-0.0000000;0.0000000;-0.0000000;0.0000000;0.0000000;-0.0000000;-0.0000000;-0.0000000;0.0000000;-0.0…
0.3;5.0;3.4;0.000670365863;-0.0000000;-0.0000000;-0.0000000;-0.0000000;-0.0000000;-0.0000000;0.0000001;0.0000000;0.0000001;-0.0000000;0.0000000;0.0000001;-0.0000000;0.0000000;0.0000000;0.0000000;0.0000004;0.0000000;0.0000000;0.0000000;0.0000132;-0.0000000;-0.0000000;-0.0000000;-0.0000000;-0.0000000;-0.0000000;0.0000000;-0.0000000;0.0000000;0.0000000;-0.0000000;0.0000000;-0.0000000;0.0000000;-0.00…
0.3;5.1;3.4;0.000564691049;-0.0000000;-0.0000000;-0.0000000;-0.0000000;-0.0000000;-0.0000000;0.0000001;0.0000000;0.0000001;-0.0000000;0.0000000;0.0000001;-0.0000000;0.0000000;0.0000000;0.0000000;0.0000003;0.0000000;0.0000000;0.0000000;0.0000111;-0.0000000;-0.0000000;-0.0000000;-0.0000000;-0.0000000;-0.0000000;0.0000000;-0.0000000;0.0000000;0.0000000;-0.0000000;0.0000000;-0.0000000;0.0000000;-0.00…
0.3;5.2;3.4;0.000473535306;-0.0000000;-0.0000000;-0.0000000;-0.0000000;-0.0000000;-0.0000000;0.0000001;0.0000000;0.0000001;-0.0000000;0.0000000;0.0000001;-0.0000000;0.0000000;0.0000000;0.0000000;0.0000003;0.0000000;0.0000000;0.0000000;0.0000093;-0.0000000;-0.0000000;-0.0000000;-0.0000000;-0.0000000;-0.0000000;0.0000000;-0.0000000;0.0000000;0.0000000;-0.0000000;0.0000000;-0.0000000;0.0000000;-0.00…
0.3;5.3;3.4;0.000395317667;-0.0000000;-0.0000000;-0.0000000;-0.0000000;-0.0000000;-0.0000000;0.0000001;0.0000000;0.0000001;-0.0000000;0.0000000;0.0000001;-0.0000000;0.0000000;0.0000000;0.0000000;0.0000002;-0.0000000;0.0000000;0.0000000;0.0000078;-0.0000000;-0.0000000;-0.0000000;-0.0000000;-0.0000000;-0.0000000;0.0000000;-0.0000000;0.0000000;0.0000000;-0.0000000;0.0000000;-0.0000000;0.0000000;-0.0…
0.3;5.4;3.4;0.000328547079;-0.0000000;-0.0000000;-0.0000000;-0.0000000;-0.0000000;-0.0000000;0.0000001;-0.0000000;0.0000001;-0.0000000;0.0000000;0.0000001;-0.0000000;0.0000000;0.0000000;0.0000000;0.0000002;-0.0000000;-0.0000000;0.0000000;0.0000065;-0.0000000;-0.0000000;-0.0000000;-0.0000000;-0.0000000;-0.0000000;0.0000000;-0.0000000;0.0000000;0.0000000;-0.0000000;0.0000000;-0.0000000;0.0000000;-0…
0.3;5.5;3.4;0.000271835913;-0.0000000;-0.0000000;-0.0000000;-0.0000000;-0.0000000;-0.0000000;0.0000000;-0.0000000;0.0000001;-0.0000000;0.0000000;0.0000001;-0.0000000;0.0000000;0.0000000;0.0000000;0.0000001;-0.0000000;-0.0000000;0.0000000;0.0000053;0.0000000;-0.0000000;-0.0000000;-0.0000000;-0.0000000;-0.0000000;0.0000000;-0.0000000;0.0000000;0.0000000;-0.0000000;0.0000000;-0.0000000;0.0000000;-0.…
0.3;5.6;3.4;0.000223907857;-0.0000000;-0.0000000;-0.0000000;-0.0000000;-0.0000000;-0.0000000;0.0000000;-0.0000000;0.0000001;-0.0000000;0.0000000;0.0000000;-0.0000000;0.0000000;0.0000000;0.0000000;0.0000001;-0.0000000;-0.0000000;0.0000000;0.0000044;0.0000000;-0.0000000;-0.0000000;-0.0000000;-0.0000000;-0.0000000;0.0000000;-0.0000000;0.0000000;0.0000000;-0.0000000;0.0000000;-0.0000000;0.0000000;-0.…
0.3;5.7;3.4;0.000183601230;-0.0000000;-0.0000000;-0.0000000;-0.0000000;-0.0000000;-0.0000000;0.0000000;-0.0000000;0.0000001;0.0000000;0.0000000;0.0000000;-0.0000000;0.0000000;0.0000000;0.0000000;0.0000001;-0.0000000;-0.0000000;0.0000000;0.0000036;0.0000000;-0.0000000;-0.0000000;-0.0000000;-0.0000000;-0.0000000;0.0000000;-0.0000000;0.0000000;0.0000000;-0.0000000;0.0000000;-0.0000000;0.0000000;-0.0…
0.3;5.8;3.4;0.000149868676;-0.0000000;-0.0000000;-0.0000000;-0.0000000;-0.0000000;-0.0000000;0.0000000;-0.0000000;0.0000000;0.0000000;0.0000000;0.0000000;-0.0000000;0.0000000;0.0000000;0.0000000;0.0000001;-0.0000000;-0.0000000;0.0000000;0.0000029;0.0000000;-0.0000000;-0.0000000;-0.0000000;-0.0000000;-0.0000000;0.0000000;-0.0000000;0.0000000;0.0000000;-0.0000000;0.0000000;-0.0000000;0.0000000;-0.0…
0.3;5.9;3.4;0.000121774091;-0.0000000;-0.0000000;-0.0000000;-0.0000000;-0.0000000;-0.0000000;0.0000000;-0.0000000;0.0000000;0.0000000;0.0000000;0.0000000;0.0000000;0.0000000;0.0000000;0.0000000;0.0000001;-0.0000000;0.0000000;0.0000000;0.0000024;-0.0000000;-0.0000000;-0.0000000;-0.0000000;-0.0000000;-0.0000000;0.0000000;-0.0000000;0.0000000;0.0000000;-0.0000000;0.0000000;-0.0000000;0.0000000;-0.00…
0.3;6.0;3.4;0.000098487539;-0.0000000;-0.0000000;-0.0000000;-0.0000000;-0.0000000;-0.0000000;0.0000000;-0.0000000;0.0000000;0.0000000;0.0000000;0.0000000;0.0000000;0.0000000;0.0000000;0.0000000;0.0000000;-0.0000000;0.0000000;0.0000000;0.0000019;-0.0000000;-0.0000000;-0.0000000;-0.0000000;-0.0000000;-0.0000000;0.0000000;-0.0000000;0.0000000;0.0000000;-0.0000000;0.0000000;-0.0000000;0.0000000;-0.00…
0.4;0.0;3.4;0.022778256646;-0.0000000;-0.0000000;-0.0000000;-0.0000000;-0.0000000;-0.0000000;-0.0000010;-0.0000001;-0.0000000;-0.0000000;-0.0000000;0.0000054;-0.0000000;-0.0000000;0.0000001;-0.0000000;0.0001236;-0.0000000;-0.0000000;0.0000112;-0.0000062;0.0000000;-0.0000000;-0.0000000;-0.0000000;-0.0000000;0.0000000;0.0000001;-0.0000000;0.0000000;-0.0000000;-0.0000001;-0.0000000;-0.0000000;0.0000…
0.4;0.1;3.4;0.022700059415;-0.0000000;-0.0000000;-0.0000000;-0.0000000;-0.0000000;-0.0000000;-0.0000010;-0.0000001;-0.0000000;-0.0000000;-0.0000000;0.0000054;-0.0000000;-0.0000000;0.0000001;-0.0000000;0.0001232;-0.0000000;-0.0000000;0.0000111;-0.0000051;0.0000000;-0.0000000;-0.0000000;-0.0000000;-0.0000000;0.0000000;0.0000001;-0.0000000;0.0000000;-0.0000000;-0.0000001;-0.0000000;-0.0000000;0.0000…
0.4;0.2;3.4;0.022468650872;-0.0000000;-0.0000000;-0.0000000;-0.0000000;-0.0000000;-0.0000000;-0.0000010;-0.0000001;-0.0000000;-0.0000000;-0.0000000;0.0000054;-0.0000000;-0.0000000;0.0000001;0.0000000;0.0001222;-0.0000000;-0.0000000;0.0000111;-0.0000018;0.0000000;-0.0000000;-0.0000000;-0.0000000;-0.0000000;0.0000000;0.0000001;-0.0000000;0.0000000;-0.0000000;-0.0000001;-0.0000000;-0.0000000;0.00000…
0.4;0.3;3.4;0.022093351500;-0.0000000;-0.0000000;-0.0000000;-0.0000000;-0.0000000;-0.0000000;-0.0000010;-0.0000001;-0.0000001;-0.0000000;-0.0000000;0.0000054;-0.0000000;-0.0000000;0.0000001;0.0000000;0.0001204;-0.0000000;-0.0000000;0.0000110;0.0000036;0.0000000;-0.0000000;-0.0000000;-0.0000000;-0.0000000;0.0000000;0.0000001;-0.0000000;0.0000000;0.0000000;-0.0000001;-0.0000000;-0.0000000;0.0000001…
0.4;0.4;3.4;0.021588955689;-0.0000000;-0.0000000;-0.0000000;-0.0000000;-0.0000000;-0.0000000;-0.0000010;-0.0000001;-0.0000001;-0.0000000;-0.0000000;0.0000053;-0.0000000;-0.0000000;0.0000001;0.0000001;0.0001181;-0.0000000;-0.0000000;0.0000109;0.0000109;0.0000000;-0.0000000;-0.0000000;-0.0000000;-0.0000000;0.0000000;0.0000001;-0.0000000;0.0000000;0.0000000;-0.0000001;-0.0000000;-0.0000000;0.0000001…
0.4;0.5;3.4;0.020974700858;-0.0000000;-0.0000000;-0.0000000;-0.0000000;-0.0000000;-0.0000000;-0.0000009;-0.0000001;-0.0000001;-0.0000000;-0.0000000;0.0000053;-0.0000000;-0.0000000;0.0000001;0.0000001;0.0001152;0.0000000;-0.0000000;0.0000108;0.0000201;0.0000000;-0.0000000;-0.0000000;-0.0000000;-0.0000000;0.0000000;0.0000001;-0.0000000;0.0000000;0.0000000;-0.0000001;-0.0000000;-0.0000000;0.0000001;…
0.4;0.6;3.4;0.020272970292;-0.0000000;-0.0000000;-0.0000000;-0.0000000;-0.0000000;-0.0000000;-0.0000009;-0.0000001;-0.0000001;-0.0000000;-0.0000000;0.0000052;-0.0000000;-0.0000000;0.0000001;0.0000002;0.0001117;0.0000000;-0.0000000;0.0000106;0.0000309;0.0000000;-0.0000000;-0.0000000;-0.0000000;-0.0000000;0.0000000;0.0000001;-0.0000000;0.0000000;0.0000000;-0.0000001;-0.0000000;-0.0000000;0.0000001;…
0.4;0.7;3.4;0.019507851362;-0.0000000;-0.0000000;-0.0000000;-0.0000000;-0.0000000;-0.0000000;-0.0000009;-0.0000001;-0.0000002;-0.0000000;-0.0000000;0.0000051;-0.0000000;-0.0000000;0.0000001;0.0000002;0.0001079;0.0000000;-0.0000000;0.0000104;0.0000431;0.0000000;-0.0000000;-0.0000000;-0.0000000;-0.0000000;0.0000000;0.0000001;-0.0000000;0.0000000;0.0000000;-0.0000001;0.0000000;-0.0000000;0.0000001;-…
0.4;0.8;3.4;0.018703675786;-0.0000000;-0.0000000;-0.0000000;-0.0000000;-0.0000000;-0.0000000;-0.0000009;-0.0000001;-0.0000002;-0.0000000;-0.0000000;0.0000051;-0.0000000;-0.0000000;0.0000001;0.0000002;0.0001037;0.0000000;0.0000000;0.0000102;0.0000565;0.0000000;-0.0000000;-0.0000000;-0.0000000;-0.0000000;0.0000000;0.0000001;-0.0000000;0.0000000;0.0000000;-0.0000001;0.0000000;-0.0000000;0.0000001;-0…
0.4;0.9;3.4;0.017883659054;-0.0000000;-0.0000000;-0.0000000;-0.0000000;-0.0000000;-0.0000000;-0.0000009;-0.0000001;-0.0000002;-0.0000000;-0.0000000;0.0000050;-0.0000000;-0.0000000;0.0000000;0.0000003;0.0000993;0.0000000;0.0000000;0.0000099;0.0000707;0.0000000;-0.0000000;-0.0000000;-0.0000000;-0.0000000;0.0000000;0.0000001;-0.0000000;0.0000000;0.0000000;-0.0000001;0.0000001;-0.0000000;0.0000001;-0…
0.4;1.0;3.4;0.017068734868;-0.0000000;-0.0000000;-0.0000000;-0.0000000;-0.0000000;-0.0000000;-0.0000009;-0.0000001;-0.0000003;-0.0000000;-0.0000000;0.0000049;-0.0000000;-0.0000000;0.0000000;0.0000003;0.0000946;0.0000000;0.0000001;0.0000096;0.0000854;0.0000000;-0.0000000;-0.0000000;-0.0000000;-0.0000000;0.0000000;0.0000001;-0.0000000;0.0000000;0.0000000;-0.0000001;0.0000001;-0.0000000;0.0000001;-0…
0.4;1.1;3.4;0.016276651953;-0.0000000;-0.0000000;-0.0000000;-0.0000000;-0.0000000;-0.0000000;-0.0000008;-0.0000001;-0.0000003;-0.0000000;-0.0000000;0.0000048;-0.0000000;-0.0000000;0.0000000;0.0000003;0.0000898;0.0000000;0.0000001;0.0000093;0.0001005;0.0000000;-0.0000000;-0.0000000;-0.0000000;-0.0000000;0.0000000;0.0000001;-0.0000000;0.0000000;0.0000000;-0.0000001;0.0000002;-0.0000000;0.0000001;-0…
0.4;1.2;3.4;0.015521369405;-0.0000000;-0.0000000;-0.0000000;-0.0000000;-0.0000000;-0.0000000;-0.0000008;-0.0000000;-0.0000003;-0.0000000;-0.0000000;0.0000047;-0.0000000;-0.0000000;0.0000000;0.0000003;0.0000850;0.0000000;0.0000001;0.0000089;0.0001154;0.0000000;-0.0000000;-0.0000000;-0.0000000;-0.0000000;0.0000000;0.0000001;-0.0000000;0.0000000;0.0000000;-0.0000001;0.0000003;0.0000000;0.0000001;-0.…
0.4;1.3;3.4;0.014812757147;-0.0000000;-0.0000000;-0.0000000;-0.0000000;-0.0000000;-0.0000000;-0.0000008;-0.0000000;-0.0000003;-0.0000000;-0.0000000;0.0000045;-0.0000000;-0.0000000;0.0000000;0.0000003;0.0000801;0.0000000;0.0000002;0.0000085;0.0001300;0.0000000;-0.0000000;-0.0000000;-0.0000000;-0.0000000;0.0000000;0.0000001;-0.0000000;0.0000000;0.0000000;-0.0000001;0.0000003;0.0000000;0.0000002;-0.…
0.4;1.4;3.4;0.014156583000;-0.0000000;-0.0000000;-0.0000000;-0.0000000;-0.0000000;-0.0000000;-0.0000007;-0.0000000;-0.0000004;-0.0000000;-0.0000000;0.0000044;-0.0000000;0.0000000;0.0000000;0.0000003;0.0000753;0.0000000;0.0000002;0.0000081;0.0001438;0.0000000;-0.0000000;-0.0000000;-0.0000000;-0.0000000;0.0000000;0.0000001;-0.0000000;-0.0000000;0.0000000;-0.0000001;0.0000004;0.0000000;0.0000002;-0.…
0.4;1.5;3.4;0.013554749223;-0.0000000;-0.0000000;-0.0000000;-0.0000000;-0.0000000;-0.0000000;-0.0000007;-0.0000000;-0.0000004;-0.0000000;-0.0000000;0.0000043;-0.0000000;0.0000000;0.0000000;0.0000003;0.0000706;0.0000000;0.0000003;0.0000077;0.0001568;0.0000000;-0.0000000;-0.0000000;-0.0000000;-0.0000000;0.0000000;0.0000001;-0.0000000;-0.0000000;0.0000001;-0.0000001;0.0000005;0.0000000;0.0000002;-0.…
0.4;1.6;3.4;0.013005729389;-0.0000000;-0.0000000;-0.0000000;-0.0000000;-0.0000000;-0.0000000;-0.0000007;-0.0000000;-0.0000004;-0.0000001;-0.0000000;0.0000042;-0.0000000;0.0000000;0.0000000;0.0000003;0.0000659;0.0000000;0.0000003;0.0000073;0.0001685;0.0000000;-0.0000000;-0.0000000;-0.0000000;-0.0000000;0.0000000;0.0000001;-0.0000000;-0.0000000;0.0000001;-0.0000001;0.0000006;0.0000000;0.0000002;-0.…
0.4;1.7;3.4;0.012505150779;-0.0000000;-0.0000000;-0.0000000;-0.0000000;-0.0000000;-0.0000000;-0.0000006;-0.0000000;-0.0000004;-0.0000001;-0.0000000;0.0000041;-0.0000000;0.0000000;0.0000000;0.0000003;0.0000613;-0.0000000;0.0000004;0.0000069;0.0001788;0.0000000;-0.0000000;-0.0000000;-0.0000000;-0.0000000;0.0000000;0.0000001;-0.0000000;-0.0000000;0.0000001;-0.0000001;0.0000007;0.0000000;0.0000002;-0…
0.4;1.8;3.4;0.012046466811;-0.0000000;-0.0000000;-0.0000000;-0.0000000;-0.0000000;-0.0000000;-0.0000006;-0.0000000;-0.0000004;-0.0000001;-0.0000000;0.0000039;-0.0000000;0.0000000;0.0000000;0.0000003;0.0000569;-0.0000000;0.0000004;0.0000064;0.0001874;0.0000000;-0.0000000;-0.0000000;-0.0000000;-0.0000000;0.0000000;0.0000001;-0.0000000;-0.0000000;0.0000001;-0.0000001;0.0000008;0.0000000;0.0000002;-0…
0.4;1.9;3.4;0.011621667216;-0.0000000;-0.0000000;-0.0000000;-0.0000000;-0.0000000;-0.0000000;-0.0000006;-0.0000000;-0.0000004;-0.0000001;-0.0000000;0.0000038;-0.0000000;0.0000000;0.0000000;0.0000003;0.0000526;-0.0000000;0.0000005;0.0000060;0.0001943;-0.0000000;-0.0000000;-0.0000000;-0.0000000;-0.0000000;0.0000000;0.0000001;-0.0000000;-0.0000000;0.0000001;-0.0000001;0.0000008;0.0000000;0.0000002;-…
0.4;2.0;3.4;0.011221979319;-0.0000000;-0.0000000;-0.0000000;-0.0000000;-0.0000000;-0.0000000;-0.0000005;-0.0000000;-0.0000004;-0.0000001;-0.0000000;0.0000037;-0.0000000;0.0000000;0.0000000;0.0000003;0.0000485;-0.0000000;0.0000005;0.0000055;0.0001993;-0.0000000;-0.0000000;-0.0000000;-0.0000000;-0.0000000;0.0000000;0.0000001;-0.0000000;-0.0000000;0.0000001;-0.0000001;0.0000009;0.0000000;0.0000002;-…
0.4;2.1;3.4;0.010838521062;-0.0000000;-0.0000000;-0.0000000;-0.0000000;-0.0000000;-0.0000000;-0.0000005;-0.0000000;-0.0000003;-0.0000001;-0.0000000;0.0000036;-0.0000000;0.0000000;-0.0000000;0.0000003;0.0000445;-0.0000000;0.0000005;0.0000051;0.0002023;-0.0000000;-0.0000000;-0.0000000;-0.0000000;-0.0000000;0.0000000;0.0000001;-0.0000000;-0.0000000;0.0000001;-0.0000001;0.0000009;0.0000000;0.0000002;…
0.4;2.2;3.4;0.010462874454;-0.0000000;-0.0000000;-0.0000000;-0.0000000;-0.0000000;-0.0000000;-0.0000004;-0.0000000;-0.0000003;-0.0000001;-0.0000000;0.0000034;-0.0000000;0.0000000;-0.0000000;0.0000004;0.0000406;-0.0000000;0.0000006;0.0000047;0.0002034;-0.0000000;-0.0000000;-0.0000000;-0.0000000;-0.0000000;0.0000000;0.0000000;-0.0000000;-0.0000000;0.0000001;-0.0000001;0.0000009;0.0000000;0.0000002;…
0.4;2.3;3.4;0.010087556676;-0.0000000;-0.0000000;-0.0000000;-0.0000000;-0.0000000;-0.0000000;-0.0000004;-0.0000000;-0.0000003;-0.0000001;-0.0000000;0.0000033;-0.0000000;0.0000000;-0.0000000;0.0000004;0.0000369;-0.0000000;0.0000006;0.0000043;0.0002026;-0.0000000;-0.0000000;-0.0000000;-0.0000000;-0.0000000;0.0000000;0.0000000;-0.0000000;-0.0000000;0.0000001;-0.0000001;0.0000010;0.0000000;0.0000002;…
0.4;2.4;3.4;0.009706374570;-0.0000000;-0.0000000;-0.0000000;-0.0000000;-0.0000000;-0.0000000;-0.0000003;-0.0000000;-0.0000003;-0.0000001;-0.0000000;0.0000032;-0.0000000;0.0000000;-0.0000000;0.0000004;0.0000334;-0.0000000;0.0000006;0.0000039;0.0001999;-0.0000000;-0.0000000;-0.0000000;-0.0000000;-0.0000000;0.0000000;0.0000000;-0.0000000;-0.0000000;0.0000001;-0.0000001;0.0000009;-0.0000000;0.0000002…
0.4;2.5;3.4;0.009314656662;-0.0000000;-0.0000000;-0.0000000;-0.0000000;-0.0000000;-0.0000000;-0.0000003;-0.0000000;-0.0000002;-0.0000001;-0.0000000;0.0000030;-0.0000000;-0.0000000;-0.0000000;0.0000004;0.0000301;0.0000000;0.0000006;0.0000035;0.0001955;-0.0000000;-0.0000000;-0.0000000;-0.0000000;-0.0000000;0.0000000;0.0000000;-0.0000000;-0.0000000;0.0000001;-0.0000001;0.0000009;-0.0000000;0.0000002…
0.4;2.6;3.4;0.008909364683;-0.0000000;-0.0000000;-0.0000000;-0.0000000;-0.0000000;-0.0000000;-0.0000003;-0.0000000;-0.0000002;-0.0000001;-0.0000000;0.0000029;-0.0000000;-0.0000000;0.0000000;0.0000004;0.0000270;0.0000000;0.0000006;0.0000032;0.0001896;-0.0000000;-0.0000000;-0.0000000;-0.0000000;-0.0000000;0.0000000;0.0000000;-0.0000000;-0.0000000;0.0000001;-0.0000001;0.0000009;-0.0000000;0.0000002;…
0.4;2.7;3.4;0.008489093591;-0.0000000;-0.0000000;-0.0000000;-0.0000000;-0.0000000;-0.0000000;-0.0000002;-0.0000000;-0.0000002;-0.0000001;-0.0000000;0.0000027;-0.0000000;-0.0000000;0.0000000;0.0000005;0.0000240;0.0000000;0.0000006;0.0000028;0.0001823;-0.0000000;-0.0000000;-0.0000000;-0.0000000;-0.0000000;0.0000000;0.0000000;-0.0000000;-0.0000000;0.0000001;-0.0000001;0.0000008;-0.0000000;0.0000002;…
0.4;2.8;3.4;0.008053974862;-0.0000000;-0.0000000;-0.0000000;-0.0000000;-0.0000000;-0.0000000;-0.0000002;-0.0000000;-0.0000001;-0.0000001;-0.0000000;0.0000026;-0.0000000;-0.0000000;0.0000000;0.0000005;0.0000212;0.0000000;0.0000006;0.0000025;0.0001738;-0.0000000;-0.0000000;-0.0000000;-0.0000000;-0.0000000;-0.0000000;0.0000000;-0.0000000;-0.0000000;0.0000001;-0.0000001;0.0000008;-0.0000000;0.0000002…
0.4;2.9;3.4;0.007605502103;-0.0000000;-0.0000000;-0.0000000;-0.0000000;-0.0000000;-0.0000000;-0.0000001;-0.0000000;-0.0000001;-0.0000001;-0.0000000;0.0000024;-0.0000000;-0.0000000;0.0000000;0.0000005;0.0000187;0.0000000;0.0000006;0.0000022;0.0001644;-0.0000000;-0.0000000;-0.0000000;-0.0000000;-0.0000000;-0.0000000;0.0000000;-0.0000000;-0.0000000;0.0000001;-0.0000001;0.0000007;-0.0000000;0.0000002…
0.4;3.0;3.4;0.007146300471;-0.0000000;-0.0000000;-0.0000000;-0.0000000;-0.0000000;-0.0000000;-0.0000001;-0.0000000;-0.0000001;-0.0000001;-0.0000000;0.0000022;-0.0000000;-0.0000000;0.0000000;0.0000005;0.0000163;0.0000000;0.0000006;0.0000020;0.0001544;-0.0000000;-0.0000000;-0.0000000;-0.0000000;-0.0000000;-0.0000000;0.0000000;-0.0000000;-0.0000000;0.0000001;-0.0000001;0.0000006;-0.0000000;0.0000002…
0.4;3.1;3.4;0.006679862099;-0.0000000;-0.0000000;-0.0000000;-0.0000000;-0.0000000;-0.0000000;-0.0000001;-0.0000000;-0.0000001;-0.0000001;-0.0000000;0.0000021;-0.0000000;-0.0000000;0.0000000;0.0000005;0.0000142;0.0000000;0.0000006;0.0000017;0.0001439;-0.0000000;-0.0000000;-0.0000000;-0.0000000;-0.0000000;-0.0000000;0.0000000;-0.0000000;-0.0000000;0.0000001;-0.0000001;0.0000005;-0.0000000;0.0000002…
0.4;3.2;3.4;0.006210268645;-0.0000000;-0.0000000;-0.0000000;-0.0000000;-0.0000000;-0.0000000;-0.0000000;-0.0000000;-0.0000000;-0.0000001;-0.0000000;0.0000019;-0.0000000;-0.0000000;0.0000000;0.0000005;0.0000123;0.0000000;0.0000006;0.0000015;0.0001332;-0.0000000;-0.0000000;-0.0000000;-0.0000000;-0.0000000;-0.0000000;0.0000000;-0.0000000;-0.0000000;0.0000001;-0.0000000;0.0000005;-0.0000000;0.0000002…
0.4;3.3;3.4;0.005741919637;-0.0000000;-0.0000000;-0.0000000;-0.0000000;-0.0000000;-0.0000000;-0.0000000;-0.0000000;-0.0000000;-0.0000001;-0.0000000;0.0000017;-0.0000000;0.0000000;0.0000000;0.0000005;0.0000105;0.0000000;0.0000005;0.0000013;0.0001224;-0.0000000;-0.0000000;-0.0000000;-0.0000000;-0.0000000;-0.0000000;0.0000000;-0.0000000;-0.0000000;0.0000001;-0.0000000;0.0000004;-0.0000000;0.0000001;…
0.4;3.4;3.4;0.005279281876;-0.0000000;-0.0000000;-0.0000000;-0.0000000;-0.0000000;-0.0000000;0.0000000;-0.0000000;0.0000000;-0.0000001;-0.0000000;0.0000016;-0.0000000;0.0000000;0.0000000;0.0000005;0.0000090;0.0000000;0.0000005;0.0000011;0.0001117;-0.0000000;-0.0000000;-0.0000000;-0.0000000;-0.0000000;-0.0000000;0.0000000;-0.0000000;-0.0000000;0.0000001;-0.0000000;0.0000003;-0.0000000;0.0000001;-0…
0.4;3.5;3.4;0.004826671101;-0.0000000;-0.0000000;-0.0000000;-0.0000000;-0.0000000;-0.0000000;0.0000000;-0.0000000;0.0000000;-0.0000001;-0.0000000;0.0000014;-0.0000000;0.0000000;0.0000000;0.0000004;0.0000076;0.0000000;0.0000004;0.0000010;0.0001014;-0.0000000;-0.0000000;-0.0000000;-0.0000000;-0.0000000;-0.0000000;0.0000000;-0.0000000;-0.0000000;0.0000001;-0.0000000;0.0000003;-0.0000000;0.0000001;-0…
0.4;3.6;3.4;0.004388073110;-0.0000000;-0.0000000;-0.0000000;-0.0000000;-0.0000000;-0.0000000;0.0000001;-0.0000000;0.0000000;-0.0000001;-0.0000000;0.0000013;0.0000000;0.0000000;0.0000000;0.0000004;0.0000064;0.0000000;0.0000004;0.0000008;0.0000914;-0.0000000;-0.0000000;-0.0000000;-0.0000000;-0.0000000;-0.0000000;0.0000000;-0.0000000;-0.0000000;0.0000001;-0.0000000;0.0000002;0.0000000;0.0000001;-0.0…
0.4;3.7;3.4;0.003967007661;-0.0000000;-0.0000000;-0.0000000;-0.0000000;-0.0000000;-0.0000000;0.0000001;-0.0000000;0.0000001;-0.0000001;-0.0000000;0.0000011;0.0000000;0.0000000;0.0000000;0.0000004;0.0000054;0.0000000;0.0000004;0.0000007;0.0000820;-0.0000000;-0.0000000;-0.0000000;-0.0000000;-0.0000000;-0.0000000;0.0000000;-0.0000000;0.0000000;0.0000001;-0.0000000;0.0000002;0.0000000;0.0000001;-0.00…
0.4;3.8;3.4;0.003566435263;-0.0000000;-0.0000000;-0.0000000;-0.0000000;-0.0000000;-0.0000000;0.0000001;0.0000000;0.0000001;-0.0000001;0.0000000;0.0000010;-0.0000000;0.0000000;0.0000000;0.0000003;0.0000045;0.0000000;0.0000003;0.0000006;0.0000732;-0.0000000;-0.0000000;-0.0000000;-0.0000000;-0.0000000;-0.0000000;0.0000000;-0.0000000;0.0000000;0.0000001;-0.0000000;0.0000001;0.0000000;0.0000001;-0.000…
0.4;3.9;3.4;0.003188704326;-0.0000000;-0.0000000;-0.0000000;-0.0000000;-0.0000000;-0.0000000;0.0000001;0.0000000;0.0000001;-0.0000001;0.0000000;0.0000009;-0.0000000;0.0000000;0.0000000;0.0000003;0.0000037;0.0000000;0.0000003;0.0000005;0.0000649;-0.0000000;-0.0000000;-0.0000000;-0.0000000;-0.0000000;-0.0000000;0.0000000;-0.0000000;0.0000000;0.0000001;-0.0000000;0.0000001;0.0000000;0.0000001;-0.000…
0.4;4.0;3.4;0.002835534297;-0.0000000;-0.0000000;-0.0000000;-0.0000000;-0.0000000;-0.0000000;0.0000001;0.0000000;0.0000001;-0.0000001;0.0000000;0.0000008;-0.0000000;0.0000000;0.0000000;0.0000003;0.0000031;0.0000000;0.0000002;0.0000004;0.0000573;-0.0000000;-0.0000000;-0.0000000;-0.0000000;-0.0000000;-0.0000000;0.0000000;-0.0000000;0.0000000;0.0000001;-0.0000000;0.0000001;0.0000000;0.0000001;-0.000…
0.4;4.1;3.4;0.002508029225;-0.0000000;-0.0000000;-0.0000000;-0.0000000;-0.0000000;-0.0000000;0.0000001;0.0000000;0.0000001;-0.0000000;0.0000000;0.0000007;-0.0000000;0.0000000;0.0000000;0.0000002;0.0000025;0.0000000;0.0000002;0.0000004;0.0000504;-0.0000000;-0.0000000;-0.0000000;-0.0000000;-0.0000000;-0.0000000;0.0000000;-0.0000000;0.0000000;0.0000001;-0.0000000;0.0000000;0.0000000;0.0000001;-0.000…
0.4;4.2;3.4;0.002206715570;-0.0000000;-0.0000000;-0.0000000;-0.0000000;-0.0000000;-0.0000000;0.0000001;0.0000000;0.0000001;-0.0000000;0.0000000;0.0000006;-0.0000000;0.0000000;0.0000000;0.0000002;0.0000021;0.0000000;0.0000002;0.0000003;0.0000441;-0.0000000;-0.0000000;-0.0000000;-0.0000000;-0.0000000;-0.0000000;0.0000000;-0.0000000;0.0000000;0.0000001;-0.0000000;0.0000000;0.0000000;0.0000000;-0.000…
0.4;4.3;3.4;0.001931598010;-0.0000000;-0.0000000;-0.0000000;-0.0000000;-0.0000000;-0.0000000;0.0000001;0.0000000;0.0000001;-0.0000000;0.0000000;0.0000005;-0.0000000;0.0000000;0.0000000;0.0000002;0.0000017;0.0000000;0.0000001;0.0000003;0.0000384;-0.0000000;-0.0000000;-0.0000000;-0.0000000;-0.0000000;-0.0000000;0.0000000;-0.0000000;0.0000000;0.0000001;-0.0000000;0.0000000;0.0000000;0.0000000;-0.000…
0.4;4.4;3.4;0.001682227246;-0.0000000;-0.0000000;-0.0000000;-0.0000000;-0.0000000;-0.0000000;0.0000001;0.0000000;0.0000001;-0.0000000;0.0000000;0.0000004;-0.0000000;0.0000000;0.0000000;0.0000001;0.0000014;0.0000000;0.0000001;0.0000002;0.0000333;-0.0000000;-0.0000000;-0.0000000;-0.0000000;-0.0000000;-0.0000000;0.0000000;-0.0000000;0.0000000;0.0000001;-0.0000000;0.0000000;0.0000000;0.0000000;-0.000…
0.4;4.5;3.4;0.001457774361;-0.0000000;-0.0000000;-0.0000000;-0.0000000;-0.0000000;-0.0000000;0.0000001;0.0000000;0.0000001;-0.0000000;0.0000000;0.0000003;-0.0000000;0.0000000;0.0000000;0.0000001;0.0000011;0.0000000;0.0000001;0.0000002;0.0000288;-0.0000000;-0.0000000;-0.0000000;-0.0000000;-0.0000000;-0.0000000;0.0000000;-0.0000000;0.0000000;0.0000001;-0.0000000;0.0000000;0.0000000;0.0000000;-0.000…
0.4;4.6;3.4;0.001257107049;-0.0000000;-0.0000000;-0.0000000;-0.0000000;-0.0000000;-0.0000000;0.0000001;0.0000000;0.0000001;-0.0000000;0.0000000;0.0000003;-0.0000000;0.0000000;0.0000000;0.0000001;0.0000009;0.0000000;0.0000001;0.0000001;0.0000248;-0.0000000;-0.0000000;-0.0000000;-0.0000000;-0.0000000;-0.0000000;0.0000000;-0.0000000;0.0000000;0.0000001;-0.0000000;-0.0000000;0.0000000;0.0000000;-0.00…
0.4;4.7;3.4;0.001078863859;-0.0000000;-0.0000000;-0.0000000;-0.0000000;-0.0000000;-0.0000000;0.0000001;0.0000000;0.0000001;-0.0000000;0.0000000;0.0000002;-0.0000000;0.0000000;0.0000000;0.0000001;0.0000008;0.0000000;0.0000000;0.0000001;0.0000212;-0.0000000;-0.0000000;-0.0000000;-0.0000000;-0.0000000;-0.0000000;0.0000000;-0.0000000;0.0000000;0.0000000;-0.0000000;-0.0000000;0.0000000;0.0000000;-0.00…
0.4;4.8;3.4;0.000921523510;-0.0000000;-0.0000000;-0.0000000;-0.0000000;-0.0000000;-0.0000000;0.0000001;0.0000000;0.0000001;-0.0000000;0.0000000;0.0000002;-0.0000000;0.0000000;0.0000000;0.0000001;0.0000006;0.0000000;0.0000000;0.0000001;0.0000181;-0.0000000;-0.0000000;-0.0000000;-0.0000000;-0.0000000;-0.0000000;0.0000000;-0.0000000;0.0000000;0.0000000;-0.0000000;-0.0000000;0.0000000;0.0000000;-0.00…
0.4;4.9;3.4;0.000783467200;-0.0000000;-0.0000000;-0.0000000;-0.0000000;-0.0000000;-0.0000000;0.0000001;0.0000000;0.0000001;-0.0000000;0.0000000;0.0000002;-0.0000000;0.0000000;0.0000000;0.0000001;0.0000005;0.0000000;0.0000000;0.0000001;0.0000154;-0.0000000;-0.0000000;-0.0000000;-0.0000000;-0.0000000;-0.0000000;0.0000000;-0.0000000;0.0000000;0.0000000;-0.0000000;-0.0000000;0.0000000;0.0000000;-0.00…
0.4;5.0;3.4;0.000663032648;-0.0000000;-0.0000000;-0.0000000;-0.0000000;-0.0000000;-0.0000000;0.0000001;0.0000000;0.0000001;-0.0000000;0.0000000;0.0000001;-0.0000000;0.0000000;0.0000000;0.0000000;0.0000004;0.0000000;0.0000000;0.0000001;0.0000130;-0.0000000;-0.0000000;-0.0000000;-0.0000000;-0.0000000;-0.0000000;0.0000000;-0.0000000;0.0000000;0.0000000;-0.0000000;0.0000000;0.0000000;0.0000000;-0.000…
0.4;5.1;3.4;0.000558559313;-0.0000000;-0.0000000;-0.0000000;-0.0000000;-0.0000000;-0.0000000;0.0000001;0.0000000;0.0000001;-0.0000000;0.0000000;0.0000001;-0.0000000;0.0000000;0.0000000;0.0000000;0.0000003;0.0000000;0.0000000;0.0000001;0.0000109;-0.0000000;-0.0000000;-0.0000000;-0.0000000;-0.0000000;-0.0000000;0.0000000;-0.0000000;0.0000000;0.0000000;-0.0000000;0.0000000;0.0000000;0.0000000;-0.000…
0.4;5.2;3.4;0.000468424810;-0.0000000;-0.0000000;-0.0000000;-0.0000000;-0.0000000;-0.0000000;0.0000001;0.0000000;0.0000001;-0.0000000;0.0000000;0.0000001;-0.0000000;0.0000000;0.0000000;0.0000000;0.0000003;0.0000000;0.0000000;0.0000000;0.0000092;-0.0000000;-0.0000000;-0.0000000;-0.0000000;-0.0000000;-0.0000000;0.0000000;-0.0000000;0.0000000;0.0000000;-0.0000000;0.0000000;0.0000000;0.0000000;-0.000…
0.4;5.3;3.4;0.000391072985;-0.0000000;-0.0000000;-0.0000000;-0.0000000;-0.0000000;-0.0000000;0.0000001;0.0000000;0.0000001;-0.0000000;0.0000000;0.0000001;-0.0000000;0.0000000;0.0000000;0.0000000;0.0000002;0.0000000;0.0000000;0.0000000;0.0000077;-0.0000000;-0.0000000;-0.0000000;-0.0000000;-0.0000000;-0.0000000;0.0000000;-0.0000000;0.0000000;0.0000000;-0.0000000;0.0000000;0.0000000;0.0000000;-0.000…
0.4;5.4;3.4;0.000325034416;-0.0000000;-0.0000000;-0.0000000;-0.0000000;-0.0000000;-0.0000000;0.0000001;0.0000000;0.0000001;-0.0000000;0.0000000;0.0000001;-0.0000000;0.0000000;0.0000000;0.0000000;0.0000002;0.0000000;-0.0000000;0.0000000;0.0000064;-0.0000000;-0.0000000;-0.0000000;-0.0000000;-0.0000000;-0.0000000;0.0000000;-0.0000000;0.0000000;0.0000000;-0.0000000;0.0000000;0.0000000;0.0000000;-0.00…
0.4;5.5;3.4;0.000268940280;-0.0000000;-0.0000000;-0.0000000;-0.0000000;-0.0000000;-0.0000000;0.0000000;0.0000000;0.0000001;-0.0000000;0.0000000;0.0000001;-0.0000000;0.0000000;0.0000000;0.0000000;0.0000001;0.0000000;-0.0000000;0.0000000;0.0000053;-0.0000000;-0.0000000;-0.0000000;-0.0000000;-0.0000000;-0.0000000;0.0000000;-0.0000000;0.0000000;0.0000000;-0.0000000;0.0000000;0.0000000;0.0000000;-0.00…
0.4;5.6;3.4;0.000221530593;-0.0000000;-0.0000000;-0.0000000;-0.0000000;-0.0000000;-0.0000000;0.0000000;0.0000000;0.0000001;-0.0000000;0.0000000;0.0000000;-0.0000000;0.0000000;0.0000000;0.0000000;0.0000001;0.0000000;-0.0000000;0.0000000;0.0000043;0.0000000;-0.0000000;-0.0000000;-0.0000000;-0.0000000;-0.0000000;0.0000000;-0.0000000;0.0000000;0.0000000;-0.0000000;0.0000000;0.0000000;0.0000000;-0.000…
0.4;5.7;3.4;0.000181657856;-0.0000000;-0.0000000;-0.0000000;-0.0000000;-0.0000000;-0.0000000;0.0000000;0.0000000;0.0000000;0.0000000;0.0000000;0.0000000;0.0000000;0.0000000;0.0000000;0.0000000;0.0000001;-0.0000000;-0.0000000;0.0000000;0.0000035;0.0000000;-0.0000000;-0.0000000;-0.0000000;-0.0000000;-0.0000000;0.0000000;-0.0000000;0.0000000;0.0000000;-0.0000000;0.0000000;-0.0000000;0.0000000;-0.000…
0.4;5.8;3.4;0.000148287034;-0.0000000;-0.0000000;-0.0000000;-0.0000000;-0.0000000;-0.0000000;0.0000000;0.0000000;0.0000000;0.0000000;0.0000000;0.0000000;0.0000000;0.0000000;0.0000000;0.0000000;0.0000001;-0.0000000;-0.0000000;0.0000000;0.0000029;0.0000000;-0.0000000;-0.0000000;-0.0000000;-0.0000000;-0.0000000;0.0000000;-0.0000000;0.0000000;0.0000000;-0.0000000;0.0000000;-0.0000000;0.0000000;-0.000…
0.4;5.9;3.4;0.000120492736;-0.0000000;-0.0000000;-0.0000000;-0.0000000;-0.0000000;-0.0000000;0.0000000;0.0000000;0.0000000;0.0000000;0.0000000;0.0000000;0.0000000;0.0000000;0.0000000;0.0000000;0.0000000;-0.0000000;0.0000000;0.0000000;0.0000023;0.0000000;-0.0000000;-0.0000000;-0.0000000;-0.0000000;-0.0000000;0.0000000;-0.0000000;0.0000000;0.0000000;-0.0000000;0.0000000;-0.0000000;0.0000000;-0.0000…
0.4;6.0;3.4;0.000097454334;-0.0000000;-0.0000000;-0.0000000;-0.0000000;-0.0000000;-0.0000000;0.0000000;0.0000000;0.0000000;0.0000000;0.0000000;0.0000000;0.0000000;0.0000000;0.0000000;0.0000000;0.0000000;-0.0000000;0.0000000;0.0000000;0.0000019;-0.0000000;-0.0000000;-0.0000000;-0.0000000;-0.0000000;-0.0000000;0.0000000;-0.0000000;0.0000000;0.0000000;-0.0000000;0.0000000;-0.0000000;0.0000000;-0.000…
0.5;0.0;3.4;0.022093086784;-0.0000000;-0.0000000;-0.0000000;-0.0000000;-0.0000000;-0.0000000;-0.0000010;-0.0000001;-0.0000000;-0.0000000;-0.0000000;0.0000054;-0.0000000;-0.0000000;0.0000001;-0.0000000;0.0001204;-0.0000000;-0.0000000;0.0000206;-0.0000061;0.0000000;-0.0000000;-0.0000000;-0.0000000;-0.0000000;0.0000001;0.0000001;-0.0000000;0.0000000;-0.0000000;-0.0000001;-0.0000000;-0.0000000;0.0000…
0.5;0.1;3.4;0.022019642257;-0.0000000;-0.0000000;-0.0000000;-0.0000000;-0.0000000;-0.0000000;-0.0000010;-0.0000001;-0.0000000;-0.0000000;-0.0000000;0.0000054;-0.0000000;-0.0000000;0.0000001;-0.0000000;0.0001201;-0.0000000;-0.0000000;0.0000206;-0.0000050;0.0000000;-0.0000000;-0.0000000;-0.0000000;-0.0000000;0.0000001;0.0000001;-0.0000000;0.0000000;-0.0000000;-0.0000001;-0.0000000;-0.0000000;0.0000…
0.5;0.2;3.4;0.021802268416;-0.0000000;-0.0000000;-0.0000000;-0.0000000;-0.0000000;-0.0000000;-0.0000010;-0.0000001;-0.0000000;-0.0000000;-0.0000000;0.0000053;-0.0000000;-0.0000000;0.0000001;0.0000000;0.0001191;-0.0000000;-0.0000000;0.0000205;-0.0000018;0.0000000;-0.0000000;-0.0000000;-0.0000000;-0.0000000;0.0000001;0.0000001;-0.0000000;0.0000000;-0.0000000;-0.0000001;-0.0000000;-0.0000000;0.00000…
0.5;0.3;3.4;0.021449631836;-0.0000000;-0.0000000;-0.0000000;-0.0000000;-0.0000000;-0.0000000;-0.0000010;-0.0000001;-0.0000001;-0.0000000;-0.0000000;0.0000053;-0.0000000;-0.0000000;0.0000001;0.0000000;0.0001174;-0.0000000;-0.0000000;0.0000203;0.0000035;0.0000000;-0.0000000;-0.0000000;-0.0000000;-0.0000000;0.0000001;0.0000001;-0.0000000;0.0000000;0.0000000;-0.0000001;-0.0000000;-0.0000000;0.0000001…
0.5;0.4;3.4;0.020975489724;-0.0000000;-0.0000000;-0.0000000;-0.0000000;-0.0000000;-0.0000000;-0.0000009;-0.0000001;-0.0000001;-0.0000000;-0.0000000;0.0000053;-0.0000000;-0.0000000;0.0000001;0.0000001;0.0001152;0.0000000;-0.0000000;0.0000201;0.0000108;0.0000000;-0.0000000;-0.0000000;-0.0000000;-0.0000000;0.0000001;0.0000001;-0.0000000;0.0000000;0.0000000;-0.0000001;-0.0000000;-0.0000000;0.0000001;…
0.5;0.5;3.4;0.020397732245;-0.0000000;-0.0000000;-0.0000000;-0.0000000;-0.0000000;-0.0000000;-0.0000009;-0.0000001;-0.0000001;-0.0000000;-0.0000000;0.0000052;-0.0000000;-0.0000000;0.0000001;0.0000001;0.0001124;0.0000000;-0.0000000;0.0000198;0.0000198;0.0000000;-0.0000000;-0.0000000;-0.0000000;-0.0000000;0.0000001;0.0000001;-0.0000000;0.0000000;0.0000000;-0.0000001;-0.0000000;-0.0000000;0.0000001;…
0.5;0.6;3.4;0.019737177181;-0.0000000;-0.0000000;-0.0000000;-0.0000000;-0.0000000;-0.0000000;-0.0000009;-0.0000001;-0.0000001;-0.0000000;-0.0000000;0.0000052;-0.0000000;-0.0000000;0.0000001;0.0000001;0.0001091;0.0000000;-0.0000000;0.0000195;0.0000304;0.0000000;-0.0000000;-0.0000000;-0.0000000;-0.0000000;0.0000001;0.0000001;-0.0000000;0.0000000;0.0000000;-0.0000001;-0.0000000;-0.0000000;0.0000001;…
0.5;0.7;3.4;0.019016229814;-0.0000000;-0.0000000;-0.0000000;-0.0000000;-0.0000000;-0.0000000;-0.0000009;-0.0000001;-0.0000002;-0.0000000;-0.0000000;0.0000051;-0.0000000;-0.0000000;0.0000001;0.0000002;0.0001054;0.0000000;-0.0000000;0.0000190;0.0000424;0.0000000;-0.0000000;-0.0000000;-0.0000000;-0.0000000;0.0000001;0.0000001;-0.0000000;0.0000000;0.0000000;-0.0000001;-0.0000000;-0.0000000;0.0000001;…
0.5;0.8;3.4;0.018257525794;-0.0000000;-0.0000000;-0.0000000;-0.0000000;-0.0000000;-0.0000000;-0.0000009;-0.0000001;-0.0000002;-0.0000000;-0.0000000;0.0000050;-0.0000000;-0.0000000;0.0000001;0.0000002;0.0001013;0.0000000;-0.0000000;0.0000186;0.0000556;0.0000000;-0.0000000;-0.0000000;-0.0000000;-0.0000000;0.0000001;0.0000001;-0.0000000;0.0000000;0.0000000;-0.0000001;0.0000000;-0.0000000;0.0000001;-…
0.5;0.9;3.4;0.017482665971;-0.0000000;-0.0000000;-0.0000000;-0.0000000;-0.0000000;-0.0000000;-0.0000009;-0.0000001;-0.0000002;-0.0000000;-0.0000000;0.0000049;-0.0000000;-0.0000000;0.0000001;0.0000003;0.0000970;0.0000000;0.0000000;0.0000180;0.0000695;0.0000000;-0.0000000;-0.0000000;-0.0000000;-0.0000000;0.0000001;0.0000001;-0.0000000;0.0000000;0.0000000;-0.0000001;0.0000000;-0.0000000;0.0000001;-0…
0.5;1.0;3.4;0.016711132637;-0.0000000;-0.0000000;-0.0000000;-0.0000000;-0.0000000;-0.0000000;-0.0000008;-0.0000001;-0.0000003;-0.0000000;-0.0000000;0.0000048;-0.0000000;-0.0000000;0.0000001;0.0000003;0.0000925;0.0000001;0.0000000;0.0000175;0.0000840;0.0000000;-0.0000000;-0.0000000;-0.0000000;-0.0000000;0.0000001;0.0000001;-0.0000000;0.0000000;0.0000000;-0.0000001;0.0000001;-0.0000000;0.0000001;-0…
0.5;1.1;3.4;0.015959450111;-0.0000000;-0.0000000;-0.0000000;-0.0000000;-0.0000000;-0.0000000;-0.0000008;-0.0000001;-0.0000003;-0.0000000;-0.0000000;0.0000047;-0.0000000;-0.0000000;0.0000001;0.0000003;0.0000879;0.0000001;0.0000001;0.0000168;0.0000987;0.0000000;-0.0000000;-0.0000000;-0.0000000;-0.0000000;0.0000000;0.0000001;-0.0000000;0.0000000;0.0000000;-0.0000001;0.0000001;0.0000000;0.0000001;-0.…
0.5;1.2;3.4;0.015240623623;-0.0000000;-0.0000000;-0.0000000;-0.0000000;-0.0000000;-0.0000000;-0.0000008;-0.0000001;-0.0000003;-0.0000000;-0.0000000;0.0000046;-0.0000000;-0.0000000;0.0000000;0.0000003;0.0000832;0.0000001;0.0000001;0.0000161;0.0001134;0.0000000;-0.0000000;-0.0000000;-0.0000000;-0.0000000;0.0000000;0.0000001;-0.0000000;0.0000000;0.0000000;-0.0000001;0.0000002;0.0000000;0.0000002;-0.…
0.5;1.3;3.4;0.014563862678;-0.0000000;-0.0000000;-0.0000000;-0.0000000;-0.0000000;-0.0000000;-0.0000008;-0.0000001;-0.0000003;-0.0000000;-0.0000000;0.0000045;-0.0000000;-0.0000000;0.0000000;0.0000003;0.0000785;0.0000000;0.0000001;0.0000154;0.0001277;0.0000000;-0.0000000;-0.0000000;-0.0000000;-0.0000000;0.0000000;0.0000001;-0.0000000;0.0000000;0.0000000;-0.0000001;0.0000003;0.0000000;0.0000002;-0.…
0.5;1.4;3.4;0.013934571659;-0.0000000;-0.0000000;-0.0000000;-0.0000000;-0.0000000;-0.0000000;-0.0000007;-0.0000001;-0.0000004;-0.0000000;-0.0000000;0.0000044;-0.0000000;-0.0000000;0.0000000;0.0000003;0.0000738;0.0000000;0.0000002;0.0000147;0.0001413;0.0000000;-0.0000000;-0.0000000;-0.0000000;-0.0000000;0.0000000;0.0000001;-0.0000000;-0.0000000;0.0000000;-0.0000001;0.0000003;0.0000000;0.0000002;-0…
0.5;1.5;3.4;0.013354572739;-0.0000000;-0.0000000;-0.0000000;-0.0000000;-0.0000000;-0.0000000;-0.0000007;-0.0000001;-0.0000004;-0.0000000;-0.0000000;0.0000043;-0.0000000;0.0000000;0.0000000;0.0000003;0.0000691;0.0000000;0.0000002;0.0000139;0.0001539;0.0000000;-0.0000000;-0.0000000;-0.0000000;-0.0000000;0.0000000;0.0000001;-0.0000000;-0.0000000;0.0000000;-0.0000001;0.0000004;0.0000000;0.0000002;-0.…
0.5;1.6;3.4;0.012822514944;-0.0000000;-0.0000000;-0.0000000;-0.0000000;-0.0000000;-0.0000000;-0.0000007;-0.0000000;-0.0000004;-0.0000000;-0.0000000;0.0000042;-0.0000000;0.0000000;0.0000000;0.0000003;0.0000646;0.0000000;0.0000003;0.0000131;0.0001654;0.0000000;-0.0000000;-0.0000000;-0.0000000;-0.0000000;0.0000000;0.0000001;-0.0000000;-0.0000000;0.0000000;-0.0000001;0.0000005;0.0000000;0.0000002;-0.…
0.5;1.7;3.4;0.012334417780;-0.0000000;-0.0000000;-0.0000000;-0.0000000;-0.0000000;-0.0000000;-0.0000006;-0.0000000;-0.0000004;-0.0000001;-0.0000000;0.0000040;-0.0000000;0.0000000;0.0000000;0.0000003;0.0000601;0.0000000;0.0000003;0.0000123;0.0001754;-0.0000000;-0.0000000;-0.0000000;-0.0000000;-0.0000000;0.0000000;0.0000001;-0.0000000;-0.0000000;0.0000000;-0.0000001;0.0000006;0.0000000;0.0000002;-0…
0.5;1.8;3.4;0.011884297294;-0.0000000;-0.0000000;-0.0000000;-0.0000000;-0.0000000;-0.0000000;-0.0000006;-0.0000000;-0.0000004;-0.0000001;-0.0000000;0.0000039;-0.0000000;0.0000000;0.0000000;0.0000003;0.0000558;0.0000000;0.0000004;0.0000114;0.0001839;-0.0000000;-0.0000000;-0.0000000;-0.0000000;-0.0000000;0.0000000;0.0000001;-0.0000000;-0.0000000;0.0000001;-0.0000001;0.0000006;0.0000000;0.0000002;-0…
0.5;1.9;3.4;0.011464825564;-0.0000000;-0.0000000;-0.0000000;-0.0000000;-0.0000000;-0.0000000;-0.0000006;-0.0000000;-0.0000004;-0.0000001;-0.0000000;0.0000038;-0.0000000;0.0000000;0.0000000;0.0000003;0.0000516;0.0000000;0.0000004;0.0000106;0.0001906;-0.0000000;-0.0000000;-0.0000000;-0.0000000;-0.0000000;0.0000000;0.0000001;-0.0000000;-0.0000000;0.0000001;-0.0000001;0.0000007;0.0000000;0.0000002;-0…
0.5;2.0;3.4;0.011067980111;-0.0000000;-0.0000000;-0.0000000;-0.0000000;-0.0000000;-0.0000000;-0.0000005;-0.0000000;-0.0000003;-0.0000001;-0.0000000;0.0000037;-0.0000000;0.0000000;0.0000000;0.0000003;0.0000475;0.0000000;0.0000004;0.0000098;0.0001954;-0.0000000;-0.0000000;-0.0000000;-0.0000000;-0.0000000;0.0000000;0.0000001;-0.0000000;-0.0000000;0.0000001;-0.0000001;0.0000008;0.0000000;0.0000002;-0…
0.5;2.1;3.4;0.010685646769;-0.0000000;-0.0000000;-0.0000000;-0.0000000;-0.0000000;-0.0000000;-0.0000005;-0.0000000;-0.0000003;-0.0000001;-0.0000000;0.0000035;-0.0000000;0.0000000;0.0000000;0.0000003;0.0000436;0.0000000;0.0000005;0.0000090;0.0001984;-0.0000000;-0.0000000;-0.0000000;-0.0000000;-0.0000000;0.0000000;0.0000000;-0.0000000;-0.0000000;0.0000001;-0.0000001;0.0000008;0.0000000;0.0000002;-0…
0.5;2.2;3.4;0.010310147372;-0.0000000;-0.0000000;-0.0000000;-0.0000000;-0.0000000;-0.0000000;-0.0000004;-0.0000000;-0.0000003;-0.0000001;-0.0000000;0.0000034;-0.0000000;0.0000000;0.0000000;0.0000003;0.0000398;0.0000000;0.0000005;0.0000083;0.0001994;-0.0000000;-0.0000000;-0.0000000;-0.0000000;-0.0000000;0.0000000;0.0000000;-0.0000000;-0.0000000;0.0000001;-0.0000001;0.0000008;0.0000000;0.0000002;-0…
0.5;2.3;3.4;0.009934671696;-0.0000000;-0.0000000;-0.0000000;-0.0000000;-0.0000000;-0.0000000;-0.0000004;-0.0000000;-0.0000003;-0.0000001;-0.0000000;0.0000033;-0.0000000;0.0000000;0.0000000;0.0000004;0.0000362;0.0000000;0.0000005;0.0000075;0.0001985;-0.0000000;-0.0000000;-0.0000000;-0.0000000;-0.0000000;0.0000000;0.0000000;-0.0000000;-0.0000000;0.0000001;-0.0000001;0.0000008;0.0000000;0.0000002;-0…
0.5;2.4;3.4;0.009553601204;-0.0000000;-0.0000000;-0.0000000;-0.0000000;-0.0000000;-0.0000000;-0.0000003;-0.0000000;-0.0000003;-0.0000001;-0.0000000;0.0000031;-0.0000000;-0.0000000;0.0000000;0.0000004;0.0000327;0.0000000;0.0000006;0.0000068;0.0001959;-0.0000000;-0.0000000;-0.0000000;-0.0000000;-0.0000000;0.0000000;0.0000000;-0.0000000;-0.0000000;0.0000001;-0.0000001;0.0000008;-0.0000000;0.0000002;…
0.5;2.5;3.4;0.009162719898;-0.0000000;-0.0000000;-0.0000000;-0.0000000;-0.0000000;-0.0000000;-0.0000003;-0.0000000;-0.0000002;-0.0000001;-0.0000000;0.0000030;-0.0000000;-0.0000000;0.0000000;0.0000004;0.0000295;0.0000000;0.0000006;0.0000062;0.0001915;-0.0000000;-0.0000000;-0.0000000;-0.0000000;-0.0000000;0.0000000;0.0000000;-0.0000000;-0.0000000;0.0000001;-0.0000001;0.0000008;-0.0000000;0.0000002;…
0.5;2.6;3.4;0.008759314752;-0.0000000;-0.0000000;-0.0000000;-0.0000000;-0.0000000;-0.0000000;-0.0000003;-0.0000000;-0.0000002;-0.0000001;-0.0000000;0.0000028;-0.0000000;-0.0000000;0.0000000;0.0000004;0.0000264;0.0000000;0.0000006;0.0000055;0.0001857;-0.0000000;-0.0000000;-0.0000000;-0.0000000;-0.0000000;0.0000000;0.0000000;-0.0000000;-0.0000000;0.0000001;-0.0000001;0.0000008;-0.0000000;0.0000002;…
0.5;2.7;3.4;0.008342174476;-0.0000000;-0.0000000;-0.0000000;-0.0000000;-0.0000000;-0.0000000;-0.0000002;-0.0000000;-0.0000002;-0.0000001;-0.0000000;0.0000027;-0.0000000;-0.0000000;0.0000000;0.0000004;0.0000235;0.0000000;0.0000006;0.0000049;0.0001785;-0.0000000;-0.0000000;-0.0000000;-0.0000000;-0.0000000;0.0000000;0.0000000;-0.0000000;-0.0000000;0.0000001;-0.0000001;0.0000007;-0.0000000;0.0000002;…
0.5;2.8;3.4;0.007911500440;-0.0000000;-0.0000000;-0.0000000;-0.0000000;-0.0000000;-0.0000000;-0.0000002;-0.0000000;-0.0000001;-0.0000001;-0.0000000;0.0000025;-0.0000000;-0.0000000;0.0000000;0.0000005;0.0000208;0.0000000;0.0000006;0.0000044;0.0001702;-0.0000000;-0.0000000;-0.0000000;-0.0000000;-0.0000000;0.0000000;0.0000000;-0.0000000;-0.0000000;0.0000001;-0.0000001;0.0000007;-0.0000000;0.0000002;…
0.5;2.9;3.4;0.007468747227;-0.0000000;-0.0000000;-0.0000000;-0.0000000;-0.0000000;-0.0000000;-0.0000001;-0.0000000;-0.0000001;-0.0000001;-0.0000000;0.0000024;0.0000000;-0.0000000;0.0000000;0.0000005;0.0000183;0.0000001;0.0000006;0.0000039;0.0001611;-0.0000000;-0.0000000;-0.0000000;-0.0000000;-0.0000000;0.0000000;0.0000000;-0.0000000;-0.0000000;0.0000001;-0.0000001;0.0000006;-0.0000000;0.0000002;-…
0.5;3.0;3.4;0.007016412307;-0.0000000;-0.0000000;-0.0000000;-0.0000000;-0.0000000;-0.0000000;-0.0000001;-0.0000000;-0.0000001;-0.0000001;-0.0000000;0.0000022;0.0000000;-0.0000000;0.0000000;0.0000005;0.0000160;0.0000001;0.0000006;0.0000034;0.0001512;-0.0000000;-0.0000000;-0.0000000;-0.0000000;-0.0000000;-0.0000000;0.0000000;-0.0000000;-0.0000000;0.0000001;-0.0000001;0.0000005;-0.0000000;0.0000002;…
0.5;3.1;3.4;0.006557794766;-0.0000000;-0.0000000;-0.0000000;-0.0000000;-0.0000000;-0.0000000;-0.0000001;-0.0000000;-0.0000001;-0.0000001;-0.0000000;0.0000020;0.0000000;-0.0000000;0.0000000;0.0000005;0.0000139;0.0000001;0.0000006;0.0000030;0.0001409;-0.0000000;-0.0000000;-0.0000000;-0.0000000;-0.0000000;-0.0000000;0.0000000;-0.0000000;-0.0000000;0.0000001;-0.0000000;0.0000005;-0.0000000;0.0000001;…
0.5;3.2;3.4;0.006096741982;-0.0000000;-0.0000000;-0.0000000;-0.0000000;-0.0000000;-0.0000000;-0.0000000;-0.0000000;-0.0000000;-0.0000001;-0.0000000;0.0000019;0.0000000;-0.0000000;0.0000000;0.0000005;0.0000120;0.0000001;0.0000005;0.0000026;0.0001304;-0.0000000;-0.0000000;-0.0000000;-0.0000000;-0.0000000;-0.0000000;0.0000000;-0.0000000;-0.0000000;0.0000001;-0.0000000;0.0000004;-0.0000000;0.0000001;…
0.5;3.3;3.4;0.005637400908;-0.0000000;-0.0000000;-0.0000000;-0.0000000;-0.0000000;-0.0000000;-0.0000000;-0.0000000;-0.0000000;-0.0000001;-0.0000000;0.0000017;0.0000000;0.0000000;0.0000000;0.0000005;0.0000103;0.0000001;0.0000005;0.0000023;0.0001199;-0.0000000;-0.0000000;-0.0000000;-0.0000000;-0.0000000;-0.0000000;0.0000000;-0.0000000;-0.0000000;0.0000001;-0.0000000;0.0000003;-0.0000000;0.0000001;-…
0.5;3.4;3.4;0.005183987590;-0.0000000;-0.0000000;-0.0000000;-0.0000000;-0.0000000;-0.0000000;0.0000000;-0.0000000;0.0000000;-0.0000001;-0.0000000;0.0000016;0.0000000;0.0000000;0.0000000;0.0000005;0.0000088;0.0000001;0.0000005;0.0000020;0.0001095;-0.0000000;-0.0000000;-0.0000000;-0.0000000;-0.0000000;-0.0000000;0.0000000;-0.0000000;-0.0000000;0.0000001;-0.0000000;0.0000003;-0.0000000;0.0000001;-0.…
0.5;3.5;3.4;0.004740585041;-0.0000000;-0.0000000;-0.0000000;-0.0000000;-0.0000000;-0.0000000;0.0000000;-0.0000000;0.0000000;-0.0000001;-0.0000000;0.0000014;0.0000000;0.0000000;0.0000000;0.0000004;0.0000074;0.0000001;0.0000004;0.0000017;0.0000993;-0.0000000;-0.0000000;-0.0000000;-0.0000000;-0.0000000;-0.0000000;0.0000000;-0.0000000;-0.0000000;0.0000001;-0.0000000;0.0000002;0.0000000;0.0000001;-0.0…
0.5;3.6;3.4;0.004310976080;-0.0000000;-0.0000000;-0.0000000;-0.0000000;-0.0000000;-0.0000000;0.0000001;0.0000000;0.0000000;-0.0000001;0.0000000;0.0000013;0.0000000;0.0000000;0.0000000;0.0000004;0.0000063;0.0000001;0.0000004;0.0000014;0.0000896;-0.0000000;-0.0000000;-0.0000000;-0.0000000;-0.0000000;-0.0000000;0.0000000;-0.0000000;0.0000000;0.0000001;-0.0000000;0.0000002;0.0000000;0.0000001;-0.0000…
0.5;3.7;3.4;0.003898514419;-0.0000000;-0.0000000;-0.0000000;-0.0000000;-0.0000000;-0.0000000;0.0000001;0.0000000;0.0000001;-0.0000001;0.0000000;0.0000011;0.0000000;0.0000000;0.0000000;0.0000004;0.0000053;0.0000001;0.0000004;0.0000012;0.0000804;-0.0000000;-0.0000000;-0.0000000;-0.0000000;-0.0000000;-0.0000000;0.0000000;-0.0000000;0.0000000;0.0000001;-0.0000000;0.0000001;0.0000000;0.0000001;-0.0000…
0.5;3.8;3.4;0.003506034461;-0.0000000;-0.0000000;-0.0000000;-0.0000000;-0.0000000;-0.0000000;0.0000001;0.0000000;0.0000001;-0.0000001;0.0000000;0.0000010;0.0000000;0.0000000;0.0000000;0.0000003;0.0000044;0.0000000;0.0000003;0.0000010;0.0000717;-0.0000000;-0.0000000;-0.0000000;-0.0000000;-0.0000000;-0.0000000;0.0000000;-0.0000000;0.0000000;0.0000001;-0.0000000;0.0000001;0.0000000;0.0000001;-0.0000…
0.5;3.9;3.4;0.003135797963;-0.0000000;-0.0000000;-0.0000000;-0.0000000;-0.0000000;-0.0000000;0.0000001;0.0000000;0.0000001;-0.0000001;0.0000000;0.0000009;0.0000000;0.0000000;0.0000000;0.0000003;0.0000036;0.0000000;0.0000003;0.0000009;0.0000637;-0.0000000;-0.0000000;-0.0000000;-0.0000000;-0.0000000;-0.0000000;0.0000000;-0.0000000;0.0000000;0.0000001;-0.0000000;0.0000001;0.0000000;0.0000001;-0.0000…
0.5;4.0;3.4;0.002789474012;-0.0000000;-0.0000000;-0.0000000;-0.0000000;-0.0000000;-0.0000000;0.0000001;0.0000000;0.0000001;-0.0000001;0.0000000;0.0000007;0.0000000;0.0000000;0.0000000;0.0000003;0.0000030;0.0000000;0.0000002;0.0000007;0.0000562;-0.0000000;-0.0000000;-0.0000000;-0.0000000;-0.0000000;-0.0000000;0.0000000;-0.0000000;0.0000000;0.0000001;-0.0000000;0.0000001;0.0000000;0.0000001;-0.0000…
0.5;4.1;3.4;0.002468147654;-0.0000000;-0.0000000;-0.0000000;-0.0000000;-0.0000000;-0.0000000;0.0000001;0.0000000;0.0000001;-0.0000000;0.0000000;0.0000006;0.0000000;0.0000000;0.0000000;0.0000002;0.0000025;0.0000000;0.0000002;0.0000006;0.0000494;-0.0000000;-0.0000000;-0.0000000;-0.0000000;-0.0000000;-0.0000000;0.0000000;-0.0000000;0.0000000;0.0000001;-0.0000000;0.0000000;0.0000000;0.0000001;-0.0000…
0.5;4.2;3.4;0.002172351823;-0.0000000;-0.0000000;-0.0000000;-0.0000000;-0.0000000;-0.0000000;0.0000001;0.0000000;0.0000001;-0.0000000;0.0000000;0.0000006;0.0000000;0.0000000;0.0000000;0.0000002;0.0000020;0.0000000;0.0000002;0.0000005;0.0000433;-0.0000000;-0.0000000;-0.0000000;-0.0000000;-0.0000000;-0.0000000;0.0000000;-0.0000000;0.0000000;0.0000001;-0.0000000;0.0000000;0.0000000;0.0000000;-0.0000…
0.5;4.3;3.4;0.001902117024;-0.0000000;-0.0000000;-0.0000000;-0.0000000;-0.0000000;-0.0000000;0.0000001;0.0000000;0.0000001;-0.0000000;0.0000000;0.0000005;-0.0000000;0.0000000;0.0000000;0.0000002;0.0000017;0.0000000;0.0000001;0.0000004;0.0000377;-0.0000000;-0.0000000;-0.0000000;-0.0000000;-0.0000000;-0.0000000;0.0000000;-0.0000000;0.0000000;0.0000001;-0.0000000;0.0000000;0.0000000;0.0000000;-0.000…
0.5;4.4;3.4;0.001657033324;-0.0000000;-0.0000000;-0.0000000;-0.0000000;-0.0000000;-0.0000000;0.0000001;0.0000000;0.0000001;-0.0000000;0.0000000;0.0000004;-0.0000000;0.0000000;0.0000000;0.0000001;0.0000014;0.0000000;0.0000001;0.0000004;0.0000327;-0.0000000;-0.0000000;-0.0000000;-0.0000000;-0.0000000;-0.0000000;0.0000000;-0.0000000;0.0000000;0.0000001;-0.0000000;0.0000000;0.0000000;0.0000000;-0.000…
0.5;4.5;3.4;0.001436319573;-0.0000000;-0.0000000;-0.0000000;-0.0000000;-0.0000000;-0.0000000;0.0000001;0.0000000;0.0000001;-0.0000000;0.0000000;0.0000003;-0.0000000;0.0000000;0.0000000;0.0000001;0.0000011;0.0000000;0.0000001;0.0000003;0.0000282;-0.0000000;-0.0000000;-0.0000000;-0.0000000;-0.0000000;-0.0000000;0.0000000;-0.0000000;0.0000000;0.0000001;-0.0000000;-0.0000000;0.0000000;0.0000000;-0.00…
0.5;4.6;3.4;0.001238895371;-0.0000000;-0.0000000;-0.0000000;-0.0000000;-0.0000000;-0.0000000;0.0000001;0.0000000;0.0000001;-0.0000000;0.0000000;0.0000003;-0.0000000;0.0000000;0.0000000;0.0000001;0.0000009;0.0000000;0.0000001;0.0000002;0.0000243;-0.0000000;-0.0000000;-0.0000000;-0.0000000;-0.0000000;-0.0000000;0.0000000;-0.0000000;0.0000000;0.0000000;-0.0000000;-0.0000000;0.0000000;0.0000000;-0.00…
0.5;4.7;3.4;0.001063452011;-0.0000000;-0.0000000;-0.0000000;-0.0000000;-0.0000000;-0.0000000;0.0000001;0.0000000;0.0000001;-0.0000000;0.0000000;0.0000002;-0.0000000;0.0000000;0.0000000;0.0000001;0.0000007;0.0000000;0.0000000;0.0000002;0.0000208;-0.0000000;-0.0000000;-0.0000000;-0.0000000;-0.0000000;-0.0000000;0.0000000;-0.0000000;0.0000000;0.0000000;-0.0000000;-0.0000000;0.0000000;0.0000000;-0.00…
0.5;4.8;3.4;0.000908519402;-0.0000000;-0.0000000;-0.0000000;-0.0000000;-0.0000000;-0.0000000;0.0000001;0.0000000;0.0000001;-0.0000000;0.0000000;0.0000002;-0.0000000;0.0000000;0.0000000;0.0000001;0.0000006;0.0000000;0.0000000;0.0000002;0.0000178;-0.0000000;-0.0000000;-0.0000000;-0.0000000;-0.0000000;-0.0000000;0.0000000;-0.0000000;0.0000000;0.0000000;-0.0000000;-0.0000000;0.0000000;0.0000000;-0.00…
0.5;4.9;3.4;0.000772526799;-0.0000000;-0.0000000;-0.0000000;-0.0000000;-0.0000000;-0.0000000;0.0000001;0.0000000;0.0000001;-0.0000000;0.0000000;0.0000002;-0.0000000;0.0000000;0.0000000;0.0000001;0.0000005;0.0000000;0.0000000;0.0000001;0.0000151;-0.0000000;-0.0000000;-0.0000000;-0.0000000;-0.0000000;-0.0000000;0.0000000;-0.0000000;0.0000000;0.0000000;-0.0000000;-0.0000000;0.0000000;0.0000000;-0.00…
0.5;5.0;3.4;0.000653855937;-0.0000000;-0.0000000;-0.0000000;-0.0000000;-0.0000000;-0.0000000;0.0000001;0.0000000;0.0000001;-0.0000000;0.0000000;0.0000001;-0.0000000;0.0000000;0.0000000;0.0000000;0.0000004;0.0000000;0.0000000;0.0000001;0.0000128;-0.0000000;-0.0000000;-0.0000000;-0.0000000;-0.0000000;-0.0000000;0.0000000;-0.0000000;0.0000000;0.0000000;-0.0000000;0.0000000;0.0000000;0.0000000;-0.000…
0.5;5.1;3.4;0.000550885858;-0.0000000;-0.0000000;-0.0000000;-0.0000000;-0.0000000;-0.0000000;0.0000001;0.0000000;0.0000001;-0.0000000;0.0000000;0.0000001;-0.0000000;0.0000000;0.0000000;0.0000000;0.0000003;0.0000000;0.0000000;0.0000001;0.0000107;-0.0000000;-0.0000000;-0.0000000;-0.0000000;-0.0000000;-0.0000000;0.0000000;-0.0000000;0.0000000;0.0000000;-0.0000000;0.0000000;0.0000000;0.0000000;-0.000…
0.5;5.2;3.4;0.000462029300;-0.0000000;-0.0000000;-0.0000000;-0.0000000;-0.0000000;-0.0000000;0.0000001;0.0000000;0.0000001;-0.0000000;0.0000000;0.0000001;-0.0000000;0.0000000;0.0000000;0.0000000;0.0000003;0.0000000;0.0000000;0.0000001;0.0000090;-0.0000000;-0.0000000;-0.0000000;-0.0000000;-0.0000000;-0.0000000;0.0000000;-0.0000000;0.0000000;0.0000000;-0.0000000;0.0000000;0.0000000;0.0000000;-0.000…
0.5;5.3;3.4;0.000385760985;-0.0000000;-0.0000000;-0.0000000;-0.0000000;-0.0000000;-0.0000000;0.0000001;0.0000000;0.0000001;-0.0000000;0.0000000;0.0000001;-0.0000000;0.0000000;0.0000000;0.0000000;0.0000002;0.0000000;0.0000000;0.0000001;0.0000075;-0.0000000;-0.0000000;-0.0000000;-0.0000000;-0.0000000;-0.0000000;0.0000000;-0.0000000;0.0000000;0.0000000;-0.0000000;0.0000000;0.0000000;0.0000000;-0.000…
0.5;5.4;3.4;0.000320638478;-0.0000000;-0.0000000;-0.0000000;-0.0000000;-0.0000000;-0.0000000;0.0000000;0.0000000;0.0000001;-0.0000000;0.0000000;0.0000001;-0.0000000;0.0000000;0.0000000;0.0000000;0.0000002;0.0000000;-0.0000000;0.0000000;0.0000062;-0.0000000;-0.0000000;-0.0000000;-0.0000000;-0.0000000;-0.0000000;0.0000000;-0.0000000;0.0000000;0.0000000;-0.0000000;0.0000000;0.0000000;0.0000000;-0.00…
0.5;5.5;3.4;0.000265316452;-0.0000000;-0.0000000;-0.0000000;-0.0000000;-0.0000000;-0.0000000;0.0000000;0.0000000;0.0000001;-0.0000000;0.0000000;0.0000000;-0.0000000;0.0000000;0.0000000;0.0000000;0.0000001;0.0000000;-0.0000000;0.0000000;0.0000052;-0.0000000;-0.0000000;-0.0000000;-0.0000000;-0.0000000;-0.0000000;0.0000000;-0.0000000;0.0000000;0.0000000;-0.0000000;0.0000000;0.0000000;0.0000000;-0.00…
0.5;5.6;3.4;0.000218555363;-0.0000000;-0.0000000;-0.0000000;-0.0000000;-0.0000000;-0.0000000;0.0000000;0.0000000;0.0000001;-0.0000000;0.0000000;0.0000000;0.0000000;0.0000000;0.0000000;0.0000000;0.0000001;0.0000000;-0.0000000;0.0000000;0.0000043;-0.0000000;-0.0000000;-0.0000000;-0.0000000;-0.0000000;-0.0000000;0.0000000;-0.0000000;0.0000000;0.0000000;-0.0000000;0.0000000;0.0000000;0.0000000;-0.000…
0.5;5.7;3.4;0.000179225474;-0.0000000;-0.0000000;-0.0000000;-0.0000000;-0.0000000;-0.0000000;0.0000000;0.0000000;0.0000000;0.0000000;0.0000000;0.0000000;0.0000000;0.0000000;0.0000000;0.0000000;0.0000001;0.0000000;-0.0000000;0.0000000;0.0000035;0.0000000;-0.0000000;-0.0000000;-0.0000000;-0.0000000;-0.0000000;0.0000000;-0.0000000;0.0000000;0.0000000;-0.0000000;0.0000000;0.0000000;0.0000000;-0.00000…
0.5;5.8;3.4;0.000146307193;-0.0000000;-0.0000000;-0.0000000;-0.0000000;-0.0000000;-0.0000000;0.0000000;0.0000000;0.0000000;0.0000000;0.0000000;0.0000000;0.0000000;0.0000000;0.0000000;0.0000000;0.0000001;-0.0000000;-0.0000000;0.0000000;0.0000028;0.0000000;-0.0000000;-0.0000000;-0.0000000;-0.0000000;-0.0000000;0.0000000;-0.0000000;0.0000000;0.0000000;-0.0000000;0.0000000;0.0000000;0.0000000;-0.0000…
0.5;5.9;3.4;0.000118888553;-0.0000000;-0.0000000;-0.0000000;-0.0000000;-0.0000000;-0.0000000;0.0000000;0.0000000;0.0000000;0.0000000;0.0000000;0.0000000;0.0000000;0.0000000;0.0000000;0.0000000;0.0000000;-0.0000000;0.0000000;0.0000000;0.0000023;0.0000000;-0.0000000;-0.0000000;-0.0000000;-0.0000000;-0.0000000;0.0000000;-0.0000000;0.0000000;0.0000000;-0.0000000;0.0000000;0.0000000;0.0000000;-0.00000…
0.5;6.0;3.4;0.000096160586;-0.0000000;-0.0000000;-0.0000000;-0.0000000;-0.0000000;-0.0000000;0.0000000;0.0000000;0.0000000;0.0000000;0.0000000;0.0000000;0.0000000;0.0000000;0.0000000;0.0000000;0.0000000;-0.0000000;0.0000000;0.0000000;0.0000019;0.0000000;-0.0000000;-0.0000000;-0.0000000;-0.0000000;-0.0000000;0.0000000;-0.0000000;0.0000000;0.0000000;-0.0000000;0.0000000;0.0000000;0.0000000;-0.00000…
0.6;0.0;3.4;0.021311027337;-0.0000000;-0.0000000;-0.0000000;-0.0000000;-0.0000000;-0.0000000;-0.0000010;-0.0000001;-0.0000000;-0.0000000;-0.0000000;0.0000053;-0.0000000;-0.0000000;0.0000002;-0.0000000;0.0001168;-0.0000000;-0.0000000;0.0000318;-0.0000059;0.0000000;-0.0000000;-0.0000000;-0.0000000;-0.0000000;0.0000001;0.0000001;-0.0000000;0.0000000;-0.0000000;-0.0000001;0.0000000;-0.0000000;0.00000…
0.6;0.1;3.4;0.021243010537;-0.0000000;-0.0000000;-0.0000000;-0.0000000;-0.0000000;-0.0000000;-0.0000010;-0.0000001;-0.0000000;-0.0000000;-0.0000000;0.0000053;-0.0000000;-0.0000000;0.0000002;-0.0000000;0.0001165;-0.0000000;-0.0000000;0.0000317;-0.0000048;0.0000000;-0.0000000;-0.0000000;-0.0000000;-0.0000000;0.0000001;0.0000001;-0.0000000;0.0000000;-0.0000000;-0.0000001;0.0000000;-0.0000000;0.00000…
0.6;0.2;3.4;0.021041665000;-0.0000000;-0.0000000;-0.0000000;-0.0000000;-0.0000000;-0.0000000;-0.0000009;-0.0000001;-0.0000000;-0.0000000;-0.0000000;0.0000053;-0.0000000;-0.0000000;0.0000002;0.0000000;0.0001155;-0.0000000;-0.0000000;0.0000316;-0.0000017;0.0000000;-0.0000000;-0.0000000;-0.0000000;-0.0000000;0.0000001;0.0000001;-0.0000000;0.0000000;-0.0000000;-0.0000001;0.0000000;-0.0000000;0.000000…
0.6;0.3;3.4;0.020714911151;-0.0000000;-0.0000000;-0.0000000;-0.0000000;-0.0000000;-0.0000000;-0.0000009;-0.0000001;-0.0000001;-0.0000000;-0.0000000;0.0000053;-0.0000000;-0.0000000;0.0000002;0.0000000;0.0001139;0.0000000;-0.0000000;0.0000313;0.0000035;0.0000000;-0.0000000;-0.0000000;-0.0000000;-0.0000000;0.0000001;0.0000001;-0.0000000;0.0000000;0.0000000;-0.0000001;0.0000000;-0.0000000;0.0000001;-…
0.6;0.4;3.4;0.020275322288;-0.0000000;-0.0000000;-0.0000000;-0.0000000;-0.0000000;-0.0000000;-0.0000009;-0.0000001;-0.0000001;-0.0000000;-0.0000000;0.0000052;-0.0000000;-0.0000000;0.0000002;0.0000001;0.0001118;0.0000000;-0.0000000;0.0000309;0.0000106;0.0000000;-0.0000000;-0.0000000;-0.0000000;-0.0000000;0.0000001;0.0000001;-0.0000000;0.0000000;0.0000000;-0.0000001;-0.0000000;-0.0000000;0.0000001;…
0.6;0.5;3.4;0.019739249940;-0.0000000;-0.0000000;-0.0000000;-0.0000000;-0.0000000;-0.0000000;-0.0000009;-0.0000001;-0.0000001;-0.0000000;-0.0000000;0.0000052;-0.0000000;-0.0000000;0.0000002;0.0000001;0.0001091;0.0000000;-0.0000000;0.0000305;0.0000195;0.0000000;-0.0000000;-0.0000000;-0.0000000;-0.0000000;0.0000001;0.0000001;-0.0000000;0.0000000;0.0000000;-0.0000001;-0.0000000;-0.0000000;0.0000001;…
0.6;0.6;3.4;0.019125722833;-0.0000000;-0.0000000;-0.0000000;-0.0000000;-0.0000000;-0.0000000;-0.0000009;-0.0000001;-0.0000001;-0.0000000;-0.0000000;0.0000051;-0.0000000;-0.0000000;0.0000001;0.0000001;0.0001059;0.0000000;-0.0000000;0.0000299;0.0000299;0.0000000;-0.0000000;-0.0000000;-0.0000000;-0.0000000;0.0000001;0.0000001;-0.0000000;0.0000000;0.0000000;-0.0000001;-0.0000000;-0.0000000;0.0000001;…
0.6;0.7;3.4;0.018455222535;-0.0000000;-0.0000000;-0.0000000;-0.0000000;-0.0000000;-0.0000000;-0.0000009;-0.0000001;-0.0000002;-0.0000000;-0.0000000;0.0000050;-0.0000000;-0.0000000;0.0000001;0.0000002;0.0001024;0.0000001;-0.0000000;0.0000292;0.0000416;0.0000000;-0.0000000;-0.0000000;-0.0000000;-0.0000000;0.0000001;0.0000001;-0.0000000;0.0000000;0.0000000;-0.0000001;-0.0000000;-0.0000000;0.0000001;…
0.6;0.8;3.4;0.017748443414;-0.0000000;-0.0000000;-0.0000000;-0.0000000;-0.0000000;-0.0000000;-0.0000009;-0.0000001;-0.0000002;-0.0000000;-0.0000000;0.0000049;-0.0000000;-0.0000000;0.0000001;0.0000002;0.0000985;0.0000001;-0.0000000;0.0000285;0.0000545;0.0000000;-0.0000000;-0.0000000;-0.0000000;-0.0000000;0.0000001;0.0000001;-0.0000000;0.0000000;0.0000000;-0.0000001;-0.0000000;-0.0000000;0.0000001;…
0.6;0.9;3.4;0.017025136732;-0.0000000;-0.0000000;-0.0000000;-0.0000000;-0.0000000;-0.0000000;-0.0000009;-0.0000001;-0.0000002;-0.0000000;-0.0000000;0.0000049;-0.0000000;-0.0000000;0.0000001;0.0000002;0.0000944;0.0000001;-0.0000000;0.0000276;0.0000681;0.0000000;-0.0000000;-0.0000000;-0.0000000;-0.0000000;0.0000001;0.0000001;-0.0000000;0.0000000;0.0000000;-0.0000001;0.0000000;-0.0000000;0.0000002;-…
0.6;1.0;3.4;0.016303120901;-0.0000000;-0.0000000;-0.0000000;-0.0000000;-0.0000000;-0.0000000;-0.0000008;-0.0000001;-0.0000003;-0.0000000;-0.0000000;0.0000048;-0.0000000;-0.0000000;0.0000001;0.0000003;0.0000900;0.0000001;0.0000000;0.0000267;0.0000823;0.0000000;-0.0000000;-0.0000000;-0.0000000;-0.0000000;0.0000001;0.0000001;-0.0000000;0.0000000;0.0000000;-0.0000001;0.0000000;0.0000000;0.0000002;-0.…
0.6;1.1;3.4;0.015597515725;-0.0000000;-0.0000000;-0.0000000;-0.0000000;-0.0000000;-0.0000000;-0.0000008;-0.0000001;-0.0000003;-0.0000000;-0.0000000;0.0000047;-0.0000000;-0.0000000;0.0000001;0.0000003;0.0000856;0.0000001;0.0000000;0.0000257;0.0000967;0.0000000;-0.0000000;-0.0000000;-0.0000000;-0.0000000;0.0000001;0.0000001;-0.0000000;0.0000000;0.0000000;-0.0000001;0.0000001;0.0000000;0.0000002;-0.…
0.6;1.2;3.4;0.014920231867;-0.0000000;-0.0000000;-0.0000000;-0.0000000;-0.0000000;-0.0000000;-0.0000008;-0.0000001;-0.0000003;-0.0000000;-0.0000000;0.0000046;-0.0000000;-0.0000000;0.0000001;0.0000003;0.0000810;0.0000001;0.0000001;0.0000246;0.0001110;0.0000000;-0.0000000;-0.0000000;-0.0000000;-0.0000000;0.0000001;0.0000001;-0.0000000;0.0000000;0.0000000;-0.0000001;0.0000001;0.0000000;0.0000002;-0.…
0.6;1.3;3.4;0.014279721186;-0.0000000;-0.0000000;-0.0000000;-0.0000000;-0.0000000;-0.0000000;-0.0000008;-0.0000001;-0.0000003;-0.0000000;-0.0000000;0.0000045;-0.0000000;-0.0000000;0.0000001;0.0000003;0.0000765;0.0000001;0.0000001;0.0000235;0.0001249;0.0000000;-0.0000000;-0.0000000;-0.0000000;-0.0000000;0.0000001;0.0000001;-0.0000000;0.0000000;0.0000000;-0.0000001;0.0000002;0.0000000;0.0000002;-0.…
0.6;1.4;3.4;0.013680971920;-0.0000000;-0.0000000;-0.0000000;-0.0000000;-0.0000000;-0.0000000;-0.0000007;-0.0000001;-0.0000003;-0.0000000;-0.0000000;0.0000043;-0.0000000;-0.0000000;0.0000000;0.0000003;0.0000719;0.0000001;0.0000001;0.0000223;0.0001382;0.0000000;-0.0000000;-0.0000000;-0.0000000;-0.0000000;0.0000001;0.0000001;-0.0000000;-0.0000000;0.0000000;-0.0000001;0.0000003;0.0000000;0.0000002;-0…
0.6;1.5;3.4;0.013125716303;-0.0000000;-0.0000000;-0.0000000;-0.0000000;-0.0000000;-0.0000000;-0.0000007;-0.0000001;-0.0000004;-0.0000000;-0.0000000;0.0000042;-0.0000000;-0.0000000;0.0000000;0.0000003;0.0000674;0.0000001;0.0000002;0.0000211;0.0001505;-0.0000000;-0.0000000;-0.0000000;-0.0000000;-0.0000000;0.0000001;0.0000001;-0.0000000;-0.0000000;0.0000000;-0.0000001;0.0000003;0.0000000;0.0000002;-…
0.6;1.6;3.4;0.012612807790;-0.0000000;-0.0000000;-0.0000000;-0.0000000;-0.0000000;-0.0000000;-0.0000007;-0.0000001;-0.0000004;-0.0000000;-0.0000000;0.0000041;-0.0000000;-0.0000000;0.0000000;0.0000003;0.0000630;0.0000001;0.0000002;0.0000199;0.0001617;-0.0000000;-0.0000000;-0.0000000;-0.0000000;-0.0000000;0.0000000;0.0000001;-0.0000000;-0.0000000;0.0000000;-0.0000001;0.0000004;0.0000000;0.0000002;-…
0.6;1.7;3.4;0.012138720023;-0.0000000;-0.0000000;-0.0000000;-0.0000000;-0.0000000;-0.0000000;-0.0000006;-0.0000001;-0.0000004;-0.0000000;-0.0000000;0.0000040;-0.0000000;-0.0000000;0.0000000;0.0000003;0.0000586;0.0000001;0.0000003;0.0000186;0.0001714;-0.0000000;-0.0000000;-0.0000000;-0.0000000;-0.0000000;0.0000000;0.0000001;-0.0000000;-0.0000000;0.0000000;-0.0000001;0.0000005;0.0000000;0.0000002;-…
0.6;1.8;3.4;0.011698119341;-0.0000000;-0.0000000;-0.0000000;-0.0000000;-0.0000000;-0.0000000;-0.0000006;-0.0000000;-0.0000004;-0.0000001;-0.0000000;0.0000039;-0.0000000;0.0000000;0.0000000;0.0000003;0.0000544;0.0000001;0.0000003;0.0000173;0.0001796;-0.0000000;-0.0000000;-0.0000000;-0.0000000;-0.0000000;0.0000000;0.0000001;-0.0000000;-0.0000000;0.0000000;-0.0000001;0.0000005;0.0000000;0.0000002;-0…
0.6;1.9;3.4;0.011284465658;-0.0000000;-0.0000000;-0.0000000;-0.0000000;-0.0000000;-0.0000000;-0.0000005;-0.0000000;-0.0000003;-0.0000001;-0.0000000;0.0000037;-0.0000000;0.0000000;0.0000000;0.0000003;0.0000503;0.0000001;0.0000003;0.0000161;0.0001861;-0.0000000;-0.0000000;-0.0000000;-0.0000000;-0.0000000;0.0000000;0.0000001;-0.0000000;-0.0000000;0.0000000;-0.0000001;0.0000006;0.0000000;0.0000002;-0…
0.6;2.0;3.4;0.010890601897;-0.0000000;-0.0000000;-0.0000000;-0.0000000;-0.0000000;-0.0000000;-0.0000005;-0.0000000;-0.0000003;-0.0000001;-0.0000000;0.0000036;-0.0000000;0.0000000;0.0000000;0.0000003;0.0000463;0.0000001;0.0000004;0.0000149;0.0001908;-0.0000000;-0.0000000;-0.0000000;-0.0000000;-0.0000000;0.0000000;0.0000000;-0.0000000;-0.0000000;0.0000000;-0.0000001;0.0000006;0.0000000;0.0000002;-0…
0.6;2.1;3.4;0.010509298966;-0.0000000;-0.0000000;-0.0000000;-0.0000000;-0.0000000;-0.0000000;-0.0000005;-0.0000000;-0.0000003;-0.0000001;-0.0000000;0.0000035;-0.0000000;0.0000000;0.0000000;0.0000003;0.0000425;0.0000001;0.0000004;0.0000137;0.0001936;-0.0000000;-0.0000000;-0.0000000;-0.0000000;-0.0000000;0.0000000;0.0000000;-0.0000000;-0.0000000;0.0000000;-0.0000001;0.0000006;0.0000000;0.0000002;-0…
0.6;2.2;3.4;0.010133730679;-0.0000000;-0.0000000;-0.0000000;-0.0000000;-0.0000000;-0.0000000;-0.0000004;-0.0000000;-0.0000003;-0.0000001;-0.0000000;0.0000033;-0.0000000;0.0000000;0.0000000;0.0000003;0.0000388;0.0000001;0.0000005;0.0000125;0.0001946;-0.0000000;-0.0000000;-0.0000000;-0.0000000;-0.0000000;0.0000000;0.0000000;-0.0000000;-0.0000000;0.0000000;-0.0000001;0.0000007;0.0000000;0.0000002;-0…
0.6;2.3;3.4;0.009757860706;-0.0000000;-0.0000000;-0.0000000;-0.0000000;-0.0000000;-0.0000000;-0.0000004;-0.0000000;-0.0000003;-0.0000001;-0.0000000;0.0000032;-0.0000000;-0.0000000;0.0000000;0.0000004;0.0000353;0.0000001;0.0000005;0.0000114;0.0001937;-0.0000000;-0.0000000;-0.0000000;-0.0000000;-0.0000000;0.0000000;0.0000000;-0.0000000;-0.0000000;0.0000001;-0.0000001;0.0000007;0.0000000;0.0000002;-…
0.6;2.4;3.4;0.009376731108;-0.0000000;-0.0000000;-0.0000000;-0.0000000;-0.0000000;-0.0000000;-0.0000003;-0.0000000;-0.0000002;-0.0000001;-0.0000000;0.0000031;-0.0000000;-0.0000000;0.0000000;0.0000004;0.0000319;0.0000001;0.0000005;0.0000103;0.0001911;-0.0000000;-0.0000000;-0.0000000;-0.0000000;-0.0000000;0.0000000;0.0000000;-0.0000000;-0.0000000;0.0000001;-0.0000001;0.0000007;-0.0000000;0.0000002;…
0.6;2.5;3.4;0.008986649077;-0.0000000;-0.0000000;-0.0000000;-0.0000000;-0.0000000;-0.0000000;-0.0000003;-0.0000000;-0.0000002;-0.0000001;-0.0000000;0.0000029;-0.0000000;-0.0000000;0.0000000;0.0000004;0.0000287;0.0000001;0.0000005;0.0000093;0.0001868;-0.0000000;-0.0000000;-0.0000000;-0.0000000;-0.0000000;0.0000000;0.0000000;-0.0000000;-0.0000000;0.0000001;-0.0000001;0.0000006;-0.0000000;0.0000002;…
0.6;2.6;3.4;0.008585274867;-0.0000000;-0.0000000;-0.0000000;-0.0000000;-0.0000000;-0.0000000;-0.0000002;-0.0000000;-0.0000002;-0.0000001;-0.0000000;0.0000028;0.0000000;-0.0000000;0.0000000;0.0000004;0.0000257;0.0000001;0.0000006;0.0000083;0.0001811;-0.0000000;-0.0000000;-0.0000000;-0.0000000;-0.0000000;0.0000000;0.0000000;-0.0000000;-0.0000000;0.0000001;-0.0000001;0.0000006;-0.0000000;0.0000002;-…
0.6;2.7;3.4;0.008171619331;-0.0000000;-0.0000000;-0.0000000;-0.0000000;-0.0000000;-0.0000000;-0.0000002;-0.0000000;-0.0000002;-0.0000001;-0.0000000;0.0000026;0.0000000;-0.0000000;0.0000000;0.0000004;0.0000229;0.0000001;0.0000006;0.0000074;0.0001741;-0.0000000;-0.0000000;-0.0000000;-0.0000000;-0.0000000;0.0000000;0.0000000;-0.0000000;-0.0000000;0.0000001;-0.0000001;0.0000006;-0.0000000;0.0000002;-…
0.6;2.8;3.4;0.007745963756;-0.0000000;-0.0000000;-0.0000000;-0.0000000;-0.0000000;-0.0000000;-0.0000002;-0.0000000;-0.0000001;-0.0000001;-0.0000000;0.0000025;0.0000000;-0.0000000;0.0000000;0.0000005;0.0000202;0.0000001;0.0000006;0.0000066;0.0001660;-0.0000000;-0.0000000;-0.0000000;-0.0000000;-0.0000000;0.0000000;0.0000000;-0.0000000;-0.0000000;0.0000001;-0.0000001;0.0000005;-0.0000000;0.0000002;-…
0.6;2.9;3.4;0.007309717639;-0.0000000;-0.0000000;-0.0000000;-0.0000000;-0.0000000;-0.0000000;-0.0000001;-0.0000000;-0.0000001;-0.0000001;-0.0000000;0.0000023;0.0000000;-0.0000000;0.0000000;0.0000005;0.0000178;0.0000001;0.0000006;0.0000058;0.0001570;-0.0000000;-0.0000000;-0.0000000;-0.0000000;-0.0000000;0.0000000;0.0000000;-0.0000000;-0.0000000;0.0000001;-0.0000001;0.0000005;-0.0000000;0.0000001;-…
0.6;3.0;3.4;0.006865231583;-0.0000000;-0.0000000;-0.0000000;-0.0000000;-0.0000000;-0.0000000;-0.0000001;-0.0000000;-0.0000001;-0.0000001;-0.0000000;0.0000022;0.0000000;-0.0000000;0.0000000;0.0000005;0.0000155;0.0000001;0.0000005;0.0000051;0.0001475;-0.0000000;-0.0000000;-0.0000000;-0.0000000;-0.0000000;0.0000000;0.0000000;-0.0000000;-0.0000000;0.0000001;-0.0000000;0.0000004;-0.0000000;0.0000001;-…
0.6;3.1;3.4;0.006415582680;-0.0000000;-0.0000000;-0.0000000;-0.0000000;-0.0000000;-0.0000000;-0.0000001;-0.0000000;-0.0000001;-0.0000001;-0.0000000;0.0000020;0.0000000;-0.0000000;0.0000000;0.0000005;0.0000135;0.0000001;0.0000005;0.0000045;0.0001374;-0.0000000;-0.0000000;-0.0000000;-0.0000000;-0.0000000;-0.0000000;0.0000000;-0.0000000;-0.0000000;0.0000001;-0.0000000;0.0000004;-0.0000000;0.0000001;…
0.6;3.2;3.4;0.005964348747;-0.0000000;-0.0000000;-0.0000000;-0.0000000;-0.0000000;-0.0000000;-0.0000000;-0.0000000;-0.0000000;-0.0000001;-0.0000000;0.0000018;0.0000000;-0.0000000;0.0000000;0.0000005;0.0000117;0.0000001;0.0000005;0.0000039;0.0001272;-0.0000000;-0.0000000;-0.0000000;-0.0000000;-0.0000000;-0.0000000;0.0000000;-0.0000000;-0.0000000;0.0000001;-0.0000000;0.0000003;-0.0000000;0.0000001;…
0.6;3.3;3.4;0.005515385797;-0.0000000;-0.0000000;-0.0000000;-0.0000000;-0.0000000;-0.0000000;0.0000000;-0.0000000;-0.0000000;-0.0000001;-0.0000000;0.0000017;0.0000000;0.0000000;0.0000000;0.0000005;0.0000100;0.0000001;0.0000005;0.0000034;0.0001169;-0.0000000;-0.0000000;-0.0000000;-0.0000000;-0.0000000;-0.0000000;0.0000000;-0.0000000;-0.0000000;0.0000001;-0.0000000;0.0000003;-0.0000000;0.0000001;-0…
0.6;3.4;3.4;0.005072620537;-0.0000000;-0.0000000;-0.0000000;-0.0000000;-0.0000000;-0.0000000;0.0000000;-0.0000000;0.0000000;-0.0000001;-0.0000000;0.0000015;0.0000000;0.0000000;0.0000000;0.0000005;0.0000085;0.0000001;0.0000005;0.0000029;0.0001068;-0.0000000;-0.0000000;-0.0000000;-0.0000000;-0.0000000;-0.0000000;0.0000000;-0.0000000;-0.0000000;0.0000001;-0.0000000;0.0000002;0.0000000;0.0000001;-0.0…
0.6;3.5;3.4;0.004639866797;-0.0000000;-0.0000000;-0.0000000;-0.0000000;-0.0000000;-0.0000000;0.0000000;-0.0000000;0.0000000;-0.0000001;0.0000000;0.0000014;0.0000000;0.0000000;0.0000000;0.0000004;0.0000072;0.0000001;0.0000004;0.0000025;0.0000969;-0.0000000;-0.0000000;-0.0000000;-0.0000000;-0.0000000;-0.0000000;0.0000000;-0.0000000;-0.0000000;0.0000001;-0.0000000;0.0000002;0.0000000;0.0000001;-0.00…
0.6;3.6;3.4;0.004220671828;-0.0000000;-0.0000000;-0.0000000;-0.0000000;-0.0000000;-0.0000000;0.0000001;0.0000000;0.0000000;-0.0000001;0.0000000;0.0000012;0.0000000;0.0000000;0.0000000;0.0000004;0.0000061;0.0000001;0.0000004;0.0000022;0.0000874;-0.0000000;-0.0000000;-0.0000000;-0.0000000;-0.0000000;-0.0000000;0.0000000;-0.0000000;0.0000000;0.0000001;-0.0000000;0.0000001;0.0000000;0.0000001;-0.0000…
0.6;3.7;3.4;0.003818195721;-0.0000000;-0.0000000;-0.0000000;-0.0000000;-0.0000000;-0.0000000;0.0000001;0.0000000;0.0000001;-0.0000001;0.0000000;0.0000011;0.0000000;0.0000000;0.0000000;0.0000004;0.0000051;0.0000001;0.0000003;0.0000018;0.0000785;-0.0000000;-0.0000000;-0.0000000;-0.0000000;-0.0000000;-0.0000000;0.0000000;-0.0000000;0.0000000;0.0000001;-0.0000000;0.0000001;0.0000000;0.0000001;-0.0000…
0.6;3.8;3.4;0.003435124794;-0.0000000;-0.0000000;-0.0000000;-0.0000000;-0.0000000;-0.0000000;0.0000001;0.0000000;0.0000001;-0.0000001;0.0000000;0.0000010;0.0000000;0.0000000;0.0000000;0.0000003;0.0000043;0.0000001;0.0000003;0.0000016;0.0000700;-0.0000000;-0.0000000;-0.0000000;-0.0000000;-0.0000000;-0.0000000;0.0000000;-0.0000000;0.0000000;0.0000001;-0.0000000;0.0000001;0.0000000;0.0000001;-0.0000…
0.6;3.9;3.4;0.003073617852;-0.0000000;-0.0000000;-0.0000000;-0.0000000;-0.0000000;-0.0000000;0.0000001;0.0000000;0.0000001;-0.0000001;0.0000000;0.0000008;0.0000000;0.0000000;0.0000000;0.0000003;0.0000036;0.0000001;0.0000003;0.0000013;0.0000621;-0.0000000;-0.0000000;-0.0000000;-0.0000000;-0.0000000;-0.0000000;0.0000000;-0.0000000;0.0000000;0.0000001;-0.0000000;0.0000001;0.0000000;0.0000001;-0.0000…
0.6;4.0;3.4;0.002735282730;-0.0000000;-0.0000000;-0.0000000;-0.0000000;-0.0000000;-0.0000000;0.0000001;0.0000000;0.0000001;-0.0000000;0.0000000;0.0000007;0.0000000;0.0000000;0.0000000;0.0000003;0.0000029;0.0000001;0.0000002;0.0000011;0.0000549;-0.0000000;-0.0000000;-0.0000000;-0.0000000;-0.0000000;-0.0000000;0.0000000;-0.0000000;0.0000000;0.0000001;-0.0000000;0.0000000;0.0000000;0.0000000;-0.0000…
0.6;4.1;3.4;0.002421179417;-0.0000000;-0.0000000;-0.0000000;-0.0000000;-0.0000000;-0.0000000;0.0000001;0.0000000;0.0000001;-0.0000000;0.0000000;0.0000006;0.0000000;0.0000000;0.0000000;0.0000002;0.0000024;0.0000001;0.0000002;0.0000009;0.0000483;-0.0000000;-0.0000000;-0.0000000;-0.0000000;-0.0000000;-0.0000000;0.0000000;-0.0000000;0.0000000;0.0000001;-0.0000000;0.0000000;0.0000000;0.0000000;-0.0000…
0.6;4.2;3.4;0.002131845378;-0.0000000;-0.0000000;-0.0000000;-0.0000000;-0.0000000;-0.0000000;0.0000001;0.0000000;0.0000001;-0.0000000;0.0000000;0.0000005;0.0000000;0.0000000;0.0000000;0.0000002;0.0000020;0.0000000;0.0000002;0.0000008;0.0000423;-0.0000000;-0.0000000;-0.0000000;-0.0000000;-0.0000000;-0.0000000;0.0000000;-0.0000000;0.0000000;0.0000001;-0.0000000;0.0000000;0.0000000;0.0000000;-0.0000…
0.6;4.3;3.4;0.001867338322;-0.0000000;-0.0000000;-0.0000000;-0.0000000;-0.0000000;-0.0000000;0.0000001;0.0000000;0.0000001;-0.0000000;0.0000000;0.0000005;0.0000000;0.0000000;0.0000000;0.0000002;0.0000016;0.0000000;0.0000001;0.0000007;0.0000368;-0.0000000;-0.0000000;-0.0000000;-0.0000000;-0.0000000;-0.0000000;0.0000000;-0.0000000;0.0000000;0.0000001;-0.0000000;0.0000000;0.0000000;0.0000000;-0.0000…
0.6;4.4;3.4;0.001627291568;-0.0000000;-0.0000000;-0.0000000;-0.0000000;-0.0000000;-0.0000000;0.0000001;0.0000000;0.0000001;-0.0000000;0.0000000;0.0000004;0.0000000;0.0000000;0.0000000;0.0000001;0.0000013;0.0000000;0.0000001;0.0000005;0.0000319;-0.0000000;-0.0000000;-0.0000000;-0.0000000;-0.0000000;-0.0000000;0.0000000;-0.0000000;0.0000000;0.0000001;-0.0000000;0.0000000;0.0000000;0.0000000;-0.0000…
0.6;4.5;3.4;0.001410977392;-0.0000000;-0.0000000;-0.0000000;-0.0000000;-0.0000000;-0.0000000;0.0000001;0.0000000;0.0000001;-0.0000000;0.0000000;0.0000003;-0.0000000;0.0000000;0.0000000;0.0000001;0.0000011;0.0000000;0.0000001;0.0000004;0.0000276;-0.0000000;-0.0000000;-0.0000000;-0.0000000;-0.0000000;-0.0000000;0.0000000;-0.0000000;0.0000000;0.0000000;-0.0000000;-0.0000000;0.0000000;0.0000000;-0.00…
0.6;4.6;3.4;0.001217374090;-0.0000000;-0.0000000;-0.0000000;-0.0000000;-0.0000000;-0.0000000;0.0000001;0.0000000;0.0000001;-0.0000000;0.0000000;0.0000003;-0.0000000;0.0000000;0.0000000;0.0000001;0.0000009;0.0000000;0.0000001;0.0000004;0.0000237;-0.0000000;-0.0000000;-0.0000000;-0.0000000;-0.0000000;-0.0000000;0.0000000;-0.0000000;0.0000000;0.0000000;-0.0000000;-0.0000000;0.0000000;0.0000000;-0.00…
0.6;4.7;3.4;0.001045233069;-0.0000000;-0.0000000;-0.0000000;-0.0000000;-0.0000000;-0.0000000;0.0000001;0.0000000;0.0000001;-0.0000000;0.0000000;0.0000002;-0.0000000;0.0000000;0.0000000;0.0000001;0.0000007;0.0000000;0.0000000;0.0000003;0.0000203;-0.0000000;-0.0000000;-0.0000000;-0.0000000;-0.0000000;-0.0000000;0.0000000;-0.0000000;0.0000000;0.0000000;-0.0000000;-0.0000000;0.0000000;0.0000000;-0.00…
0.6;4.8;3.4;0.000893142967;-0.0000000;-0.0000000;-0.0000000;-0.0000000;-0.0000000;-0.0000000;0.0000001;0.0000000;0.0000001;-0.0000000;0.0000000;0.0000002;-0.0000000;0.0000000;0.0000000;0.0000001;0.0000006;0.0000000;0.0000000;0.0000002;0.0000174;-0.0000000;-0.0000000;-0.0000000;-0.0000000;-0.0000000;-0.0000000;0.0000000;-0.0000000;0.0000000;0.0000000;-0.0000000;-0.0000000;0.0000000;0.0000000;-0.00…
0.6;4.9;3.4;0.000759588490;-0.0000000;-0.0000000;-0.0000000;-0.0000000;-0.0000000;-0.0000000;0.0000001;0.0000000;0.0000001;-0.0000000;0.0000000;0.0000002;-0.0000000;0.0000000;0.0000000;0.0000001;0.0000005;0.0000000;0.0000000;0.0000002;0.0000147;-0.0000000;-0.0000000;-0.0000000;-0.0000000;-0.0000000;-0.0000000;0.0000000;-0.0000000;0.0000000;0.0000000;-0.0000000;0.0000000;0.0000000;0.0000000;-0.000…
0.6;5.0;3.4;0.000643002422;-0.0000000;-0.0000000;-0.0000000;-0.0000000;-0.0000000;-0.0000000;0.0000001;0.0000000;0.0000001;-0.0000000;0.0000000;0.0000001;-0.0000000;0.0000000;0.0000000;0.0000000;0.0000004;0.0000000;0.0000000;0.0000002;0.0000125;-0.0000000;-0.0000000;-0.0000000;-0.0000000;-0.0000000;-0.0000000;0.0000000;-0.0000000;0.0000000;0.0000000;-0.0000000;0.0000000;0.0000000;0.0000000;-0.000…
0.6;5.1;3.4;0.000541809923;-0.0000000;-0.0000000;-0.0000000;-0.0000000;-0.0000000;-0.0000000;0.0000001;0.0000000;0.0000001;-0.0000000;0.0000000;0.0000001;-0.0000000;0.0000000;0.0000000;0.0000000;0.0000003;0.0000000;0.0000000;0.0000001;0.0000105;-0.0000000;-0.0000000;-0.0000000;-0.0000000;-0.0000000;-0.0000000;0.0000000;-0.0000000;0.0000000;0.0000000;-0.0000000;0.0000000;0.0000000;0.0000000;-0.000…
0.6;5.2;3.4;0.000454464822;-0.0000000;-0.0000000;-0.0000000;-0.0000000;-0.0000000;-0.0000000;0.0000001;0.0000000;0.0000001;-0.0000000;0.0000000;0.0000001;-0.0000000;0.0000000;0.0000000;0.0000000;0.0000002;0.0000000;0.0000000;0.0000001;0.0000088;-0.0000000;-0.0000000;-0.0000000;-0.0000000;-0.0000000;-0.0000000;0.0000000;-0.0000000;0.0000000;0.0000000;-0.0000000;0.0000000;0.0000000;0.0000000;-0.000…
0.6;5.3;3.4;0.000379478100;-0.0000000;-0.0000000;-0.0000000;-0.0000000;-0.0000000;-0.0000000;0.0000001;0.0000000;0.0000001;-0.0000000;0.0000000;0.0000001;-0.0000000;0.0000000;0.0000000;0.0000000;0.0000002;0.0000000;0.0000000;0.0000001;0.0000074;-0.0000000;-0.0000000;-0.0000000;-0.0000000;-0.0000000;-0.0000000;0.0000000;-0.0000000;0.0000000;0.0000000;-0.0000000;0.0000000;0.0000000;0.0000000;-0.000…
0.6;5.4;3.4;0.000315439102;-0.0000000;-0.0000000;-0.0000000;-0.0000000;-0.0000000;-0.0000000;0.0000000;0.0000000;0.0000001;-0.0000000;0.0000000;0.0000001;-0.0000000;0.0000000;0.0000000;0.0000000;0.0000002;0.0000000;-0.0000000;0.0000001;0.0000061;-0.0000000;-0.0000000;-0.0000000;-0.0000000;-0.0000000;-0.0000000;0.0000000;-0.0000000;0.0000000;0.0000000;-0.0000000;0.0000000;0.0000000;0.0000000;-0.00…
0.6;5.5;3.4;0.000261030249;-0.0000000;-0.0000000;-0.0000000;-0.0000000;-0.0000000;-0.0000000;0.0000000;0.0000000;0.0000001;-0.0000000;0.0000000;0.0000000;-0.0000000;0.0000000;0.0000000;0.0000000;0.0000001;0.0000000;-0.0000000;0.0000001;0.0000051;-0.0000000;-0.0000000;-0.0000000;-0.0000000;-0.0000000;-0.0000000;0.0000000;-0.0000000;0.0000000;0.0000000;-0.0000000;0.0000000;0.0000000;0.0000000;-0.00…
0.6;5.6;3.4;0.000215036168;-0.0000000;-0.0000000;-0.0000000;-0.0000000;-0.0000000;-0.0000000;0.0000000;0.0000000;0.0000001;0.0000000;0.0000000;0.0000000;0.0000000;0.0000000;0.0000000;0.0000000;0.0000001;0.0000000;-0.0000000;0.0000000;0.0000042;-0.0000000;-0.0000000;-0.0000000;-0.0000000;-0.0000000;-0.0000000;0.0000000;-0.0000000;0.0000000;0.0000000;-0.0000000;0.0000000;0.0000000;0.0000000;-0.0000…
0.6;5.7;3.4;0.000176348158;-0.0000000;-0.0000000;-0.0000000;-0.0000000;-0.0000000;-0.0000000;0.0000000;0.0000000;0.0000000;0.0000000;0.0000000;0.0000000;0.0000000;0.0000000;0.0000000;0.0000000;0.0000001;0.0000000;-0.0000000;0.0000000;0.0000034;-0.0000000;-0.0000000;-0.0000000;-0.0000000;-0.0000000;-0.0000000;0.0000000;-0.0000000;0.0000000;0.0000000;-0.0000000;0.0000000;0.0000000;0.0000000;-0.0000…
0.6;5.8;3.4;0.000143964922;-0.0000000;-0.0000000;-0.0000000;-0.0000000;-0.0000000;-0.0000000;0.0000000;0.0000000;0.0000000;0.0000000;0.0000000;0.0000000;0.0000000;0.0000000;0.0000000;0.0000000;0.0000001;0.0000000;-0.0000000;0.0000000;0.0000028;0.0000000;-0.0000000;-0.0000000;-0.0000000;-0.0000000;-0.0000000;0.0000000;-0.0000000;0.0000000;0.0000000;-0.0000000;0.0000000;0.0000000;0.0000000;-0.00000…
0.6;5.9;3.4;0.000116990400;-0.0000000;-0.0000000;-0.0000000;-0.0000000;-0.0000000;-0.0000000;0.0000000;0.0000000;0.0000000;0.0000000;0.0000000;0.0000000;0.0000000;0.0000000;0.0000000;0.0000000;0.0000000;-0.0000000;0.0000000;0.0000000;0.0000022;0.0000000;-0.0000000;-0.0000000;-0.0000000;-0.0000000;-0.0000000;0.0000000;-0.0000000;0.0000000;0.0000000;-0.0000000;0.0000000;0.0000000;0.0000000;-0.00000…
0.6;6.0;3.4;0.000094629440;-0.0000000;-0.0000000;-0.0000000;-0.0000000;-0.0000000;-0.0000000;0.0000000;0.0000000;0.0000000;0.0000000;0.0000000;0.0000000;0.0000000;0.0000000;0.0000000;0.0000000;0.0000000;-0.0000000;0.0000000;0.0000000;0.0000018;0.0000000;-0.0000000;-0.0000000;-0.0000000;-0.0000000;-0.0000000;0.0000000;-0.0000000;0.0000000;0.0000000;-0.0000000;0.0000000;0.0000000;0.0000000;-0.00000…
0.7;0.0;3.4;0.020459085581;-0.0000000;-0.0000000;-0.0000000;-0.0000000;-0.0000000;-0.0000000;-0.0000009;-0.0000002;-0.0000000;-0.0000000;-0.0000000;0.0000052;-0.0000000;-0.0000000;0.0000002;-0.0000000;0.0001127;-0.0000000;0.0000000;0.0000443;-0.0000057;0.0000000;-0.0000000;-0.0000000;-0.0000000;-0.0000000;0.0000002;0.0000001;-0.0000000;0.0000000;-0.0000000;-0.0000001;0.0000000;-0.0000000;0.000000…
0.7;0.1;3.4;0.020396984945;-0.0000000;-0.0000000;-0.0000000;-0.0000000;-0.0000000;-0.0000000;-0.0000009;-0.0000002;-0.0000000;-0.0000000;-0.0000000;0.0000052;-0.0000000;-0.0000000;0.0000002;-0.0000000;0.0001124;-0.0000000;0.0000000;0.0000443;-0.0000047;0.0000000;-0.0000000;-0.0000000;-0.0000000;-0.0000000;0.0000002;0.0000001;-0.0000000;0.0000000;-0.0000000;-0.0000001;0.0000000;-0.0000000;0.000000…
0.7;0.2;3.4;0.020213110343;-0.0000000;-0.0000000;-0.0000000;-0.0000000;-0.0000000;-0.0000000;-0.0000009;-0.0000002;-0.0000000;-0.0000000;-0.0000000;0.0000052;-0.0000000;-0.0000000;0.0000002;0.0000000;0.0001114;-0.0000000;0.0000000;0.0000440;-0.0000016;0.0000000;-0.0000000;-0.0000000;-0.0000000;-0.0000000;0.0000001;0.0000001;-0.0000000;0.0000000;-0.0000000;-0.0000001;0.0000000;-0.0000000;0.0000001…
0.7;0.3;3.4;0.019914569495;-0.0000000;-0.0000000;-0.0000000;-0.0000000;-0.0000000;-0.0000000;-0.0000009;-0.0000002;-0.0000000;-0.0000000;-0.0000000;0.0000052;-0.0000000;-0.0000000;0.0000002;0.0000000;0.0001100;0.0000000;-0.0000000;0.0000437;0.0000035;0.0000000;-0.0000000;-0.0000000;-0.0000000;-0.0000000;0.0000001;0.0000001;-0.0000000;0.0000000;0.0000000;-0.0000001;0.0000000;-0.0000000;0.0000001;-…
0.7;0.4;3.4;0.019512645653;-0.0000000;-0.0000000;-0.0000000;-0.0000000;-0.0000000;-0.0000000;-0.0000009;-0.0000002;-0.0000001;-0.0000000;-0.0000000;0.0000051;-0.0000000;-0.0000000;0.0000002;0.0000001;0.0001079;0.0000000;-0.0000000;0.0000432;0.0000104;0.0000000;-0.0000000;-0.0000000;-0.0000000;-0.0000000;0.0000001;0.0000001;-0.0000000;0.0000000;0.0000000;-0.0000001;0.0000000;-0.0000000;0.0000002;-…
0.7;0.5;3.4;0.019022012799;-0.0000000;-0.0000000;-0.0000000;-0.0000000;-0.0000000;-0.0000000;-0.0000009;-0.0000002;-0.0000001;-0.0000000;-0.0000000;0.0000051;-0.0000000;-0.0000000;0.0000002;0.0000001;0.0001054;0.0000000;-0.0000000;0.0000425;0.0000190;0.0000000;-0.0000000;-0.0000000;-0.0000000;-0.0000000;0.0000001;0.0000001;-0.0000000;0.0000000;0.0000000;-0.0000001;-0.0000000;-0.0000000;0.0000002;…
0.7;0.6;3.4;0.018459747649;-0.0000000;-0.0000000;-0.0000000;-0.0000000;-0.0000000;-0.0000000;-0.0000009;-0.0000002;-0.0000001;-0.0000000;-0.0000000;0.0000050;-0.0000000;-0.0000000;0.0000002;0.0000001;0.0001024;0.0000001;-0.0000000;0.0000417;0.0000292;0.0000000;-0.0000000;-0.0000000;-0.0000000;-0.0000000;0.0000001;0.0000001;-0.0000000;0.0000000;0.0000000;-0.0000001;-0.0000000;-0.0000000;0.0000002;…
0.7;0.7;3.4;0.017844231057;-0.0000000;-0.0000000;-0.0000000;-0.0000000;-0.0000000;-0.0000000;-0.0000009;-0.0000001;-0.0000001;-0.0000000;-0.0000000;0.0000050;-0.0000000;-0.0000000;0.0000002;0.0000002;0.0000990;0.0000001;-0.0000000;0.0000407;0.0000407;0.0000000;-0.0000000;-0.0000000;-0.0000000;-0.0000000;0.0000001;0.0000001;-0.0000000;0.0000000;0.0000000;-0.0000001;-0.0000000;-0.0000000;0.0000002;…
0.7;0.8;3.4;0.017194035583;-0.0000000;-0.0000000;-0.0000000;-0.0000000;-0.0000000;-0.0000000;-0.0000009;-0.0000001;-0.0000002;-0.0000000;-0.0000000;0.0000049;-0.0000000;-0.0000000;0.0000001;0.0000002;0.0000953;0.0000001;-0.0000000;0.0000397;0.0000532;0.0000000;-0.0000000;-0.0000000;-0.0000000;-0.0000000;0.0000001;0.0000001;-0.0000000;0.0000000;0.0000000;-0.0000001;-0.0000000;-0.0000000;0.0000002;…
0.7;0.9;3.4;0.016526889079;-0.0000000;-0.0000000;-0.0000000;-0.0000000;-0.0000000;-0.0000000;-0.0000008;-0.0000001;-0.0000002;-0.0000000;-0.0000000;0.0000048;-0.0000000;-0.0000000;0.0000001;0.0000002;0.0000914;0.0000001;-0.0000000;0.0000385;0.0000665;0.0000000;-0.0000000;-0.0000000;-0.0000000;-0.0000000;0.0000001;0.0000001;-0.0000000;0.0000000;0.0000000;-0.0000001;-0.0000000;0.0000000;0.0000002;0…
0.7;1.0;3.4;0.015858788206;-0.0000000;-0.0000000;-0.0000000;-0.0000000;-0.0000000;-0.0000000;-0.0000008;-0.0000001;-0.0000002;-0.0000000;-0.0000000;0.0000047;-0.0000000;-0.0000000;0.0000001;0.0000002;0.0000873;0.0000001;-0.0000000;0.0000371;0.0000803;0.0000000;-0.0000000;-0.0000000;-0.0000000;-0.0000000;0.0000001;0.0000001;-0.0000000;0.0000000;0.0000000;-0.0000001;0.0000000;0.0000000;0.0000002;0.…
0.7;1.1;3.4;0.015203314035;-0.0000000;-0.0000000;-0.0000000;-0.0000000;-0.0000000;-0.0000000;-0.0000008;-0.0000001;-0.0000003;-0.0000000;-0.0000000;0.0000046;-0.0000000;-0.0000000;0.0000001;0.0000003;0.0000830;0.0000001;0.0000000;0.0000357;0.0000943;0.0000000;-0.0000000;-0.0000000;-0.0000000;-0.0000000;0.0000001;0.0000001;-0.0000000;0.0000000;0.0000000;-0.0000001;0.0000000;0.0000000;0.0000002;-0.…
0.7;1.2;3.4;0.014571177752;-0.0000000;-0.0000000;-0.0000000;-0.0000000;-0.0000000;-0.0000000;-0.0000008;-0.0000001;-0.0000003;-0.0000000;-0.0000000;0.0000045;-0.0000000;-0.0000000;0.0000001;0.0000003;0.0000786;0.0000001;0.0000000;0.0000342;0.0001082;0.0000000;-0.0000000;-0.0000000;-0.0000000;-0.0000000;0.0000001;0.0000001;-0.0000000;0.0000000;0.0000000;-0.0000001;0.0000001;0.0000000;0.0000002;-0.…
0.7;1.3;3.4;0.013970001403;-0.0000000;-0.0000000;-0.0000000;-0.0000000;-0.0000000;-0.0000000;-0.0000007;-0.0000001;-0.0000003;-0.0000000;-0.0000000;0.0000044;-0.0000000;-0.0000000;0.0000001;0.0000003;0.0000742;0.0000001;0.0000001;0.0000326;0.0001218;-0.0000000;-0.0000000;-0.0000000;-0.0000000;-0.0000000;0.0000001;0.0000001;-0.0000000;0.0000000;0.0000000;-0.0000001;0.0000001;0.0000000;0.0000002;-0…
0.7;1.4;3.4;0.013404318754;-0.0000000;-0.0000000;-0.0000000;-0.0000000;-0.0000000;-0.0000000;-0.0000007;-0.0000001;-0.0000003;-0.0000000;-0.0000000;0.0000043;-0.0000000;-0.0000000;0.0000001;0.0000003;0.0000698;0.0000001;0.0000001;0.0000310;0.0001346;-0.0000000;-0.0000000;-0.0000000;-0.0000000;-0.0000000;0.0000001;0.0000001;-0.0000000;-0.0000000;0.0000000;-0.0000001;0.0000002;0.0000000;0.0000002;-…
0.7;1.5;3.4;0.012875766547;-0.0000000;-0.0000000;-0.0000000;-0.0000000;-0.0000000;-0.0000000;-0.0000007;-0.0000001;-0.0000003;-0.0000000;-0.0000000;0.0000042;-0.0000000;-0.0000000;0.0000001;0.0000003;0.0000655;0.0000001;0.0000001;0.0000293;0.0001466;-0.0000000;-0.0000000;-0.0000000;-0.0000000;-0.0000000;0.0000001;0.0000001;-0.0000000;-0.0000000;0.0000000;-0.0000001;0.0000002;0.0000000;0.0000002;-…
0.7;1.6;3.4;0.012383426855;-0.0000000;-0.0000000;-0.0000000;-0.0000000;-0.0000000;-0.0000000;-0.0000006;-0.0000001;-0.0000003;-0.0000000;-0.0000000;0.0000041;-0.0000000;-0.0000000;0.0000000;0.0000003;0.0000612;0.0000001;0.0000002;0.0000275;0.0001574;-0.0000000;-0.0000000;-0.0000000;-0.0000000;-0.0000000;0.0000001;0.0000001;-0.0000000;-0.0000000;0.0000000;-0.0000001;0.0000003;0.0000000;0.0000002;-…
0.7;1.7;3.4;0.011924276862;-0.0000000;-0.0000000;-0.0000000;-0.0000000;-0.0000000;-0.0000000;-0.0000006;-0.0000001;-0.0000003;-0.0000000;-0.0000000;0.0000039;-0.0000000;-0.0000000;0.0000000;0.0000003;0.0000570;0.0000001;0.0000002;0.0000258;0.0001669;-0.0000000;-0.0000000;-0.0000000;-0.0000000;-0.0000000;0.0000001;0.0000001;-0.0000000;-0.0000000;0.0000000;-0.0000001;0.0000003;0.0000000;0.0000002;-…
0.7;1.8;3.4;0.011493702170;-0.0000000;-0.0000000;-0.0000000;-0.0000000;-0.0000000;-0.0000000;-0.0000006;-0.0000001;-0.0000003;-0.0000000;-0.0000000;0.0000038;-0.0000000;-0.0000000;0.0000000;0.0000003;0.0000529;0.0000001;0.0000002;0.0000240;0.0001748;-0.0000000;-0.0000000;-0.0000000;-0.0000000;-0.0000000;0.0000001;0.0000001;-0.0000000;-0.0000000;0.0000000;-0.0000001;0.0000004;0.0000000;0.0000002;-…
0.7;1.9;3.4;0.011086032834;-0.0000000;-0.0000000;-0.0000000;-0.0000000;-0.0000000;-0.0000000;-0.0000005;-0.0000000;-0.0000003;-0.0000000;-0.0000000;0.0000037;-0.0000000;-0.0000000;0.0000000;0.0000003;0.0000489;0.0000001;0.0000003;0.0000223;0.0001810;-0.0000000;-0.0000000;-0.0000000;-0.0000000;-0.0000000;0.0000000;0.0000000;-0.0000000;-0.0000000;0.0000000;-0.0000001;0.0000004;0.0000000;0.0000002;-…
0.7;2.0;3.4;0.010695066469;-0.0000000;-0.0000000;-0.0000000;-0.0000000;-0.0000000;-0.0000000;-0.0000005;-0.0000000;-0.0000003;-0.0000001;-0.0000000;0.0000036;-0.0000000;-0.0000000;0.0000000;0.0000003;0.0000450;0.0000001;0.0000003;0.0000205;0.0001855;-0.0000000;-0.0000000;-0.0000000;-0.0000000;-0.0000000;0.0000000;0.0000000;-0.0000000;-0.0000000;0.0000000;-0.0000001;0.0000005;0.0000000;0.0000002;-…
0.7;2.1;3.4;0.010314549284;-0.0000000;-0.0000000;-0.0000000;-0.0000000;-0.0000000;-0.0000000;-0.0000005;-0.0000000;-0.0000003;-0.0000001;-0.0000000;0.0000034;-0.0000000;-0.0000000;0.0000000;0.0000003;0.0000413;0.0000001;0.0000004;0.0000189;0.0001882;-0.0000000;-0.0000000;-0.0000000;-0.0000000;-0.0000000;0.0000000;0.0000000;-0.0000000;-0.0000000;0.0000000;-0.0000001;0.0000005;0.0000000;0.0000002;-…
0.7;2.2;3.4;0.009938592897;-0.0000000;-0.0000000;-0.0000000;-0.0000000;-0.0000000;-0.0000000;-0.0000004;-0.0000000;-0.0000003;-0.0000001;-0.0000000;0.0000033;-0.0000000;-0.0000000;0.0000000;0.0000003;0.0000377;0.0000001;0.0000004;0.0000172;0.0001890;-0.0000000;-0.0000000;-0.0000000;-0.0000000;-0.0000000;0.0000000;0.0000000;-0.0000000;-0.0000000;0.0000000;-0.0000001;0.0000005;0.0000000;0.0000002;-…
0.7;2.3;3.4;0.009562011890;-0.0000000;-0.0000000;-0.0000000;-0.0000000;-0.0000000;-0.0000000;-0.0000004;-0.0000000;-0.0000003;-0.0000001;-0.0000000;0.0000032;-0.0000000;-0.0000000;0.0000000;0.0000003;0.0000342;0.0000001;0.0000004;0.0000157;0.0001881;-0.0000000;-0.0000000;-0.0000000;-0.0000000;-0.0000000;0.0000000;0.0000000;-0.0000000;-0.0000000;0.0000000;-0.0000001;0.0000005;-0.0000000;0.0000002;…
0.7;2.4;3.4;0.009180573879;-0.0000000;-0.0000000;-0.0000000;-0.0000000;-0.0000000;-0.0000000;-0.0000003;-0.0000000;-0.0000002;-0.0000001;-0.0000000;0.0000030;0.0000000;-0.0000000;0.0000000;0.0000004;0.0000310;0.0000001;0.0000005;0.0000142;0.0001856;-0.0000000;-0.0000000;-0.0000000;-0.0000000;-0.0000000;0.0000000;0.0000000;-0.0000000;-0.0000000;0.0000000;-0.0000001;0.0000005;-0.0000000;0.0000002;-…
0.7;2.5;3.4;0.008791160074;-0.0000000;-0.0000000;-0.0000000;-0.0000000;-0.0000000;-0.0000000;-0.0000003;-0.0000000;-0.0000002;-0.0000001;-0.0000000;0.0000029;0.0000000;-0.0000000;0.0000000;0.0000004;0.0000278;0.0000001;0.0000005;0.0000128;0.0001814;-0.0000000;-0.0000000;-0.0000000;-0.0000000;-0.0000000;0.0000000;0.0000000;-0.0000000;-0.0000000;0.0000000;-0.0000001;0.0000005;-0.0000000;0.0000002;-…
0.7;2.6;3.4;0.008391839826;-0.0000000;-0.0000000;-0.0000000;-0.0000000;-0.0000000;-0.0000000;-0.0000002;-0.0000000;-0.0000002;-0.0000001;-0.0000000;0.0000027;0.0000000;-0.0000000;0.0000000;0.0000004;0.0000249;0.0000001;0.0000005;0.0000115;0.0001758;-0.0000000;-0.0000000;-0.0000000;-0.0000000;-0.0000000;0.0000000;0.0000000;-0.0000000;-0.0000000;0.0000000;-0.0000001;0.0000005;-0.0000000;0.0000002;-…
0.7;2.7;3.4;0.007981867117;-0.0000000;-0.0000000;-0.0000000;-0.0000000;-0.0000000;-0.0000000;-0.0000002;-0.0000000;-0.0000002;-0.0000001;-0.0000000;0.0000026;0.0000000;-0.0000000;0.0000000;0.0000004;0.0000222;0.0000001;0.0000005;0.0000102;0.0001690;-0.0000000;-0.0000000;-0.0000000;-0.0000000;-0.0000000;0.0000000;0.0000000;-0.0000000;-0.0000000;0.0000001;-0.0000001;0.0000005;-0.0000000;0.0000001;-…
0.7;2.8;3.4;0.007561610370;-0.0000000;-0.0000000;-0.0000000;-0.0000000;-0.0000000;-0.0000000;-0.0000001;-0.0000000;-0.0000001;-0.0000001;-0.0000000;0.0000024;0.0000000;-0.0000000;0.0000000;0.0000004;0.0000196;0.0000001;0.0000005;0.0000091;0.0001611;-0.0000000;-0.0000000;-0.0000000;-0.0000000;-0.0000000;0.0000000;0.0000000;-0.0000000;-0.0000000;0.0000001;-0.0000001;0.0000004;-0.0000000;0.0000001;-…
0.7;2.9;3.4;0.007132429205;-0.0000000;-0.0000000;-0.0000000;-0.0000000;-0.0000000;-0.0000000;-0.0000001;-0.0000000;-0.0000001;-0.0000001;-0.0000000;0.0000023;0.0000000;-0.0000000;0.0000000;0.0000005;0.0000172;0.0000001;0.0000005;0.0000080;0.0001524;-0.0000000;-0.0000000;-0.0000000;-0.0000000;-0.0000000;0.0000000;0.0000000;-0.0000000;-0.0000000;0.0000001;-0.0000000;0.0000004;-0.0000000;0.0000001;-…
0.7;3.0;3.4;0.006696512755;-0.0000000;-0.0000000;-0.0000000;-0.0000000;-0.0000000;-0.0000000;-0.0000001;-0.0000000;-0.0000001;-0.0000001;-0.0000000;0.0000021;0.0000000;-0.0000000;0.0000000;0.0000005;0.0000151;0.0000001;0.0000005;0.0000070;0.0001431;-0.0000000;-0.0000000;-0.0000000;-0.0000000;-0.0000000;0.0000000;0.0000000;-0.0000000;-0.0000000;0.0000001;-0.0000000;0.0000003;-0.0000000;0.0000001;-…
0.7;3.1;3.4;0.006256694158;-0.0000000;-0.0000000;-0.0000000;-0.0000000;-0.0000000;-0.0000000;-0.0000000;-0.0000000;-0.0000001;-0.0000001;-0.0000000;0.0000020;0.0000000;-0.0000000;0.0000000;0.0000005;0.0000131;0.0000002;0.0000005;0.0000062;0.0001334;-0.0000000;-0.0000000;-0.0000000;-0.0000000;-0.0000000;-0.0000000;0.0000000;-0.0000000;-0.0000000;0.0000001;-0.0000000;0.0000003;-0.0000000;0.0000001;…
0.7;3.2;3.4;0.005816254816;-0.0000000;-0.0000000;-0.0000000;-0.0000000;-0.0000000;-0.0000000;-0.0000000;-0.0000000;-0.0000000;-0.0000001;-0.0000000;0.0000018;0.0000000;-0.0000000;0.0000000;0.0000005;0.0000113;0.0000002;0.0000005;0.0000054;0.0001235;-0.0000000;-0.0000000;-0.0000000;-0.0000000;-0.0000000;-0.0000000;0.0000000;-0.0000000;-0.0000000;0.0000001;-0.0000000;0.0000003;-0.0000000;0.0000001;…
0.7;3.3;3.4;0.005378730379;-0.0000000;-0.0000000;-0.0000000;-0.0000000;-0.0000000;-0.0000000;0.0000000;-0.0000000;-0.0000000;-0.0000001;-0.0000000;0.0000016;0.0000000;0.0000000;0.0000000;0.0000005;0.0000097;0.0000001;0.0000005;0.0000047;0.0001135;-0.0000000;-0.0000000;-0.0000000;-0.0000000;-0.0000000;-0.0000000;0.0000000;-0.0000000;-0.0000000;0.0000001;-0.0000000;0.0000002;0.0000000;0.0000001;-0.…
0.7;3.4;3.4;0.004947728308;-0.0000000;-0.0000000;-0.0000000;-0.0000000;-0.0000000;-0.0000000;0.0000000;-0.0000000;0.0000000;-0.0000001;0.0000000;0.0000015;0.0000000;0.0000000;0.0000000;0.0000004;0.0000083;0.0000001;0.0000004;0.0000040;0.0001037;-0.0000000;-0.0000000;-0.0000000;-0.0000000;-0.0000000;-0.0000000;0.0000000;-0.0000000;-0.0000000;0.0000001;-0.0000000;0.0000002;0.0000000;0.0000001;-0.00…
0.7;3.5;3.4;0.004526764545;-0.0000000;-0.0000000;-0.0000000;-0.0000000;-0.0000000;-0.0000000;0.0000000;0.0000000;0.0000000;-0.0000001;0.0000000;0.0000013;0.0000000;0.0000000;0.0000000;0.0000004;0.0000070;0.0000001;0.0000004;0.0000035;0.0000941;-0.0000000;-0.0000000;-0.0000000;-0.0000000;-0.0000000;-0.0000000;0.0000000;-0.0000000;-0.0000000;0.0000001;-0.0000000;0.0000001;0.0000000;0.0000001;-0.000…
0.7;3.6;3.4;0.004119124603;-0.0000000;-0.0000000;-0.0000000;-0.0000000;-0.0000000;-0.0000000;0.0000001;0.0000000;0.0000001;-0.0000001;0.0000000;0.0000012;0.0000000;0.0000000;0.0000000;0.0000004;0.0000059;0.0000001;0.0000004;0.0000030;0.0000849;-0.0000000;-0.0000000;-0.0000000;-0.0000000;-0.0000000;-0.0000000;0.0000000;-0.0000000;0.0000000;0.0000001;-0.0000000;0.0000001;0.0000000;0.0000001;-0.0000…
0.7;3.7;3.4;0.003727752210;-0.0000000;-0.0000000;-0.0000000;-0.0000000;-0.0000000;-0.0000000;0.0000001;0.0000000;0.0000001;-0.0000001;0.0000000;0.0000011;0.0000000;0.0000000;0.0000000;0.0000004;0.0000050;0.0000001;0.0000003;0.0000025;0.0000762;-0.0000000;-0.0000000;-0.0000000;-0.0000000;-0.0000000;-0.0000000;0.0000000;-0.0000000;0.0000000;0.0000001;-0.0000000;0.0000001;0.0000000;0.0000001;-0.0000…
0.7;3.8;3.4;0.003355166813;-0.0000000;-0.0000000;-0.0000000;-0.0000000;-0.0000000;-0.0000000;0.0000001;0.0000000;0.0000001;-0.0000001;0.0000000;0.0000009;0.0000000;0.0000000;0.0000000;0.0000003;0.0000041;0.0000001;0.0000003;0.0000021;0.0000680;-0.0000000;-0.0000000;-0.0000000;-0.0000000;-0.0000000;-0.0000000;0.0000000;-0.0000000;0.0000000;0.0000001;-0.0000000;0.0000001;0.0000000;0.0000001;-0.0000…
0.7;3.9;3.4;0.003003409626;-0.0000000;-0.0000000;-0.0000000;-0.0000000;-0.0000000;-0.0000000;0.0000001;0.0000000;0.0000001;-0.0000000;0.0000000;0.0000008;0.0000000;0.0000000;0.0000000;0.0000003;0.0000034;0.0000001;0.0000003;0.0000018;0.0000604;-0.0000000;-0.0000000;-0.0000000;-0.0000000;-0.0000000;-0.0000000;0.0000000;-0.0000000;0.0000000;0.0000001;-0.0000000;0.0000000;0.0000000;0.0000000;-0.0000…
0.7;4.0;3.4;0.002674016640;-0.0000000;-0.0000000;-0.0000000;-0.0000000;-0.0000000;-0.0000000;0.0000001;0.0000000;0.0000001;-0.0000000;0.0000000;0.0000007;0.0000000;0.0000000;0.0000000;0.0000003;0.0000029;0.0000001;0.0000002;0.0000015;0.0000534;-0.0000000;-0.0000000;-0.0000000;-0.0000000;-0.0000000;-0.0000000;0.0000000;-0.0000000;0.0000000;0.0000001;-0.0000000;0.0000000;0.0000000;0.0000000;-0.0000…
0.7;4.1;3.4;0.002368015959;-0.0000000;-0.0000000;-0.0000000;-0.0000000;-0.0000000;-0.0000000;0.0000001;0.0000000;0.0000001;-0.0000000;0.0000000;0.0000006;0.0000000;0.0000000;0.0000000;0.0000002;0.0000024;0.0000001;0.0000002;0.0000013;0.0000469;-0.0000000;-0.0000000;-0.0000000;-0.0000000;-0.0000000;-0.0000000;0.0000000;-0.0000000;0.0000000;0.0000001;-0.0000000;0.0000000;0.0000000;0.0000000;-0.0000…
0.7;4.2;3.4;0.002085946067;-0.0000000;-0.0000000;-0.0000000;-0.0000000;-0.0000000;-0.0000000;0.0000001;0.0000000;0.0000001;-0.0000000;0.0000000;0.0000005;0.0000000;0.0000000;0.0000000;0.0000002;0.0000019;0.0000001;0.0000002;0.0000011;0.0000411;-0.0000000;-0.0000000;-0.0000000;-0.0000000;-0.0000000;-0.0000000;0.0000000;-0.0000000;0.0000000;0.0000001;-0.0000000;0.0000000;0.0000000;0.0000000;-0.0000…
0.7;4.3;3.4;0.001827891150;-0.0000000;-0.0000000;-0.0000000;-0.0000000;-0.0000000;-0.0000000;0.0000001;0.0000000;0.0000001;-0.0000000;0.0000000;0.0000005;0.0000000;0.0000000;0.0000000;0.0000002;0.0000016;0.0000001;0.0000001;0.0000009;0.0000358;-0.0000000;-0.0000000;-0.0000000;-0.0000000;-0.0000000;-0.0000000;0.0000000;-0.0000000;0.0000000;0.0000000;-0.0000000;0.0000000;0.0000000;0.0000000;-0.0000…
0.7;4.4;3.4;0.001593529303;-0.0000000;-0.0000000;-0.0000000;-0.0000000;-0.0000000;-0.0000000;0.0000001;0.0000000;0.0000001;-0.0000000;0.0000000;0.0000004;0.0000000;0.0000000;0.0000000;0.0000001;0.0000013;0.0000000;0.0000001;0.0000007;0.0000311;-0.0000000;-0.0000000;-0.0000000;-0.0000000;-0.0000000;-0.0000000;0.0000000;-0.0000000;0.0000000;0.0000000;-0.0000000;-0.0000000;0.0000000;0.0000000;-0.000…
0.7;4.5;3.4;0.001382189452;-0.0000000;-0.0000000;-0.0000000;-0.0000000;-0.0000000;-0.0000000;0.0000001;0.0000000;0.0000001;-0.0000000;0.0000000;0.0000003;-0.0000000;0.0000000;0.0000000;0.0000001;0.0000011;0.0000000;0.0000001;0.0000006;0.0000269;-0.0000000;-0.0000000;-0.0000000;-0.0000000;-0.0000000;-0.0000000;0.0000000;-0.0000000;0.0000000;0.0000000;-0.0000000;-0.0000000;0.0000000;0.0000000;-0.00…
0.7;4.6;3.4;0.001192913015;-0.0000000;-0.0000000;-0.0000000;-0.0000000;-0.0000000;-0.0000000;0.0000001;0.0000000;0.0000001;-0.0000000;0.0000000;0.0000003;-0.0000000;0.0000000;0.0000000;0.0000001;0.0000009;0.0000000;0.0000001;0.0000005;0.0000231;-0.0000000;-0.0000000;-0.0000000;-0.0000000;-0.0000000;-0.0000000;0.0000000;-0.0000000;0.0000000;0.0000000;-0.0000000;-0.0000000;0.0000000;0.0000000;-0.00…
0.7;4.7;3.4;0.001024516724;-0.0000000;-0.0000000;-0.0000000;-0.0000000;-0.0000000;-0.0000000;0.0000001;0.0000000;0.0000001;-0.0000000;0.0000000;0.0000002;-0.0000000;0.0000000;0.0000000;0.0000001;0.0000007;0.0000000;0.0000000;0.0000004;0.0000198;-0.0000000;-0.0000000;-0.0000000;-0.0000000;-0.0000000;-0.0000000;0.0000000;-0.0000000;0.0000000;0.0000000;-0.0000000;-0.0000000;0.0000000;0.0000000;-0.00…
0.7;4.8;3.4;0.000875653558;-0.0000000;-0.0000000;-0.0000000;-0.0000000;-0.0000000;-0.0000000;0.0000001;0.0000000;0.0000001;-0.0000000;0.0000000;0.0000002;-0.0000000;0.0000000;0.0000000;0.0000001;0.0000006;0.0000000;0.0000000;0.0000003;0.0000169;-0.0000000;-0.0000000;-0.0000000;-0.0000000;-0.0000000;-0.0000000;0.0000000;-0.0000000;0.0000000;0.0000000;-0.0000000;-0.0000000;0.0000000;0.0000000;-0.00…
0.7;4.9;3.4;0.000744869411;-0.0000000;-0.0000000;-0.0000000;-0.0000000;-0.0000000;-0.0000000;0.0000001;0.0000000;0.0000001;-0.0000000;0.0000000;0.0000002;-0.0000000;0.0000000;0.0000000;0.0000001;0.0000005;0.0000000;0.0000000;0.0000003;0.0000144;-0.0000000;-0.0000000;-0.0000000;-0.0000000;-0.0000000;-0.0000000;0.0000000;-0.0000000;0.0000000;0.0000000;-0.0000000;0.0000000;0.0000000;0.0000000;-0.000…
0.7;5.0;3.4;0.000630653757;-0.0000000;-0.0000000;-0.0000000;-0.0000000;-0.0000000;-0.0000000;0.0000001;0.0000000;0.0000001;-0.0000000;0.0000000;0.0000001;-0.0000000;0.0000000;0.0000000;0.0000000;0.0000004;0.0000000;0.0000000;0.0000002;0.0000121;-0.0000000;-0.0000000;-0.0000000;-0.0000000;-0.0000000;-0.0000000;0.0000000;-0.0000000;0.0000000;0.0000000;-0.0000000;0.0000000;0.0000000;0.0000000;-0.000…
0.7;5.1;3.4;0.000531483265;-0.0000000;-0.0000000;-0.0000000;-0.0000000;-0.0000000;-0.0000000;0.0000001;0.0000000;0.0000001;-0.0000000;0.0000000;0.0000001;-0.0000000;0.0000000;0.0000000;0.0000000;0.0000003;0.0000000;0.0000000;0.0000002;0.0000102;-0.0000000;-0.0000000;-0.0000000;-0.0000000;-0.0000000;-0.0000000;0.0000000;-0.0000000;0.0000000;0.0000000;-0.0000000;0.0000000;0.0000000;0.0000000;-0.000…
0.7;5.2;3.4;0.000445857893;-0.0000000;-0.0000000;-0.0000000;-0.0000000;-0.0000000;-0.0000000;0.0000001;0.0000000;0.0000001;-0.0000000;0.0000000;0.0000001;-0.0000000;0.0000000;0.0000000;0.0000000;0.0000002;0.0000000;0.0000000;0.0000001;0.0000086;-0.0000000;-0.0000000;-0.0000000;-0.0000000;-0.0000000;-0.0000000;0.0000000;-0.0000000;0.0000000;0.0000000;-0.0000000;0.0000000;0.0000000;0.0000000;-0.000…
0.7;5.3;3.4;0.000372329507;-0.0000000;-0.0000000;-0.0000000;-0.0000000;-0.0000000;-0.0000000;0.0000001;0.0000000;0.0000001;-0.0000000;0.0000000;0.0000001;-0.0000000;0.0000000;0.0000000;0.0000000;0.0000002;0.0000000;0.0000000;0.0000001;0.0000072;-0.0000000;-0.0000000;-0.0000000;-0.0000000;-0.0000000;-0.0000000;0.0000000;-0.0000000;0.0000000;0.0000000;-0.0000000;0.0000000;0.0000000;0.0000000;-0.000…
0.7;5.4;3.4;0.000309523422;-0.0000000;-0.0000000;-0.0000000;-0.0000000;-0.0000000;-0.0000000;0.0000000;0.0000000;0.0000001;-0.0000000;0.0000000;0.0000001;-0.0000000;0.0000000;0.0000000;0.0000000;0.0000002;0.0000000;-0.0000000;0.0000001;0.0000060;-0.0000000;-0.0000000;-0.0000000;-0.0000000;-0.0000000;-0.0000000;0.0000000;-0.0000000;0.0000000;0.0000000;-0.0000000;0.0000000;0.0000000;0.0000000;-0.00…
0.7;5.5;3.4;0.000256153556;-0.0000000;-0.0000000;-0.0000000;-0.0000000;-0.0000000;-0.0000000;0.0000000;0.0000000;0.0000001;-0.0000000;0.0000000;0.0000000;-0.0000000;0.0000000;0.0000000;0.0000000;0.0000001;0.0000000;-0.0000000;0.0000001;0.0000049;-0.0000000;-0.0000000;-0.0000000;-0.0000000;-0.0000000;-0.0000000;0.0000000;-0.0000000;0.0000000;0.0000000;-0.0000000;0.0000000;0.0000000;0.0000000;-0.00…
0.7;5.6;3.4;0.000211032036;-0.0000000;-0.0000000;-0.0000000;-0.0000000;-0.0000000;-0.0000000;0.0000000;0.0000000;0.0000001;0.0000000;0.0000000;0.0000000;0.0000000;0.0000000;0.0000000;0.0000000;0.0000001;0.0000000;-0.0000000;0.0000001;0.0000040;-0.0000000;-0.0000000;-0.0000000;-0.0000000;-0.0000000;-0.0000000;0.0000000;-0.0000000;0.0000000;0.0000000;-0.0000000;0.0000000;0.0000000;0.0000000;-0.0000…
0.7;5.7;3.4;0.000173074127;-0.0000000;-0.0000000;-0.0000000;-0.0000000;-0.0000000;-0.0000000;0.0000000;0.0000000;0.0000000;0.0000000;0.0000000;0.0000000;0.0000000;0.0000000;0.0000000;0.0000000;0.0000001;0.0000000;-0.0000000;0.0000000;0.0000033;-0.0000000;-0.0000000;-0.0000000;-0.0000000;-0.0000000;-0.0000000;0.0000000;-0.0000000;0.0000000;0.0000000;-0.0000000;0.0000000;0.0000000;0.0000000;-0.0000…
0.7;5.8;3.4;0.000141299395;-0.0000000;-0.0000000;-0.0000000;-0.0000000;-0.0000000;-0.0000000;0.0000000;0.0000000;0.0000000;0.0000000;0.0000000;0.0000000;0.0000000;0.0000000;0.0000000;0.0000000;0.0000001;0.0000000;-0.0000000;0.0000000;0.0000027;-0.0000000;-0.0000000;-0.0000000;-0.0000000;-0.0000000;-0.0000000;0.0000000;-0.0000000;0.0000000;0.0000000;-0.0000000;0.0000000;0.0000000;0.0000000;-0.0000…
0.7;5.9;3.4;0.000114829921;-0.0000000;-0.0000000;-0.0000000;-0.0000000;-0.0000000;-0.0000000;0.0000000;0.0000000;0.0000000;0.0000000;0.0000000;0.0000000;0.0000000;0.0000000;0.0000000;0.0000000;0.0000000;-0.0000000;0.0000000;0.0000000;0.0000022;0.0000000;-0.0000000;-0.0000000;-0.0000000;-0.0000000;-0.0000000;0.0000000;-0.0000000;0.0000000;0.0000000;-0.0000000;0.0000000;0.0000000;0.0000000;-0.00000…
0.7;6.0;3.4;0.000092886306;-0.0000000;-0.0000000;-0.0000000;-0.0000000;-0.0000000;-0.0000000;0.0000000;0.0000000;0.0000000;0.0000000;0.0000000;0.0000000;0.0000000;0.0000000;0.0000000;0.0000000;0.0000000;-0.0000000;0.0000000;0.0000000;0.0000018;0.0000000;-0.0000000;-0.0000000;-0.0000000;-0.0000000;-0.0000000;0.0000000;-0.0000000;0.0000000;0.0000000;-0.0000000;0.0000000;0.0000000;0.0000000;-0.00000…
0.8;0.0;3.4;0.019564372539;-0.0000000;-0.0000000;-0.0000000;-0.0000000;-0.0000000;-0.0000000;-0.0000009;-0.0000002;-0.0000000;-0.0000000;-0.0000000;0.0000051;-0.0000000;-0.0000000;0.0000003;-0.0000000;0.0001082;-0.0000000;0.0000000;0.0000581;-0.0000055;0.0000000;-0.0000000;-0.0000000;-0.0000000;-0.0000000;0.0000002;0.0000001;-0.0000000;0.0000000;-0.0000000;-0.0000001;0.0000001;-0.0000000;0.000000…
0.8;0.1;3.4;0.019508487930;-0.0000000;-0.0000000;-0.0000000;-0.0000000;-0.0000000;-0.0000000;-0.0000009;-0.0000002;-0.0000000;-0.0000000;-0.0000000;0.0000051;-0.0000000;-0.0000000;0.0000003;-0.0000000;0.0001079;-0.0000000;0.0000000;0.0000580;-0.0000045;0.0000000;-0.0000000;-0.0000000;-0.0000000;-0.0000000;0.0000002;0.0000001;-0.0000000;0.0000000;-0.0000000;-0.0000001;0.0000001;-0.0000000;0.000000…
0.8;0.2;3.4;0.019342969992;-0.0000000;-0.0000000;-0.0000000;-0.0000000;-0.0000000;-0.0000000;-0.0000009;-0.0000002;-0.0000000;-0.0000000;-0.0000000;0.0000051;-0.0000000;-0.0000000;0.0000003;0.0000000;0.0001071;-0.0000000;0.0000000;0.0000577;-0.0000015;0.0000000;-0.0000000;-0.0000000;-0.0000000;-0.0000000;0.0000002;0.0000001;-0.0000000;0.0000000;-0.0000000;-0.0000001;0.0000001;-0.0000000;0.0000002…
0.8;0.3;3.4;0.019074072937;-0.0000000;-0.0000000;-0.0000000;-0.0000000;-0.0000000;-0.0000000;-0.0000009;-0.0000002;-0.0000000;-0.0000000;-0.0000000;0.0000051;-0.0000000;-0.0000000;0.0000003;0.0000000;0.0001057;0.0000000;0.0000000;0.0000572;0.0000034;0.0000000;-0.0000000;-0.0000000;-0.0000000;-0.0000000;0.0000002;0.0000001;-0.0000000;0.0000000;-0.0000000;-0.0000001;0.0000001;-0.0000000;0.0000002;-…
0.8;0.4;3.4;0.018711724613;-0.0000000;-0.0000000;-0.0000000;-0.0000000;-0.0000000;-0.0000000;-0.0000009;-0.0000002;-0.0000001;-0.0000000;-0.0000000;0.0000051;-0.0000000;-0.0000000;0.0000002;0.0000001;0.0001037;0.0000000;0.0000000;0.0000565;0.0000102;0.0000000;-0.0000000;-0.0000000;-0.0000000;-0.0000000;0.0000002;0.0000001;-0.0000000;0.0000000;-0.0000000;-0.0000001;0.0000000;-0.0000000;0.0000002;-…
0.8;0.5;3.4;0.018268835327;-0.0000000;-0.0000000;-0.0000000;-0.0000000;-0.0000000;-0.0000000;-0.0000009;-0.0000002;-0.0000001;-0.0000000;-0.0000000;0.0000050;-0.0000000;-0.0000000;0.0000002;0.0000001;0.0001013;0.0000001;-0.0000000;0.0000556;0.0000186;0.0000000;-0.0000000;-0.0000000;-0.0000000;-0.0000000;0.0000002;0.0000001;-0.0000000;0.0000000;0.0000000;-0.0000001;0.0000000;-0.0000000;0.0000002;0…
0.8;0.6;3.4;0.017760427930;-0.0000000;-0.0000000;-0.0000000;-0.0000000;-0.0000000;-0.0000000;-0.0000009;-0.0000002;-0.0000001;-0.0000000;-0.0000000;0.0000049;-0.0000000;-0.0000000;0.0000002;0.0000001;0.0000985;0.0000001;-0.0000000;0.0000546;0.0000285;0.0000000;-0.0000000;-0.0000000;-0.0000000;-0.0000000;0.0000002;0.0000001;-0.0000000;0.0000000;0.0000000;-0.0000001;0.0000000;-0.0000000;0.0000002;0…
0.8;0.7;3.4;0.017202670934;-0.0000000;-0.0000000;-0.0000000;-0.0000000;-0.0000000;-0.0000000;-0.0000009;-0.0000002;-0.0000001;-0.0000000;-0.0000000;0.0000049;-0.0000000;-0.0000000;0.0000002;0.0000001;0.0000953;0.0000001;-0.0000000;0.0000533;0.0000396;0.0000000;-0.0000000;-0.0000000;-0.0000000;-0.0000000;0.0000002;0.0000001;-0.0000000;0.0000000;0.0000000;-0.0000001;-0.0000000;-0.0000000;0.0000002;…
0.8;0.8;3.4;0.016611900174;-0.0000000;-0.0000000;-0.0000000;-0.0000000;-0.0000000;-0.0000000;-0.0000008;-0.0000002;-0.0000002;-0.0000000;-0.0000000;0.0000048;-0.0000000;-0.0000000;0.0000002;0.0000002;0.0000919;0.0000001;-0.0000000;0.0000519;0.0000518;0.0000000;-0.0000000;-0.0000000;-0.0000000;-0.0000000;0.0000002;0.0000001;-0.0000000;0.0000000;0.0000000;-0.0000001;-0.0000000;0.0000000;0.0000002;0…
0.8;0.9;3.4;0.016003708488;-0.0000000;-0.0000000;-0.0000000;-0.0000000;-0.0000000;-0.0000000;-0.0000008;-0.0000002;-0.0000002;-0.0000000;-0.0000000;0.0000047;-0.0000000;-0.0000000;0.0000002;0.0000002;0.0000881;0.0000002;-0.0000000;0.0000503;0.0000647;0.0000000;-0.0000000;-0.0000000;-0.0000000;-0.0000000;0.0000002;0.0000001;-0.0000000;0.0000000;0.0000000;-0.0000001;-0.0000000;0.0000000;0.0000002;0…
0.8;1.0;3.4;0.015392168719;-0.0000000;-0.0000000;-0.0000000;-0.0000000;-0.0000000;-0.0000000;-0.0000008;-0.0000002;-0.0000002;-0.0000000;-0.0000000;0.0000046;-0.0000000;-0.0000000;0.0000001;0.0000002;0.0000842;0.0000002;-0.0000000;0.0000486;0.0000781;0.0000000;-0.0000000;-0.0000000;-0.0000000;-0.0000000;0.0000001;0.0000001;-0.0000000;0.0000000;0.0000000;-0.0000001;-0.0000000;0.0000000;0.0000002;0…
0.8;1.1;3.4;0.014789236044;-0.0000000;-0.0000000;-0.0000000;-0.0000000;-0.0000000;-0.0000000;-0.0000008;-0.0000001;-0.0000003;-0.0000000;-0.0000000;0.0000045;-0.0000000;-0.0000000;0.0000001;0.0000002;0.0000801;0.0000002;-0.0000000;0.0000467;0.0000917;-0.0000000;-0.0000000;-0.0000000;-0.0000000;-0.0000000;0.0000001;0.0000001;-0.0000000;0.0000000;0.0000000;-0.0000001;0.0000000;0.0000000;0.0000002;0…
0.8;1.2;3.4;0.014204354136;-0.0000000;-0.0000000;-0.0000000;-0.0000000;-0.0000000;-0.0000000;-0.0000008;-0.0000001;-0.0000003;-0.0000000;-0.0000000;0.0000044;-0.0000000;-0.0000000;0.0000001;0.0000002;0.0000760;0.0000002;-0.0000000;0.0000447;0.0001051;-0.0000000;-0.0000000;-0.0000000;-0.0000000;-0.0000000;0.0000001;0.0000001;-0.0000000;0.0000000;0.0000000;-0.0000001;0.0000000;0.0000000;0.0000002;-…
0.8;1.3;3.4;0.013644268987;-0.0000000;-0.0000000;-0.0000000;-0.0000000;-0.0000000;-0.0000000;-0.0000007;-0.0000001;-0.0000003;-0.0000000;-0.0000000;0.0000043;-0.0000000;-0.0000000;0.0000001;0.0000002;0.0000717;0.0000002;0.0000000;0.0000426;0.0001182;-0.0000000;-0.0000000;-0.0000000;-0.0000000;-0.0000000;0.0000001;0.0000001;-0.0000000;0.0000000;0.0000000;-0.0000001;0.0000001;0.0000000;0.0000002;-0…
0.8;1.4;3.4;0.013113036550;-0.0000000;-0.0000000;-0.0000000;-0.0000000;-0.0000000;-0.0000000;-0.0000007;-0.0000001;-0.0000003;-0.0000000;-0.0000000;0.0000042;-0.0000000;-0.0000000;0.0000001;0.0000003;0.0000675;0.0000002;0.0000000;0.0000404;0.0001307;-0.0000000;-0.0000000;-0.0000000;-0.0000000;-0.0000000;0.0000001;0.0000001;-0.0000000;-0.0000000;0.0000000;-0.0000001;0.0000001;0.0000000;0.0000002;-…
0.8;1.5;3.4;0.012612197073;-0.0000000;-0.0000000;-0.0000000;-0.0000000;-0.0000000;-0.0000000;-0.0000007;-0.0000001;-0.0000003;-0.0000000;-0.0000000;0.0000041;-0.0000000;-0.0000000;0.0000001;0.0000003;0.0000633;0.0000002;0.0000001;0.0000382;0.0001422;-0.0000000;-0.0000000;-0.0000000;-0.0000000;-0.0000000;0.0000001;0.0000001;-0.0000000;-0.0000000;0.0000000;-0.0000001;0.0000001;0.0000000;0.0000002;-…
0.8;1.6;3.4;0.012141080612;-0.0000000;-0.0000000;-0.0000000;-0.0000000;-0.0000000;-0.0000000;-0.0000006;-0.0000001;-0.0000003;-0.0000000;-0.0000000;0.0000040;-0.0000000;-0.0000000;0.0000001;0.0000003;0.0000592;0.0000002;0.0000001;0.0000359;0.0001526;-0.0000000;-0.0000000;-0.0000000;-0.0000000;-0.0000000;0.0000001;0.0000001;-0.0000000;-0.0000000;0.0000000;-0.0000001;0.0000002;0.0000000;0.0000002;-…
0.8;1.7;3.4;0.011697204410;-0.0000000;-0.0000000;-0.0000000;-0.0000000;-0.0000000;-0.0000000;-0.0000006;-0.0000001;-0.0000003;-0.0000000;-0.0000000;0.0000039;-0.0000000;-0.0000000;0.0000000;0.0000003;0.0000551;0.0000002;0.0000001;0.0000336;0.0001617;-0.0000000;-0.0000000;-0.0000000;-0.0000000;-0.0000000;0.0000001;0.0000000;-0.0000000;-0.0000000;0.0000000;-0.0000001;0.0000002;0.0000000;0.0000002;-…
0.8;1.8;3.4;0.011276722988;-0.0000000;-0.0000000;-0.0000000;-0.0000000;-0.0000000;-0.0000000;-0.0000006;-0.0000001;-0.0000003;-0.0000000;-0.0000000;0.0000038;-0.0000000;-0.0000000;0.0000000;0.0000003;0.0000512;0.0000001;0.0000002;0.0000313;0.0001693;-0.0000000;-0.0000000;-0.0000000;-0.0000000;-0.0000000;0.0000001;0.0000000;-0.0000000;-0.0000000;0.0000000;-0.0000001;0.0000003;0.0000000;0.0000002;-…
0.8;1.9;3.4;0.010874894847;-0.0000000;-0.0000000;-0.0000000;-0.0000000;-0.0000000;-0.0000000;-0.0000005;-0.0000001;-0.0000003;-0.0000000;-0.0000000;0.0000036;-0.0000000;-0.0000000;0.0000000;0.0000003;0.0000473;0.0000001;0.0000002;0.0000290;0.0001753;-0.0000000;-0.0000000;-0.0000000;-0.0000000;-0.0000000;0.0000001;0.0000000;-0.0000000;-0.0000000;0.0000000;-0.0000001;0.0000003;0.0000000;0.0000002;-…
0.8;2.0;3.4;0.010486534723;-0.0000000;-0.0000000;-0.0000000;-0.0000000;-0.0000000;-0.0000000;-0.0000005;-0.0000001;-0.0000003;-0.0000000;-0.0000000;0.0000035;-0.0000000;-0.0000000;0.0000000;0.0000003;0.0000435;0.0000001;0.0000003;0.0000267;0.0001796;-0.0000000;-0.0000000;-0.0000000;-0.0000000;-0.0000000;0.0000001;0.0000000;-0.0000000;-0.0000000;0.0000000;-0.0000001;0.0000003;0.0000000;0.0000002;-…
0.8;2.1;3.4;0.010106426444;-0.0000000;-0.0000000;-0.0000000;-0.0000000;-0.0000000;-0.0000000;-0.0000004;-0.0000000;-0.0000003;-0.0000000;-0.0000000;0.0000034;-0.0000000;-0.0000000;0.0000000;0.0000003;0.0000399;0.0000001;0.0000003;0.0000245;0.0001821;-0.0000000;-0.0000000;-0.0000000;-0.0000000;-0.0000000;0.0000000;0.0000000;-0.0000000;-0.0000000;0.0000000;-0.0000001;0.0000004;0.0000000;0.0000002;-…
0.8;2.2;3.4;0.009729677979;-0.0000000;-0.0000000;-0.0000000;-0.0000000;-0.0000000;-0.0000000;-0.0000004;-0.0000000;-0.0000003;-0.0000001;-0.0000000;0.0000032;-0.0000000;-0.0000000;0.0000000;0.0000003;0.0000364;0.0000001;0.0000003;0.0000224;0.0001829;-0.0000000;-0.0000000;-0.0000000;-0.0000000;-0.0000000;0.0000000;0.0000000;-0.0000000;-0.0000000;0.0000000;-0.0000001;0.0000004;-0.0000000;0.0000002;…
0.8;2.3;3.4;0.009352006721;-0.0000000;-0.0000000;-0.0000000;-0.0000000;-0.0000000;-0.0000000;-0.0000003;-0.0000000;-0.0000002;-0.0000001;-0.0000000;0.0000031;0.0000000;-0.0000000;0.0000000;0.0000003;0.0000331;0.0000002;0.0000004;0.0000204;0.0001820;-0.0000000;-0.0000000;-0.0000000;-0.0000000;-0.0000000;0.0000000;0.0000000;-0.0000000;-0.0000000;0.0000000;-0.0000001;0.0000004;-0.0000000;0.0000002;-…
0.8;2.4;3.4;0.008969949057;-0.0000000;-0.0000000;-0.0000000;-0.0000000;-0.0000000;-0.0000000;-0.0000003;-0.0000000;-0.0000002;-0.0000001;-0.0000000;0.0000030;0.0000000;-0.0000000;0.0000000;0.0000003;0.0000299;0.0000002;0.0000004;0.0000184;0.0001794;-0.0000000;-0.0000000;-0.0000000;-0.0000000;-0.0000000;0.0000000;0.0000000;-0.0000000;-0.0000000;0.0000000;-0.0000001;0.0000004;-0.0000000;0.0000002;-…
0.8;2.5;3.4;0.008580993610;-0.0000000;-0.0000000;-0.0000000;-0.0000000;-0.0000000;-0.0000000;-0.0000003;-0.0000000;-0.0000002;-0.0000001;-0.0000000;0.0000028;0.0000000;-0.0000000;0.0000000;0.0000004;0.0000269;0.0000002;0.0000004;0.0000166;0.0001754;-0.0000000;-0.0000000;-0.0000000;-0.0000000;-0.0000000;0.0000000;0.0000000;-0.0000000;-0.0000000;0.0000000;-0.0000001;0.0000004;-0.0000000;0.0000001;-…
0.8;2.6;3.4;0.008183642035;-0.0000000;-0.0000000;-0.0000000;-0.0000000;-0.0000000;-0.0000000;-0.0000002;-0.0000000;-0.0000002;-0.0000001;-0.0000000;0.0000027;0.0000000;-0.0000000;0.0000000;0.0000004;0.0000240;0.0000002;0.0000005;0.0000149;0.0001699;-0.0000000;-0.0000000;-0.0000000;-0.0000000;-0.0000000;0.0000000;0.0000000;-0.0000000;-0.0000000;0.0000000;-0.0000001;0.0000004;-0.0000000;0.0000001;-…
0.8;2.7;3.4;0.007777404784;-0.0000000;-0.0000000;-0.0000000;-0.0000000;-0.0000000;-0.0000000;-0.0000002;-0.0000000;-0.0000001;-0.0000001;-0.0000000;0.0000025;0.0000000;-0.0000000;0.0000000;0.0000004;0.0000214;0.0000002;0.0000005;0.0000132;0.0001633;-0.0000000;-0.0000000;-0.0000000;-0.0000000;-0.0000000;0.0000000;0.0000000;-0.0000000;-0.0000000;0.0000000;-0.0000000;0.0000003;-0.0000000;0.0000001;-…
0.8;2.8;3.4;0.007362741739;-0.0000000;-0.0000000;-0.0000000;-0.0000000;-0.0000000;-0.0000000;-0.0000001;-0.0000000;-0.0000001;-0.0000001;-0.0000000;0.0000024;0.0000000;-0.0000000;0.0000000;0.0000004;0.0000189;0.0000002;0.0000005;0.0000118;0.0001557;-0.0000000;-0.0000000;-0.0000000;-0.0000000;-0.0000000;0.0000000;0.0000000;-0.0000000;-0.0000000;0.0000000;-0.0000000;0.0000003;-0.0000000;0.0000001;-…
0.8;2.9;3.4;0.006940959151;-0.0000000;-0.0000000;-0.0000000;-0.0000000;-0.0000000;-0.0000000;-0.0000001;-0.0000000;-0.0000001;-0.0000001;-0.0000000;0.0000022;0.0000001;-0.0000000;0.0000000;0.0000004;0.0000166;0.0000002;0.0000005;0.0000104;0.0001473;-0.0000000;-0.0000000;-0.0000000;-0.0000000;-0.0000000;0.0000000;0.0000000;-0.0000000;-0.0000000;0.0000000;-0.0000000;0.0000003;-0.0000000;0.0000001;-…
0.8;3.0;3.4;0.006514074805;-0.0000000;-0.0000000;-0.0000000;-0.0000000;-0.0000000;-0.0000000;-0.0000001;-0.0000000;-0.0000001;-0.0000001;-0.0000000;0.0000021;0.0000001;-0.0000000;0.0000000;0.0000005;0.0000145;0.0000002;0.0000005;0.0000091;0.0001383;-0.0000000;-0.0000000;-0.0000000;-0.0000000;-0.0000000;0.0000000;0.0000000;-0.0000000;-0.0000000;0.0000000;-0.0000000;0.0000003;-0.0000000;0.0000001;-…
0.8;3.1;3.4;0.006084663118;-0.0000000;-0.0000000;-0.0000000;-0.0000000;-0.0000000;-0.0000000;-0.0000000;-0.0000000;-0.0000000;-0.0000001;-0.0000000;0.0000019;0.0000001;-0.0000000;0.0000000;0.0000005;0.0000126;0.0000002;0.0000005;0.0000080;0.0001290;-0.0000000;-0.0000000;-0.0000000;-0.0000000;-0.0000000;0.0000000;0.0000000;-0.0000000;-0.0000000;0.0000001;-0.0000000;0.0000002;-0.0000000;0.0000001;-…
0.8;3.2;3.4;0.005655690914;-0.0000000;-0.0000000;-0.0000000;-0.0000000;-0.0000000;-0.0000000;-0.0000000;-0.0000000;-0.0000000;-0.0000001;-0.0000000;0.0000018;0.0000001;-0.0000000;0.0000000;0.0000005;0.0000109;0.0000002;0.0000005;0.0000070;0.0001194;-0.0000000;-0.0000000;-0.0000000;-0.0000000;-0.0000000;-0.0000000;0.0000000;-0.0000000;-0.0000000;0.0000001;-0.0000000;0.0000002;0.0000000;0.0000001;-…
0.8;3.3;3.4;0.005230353326;-0.0000000;-0.0000000;-0.0000000;-0.0000000;-0.0000000;-0.0000000;0.0000000;-0.0000000;-0.0000000;-0.0000001;0.0000000;0.0000016;0.0000001;-0.0000000;0.0000000;0.0000004;0.0000093;0.0000002;0.0000004;0.0000060;0.0001098;-0.0000000;-0.0000000;-0.0000000;-0.0000000;-0.0000000;-0.0000000;0.0000000;-0.0000000;-0.0000000;0.0000001;-0.0000000;0.0000002;0.0000000;0.0000001;-0.…
0.8;3.4;3.4;0.004811917639;-0.0000000;-0.0000000;-0.0000000;-0.0000000;-0.0000000;-0.0000000;0.0000000;-0.0000000;0.0000000;-0.0000001;0.0000000;0.0000014;0.0000001;0.0000000;0.0000000;0.0000004;0.0000080;0.0000002;0.0000004;0.0000052;0.0001003;-0.0000000;-0.0000000;-0.0000000;-0.0000000;-0.0000000;-0.0000000;0.0000000;-0.0000000;-0.0000000;0.0000001;-0.0000000;0.0000001;0.0000000;0.0000001;-0.00…
0.8;3.5;3.4;0.004403581292;-0.0000000;-0.0000000;-0.0000000;-0.0000000;-0.0000000;-0.0000000;0.0000001;0.0000000;0.0000000;-0.0000001;0.0000000;0.0000013;0.0000000;0.0000000;0.0000000;0.0000004;0.0000068;0.0000002;0.0000004;0.0000045;0.0000910;-0.0000000;-0.0000000;-0.0000000;-0.0000000;-0.0000000;-0.0000000;0.0000000;-0.0000000;-0.0000000;0.0000001;-0.0000000;0.0000001;0.0000000;0.0000001;-0.000…
0.8;3.6;3.4;0.004008348604;-0.0000000;-0.0000000;-0.0000000;-0.0000000;-0.0000000;-0.0000000;0.0000001;0.0000000;0.0000001;-0.0000001;0.0000000;0.0000012;0.0000000;0.0000000;0.0000000;0.0000004;0.0000057;0.0000002;0.0000003;0.0000038;0.0000822;-0.0000000;-0.0000000;-0.0000000;-0.0000000;-0.0000000;-0.0000000;0.0000000;-0.0000000;0.0000000;0.0000001;-0.0000000;0.0000001;0.0000000;0.0000001;-0.0000…
0.8;3.7;3.4;0.003628929307;-0.0000000;-0.0000000;-0.0000000;-0.0000000;-0.0000000;-0.0000000;0.0000001;0.0000000;0.0000001;-0.0000001;0.0000000;0.0000010;0.0000000;0.0000000;0.0000000;0.0000004;0.0000048;0.0000002;0.0000003;0.0000033;0.0000737;-0.0000000;-0.0000000;-0.0000000;-0.0000000;-0.0000000;-0.0000000;0.0000000;-0.0000000;0.0000000;0.0000001;-0.0000000;0.0000001;0.0000000;0.0000000;-0.0000…
0.8;3.8;3.4;0.003267660624;-0.0000000;-0.0000000;-0.0000000;-0.0000000;-0.0000000;-0.0000000;0.0000001;0.0000000;0.0000001;-0.0000000;0.0000000;0.0000009;0.0000000;0.0000000;0.0000000;0.0000003;0.0000040;0.0000001;0.0000003;0.0000028;0.0000658;-0.0000000;-0.0000000;-0.0000000;-0.0000000;-0.0000000;-0.0000000;0.0000000;-0.0000000;0.0000000;0.0000001;-0.0000000;0.0000000;0.0000000;0.0000000;-0.0000…
0.8;3.9;3.4;0.002926453383;-0.0000000;-0.0000000;-0.0000000;-0.0000000;-0.0000000;-0.0000000;0.0000001;0.0000000;0.0000001;-0.0000000;0.0000000;0.0000008;0.0000000;0.0000000;0.0000000;0.0000003;0.0000033;0.0000001;0.0000002;0.0000023;0.0000585;-0.0000000;-0.0000000;-0.0000000;-0.0000000;-0.0000000;-0.0000000;0.0000000;-0.0000000;0.0000000;0.0000000;-0.0000000;0.0000000;0.0000000;0.0000000;-0.0000…
0.8;4.0;3.4;0.002606761603;-0.0000000;-0.0000000;-0.0000000;-0.0000000;-0.0000000;-0.0000000;0.0000001;0.0000000;0.0000001;-0.0000000;0.0000000;0.0000007;0.0000000;0.0000000;0.0000000;0.0000003;0.0000028;0.0000001;0.0000002;0.0000020;0.0000517;-0.0000000;-0.0000000;-0.0000000;-0.0000000;-0.0000000;-0.0000000;0.0000000;-0.0000000;0.0000000;0.0000000;-0.0000000;0.0000000;0.0000000;0.0000000;-0.0000…
0.8;4.1;3.4;0.002309573995;-0.0000000;-0.0000000;-0.0000000;-0.0000000;-0.0000000;-0.0000000;0.0000001;0.0000000;0.0000001;-0.0000000;0.0000000;0.0000006;0.0000000;0.0000000;0.0000000;0.0000002;0.0000023;0.0000001;0.0000002;0.0000017;0.0000455;-0.0000000;-0.0000000;-0.0000000;-0.0000000;-0.0000000;-0.0000000;0.0000000;-0.0000000;0.0000000;0.0000000;-0.0000000;0.0000000;0.0000000;0.0000000;-0.0000…
0.8;4.2;3.4;0.002035425034;-0.0000000;-0.0000000;-0.0000000;-0.0000000;-0.0000000;-0.0000000;0.0000001;0.0000000;0.0000001;-0.0000000;0.0000000;0.0000005;0.0000000;0.0000000;0.0000000;0.0000002;0.0000019;0.0000001;0.0000001;0.0000014;0.0000398;-0.0000000;-0.0000000;-0.0000000;-0.0000000;-0.0000000;-0.0000000;0.0000000;-0.0000000;0.0000000;0.0000000;-0.0000000;0.0000000;0.0000000;0.0000000;-0.0000…
0.8;4.3;3.4;0.001784422595;-0.0000000;-0.0000000;-0.0000000;-0.0000000;-0.0000000;-0.0000000;0.0000001;0.0000000;0.0000001;-0.0000000;0.0000000;0.0000004;0.0000000;0.0000000;0.0000000;0.0000002;0.0000015;0.0000001;0.0000001;0.0000012;0.0000347;-0.0000000;-0.0000000;-0.0000000;-0.0000000;-0.0000000;-0.0000000;0.0000000;-0.0000000;0.0000000;0.0000000;-0.0000000;-0.0000000;0.0000000;0.0000000;-0.000…
0.8;4.4;3.4;0.001556288699;-0.0000000;-0.0000000;-0.0000000;-0.0000000;-0.0000000;-0.0000000;0.0000001;0.0000000;0.0000001;-0.0000000;0.0000000;0.0000004;0.0000000;0.0000000;0.0000000;0.0000001;0.0000013;0.0000001;0.0000001;0.0000010;0.0000301;-0.0000000;-0.0000000;-0.0000000;-0.0000000;-0.0000000;-0.0000000;0.0000000;-0.0000000;0.0000000;0.0000000;-0.0000000;-0.0000000;0.0000000;0.0000000;-0.000…
0.8;4.5;3.4;0.001350409685;-0.0000000;-0.0000000;-0.0000000;-0.0000000;-0.0000000;-0.0000000;0.0000001;0.0000000;0.0000001;-0.0000000;0.0000000;0.0000003;-0.0000000;0.0000000;0.0000000;0.0000001;0.0000010;0.0000000;0.0000001;0.0000008;0.0000260;-0.0000000;-0.0000000;-0.0000000;-0.0000000;-0.0000000;-0.0000000;0.0000000;-0.0000000;0.0000000;0.0000000;-0.0000000;-0.0000000;0.0000000;0.0000000;-0.00…
0.8;4.6;3.4;0.001165892133;-0.0000000;-0.0000000;-0.0000000;-0.0000000;-0.0000000;-0.0000000;0.0000001;0.0000000;0.0000001;-0.0000000;0.0000000;0.0000003;-0.0000000;0.0000000;0.0000000;0.0000001;0.0000008;0.0000000;0.0000001;0.0000007;0.0000224;-0.0000000;-0.0000000;-0.0000000;-0.0000000;-0.0000000;-0.0000000;0.0000000;-0.0000000;0.0000000;0.0000000;-0.0000000;-0.0000000;0.0000000;0.0000000;-0.00…
0.8;4.7;3.4;0.001001621084;-0.0000000;-0.0000000;-0.0000000;-0.0000000;-0.0000000;-0.0000000;0.0000001;0.0000000;0.0000001;-0.0000000;0.0000000;0.0000002;-0.0000000;0.0000000;0.0000000;0.0000001;0.0000007;0.0000000;0.0000000;0.0000005;0.0000192;-0.0000000;-0.0000000;-0.0000000;-0.0000000;-0.0000000;-0.0000000;0.0000000;-0.0000000;0.0000000;0.0000000;-0.0000000;-0.0000000;0.0000000;0.0000000;-0.00…
0.8;4.8;3.4;0.000856317500;-0.0000000;-0.0000000;-0.0000000;-0.0000000;-0.0000000;-0.0000000;0.0000001;0.0000000;0.0000001;-0.0000000;0.0000000;0.0000002;-0.0000000;0.0000000;0.0000000;0.0000001;0.0000006;0.0000000;0.0000000;0.0000004;0.0000164;-0.0000000;-0.0000000;-0.0000000;-0.0000000;-0.0000000;-0.0000000;0.0000000;-0.0000000;0.0000000;0.0000000;-0.0000000;0.0000000;0.0000000;0.0000000;-0.000…
0.8;4.9;3.4;0.000728592496;-0.0000000;-0.0000000;-0.0000000;-0.0000000;-0.0000000;-0.0000000;0.0000001;0.0000000;0.0000001;-0.0000000;0.0000000;0.0000002;-0.0000000;0.0000000;0.0000000;0.0000001;0.0000004;0.0000000;0.0000000;0.0000004;0.0000139;-0.0000000;-0.0000000;-0.0000000;-0.0000000;-0.0000000;-0.0000000;0.0000000;-0.0000000;0.0000000;0.0000000;-0.0000000;0.0000000;0.0000000;0.0000000;-0.000…
0.8;5.0;3.4;0.000616996437;-0.0000000;-0.0000000;-0.0000000;-0.0000000;-0.0000000;-0.0000000;0.0000001;0.0000000;0.0000001;-0.0000000;0.0000000;0.0000001;-0.0000000;0.0000000;0.0000000;0.0000000;0.0000004;0.0000000;0.0000000;0.0000003;0.0000118;-0.0000000;-0.0000000;-0.0000000;-0.0000000;-0.0000000;-0.0000000;0.0000000;-0.0000000;0.0000000;0.0000000;-0.0000000;0.0000000;0.0000000;0.0000000;-0.000…
0.8;5.1;3.4;0.000520061705;-0.0000000;-0.0000000;-0.0000000;-0.0000000;-0.0000000;-0.0000000;0.0000001;0.0000000;0.0000001;-0.0000000;0.0000000;0.0000001;-0.0000000;0.0000000;0.0000000;0.0000000;0.0000003;0.0000000;0.0000000;0.0000002;0.0000099;-0.0000000;-0.0000000;-0.0000000;-0.0000000;-0.0000000;-0.0000000;0.0000000;-0.0000000;0.0000000;0.0000000;-0.0000000;0.0000000;0.0000000;0.0000000;-0.000…
0.8;5.2;3.4;0.000436338459;-0.0000000;-0.0000000;-0.0000000;-0.0000000;-0.0000000;-0.0000000;0.0000001;0.0000000;0.0000001;-0.0000000;0.0000000;0.0000001;-0.0000000;0.0000000;0.0000000;0.0000000;0.0000002;0.0000000;0.0000000;0.0000002;0.0000083;-0.0000000;-0.0000000;-0.0000000;-0.0000000;-0.0000000;-0.0000000;0.0000000;-0.0000000;0.0000000;0.0000000;-0.0000000;0.0000000;0.0000000;0.0000000;-0.000…
0.8;5.3;3.4;0.000364423287;-0.0000000;-0.0000000;-0.0000000;-0.0000000;-0.0000000;-0.0000000;0.0000001;0.0000000;0.0000001;-0.0000000;0.0000000;0.0000001;-0.0000000;0.0000000;0.0000000;0.0000000;0.0000002;0.0000000;0.0000000;0.0000002;0.0000069;-0.0000000;-0.0000000;-0.0000000;-0.0000000;-0.0000000;-0.0000000;0.0000000;-0.0000000;0.0000000;0.0000000;-0.0000000;0.0000000;0.0000000;0.0000000;-0.000…
0.8;5.4;3.4;0.000302981033;-0.0000000;-0.0000000;-0.0000000;-0.0000000;-0.0000000;-0.0000000;0.0000000;0.0000000;0.0000001;-0.0000000;0.0000000;0.0000001;-0.0000000;0.0000000;0.0000000;0.0000000;0.0000001;0.0000000;-0.0000000;0.0000001;0.0000058;-0.0000000;-0.0000000;-0.0000000;-0.0000000;-0.0000000;-0.0000000;0.0000000;-0.0000000;0.0000000;0.0000000;-0.0000000;0.0000000;0.0000000;0.0000000;-0.00…
0.8;5.5;3.4;0.000250760352;-0.0000000;-0.0000000;-0.0000000;-0.0000000;-0.0000000;-0.0000000;0.0000000;0.0000000;0.0000001;-0.0000000;0.0000000;0.0000000;0.0000000;0.0000000;0.0000000;0.0000000;0.0000001;0.0000000;-0.0000000;0.0000001;0.0000048;-0.0000000;-0.0000000;-0.0000000;-0.0000000;-0.0000000;-0.0000000;0.0000000;-0.0000000;0.0000000;0.0000000;-0.0000000;0.0000000;0.0000000;0.0000000;-0.000…
0.8;5.6;3.4;0.000206603775;-0.0000000;-0.0000000;-0.0000000;-0.0000000;-0.0000000;-0.0000000;0.0000000;0.0000000;0.0000001;0.0000000;0.0000000;0.0000000;0.0000000;0.0000000;0.0000000;0.0000000;0.0000001;0.0000000;-0.0000000;0.0000001;0.0000039;-0.0000000;-0.0000000;-0.0000000;-0.0000000;-0.0000000;-0.0000000;0.0000000;-0.0000000;0.0000000;0.0000000;-0.0000000;0.0000000;0.0000000;0.0000000;-0.0000…
0.8;5.7;3.4;0.000169453115;-0.0000000;-0.0000000;-0.0000000;-0.0000000;-0.0000000;-0.0000000;0.0000000;0.0000000;0.0000000;0.0000000;0.0000000;0.0000000;0.0000000;0.0000000;0.0000000;0.0000000;0.0000001;0.0000000;-0.0000000;0.0000001;0.0000032;-0.0000000;-0.0000000;-0.0000000;-0.0000000;-0.0000000;-0.0000000;0.0000000;-0.0000000;0.0000000;0.0000000;-0.0000000;0.0000000;0.0000000;0.0000000;-0.0000…
0.8;5.8;3.4;0.000138351071;-0.0000000;-0.0000000;-0.0000000;-0.0000000;-0.0000000;-0.0000000;0.0000000;0.0000000;0.0000000;0.0000000;0.0000000;0.0000000;0.0000000;0.0000000;0.0000000;0.0000000;0.0000001;0.0000000;-0.0000000;0.0000000;0.0000026;-0.0000000;-0.0000000;-0.0000000;-0.0000000;-0.0000000;-0.0000000;0.0000000;-0.0000000;0.0000000;0.0000000;-0.0000000;0.0000000;0.0000000;0.0000000;-0.0000…
0.8;5.9;3.4;0.000112439843;-0.0000000;-0.0000000;-0.0000000;-0.0000000;-0.0000000;-0.0000000;0.0000000;0.0000000;0.0000000;0.0000000;0.0000000;0.0000000;0.0000000;0.0000000;0.0000000;0.0000000;0.0000000;-0.0000000;0.0000000;0.0000000;0.0000021;-0.0000000;-0.0000000;-0.0000000;-0.0000000;-0.0000000;-0.0000000;0.0000000;-0.0000000;0.0000000;0.0000000;-0.0000000;0.0000000;0.0000000;0.0000000;-0.0000…
0.8;6.0;3.4;0.000090957500;-0.0000000;-0.0000000;-0.0000000;-0.0000000;-0.0000000;-0.0000000;0.0000000;0.0000000;0.0000000;0.0000000;0.0000000;0.0000000;0.0000000;0.0000000;0.0000000;0.0000000;0.0000000;-0.0000000;0.0000000;0.0000000;0.0000017;0.0000000;-0.0000000;-0.0000000;-0.0000000;-0.0000000;-0.0000000;0.0000000;-0.0000000;0.0000000;0.0000000;-0.0000000;0.0000000;0.0000000;0.0000000;-0.00000…
0.9;0.0;3.4;0.018652541808;-0.0000000;-0.0000000;-0.0000000;-0.0000000;-0.0000000;-0.0000000;-0.0000009;-0.0000002;-0.0000000;-0.0000000;-0.0000000;0.0000050;-0.0000000;-0.0000000;0.0000003;-0.0000000;0.0001034;-0.0000000;0.0000000;0.0000727;-0.0000053;0.0000000;-0.0000000;-0.0000000;-0.0000000;-0.0000000;0.0000002;0.0000001;-0.0000000;0.0000000;-0.0000000;-0.0000001;0.0000001;-0.0000000;0.000000…
0.9;0.1;3.4;0.018602992353;-0.0000000;-0.0000000;-0.0000000;-0.0000000;-0.0000000;-0.0000000;-0.0000009;-0.0000002;-0.0000000;-0.0000000;-0.0000000;0.0000050;-0.0000000;-0.0000000;0.0000003;-0.0000000;0.0001032;-0.0000000;0.0000000;0.0000726;-0.0000043;0.0000000;-0.0000000;-0.0000000;-0.0000000;-0.0000000;0.0000002;0.0000001;-0.0000000;0.0000000;-0.0000000;-0.0000001;0.0000001;-0.0000000;0.000000…
0.9;0.2;3.4;0.018456182966;-0.0000000;-0.0000000;-0.0000000;-0.0000000;-0.0000000;-0.0000000;-0.0000009;-0.0000002;-0.0000000;-0.0000000;-0.0000000;0.0000050;-0.0000000;-0.0000000;0.0000003;0.0000000;0.0001024;-0.0000000;0.0000000;0.0000722;-0.0000014;0.0000000;-0.0000000;-0.0000000;-0.0000000;-0.0000000;0.0000002;0.0000001;-0.0000000;0.0000000;-0.0000000;-0.0000001;0.0000001;-0.0000000;0.0000002…
0.9;0.3;3.4;0.018217498065;-0.0000000;-0.0000000;-0.0000000;-0.0000000;-0.0000000;-0.0000000;-0.0000009;-0.0000002;-0.0000000;-0.0000000;-0.0000000;0.0000050;-0.0000000;-0.0000000;0.0000003;0.0000000;0.0001011;0.0000000;0.0000000;0.0000716;0.0000034;0.0000000;-0.0000000;-0.0000000;-0.0000000;-0.0000000;0.0000002;0.0000001;-0.0000000;0.0000000;-0.0000000;-0.0000001;0.0000001;-0.0000000;0.0000002;-…
0.9;0.4;3.4;0.017895483576;-0.0000000;-0.0000000;-0.0000000;-0.0000000;-0.0000000;-0.0000000;-0.0000009;-0.0000002;-0.0000001;-0.0000000;-0.0000000;0.0000050;-0.0000000;-0.0000000;0.0000003;0.0000000;0.0000993;0.0000000;0.0000000;0.0000707;0.0000099;0.0000000;-0.0000000;-0.0000000;-0.0000000;-0.0000000;0.0000002;0.0000001;-0.0000000;0.0000000;-0.0000000;-0.0000001;0.0000001;-0.0000000;0.0000002;-…
0.9;0.5;3.4;0.017501250412;-0.0000000;-0.0000000;-0.0000000;-0.0000000;-0.0000000;-0.0000000;-0.0000009;-0.0000002;-0.0000001;-0.0000000;-0.0000000;0.0000049;-0.0000000;-0.0000000;0.0000003;0.0000001;0.0000970;0.0000001;0.0000000;0.0000696;0.0000181;0.0000000;-0.0000000;-0.0000000;-0.0000000;-0.0000000;0.0000002;0.0000001;-0.0000000;0.0000000;-0.0000000;-0.0000001;0.0000001;-0.0000000;0.0000002;0…
0.9;0.6;3.4;0.017047724205;-0.0000000;-0.0000000;-0.0000000;-0.0000000;-0.0000000;-0.0000000;-0.0000009;-0.0000002;-0.0000001;-0.0000000;-0.0000000;0.0000049;-0.0000000;-0.0000000;0.0000002;0.0000001;0.0000944;0.0000001;-0.0000000;0.0000683;0.0000276;0.0000000;-0.0000000;-0.0000000;-0.0000000;-0.0000000;0.0000002;0.0000001;-0.0000000;0.0000000;-0.0000000;-0.0000001;0.0000000;-0.0000000;0.0000002;…
0.9;0.7;3.4;0.016548812277;-0.0000000;-0.0000000;-0.0000000;-0.0000000;-0.0000000;-0.0000000;-0.0000008;-0.0000002;-0.0000001;-0.0000000;-0.0000000;0.0000048;-0.0000000;-0.0000000;0.0000002;0.0000001;0.0000914;0.0000001;-0.0000000;0.0000667;0.0000384;0.0000000;-0.0000000;-0.0000000;-0.0000000;-0.0000000;0.0000002;0.0000001;-0.0000000;0.0000000;-0.0000000;-0.0000001;0.0000000;-0.0000000;0.0000002;…
0.9;0.8;3.4;0.016018562094;-0.0000000;-0.0000000;-0.0000000;-0.0000000;-0.0000000;-0.0000000;-0.0000008;-0.0000002;-0.0000002;-0.0000000;-0.0000000;0.0000047;-0.0000000;-0.0000000;0.0000002;0.0000002;0.0000881;0.0000002;-0.0000000;0.0000649;0.0000502;-0.0000000;-0.0000000;-0.0000000;-0.0000000;-0.0000000;0.0000002;0.0000001;-0.0000000;0.0000000;-0.0000000;-0.0000001;-0.0000000;0.0000000;0.0000002…
0.9;0.9;3.4;0.015470380108;-0.0000000;-0.0000000;-0.0000000;-0.0000000;-0.0000000;-0.0000000;-0.0000008;-0.0000002;-0.0000002;-0.0000000;-0.0000000;0.0000046;-0.0000000;-0.0000000;0.0000002;0.0000002;0.0000846;0.0000002;-0.0000000;0.0000629;0.0000627;-0.0000000;-0.0000000;-0.0000000;-0.0000000;-0.0000000;0.0000002;0.0000001;-0.0000000;0.0000000;-0.0000000;-0.0000001;-0.0000000;0.0000000;0.0000002…
0.9;1.0;3.4;0.014916367502;-0.0000000;-0.0000000;-0.0000000;-0.0000000;-0.0000000;-0.0000000;-0.0000008;-0.0000002;-0.0000002;-0.0000000;-0.0000000;0.0000046;-0.0000000;-0.0000000;0.0000002;0.0000002;0.0000809;0.0000002;-0.0000000;0.0000607;0.0000756;-0.0000000;-0.0000000;-0.0000000;-0.0000000;-0.0000000;0.0000002;0.0000001;-0.0000000;0.0000000;-0.0000000;-0.0000001;-0.0000000;0.0000000;0.0000002…
0.9;1.1;3.4;0.014366812358;-0.0000000;-0.0000000;-0.0000000;-0.0000000;-0.0000000;-0.0000000;-0.0000008;-0.0000002;-0.0000002;-0.0000000;-0.0000000;0.0000045;-0.0000000;-0.0000000;0.0000001;0.0000002;0.0000770;0.0000002;-0.0000000;0.0000583;0.0000887;-0.0000000;-0.0000000;-0.0000000;-0.0000000;-0.0000000;0.0000002;0.0000001;-0.0000000;0.0000000;-0.0000000;-0.0000001;-0.0000000;0.0000000;0.0000002…
0.9;1.2;3.4;0.013829858923;-0.0000000;-0.0000000;-0.0000000;-0.0000000;-0.0000000;-0.0000000;-0.0000007;-0.0000002;-0.0000003;-0.0000000;-0.0000001;0.0000044;-0.0000000;-0.0000000;0.0000001;0.0000002;0.0000731;0.0000002;-0.0000000;0.0000558;0.0001017;-0.0000000;-0.0000000;-0.0000000;-0.0000000;-0.0000000;0.0000002;0.0000001;-0.0000000;0.0000000;-0.0000000;-0.0000001;0.0000000;0.0000000;0.0000002;…
0.9;1.3;3.4;0.013311356424;-0.0000000;-0.0000000;-0.0000000;-0.0000000;-0.0000000;-0.0000000;-0.0000007;-0.0000001;-0.0000003;-0.0000000;-0.0000001;0.0000043;-0.0000000;-0.0000000;0.0000001;0.0000002;0.0000691;0.0000002;-0.0000000;0.0000532;0.0001144;-0.0000000;-0.0000000;-0.0000000;-0.0000000;-0.0000000;0.0000001;0.0000001;-0.0000000;0.0000000;-0.0000000;-0.0000001;0.0000000;0.0000000;0.0000002;…
0.9;1.4;3.4;0.012814874445;-0.0000000;-0.0000000;-0.0000000;-0.0000000;-0.0000000;-0.0000000;-0.0000007;-0.0000001;-0.0000003;-0.0000000;-0.0000001;0.0000042;-0.0000000;-0.0000000;0.0000001;0.0000002;0.0000650;0.0000002;0.0000000;0.0000504;0.0001263;-0.0000000;-0.0000000;-0.0000000;-0.0000000;-0.0000000;0.0000001;0.0000001;-0.0000000;-0.0000000;-0.0000000;-0.0000001;0.0000000;0.0000000;0.0000002;…
0.9;1.5;3.4;0.012341860292;-0.0000000;-0.0000000;-0.0000000;-0.0000000;-0.0000000;-0.0000000;-0.0000006;-0.0000001;-0.0000003;-0.0000000;-0.0000001;0.0000040;-0.0000000;-0.0000000;0.0000001;0.0000002;0.0000610;0.0000002;0.0000000;0.0000476;0.0001374;-0.0000000;-0.0000000;-0.0000000;-0.0000000;-0.0000000;0.0000001;0.0000000;-0.0000000;-0.0000000;-0.0000000;-0.0000001;0.0000001;0.0000000;0.0000002;…
0.9;1.6;3.4;0.011891906595;-0.0000000;-0.0000000;-0.0000000;-0.0000000;-0.0000000;-0.0000000;-0.0000006;-0.0000001;-0.0000003;-0.0000000;-0.0000001;0.0000039;-0.0000000;-0.0000000;0.0000001;0.0000002;0.0000570;0.0000002;0.0000001;0.0000447;0.0001474;-0.0000000;-0.0000000;-0.0000000;-0.0000000;-0.0000000;0.0000001;0.0000000;-0.0000000;-0.0000000;-0.0000000;-0.0000001;0.0000001;0.0000000;0.0000002;…
0.9;1.7;3.4;0.011463094434;-0.0000000;-0.0000000;-0.0000000;-0.0000000;-0.0000000;-0.0000000;-0.0000006;-0.0000001;-0.0000003;-0.0000000;-0.0000001;0.0000038;-0.0000000;-0.0000000;0.0000001;0.0000002;0.0000531;0.0000002;0.0000001;0.0000418;0.0001561;-0.0000000;-0.0000000;-0.0000000;-0.0000000;-0.0000000;0.0000001;0.0000000;-0.0000000;-0.0000000;0.0000000;-0.0000001;0.0000001;0.0000000;0.0000002;-…
0.9;1.8;3.4;0.011052377750;-0.0000000;-0.0000000;-0.0000000;-0.0000000;-0.0000000;-0.0000000;-0.0000005;-0.0000001;-0.0000003;-0.0000000;-0.0000001;0.0000037;-0.0000000;-0.0000000;0.0000001;0.0000002;0.0000493;0.0000002;0.0000001;0.0000389;0.0001634;-0.0000000;-0.0000000;-0.0000000;-0.0000000;-0.0000000;0.0000001;0.0000000;-0.0000000;-0.0000000;0.0000000;-0.0000001;0.0000002;0.0000000;0.0000002;-…
0.9;1.9;3.4;0.010655978004;-0.0000000;-0.0000000;-0.0000000;-0.0000000;-0.0000000;-0.0000000;-0.0000005;-0.0000001;-0.0000003;-0.0000000;-0.0000000;0.0000036;-0.0000000;-0.0000000;0.0000000;0.0000003;0.0000456;0.0000002;0.0000002;0.0000361;0.0001691;-0.0000000;-0.0000000;-0.0000000;-0.0000000;-0.0000000;0.0000001;0.0000000;-0.0000000;-0.0000000;0.0000000;-0.0000001;0.0000002;0.0000000;0.0000002;-…
0.9;2.0;3.4;0.010269762863;-0.0000000;-0.0000000;-0.0000000;-0.0000000;-0.0000000;-0.0000000;-0.0000005;-0.0000001;-0.0000003;-0.0000000;-0.0000000;0.0000034;-0.0000000;-0.0000000;0.0000000;0.0000003;0.0000419;0.0000002;0.0000002;0.0000332;0.0001731;-0.0000000;-0.0000000;-0.0000000;-0.0000000;-0.0000000;0.0000001;0.0000000;-0.0000000;-0.0000000;0.0000000;-0.0000001;0.0000002;0.0000000;0.0000002;-…
0.9;2.1;3.4;0.009889588450;-0.0000000;-0.0000000;-0.0000000;-0.0000000;-0.0000000;-0.0000000;-0.0000004;-0.0000001;-0.0000003;-0.0000000;-0.0000000;0.0000033;-0.0000000;-0.0000000;0.0000000;0.0000003;0.0000384;0.0000002;0.0000003;0.0000305;0.0001755;-0.0000000;-0.0000000;-0.0000000;-0.0000000;-0.0000000;0.0000001;0.0000000;-0.0000000;-0.0000000;0.0000000;-0.0000001;0.0000002;-0.0000000;0.0000002;…
0.9;2.2;3.4;0.009511590668;-0.0000000;-0.0000000;-0.0000000;-0.0000000;-0.0000000;-0.0000000;-0.0000004;-0.0000000;-0.0000002;-0.0000000;-0.0000000;0.0000032;0.0000000;-0.0000000;0.0000000;0.0000003;0.0000351;0.0000002;0.0000003;0.0000278;0.0001762;-0.0000000;-0.0000000;-0.0000000;-0.0000000;-0.0000000;0.0000000;0.0000000;-0.0000000;-0.0000000;0.0000000;-0.0000001;0.0000002;-0.0000000;0.0000002;-…
0.9;2.3;3.4;0.009132416814;-0.0000000;-0.0000000;-0.0000000;-0.0000000;-0.0000000;-0.0000000;-0.0000003;-0.0000000;-0.0000002;-0.0000000;-0.0000000;0.0000030;0.0000000;-0.0000000;0.0000000;0.0000003;0.0000318;0.0000002;0.0000003;0.0000253;0.0001753;-0.0000000;-0.0000000;-0.0000000;-0.0000000;-0.0000000;0.0000000;0.0000000;-0.0000000;-0.0000000;0.0000000;-0.0000001;0.0000003;-0.0000000;0.0000001;-…
0.9;2.4;3.4;0.008749393851;-0.0000000;-0.0000000;-0.0000000;-0.0000000;-0.0000000;-0.0000000;-0.0000003;-0.0000000;-0.0000002;-0.0000000;-0.0000000;0.0000029;0.0000000;-0.0000000;0.0000000;0.0000003;0.0000288;0.0000002;0.0000004;0.0000229;0.0001728;-0.0000000;-0.0000000;-0.0000000;-0.0000000;-0.0000000;0.0000000;0.0000000;-0.0000000;-0.0000000;0.0000000;-0.0000001;0.0000003;-0.0000000;0.0000001;-…
0.9;2.5;3.4;0.008360634050;-0.0000000;-0.0000000;-0.0000000;-0.0000000;-0.0000000;-0.0000000;-0.0000002;-0.0000000;-0.0000002;-0.0000000;-0.0000000;0.0000028;0.0000000;-0.0000000;0.0000000;0.0000004;0.0000259;0.0000002;0.0000004;0.0000206;0.0001688;-0.0000000;-0.0000000;-0.0000000;-0.0000000;-0.0000000;0.0000000;0.0000000;-0.0000000;-0.0000000;0.0000000;-0.0000001;0.0000003;-0.0000000;0.0000001;-…
0.9;2.6;3.4;0.007965082200;-0.0000000;-0.0000000;-0.0000000;-0.0000000;-0.0000000;-0.0000000;-0.0000002;-0.0000000;-0.0000002;-0.0000000;-0.0000000;0.0000026;0.0000000;-0.0000000;0.0000000;0.0000004;0.0000231;0.0000002;0.0000004;0.0000184;0.0001636;-0.0000000;-0.0000000;-0.0000000;-0.0000000;-0.0000000;0.0000000;0.0000000;-0.0000000;-0.0000000;0.0000000;-0.0000000;0.0000002;-0.0000000;0.0000001;-…
0.9;2.7;3.4;0.007562511076;-0.0000000;-0.0000000;-0.0000000;-0.0000000;-0.0000000;-0.0000000;-0.0000002;-0.0000000;-0.0000001;-0.0000001;-0.0000000;0.0000025;0.0000001;-0.0000000;0.0000000;0.0000004;0.0000205;0.0000002;0.0000004;0.0000164;0.0001572;-0.0000000;-0.0000000;-0.0000000;-0.0000000;-0.0000000;0.0000000;0.0000000;-0.0000000;-0.0000000;0.0000000;-0.0000000;0.0000002;-0.0000000;0.0000001;-…
0.9;2.8;3.4;0.007153473519;-0.0000000;-0.0000000;-0.0000000;-0.0000000;-0.0000000;-0.0000000;-0.0000001;-0.0000000;-0.0000001;-0.0000001;-0.0000000;0.0000023;0.0000001;-0.0000000;0.0000000;0.0000004;0.0000182;0.0000002;0.0000004;0.0000146;0.0001498;-0.0000000;-0.0000000;-0.0000000;-0.0000000;-0.0000000;0.0000000;0.0000000;-0.0000000;-0.0000000;0.0000000;-0.0000000;0.0000002;-0.0000000;0.0000001;-…
0.9;2.9;3.4;0.006739220215;-0.0000000;-0.0000000;-0.0000000;-0.0000000;-0.0000000;-0.0000000;-0.0000001;-0.0000000;-0.0000001;-0.0000001;-0.0000000;0.0000022;0.0000001;-0.0000000;0.0000000;0.0000004;0.0000160;0.0000003;0.0000004;0.0000129;0.0001418;-0.0000000;-0.0000000;-0.0000000;-0.0000000;-0.0000000;0.0000000;0.0000000;-0.0000000;-0.0000000;0.0000000;-0.0000000;0.0000002;-0.0000000;0.0000001;-…
0.9;3.0;3.4;0.006321592365;-0.0000000;-0.0000000;-0.0000000;-0.0000000;-0.0000000;-0.0000000;-0.0000001;-0.0000000;-0.0000001;-0.0000001;-0.0000000;0.0000020;0.0000001;-0.0000000;0.0000000;0.0000004;0.0000139;0.0000003;0.0000004;0.0000113;0.0001331;-0.0000000;-0.0000000;-0.0000000;-0.0000000;-0.0000000;0.0000000;0.0000000;-0.0000000;-0.0000000;0.0000000;-0.0000000;0.0000002;-0.0000000;0.0000001;-…
0.9;3.1;3.4;0.005902897983;-0.0000000;-0.0000000;-0.0000000;-0.0000000;-0.0000000;-0.0000000;-0.0000000;-0.0000000;-0.0000000;-0.0000001;-0.0000000;0.0000019;0.0000001;-0.0000000;0.0000000;0.0000004;0.0000121;0.0000003;0.0000004;0.0000099;0.0001241;-0.0000000;-0.0000000;-0.0000000;-0.0000000;-0.0000000;0.0000000;0.0000000;-0.0000000;-0.0000000;0.0000000;-0.0000000;0.0000001;0.0000000;0.0000001;-0…
0.9;3.2;3.4;0.005485779722;-0.0000000;-0.0000000;-0.0000000;-0.0000000;-0.0000000;-0.0000000;-0.0000000;-0.0000000;-0.0000000;-0.0000001;-0.0000000;0.0000017;0.0000001;-0.0000000;0.0000000;0.0000004;0.0000104;0.0000003;0.0000004;0.0000086;0.0001149;-0.0000000;-0.0000000;-0.0000000;-0.0000000;-0.0000000;-0.0000000;0.0000000;-0.0000000;-0.0000000;0.0000000;-0.0000000;0.0000001;0.0000000;0.0000001;-…
0.9;3.3;3.4;0.005073081161;-0.0000000;-0.0000000;-0.0000000;-0.0000000;-0.0000000;-0.0000000;0.0000000;-0.0000000;0.0000000;-0.0000001;0.0000000;0.0000016;0.0000001;-0.0000000;0.0000000;0.0000004;0.0000090;0.0000002;0.0000004;0.0000075;0.0001056;-0.0000000;-0.0000000;-0.0000000;-0.0000000;-0.0000000;-0.0000000;0.0000000;-0.0000000;-0.0000000;0.0000000;-0.0000000;0.0000001;0.0000000;0.0000001;-0.0…
0.9;3.4;3.4;0.004667717391;-0.0000000;-0.0000000;-0.0000000;-0.0000000;-0.0000000;-0.0000000;0.0000000;0.0000000;0.0000000;-0.0000001;0.0000000;0.0000014;0.0000001;0.0000000;0.0000000;0.0000004;0.0000076;0.0000002;0.0000004;0.0000064;0.0000965;-0.0000000;-0.0000000;-0.0000000;-0.0000000;-0.0000000;-0.0000000;0.0000000;-0.0000000;-0.0000000;0.0000000;-0.0000000;0.0000001;0.0000000;0.0000001;-0.000…
0.9;3.5;3.4;0.004272554763;-0.0000000;-0.0000000;-0.0000000;-0.0000000;-0.0000000;-0.0000000;0.0000001;0.0000000;0.0000000;-0.0000001;0.0000000;0.0000013;0.0000001;0.0000000;0.0000000;0.0000004;0.0000065;0.0000002;0.0000004;0.0000055;0.0000876;-0.0000000;-0.0000000;-0.0000000;-0.0000000;-0.0000000;-0.0000000;0.0000000;-0.0000000;-0.0000000;0.0000000;-0.0000000;0.0000001;0.0000000;0.0000000;-0.000…
0.9;3.6;3.4;0.003890303671;-0.0000000;-0.0000000;-0.0000000;-0.0000000;-0.0000000;-0.0000000;0.0000001;0.0000000;0.0000001;-0.0000000;0.0000000;0.0000011;0.0000001;0.0000000;0.0000000;0.0000004;0.0000055;0.0000002;0.0000003;0.0000047;0.0000791;-0.0000000;-0.0000000;-0.0000000;-0.0000000;-0.0000000;-0.0000000;0.0000000;-0.0000000;0.0000000;0.0000000;-0.0000000;0.0000000;0.0000000;0.0000000;-0.0000…
0.9;3.7;3.4;0.003523427391;-0.0000000;-0.0000000;-0.0000000;-0.0000000;-0.0000000;-0.0000000;0.0000001;0.0000000;0.0000001;-0.0000000;0.0000000;0.0000010;0.0000000;0.0000000;0.0000000;0.0000003;0.0000046;0.0000002;0.0000003;0.0000040;0.0000710;-0.0000000;-0.0000000;-0.0000000;-0.0000000;-0.0000000;-0.0000000;0.0000000;-0.0000000;0.0000000;0.0000000;-0.0000000;0.0000000;0.0000000;0.0000000;-0.0000…
0.9;3.8;3.4;0.003174069115;-0.0000000;-0.0000000;-0.0000000;-0.0000000;-0.0000000;-0.0000000;0.0000001;0.0000000;0.0000001;-0.0000000;0.0000000;0.0000009;0.0000000;0.0000000;0.0000000;0.0000003;0.0000038;0.0000002;0.0000003;0.0000034;0.0000634;-0.0000000;-0.0000000;-0.0000000;-0.0000000;-0.0000000;-0.0000000;0.0000000;-0.0000000;0.0000000;0.0000000;-0.0000000;0.0000000;0.0000000;0.0000000;-0.0000…
0.9;3.9;3.4;0.002843998485;-0.0000000;-0.0000000;-0.0000000;-0.0000000;-0.0000000;-0.0000000;0.0000001;0.0000000;0.0000001;-0.0000000;0.0000000;0.0000008;0.0000000;0.0000000;0.0000000;0.0000003;0.0000032;0.0000002;0.0000002;0.0000029;0.0000564;-0.0000000;-0.0000000;-0.0000000;-0.0000000;-0.0000000;-0.0000000;0.0000000;-0.0000000;0.0000000;0.0000000;-0.0000000;0.0000000;0.0000000;0.0000000;-0.0000…
0.9;4.0;3.4;0.002534578038;-0.0000000;-0.0000000;-0.0000000;-0.0000000;-0.0000000;-0.0000000;0.0000001;0.0000000;0.0000001;-0.0000000;0.0000000;0.0000007;0.0000000;0.0000000;0.0000000;0.0000003;0.0000026;0.0000001;0.0000002;0.0000024;0.0000498;-0.0000000;-0.0000000;-0.0000000;-0.0000000;-0.0000000;-0.0000000;0.0000000;-0.0000000;0.0000000;0.0000000;-0.0000000;0.0000000;0.0000000;0.0000000;-0.0000…
0.9;4.1;3.4;0.002246749094;-0.0000000;-0.0000000;-0.0000000;-0.0000000;-0.0000000;-0.0000000;0.0000001;0.0000000;0.0000001;-0.0000000;0.0000000;0.0000006;0.0000000;0.0000000;0.0000000;0.0000002;0.0000022;0.0000001;0.0000002;0.0000020;0.0000438;-0.0000000;-0.0000000;-0.0000000;-0.0000000;-0.0000000;-0.0000000;0.0000000;-0.0000000;0.0000000;0.0000000;-0.0000000;0.0000000;0.0000000;0.0000000;-0.0000…
0.9;4.2;3.4;0.001981035753;-0.0000000;-0.0000000;-0.0000000;-0.0000000;-0.0000000;-0.0000000;0.0000001;0.0000000;0.0000001;-0.0000000;0.0000000;0.0000005;0.0000000;0.0000000;0.0000000;0.0000002;0.0000018;0.0000001;0.0000001;0.0000017;0.0000384;-0.0000000;-0.0000000;-0.0000000;-0.0000000;-0.0000000;-0.0000000;0.0000000;-0.0000000;0.0000000;0.0000000;-0.0000000;-0.0000000;0.0000000;0.0000000;-0.000…
0.9;4.3;3.4;0.001737564883;-0.0000000;-0.0000000;-0.0000000;-0.0000000;-0.0000000;-0.0000000;0.0000001;0.0000000;0.0000001;-0.0000000;0.0000000;0.0000004;0.0000000;0.0000000;0.0000000;0.0000002;0.0000015;0.0000001;0.0000001;0.0000014;0.0000335;-0.0000000;-0.0000000;-0.0000000;-0.0000000;-0.0000000;-0.0000000;0.0000000;-0.0000000;0.0000000;0.0000000;-0.0000000;-0.0000000;0.0000000;0.0000000;-0.000…
0.9;4.4;3.4;0.001516099352;-0.0000000;-0.0000000;-0.0000000;-0.0000000;-0.0000000;-0.0000000;0.0000001;0.0000000;0.0000001;-0.0000000;0.0000000;0.0000004;0.0000000;0.0000000;0.0000000;0.0000001;0.0000012;0.0000001;0.0000001;0.0000012;0.0000291;-0.0000000;-0.0000000;-0.0000000;-0.0000000;-0.0000000;-0.0000000;-0.0000000;-0.0000000;0.0000000;0.0000000;-0.0000000;-0.0000000;0.0000000;0.0000000;-0.00…
0.9;4.5;3.4;0.001316081334;-0.0000000;-0.0000000;-0.0000000;-0.0000000;-0.0000000;-0.0000000;0.0000001;0.0000000;0.0000001;-0.0000000;0.0000000;0.0000003;-0.0000000;0.0000000;0.0000000;0.0000001;0.0000010;0.0000001;0.0000001;0.0000010;0.0000251;-0.0000000;-0.0000000;-0.0000000;-0.0000000;-0.0000000;-0.0000000;-0.0000000;-0.0000000;0.0000000;0.0000000;-0.0000000;-0.0000000;0.0000000;0.0000000;-0.0…
0.9;4.6;3.4;0.001136682311;-0.0000000;-0.0000000;-0.0000000;-0.0000000;-0.0000000;-0.0000000;0.0000001;0.0000000;0.0000001;-0.0000000;0.0000000;0.0000003;-0.0000000;0.0000000;0.0000000;0.0000001;0.0000008;0.0000000;0.0000001;0.0000008;0.0000216;-0.0000000;-0.0000000;-0.0000000;-0.0000000;-0.0000000;-0.0000000;-0.0000000;-0.0000000;0.0000000;0.0000000;-0.0000000;-0.0000000;0.0000000;0.0000000;-0.0…
0.9;4.7;3.4;0.000976856476;-0.0000000;-0.0000000;-0.0000000;-0.0000000;-0.0000000;-0.0000000;0.0000001;0.0000000;0.0000001;-0.0000000;0.0000000;0.0000002;-0.0000000;0.0000000;0.0000000;0.0000001;0.0000007;0.0000000;0.0000000;0.0000007;0.0000185;-0.0000000;-0.0000000;-0.0000000;-0.0000000;-0.0000000;-0.0000000;-0.0000000;-0.0000000;0.0000000;0.0000000;-0.0000000;-0.0000000;0.0000000;0.0000000;-0.0…
0.9;4.8;3.4;0.000835394494;-0.0000000;-0.0000000;-0.0000000;-0.0000000;-0.0000000;-0.0000000;0.0000001;0.0000000;0.0000001;-0.0000000;0.0000000;0.0000002;-0.0000000;0.0000000;0.0000000;0.0000001;0.0000005;0.0000000;0.0000000;0.0000005;0.0000158;-0.0000000;-0.0000000;-0.0000000;-0.0000000;-0.0000000;-0.0000000;-0.0000000;-0.0000000;0.0000000;0.0000000;-0.0000000;0.0000000;0.0000000;0.0000000;-0.00…
0.9;4.9;3.4;0.000710975061;-0.0000000;-0.0000000;-0.0000000;-0.0000000;-0.0000000;-0.0000000;0.0000001;0.0000000;0.0000001;-0.0000000;0.0000000;0.0000002;-0.0000000;0.0000000;0.0000000;0.0000001;0.0000004;0.0000000;0.0000000;0.0000004;0.0000134;-0.0000000;-0.0000000;-0.0000000;-0.0000000;-0.0000000;-0.0000000;-0.0000000;-0.0000000;0.0000000;0.0000000;-0.0000000;0.0000000;0.0000000;0.0000000;-0.00…
0.9;5.0;3.4;0.000602212228;-0.0000000;-0.0000000;-0.0000000;-0.0000000;-0.0000000;-0.0000000;0.0000001;0.0000000;0.0000001;-0.0000000;0.0000000;0.0000001;-0.0000000;0.0000000;0.0000000;0.0000000;0.0000003;0.0000000;0.0000000;0.0000004;0.0000114;-0.0000000;-0.0000000;-0.0000000;-0.0000000;-0.0000000;-0.0000000;-0.0000000;-0.0000000;0.0000000;0.0000000;-0.0000000;0.0000000;0.0000000;0.0000000;-0.00…
0.9;5.1;3.4;0.000507697119;-0.0000000;-0.0000000;-0.0000000;-0.0000000;-0.0000000;-0.0000000;0.0000001;0.0000000;0.0000001;-0.0000000;0.0000000;0.0000001;-0.0000000;0.0000000;0.0000000;0.0000000;0.0000003;0.0000000;0.0000000;0.0000003;0.0000096;-0.0000000;-0.0000000;-0.0000000;-0.0000000;-0.0000000;-0.0000000;-0.0000000;-0.0000000;0.0000000;0.0000000;-0.0000000;0.0000000;0.0000000;0.0000000;-0.00…
0.9;5.2;3.4;0.000426033201;-0.0000000;-0.0000000;-0.0000000;-0.0000000;-0.0000000;-0.0000000;0.0000001;0.0000000;0.0000001;-0.0000000;0.0000000;0.0000001;-0.0000000;0.0000000;0.0000000;0.0000000;0.0000002;0.0000000;0.0000000;0.0000002;0.0000080;-0.0000000;-0.0000000;-0.0000000;-0.0000000;-0.0000000;-0.0000000;-0.0000000;-0.0000000;0.0000000;0.0000000;-0.0000000;0.0000000;0.0000000;0.0000000;-0.00…
0.9;5.3;3.4;0.000355864860;-0.0000000;-0.0000000;-0.0000000;-0.0000000;-0.0000000;-0.0000000;0.0000001;0.0000000;0.0000001;-0.0000000;0.0000000;0.0000001;-0.0000000;0.0000000;0.0000000;0.0000000;0.0000002;0.0000000;0.0000000;0.0000002;0.0000067;-0.0000000;-0.0000000;-0.0000000;-0.0000000;-0.0000000;-0.0000000;-0.0000000;-0.0000000;0.0000000;0.0000000;-0.0000000;0.0000000;0.0000000;0.0000000;-0.00…
0.9;5.4;3.4;0.000295899392;-0.0000000;-0.0000000;-0.0000000;-0.0000000;-0.0000000;-0.0000000;0.0000000;0.0000000;0.0000001;-0.0000000;0.0000000;0.0000001;-0.0000000;0.0000000;0.0000000;0.0000000;0.0000001;0.0000000;-0.0000000;0.0000002;0.0000056;-0.0000000;-0.0000000;-0.0000000;-0.0000000;-0.0000000;-0.0000000;-0.0000000;-0.0000000;0.0000000;0.0000000;-0.0000000;0.0000000;0.0000000;0.0000000;-0.0…
0.9;5.5;3.4;0.000244922919;-0.0000000;-0.0000000;-0.0000000;-0.0000000;-0.0000000;-0.0000000;0.0000000;0.0000000;0.0000001;0.0000000;0.0000000;0.0000000;0.0000000;0.0000000;0.0000000;0.0000000;0.0000001;0.0000000;-0.0000000;0.0000001;0.0000046;-0.0000000;-0.0000000;-0.0000000;-0.0000000;-0.0000000;-0.0000000;-0.0000000;-0.0000000;0.0000000;0.0000000;-0.0000000;0.0000000;0.0000000;0.0000000;-0.000…
0.9;5.6;3.4;0.000201810870;-0.0000000;-0.0000000;-0.0000000;-0.0000000;-0.0000000;-0.0000000;0.0000000;0.0000000;0.0000001;0.0000000;0.0000000;0.0000000;0.0000000;0.0000000;0.0000000;0.0000000;0.0000001;0.0000000;-0.0000000;0.0000001;0.0000038;-0.0000000;-0.0000000;-0.0000000;-0.0000000;-0.0000000;-0.0000000;-0.0000000;-0.0000000;0.0000000;0.0000000;-0.0000000;0.0000000;0.0000000;0.0000000;-0.000…
0.9;5.7;3.4;0.000165533843;-0.0000000;-0.0000000;-0.0000000;-0.0000000;-0.0000000;-0.0000000;0.0000000;0.0000000;0.0000000;0.0000000;0.0000000;0.0000000;0.0000000;0.0000000;0.0000000;0.0000000;0.0000001;0.0000000;-0.0000000;0.0000001;0.0000031;-0.0000000;-0.0000000;-0.0000000;-0.0000000;-0.0000000;-0.0000000;-0.0000000;-0.0000000;0.0000000;0.0000000;-0.0000000;0.0000000;0.0000000;0.0000000;-0.000…
0.9;5.8;3.4;0.000135159645;-0.0000000;-0.0000000;-0.0000000;-0.0000000;-0.0000000;-0.0000000;0.0000000;0.0000000;0.0000000;0.0000000;0.0000000;0.0000000;0.0000000;0.0000000;0.0000000;0.0000000;0.0000001;0.0000000;-0.0000000;0.0000001;0.0000025;-0.0000000;-0.0000000;-0.0000000;-0.0000000;-0.0000000;-0.0000000;-0.0000000;-0.0000000;0.0000000;0.0000000;-0.0000000;0.0000000;0.0000000;0.0000000;-0.000…
0.9;5.9;3.4;0.000109852330;-0.0000000;-0.0000000;-0.0000000;-0.0000000;-0.0000000;-0.0000000;0.0000000;0.0000000;0.0000000;0.0000000;0.0000000;0.0000000;0.0000000;0.0000000;0.0000000;0.0000000;0.0000000;-0.0000000;0.0000000;0.0000000;0.0000021;-0.0000000;-0.0000000;-0.0000000;-0.0000000;-0.0000000;-0.0000000;-0.0000000;-0.0000000;0.0000000;0.0000000;-0.0000000;0.0000000;0.0000000;0.0000000;-0.000…
0.9;6.0;3.4;0.000088868937;-0.0000000;-0.0000000;-0.0000000;-0.0000000;-0.0000000;-0.0000000;0.0000000;0.0000000;0.0000000;0.0000000;0.0000000;0.0000000;0.0000000;0.0000000;0.0000000;0.0000000;0.0000000;-0.0000000;0.0000000;0.0000000;0.0000017;0.0000000;-0.0000000;-0.0000000;-0.0000000;-0.0000000;-0.0000000;0.0000000;-0.0000000;0.0000000;0.0000000;-0.0000000;0.0000000;0.0000000;0.0000000;-0.00000…
1.0;0.0;3.4;0.017746470471;-0.0000000;-0.0000000;-0.0000000;-0.0000000;-0.0000000;-0.0000000;-0.0000009;-0.0000003;-0.0000000;-0.0000000;-0.0000000;0.0000049;-0.0000000;-0.0000000;0.0000003;-0.0000000;0.0000985;-0.0000000;0.0000001;0.0000879;-0.0000050;0.0000000;-0.0000000;-0.0000000;-0.0000000;-0.0000000;0.0000003;0.0000001;-0.0000000;0.0000000;-0.0000000;-0.0000001;0.0000002;-0.0000000;0.000000…
1.0;0.1;3.4;0.017703210394;-0.0000000;-0.0000000;-0.0000000;-0.0000000;-0.0000000;-0.0000000;-0.0000009;-0.0000003;-0.0000000;-0.0000000;-0.0000000;0.0000049;-0.0000000;-0.0000000;0.0000003;-0.0000000;0.0000983;-0.0000000;0.0000001;0.0000878;-0.0000041;0.0000000;-0.0000000;-0.0000000;-0.0000000;-0.0000000;0.0000003;0.0000001;-0.0000000;0.0000000;-0.0000000;-0.0000001;0.0000002;-0.0000000;0.000000…
1.0;0.2;3.4;0.017574974327;-0.0000000;-0.0000000;-0.0000000;-0.0000000;-0.0000000;-0.0000000;-0.0000009;-0.0000003;-0.0000000;-0.0000000;-0.0000000;0.0000049;-0.0000000;-0.0000000;0.0000003;0.0000000;0.0000975;0.0000000;0.0000001;0.0000873;-0.0000013;0.0000000;-0.0000000;-0.0000000;-0.0000000;-0.0000000;0.0000003;0.0000001;-0.0000000;0.0000000;-0.0000000;-0.0000001;0.0000002;-0.0000000;0.0000002;…
1.0;0.3;3.4;0.017366282826;-0.0000000;-0.0000000;-0.0000000;-0.0000000;-0.0000000;-0.0000000;-0.0000009;-0.0000003;-0.0000000;-0.0000000;-0.0000000;0.0000049;-0.0000000;-0.0000000;0.0000003;0.0000000;0.0000963;0.0000000;0.0000001;0.0000866;0.0000034;0.0000000;-0.0000000;-0.0000000;-0.0000000;-0.0000000;0.0000003;0.0000001;-0.0000000;0.0000000;-0.0000000;-0.0000001;0.0000001;-0.0000000;0.0000002;-…
1.0;0.4;3.4;0.017084308653;-0.0000000;-0.0000000;-0.0000000;-0.0000000;-0.0000000;-0.0000000;-0.0000009;-0.0000003;-0.0000001;-0.0000000;-0.0000000;0.0000049;-0.0000000;-0.0000000;0.0000003;0.0000000;0.0000946;0.0000001;0.0000000;0.0000855;0.0000097;-0.0000000;-0.0000000;-0.0000000;-0.0000000;-0.0000000;0.0000003;0.0000001;-0.0000000;0.0000000;-0.0000000;-0.0000001;0.0000001;-0.0000000;0.0000002;…
1.0;0.5;3.4;0.016738373501;-0.0000000;-0.0000000;-0.0000000;-0.0000000;-0.0000000;-0.0000000;-0.0000008;-0.0000003;-0.0000001;-0.0000000;-0.0000000;0.0000048;-0.0000000;-0.0000000;0.0000003;0.0000001;0.0000926;0.0000001;0.0000000;0.0000841;0.0000175;-0.0000000;-0.0000000;-0.0000000;-0.0000000;-0.0000000;0.0000003;0.0000001;-0.0000000;0.0000000;-0.0000000;-0.0000001;0.0000001;-0.0000000;0.0000002;…
1.0;0.6;3.4;0.016339315868;-0.0000000;-0.0000000;-0.0000000;-0.0000000;-0.0000000;-0.0000000;-0.0000008;-0.0000003;-0.0000001;-0.0000000;-0.0000000;0.0000048;-0.0000000;0.0000000;0.0000003;0.0000001;0.0000901;0.0000001;0.0000000;0.0000825;0.0000268;-0.0000000;-0.0000000;-0.0000000;-0.0000000;-0.0000000;0.0000003;0.0000001;-0.0000000;0.0000000;-0.0000000;-0.0000001;0.0000001;-0.0000000;0.0000002;0…
1.0;0.7;3.4;0.015898790619;-0.0000000;-0.0000000;-0.0000000;-0.0000000;-0.0000000;-0.0000000;-0.0000008;-0.0000002;-0.0000001;-0.0000000;-0.0000000;0.0000047;-0.0000000;0.0000000;0.0000002;0.0000001;0.0000873;0.0000002;-0.0000000;0.0000806;0.0000372;-0.0000000;-0.0000000;-0.0000000;-0.0000000;-0.0000000;0.0000002;0.0000001;-0.0000000;0.0000000;-0.0000000;-0.0000001;0.0000000;-0.0000000;0.0000002;…
1.0;0.8;3.4;0.015428563456;-0.0000000;-0.0000000;-0.0000000;-0.0000000;-0.0000000;-0.0000000;-0.0000008;-0.0000002;-0.0000002;-0.0000000;-0.0000000;0.0000046;-0.0000000;0.0000000;0.0000002;0.0000001;0.0000842;0.0000002;-0.0000000;0.0000784;0.0000485;-0.0000000;-0.0000000;-0.0000000;-0.0000000;-0.0000000;0.0000002;0.0000001;-0.0000000;0.0000000;-0.0000000;-0.0000001;0.0000000;0.0000000;0.0000002;0…
1.0;0.9;3.4;0.014939858797;-0.0000000;-0.0000000;-0.0000000;-0.0000000;-0.0000000;-0.0000000;-0.0000008;-0.0000002;-0.0000002;-0.0000000;-0.0000000;0.0000046;-0.0000000;0.0000000;0.0000002;0.0000002;0.0000809;0.0000002;-0.0000000;0.0000760;0.0000605;-0.0000000;-0.0000000;-0.0000000;-0.0000000;-0.0000000;0.0000002;0.0000001;-0.0000000;0.0000000;-0.0000000;-0.0000001;0.0000000;0.0000000;0.0000002;0…
1.0;1.0;3.4;0.014442808713;-0.0000000;-0.0000000;-0.0000000;-0.0000000;-0.0000000;-0.0000000;-0.0000008;-0.0000002;-0.0000002;-0.0000000;-0.0000000;0.0000045;-0.0000000;0.0000000;0.0000002;0.0000002;0.0000774;0.0000003;-0.0000000;0.0000733;0.0000730;-0.0000000;-0.0000000;-0.0000000;-0.0000000;-0.0000000;0.0000002;0.0000001;-0.0000000;0.0000000;-0.0000000;-0.0000001;-0.0000000;0.0000000;0.0000002;…
1.0;1.1;3.4;0.013946035872;-0.0000000;-0.0000000;-0.0000000;-0.0000000;-0.0000000;-0.0000000;-0.0000007;-0.0000002;-0.0000002;-0.0000000;-0.0000001;0.0000044;-0.0000000;-0.0000000;0.0000002;0.0000002;0.0000738;0.0000003;-0.0000000;0.0000704;0.0000856;-0.0000000;-0.0000000;-0.0000000;-0.0000000;-0.0000000;0.0000002;0.0000000;-0.0000000;0.0000000;-0.0000000;-0.0000002;-0.0000000;0.0000000;0.0000002…
1.0;1.2;3.4;0.013456387021;-0.0000000;-0.0000000;-0.0000000;-0.0000000;-0.0000000;-0.0000000;-0.0000007;-0.0000002;-0.0000002;-0.0000000;-0.0000001;0.0000043;-0.0000000;-0.0000000;0.0000001;0.0000002;0.0000700;0.0000003;-0.0000000;0.0000674;0.0000981;-0.0000000;-0.0000000;-0.0000000;-0.0000000;-0.0000000;0.0000002;0.0000000;-0.0000000;0.0000000;-0.0000000;-0.0000002;-0.0000000;0.0000000;0.0000002…
1.0;1.3;3.4;0.012978817874;-0.0000000;-0.0000000;-0.0000000;-0.0000000;-0.0000000;-0.0000000;-0.0000007;-0.0000002;-0.0000003;-0.0000000;-0.0000001;0.0000042;-0.0000000;-0.0000000;0.0000001;0.0000002;0.0000662;0.0000003;-0.0000000;0.0000642;0.0001102;-0.0000000;-0.0000000;-0.0000000;-0.0000000;-0.0000000;0.0000002;0.0000000;-0.0000000;-0.0000000;-0.0000000;-0.0000001;-0.0000000;0.0000000;0.000000…
1.0;1.4;3.4;0.012516416989;-0.0000000;-0.0000000;-0.0000000;-0.0000000;-0.0000000;-0.0000000;-0.0000007;-0.0000001;-0.0000003;-0.0000000;-0.0000001;0.0000041;-0.0000000;-0.0000000;0.0000001;0.0000002;0.0000624;0.0000003;-0.0000000;0.0000608;0.0001216;-0.0000000;-0.0000000;-0.0000000;-0.0000000;-0.0000000;0.0000002;0.0000000;-0.0000000;-0.0000000;-0.0000000;-0.0000001;0.0000000;0.0000000;0.0000002…
1.0;1.5;3.4;0.012070546468;-0.0000000;-0.0000000;-0.0000000;-0.0000000;-0.0000000;-0.0000000;-0.0000006;-0.0000001;-0.0000003;-0.0000000;-0.0000001;0.0000040;-0.0000000;-0.0000000;0.0000001;0.0000002;0.0000586;0.0000003;0.0000000;0.0000574;0.0001323;-0.0000000;-0.0000000;-0.0000000;-0.0000000;-0.0000000;0.0000001;0.0000000;-0.0000000;-0.0000000;-0.0000000;-0.0000001;0.0000000;0.0000000;0.0000002;…
1.0;1.6;3.4;0.011641071468;-0.0000000;-0.0000000;-0.0000000;-0.0000000;-0.0000000;-0.0000000;-0.0000006;-0.0000001;-0.0000003;-0.0000000;-0.0000001;0.0000039;-0.0000000;-0.0000000;0.0000001;0.0000002;0.0000548;0.0000003;0.0000000;0.0000539;0.0001418;-0.0000000;-0.0000000;-0.0000000;-0.0000000;-0.0000000;0.0000001;0.0000000;-0.0000000;-0.0000000;-0.0000000;-0.0000001;0.0000000;0.0000000;0.0000002;…
1.0;1.7;3.4;0.011226648424;-0.0000000;-0.0000000;-0.0000000;-0.0000000;-0.0000000;-0.0000000;-0.0000006;-0.0000001;-0.0000003;-0.0000000;-0.0000001;0.0000037;-0.0000000;-0.0000000;0.0000001;0.0000002;0.0000510;0.0000003;0.0000001;0.0000504;0.0001501;-0.0000000;-0.0000000;-0.0000000;-0.0000000;-0.0000000;0.0000001;0.0000000;-0.0000000;-0.0000000;-0.0000000;-0.0000001;0.0000001;0.0000000;0.0000002;…
1.0;1.8;3.4;0.010825042859;-0.0000000;-0.0000000;-0.0000000;-0.0000000;-0.0000000;-0.0000000;-0.0000005;-0.0000001;-0.0000003;-0.0000000;-0.0000001;0.0000036;-0.0000000;-0.0000000;0.0000001;0.0000002;0.0000473;0.0000003;0.0000001;0.0000469;0.0001570;-0.0000000;-0.0000000;-0.0000000;-0.0000000;-0.0000000;0.0000001;0.0000000;-0.0000000;-0.0000000;-0.0000000;-0.0000001;0.0000001;0.0000000;0.0000002;…
1.0;1.9;3.4;0.010433450949;-0.0000000;-0.0000000;-0.0000000;-0.0000000;-0.0000000;-0.0000000;-0.0000005;-0.0000001;-0.0000003;-0.0000000;-0.0000001;0.0000035;-0.0000000;-0.0000000;0.0000001;0.0000002;0.0000437;0.0000003;0.0000001;0.0000434;0.0001624;-0.0000000;-0.0000000;-0.0000000;-0.0000000;-0.0000000;0.0000001;0.0000000;-0.0000000;-0.0000000;-0.0000000;-0.0000001;0.0000001;0.0000000;0.0000002;…
1.0;2.0;3.4;0.010048803694;-0.0000000;-0.0000000;-0.0000000;-0.0000000;-0.0000000;-0.0000000;-0.0000004;-0.0000001;-0.0000003;-0.0000000;-0.0000001;0.0000034;-0.0000000;-0.0000000;0.0000001;0.0000002;0.0000402;0.0000003;0.0000002;0.0000400;0.0001662;-0.0000000;-0.0000000;-0.0000000;-0.0000000;-0.0000000;0.0000001;0.0000000;-0.0000000;-0.0000000;-0.0000000;-0.0000001;0.0000001;-0.0000000;0.0000002…
1.0;2.1;3.4;0.009668037874;-0.0000000;-0.0000000;-0.0000000;-0.0000000;-0.0000000;-0.0000000;-0.0000004;-0.0000001;-0.0000002;-0.0000000;-0.0000000;0.0000032;0.0000000;-0.0000000;0.0000000;0.0000003;0.0000369;0.0000003;0.0000002;0.0000367;0.0001684;-0.0000000;-0.0000000;-0.0000000;-0.0000000;-0.0000000;0.0000001;0.0000000;-0.0000000;-0.0000000;0.0000000;-0.0000001;0.0000001;-0.0000000;0.0000001;-…
1.0;2.2;3.4;0.009288323298;-0.0000000;-0.0000000;-0.0000000;-0.0000000;-0.0000000;-0.0000000;-0.0000004;-0.0000001;-0.0000002;-0.0000000;-0.0000000;0.0000031;0.0000000;-0.0000000;0.0000000;0.0000003;0.0000336;0.0000003;0.0000002;0.0000335;0.0001690;-0.0000000;-0.0000000;-0.0000000;-0.0000000;-0.0000000;0.0000001;0.0000000;-0.0000000;-0.0000000;0.0000000;-0.0000001;0.0000001;-0.0000000;0.0000001;-…
1.0;2.3;3.4;0.008907240779;-0.0000000;-0.0000000;-0.0000000;-0.0000000;-0.0000000;-0.0000000;-0.0000003;-0.0000000;-0.0000002;-0.0000000;-0.0000000;0.0000030;0.0000000;-0.0000000;0.0000000;0.0000003;0.0000305;0.0000003;0.0000003;0.0000304;0.0001681;-0.0000000;-0.0000000;-0.0000000;-0.0000000;-0.0000000;0.0000000;0.0000000;-0.0000000;-0.0000000;0.0000000;-0.0000001;0.0000002;-0.0000000;0.0000001;-…
1.0;2.4;3.4;0.008522909441;-0.0000000;-0.0000000;-0.0000000;-0.0000000;-0.0000000;-0.0000000;-0.0000003;-0.0000000;-0.0000002;-0.0000000;-0.0000000;0.0000028;0.0000000;-0.0000000;0.0000000;0.0000003;0.0000275;0.0000003;0.0000003;0.0000275;0.0001656;-0.0000000;-0.0000000;-0.0000000;-0.0000000;-0.0000000;0.0000000;0.0000000;-0.0000000;-0.0000000;0.0000000;-0.0000000;0.0000002;-0.0000000;0.0000001;-…
1.0;2.5;3.4;0.008134065305;-0.0000000;-0.0000000;-0.0000000;-0.0000000;-0.0000000;-0.0000000;-0.0000002;-0.0000000;-0.0000002;-0.0000000;-0.0000000;0.0000027;0.0000001;-0.0000000;0.0000000;0.0000003;0.0000247;0.0000003;0.0000003;0.0000247;0.0001618;-0.0000000;-0.0000000;-0.0000000;-0.0000000;-0.0000000;0.0000000;0.0000000;-0.0000000;-0.0000000;0.0000000;-0.0000000;0.0000002;-0.0000000;0.0000001;-…
1.0;2.6;3.4;0.007740095506;-0.0000000;-0.0000000;-0.0000000;-0.0000000;-0.0000000;-0.0000000;-0.0000002;-0.0000000;-0.0000001;-0.0000000;-0.0000000;0.0000025;0.0000001;-0.0000000;0.0000000;0.0000004;0.0000221;0.0000003;0.0000004;0.0000221;0.0001567;-0.0000000;-0.0000000;-0.0000000;-0.0000000;-0.0000000;0.0000000;0.0000000;-0.0000000;-0.0000000;0.0000000;-0.0000000;0.0000001;-0.0000000;0.0000001;-…
1.0;2.7;3.4;0.007341034024;-0.0000000;-0.0000000;-0.0000000;-0.0000000;-0.0000000;-0.0000000;-0.0000002;-0.0000000;-0.0000001;-0.0000000;-0.0000000;0.0000024;0.0000001;-0.0000000;0.0000000;0.0000004;0.0000196;0.0000003;0.0000004;0.0000197;0.0001506;-0.0000000;-0.0000000;-0.0000000;-0.0000000;-0.0000000;0.0000000;0.0000000;-0.0000000;-0.0000000;0.0000000;-0.0000000;0.0000001;-0.0000000;0.0000001;-…
1.0;2.8;3.4;0.006937525558;-0.0000000;-0.0000000;-0.0000000;-0.0000000;-0.0000000;-0.0000000;-0.0000001;-0.0000000;-0.0000001;-0.0000000;-0.0000000;0.0000023;0.0000001;-0.0000000;0.0000000;0.0000004;0.0000174;0.0000003;0.0000004;0.0000175;0.0001436;-0.0000000;-0.0000000;-0.0000000;-0.0000000;-0.0000000;0.0000000;0.0000000;-0.0000000;-0.0000000;0.0000000;-0.0000000;0.0000001;-0.0000000;0.0000001;-…
1.0;2.9;3.4;0.006530764300;-0.0000000;-0.0000000;-0.0000000;-0.0000000;-0.0000000;-0.0000000;-0.0000001;-0.0000000;-0.0000001;-0.0000000;-0.0000000;0.0000021;0.0000001;-0.0000000;0.0000000;0.0000004;0.0000152;0.0000003;0.0000004;0.0000154;0.0001358;-0.0000000;-0.0000000;-0.0000000;-0.0000000;-0.0000000;0.0000000;0.0000000;-0.0000000;-0.0000000;0.0000000;-0.0000000;0.0000001;-0.0000000;0.0000001;-…
1.0;3.0;3.4;0.006122414037;-0.0000000;-0.0000000;-0.0000000;-0.0000000;-0.0000000;-0.0000000;-0.0000001;-0.0000000;-0.0000001;-0.0000000;-0.0000000;0.0000019;0.0000001;-0.0000000;0.0000000;0.0000004;0.0000133;0.0000003;0.0000004;0.0000135;0.0001275;-0.0000000;-0.0000000;-0.0000000;-0.0000000;-0.0000000;0.0000000;0.0000000;-0.0000000;-0.0000000;0.0000000;-0.0000000;0.0000001;0.0000000;0.0000001;-0…
1.0;3.1;3.4;0.005714515384;-0.0000000;-0.0000000;-0.0000000;-0.0000000;-0.0000000;-0.0000000;-0.0000000;-0.0000000;-0.0000000;-0.0000000;-0.0000000;0.0000018;0.0000001;-0.0000000;0.0000000;0.0000004;0.0000115;0.0000003;0.0000004;0.0000118;0.0001189;-0.0000000;-0.0000000;-0.0000000;-0.0000000;-0.0000000;0.0000000;0.0000000;-0.0000000;-0.0000000;0.0000000;-0.0000000;0.0000001;0.0000000;0.0000001;-0…
1.0;3.2;3.4;0.005309385316;-0.0000000;-0.0000000;-0.0000000;-0.0000000;-0.0000000;-0.0000000;0.0000000;-0.0000000;-0.0000000;-0.0000000;-0.0000000;0.0000017;0.0000001;-0.0000000;0.0000000;0.0000004;0.0000100;0.0000003;0.0000004;0.0000103;0.0001101;-0.0000000;-0.0000000;-0.0000000;-0.0000000;-0.0000000;-0.0000000;0.0000000;-0.0000000;-0.0000000;0.0000000;-0.0000000;0.0000001;0.0000000;0.0000000;-0…
1.0;3.3;3.4;0.004909513461;-0.0000000;-0.0000000;-0.0000000;-0.0000000;-0.0000000;-0.0000000;0.0000000;-0.0000000;0.0000000;-0.0000000;0.0000000;0.0000015;0.0000001;-0.0000000;0.0000000;0.0000004;0.0000085;0.0000003;0.0000004;0.0000089;0.0001012;-0.0000000;-0.0000000;-0.0000000;-0.0000000;-0.0000000;-0.0000000;0.0000000;-0.0000000;-0.0000000;0.0000000;-0.0000000;0.0000001;0.0000000;0.0000000;-0.0…
1.0;3.4;3.4;0.004517459145;-0.0000000;-0.0000000;-0.0000000;-0.0000000;-0.0000000;-0.0000000;0.0000000;0.0000000;0.0000000;-0.0000000;0.0000000;0.0000014;0.0000001;0.0000000;0.0000000;0.0000004;0.0000073;0.0000003;0.0000004;0.0000077;0.0000925;-0.0000000;-0.0000000;-0.0000000;-0.0000000;-0.0000000;-0.0000000;0.0000000;-0.0000000;-0.0000000;0.0000000;-0.0000000;0.0000000;0.0000000;0.0000000;-0.000…
1.0;3.5;3.4;0.004135752710;-0.0000000;-0.0000000;-0.0000000;-0.0000000;-0.0000000;-0.0000000;0.0000001;0.0000000;0.0000000;-0.0000000;0.0000000;0.0000012;0.0000001;0.0000000;0.0000000;0.0000004;0.0000062;0.0000003;0.0000003;0.0000066;0.0000840;-0.0000000;-0.0000000;-0.0000000;-0.0000000;-0.0000000;-0.0000000;0.0000000;-0.0000000;-0.0000000;0.0000000;-0.0000000;0.0000000;0.0000000;0.0000000;-0.000…
1.0;3.6;3.4;0.003766804376;-0.0000000;-0.0000000;-0.0000000;-0.0000000;-0.0000000;-0.0000000;0.0000001;0.0000000;0.0000001;-0.0000000;0.0000000;0.0000011;0.0000001;0.0000000;0.0000000;0.0000004;0.0000052;0.0000002;0.0000003;0.0000057;0.0000759;-0.0000000;-0.0000000;-0.0000000;-0.0000000;-0.0000000;-0.0000000;0.0000000;-0.0000000;0.0000000;0.0000000;-0.0000000;0.0000000;0.0000000;0.0000000;-0.0000…
1.0;3.7;3.4;0.003412823542;-0.0000000;-0.0000000;-0.0000000;-0.0000000;-0.0000000;-0.0000000;0.0000001;0.0000000;0.0000001;-0.0000000;0.0000000;0.0000010;0.0000001;0.0000000;0.0000000;0.0000003;0.0000044;0.0000002;0.0000003;0.0000048;0.0000681;-0.0000000;-0.0000000;-0.0000000;-0.0000000;-0.0000000;-0.0000000;0.0000000;-0.0000000;0.0000000;0.0000000;-0.0000000;0.0000000;0.0000000;0.0000000;-0.0000…
1.0;3.8;3.4;0.003075751104;-0.0000000;-0.0000000;-0.0000000;-0.0000000;-0.0000000;-0.0000000;0.0000001;0.0000000;0.0000001;-0.0000000;0.0000000;0.0000009;0.0000000;0.0000000;0.0000000;0.0000003;0.0000037;0.0000002;0.0000003;0.0000041;0.0000609;-0.0000000;-0.0000000;-0.0000000;-0.0000000;-0.0000000;-0.0000000;-0.0000000;-0.0000000;0.0000000;0.0000000;-0.0000000;0.0000000;0.0000000;0.0000000;-0.000…
1.0;3.9;3.4;0.002757206808;-0.0000000;-0.0000000;-0.0000000;-0.0000000;-0.0000000;-0.0000000;0.0000001;0.0000000;0.0000001;-0.0000000;0.0000000;0.0000008;0.0000000;0.0000000;0.0000000;0.0000003;0.0000031;0.0000002;0.0000002;0.0000035;0.0000541;-0.0000000;-0.0000000;-0.0000000;-0.0000000;-0.0000000;-0.0000000;-0.0000000;-0.0000000;0.0000000;0.0000000;-0.0000000;0.0000000;0.0000000;0.0000000;-0.000…
1.0;4.0;3.4;0.002458453011;-0.0000000;-0.0000000;-0.0000000;-0.0000000;-0.0000000;-0.0000000;0.0000001;0.0000000;0.0000001;-0.0000000;0.0000000;0.0000007;0.0000000;0.0000000;0.0000000;0.0000003;0.0000025;0.0000002;0.0000002;0.0000029;0.0000478;-0.0000000;-0.0000000;-0.0000000;-0.0000000;-0.0000000;-0.0000000;-0.0000000;-0.0000000;0.0000000;0.0000000;-0.0000000;-0.0000000;0.0000000;0.0000000;-0.00…
1.0;4.1;3.4;0.002180375385;-0.0000000;-0.0000000;-0.0000000;-0.0000000;-0.0000000;-0.0000000;0.0000001;0.0000000;0.0000001;-0.0000000;0.0000000;0.0000006;0.0000000;0.0000000;0.0000000;0.0000002;0.0000021;0.0000001;0.0000002;0.0000024;0.0000421;-0.0000000;-0.0000000;-0.0000000;-0.0000000;-0.0000000;-0.0000000;-0.0000000;-0.0000000;0.0000000;0.0000000;-0.0000000;-0.0000000;0.0000000;0.0000000;-0.00…
1.0;4.2;3.4;0.001923480220;-0.0000000;-0.0000000;-0.0000000;-0.0000000;-0.0000000;-0.0000000;0.0000001;0.0000000;0.0000001;-0.0000000;0.0000000;0.0000005;0.0000000;0.0000000;0.0000000;0.0000002;0.0000017;0.0000001;0.0000001;0.0000020;0.0000369;-0.0000000;-0.0000000;-0.0000000;-0.0000000;-0.0000000;-0.0000000;-0.0000000;-0.0000000;0.0000000;0.0000000;-0.0000000;-0.0000000;0.0000000;0.0000000;-0.00…
1.0;4.3;3.4;0.001687907052;-0.0000000;-0.0000000;-0.0000000;-0.0000000;-0.0000000;-0.0000000;0.0000001;0.0000000;0.0000001;-0.0000000;0.0000000;0.0000004;0.0000000;0.0000000;0.0000000;0.0000002;0.0000014;0.0000001;0.0000001;0.0000017;0.0000322;-0.0000000;-0.0000000;-0.0000000;-0.0000000;-0.0000000;-0.0000000;-0.0000000;-0.0000000;0.0000000;0.0000000;-0.0000000;-0.0000000;0.0000000;0.0000000;-0.00…
1.0;4.4;3.4;0.001473454559;-0.0000000;-0.0000000;-0.0000000;-0.0000000;-0.0000000;-0.0000000;0.0000001;0.0000000;0.0000001;-0.0000000;0.0000000;0.0000004;0.0000000;0.0000000;0.0000000;0.0000001;0.0000012;0.0000001;0.0000001;0.0000014;0.0000279;-0.0000000;-0.0000000;-0.0000000;-0.0000000;-0.0000000;-0.0000000;-0.0000000;-0.0000000;0.0000000;0.0000000;-0.0000000;-0.0000000;0.0000000;0.0000000;-0.00…
1.0;4.5;3.4;0.001279617071;-0.0000000;-0.0000000;-0.0000000;-0.0000000;-0.0000000;-0.0000000;0.0000001;0.0000000;0.0000001;-0.0000000;0.0000000;0.0000003;-0.0000000;0.0000000;0.0000000;0.0000001;0.0000009;0.0000001;0.0000001;0.0000012;0.0000241;-0.0000000;-0.0000000;-0.0000000;-0.0000000;-0.0000000;-0.0000000;-0.0000000;-0.0000000;0.0000000;0.0000000;-0.0000000;-0.0000000;0.0000000;0.0000000;-0.0…
1.0;4.6;3.4;0.001105628628;-0.0000000;-0.0000000;-0.0000000;-0.0000000;-0.0000000;-0.0000000;0.0000001;0.0000000;0.0000001;-0.0000000;0.0000000;0.0000003;-0.0000000;0.0000000;0.0000000;0.0000001;0.0000008;0.0000000;0.0000001;0.0000010;0.0000208;-0.0000000;-0.0000000;-0.0000000;-0.0000000;-0.0000000;-0.0000000;-0.0000000;-0.0000000;0.0000000;0.0000000;-0.0000000;-0.0000000;0.0000000;0.0000000;-0.0…
1.0;4.7;3.4;0.000950511454;-0.0000000;-0.0000000;-0.0000000;-0.0000000;-0.0000000;-0.0000000;0.0000001;0.0000000;0.0000001;-0.0000000;0.0000000;0.0000002;-0.0000000;0.0000000;0.0000000;0.0000001;0.0000006;0.0000000;0.0000000;0.0000008;0.0000178;-0.0000000;-0.0000000;-0.0000000;-0.0000000;-0.0000000;-0.0000000;-0.0000000;-0.0000000;0.0000000;0.0000000;-0.0000000;0.0000000;0.0000000;0.0000000;-0.00…
1.0;4.8;3.4;0.000813125860;-0.0000000;-0.0000000;-0.0000000;-0.0000000;-0.0000000;-0.0000000;0.0000001;0.0000000;0.0000001;-0.0000000;0.0000000;0.0000002;-0.0000000;0.0000000;0.0000000;0.0000001;0.0000005;0.0000000;0.0000000;0.0000007;0.0000152;-0.0000000;-0.0000000;-0.0000000;-0.0000000;-0.0000000;-0.0000000;-0.0000000;-0.0000000;0.0000000;0.0000000;-0.0000000;0.0000000;0.0000000;0.0000000;-0.00…
1.0;4.9;3.4;0.000692218931;-0.0000000;-0.0000000;-0.0000000;-0.0000000;-0.0000000;-0.0000000;0.0000001;0.0000000;0.0000001;-0.0000000;0.0000000;0.0000001;-0.0000000;0.0000000;0.0000000;0.0000001;0.0000004;0.0000000;0.0000000;0.0000005;0.0000129;-0.0000000;-0.0000000;-0.0000000;-0.0000000;-0.0000000;-0.0000000;-0.0000000;-0.0000000;0.0000000;0.0000000;-0.0000000;0.0000000;0.0000000;0.0000000;-0.00…
1.0;5.0;3.4;0.000586469873;-0.0000000;-0.0000000;-0.0000000;-0.0000000;-0.0000000;-0.0000000;0.0000001;0.0000000;0.0000001;-0.0000000;0.0000000;0.0000001;-0.0000000;0.0000000;0.0000000;0.0000000;0.0000003;0.0000000;0.0000000;0.0000004;0.0000109;-0.0000000;-0.0000000;-0.0000000;-0.0000000;-0.0000000;-0.0000000;-0.0000000;-0.0000000;0.0000000;0.0000000;-0.0000000;0.0000000;0.0000000;0.0000000;-0.00…
1.0;5.1;3.4;0.000494530476;-0.0000000;-0.0000000;-0.0000000;-0.0000000;-0.0000000;-0.0000000;0.0000001;0.0000000;0.0000001;-0.0000000;0.0000000;0.0000001;-0.0000000;0.0000000;0.0000000;0.0000000;0.0000003;0.0000000;0.0000000;0.0000004;0.0000092;-0.0000000;-0.0000000;-0.0000000;-0.0000000;-0.0000000;-0.0000000;-0.0000000;-0.0000000;0.0000000;0.0000000;-0.0000000;0.0000000;0.0000000;0.0000000;-0.00…
1.0;5.2;3.4;0.000415059728;-0.0000000;-0.0000000;-0.0000000;-0.0000000;-0.0000000;-0.0000000;0.0000001;0.0000000;0.0000001;-0.0000000;0.0000000;0.0000001;-0.0000000;0.0000000;0.0000000;0.0000000;0.0000002;0.0000000;0.0000000;0.0000003;0.0000077;-0.0000000;-0.0000000;-0.0000000;-0.0000000;-0.0000000;-0.0000000;-0.0000000;-0.0000000;0.0000000;0.0000000;-0.0000000;0.0000000;0.0000000;0.0000000;-0.00…
1.0;5.3;3.4;0.000346752133;-0.0000000;-0.0000000;-0.0000000;-0.0000000;-0.0000000;-0.0000000;0.0000001;0.0000000;0.0000001;-0.0000000;0.0000000;0.0000001;-0.0000000;0.0000000;0.0000000;0.0000000;0.0000002;0.0000000;0.0000000;0.0000002;0.0000065;-0.0000000;-0.0000000;-0.0000000;-0.0000000;-0.0000000;-0.0000000;-0.0000000;-0.0000000;0.0000000;0.0000000;-0.0000000;0.0000000;0.0000000;0.0000000;-0.00…
1.0;5.4;3.4;0.000288359783;-0.0000000;-0.0000000;-0.0000000;-0.0000000;-0.0000000;-0.0000000;0.0000000;0.0000000;0.0000001;0.0000000;0.0000000;0.0000001;-0.0000000;0.0000000;0.0000000;0.0000000;0.0000001;0.0000000;-0.0000000;0.0000002;0.0000054;-0.0000000;-0.0000000;-0.0000000;-0.0000000;-0.0000000;-0.0000000;-0.0000000;-0.0000000;0.0000000;0.0000000;-0.0000000;0.0000000;0.0000000;0.0000000;-0.00…
1.0;5.5;3.4;0.000238708511;-0.0000000;-0.0000000;-0.0000000;-0.0000000;-0.0000000;-0.0000000;0.0000000;0.0000000;0.0000001;0.0000000;0.0000000;0.0000000;0.0000000;0.0000000;0.0000000;0.0000000;0.0000001;0.0000000;-0.0000000;0.0000001;0.0000044;-0.0000000;-0.0000000;-0.0000000;-0.0000000;-0.0000000;-0.0000000;-0.0000000;-0.0000000;0.0000000;0.0000000;-0.0000000;0.0000000;0.0000000;0.0000000;-0.000…
1.0;5.6;3.4;0.000196708743;-0.0000000;-0.0000000;-0.0000000;-0.0000000;-0.0000000;-0.0000000;0.0000000;0.0000000;0.0000000;0.0000000;0.0000000;0.0000000;0.0000000;0.0000000;0.0000000;0.0000000;0.0000001;0.0000000;-0.0000000;0.0000001;0.0000036;-0.0000000;-0.0000000;-0.0000000;-0.0000000;-0.0000000;-0.0000000;-0.0000000;-0.0000000;0.0000000;0.0000000;-0.0000000;0.0000000;0.0000000;0.0000000;-0.000…
1.0;5.7;3.4;0.000161361772;-0.0000000;-0.0000000;-0.0000000;-0.0000000;-0.0000000;-0.0000000;0.0000000;0.0000000;0.0000000;0.0000000;0.0000000;0.0000000;0.0000000;0.0000000;0.0000000;0.0000000;0.0000001;0.0000000;-0.0000000;0.0000001;0.0000030;-0.0000000;-0.0000000;-0.0000000;-0.0000000;-0.0000000;-0.0000000;-0.0000000;-0.0000000;0.0000000;0.0000000;-0.0000000;0.0000000;0.0000000;0.0000000;-0.000…
1.0;5.8;3.4;0.000131762227;-0.0000000;-0.0000000;-0.0000000;-0.0000000;-0.0000000;-0.0000000;0.0000000;0.0000000;0.0000000;0.0000000;0.0000000;0.0000000;0.0000000;0.0000000;0.0000000;0.0000000;0.0000001;0.0000000;-0.0000000;0.0000001;0.0000024;-0.0000000;-0.0000000;-0.0000000;-0.0000000;-0.0000000;-0.0000000;-0.0000000;-0.0000000;0.0000000;0.0000000;-0.0000000;0.0000000;0.0000000;0.0000000;-0.000…
1.0;5.9;3.4;0.000107097515;-0.0000000;-0.0000000;-0.0000000;-0.0000000;-0.0000000;-0.0000000;0.0000000;0.0000000;0.0000000;0.0000000;0.0000000;0.0000000;0.0000000;0.0000000;0.0000000;0.0000000;0.0000000;-0.0000000;0.0000000;0.0000001;0.0000020;-0.0000000;-0.0000000;-0.0000000;-0.0000000;-0.0000000;-0.0000000;-0.0000000;-0.0000000;0.0000000;0.0000000;-0.0000000;0.0000000;0.0000000;0.0000000;-0.000…
1.0;6.0;3.4;0.000086644948;-0.0000000;-0.0000000;-0.0000000;-0.0000000;-0.0000000;-0.0000000;0.0000000;0.0000000;0.0000000;0.0000000;0.0000000;0.0000000;0.0000000;0.0000000;0.0000000;0.0000000;0.0000000;-0.0000000;0.0000000;0.0000000;0.0000016;-0.0000000;-0.0000000;-0.0000000;-0.0000000;-0.0000000;-0.0000000;-0.0000000;-0.0000000;0.0000000;0.0000000;-0.0000000;0.0000000;0.0000000;0.0000000;-0.000…
1.1;0.0;3.4;0.016865262739;-0.0000000;-0.0000000;-0.0000000;-0.0000000;-0.0000000;-0.0000000;-0.0000008;-0.0000003;-0.0000000;-0.0000000;-0.0000000;0.0000048;-0.0000000;-0.0000000;0.0000003;-0.0000000;0.0000934;-0.0000000;0.0000001;0.0001034;-0.0000048;-0.0000000;-0.0000000;-0.0000000;-0.0000000;-0.0000000;0.0000003;0.0000000;-0.0000000;0.0000000;-0.0000000;-0.0000001;0.0000002;-0.0000000;0.00000…
1.1;0.1;3.4;0.016828102988;-0.0000000;-0.0000000;-0.0000000;-0.0000000;-0.0000000;-0.0000000;-0.0000008;-0.0000003;-0.0000000;-0.0000000;-0.0000000;0.0000048;-0.0000000;-0.0000000;0.0000003;-0.0000000;0.0000932;-0.0000000;0.0000001;0.0001032;-0.0000038;-0.0000000;-0.0000000;-0.0000000;-0.0000000;-0.0000000;0.0000003;0.0000000;-0.0000000;0.0000000;-0.0000000;-0.0000001;0.0000002;-0.0000000;0.00000…
1.1;0.2;3.4;0.016717881741;-0.0000000;-0.0000000;-0.0000000;-0.0000000;-0.0000000;-0.0000000;-0.0000008;-0.0000003;-0.0000000;-0.0000000;-0.0000000;0.0000048;-0.0000000;-0.0000000;0.0000003;0.0000000;0.0000925;0.0000000;0.0000001;0.0001027;-0.0000011;-0.0000000;-0.0000000;-0.0000000;-0.0000000;-0.0000000;0.0000003;0.0000000;-0.0000000;0.0000000;-0.0000000;-0.0000001;0.0000002;-0.0000000;0.0000003…
1.1;0.3;3.4;0.016538280855;-0.0000000;-0.0000000;-0.0000000;-0.0000000;-0.0000000;-0.0000000;-0.0000008;-0.0000003;-0.0000000;-0.0000000;-0.0000000;0.0000048;-0.0000000;-0.0000000;0.0000003;0.0000000;0.0000914;0.0000000;0.0000001;0.0001018;0.0000033;-0.0000000;-0.0000000;-0.0000000;-0.0000000;-0.0000000;0.0000003;0.0000000;-0.0000000;0.0000000;-0.0000000;-0.0000001;0.0000002;-0.0000000;0.0000003;…
1.1;0.4;3.4;0.016295139279;-0.0000000;-0.0000000;-0.0000000;-0.0000000;-0.0000000;-0.0000000;-0.0000008;-0.0000003;-0.0000001;-0.0000000;-0.0000000;0.0000048;-0.0000000;-0.0000000;0.0000003;0.0000000;0.0000899;0.0000001;0.0000001;0.0001005;0.0000094;-0.0000000;-0.0000000;-0.0000000;-0.0000000;-0.0000000;0.0000003;0.0000000;-0.0000000;0.0000000;-0.0000000;-0.0000001;0.0000002;-0.0000000;0.0000003;…
1.1;0.5;3.4;0.015996039586;-0.0000000;-0.0000000;-0.0000000;-0.0000000;-0.0000000;-0.0000000;-0.0000008;-0.0000003;-0.0000001;-0.0000000;-0.0000000;0.0000047;-0.0000000;0.0000000;0.0000003;0.0000001;0.0000879;0.0000001;0.0000001;0.0000989;0.0000169;-0.0000000;-0.0000000;-0.0000000;-0.0000000;-0.0000000;0.0000003;0.0000000;-0.0000000;0.0000000;-0.0000000;-0.0000001;0.0000001;-0.0000000;0.0000003;0…
1.1;0.6;3.4;0.015649789889;-0.0000000;-0.0000000;-0.0000000;-0.0000000;-0.0000000;-0.0000000;-0.0000008;-0.0000003;-0.0000001;-0.0000000;-0.0000000;0.0000047;-0.0000000;0.0000000;0.0000003;0.0000001;0.0000857;0.0000002;0.0000000;0.0000970;0.0000258;-0.0000000;-0.0000000;-0.0000000;-0.0000000;-0.0000000;0.0000003;0.0000000;-0.0000000;0.0000000;-0.0000000;-0.0000001;0.0000001;-0.0000000;0.0000003;0…
1.1;0.7;3.4;0.015265851830;-0.0000000;-0.0000000;-0.0000000;-0.0000000;-0.0000000;-0.0000000;-0.0000008;-0.0000003;-0.0000001;-0.0000000;-0.0000000;0.0000046;-0.0000000;0.0000000;0.0000003;0.0000001;0.0000831;0.0000002;0.0000000;0.0000947;0.0000358;-0.0000000;-0.0000000;-0.0000000;-0.0000000;-0.0000000;0.0000003;0.0000000;-0.0000000;0.0000000;-0.0000000;-0.0000001;0.0000001;-0.0000000;0.0000002;0…
1.1;0.8;3.4;0.014853767312;-0.0000000;-0.0000000;-0.0000000;-0.0000000;-0.0000000;-0.0000000;-0.0000008;-0.0000003;-0.0000001;-0.0000000;-0.0000000;0.0000045;-0.0000000;0.0000000;0.0000002;0.0000001;0.0000802;0.0000002;-0.0000000;0.0000921;0.0000467;-0.0000000;-0.0000000;-0.0000000;-0.0000000;-0.0000000;0.0000003;0.0000000;-0.0000000;0.0000000;-0.0000000;-0.0000001;0.0000001;0.0000000;0.0000002;0…
1.1;0.9;3.4;0.014422632414;-0.0000000;-0.0000000;-0.0000000;-0.0000000;-0.0000000;-0.0000000;-0.0000008;-0.0000002;-0.0000002;-0.0000000;-0.0000000;0.0000045;-0.0000000;0.0000000;0.0000002;0.0000001;0.0000771;0.0000003;-0.0000000;0.0000892;0.0000582;-0.0000000;-0.0000000;-0.0000000;-0.0000000;-0.0000000;0.0000003;0.0000000;-0.0000000;0.0000000;-0.0000000;-0.0000002;0.0000000;0.0000000;0.0000002;0…
1.1;1.0;3.4;0.013980657501;-0.0000000;-0.0000000;-0.0000000;-0.0000000;-0.0000000;-0.0000000;-0.0000007;-0.0000002;-0.0000002;-0.0000000;-0.0000001;0.0000044;-0.0000000;0.0000000;0.0000002;0.0000002;0.0000738;0.0000003;-0.0000000;0.0000861;0.0000701;-0.0000000;-0.0000000;-0.0000000;-0.0000000;-0.0000000;0.0000002;0.0000000;-0.0000000;0.0000000;-0.0000000;-0.0000002;0.0000000;0.0000000;0.0000002;0…
1.1;1.1;3.4;0.013534839816;-0.0000000;-0.0000000;-0.0000000;-0.0000000;-0.0000000;-0.0000000;-0.0000007;-0.0000002;-0.0000002;-0.0000000;-0.0000001;0.0000043;-0.0000000;0.0000000;0.0000002;0.0000002;0.0000704;0.0000003;-0.0000000;0.0000827;0.0000822;-0.0000000;-0.0000000;-0.0000000;-0.0000000;-0.0000000;0.0000002;0.0000000;-0.0000000;0.0000000;-0.0000000;-0.0000002;0.0000000;0.0000000;0.0000002;-…
1.1;1.2;3.4;0.013090760865;-0.0000000;-0.0000000;-0.0000000;-0.0000000;-0.0000000;-0.0000000;-0.0000007;-0.0000002;-0.0000002;-0.0000000;-0.0000001;0.0000042;-0.0000000;0.0000000;0.0000002;0.0000002;0.0000669;0.0000003;-0.0000000;0.0000791;0.0000942;-0.0000000;-0.0000000;-0.0000000;-0.0000000;-0.0000000;0.0000002;0.0000000;-0.0000000;0.0000000;-0.0000000;-0.0000002;-0.0000000;0.0000000;0.0000002;…
1.1;1.3;3.4;0.012652507579;-0.0000000;-0.0000000;-0.0000000;-0.0000000;-0.0000000;-0.0000000;-0.0000007;-0.0000002;-0.0000002;-0.0000000;-0.0000001;0.0000041;-0.0000000;-0.0000000;0.0000001;0.0000002;0.0000633;0.0000003;-0.0000000;0.0000753;0.0001057;-0.0000000;-0.0000000;-0.0000000;-0.0000000;-0.0000000;0.0000002;0.0000000;-0.0000000;-0.0000000;-0.0000000;-0.0000001;-0.0000000;0.0000000;0.000000…
1.1;1.4;3.4;0.012222705196;-0.0000000;-0.0000000;-0.0000000;-0.0000000;-0.0000000;-0.0000000;-0.0000006;-0.0000002;-0.0000003;-0.0000000;-0.0000001;0.0000040;-0.0000000;-0.0000000;0.0000001;0.0000002;0.0000596;0.0000003;-0.0000000;0.0000714;0.0001167;-0.0000000;-0.0000000;-0.0000000;-0.0000000;-0.0000000;0.0000002;0.0000000;-0.0000000;-0.0000000;-0.0000000;-0.0000001;-0.0000000;0.0000000;0.000000…
1.1;1.5;3.4;0.011802641887;-0.0000000;-0.0000000;-0.0000000;-0.0000000;-0.0000000;-0.0000000;-0.0000006;-0.0000001;-0.0000003;-0.0000000;-0.0000001;0.0000039;-0.0000000;-0.0000000;0.0000001;0.0000002;0.0000560;0.0000003;-0.0000000;0.0000673;0.0001268;-0.0000000;-0.0000000;-0.0000000;-0.0000000;-0.0000000;0.0000002;0.0000000;-0.0000000;-0.0000000;-0.0000000;-0.0000001;-0.0000000;0.0000000;0.000000…
1.1;1.6;3.4;0.011392460723;-0.0000000;-0.0000000;-0.0000000;-0.0000000;-0.0000000;-0.0000000;-0.0000006;-0.0000001;-0.0000003;-0.0000000;-0.0000001;0.0000038;-0.0000000;-0.0000000;0.0000001;0.0000002;0.0000524;0.0000003;0.0000000;0.0000632;0.0001359;-0.0000000;-0.0000000;-0.0000000;-0.0000000;-0.0000000;0.0000001;0.0000000;-0.0000000;-0.0000000;-0.0000000;-0.0000001;0.0000000;0.0000000;0.0000002;…
1.1;1.7;3.4;0.010991393487;-0.0000000;-0.0000000;-0.0000000;-0.0000000;-0.0000000;-0.0000000;-0.0000005;-0.0000001;-0.0000003;-0.0000000;-0.0000001;0.0000037;-0.0000000;-0.0000000;0.0000001;0.0000002;0.0000488;0.0000003;0.0000000;0.0000591;0.0001437;-0.0000000;-0.0000000;-0.0000000;-0.0000000;-0.0000000;0.0000001;0.0000000;-0.0000000;-0.0000000;-0.0000000;-0.0000001;0.0000000;-0.0000000;0.0000002…
1.1;1.8;3.4;0.010598012336;-0.0000000;-0.0000000;-0.0000000;-0.0000000;-0.0000000;-0.0000000;-0.0000005;-0.0000001;-0.0000003;-0.0000000;-0.0000001;0.0000036;-0.0000000;-0.0000000;0.0000001;0.0000002;0.0000452;0.0000003;0.0000001;0.0000549;0.0001503;-0.0000000;-0.0000000;-0.0000000;-0.0000000;-0.0000000;0.0000001;0.0000000;-0.0000000;-0.0000000;-0.0000000;-0.0000001;0.0000000;-0.0000000;0.0000002…
1.1;1.9;3.4;0.010210478817;-0.0000000;-0.0000000;-0.0000000;-0.0000000;-0.0000000;-0.0000000;-0.0000005;-0.0000001;-0.0000003;-0.0000000;-0.0000001;0.0000034;-0.0000000;-0.0000000;0.0000001;0.0000002;0.0000418;0.0000003;0.0000001;0.0000508;0.0001553;-0.0000000;-0.0000000;-0.0000000;-0.0000000;-0.0000000;0.0000001;0.0000000;-0.0000000;-0.0000000;-0.0000000;-0.0000001;0.0000000;-0.0000000;0.0000001…
1.1;2.0;3.4;0.009826774215;-0.0000000;-0.0000000;-0.0000000;-0.0000000;-0.0000000;-0.0000000;-0.0000004;-0.0000001;-0.0000002;-0.0000000;-0.0000001;0.0000033;0.0000000;-0.0000000;0.0000001;0.0000002;0.0000384;0.0000003;0.0000001;0.0000468;0.0001589;-0.0000000;-0.0000000;-0.0000000;-0.0000000;-0.0000000;0.0000001;0.0000000;-0.0000000;-0.0000000;-0.0000000;-0.0000001;0.0000000;-0.0000000;0.0000001;…
1.1;2.1;3.4;0.009444900135;-0.0000000;-0.0000000;-0.0000000;-0.0000000;-0.0000000;-0.0000000;-0.0000004;-0.0000001;-0.0000002;-0.0000000;-0.0000001;0.0000032;0.0000000;-0.0000000;0.0000001;0.0000003;0.0000352;0.0000003;0.0000002;0.0000429;0.0001610;-0.0000000;-0.0000000;-0.0000000;-0.0000000;-0.0000000;0.0000001;0.0000000;-0.0000000;-0.0000000;-0.0000000;-0.0000001;0.0000001;-0.0000000;0.0000001;…
1.1;2.2;3.4;0.009063042836;-0.0000000;-0.0000000;-0.0000000;-0.0000000;-0.0000000;-0.0000000;-0.0000003;-0.0000001;-0.0000002;-0.0000000;-0.0000000;0.0000030;0.0000000;-0.0000000;0.0000001;0.0000003;0.0000321;0.0000003;0.0000002;0.0000391;0.0001615;-0.0000000;-0.0000000;-0.0000000;-0.0000000;-0.0000000;0.0000001;0.0000000;-0.0000000;-0.0000000;-0.0000000;-0.0000001;0.0000001;-0.0000000;0.0000001;…
1.1;2.3;3.4;0.008679698866;-0.0000000;-0.0000000;-0.0000000;-0.0000000;-0.0000000;-0.0000000;-0.0000003;-0.0000000;-0.0000002;-0.0000000;-0.0000000;0.0000029;0.0000000;-0.0000000;0.0000001;0.0000003;0.0000291;0.0000003;0.0000002;0.0000355;0.0001605;-0.0000000;-0.0000000;-0.0000000;-0.0000000;-0.0000000;0.0000001;0.0000000;-0.0000000;-0.0000000;0.0000000;-0.0000000;0.0000001;-0.0000000;0.0000001;-…
1.1;2.4;3.4;0.008293762774;-0.0000000;-0.0000000;-0.0000000;-0.0000000;-0.0000000;-0.0000000;-0.0000003;-0.0000000;-0.0000002;-0.0000000;-0.0000000;0.0000028;0.0000001;-0.0000000;0.0000001;0.0000003;0.0000263;0.0000003;0.0000003;0.0000321;0.0001581;-0.0000000;-0.0000000;-0.0000000;-0.0000000;-0.0000000;0.0000000;0.0000000;-0.0000000;-0.0000000;0.0000000;-0.0000000;0.0000001;-0.0000000;0.0000001;-…
1.1;2.5;3.4;0.007904579883;-0.0000000;-0.0000000;-0.0000000;-0.0000000;-0.0000000;-0.0000000;-0.0000002;-0.0000000;-0.0000002;-0.0000000;-0.0000000;0.0000026;0.0000001;-0.0000000;0.0000001;0.0000003;0.0000236;0.0000003;0.0000003;0.0000289;0.0001544;-0.0000000;-0.0000000;-0.0000000;-0.0000000;-0.0000000;0.0000000;0.0000000;-0.0000000;-0.0000000;0.0000000;-0.0000000;0.0000001;-0.0000000;0.0000001;-…
1.1;2.6;3.4;0.007511968498;-0.0000000;-0.0000000;-0.0000000;-0.0000000;-0.0000000;-0.0000000;-0.0000002;-0.0000000;-0.0000001;-0.0000000;-0.0000000;0.0000025;0.0000001;-0.0000000;0.0000001;0.0000004;0.0000211;0.0000003;0.0000003;0.0000258;0.0001495;-0.0000000;-0.0000000;-0.0000000;-0.0000000;-0.0000000;0.0000000;0.0000000;-0.0000000;-0.0000000;0.0000000;-0.0000000;0.0000001;-0.0000000;0.0000001;-…
1.1;2.7;3.4;0.007116216477;-0.0000000;-0.0000000;-0.0000000;-0.0000000;-0.0000000;-0.0000000;-0.0000001;-0.0000000;-0.0000001;-0.0000000;-0.0000000;0.0000023;0.0000001;-0.0000000;0.0000001;0.0000004;0.0000187;0.0000004;0.0000003;0.0000230;0.0001437;-0.0000000;-0.0000000;-0.0000000;-0.0000000;-0.0000000;0.0000000;0.0000000;-0.0000000;-0.0000000;0.0000000;-0.0000000;0.0000001;-0.0000000;0.0000001;-…
1.1;2.8;3.4;0.006718057033;-0.0000000;-0.0000000;-0.0000000;-0.0000000;-0.0000000;-0.0000000;-0.0000001;-0.0000000;-0.0000001;-0.0000000;-0.0000000;0.0000022;0.0000001;-0.0000000;0.0000001;0.0000004;0.0000165;0.0000004;0.0000004;0.0000204;0.0001369;-0.0000000;-0.0000000;-0.0000000;-0.0000000;-0.0000000;0.0000000;0.0000000;-0.0000000;-0.0000000;0.0000000;-0.0000000;0.0000001;-0.0000000;0.0000001;-…
1.1;2.9;3.4;0.006318628170;-0.0000000;-0.0000000;-0.0000000;-0.0000000;-0.0000000;-0.0000000;-0.0000001;-0.0000000;-0.0000001;-0.0000000;-0.0000000;0.0000020;0.0000001;-0.0000000;0.0000001;0.0000004;0.0000145;0.0000004;0.0000004;0.0000180;0.0001295;-0.0000000;-0.0000000;-0.0000000;-0.0000000;-0.0000000;0.0000000;0.0000000;-0.0000000;-0.0000000;0.0000000;0.0000000;0.0000001;0.0000000;0.0000000;-0.…
1.1;3.0;3.4;0.005919419459;-0.0000000;-0.0000000;-0.0000000;-0.0000000;-0.0000000;-0.0000000;-0.0000000;-0.0000000;-0.0000000;-0.0000000;-0.0000000;0.0000019;0.0000001;-0.0000000;0.0000001;0.0000004;0.0000127;0.0000004;0.0000004;0.0000158;0.0001216;-0.0000000;-0.0000000;-0.0000000;-0.0000000;-0.0000000;0.0000000;0.0000000;-0.0000000;-0.0000000;0.0000000;0.0000000;0.0000000;0.0000000;0.0000000;-0.…
1.1;3.1;3.4;0.005522209210;-0.0000000;-0.0000000;-0.0000000;-0.0000000;-0.0000000;-0.0000000;-0.0000000;-0.0000000;-0.0000000;-0.0000000;-0.0000000;0.0000017;0.0000001;-0.0000000;0.0000001;0.0000004;0.0000110;0.0000004;0.0000004;0.0000138;0.0001134;-0.0000000;-0.0000000;-0.0000000;-0.0000000;-0.0000000;0.0000000;0.0000000;-0.0000000;-0.0000000;0.0000000;0.0000000;0.0000000;0.0000000;0.0000000;-0.…
1.1;3.2;3.4;0.005128994543;-0.0000000;-0.0000000;-0.0000000;-0.0000000;-0.0000000;-0.0000000;0.0000000;-0.0000000;-0.0000000;-0.0000000;-0.0000000;0.0000016;0.0000001;-0.0000000;0.0000001;0.0000004;0.0000095;0.0000004;0.0000004;0.0000120;0.0001050;-0.0000000;-0.0000000;-0.0000000;-0.0000000;-0.0000000;-0.0000000;0.0000000;-0.0000000;-0.0000000;0.0000000;0.0000000;0.0000000;0.0000000;0.0000000;-0.…
1.1;3.3;3.4;0.004741916596;-0.0000000;-0.0000000;-0.0000000;-0.0000000;-0.0000000;-0.0000000;0.0000000;0.0000000;0.0000000;-0.0000000;0.0000000;0.0000015;0.0000001;-0.0000000;0.0000001;0.0000004;0.0000081;0.0000003;0.0000004;0.0000104;0.0000966;-0.0000000;-0.0000000;-0.0000000;-0.0000000;-0.0000000;-0.0000000;0.0000000;-0.0000000;-0.0000000;0.0000000;0.0000000;0.0000000;0.0000000;0.0000000;-0.000…
1.1;3.4;3.4;0.004363183056;-0.0000000;-0.0000000;-0.0000000;-0.0000000;-0.0000000;-0.0000000;0.0000000;0.0000000;0.0000000;-0.0000000;0.0000000;0.0000013;0.0000001;0.0000000;0.0000001;0.0000004;0.0000069;0.0000003;0.0000003;0.0000090;0.0000883;-0.0000000;-0.0000000;-0.0000000;-0.0000000;-0.0000000;-0.0000000;-0.0000000;-0.0000000;-0.0000000;0.0000000;0.0000000;0.0000000;0.0000000;0.0000000;-0.000…
1.1;3.5;3.4;0.003994990387;-0.0000000;-0.0000000;-0.0000000;-0.0000000;-0.0000000;-0.0000000;0.0000001;0.0000000;0.0000000;-0.0000000;0.0000000;0.0000012;0.0000001;0.0000000;0.0000001;0.0000004;0.0000059;0.0000003;0.0000003;0.0000077;0.0000802;-0.0000000;-0.0000000;-0.0000000;-0.0000000;-0.0000000;-0.0000000;-0.0000000;-0.0000000;-0.0000000;0.0000000;0.0000000;0.0000000;0.0000000;0.0000000;-0.000…
1.1;3.6;3.4;0.003639448388;-0.0000000;-0.0000000;-0.0000000;-0.0000000;-0.0000000;-0.0000000;0.0000001;0.0000000;0.0000001;-0.0000000;0.0000000;0.0000011;0.0000001;0.0000000;0.0000000;0.0000004;0.0000050;0.0000003;0.0000003;0.0000066;0.0000725;-0.0000000;-0.0000000;-0.0000000;-0.0000000;-0.0000000;-0.0000000;-0.0000000;-0.0000000;0.0000000;0.0000000;0.0000000;0.0000000;0.0000000;0.0000000;-0.0000…
1.1;3.7;3.4;0.003298509928;-0.0000000;-0.0000000;-0.0000000;-0.0000000;-0.0000000;-0.0000000;0.0000001;0.0000000;0.0000001;-0.0000000;0.0000000;0.0000009;0.0000001;0.0000000;0.0000000;0.0000003;0.0000042;0.0000003;0.0000003;0.0000056;0.0000651;-0.0000000;-0.0000000;-0.0000000;-0.0000000;-0.0000000;-0.0000000;-0.0000000;-0.0000000;0.0000000;0.0000000;0.0000000;0.0000000;0.0000000;0.0000000;-0.0000…
1.1;3.8;3.4;0.002973908770;-0.0000000;-0.0000000;-0.0000000;-0.0000000;-0.0000000;-0.0000000;0.0000001;0.0000000;0.0000001;-0.0000000;0.0000000;0.0000008;0.0000001;0.0000000;0.0000000;0.0000003;0.0000035;0.0000002;0.0000002;0.0000048;0.0000581;-0.0000000;-0.0000000;-0.0000000;-0.0000000;-0.0000000;-0.0000000;-0.0000000;-0.0000000;0.0000000;0.0000000;0.0000000;-0.0000000;0.0000000;0.0000000;-0.000…
1.1;3.9;3.4;0.002667108207;-0.0000000;-0.0000000;-0.0000000;-0.0000000;-0.0000000;-0.0000000;0.0000001;0.0000000;0.0000001;-0.0000000;0.0000000;0.0000007;0.0000000;0.0000000;0.0000000;0.0000003;0.0000029;0.0000002;0.0000002;0.0000040;0.0000517;-0.0000000;-0.0000000;-0.0000000;-0.0000000;-0.0000000;-0.0000000;-0.0000000;-0.0000000;0.0000000;0.0000000;0.0000000;-0.0000000;0.0000000;0.0000000;-0.000…
1.1;4.0;3.4;0.002379262705;-0.0000000;-0.0000000;-0.0000000;-0.0000000;-0.0000000;-0.0000000;0.0000001;0.0000000;0.0000001;-0.0000000;0.0000000;0.0000006;0.0000000;0.0000000;0.0000000;0.0000002;0.0000024;0.0000002;0.0000002;0.0000034;0.0000457;-0.0000000;-0.0000000;-0.0000000;-0.0000000;-0.0000000;-0.0000000;-0.0000000;-0.0000000;0.0000000;0.0000000;0.0000000;-0.0000000;0.0000000;0.0000000;-0.000…
1.1;4.1;3.4;0.002111194063;-0.0000000;-0.0000000;-0.0000000;-0.0000000;-0.0000000;-0.0000000;0.0000001;0.0000000;0.0000001;-0.0000000;0.0000000;0.0000005;0.0000000;0.0000000;0.0000000;0.0000002;0.0000020;0.0000002;0.0000002;0.0000029;0.0000402;-0.0000000;-0.0000000;-0.0000000;-0.0000000;-0.0000000;-0.0000000;-0.0000000;-0.0000000;0.0000000;0.0000000;0.0000000;-0.0000000;0.0000000;0.0000000;-0.000…
1.1;4.2;3.4;0.001863382600;-0.0000000;-0.0000000;-0.0000000;-0.0000000;-0.0000000;-0.0000000;0.0000001;0.0000000;0.0000001;-0.0000000;0.0000000;0.0000005;0.0000000;0.0000000;0.0000000;0.0000002;0.0000016;0.0000001;0.0000001;0.0000024;0.0000353;-0.0000000;-0.0000000;-0.0000000;-0.0000000;-0.0000000;-0.0000000;-0.0000000;-0.0000000;0.0000000;0.0000000;0.0000000;-0.0000000;0.0000000;0.0000000;-0.000…
1.1;4.3;3.4;0.001635972930;-0.0000000;-0.0000000;-0.0000000;-0.0000000;-0.0000000;-0.0000000;0.0000001;0.0000000;0.0000001;-0.0000000;0.0000000;0.0000004;0.0000000;0.0000000;0.0000000;0.0000002;0.0000014;0.0000001;0.0000001;0.0000020;0.0000308;-0.0000000;-0.0000000;-0.0000000;-0.0000000;-0.0000000;-0.0000000;-0.0000000;-0.0000000;0.0000000;0.0000000;-0.0000000;-0.0000000;0.0000000;0.0000000;-0.00…
1.1;4.4;3.4;0.001428792916;-0.0000000;-0.0000000;-0.0000000;-0.0000000;-0.0000000;-0.0000000;0.0000001;0.0000000;0.0000001;-0.0000000;0.0000000;0.0000003;0.0000000;0.0000000;0.0000000;0.0000001;0.0000011;0.0000001;0.0000001;0.0000017;0.0000267;-0.0000000;-0.0000000;-0.0000000;-0.0000000;-0.0000000;-0.0000000;-0.0000000;-0.0000000;0.0000000;0.0000000;-0.0000000;-0.0000000;0.0000000;0.0000000;-0.00…
1.1;4.5;3.4;0.001241383609;-0.0000000;-0.0000000;-0.0000000;-0.0000000;-0.0000000;-0.0000000;0.0000001;0.0000000;0.0000001;-0.0000000;0.0000000;0.0000003;-0.0000000;0.0000000;0.0000000;0.0000001;0.0000009;0.0000001;0.0000001;0.0000014;0.0000231;-0.0000000;-0.0000000;-0.0000000;-0.0000000;-0.0000000;-0.0000000;-0.0000000;-0.0000000;0.0000000;0.0000000;-0.0000000;-0.0000000;0.0000000;0.0000000;-0.0…
1.1;4.6;3.4;0.001073037486;-0.0000000;-0.0000000;-0.0000000;-0.0000000;-0.0000000;-0.0000000;0.0000001;0.0000000;0.0000001;-0.0000000;0.0000000;0.0000002;-0.0000000;0.0000000;0.0000000;0.0000001;0.0000007;0.0000001;0.0000000;0.0000011;0.0000199;-0.0000000;-0.0000000;-0.0000000;-0.0000000;-0.0000000;-0.0000000;-0.0000000;-0.0000000;0.0000000;0.0000000;-0.0000000;0.0000000;0.0000000;0.0000000;-0.00…
1.1;4.7;3.4;0.000922841985;-0.0000000;-0.0000000;-0.0000000;-0.0000000;-0.0000000;-0.0000000;0.0000001;0.0000000;0.0000001;-0.0000000;0.0000000;0.0000002;-0.0000000;0.0000000;0.0000000;0.0000001;0.0000006;0.0000000;0.0000000;0.0000009;0.0000171;-0.0000000;-0.0000000;-0.0000000;-0.0000000;-0.0000000;-0.0000000;-0.0000000;-0.0000000;0.0000000;0.0000000;-0.0000000;0.0000000;0.0000000;0.0000000;-0.00…
1.1;4.8;3.4;0.000789725452;-0.0000000;-0.0000000;-0.0000000;-0.0000000;-0.0000000;-0.0000000;0.0000001;0.0000000;0.0000001;-0.0000000;0.0000000;0.0000002;-0.0000000;0.0000000;0.0000000;0.0000001;0.0000005;0.0000000;0.0000000;0.0000008;0.0000146;-0.0000000;-0.0000000;-0.0000000;-0.0000000;-0.0000000;-0.0000000;-0.0000000;-0.0000000;0.0000000;0.0000000;-0.0000000;0.0000000;0.0000000;0.0000000;-0.00…
1.1;4.9;3.4;0.000672502794;-0.0000000;-0.0000000;-0.0000000;-0.0000000;-0.0000000;-0.0000000;0.0000001;0.0000000;0.0000001;-0.0000000;0.0000000;0.0000001;-0.0000000;0.0000000;0.0000000;0.0000001;0.0000004;0.0000000;0.0000000;0.0000006;0.0000124;-0.0000000;-0.0000000;-0.0000000;-0.0000000;-0.0000000;-0.0000000;-0.0000000;-0.0000000;0.0000000;0.0000000;-0.0000000;0.0000000;0.0000000;0.0000000;-0.00…
1.1;5.0;3.4;0.000569918658;-0.0000000;-0.0000000;-0.0000000;-0.0000000;-0.0000000;-0.0000000;0.0000001;0.0000000;0.0000001;-0.0000000;0.0000000;0.0000001;-0.0000000;0.0000000;0.0000000;0.0000000;0.0000003;0.0000000;0.0000000;0.0000005;0.0000105;-0.0000000;-0.0000000;-0.0000000;-0.0000000;-0.0000000;-0.0000000;-0.0000000;-0.0000000;0.0000000;0.0000000;-0.0000000;0.0000000;0.0000000;0.0000000;-0.00…
1.1;5.1;3.4;0.000480686438;-0.0000000;-0.0000000;-0.0000000;-0.0000000;-0.0000000;-0.0000000;0.0000001;0.0000000;0.0000001;-0.0000000;0.0000000;0.0000001;-0.0000000;0.0000000;0.0000000;0.0000000;0.0000003;0.0000000;0.0000000;0.0000004;0.0000088;-0.0000000;-0.0000000;-0.0000000;-0.0000000;-0.0000000;-0.0000000;-0.0000000;-0.0000000;0.0000000;0.0000000;-0.0000000;0.0000000;0.0000000;0.0000000;-0.00…
1.1;5.2;3.4;0.000403522020;-0.0000000;-0.0000000;-0.0000000;-0.0000000;-0.0000000;-0.0000000;0.0000001;0.0000000;0.0000001;-0.0000000;0.0000000;0.0000001;-0.0000000;0.0000000;0.0000000;0.0000000;0.0000002;0.0000000;0.0000000;0.0000003;0.0000074;-0.0000000;-0.0000000;-0.0000000;-0.0000000;-0.0000000;-0.0000000;-0.0000000;-0.0000000;0.0000000;0.0000000;-0.0000000;0.0000000;0.0000000;0.0000000;-0.00…
1.1;5.3;3.4;0.000337171698;-0.0000000;-0.0000000;-0.0000000;-0.0000000;-0.0000000;-0.0000000;0.0000001;0.0000000;0.0000001;-0.0000000;0.0000000;0.0000001;-0.0000000;0.0000000;0.0000000;0.0000000;0.0000002;0.0000000;0.0000000;0.0000003;0.0000062;-0.0000000;-0.0000000;-0.0000000;-0.0000000;-0.0000000;-0.0000000;-0.0000000;-0.0000000;0.0000000;0.0000000;-0.0000000;0.0000000;0.0000000;-0.0000000;-0.0…
1.1;5.4;3.4;0.000280434143;-0.0000000;-0.0000000;-0.0000000;-0.0000000;-0.0000000;-0.0000000;0.0000000;0.0000000;0.0000001;0.0000000;0.0000000;0.0000001;-0.0000000;0.0000000;0.0000000;0.0000000;0.0000001;0.0000000;-0.0000000;0.0000002;0.0000051;-0.0000000;-0.0000000;-0.0000000;-0.0000000;-0.0000000;-0.0000000;-0.0000000;-0.0000000;0.0000000;0.0000000;-0.0000000;0.0000000;0.0000000;-0.0000000;-0.0…
1.1;5.5;3.4;0.000232176711;-0.0000000;-0.0000000;-0.0000000;-0.0000000;-0.0000000;-0.0000000;0.0000000;0.0000000;0.0000001;0.0000000;0.0000000;0.0000000;0.0000000;0.0000000;0.0000000;0.0000000;0.0000001;0.0000000;-0.0000000;0.0000002;0.0000042;-0.0000000;-0.0000000;-0.0000000;-0.0000000;-0.0000000;-0.0000000;-0.0000000;-0.0000000;0.0000000;0.0000000;-0.0000000;0.0000000;0.0000000;-0.0000000;-0.00…
1.1;5.6;3.4;0.000191346567;-0.0000000;-0.0000000;-0.0000000;-0.0000000;-0.0000000;-0.0000000;0.0000000;0.0000000;0.0000000;0.0000000;0.0000000;0.0000000;0.0000000;0.0000000;0.0000000;0.0000000;0.0000001;0.0000000;-0.0000000;0.0000001;0.0000035;-0.0000000;-0.0000000;-0.0000000;-0.0000000;-0.0000000;-0.0000000;-0.0000000;-0.0000000;0.0000000;0.0000000;-0.0000000;0.0000000;0.0000000;-0.0000000;-0.00…
1.1;5.7;3.4;0.000156977318;-0.0000000;-0.0000000;-0.0000000;-0.0000000;-0.0000000;-0.0000000;0.0000000;0.0000000;0.0000000;0.0000000;0.0000000;0.0000000;0.0000000;0.0000000;0.0000000;0.0000000;0.0000001;0.0000000;-0.0000000;0.0000001;0.0000029;-0.0000000;-0.0000000;-0.0000000;-0.0000000;-0.0000000;-0.0000000;-0.0000000;-0.0000000;0.0000000;0.0000000;-0.0000000;0.0000000;0.0000000;-0.0000000;-0.00…
1.1;5.8;3.4;0.000128191879;-0.0000000;-0.0000000;-0.0000000;-0.0000000;-0.0000000;-0.0000000;0.0000000;0.0000000;0.0000000;0.0000000;0.0000000;0.0000000;0.0000000;0.0000000;0.0000000;0.0000000;0.0000001;-0.0000000;-0.0000000;0.0000001;0.0000023;-0.0000000;-0.0000000;-0.0000000;-0.0000000;-0.0000000;-0.0000000;-0.0000000;-0.0000000;0.0000000;0.0000000;-0.0000000;0.0000000;0.0000000;-0.0000000;-0.0…
1.1;5.9;3.4;0.000104202310;-0.0000000;-0.0000000;-0.0000000;-0.0000000;-0.0000000;-0.0000000;0.0000000;0.0000000;0.0000000;0.0000000;0.0000000;0.0000000;0.0000000;0.0000000;0.0000000;0.0000000;0.0000000;-0.0000000;0.0000000;0.0000001;0.0000019;-0.0000000;-0.0000000;-0.0000000;-0.0000000;-0.0000000;-0.0000000;-0.0000000;-0.0000000;0.0000000;0.0000000;-0.0000000;0.0000000;0.0000000;-0.0000000;-0.00…
1.1;6.0;3.4;0.000084307323;-0.0000000;-0.0000000;-0.0000000;-0.0000000;-0.0000000;-0.0000000;0.0000000;0.0000000;0.0000000;0.0000000;0.0000000;0.0000000;0.0000000;0.0000000;0.0000000;0.0000000;0.0000000;-0.0000000;0.0000000;0.0000001;0.0000015;-0.0000000;-0.0000000;-0.0000000;-0.0000000;-0.0000000;-0.0000000;-0.0000000;-0.0000000;0.0000000;0.0000000;-0.0000000;0.0000000;0.0000000;-0.0000000;-0.00…
1.2;0.0;3.4;0.016023619437;-0.0000000;-0.0000000;-0.0000000;-0.0000000;-0.0000000;-0.0000000;-0.0000008;-0.0000003;-0.0000000;-0.0000000;-0.0000000;0.0000047;-0.0000000;-0.0000000;0.0000004;-0.0000000;0.0000883;-0.0000000;0.0000001;0.0001187;-0.0000045;-0.0000000;-0.0000000;-0.0000000;-0.0000000;-0.0000000;0.0000004;0.0000000;-0.0000000;0.0000000;-0.0000000;-0.0000001;0.0000003;-0.0000000;0.00000…
1.2;0.1;3.4;0.015992252781;-0.0000000;-0.0000000;-0.0000000;-0.0000000;-0.0000000;-0.0000000;-0.0000008;-0.0000003;-0.0000000;-0.0000000;-0.0000000;0.0000047;-0.0000000;-0.0000000;0.0000004;-0.0000000;0.0000881;-0.0000000;0.0000001;0.0001185;-0.0000036;-0.0000000;-0.0000000;-0.0000000;-0.0000000;-0.0000000;0.0000004;0.0000000;-0.0000000;0.0000000;-0.0000000;-0.0000001;0.0000003;-0.0000000;0.00000…
1.2;0.2;3.4;0.015899138732;-0.0000000;-0.0000000;-0.0000000;-0.0000000;-0.0000000;-0.0000000;-0.0000008;-0.0000003;-0.0000000;-0.0000000;-0.0000000;0.0000047;-0.0000000;-0.0000000;0.0000003;0.0000000;0.0000875;0.0000000;0.0000001;0.0001179;-0.0000010;-0.0000000;-0.0000000;-0.0000000;-0.0000000;-0.0000000;0.0000004;0.0000000;-0.0000000;0.0000000;-0.0000000;-0.0000001;0.0000003;-0.0000000;0.0000003…
1.2;0.3;3.4;0.015747161473;-0.0000000;-0.0000000;-0.0000000;-0.0000000;-0.0000000;-0.0000000;-0.0000008;-0.0000003;-0.0000000;-0.0000000;-0.0000000;0.0000047;-0.0000000;-0.0000000;0.0000003;0.0000000;0.0000864;0.0000000;0.0000001;0.0001169;0.0000032;-0.0000000;-0.0000000;-0.0000000;-0.0000000;-0.0000000;0.0000004;0.0000000;-0.0000000;0.0000000;-0.0000000;-0.0000001;0.0000002;-0.0000000;0.0000003;…
1.2;0.4;3.4;0.015540890820;-0.0000000;-0.0000000;-0.0000000;-0.0000000;-0.0000000;-0.0000000;-0.0000008;-0.0000003;-0.0000000;-0.0000000;-0.0000000;0.0000047;-0.0000000;0.0000000;0.0000003;0.0000000;0.0000850;0.0000001;0.0000001;0.0001154;0.0000090;-0.0000000;-0.0000000;-0.0000000;-0.0000000;-0.0000000;0.0000004;0.0000000;-0.0000000;0.0000000;-0.0000000;-0.0000001;0.0000002;-0.0000000;0.0000003;-…
1.2;0.5;3.4;0.015286253476;-0.0000000;-0.0000000;-0.0000000;-0.0000000;-0.0000000;-0.0000000;-0.0000008;-0.0000003;-0.0000001;-0.0000000;-0.0000000;0.0000046;-0.0000000;0.0000000;0.0000003;0.0000000;0.0000833;0.0000001;0.0000001;0.0001136;0.0000163;-0.0000000;-0.0000000;-0.0000000;-0.0000000;-0.0000000;0.0000003;0.0000000;-0.0000000;0.0000000;-0.0000000;-0.0000001;0.0000002;-0.0000000;0.0000003;-…
1.2;0.6;3.4;0.014990122864;-0.0000000;-0.0000000;-0.0000000;-0.0000000;-0.0000000;-0.0000000;-0.0000008;-0.0000003;-0.0000001;-0.0000000;-0.0000000;0.0000046;-0.0000000;0.0000000;0.0000003;0.0000001;0.0000812;0.0000002;0.0000001;0.0001113;0.0000248;-0.0000000;-0.0000000;-0.0000000;-0.0000000;-0.0000000;0.0000003;0.0000000;-0.0000000;0.0000000;-0.0000000;-0.0000001;0.0000002;-0.0000000;0.0000003;0…
1.2;0.7;3.4;0.014659868996;-0.0000000;-0.0000000;-0.0000000;-0.0000000;-0.0000000;-0.0000000;-0.0000008;-0.0000003;-0.0000001;-0.0000000;-0.0000000;0.0000045;-0.0000000;0.0000000;0.0000003;0.0000001;0.0000788;0.0000002;0.0000000;0.0001087;0.0000343;-0.0000000;-0.0000000;-0.0000000;-0.0000000;-0.0000000;0.0000003;0.0000000;-0.0000000;0.0000000;-0.0000000;-0.0000002;0.0000001;-0.0000000;0.0000003;0…
1.2;0.8;3.4;0.014302911243;-0.0000000;-0.0000000;-0.0000000;-0.0000000;-0.0000000;-0.0000000;-0.0000008;-0.0000003;-0.0000001;-0.0000000;-0.0000000;0.0000045;-0.0000000;0.0000000;0.0000003;0.0000001;0.0000761;0.0000003;0.0000000;0.0001057;0.0000448;-0.0000000;-0.0000000;-0.0000000;-0.0000000;-0.0000000;0.0000003;0.0000000;-0.0000000;0.0000000;-0.0000000;-0.0000002;0.0000001;-0.0000000;0.0000003;0…
1.2;0.9;3.4;0.013926312899;-0.0000000;-0.0000000;-0.0000000;-0.0000000;-0.0000000;-0.0000000;-0.0000007;-0.0000003;-0.0000002;-0.0000000;-0.0000000;0.0000044;-0.0000000;0.0000000;0.0000002;0.0000001;0.0000732;0.0000003;0.0000000;0.0001024;0.0000558;-0.0000000;-0.0000000;-0.0000000;-0.0000000;-0.0000000;0.0000003;0.0000000;-0.0000000;0.0000000;-0.0000000;-0.0000002;0.0000001;-0.0000000;0.0000002;0…
1.2;1.0;3.4;0.013536448234;-0.0000000;-0.0000000;-0.0000000;-0.0000000;-0.0000000;-0.0000000;-0.0000007;-0.0000002;-0.0000002;-0.0000000;-0.0000001;0.0000043;-0.0000000;0.0000000;0.0000002;0.0000001;0.0000701;0.0000003;-0.0000000;0.0000988;0.0000672;-0.0000000;-0.0000000;-0.0000000;-0.0000000;-0.0000000;0.0000003;0.0000000;-0.0000000;0.0000000;-0.0000000;-0.0000002;0.0000001;-0.0000000;0.0000002;…
1.2;1.1;3.4;0.013138761825;-0.0000000;-0.0000000;-0.0000000;-0.0000000;-0.0000000;-0.0000000;-0.0000007;-0.0000002;-0.0000002;-0.0000000;-0.0000001;0.0000042;-0.0000000;0.0000000;0.0000002;0.0000001;0.0000669;0.0000004;-0.0000000;0.0000949;0.0000787;-0.0000000;-0.0000000;-0.0000000;-0.0000000;-0.0000000;0.0000002;0.0000000;-0.0000000;0.0000000;-0.0000000;-0.0000002;0.0000000;-0.0000000;0.0000002;…
1.2;1.2;3.4;0.012737628154;-0.0000000;-0.0000000;-0.0000000;-0.0000000;-0.0000000;-0.0000000;-0.0000007;-0.0000002;-0.0000002;-0.0000000;-0.0000001;0.0000041;-0.0000000;0.0000000;0.0000002;0.0000002;0.0000636;0.0000004;-0.0000000;0.0000907;0.0000901;-0.0000000;-0.0000000;-0.0000000;-0.0000000;-0.0000000;0.0000002;0.0000000;-0.0000000;0.0000000;-0.0000000;-0.0000002;0.0000000;-0.0000000;0.0000002;…
1.2;1.3;3.4;0.012336308418;-0.0000000;-0.0000000;-0.0000000;-0.0000000;-0.0000000;-0.0000000;-0.0000006;-0.0000002;-0.0000002;-0.0000000;-0.0000001;0.0000040;-0.0000000;0.0000000;0.0000002;0.0000002;0.0000602;0.0000004;-0.0000000;0.0000863;0.0001011;-0.0000000;-0.0000000;-0.0000000;-0.0000000;-0.0000000;0.0000002;0.0000000;-0.0000000;-0.0000000;-0.0000000;-0.0000001;0.0000000;-0.0000000;0.0000002…
1.2;1.4;3.4;0.011936992607;-0.0000000;-0.0000000;-0.0000000;-0.0000000;-0.0000000;-0.0000000;-0.0000006;-0.0000002;-0.0000002;-0.0000000;-0.0000001;0.0000039;-0.0000000;-0.0000000;0.0000001;0.0000002;0.0000568;0.0000004;-0.0000000;0.0000818;0.0001115;-0.0000000;-0.0000000;-0.0000000;-0.0000000;-0.0000000;0.0000002;0.0000000;-0.0000000;-0.0000000;-0.0000000;-0.0000001;-0.0000000;-0.0000000;0.00000…
1.2;1.5;3.4;0.011540908823;-0.0000000;-0.0000000;-0.0000000;-0.0000000;-0.0000000;-0.0000000;-0.0000006;-0.0000002;-0.0000002;-0.0000000;-0.0000001;0.0000038;-0.0000000;-0.0000000;0.0000001;0.0000002;0.0000533;0.0000004;-0.0000000;0.0000771;0.0001210;-0.0000000;-0.0000000;-0.0000000;-0.0000000;-0.0000000;0.0000002;0.0000000;-0.0000000;-0.0000000;-0.0000000;-0.0000001;-0.0000000;-0.0000000;0.00000…
1.2;1.6;3.4;0.011148478889;-0.0000000;-0.0000000;-0.0000000;-0.0000000;-0.0000000;-0.0000000;-0.0000005;-0.0000001;-0.0000002;-0.0000000;-0.0000001;0.0000037;-0.0000000;-0.0000000;0.0000001;0.0000002;0.0000499;0.0000004;-0.0000000;0.0000724;0.0001296;-0.0000000;-0.0000000;-0.0000000;-0.0000000;-0.0000000;0.0000002;0.0000000;-0.0000000;-0.0000000;-0.0000000;-0.0000001;-0.0000000;-0.0000000;0.00000…
1.2;1.7;3.4;0.010759499225;-0.0000000;-0.0000000;-0.0000000;-0.0000000;-0.0000000;-0.0000000;-0.0000005;-0.0000001;-0.0000002;-0.0000000;-0.0000001;0.0000036;-0.0000000;-0.0000000;0.0000001;0.0000002;0.0000465;0.0000004;0.0000000;0.0000676;0.0001371;-0.0000000;-0.0000000;-0.0000000;-0.0000000;-0.0000000;0.0000001;0.0000000;-0.0000000;-0.0000000;-0.0000000;-0.0000001;-0.0000000;-0.0000000;0.000000…
1.2;1.8;3.4;0.010373328094;-0.0000000;-0.0000000;-0.0000000;-0.0000000;-0.0000000;-0.0000000;-0.0000005;-0.0000001;-0.0000002;-0.0000000;-0.0000001;0.0000035;-0.0000000;-0.0000000;0.0000001;0.0000002;0.0000431;0.0000004;0.0000000;0.0000629;0.0001432;-0.0000000;-0.0000000;-0.0000000;-0.0000000;-0.0000000;0.0000001;0.0000000;-0.0000000;-0.0000000;-0.0000000;-0.0000001;-0.0000000;-0.0000000;0.000000…
1.2;1.9;3.4;0.009989064024;-0.0000000;-0.0000000;-0.0000000;-0.0000000;-0.0000000;-0.0000000;-0.0000004;-0.0000001;-0.0000002;-0.0000000;-0.0000001;0.0000034;-0.0000000;-0.0000000;0.0000001;0.0000002;0.0000398;0.0000004;0.0000001;0.0000581;0.0001480;-0.0000000;-0.0000000;-0.0000000;-0.0000000;-0.0000000;0.0000001;0.0000000;-0.0000000;-0.0000000;-0.0000000;-0.0000001;0.0000000;-0.0000000;0.0000001…
1.2;2.0;3.4;0.009605704537;-0.0000000;-0.0000000;-0.0000000;-0.0000000;-0.0000000;-0.0000000;-0.0000004;-0.0000001;-0.0000002;-0.0000000;-0.0000001;0.0000032;0.0000000;-0.0000000;0.0000001;0.0000002;0.0000366;0.0000004;0.0000001;0.0000535;0.0001513;-0.0000000;-0.0000000;-0.0000000;-0.0000000;-0.0000000;0.0000001;0.0000000;-0.0000000;-0.0000000;-0.0000000;-0.0000001;0.0000000;-0.0000000;0.0000001;…
1.2;2.1;3.4;0.009222278722;-0.0000000;-0.0000000;-0.0000000;-0.0000000;-0.0000000;-0.0000000;-0.0000004;-0.0000001;-0.0000002;-0.0000000;-0.0000001;0.0000031;0.0000000;-0.0000000;0.0000001;0.0000002;0.0000335;0.0000004;0.0000001;0.0000490;0.0001532;-0.0000000;-0.0000000;-0.0000000;-0.0000000;-0.0000000;0.0000001;0.0000000;-0.0000000;-0.0000000;-0.0000000;-0.0000000;0.0000000;-0.0000000;0.0000001;…
1.2;2.2;3.4;0.008837951129;-0.0000000;-0.0000000;-0.0000000;-0.0000000;-0.0000000;-0.0000000;-0.0000003;-0.0000001;-0.0000002;-0.0000000;-0.0000001;0.0000030;0.0000000;-0.0000000;0.0000001;0.0000003;0.0000305;0.0000004;0.0000002;0.0000447;0.0001536;-0.0000000;-0.0000000;-0.0000000;-0.0000000;-0.0000000;0.0000001;0.0000000;-0.0000000;-0.0000000;-0.0000000;-0.0000000;0.0000000;-0.0000000;0.0000001;…
1.2;2.3;3.4;0.008452097516;-0.0000000;-0.0000000;-0.0000000;-0.0000000;-0.0000000;-0.0000000;-0.0000003;-0.0000001;-0.0000002;-0.0000000;-0.0000000;0.0000028;0.0000000;-0.0000000;0.0000001;0.0000003;0.0000277;0.0000004;0.0000002;0.0000406;0.0001526;-0.0000000;-0.0000000;-0.0000000;-0.0000000;-0.0000000;0.0000001;0.0000000;-0.0000000;-0.0000000;-0.0000000;-0.0000000;0.0000000;-0.0000000;0.0000001;…
1.2;2.4;3.4;0.008064355179;-0.0000000;-0.0000000;-0.0000000;-0.0000000;-0.0000000;-0.0000000;-0.0000002;-0.0000000;-0.0000002;-0.0000000;-0.0000000;0.0000027;0.0000001;-0.0000000;0.0000001;0.0000003;0.0000250;0.0000004;0.0000002;0.0000366;0.0001503;-0.0000000;-0.0000000;-0.0000000;-0.0000000;-0.0000000;0.0000000;0.0000000;-0.0000000;-0.0000000;-0.0000000;-0.0000000;0.0000000;-0.0000000;0.0000001;…
1.2;2.5;3.4;0.007674651736;-0.0000000;-0.0000000;-0.0000000;-0.0000000;-0.0000000;-0.0000000;-0.0000002;-0.0000000;-0.0000001;-0.0000000;-0.0000000;0.0000025;0.0000001;-0.0000000;0.0000001;0.0000003;0.0000224;0.0000004;0.0000003;0.0000329;0.0001467;-0.0000000;-0.0000000;-0.0000000;-0.0000000;-0.0000000;0.0000000;0.0000000;-0.0000000;-0.0000000;0.0000000;-0.0000000;0.0000000;-0.0000000;0.0000001;-…
1.2;2.6;3.4;0.007283216596;-0.0000000;-0.0000000;-0.0000000;-0.0000000;-0.0000000;-0.0000000;-0.0000002;-0.0000000;-0.0000001;-0.0000000;-0.0000000;0.0000024;0.0000001;-0.0000000;0.0000001;0.0000003;0.0000200;0.0000004;0.0000003;0.0000294;0.0001421;-0.0000000;-0.0000000;-0.0000000;-0.0000000;-0.0000000;0.0000000;0.0000000;-0.0000000;-0.0000000;0.0000000;0.0000000;0.0000000;-0.0000000;0.0000001;-0…
1.2;2.7;3.4;0.006890578950;-0.0000000;-0.0000000;-0.0000000;-0.0000000;-0.0000000;-0.0000000;-0.0000001;-0.0000000;-0.0000001;-0.0000000;-0.0000000;0.0000023;0.0000001;-0.0000000;0.0000001;0.0000004;0.0000177;0.0000004;0.0000003;0.0000262;0.0001365;-0.0000000;-0.0000000;-0.0000000;-0.0000000;-0.0000000;0.0000000;0.0000000;-0.0000000;-0.0000000;0.0000000;0.0000000;0.0000000;-0.0000000;0.0000000;-0…
1.2;2.8;3.4;0.006497555389;-0.0000000;-0.0000000;-0.0000000;-0.0000000;-0.0000000;-0.0000000;-0.0000001;-0.0000000;-0.0000001;-0.0000000;-0.0000000;0.0000021;0.0000001;-0.0000000;0.0000001;0.0000004;0.0000156;0.0000004;0.0000003;0.0000232;0.0001301;-0.0000000;-0.0000000;-0.0000000;-0.0000000;-0.0000000;0.0000000;0.0000000;-0.0000000;-0.0000000;0.0000000;0.0000000;0.0000000;0.0000000;0.0000000;-0.…
1.2;2.9;3.4;0.006105229203;-0.0000000;-0.0000000;-0.0000000;-0.0000000;-0.0000000;-0.0000000;-0.0000001;-0.0000000;-0.0000001;-0.0000000;-0.0000000;0.0000020;0.0000001;-0.0000000;0.0000001;0.0000004;0.0000137;0.0000004;0.0000003;0.0000205;0.0001230;-0.0000000;-0.0000000;-0.0000000;-0.0000000;-0.0000000;0.0000000;0.0000000;-0.0000000;-0.0000000;0.0000000;0.0000000;0.0000000;0.0000000;0.0000000;-0.…
1.2;3.0;3.4;0.005714922528;-0.0000000;-0.0000000;-0.0000000;-0.0000000;-0.0000000;-0.0000000;-0.0000000;-0.0000000;-0.0000000;-0.0000000;-0.0000000;0.0000018;0.0000001;-0.0000000;0.0000001;0.0000004;0.0000120;0.0000004;0.0000003;0.0000180;0.0001155;-0.0000000;-0.0000000;-0.0000000;-0.0000000;-0.0000000;0.0000000;-0.0000000;-0.0000000;-0.0000000;0.0000000;0.0000000;0.0000000;0.0000000;0.0000000;-0…
1.2;3.1;3.4;0.005328161778;-0.0000000;-0.0000000;-0.0000000;-0.0000000;-0.0000000;-0.0000000;-0.0000000;-0.0000000;-0.0000000;-0.0000000;-0.0000000;0.0000017;0.0000001;-0.0000000;0.0000001;0.0000004;0.0000104;0.0000004;0.0000003;0.0000157;0.0001077;-0.0000000;-0.0000000;-0.0000000;-0.0000000;-0.0000000;0.0000000;-0.0000000;-0.0000000;-0.0000000;0.0000000;0.0000000;0.0000000;0.0000000;0.0000000;-0…
1.2;3.2;3.4;0.004946636454;-0.0000000;-0.0000000;-0.0000000;-0.0000000;-0.0000000;-0.0000000;0.0000000;-0.0000000;-0.0000000;-0.0000000;-0.0000000;0.0000015;0.0000001;-0.0000000;0.0000001;0.0000004;0.0000090;0.0000004;0.0000003;0.0000137;0.0000998;-0.0000000;-0.0000000;-0.0000000;-0.0000000;-0.0000000;-0.0000000;-0.0000000;-0.0000000;-0.0000000;0.0000000;0.0000000;0.0000000;0.0000000;0.0000000;-0…
1.2;3.3;3.4;0.004572151508;-0.0000000;-0.0000000;-0.0000000;-0.0000000;-0.0000000;-0.0000000;0.0000000;0.0000000;0.0000000;-0.0000000;0.0000000;0.0000014;0.0000001;-0.0000000;0.0000001;0.0000004;0.0000077;0.0000004;0.0000003;0.0000119;0.0000918;-0.0000000;-0.0000000;-0.0000000;-0.0000000;-0.0000000;-0.0000000;-0.0000000;-0.0000000;-0.0000000;0.0000000;0.0000000;0.0000000;0.0000000;0.0000000;-0.00…
1.2;3.4;3.4;0.004206573881;-0.0000000;-0.0000000;-0.0000000;-0.0000000;-0.0000000;-0.0000000;0.0000001;0.0000000;0.0000000;-0.0000000;0.0000000;0.0000013;0.0000001;-0.0000000;0.0000001;0.0000004;0.0000066;0.0000004;0.0000003;0.0000102;0.0000839;-0.0000000;-0.0000000;-0.0000000;-0.0000000;-0.0000000;-0.0000000;-0.0000000;-0.0000000;-0.0000000;0.0000000;0.0000000;-0.0000000;0.0000000;0.0000000;-0.0…
1.2;3.5;3.4;0.003851774514;-0.0000000;-0.0000000;-0.0000000;-0.0000000;-0.0000000;-0.0000000;0.0000001;0.0000000;0.0000000;-0.0000000;0.0000000;0.0000011;0.0000001;0.0000000;0.0000001;0.0000004;0.0000056;0.0000003;0.0000003;0.0000088;0.0000762;-0.0000000;-0.0000000;-0.0000000;-0.0000000;-0.0000000;-0.0000000;-0.0000000;-0.0000000;-0.0000000;0.0000000;0.0000000;-0.0000000;0.0000000;0.0000000;-0.00…
1.2;3.6;3.4;0.003509567927;-0.0000000;-0.0000000;-0.0000000;-0.0000000;-0.0000000;-0.0000000;0.0000001;0.0000000;0.0000001;-0.0000000;0.0000000;0.0000010;0.0000001;0.0000000;0.0000001;0.0000003;0.0000047;0.0000003;0.0000003;0.0000075;0.0000689;-0.0000000;-0.0000000;-0.0000000;-0.0000000;-0.0000000;-0.0000000;-0.0000000;-0.0000000;0.0000000;0.0000000;0.0000000;-0.0000000;0.0000000;0.0000000;-0.000…
1.2;3.7;3.4;0.003181652152;-0.0000000;-0.0000000;-0.0000000;-0.0000000;-0.0000000;-0.0000000;0.0000001;0.0000000;0.0000001;-0.0000000;0.0000000;0.0000009;0.0000001;0.0000000;0.0000001;0.0000003;0.0000039;0.0000003;0.0000003;0.0000064;0.0000619;-0.0000000;-0.0000000;-0.0000000;-0.0000000;-0.0000000;-0.0000000;-0.0000000;-0.0000000;0.0000000;0.0000000;0.0000000;-0.0000000;0.0000000;0.0000000;-0.000…
1.2;3.8;3.4;0.002869552239;-0.0000000;-0.0000000;-0.0000000;-0.0000000;-0.0000000;-0.0000000;0.0000001;0.0000000;0.0000001;-0.0000000;0.0000000;0.0000008;0.0000001;0.0000000;0.0000000;0.0000003;0.0000033;0.0000003;0.0000002;0.0000054;0.0000553;-0.0000000;-0.0000000;-0.0000000;-0.0000000;-0.0000000;-0.0000000;-0.0000000;-0.0000000;0.0000000;0.0000000;0.0000000;-0.0000000;0.0000000;0.0000000;-0.000…
1.2;3.9;3.4;0.002574570625;-0.0000000;-0.0000000;-0.0000000;-0.0000000;-0.0000000;-0.0000000;0.0000001;0.0000000;0.0000001;-0.0000000;0.0000000;0.0000007;0.0000000;0.0000000;0.0000000;0.0000003;0.0000028;0.0000002;0.0000002;0.0000046;0.0000492;-0.0000000;-0.0000000;-0.0000000;-0.0000000;-0.0000000;-0.0000000;-0.0000000;-0.0000000;0.0000000;0.0000000;0.0000000;-0.0000000;0.0000000;0.0000000;-0.000…
1.2;4.0;3.4;0.002297747362;-0.0000000;-0.0000000;-0.0000000;-0.0000000;-0.0000000;-0.0000000;0.0000001;0.0000000;0.0000001;-0.0000000;0.0000000;0.0000006;0.0000000;0.0000000;0.0000000;0.0000002;0.0000023;0.0000002;0.0000002;0.0000039;0.0000435;-0.0000000;-0.0000000;-0.0000000;-0.0000000;-0.0000000;-0.0000000;-0.0000000;-0.0000000;0.0000000;0.0000000;0.0000000;-0.0000000;0.0000000;0.0000000;-0.000…
1.2;4.1;3.4;0.002039832477;-0.0000000;-0.0000000;-0.0000000;-0.0000000;-0.0000000;-0.0000000;0.0000001;0.0000000;0.0000001;-0.0000000;0.0000000;0.0000005;0.0000000;0.0000000;0.0000000;0.0000002;0.0000019;0.0000002;0.0000001;0.0000033;0.0000383;-0.0000000;-0.0000000;-0.0000000;-0.0000000;-0.0000000;-0.0000000;-0.0000000;-0.0000000;0.0000000;0.0000000;0.0000000;-0.0000000;0.0000000;0.0000000;-0.000…
1.2;4.2;3.4;0.001801271823;-0.0000000;-0.0000000;-0.0000000;-0.0000000;-0.0000000;-0.0000000;0.0000001;0.0000000;0.0000001;-0.0000000;0.0000000;0.0000004;0.0000000;0.0000000;0.0000000;0.0000002;0.0000016;0.0000001;0.0000001;0.0000027;0.0000336;-0.0000000;-0.0000000;-0.0000000;-0.0000000;-0.0000000;-0.0000000;-0.0000000;-0.0000000;0.0000000;0.0000000;0.0000000;-0.0000000;0.0000000;0.0000000;-0.000…
1.2;4.3;3.4;0.001582206679;-0.0000000;-0.0000000;-0.0000000;-0.0000000;-0.0000000;-0.0000000;0.0000001;0.0000000;0.0000001;-0.0000000;0.0000000;0.0000004;0.0000000;0.0000000;0.0000000;0.0000002;0.0000013;0.0000001;0.0000001;0.0000023;0.0000293;-0.0000000;-0.0000000;-0.0000000;-0.0000000;-0.0000000;-0.0000000;-0.0000000;-0.0000000;0.0000000;0.0000000;0.0000000;-0.0000000;0.0000000;0.0000000;-0.000…
1.2;4.4;3.4;0.001382486301;-0.0000000;-0.0000000;-0.0000000;-0.0000000;-0.0000000;-0.0000000;0.0000001;0.0000000;0.0000001;-0.0000000;0.0000000;0.0000003;0.0000000;0.0000000;0.0000000;0.0000001;0.0000011;0.0000001;0.0000001;0.0000019;0.0000255;-0.0000000;-0.0000000;-0.0000000;-0.0000000;-0.0000000;-0.0000000;-0.0000000;-0.0000000;0.0000000;0.0000000;0.0000000;0.0000000;0.0000000;0.0000000;-0.0000…
1.2;4.5;3.4;0.001201691698;-0.0000000;-0.0000000;-0.0000000;-0.0000000;-0.0000000;-0.0000000;0.0000001;0.0000000;0.0000001;-0.0000000;0.0000000;0.0000003;-0.0000000;0.0000000;0.0000000;0.0000001;0.0000009;0.0000001;0.0000001;0.0000016;0.0000220;-0.0000000;-0.0000000;-0.0000000;-0.0000000;-0.0000000;-0.0000000;-0.0000000;-0.0000000;0.0000000;0.0000000;-0.0000000;0.0000000;0.0000000;-0.0000000;-0.0…
1.2;4.6;3.4;0.001039168260;-0.0000000;-0.0000000;-0.0000000;-0.0000000;-0.0000000;-0.0000000;0.0000001;0.0000000;0.0000001;-0.0000000;0.0000000;0.0000002;-0.0000000;0.0000000;0.0000000;0.0000001;0.0000007;0.0000001;0.0000000;0.0000013;0.0000190;-0.0000000;-0.0000000;-0.0000000;-0.0000000;-0.0000000;-0.0000000;-0.0000000;-0.0000000;0.0000000;0.0000000;-0.0000000;0.0000000;0.0000000;-0.0000000;-0.0…
1.2;4.7;3.4;0.000894064459;-0.0000000;-0.0000000;-0.0000000;-0.0000000;-0.0000000;-0.0000000;0.0000001;0.0000000;0.0000001;-0.0000000;0.0000000;0.0000002;-0.0000000;0.0000000;0.0000000;0.0000001;0.0000006;0.0000000;0.0000000;0.0000011;0.0000163;-0.0000000;-0.0000000;-0.0000000;-0.0000000;-0.0000000;-0.0000000;-0.0000000;-0.0000000;0.0000000;0.0000000;-0.0000000;0.0000000;0.0000000;-0.0000000;-0.0…
1.2;4.8;3.4;0.000765373781;-0.0000000;-0.0000000;-0.0000000;-0.0000000;-0.0000000;-0.0000000;0.0000001;0.0000000;0.0000001;-0.0000000;0.0000000;0.0000002;-0.0000000;0.0000000;0.0000000;0.0000001;0.0000005;0.0000000;0.0000000;0.0000009;0.0000139;-0.0000000;-0.0000000;-0.0000000;-0.0000000;-0.0000000;-0.0000000;-0.0000000;-0.0000000;0.0000000;0.0000000;-0.0000000;0.0000000;0.0000000;-0.0000000;-0.0…
1.2;4.9;3.4;0.000651977248;-0.0000000;-0.0000000;-0.0000000;-0.0000000;-0.0000000;-0.0000000;0.0000001;0.0000000;0.0000001;-0.0000000;0.0000000;0.0000001;-0.0000000;0.0000000;0.0000000;0.0000001;0.0000004;0.0000000;0.0000000;0.0000007;0.0000118;-0.0000000;-0.0000000;-0.0000000;-0.0000000;-0.0000000;-0.0000000;-0.0000000;-0.0000000;0.0000000;0.0000000;-0.0000000;0.0000000;0.0000000;-0.0000000;-0.0…
1.2;5.0;3.4;0.000552684231;-0.0000000;-0.0000000;-0.0000000;-0.0000000;-0.0000000;-0.0000000;0.0000001;0.0000000;0.0000001;-0.0000000;0.0000000;0.0000001;-0.0000000;0.0000000;0.0000000;0.0000000;0.0000003;0.0000000;0.0000000;0.0000006;0.0000100;-0.0000000;-0.0000000;-0.0000000;-0.0000000;-0.0000000;-0.0000000;-0.0000000;-0.0000000;0.0000000;0.0000000;-0.0000000;0.0000000;0.0000000;-0.0000000;-0.0…
1.2;5.1;3.4;0.000466269811;-0.0000000;-0.0000000;-0.0000000;-0.0000000;-0.0000000;-0.0000000;0.0000001;0.0000000;0.0000001;-0.0000000;0.0000000;0.0000001;-0.0000000;0.0000000;0.0000000;0.0000000;0.0000002;0.0000000;0.0000000;0.0000005;0.0000084;-0.0000000;-0.0000000;-0.0000000;-0.0000000;-0.0000000;-0.0000000;-0.0000000;-0.0000000;0.0000000;0.0000000;-0.0000000;0.0000000;0.0000000;-0.0000000;-0.0…
1.2;5.2;3.4;0.000391507448;-0.0000000;-0.0000000;-0.0000000;-0.0000000;-0.0000000;-0.0000000;0.0000001;0.0000000;0.0000001;-0.0000000;0.0000000;0.0000001;-0.0000000;0.0000000;0.0000000;0.0000000;0.0000002;0.0000000;0.0000000;0.0000004;0.0000071;-0.0000000;-0.0000000;-0.0000000;-0.0000000;-0.0000000;-0.0000000;-0.0000000;-0.0000000;0.0000000;0.0000000;-0.0000000;0.0000000;0.0000000;-0.0000000;-0.0…
1.2;5.3;3.4;0.000327196298;-0.0000000;-0.0000000;-0.0000000;-0.0000000;-0.0000000;-0.0000000;0.0000000;0.0000000;0.0000001;0.0000000;0.0000000;0.0000001;-0.0000000;0.0000000;0.0000000;0.0000000;0.0000002;0.0000000;0.0000000;0.0000003;0.0000059;-0.0000000;-0.0000000;-0.0000000;-0.0000000;-0.0000000;-0.0000000;-0.0000000;-0.0000000;0.0000000;0.0000000;-0.0000000;0.0000000;0.0000000;-0.0000000;-0.00…
1.2;5.4;3.4;0.000272182931;-0.0000000;-0.0000000;-0.0000000;-0.0000000;-0.0000000;-0.0000000;0.0000000;0.0000000;0.0000001;0.0000000;0.0000000;0.0000000;-0.0000000;0.0000000;0.0000000;0.0000000;0.0000001;0.0000000;-0.0000000;0.0000002;0.0000049;-0.0000000;-0.0000000;-0.0000000;-0.0000000;-0.0000000;-0.0000000;-0.0000000;-0.0000000;0.0000000;0.0000000;-0.0000000;0.0000000;0.0000000;-0.0000000;-0.0…
1.2;5.5;3.4;0.000225377646;-0.0000000;-0.0000000;-0.0000000;-0.0000000;-0.0000000;-0.0000000;0.0000000;0.0000000;0.0000001;0.0000000;0.0000000;0.0000000;0.0000000;0.0000000;0.0000000;0.0000000;0.0000001;0.0000000;-0.0000000;0.0000002;0.0000041;-0.0000000;-0.0000000;-0.0000000;-0.0000000;-0.0000000;-0.0000000;-0.0000000;-0.0000000;0.0000000;0.0000000;-0.0000000;0.0000000;0.0000000;-0.0000000;-0.00…
1.2;5.6;3.4;0.000185765775;-0.0000000;-0.0000000;-0.0000000;-0.0000000;-0.0000000;-0.0000000;0.0000000;0.0000000;0.0000000;0.0000000;0.0000000;0.0000000;0.0000000;0.0000000;0.0000000;0.0000000;0.0000001;0.0000000;-0.0000000;0.0000002;0.0000033;-0.0000000;-0.0000000;-0.0000000;-0.0000000;-0.0000000;-0.0000000;-0.0000000;-0.0000000;0.0000000;0.0000000;-0.0000000;0.0000000;0.0000000;-0.0000000;-0.00…
1.2;5.7;3.4;0.000152414605;-0.0000000;-0.0000000;-0.0000000;-0.0000000;-0.0000000;-0.0000000;0.0000000;0.0000000;0.0000000;0.0000000;0.0000000;0.0000000;0.0000000;0.0000000;0.0000000;0.0000000;0.0000001;0.0000000;-0.0000000;0.0000001;0.0000027;-0.0000000;-0.0000000;-0.0000000;-0.0000000;-0.0000000;-0.0000000;-0.0000000;-0.0000000;0.0000000;0.0000000;-0.0000000;0.0000000;0.0000000;-0.0000000;-0.00…
1.2;5.8;3.4;0.000124476591;-0.0000000;-0.0000000;-0.0000000;-0.0000000;-0.0000000;-0.0000000;0.0000000;0.0000000;0.0000000;0.0000000;0.0000000;0.0000000;0.0000000;0.0000000;0.0000000;0.0000000;0.0000000;-0.0000000;-0.0000000;0.0000001;0.0000022;-0.0000000;-0.0000000;-0.0000000;-0.0000000;-0.0000000;-0.0000000;-0.0000000;-0.0000000;0.0000000;0.0000000;-0.0000000;0.0000000;0.0000000;-0.0000000;-0.0…
1.2;5.9;3.4;0.000101189567;-0.0000000;-0.0000000;-0.0000000;-0.0000000;-0.0000000;-0.0000000;0.0000000;0.0000000;0.0000000;0.0000000;0.0000000;0.0000000;0.0000000;0.0000000;0.0000000;0.0000000;0.0000000;-0.0000000;0.0000000;0.0000001;0.0000018;-0.0000000;-0.0000000;-0.0000000;-0.0000000;-0.0000000;-0.0000000;-0.0000000;-0.0000000;0.0000000;0.0000000;-0.0000000;0.0000000;0.0000000;-0.0000000;-0.00…
1.2;6.0;3.4;0.000081874628;-0.0000000;-0.0000000;-0.0000000;-0.0000000;-0.0000000;-0.0000000;0.0000000;0.0000000;0.0000000;0.0000000;0.0000000;0.0000000;0.0000000;0.0000000;0.0000000;0.0000000;0.0000000;-0.0000000;0.0000000;0.0000001;0.0000015;-0.0000000;-0.0000000;-0.0000000;-0.0000000;-0.0000000;-0.0000000;-0.0000000;-0.0000000;0.0000000;0.0000000;-0.0000000;0.0000000;0.0000000;-0.0000000;-0.00…
1.3;0.0;3.4;0.015231580032;-0.0000000;-0.0000000;-0.0000000;-0.0000000;-0.0000000;-0.0000000;-0.0000008;-0.0000004;-0.0000000;-0.0000000;-0.0000000;0.0000046;-0.0000000;-0.0000000;0.0000004;-0.0000000;0.0000832;-0.0000000;0.0000002;0.0001337;-0.0000042;-0.0000000;-0.0000000;-0.0000000;-0.0000000;-0.0000000;0.0000004;0.0000000;-0.0000000;0.0000000;-0.0000000;-0.0000001;0.0000003;-0.0000000;0.00000…
1.3;0.1;3.4;0.015205607471;-0.0000000;-0.0000000;-0.0000000;-0.0000000;-0.0000000;-0.0000000;-0.0000008;-0.0000004;-0.0000000;-0.0000000;-0.0000000;0.0000046;-0.0000000;-0.0000000;0.0000004;-0.0000000;0.0000830;-0.0000000;0.0000002;0.0001334;-0.0000034;-0.0000000;-0.0000000;-0.0000000;-0.0000000;-0.0000000;0.0000004;0.0000000;-0.0000000;0.0000000;-0.0000000;-0.0000001;0.0000003;-0.0000000;0.00000…
1.3;0.2;3.4;0.015128421909;-0.0000000;-0.0000000;-0.0000000;-0.0000000;-0.0000000;-0.0000000;-0.0000008;-0.0000004;-0.0000000;-0.0000000;-0.0000000;0.0000046;-0.0000000;-0.0000000;0.0000004;0.0000000;0.0000824;0.0000000;0.0000001;0.0001327;-0.0000009;-0.0000000;-0.0000000;-0.0000000;-0.0000000;-0.0000000;0.0000004;0.0000000;-0.0000000;0.0000000;-0.0000000;-0.0000001;0.0000003;-0.0000000;0.0000003…
1.3;0.3;3.4;0.015002163332;-0.0000000;-0.0000000;-0.0000000;-0.0000000;-0.0000000;-0.0000000;-0.0000008;-0.0000004;-0.0000000;-0.0000000;-0.0000000;0.0000046;-0.0000000;-0.0000000;0.0000003;0.0000000;0.0000815;0.0000000;0.0000001;0.0001316;0.0000032;-0.0000000;-0.0000000;-0.0000000;-0.0000000;-0.0000000;0.0000004;0.0000000;-0.0000000;0.0000000;-0.0000000;-0.0000001;0.0000003;-0.0000000;0.0000003;…
1.3;0.4;3.4;0.014830216995;-0.0000000;-0.0000000;-0.0000000;-0.0000000;-0.0000000;-0.0000000;-0.0000008;-0.0000003;-0.0000000;-0.0000000;-0.0000000;0.0000045;-0.0000000;0.0000000;0.0000003;0.0000000;0.0000802;0.0000001;0.0000001;0.0001299;0.0000087;-0.0000000;-0.0000000;-0.0000000;-0.0000000;-0.0000000;0.0000004;0.0000000;-0.0000000;0.0000000;-0.0000000;-0.0000002;0.0000003;-0.0000000;0.0000003;-…
1.3;0.5;3.4;0.014616963181;-0.0000000;-0.0000000;-0.0000000;-0.0000000;-0.0000000;-0.0000000;-0.0000008;-0.0000003;-0.0000001;-0.0000000;-0.0000000;0.0000045;-0.0000000;0.0000000;0.0000003;0.0000000;0.0000785;0.0000001;0.0000001;0.0001278;0.0000156;-0.0000000;-0.0000000;-0.0000000;-0.0000000;-0.0000000;0.0000004;0.0000000;-0.0000000;0.0000000;-0.0000000;-0.0000002;0.0000002;-0.0000000;0.0000003;-…
1.3;0.6;3.4;0.014367467236;-0.0000000;-0.0000000;-0.0000000;-0.0000000;-0.0000000;-0.0000000;-0.0000008;-0.0000003;-0.0000001;-0.0000000;-0.0000000;0.0000045;-0.0000000;0.0000000;0.0000003;0.0000001;0.0000766;0.0000002;0.0000001;0.0001253;0.0000237;-0.0000000;-0.0000000;-0.0000000;-0.0000000;-0.0000000;0.0000004;0.0000000;-0.0000000;0.0000000;-0.0000000;-0.0000002;0.0000002;-0.0000000;0.0000003;-…
1.3;0.7;3.4;0.014087142987;-0.0000000;-0.0000000;-0.0000000;-0.0000000;-0.0000000;-0.0000000;-0.0000007;-0.0000003;-0.0000001;-0.0000000;-0.0000000;0.0000044;-0.0000000;0.0000000;0.0000003;0.0000001;0.0000744;0.0000002;0.0000001;0.0001223;0.0000328;-0.0000000;-0.0000000;-0.0000000;-0.0000000;-0.0000000;0.0000003;0.0000000;-0.0000000;0.0000000;-0.0000000;-0.0000002;0.0000002;-0.0000000;0.0000003;-…
1.3;0.8;3.4;0.013781423372;-0.0000000;-0.0000000;-0.0000000;-0.0000000;-0.0000000;-0.0000000;-0.0000007;-0.0000003;-0.0000001;-0.0000000;-0.0000000;0.0000044;-0.0000000;0.0000000;0.0000003;0.0000001;0.0000719;0.0000003;0.0000000;0.0001190;0.0000427;-0.0000000;-0.0000000;-0.0000000;-0.0000000;-0.0000000;0.0000003;0.0000000;-0.0000000;0.0000000;-0.0000000;-0.0000002;0.0000002;-0.0000000;0.0000003;-…
1.3;0.9;3.4;0.013455468308;-0.0000000;-0.0000000;-0.0000000;-0.0000000;-0.0000000;-0.0000000;-0.0000007;-0.0000003;-0.0000001;-0.0000000;-0.0000001;0.0000043;-0.0000000;0.0000000;0.0000003;0.0000001;0.0000693;0.0000003;0.0000000;0.0001152;0.0000532;-0.0000000;-0.0000000;-0.0000000;-0.0000000;-0.0000000;0.0000003;0.0000000;-0.0000000;0.0000000;-0.0000000;-0.0000002;0.0000001;-0.0000000;0.0000002;-…
1.3;1.0;3.4;0.013113932648;-0.0000000;-0.0000000;-0.0000000;-0.0000000;-0.0000000;-0.0000000;-0.0000007;-0.0000003;-0.0000002;-0.0000000;-0.0000001;0.0000042;-0.0000000;0.0000000;0.0000002;0.0000001;0.0000664;0.0000004;0.0000000;0.0001111;0.0000641;-0.0000000;-0.0000000;-0.0000000;-0.0000000;-0.0000000;0.0000003;0.0000000;-0.0000000;0.0000000;-0.0000000;-0.0000002;0.0000001;-0.0000000;0.0000002;-…
1.3;1.1;3.4;0.012760807764;-0.0000000;-0.0000000;-0.0000000;-0.0000000;-0.0000000;-0.0000000;-0.0000007;-0.0000002;-0.0000002;-0.0000000;-0.0000001;0.0000041;-0.0000000;0.0000000;0.0000002;0.0000001;0.0000634;0.0000004;-0.0000000;0.0001067;0.0000750;-0.0000000;-0.0000000;-0.0000000;-0.0000000;-0.0000000;0.0000003;0.0000000;-0.0000000;0.0000000;-0.0000000;-0.0000002;0.0000001;-0.0000000;0.0000002;…
1.3;1.2;3.4;0.012399340455;-0.0000000;-0.0000000;-0.0000000;-0.0000000;-0.0000000;-0.0000000;-0.0000006;-0.0000002;-0.0000002;-0.0000000;-0.0000001;0.0000040;-0.0000000;0.0000000;0.0000002;0.0000001;0.0000603;0.0000004;-0.0000000;0.0001020;0.0000858;-0.0000000;-0.0000000;-0.0000000;-0.0000000;-0.0000000;0.0000002;0.0000000;-0.0000000;-0.0000000;-0.0000000;-0.0000001;0.0000001;-0.0000000;0.0000002…
1.3;1.3;3.4;0.012032023995;-0.0000000;-0.0000000;-0.0000000;-0.0000000;-0.0000000;-0.0000000;-0.0000006;-0.0000002;-0.0000002;-0.0000000;-0.0000001;0.0000039;-0.0000000;0.0000000;0.0000002;0.0000002;0.0000571;0.0000004;-0.0000000;0.0000970;0.0000962;-0.0000000;-0.0000000;-0.0000000;-0.0000000;-0.0000000;0.0000002;0.0000000;-0.0000000;-0.0000000;-0.0000000;-0.0000001;0.0000000;-0.0000000;0.0000002…
1.3;1.4;3.4;0.011660649248;-0.0000000;-0.0000000;-0.0000000;-0.0000000;-0.0000000;-0.0000000;-0.0000006;-0.0000002;-0.0000002;-0.0000000;-0.0000001;0.0000038;-0.0000000;0.0000000;0.0000002;0.0000002;0.0000539;0.0000004;-0.0000000;0.0000919;0.0001060;-0.0000000;-0.0000000;-0.0000000;-0.0000000;-0.0000000;0.0000002;0.0000000;-0.0000000;-0.0000000;-0.0000000;-0.0000001;0.0000000;-0.0000000;0.0000002…
1.3;1.5;3.4;0.011286399569;-0.0000000;-0.0000000;-0.0000000;-0.0000000;-0.0000000;-0.0000000;-0.0000006;-0.0000002;-0.0000002;-0.0000000;-0.0000001;0.0000037;-0.0000000;-0.0000000;0.0000001;0.0000002;0.0000506;0.0000004;-0.0000000;0.0000866;0.0001151;-0.0000000;-0.0000000;-0.0000000;-0.0000000;-0.0000000;0.0000002;0.0000000;-0.0000000;-0.0000000;-0.0000000;-0.0000001;0.0000000;-0.0000000;0.000000…
1.3;1.6;3.4;0.010909971754;-0.0000000;-0.0000000;-0.0000000;-0.0000000;-0.0000000;-0.0000000;-0.0000005;-0.0000002;-0.0000002;-0.0000000;-0.0000001;0.0000036;-0.0000000;-0.0000000;0.0000001;0.0000002;0.0000473;0.0000004;-0.0000000;0.0000813;0.0001232;-0.0000000;-0.0000000;-0.0000000;-0.0000000;-0.0000000;0.0000002;0.0000000;-0.0000000;-0.0000000;-0.0000000;-0.0000001;0.0000000;-0.0000000;0.000000…
1.3;1.7;3.4;0.010531706319;-0.0000000;-0.0000000;-0.0000000;-0.0000000;-0.0000000;-0.0000000;-0.0000005;-0.0000001;-0.0000002;-0.0000000;-0.0000001;0.0000035;-0.0000000;-0.0000000;0.0000001;0.0000002;0.0000441;0.0000004;-0.0000000;0.0000759;0.0001302;-0.0000000;-0.0000000;-0.0000000;-0.0000000;-0.0000000;0.0000002;0.0000000;-0.0000000;-0.0000000;-0.0000000;-0.0000001;-0.0000000;-0.0000000;0.00000…
1.3;1.8;3.4;0.010151713178;-0.0000000;-0.0000000;-0.0000000;-0.0000000;-0.0000000;-0.0000000;-0.0000004;-0.0000001;-0.0000002;-0.0000000;-0.0000001;0.0000034;-0.0000000;-0.0000000;0.0000001;0.0000002;0.0000409;0.0000004;0.0000000;0.0000705;0.0001359;-0.0000000;-0.0000000;-0.0000000;-0.0000000;-0.0000000;0.0000001;0.0000000;-0.0000000;-0.0000000;-0.0000000;-0.0000001;-0.0000000;-0.0000000;0.000000…
1.3;1.9;3.4;0.009769982701;-0.0000000;-0.0000000;-0.0000000;-0.0000000;-0.0000000;-0.0000000;-0.0000004;-0.0000001;-0.0000002;-0.0000000;-0.0000001;0.0000033;0.0000000;-0.0000000;0.0000001;0.0000002;0.0000377;0.0000004;0.0000000;0.0000652;0.0001404;-0.0000000;-0.0000000;-0.0000000;-0.0000000;-0.0000000;0.0000001;0.0000000;-0.0000000;-0.0000000;-0.0000000;-0.0000001;-0.0000000;-0.0000000;0.0000001…
1.3;2.0;3.4;0.009386476320;-0.0000000;-0.0000000;-0.0000000;-0.0000000;-0.0000000;-0.0000000;-0.0000004;-0.0000001;-0.0000002;-0.0000000;-0.0000001;0.0000032;0.0000000;-0.0000000;0.0000001;0.0000002;0.0000347;0.0000004;0.0000001;0.0000600;0.0001434;-0.0000000;-0.0000000;-0.0000000;-0.0000000;-0.0000000;0.0000001;0.0000000;-0.0000000;-0.0000000;-0.0000000;-0.0000000;-0.0000000;-0.0000000;0.0000001…
1.3;2.1;3.4;0.009001194755;-0.0000000;-0.0000000;-0.0000000;-0.0000000;-0.0000000;-0.0000000;-0.0000003;-0.0000001;-0.0000002;-0.0000000;-0.0000001;0.0000030;0.0000000;-0.0000000;0.0000001;0.0000002;0.0000317;0.0000004;0.0000001;0.0000549;0.0001451;-0.0000000;-0.0000000;-0.0000000;-0.0000000;-0.0000000;0.0000001;0.0000000;-0.0000000;-0.0000000;-0.0000000;-0.0000000;-0.0000000;-0.0000000;0.0000001…
1.3;2.2;3.4;0.008614225066;-0.0000000;-0.0000000;-0.0000000;-0.0000000;-0.0000000;-0.0000000;-0.0000003;-0.0000001;-0.0000002;-0.0000000;-0.0000001;0.0000029;0.0000000;-0.0000000;0.0000001;0.0000003;0.0000289;0.0000004;0.0000001;0.0000501;0.0001455;-0.0000000;-0.0000000;-0.0000000;-0.0000000;-0.0000000;0.0000001;0.0000000;-0.0000000;-0.0000000;-0.0000000;-0.0000000;-0.0000000;-0.0000000;0.0000001…
1.3;2.3;3.4;0.008225769885;-0.0000000;-0.0000000;-0.0000000;-0.0000000;-0.0000000;-0.0000000;-0.0000003;-0.0000001;-0.0000002;-0.0000000;-0.0000000;0.0000028;0.0000001;-0.0000000;0.0000001;0.0000003;0.0000262;0.0000004;0.0000002;0.0000454;0.0001445;-0.0000000;-0.0000000;-0.0000000;-0.0000000;-0.0000000;0.0000001;0.0000000;-0.0000000;-0.0000000;-0.0000000;0.0000000;-0.0000000;-0.0000000;0.0000001;…
1.3;2.4;3.4;0.007836163285;-0.0000000;-0.0000000;-0.0000000;-0.0000000;-0.0000000;-0.0000000;-0.0000002;-0.0000000;-0.0000001;-0.0000000;-0.0000000;0.0000026;0.0000001;-0.0000000;0.0000001;0.0000003;0.0000236;0.0000004;0.0000002;0.0000410;0.0001422;-0.0000000;-0.0000000;-0.0000000;-0.0000000;-0.0000000;0.0000000;0.0000000;-0.0000000;-0.0000000;-0.0000000;0.0000000;-0.0000000;-0.0000000;0.0000001;…
1.3;2.5;3.4;0.007445877839;-0.0000000;-0.0000000;-0.0000000;-0.0000000;-0.0000000;-0.0000000;-0.0000002;-0.0000000;-0.0000001;-0.0000000;-0.0000000;0.0000025;0.0000001;-0.0000000;0.0000001;0.0000003;0.0000212;0.0000005;0.0000002;0.0000368;0.0001388;-0.0000000;-0.0000000;-0.0000000;-0.0000000;-0.0000000;0.0000000;-0.0000000;-0.0000000;-0.0000000;-0.0000000;0.0000000;-0.0000000;-0.0000000;0.0000000…
1.3;2.6;3.4;0.007055526773;-0.0000000;-0.0000000;-0.0000000;-0.0000000;-0.0000000;-0.0000000;-0.0000001;-0.0000000;-0.0000001;-0.0000000;-0.0000000;0.0000023;0.0000001;-0.0000000;0.0000001;0.0000003;0.0000189;0.0000005;0.0000002;0.0000329;0.0001344;-0.0000000;-0.0000000;-0.0000000;-0.0000000;-0.0000000;0.0000000;-0.0000000;-0.0000000;-0.0000000;-0.0000000;0.0000000;-0.0000000;0.0000000;0.0000000;…
1.3;2.7;3.4;0.006665863931;-0.0000000;-0.0000000;-0.0000000;-0.0000000;-0.0000000;-0.0000000;-0.0000001;-0.0000000;-0.0000001;-0.0000000;-0.0000000;0.0000022;0.0000001;-0.0000000;0.0000001;0.0000004;0.0000167;0.0000005;0.0000003;0.0000293;0.0001291;-0.0000000;-0.0000000;-0.0000000;-0.0000000;-0.0000000;0.0000000;-0.0000000;-0.0000000;-0.0000000;0.0000000;0.0000000;-0.0000000;0.0000000;0.0000000;-…
1.3;2.8;3.4;0.006277782822;-0.0000000;-0.0000000;-0.0000000;-0.0000000;-0.0000000;-0.0000000;-0.0000001;-0.0000000;-0.0000001;-0.0000000;-0.0000000;0.0000020;0.0000001;-0.0000000;0.0000001;0.0000004;0.0000148;0.0000005;0.0000003;0.0000259;0.0001230;-0.0000000;-0.0000000;-0.0000000;-0.0000000;-0.0000000;0.0000000;-0.0000000;-0.0000000;-0.0000000;0.0000000;0.0000000;-0.0000000;0.0000000;0.0000000;-…
1.3;2.9;3.4;0.005892314618;-0.0000000;-0.0000000;-0.0000000;-0.0000000;-0.0000000;-0.0000000;-0.0000000;-0.0000000;-0.0000001;-0.0000000;-0.0000000;0.0000019;0.0000001;-0.0000000;0.0000001;0.0000004;0.0000129;0.0000005;0.0000003;0.0000229;0.0001163;-0.0000000;-0.0000000;-0.0000000;-0.0000000;-0.0000000;0.0000000;-0.0000000;-0.0000000;-0.0000000;0.0000000;0.0000000;-0.0000000;0.0000000;0.0000000;-…
1.3;3.0;3.4;0.005510623863;-0.0000000;-0.0000000;-0.0000000;-0.0000000;-0.0000000;-0.0000000;-0.0000000;-0.0000000;-0.0000000;-0.0000000;-0.0000000;0.0000018;0.0000001;-0.0000000;0.0000001;0.0000004;0.0000113;0.0000005;0.0000003;0.0000201;0.0001092;-0.0000000;-0.0000000;-0.0000000;-0.0000000;-0.0000000;0.0000000;-0.0000000;-0.0000000;-0.0000000;0.0000000;0.0000000;-0.0000000;0.0000000;0.0000000;-…
1.3;3.1;3.4;0.005133999954;-0.0000000;-0.0000000;-0.0000000;-0.0000000;-0.0000000;-0.0000000;0.0000000;-0.0000000;-0.0000000;-0.0000000;-0.0000000;0.0000016;0.0000001;-0.0000000;0.0000001;0.0000004;0.0000098;0.0000005;0.0000003;0.0000176;0.0001019;-0.0000000;-0.0000000;-0.0000000;-0.0000000;-0.0000000;-0.0000000;-0.0000000;-0.0000000;-0.0000000;0.0000000;0.0000000;-0.0000000;0.0000000;0.0000000;-…
1.3;3.2;3.4;0.004763842349;-0.0000000;-0.0000000;-0.0000000;-0.0000000;-0.0000000;-0.0000000;0.0000000;-0.0000000;0.0000000;-0.0000000;-0.0000000;0.0000015;0.0000001;-0.0000000;0.0000001;0.0000004;0.0000084;0.0000005;0.0000003;0.0000153;0.0000944;-0.0000000;-0.0000000;-0.0000000;-0.0000000;-0.0000000;-0.0000000;-0.0000000;-0.0000000;-0.0000000;0.0000000;0.0000000;-0.0000000;0.0000000;0.0000000;-0…
1.3;3.3;3.4;0.004401637851;-0.0000000;-0.0000000;-0.0000000;-0.0000000;-0.0000000;-0.0000000;0.0000000;0.0000000;0.0000000;-0.0000000;0.0000000;0.0000013;0.0000001;-0.0000000;0.0000001;0.0000004;0.0000072;0.0000004;0.0000003;0.0000132;0.0000868;-0.0000000;-0.0000000;-0.0000000;-0.0000000;-0.0000000;-0.0000000;-0.0000000;-0.0000000;-0.0000000;0.0000000;0.0000000;-0.0000000;0.0000000;0.0000000;-0.0…
1.3;3.4;3.4;0.004048929232;-0.0000000;-0.0000000;-0.0000000;-0.0000000;-0.0000000;-0.0000000;0.0000001;0.0000000;0.0000000;-0.0000000;0.0000000;0.0000012;0.0000001;-0.0000000;0.0000001;0.0000004;0.0000062;0.0000004;0.0000003;0.0000114;0.0000794;-0.0000000;-0.0000000;-0.0000000;-0.0000000;-0.0000000;-0.0000000;-0.0000000;-0.0000000;-0.0000000;0.0000000;0.0000000;-0.0000000;0.0000000;0.0000000;-0.0…
1.3;3.5;3.4;0.003707275558;-0.0000000;-0.0000000;-0.0000000;-0.0000000;-0.0000000;-0.0000000;0.0000001;0.0000000;0.0000001;-0.0000000;0.0000000;0.0000011;0.0000001;0.0000000;0.0000001;0.0000004;0.0000052;0.0000004;0.0000003;0.0000098;0.0000722;-0.0000000;-0.0000000;-0.0000000;-0.0000000;-0.0000000;-0.0000000;-0.0000000;-0.0000000;-0.0000000;0.0000000;0.0000000;-0.0000000;0.0000000;0.0000000;-0.00…
1.3;3.6;3.4;0.003378205873;-0.0000000;-0.0000000;-0.0000000;-0.0000000;-0.0000000;-0.0000000;0.0000001;0.0000000;0.0000001;-0.0000000;0.0000000;0.0000010;0.0000001;0.0000000;0.0000001;0.0000003;0.0000044;0.0000004;0.0000003;0.0000084;0.0000652;-0.0000000;-0.0000000;-0.0000000;-0.0000000;-0.0000000;-0.0000000;-0.0000000;-0.0000000;0.0000000;0.0000000;0.0000000;-0.0000000;0.0000000;0.0000000;-0.000…
1.3;3.7;3.4;0.003063168934;-0.0000000;-0.0000000;-0.0000000;-0.0000000;-0.0000000;-0.0000000;0.0000001;0.0000000;0.0000001;-0.0000000;0.0000000;0.0000009;0.0000001;0.0000000;0.0000001;0.0000003;0.0000037;0.0000003;0.0000002;0.0000072;0.0000586;-0.0000000;-0.0000000;-0.0000000;-0.0000000;-0.0000000;-0.0000000;-0.0000000;-0.0000000;0.0000000;0.0000000;0.0000000;-0.0000000;0.0000000;0.0000000;-0.000…
1.3;3.8;3.4;0.002763482492;-0.0000000;-0.0000000;-0.0000000;-0.0000000;-0.0000000;-0.0000000;0.0000001;0.0000000;0.0000001;-0.0000000;0.0000000;0.0000008;0.0000001;0.0000000;0.0000001;0.0000003;0.0000031;0.0000003;0.0000002;0.0000061;0.0000524;-0.0000000;-0.0000000;-0.0000000;-0.0000000;-0.0000000;-0.0000000;-0.0000000;-0.0000000;0.0000000;0.0000000;0.0000000;-0.0000000;0.0000000;-0.0000000;-0.00…
1.3;3.9;3.4;0.002480285884;-0.0000000;-0.0000000;-0.0000000;-0.0000000;-0.0000000;-0.0000000;0.0000001;0.0000000;0.0000001;-0.0000000;0.0000000;0.0000007;0.0000000;0.0000000;0.0000001;0.0000003;0.0000026;0.0000003;0.0000002;0.0000051;0.0000466;-0.0000000;-0.0000000;-0.0000000;-0.0000000;-0.0000000;-0.0000000;-0.0000000;-0.0000000;0.0000000;0.0000000;0.0000000;-0.0000000;0.0000000;-0.0000000;-0.00…
1.3;4.0;3.4;0.002214499561;-0.0000000;-0.0000000;-0.0000000;-0.0000000;-0.0000000;-0.0000000;0.0000001;0.0000000;0.0000001;-0.0000000;0.0000000;0.0000006;0.0000000;0.0000000;0.0000000;0.0000002;0.0000022;0.0000002;0.0000002;0.0000043;0.0000413;-0.0000000;-0.0000000;-0.0000000;-0.0000000;-0.0000000;-0.0000000;-0.0000000;-0.0000000;0.0000000;0.0000000;0.0000000;-0.0000000;0.0000000;-0.0000000;-0.00…
1.3;4.1;3.4;0.001966794535;-0.0000000;-0.0000000;-0.0000000;-0.0000000;-0.0000000;-0.0000000;0.0000001;0.0000000;0.0000001;-0.0000000;0.0000000;0.0000005;0.0000000;0.0000000;0.0000000;0.0000002;0.0000018;0.0000002;0.0000001;0.0000036;0.0000363;-0.0000000;-0.0000000;-0.0000000;-0.0000000;-0.0000000;-0.0000000;-0.0000000;-0.0000000;0.0000000;0.0000000;0.0000000;-0.0000000;0.0000000;-0.0000000;-0.00…
1.3;4.2;3.4;0.001737573772;-0.0000000;-0.0000000;-0.0000000;-0.0000000;-0.0000000;-0.0000000;0.0000001;0.0000000;0.0000001;-0.0000000;0.0000000;0.0000004;0.0000000;0.0000000;0.0000000;0.0000002;0.0000015;0.0000002;0.0000001;0.0000030;0.0000319;-0.0000000;-0.0000000;-0.0000000;-0.0000000;-0.0000000;-0.0000000;-0.0000000;-0.0000000;0.0000000;0.0000000;0.0000000;0.0000000;0.0000000;-0.0000000;-0.000…
1.3;4.3;3.4;0.001526966433;-0.0000000;-0.0000000;-0.0000000;-0.0000000;-0.0000000;-0.0000000;0.0000001;0.0000000;0.0000001;-0.0000000;0.0000000;0.0000004;0.0000000;0.0000000;0.0000000;0.0000002;0.0000012;0.0000001;0.0000001;0.0000025;0.0000278;-0.0000000;-0.0000000;-0.0000000;-0.0000000;-0.0000000;-0.0000000;-0.0000000;-0.0000000;0.0000000;0.0000000;0.0000000;0.0000000;0.0000000;-0.0000000;-0.000…
1.3;4.4;3.4;0.001334834699;-0.0000000;-0.0000000;-0.0000000;-0.0000000;-0.0000000;-0.0000000;0.0000001;0.0000000;0.0000001;-0.0000000;0.0000000;0.0000003;0.0000000;0.0000000;0.0000000;0.0000001;0.0000010;0.0000001;0.0000001;0.0000021;0.0000242;-0.0000000;-0.0000000;-0.0000000;-0.0000000;-0.0000000;-0.0000000;-0.0000000;-0.0000000;0.0000000;0.0000000;0.0000000;0.0000000;0.0000000;-0.0000000;-0.000…
1.3;4.5;3.4;0.001160791891;-0.0000000;-0.0000000;-0.0000000;-0.0000000;-0.0000000;-0.0000000;0.0000001;0.0000000;0.0000001;-0.0000000;0.0000000;0.0000003;-0.0000000;0.0000000;0.0000000;0.0000001;0.0000008;0.0000001;0.0000001;0.0000017;0.0000209;-0.0000000;-0.0000000;-0.0000000;-0.0000000;-0.0000000;-0.0000000;-0.0000000;-0.0000000;0.0000000;0.0000000;0.0000000;0.0000000;0.0000000;-0.0000000;-0.00…
1.3;4.6;3.4;0.001004229818;-0.0000000;-0.0000000;-0.0000000;-0.0000000;-0.0000000;-0.0000000;0.0000001;0.0000000;0.0000001;-0.0000000;0.0000000;0.0000002;-0.0000000;0.0000000;0.0000000;0.0000001;0.0000007;0.0000001;0.0000000;0.0000014;0.0000180;-0.0000000;-0.0000000;-0.0000000;-0.0000000;-0.0000000;-0.0000000;-0.0000000;-0.0000000;0.0000000;0.0000000;0.0000000;0.0000000;0.0000000;-0.0000000;-0.00…
1.3;4.7;3.4;0.000864352792;-0.0000000;-0.0000000;-0.0000000;-0.0000000;-0.0000000;-0.0000000;0.0000001;0.0000000;0.0000001;-0.0000000;0.0000000;0.0000002;-0.0000000;0.0000000;0.0000000;0.0000001;0.0000005;0.0000000;0.0000000;0.0000012;0.0000155;-0.0000000;-0.0000000;-0.0000000;-0.0000000;-0.0000000;-0.0000000;-0.0000000;-0.0000000;0.0000000;0.0000000;-0.0000000;0.0000000;0.0000000;-0.0000000;-0.0…
1.3;4.8;3.4;0.000740215594;-0.0000000;-0.0000000;-0.0000000;-0.0000000;-0.0000000;-0.0000000;0.0000001;0.0000000;0.0000001;-0.0000000;0.0000000;0.0000002;-0.0000000;0.0000000;0.0000000;0.0000001;0.0000004;0.0000000;0.0000000;0.0000010;0.0000132;-0.0000000;-0.0000000;-0.0000000;-0.0000000;-0.0000000;-0.0000000;-0.0000000;-0.0000000;0.0000000;0.0000000;-0.0000000;0.0000000;0.0000000;-0.0000000;-0.0…
1.3;4.9;3.4;0.000630762749;-0.0000000;-0.0000000;-0.0000000;-0.0000000;-0.0000000;-0.0000000;0.0000001;0.0000000;0.0000001;-0.0000000;0.0000000;0.0000001;-0.0000000;0.0000000;0.0000000;0.0000001;0.0000004;0.0000000;0.0000000;0.0000008;0.0000112;-0.0000000;-0.0000000;-0.0000000;-0.0000000;-0.0000000;-0.0000000;-0.0000000;-0.0000000;0.0000000;0.0000000;-0.0000000;0.0000000;0.0000000;-0.0000000;-0.0…
1.3;5.0;3.4;0.000534866845;-0.0000000;-0.0000000;-0.0000000;-0.0000000;-0.0000000;-0.0000000;0.0000001;0.0000000;0.0000001;-0.0000000;0.0000000;0.0000001;-0.0000000;0.0000000;0.0000000;0.0000000;0.0000003;0.0000000;0.0000000;0.0000006;0.0000095;-0.0000000;-0.0000000;-0.0000000;-0.0000000;-0.0000000;-0.0000000;-0.0000000;-0.0000000;0.0000000;0.0000000;-0.0000000;0.0000000;0.0000000;-0.0000000;-0.0…
1.3;5.1;3.4;0.000451364040;-0.0000000;-0.0000000;-0.0000000;-0.0000000;-0.0000000;-0.0000000;0.0000001;0.0000000;0.0000001;-0.0000000;0.0000000;0.0000001;-0.0000000;0.0000000;0.0000000;0.0000000;0.0000002;0.0000000;0.0000000;0.0000005;0.0000080;-0.0000000;-0.0000000;-0.0000000;-0.0000000;-0.0000000;-0.0000000;-0.0000000;-0.0000000;0.0000000;0.0000000;-0.0000000;0.0000000;0.0000000;-0.0000000;-0.0…
1.3;5.2;3.4;0.000379085457;-0.0000000;-0.0000000;-0.0000000;-0.0000000;-0.0000000;-0.0000000;0.0000001;0.0000000;0.0000001;0.0000000;0.0000000;0.0000001;-0.0000000;0.0000000;0.0000000;0.0000000;0.0000002;0.0000000;0.0000000;0.0000004;0.0000067;-0.0000000;-0.0000000;-0.0000000;-0.0000000;-0.0000000;-0.0000000;-0.0000000;-0.0000000;0.0000000;0.0000000;-0.0000000;0.0000000;0.0000000;-0.0000000;-0.00…
1.3;5.3;3.4;0.000316883698;-0.0000000;-0.0000000;-0.0000000;-0.0000000;-0.0000000;-0.0000000;0.0000000;0.0000000;0.0000001;0.0000000;0.0000000;0.0000001;-0.0000000;0.0000000;0.0000000;0.0000000;0.0000002;0.0000000;0.0000000;0.0000003;0.0000056;-0.0000000;-0.0000000;-0.0000000;-0.0000000;-0.0000000;-0.0000000;-0.0000000;-0.0000000;0.0000000;0.0000000;-0.0000000;0.0000000;0.0000000;-0.0000000;-0.00…
1.3;5.4;3.4;0.000263654147;-0.0000000;-0.0000000;-0.0000000;-0.0000000;-0.0000000;-0.0000000;0.0000000;0.0000000;0.0000001;0.0000000;0.0000000;0.0000000;0.0000000;0.0000000;0.0000000;0.0000000;0.0000001;0.0000000;-0.0000000;0.0000003;0.0000047;-0.0000000;-0.0000000;-0.0000000;-0.0000000;-0.0000000;-0.0000000;-0.0000000;-0.0000000;0.0000000;0.0000000;-0.0000000;0.0000000;0.0000000;-0.0000000;-0.00…
1.3;5.5;3.4;0.000218351138;-0.0000000;-0.0000000;-0.0000000;-0.0000000;-0.0000000;-0.0000000;0.0000000;0.0000000;0.0000001;0.0000000;0.0000000;0.0000000;0.0000000;0.0000000;0.0000000;0.0000000;0.0000001;0.0000000;-0.0000000;0.0000002;0.0000039;-0.0000000;-0.0000000;-0.0000000;-0.0000000;-0.0000000;-0.0000000;-0.0000000;-0.0000000;0.0000000;0.0000000;-0.0000000;0.0000000;0.0000000;-0.0000000;-0.00…
1.3;5.6;3.4;0.000179999332;-0.0000000;-0.0000000;-0.0000000;-0.0000000;-0.0000000;-0.0000000;0.0000000;0.0000000;0.0000000;0.0000000;0.0000000;0.0000000;0.0000000;0.0000000;0.0000000;0.0000000;0.0000001;0.0000000;-0.0000000;0.0000002;0.0000032;-0.0000000;-0.0000000;-0.0000000;-0.0000000;-0.0000000;-0.0000000;-0.0000000;-0.0000000;0.0000000;0.0000000;-0.0000000;0.0000000;0.0000000;-0.0000000;-0.00…
1.3;5.7;3.4;0.000147700845;-0.0000000;-0.0000000;-0.0000000;-0.0000000;-0.0000000;-0.0000000;0.0000000;0.0000000;0.0000000;0.0000000;0.0000000;0.0000000;0.0000000;0.0000000;0.0000000;0.0000000;0.0000001;0.0000000;-0.0000000;0.0000001;0.0000026;-0.0000000;-0.0000000;-0.0000000;-0.0000000;-0.0000000;-0.0000000;-0.0000000;-0.0000000;0.0000000;0.0000000;-0.0000000;0.0000000;0.0000000;-0.0000000;-0.00…
1.3;5.8;3.4;0.000120638750;-0.0000000;-0.0000000;-0.0000000;-0.0000000;-0.0000000;-0.0000000;0.0000000;0.0000000;0.0000000;0.0000000;0.0000000;0.0000000;0.0000000;0.0000000;0.0000000;0.0000000;0.0000000;-0.0000000;-0.0000000;0.0000001;0.0000021;-0.0000000;-0.0000000;-0.0000000;-0.0000000;-0.0000000;-0.0000000;-0.0000000;-0.0000000;0.0000000;0.0000000;-0.0000000;0.0000000;0.0000000;-0.0000000;-0.0…
1.3;5.9;3.4;0.000098077634;-0.0000000;-0.0000000;-0.0000000;-0.0000000;-0.0000000;-0.0000000;0.0000000;0.0000000;0.0000000;0.0000000;0.0000000;0.0000000;0.0000000;0.0000000;0.0000000;0.0000000;0.0000000;-0.0000000;0.0000000;0.0000001;0.0000017;-0.0000000;-0.0000000;-0.0000000;-0.0000000;-0.0000000;-0.0000000;-0.0000000;-0.0000000;0.0000000;0.0000000;-0.0000000;0.0000000;0.0000000;-0.0000000;-0.00…
1.3;6.0;3.4;0.000079361833;-0.0000000;-0.0000000;-0.0000000;-0.0000000;-0.0000000;-0.0000000;0.0000000;0.0000000;0.0000000;0.0000000;0.0000000;0.0000000;0.0000000;0.0000000;0.0000000;0.0000000;0.0000000;-0.0000000;0.0000000;0.0000001;0.0000014;-0.0000000;-0.0000000;-0.0000000;-0.0000000;-0.0000000;-0.0000000;-0.0000000;-0.0000000;0.0000000;0.0000000;-0.0000000;0.0000000;0.0000000;-0.0000000;-0.00…
1.4;0.0;3.4;0.014494612272;-0.0000000;-0.0000000;-0.0000000;-0.0000000;-0.0000000;-0.0000000;-0.0000008;-0.0000004;-0.0000000;-0.0000000;-0.0000000;0.0000045;-0.0000000;-0.0000000;0.0000004;-0.0000000;0.0000781;-0.0000000;0.0000002;0.0001479;-0.0000039;-0.0000000;-0.0000000;-0.0000000;-0.0000000;-0.0000000;0.0000004;0.0000000;-0.0000000;0.0000000;-0.0000000;-0.0000002;0.0000004;-0.0000000;0.00000…
1.4;0.1;3.4;0.014473568918;-0.0000000;-0.0000000;-0.0000000;-0.0000000;-0.0000000;-0.0000000;-0.0000008;-0.0000004;-0.0000000;-0.0000000;-0.0000000;0.0000045;-0.0000000;-0.0000000;0.0000004;-0.0000000;0.0000779;-0.0000000;0.0000002;0.0001476;-0.0000031;-0.0000000;-0.0000000;-0.0000000;-0.0000000;-0.0000000;0.0000004;0.0000000;-0.0000000;0.0000000;-0.0000000;-0.0000002;0.0000004;-0.0000000;0.00000…
1.4;0.2;3.4;0.014410938578;-0.0000000;-0.0000000;-0.0000000;-0.0000000;-0.0000000;-0.0000000;-0.0000008;-0.0000004;-0.0000000;-0.0000000;-0.0000000;0.0000045;-0.0000000;-0.0000000;0.0000004;0.0000000;0.0000774;0.0000000;0.0000002;0.0001469;-0.0000008;-0.0000000;-0.0000000;-0.0000000;-0.0000000;-0.0000000;0.0000004;0.0000000;-0.0000000;0.0000000;-0.0000000;-0.0000002;0.0000003;-0.0000000;0.0000003…
1.4;0.3;3.4;0.014308179665;-0.0000000;-0.0000000;-0.0000000;-0.0000000;-0.0000000;-0.0000000;-0.0000008;-0.0000004;-0.0000000;-0.0000000;-0.0000000;0.0000045;-0.0000000;-0.0000000;0.0000003;0.0000000;0.0000765;0.0000000;0.0000002;0.0001455;0.0000031;-0.0000000;-0.0000000;-0.0000000;-0.0000000;-0.0000000;0.0000004;0.0000000;-0.0000000;0.0000000;-0.0000000;-0.0000002;0.0000003;-0.0000000;0.0000003;…
1.4;0.4;3.4;0.014167592160;-0.0000000;-0.0000000;-0.0000000;-0.0000000;-0.0000000;-0.0000000;-0.0000007;-0.0000004;-0.0000000;-0.0000000;-0.0000000;0.0000044;-0.0000000;0.0000000;0.0000003;0.0000000;0.0000753;0.0000001;0.0000002;0.0001437;0.0000083;-0.0000000;-0.0000000;-0.0000000;-0.0000000;-0.0000000;0.0000004;0.0000000;-0.0000000;0.0000000;-0.0000000;-0.0000002;0.0000003;-0.0000000;0.0000003;-…
1.4;0.5;3.4;0.013992138845;-0.0000000;-0.0000000;-0.0000000;-0.0000000;-0.0000000;-0.0000000;-0.0000007;-0.0000004;-0.0000001;-0.0000000;-0.0000000;0.0000044;-0.0000000;0.0000000;0.0000003;0.0000000;0.0000739;0.0000001;0.0000001;0.0001414;0.0000149;-0.0000000;-0.0000000;-0.0000000;-0.0000000;-0.0000000;0.0000004;0.0000000;-0.0000000;0.0000000;-0.0000000;-0.0000002;0.0000003;-0.0000000;0.0000003;-…
1.4;0.6;3.4;0.013785226755;-0.0000000;-0.0000000;-0.0000000;-0.0000000;-0.0000000;-0.0000000;-0.0000007;-0.0000003;-0.0000001;-0.0000000;-0.0000000;0.0000044;-0.0000000;0.0000000;0.0000003;0.0000001;0.0000721;0.0000002;0.0000001;0.0001386;0.0000226;-0.0000000;-0.0000000;-0.0000000;-0.0000000;-0.0000000;0.0000004;0.0000000;-0.0000000;0.0000000;-0.0000000;-0.0000002;0.0000003;-0.0000000;0.0000003;-…
1.4;0.7;3.4;0.013550474525;-0.0000000;-0.0000000;-0.0000000;-0.0000000;-0.0000000;-0.0000000;-0.0000007;-0.0000003;-0.0000001;-0.0000000;-0.0000000;0.0000043;-0.0000000;0.0000000;0.0000003;0.0000001;0.0000700;0.0000003;0.0000001;0.0001353;0.0000313;-0.0000000;-0.0000000;-0.0000000;-0.0000000;-0.0000000;0.0000004;0.0000000;-0.0000000;0.0000000;-0.0000000;-0.0000002;0.0000002;-0.0000000;0.0000003;-…
1.4;0.8;3.4;0.013291491245;-0.0000000;-0.0000000;-0.0000000;-0.0000000;-0.0000000;-0.0000000;-0.0000007;-0.0000003;-0.0000001;-0.0000000;-0.0000000;0.0000042;-0.0000000;0.0000000;0.0000003;0.0000001;0.0000678;0.0000003;0.0000001;0.0001315;0.0000407;-0.0000000;-0.0000000;-0.0000000;-0.0000000;-0.0000000;0.0000003;0.0000000;-0.0000000;0.0000000;-0.0000000;-0.0000002;0.0000002;-0.0000000;0.0000003;-…
1.4;0.9;3.4;0.013011688779;-0.0000000;-0.0000000;-0.0000000;-0.0000000;-0.0000000;-0.0000000;-0.0000007;-0.0000003;-0.0000001;-0.0000000;-0.0000001;0.0000042;-0.0000000;0.0000000;0.0000003;0.0000001;0.0000653;0.0000004;0.0000000;0.0001274;0.0000506;-0.0000000;-0.0000000;-0.0000000;-0.0000000;-0.0000000;0.0000003;0.0000000;-0.0000000;0.0000000;-0.0000000;-0.0000002;0.0000002;-0.0000000;0.0000002;-…
1.4;1.0;3.4;0.012714143129;-0.0000000;-0.0000000;-0.0000000;-0.0000000;-0.0000000;-0.0000000;-0.0000007;-0.0000003;-0.0000001;-0.0000000;-0.0000001;0.0000041;-0.0000000;0.0000000;0.0000002;0.0000001;0.0000626;0.0000004;0.0000000;0.0001228;0.0000609;-0.0000000;-0.0000000;-0.0000000;-0.0000000;-0.0000000;0.0000003;0.0000000;-0.0000000;0.0000000;-0.0000000;-0.0000002;0.0000001;-0.0000000;0.0000002;-…
1.4;1.1;3.4;0.012401512471;-0.0000000;-0.0000000;-0.0000000;-0.0000000;-0.0000000;-0.0000000;-0.0000006;-0.0000003;-0.0000002;-0.0000000;-0.0000001;0.0000040;-0.0000000;0.0000000;0.0000002;0.0000001;0.0000599;0.0000004;0.0000000;0.0001179;0.0000712;-0.0000000;-0.0000000;-0.0000000;-0.0000000;-0.0000000;0.0000003;0.0000000;-0.0000000;0.0000000;-0.0000000;-0.0000001;0.0000001;-0.0000000;0.0000002;-…
1.4;1.2;3.4;0.012076011437;-0.0000000;-0.0000000;-0.0000000;-0.0000000;-0.0000000;-0.0000000;-0.0000006;-0.0000002;-0.0000002;-0.0000000;-0.0000001;0.0000039;-0.0000000;0.0000000;0.0000002;0.0000001;0.0000569;0.0000004;-0.0000000;0.0001127;0.0000814;-0.0000000;-0.0000000;-0.0000000;-0.0000000;-0.0000000;0.0000003;0.0000000;-0.0000000;-0.0000000;-0.0000000;-0.0000001;0.0000001;-0.0000000;0.0000002…
1.4;1.3;3.4;0.011739434246;-0.0000000;-0.0000000;-0.0000000;-0.0000000;-0.0000000;-0.0000000;-0.0000006;-0.0000002;-0.0000002;-0.0000000;-0.0000001;0.0000039;-0.0000000;0.0000000;0.0000002;0.0000001;0.0000539;0.0000005;-0.0000000;0.0001072;0.0000912;-0.0000000;-0.0000000;-0.0000000;-0.0000000;-0.0000000;0.0000002;0.0000000;-0.0000000;-0.0000000;-0.0000000;-0.0000001;0.0000001;-0.0000000;0.0000002…
1.4;1.4;3.4;0.011393214385;-0.0000000;-0.0000000;-0.0000000;-0.0000000;-0.0000000;-0.0000000;-0.0000006;-0.0000002;-0.0000002;-0.0000000;-0.0000001;0.0000038;-0.0000000;0.0000000;0.0000002;0.0000002;0.0000509;0.0000005;-0.0000000;0.0001015;0.0001005;-0.0000000;-0.0000000;-0.0000000;-0.0000000;-0.0000000;0.0000002;0.0000000;-0.0000000;-0.0000000;-0.0000000;-0.0000001;0.0000001;-0.0000000;0.0000002…
1.4;1.5;3.4;0.011038506017;-0.0000000;-0.0000000;-0.0000000;-0.0000000;-0.0000000;-0.0000000;-0.0000005;-0.0000002;-0.0000002;-0.0000000;-0.0000001;0.0000037;-0.0000000;0.0000000;0.0000002;0.0000002;0.0000478;0.0000005;-0.0000000;0.0000956;0.0001090;-0.0000000;-0.0000000;-0.0000000;-0.0000000;-0.0000000;0.0000002;0.0000000;-0.0000000;-0.0000000;-0.0000000;-0.0000001;0.0000000;-0.0000000;0.0000001…
1.4;1.6;3.4;0.010676272411;-0.0000000;-0.0000000;-0.0000000;-0.0000000;-0.0000000;-0.0000000;-0.0000005;-0.0000002;-0.0000002;-0.0000000;-0.0000001;0.0000035;-0.0000000;-0.0000000;0.0000001;0.0000002;0.0000447;0.0000005;-0.0000000;0.0000897;0.0001166;-0.0000000;-0.0000000;-0.0000000;-0.0000000;-0.0000000;0.0000002;0.0000000;-0.0000000;-0.0000000;-0.0000000;-0.0000001;0.0000000;-0.0000000;0.000000…
1.4;1.7;3.4;0.010307368695;-0.0000000;-0.0000000;-0.0000000;-0.0000000;-0.0000000;-0.0000000;-0.0000005;-0.0000001;-0.0000002;-0.0000000;-0.0000001;0.0000034;-0.0000000;-0.0000000;0.0000001;0.0000002;0.0000417;0.0000005;-0.0000000;0.0000837;0.0001231;-0.0000000;-0.0000000;-0.0000000;-0.0000000;-0.0000000;0.0000002;0.0000000;-0.0000000;-0.0000000;-0.0000000;-0.0000001;0.0000000;-0.0000000;0.000000…
1.4;1.8;3.4;0.009932609765;-0.0000000;-0.0000000;-0.0000000;-0.0000000;-0.0000000;-0.0000000;-0.0000004;-0.0000001;-0.0000002;-0.0000000;-0.0000001;0.0000033;-0.0000000;-0.0000000;0.0000001;0.0000002;0.0000386;0.0000005;-0.0000000;0.0000777;0.0001285;-0.0000000;-0.0000000;-0.0000000;-0.0000000;-0.0000000;0.0000001;0.0000000;-0.0000000;-0.0000000;-0.0000000;-0.0000000;0.0000000;-0.0000000;0.000000…
1.4;1.9;3.4;0.009552818315;-0.0000000;-0.0000000;-0.0000000;-0.0000000;-0.0000000;-0.0000000;-0.0000004;-0.0000001;-0.0000002;-0.0000000;-0.0000001;0.0000032;0.0000000;-0.0000000;0.0000001;0.0000002;0.0000356;0.0000005;0.0000000;0.0000718;0.0001326;-0.0000000;-0.0000000;-0.0000000;-0.0000000;-0.0000000;0.0000001;0.0000000;-0.0000000;-0.0000000;-0.0000000;-0.0000000;0.0000000;-0.0000000;0.0000001;…
1.4;2.0;3.4;0.009168851951;-0.0000000;-0.0000000;-0.0000000;-0.0000000;-0.0000000;-0.0000000;-0.0000003;-0.0000001;-0.0000002;-0.0000000;-0.0000001;0.0000031;0.0000000;-0.0000000;0.0000001;0.0000002;0.0000327;0.0000005;0.0000000;0.0000661;0.0001354;-0.0000000;-0.0000000;-0.0000000;-0.0000000;-0.0000000;0.0000001;-0.0000000;-0.0000000;-0.0000000;-0.0000000;-0.0000000;0.0000000;-0.0000000;0.0000001…
1.4;2.1;3.4;0.008781611776;-0.0000000;-0.0000000;-0.0000000;-0.0000000;-0.0000000;-0.0000000;-0.0000003;-0.0000001;-0.0000002;-0.0000000;-0.0000001;0.0000029;0.0000000;-0.0000000;0.0000001;0.0000002;0.0000299;0.0000005;0.0000001;0.0000605;0.0001369;-0.0000000;-0.0000000;-0.0000000;-0.0000000;-0.0000000;0.0000001;-0.0000000;-0.0000000;-0.0000000;-0.0000000;0.0000000;-0.0000000;-0.0000000;0.0000001…
1.4;2.2;3.4;0.008392037137;-0.0000000;-0.0000000;-0.0000000;-0.0000000;-0.0000000;-0.0000000;-0.0000003;-0.0000001;-0.0000002;-0.0000000;-0.0000001;0.0000028;0.0000001;-0.0000000;0.0000001;0.0000003;0.0000272;0.0000005;0.0000001;0.0000551;0.0001372;-0.0000000;-0.0000000;-0.0000000;-0.0000000;-0.0000000;0.0000001;-0.0000000;-0.0000000;-0.0000000;-0.0000000;0.0000000;-0.0000000;-0.0000000;0.0000001…
1.4;2.3;3.4;0.008001092457;-0.0000000;-0.0000000;-0.0000000;-0.0000000;-0.0000000;-0.0000000;-0.0000002;-0.0000001;-0.0000001;-0.0000000;-0.0000001;0.0000027;0.0000001;-0.0000000;0.0000001;0.0000003;0.0000247;0.0000005;0.0000001;0.0000499;0.0001362;-0.0000000;-0.0000000;-0.0000000;-0.0000000;-0.0000000;0.0000001;-0.0000000;-0.0000000;-0.0000000;-0.0000000;0.0000000;-0.0000000;-0.0000000;0.0000000…
1.4;2.4;3.4;0.007609752063;-0.0000000;-0.0000000;-0.0000000;-0.0000000;-0.0000000;-0.0000000;-0.0000002;-0.0000000;-0.0000001;-0.0000000;-0.0000000;0.0000025;0.0000001;-0.0000000;0.0000001;0.0000003;0.0000222;0.0000005;0.0000002;0.0000450;0.0001340;-0.0000000;-0.0000000;-0.0000000;-0.0000000;-0.0000000;0.0000000;-0.0000000;-0.0000000;-0.0000000;-0.0000000;0.0000000;-0.0000000;-0.0000000;0.0000000…
1.4;2.5;3.4;0.007218988067;-0.0000000;-0.0000000;-0.0000000;-0.0000000;-0.0000000;-0.0000000;-0.0000002;-0.0000000;-0.0000001;-0.0000000;-0.0000000;0.0000024;0.0000001;-0.0000000;0.0000001;0.0000003;0.0000199;0.0000005;0.0000002;0.0000404;0.0001308;-0.0000000;-0.0000000;-0.0000000;-0.0000000;-0.0000000;0.0000000;-0.0000000;-0.0000000;-0.0000000;-0.0000000;0.0000000;-0.0000000;0.0000000;0.0000000;…
1.4;2.6;3.4;0.006829764726;-0.0000000;-0.0000000;-0.0000000;-0.0000000;-0.0000000;-0.0000000;-0.0000001;-0.0000000;-0.0000001;-0.0000000;-0.0000000;0.0000023;0.0000001;-0.0000000;0.0000001;0.0000003;0.0000177;0.0000005;0.0000002;0.0000362;0.0001266;-0.0000000;-0.0000000;-0.0000000;-0.0000000;-0.0000000;0.0000000;-0.0000000;-0.0000000;-0.0000000;-0.0000000;0.0000000;-0.0000000;0.0000000;0.0000000;…
1.4;2.7;3.4;0.006443040801;-0.0000000;-0.0000000;-0.0000000;-0.0000000;-0.0000000;-0.0000000;-0.0000001;-0.0000000;-0.0000001;-0.0000000;-0.0000000;0.0000021;0.0000001;-0.0000000;0.0000001;0.0000004;0.0000157;0.0000005;0.0000002;0.0000322;0.0001215;-0.0000000;-0.0000000;-0.0000000;-0.0000000;-0.0000000;0.0000000;-0.0000000;-0.0000000;-0.0000000;-0.0000000;0.0000001;-0.0000000;0.0000000;0.0000000;…
1.4;2.8;3.4;0.006059779420;-0.0000000;-0.0000000;-0.0000000;-0.0000000;-0.0000000;-0.0000000;-0.0000001;-0.0000000;-0.0000001;-0.0000000;-0.0000000;0.0000020;0.0000001;-0.0000000;0.0000001;0.0000004;0.0000139;0.0000005;0.0000003;0.0000285;0.0001158;-0.0000000;-0.0000000;-0.0000000;-0.0000000;-0.0000000;0.0000000;-0.0000000;-0.0000000;-0.0000000;-0.0000000;0.0000001;-0.0000000;0.0000000;0.0000000;…
1.4;2.9;3.4;0.005680963262;-0.0000000;-0.0000000;-0.0000000;-0.0000000;-0.0000000;-0.0000000;-0.0000000;-0.0000000;-0.0000000;-0.0000000;-0.0000000;0.0000018;0.0000001;-0.0000000;0.0000001;0.0000004;0.0000122;0.0000005;0.0000003;0.0000251;0.0001095;-0.0000000;-0.0000000;-0.0000000;-0.0000000;-0.0000000;0.0000000;-0.0000000;-0.0000000;-0.0000000;0.0000000;0.0000001;-0.0000000;0.0000000;0.0000000;-…
1.4;3.0;3.4;0.005307611621;-0.0000000;-0.0000000;-0.0000000;-0.0000000;-0.0000000;-0.0000000;-0.0000000;-0.0000000;-0.0000000;-0.0000000;-0.0000000;0.0000017;0.0000001;-0.0000000;0.0000001;0.0000004;0.0000106;0.0000005;0.0000003;0.0000220;0.0001029;-0.0000000;-0.0000000;-0.0000000;-0.0000000;-0.0000000;0.0000000;-0.0000000;-0.0000000;-0.0000000;0.0000000;0.0000001;-0.0000000;0.0000000;0.0000000;-…
1.4;3.1;3.4;0.004940795329;-0.0000000;-0.0000000;-0.0000000;-0.0000000;-0.0000000;-0.0000000;0.0000000;-0.0000000;-0.0000000;-0.0000000;-0.0000000;0.0000016;0.0000001;-0.0000000;0.0000001;0.0000004;0.0000092;0.0000005;0.0000003;0.0000193;0.0000959;-0.0000000;-0.0000000;-0.0000000;-0.0000000;-0.0000000;-0.0000000;-0.0000000;-0.0000000;-0.0000000;0.0000000;0.0000000;-0.0000000;0.0000000;0.0000000;-…
1.4;3.2;3.4;0.004581645616;-0.0000000;-0.0000000;-0.0000000;-0.0000000;-0.0000000;-0.0000000;0.0000000;0.0000000;0.0000000;-0.0000000;-0.0000000;0.0000014;0.0000001;-0.0000000;0.0000001;0.0000004;0.0000079;0.0000005;0.0000003;0.0000168;0.0000889;-0.0000000;-0.0000000;-0.0000000;-0.0000000;-0.0000000;-0.0000000;-0.0000000;-0.0000000;-0.0000000;0.0000000;0.0000000;-0.0000000;0.0000000;-0.0000000;-0…
1.4;3.3;3.4;0.004231353725;-0.0000000;-0.0000000;-0.0000000;-0.0000000;-0.0000000;-0.0000000;0.0000001;0.0000000;0.0000000;-0.0000000;0.0000000;0.0000013;0.0000001;-0.0000000;0.0000001;0.0000004;0.0000068;0.0000005;0.0000003;0.0000145;0.0000818;-0.0000000;-0.0000000;-0.0000000;-0.0000000;-0.0000000;-0.0000000;-0.0000000;-0.0000000;-0.0000000;0.0000000;0.0000000;-0.0000000;0.0000000;-0.0000000;-0.…
1.4;3.4;3.4;0.003891159382;-0.0000000;-0.0000000;-0.0000000;-0.0000000;-0.0000000;-0.0000000;0.0000001;0.0000000;0.0000000;-0.0000000;0.0000000;0.0000012;0.0000001;-0.0000000;0.0000001;0.0000004;0.0000058;0.0000004;0.0000003;0.0000125;0.0000748;-0.0000000;-0.0000000;-0.0000000;-0.0000000;-0.0000000;-0.0000000;-0.0000000;0.0000000;-0.0000000;0.0000000;0.0000000;-0.0000000;0.0000000;-0.0000000;-0.0…
1.4;3.5;3.4;0.003562327740;-0.0000000;-0.0000000;-0.0000000;-0.0000000;-0.0000000;-0.0000000;0.0000001;0.0000000;0.0000001;-0.0000000;0.0000000;0.0000010;0.0000001;0.0000000;0.0000001;0.0000003;0.0000049;0.0000004;0.0000003;0.0000108;0.0000680;-0.0000000;-0.0000000;-0.0000000;-0.0000000;-0.0000000;-0.0000000;-0.0000000;0.0000000;-0.0000000;0.0000000;0.0000000;-0.0000000;0.0000000;-0.0000000;-0.00…
1.4;3.6;3.4;0.003246116047;-0.0000000;-0.0000000;-0.0000000;-0.0000000;-0.0000000;-0.0000000;0.0000001;0.0000000;0.0000001;-0.0000000;0.0000000;0.0000009;0.0000001;0.0000000;0.0000001;0.0000003;0.0000042;0.0000004;0.0000002;0.0000092;0.0000615;-0.0000000;-0.0000000;-0.0000000;-0.0000000;-0.0000000;-0.0000000;-0.0000000;0.0000000;0.0000000;0.0000000;0.0000000;-0.0000000;0.0000000;-0.0000000;-0.000…
1.4;3.7;3.4;0.002943732684;-0.0000000;-0.0000000;-0.0000000;-0.0000000;-0.0000000;-0.0000000;0.0000001;0.0000000;0.0000001;-0.0000000;0.0000000;0.0000008;0.0000001;0.0000000;0.0000001;0.0000003;0.0000035;0.0000003;0.0000002;0.0000078;0.0000553;-0.0000000;-0.0000000;-0.0000000;-0.0000000;-0.0000000;-0.0000000;-0.0000000;0.0000000;0.0000000;0.0000000;0.0000000;-0.0000000;0.0000000;-0.0000000;-0.000…
1.4;3.8;3.4;0.002656292244;-0.0000000;-0.0000000;-0.0000000;-0.0000000;-0.0000000;-0.0000000;0.0000001;0.0000000;0.0000001;-0.0000000;0.0000000;0.0000007;0.0000001;0.0000000;0.0000001;0.0000003;0.0000029;0.0000003;0.0000002;0.0000067;0.0000494;-0.0000000;-0.0000000;-0.0000000;-0.0000000;-0.0000000;-0.0000000;-0.0000000;0.0000000;0.0000000;0.0000000;0.0000000;-0.0000000;0.0000000;-0.0000000;-0.000…
1.4;3.9;3.4;0.002384770811;-0.0000000;-0.0000000;-0.0000000;-0.0000000;-0.0000000;-0.0000000;0.0000001;0.0000000;0.0000001;-0.0000000;0.0000000;0.0000006;0.0000001;0.0000000;0.0000001;0.0000003;0.0000024;0.0000003;0.0000002;0.0000056;0.0000440;-0.0000000;-0.0000000;-0.0000000;-0.0000000;-0.0000000;-0.0000000;-0.0000000;0.0000000;0.0000000;0.0000000;0.0000000;0.0000000;0.0000000;-0.0000000;-0.0000…
1.4;4.0;3.4;0.002129965554;-0.0000000;-0.0000000;-0.0000000;-0.0000000;-0.0000000;-0.0000000;0.0000001;0.0000000;0.0000001;-0.0000000;0.0000000;0.0000006;0.0000000;0.0000000;0.0000000;0.0000002;0.0000020;0.0000002;0.0000001;0.0000048;0.0000389;-0.0000000;-0.0000000;-0.0000000;-0.0000000;-0.0000000;-0.0000000;-0.0000000;-0.0000000;0.0000000;0.0000000;0.0000000;0.0000000;0.0000000;-0.0000000;-0.000…
1.4;4.1;3.4;0.001892462177;-0.0000000;-0.0000000;-0.0000000;-0.0000000;-0.0000000;-0.0000000;0.0000001;0.0000000;0.0000001;-0.0000000;0.0000000;0.0000005;0.0000000;0.0000000;0.0000000;0.0000002;0.0000017;0.0000002;0.0000001;0.0000040;0.0000343;-0.0000000;-0.0000000;-0.0000000;-0.0000000;-0.0000000;-0.0000000;-0.0000000;-0.0000000;0.0000000;0.0000000;0.0000000;0.0000000;0.0000000;-0.0000000;-0.000…
1.4;4.2;3.4;0.001672612823;-0.0000000;-0.0000000;-0.0000000;-0.0000000;-0.0000000;-0.0000000;0.0000001;0.0000000;0.0000001;-0.0000000;0.0000000;0.0000004;0.0000000;0.0000000;0.0000000;0.0000002;0.0000014;0.0000002;0.0000001;0.0000033;0.0000301;-0.0000000;-0.0000000;-0.0000000;-0.0000000;-0.0000000;-0.0000000;-0.0000000;-0.0000000;0.0000000;0.0000000;0.0000000;0.0000000;0.0000000;-0.0000000;-0.000…
1.4;4.3;3.4;0.001470525850;-0.0000000;-0.0000000;-0.0000000;-0.0000000;-0.0000000;-0.0000000;0.0000001;0.0000000;0.0000001;-0.0000000;0.0000000;0.0000003;0.0000000;0.0000000;0.0000000;0.0000002;0.0000011;0.0000001;0.0000001;0.0000028;0.0000263;-0.0000000;-0.0000000;-0.0000000;-0.0000000;-0.0000000;-0.0000000;-0.0000000;-0.0000000;0.0000000;0.0000000;0.0000000;0.0000000;0.0000000;-0.0000000;-0.000…
1.4;4.4;3.4;0.001286067702;-0.0000000;-0.0000000;-0.0000000;-0.0000000;-0.0000000;-0.0000000;0.0000001;0.0000000;0.0000001;-0.0000000;0.0000000;0.0000003;-0.0000000;0.0000000;0.0000000;0.0000001;0.0000009;0.0000001;0.0000001;0.0000023;0.0000228;-0.0000000;-0.0000000;-0.0000000;-0.0000000;-0.0000000;-0.0000000;-0.0000000;-0.0000000;0.0000000;0.0000000;0.0000000;0.0000000;0.0000000;-0.0000000;-0.00…
1.4;4.5;3.4;0.001118875953;-0.0000000;-0.0000000;-0.0000000;-0.0000000;-0.0000000;-0.0000000;0.0000001;0.0000000;0.0000001;-0.0000000;0.0000000;0.0000003;-0.0000000;0.0000000;0.0000000;0.0000001;0.0000008;0.0000001;0.0000001;0.0000019;0.0000198;-0.0000000;-0.0000000;-0.0000000;-0.0000000;-0.0000000;-0.0000000;-0.0000000;-0.0000000;0.0000000;0.0000000;0.0000000;0.0000000;0.0000000;-0.0000000;-0.00…
1.4;4.6;3.4;0.000968381787;-0.0000000;-0.0000000;-0.0000000;-0.0000000;-0.0000000;-0.0000000;0.0000001;0.0000000;0.0000001;-0.0000000;0.0000000;0.0000002;-0.0000000;0.0000000;0.0000000;0.0000001;0.0000006;0.0000001;0.0000000;0.0000016;0.0000170;-0.0000000;-0.0000000;-0.0000000;-0.0000000;-0.0000000;-0.0000000;-0.0000000;-0.0000000;0.0000000;0.0000000;0.0000000;0.0000000;0.0000000;-0.0000000;-0.00…
1.4;4.7;3.4;0.000833839551;-0.0000000;-0.0000000;-0.0000000;-0.0000000;-0.0000000;-0.0000000;0.0000001;0.0000000;0.0000001;-0.0000000;0.0000000;0.0000002;-0.0000000;0.0000000;0.0000000;0.0000001;0.0000005;0.0000001;0.0000000;0.0000013;0.0000146;-0.0000000;-0.0000000;-0.0000000;-0.0000000;-0.0000000;-0.0000000;-0.0000000;-0.0000000;0.0000000;0.0000000;0.0000000;0.0000000;0.0000000;-0.0000000;-0.00…
1.4;4.8;3.4;0.000714360819;-0.0000000;-0.0000000;-0.0000000;-0.0000000;-0.0000000;-0.0000000;0.0000001;0.0000000;0.0000001;-0.0000000;0.0000000;0.0000001;-0.0000000;0.0000000;0.0000000;0.0000001;0.0000004;0.0000000;0.0000000;0.0000011;0.0000125;-0.0000000;-0.0000000;-0.0000000;-0.0000000;-0.0000000;-0.0000000;-0.0000000;-0.0000000;0.0000000;0.0000000;-0.0000000;0.0000000;0.0000000;-0.0000000;-0.0…
1.4;4.9;3.4;0.000608950394;-0.0000000;-0.0000000;-0.0000000;-0.0000000;-0.0000000;-0.0000000;0.0000001;0.0000000;0.0000001;-0.0000000;0.0000000;0.0000001;-0.0000000;0.0000000;0.0000000;0.0000001;0.0000003;0.0000000;0.0000000;0.0000009;0.0000106;-0.0000000;-0.0000000;-0.0000000;-0.0000000;-0.0000000;-0.0000000;-0.0000000;-0.0000000;0.0000000;0.0000000;-0.0000000;0.0000000;0.0000000;-0.0000000;-0.0…
1.4;5.0;3.4;0.000516541987;-0.0000000;-0.0000000;-0.0000000;-0.0000000;-0.0000000;-0.0000000;0.0000001;0.0000000;0.0000001;-0.0000000;0.0000000;0.0000001;-0.0000000;0.0000000;0.0000000;0.0000000;0.0000003;0.0000000;0.0000000;0.0000007;0.0000090;-0.0000000;-0.0000000;-0.0000000;-0.0000000;-0.0000000;-0.0000000;-0.0000000;-0.0000000;0.0000000;0.0000000;-0.0000000;0.0000000;0.0000000;-0.0000000;-0.0…
1.4;5.1;3.4;0.000436031693;-0.0000000;-0.0000000;-0.0000000;-0.0000000;-0.0000000;-0.0000000;0.0000001;0.0000000;0.0000001;0.0000000;0.0000000;0.0000001;-0.0000000;0.0000000;0.0000000;0.0000000;0.0000002;0.0000000;0.0000000;0.0000006;0.0000076;-0.0000000;-0.0000000;-0.0000000;-0.0000000;-0.0000000;-0.0000000;-0.0000000;-0.0000000;0.0000000;0.0000000;-0.0000000;0.0000000;0.0000000;-0.0000000;-0.00…
1.4;5.2;3.4;0.000366307928;-0.0000000;-0.0000000;-0.0000000;-0.0000000;-0.0000000;-0.0000000;0.0000001;0.0000000;0.0000001;0.0000000;0.0000000;0.0000001;-0.0000000;0.0000000;0.0000000;0.0000000;0.0000002;0.0000000;0.0000000;0.0000005;0.0000064;-0.0000000;-0.0000000;-0.0000000;-0.0000000;-0.0000000;-0.0000000;-0.0000000;-0.0000000;0.0000000;0.0000000;-0.0000000;0.0000000;0.0000000;-0.0000000;-0.00…
1.4;5.3;3.4;0.000306276935;-0.0000000;-0.0000000;-0.0000000;-0.0000000;-0.0000000;-0.0000000;0.0000000;0.0000000;0.0000001;0.0000000;0.0000000;0.0000001;-0.0000000;0.0000000;0.0000000;0.0000000;0.0000001;0.0000000;0.0000000;0.0000004;0.0000053;-0.0000000;-0.0000000;-0.0000000;-0.0000000;-0.0000000;-0.0000000;-0.0000000;-0.0000000;0.0000000;-0.0000000;-0.0000000;0.0000000;0.0000000;-0.0000000;-0.0…
1.4;5.4;3.4;0.000254883494;-0.0000000;-0.0000000;-0.0000000;-0.0000000;-0.0000000;-0.0000000;0.0000000;0.0000000;0.0000001;0.0000000;0.0000000;0.0000000;0.0000000;0.0000000;0.0000000;0.0000000;0.0000001;0.0000000;-0.0000000;0.0000003;0.0000044;-0.0000000;-0.0000000;-0.0000000;-0.0000000;-0.0000000;-0.0000000;-0.0000000;-0.0000000;0.0000000;-0.0000000;-0.0000000;0.0000000;0.0000000;-0.0000000;-0.0…
1.4;5.5;3.4;0.000211126796;-0.0000000;-0.0000000;-0.0000000;-0.0000000;-0.0000000;-0.0000000;0.0000000;0.0000000;0.0000000;0.0000000;0.0000000;0.0000000;0.0000000;0.0000000;0.0000000;0.0000000;0.0000001;0.0000000;-0.0000000;0.0000002;0.0000036;-0.0000000;-0.0000000;-0.0000000;-0.0000000;-0.0000000;-0.0000000;-0.0000000;-0.0000000;0.0000000;-0.0000000;-0.0000000;0.0000000;0.0000000;-0.0000000;-0.0…
1.4;5.6;3.4;0.000174071773;-0.0000000;-0.0000000;-0.0000000;-0.0000000;-0.0000000;-0.0000000;0.0000000;0.0000000;0.0000000;0.0000000;0.0000000;0.0000000;0.0000000;0.0000000;0.0000000;0.0000000;0.0000001;0.0000000;-0.0000000;0.0000002;0.0000030;-0.0000000;-0.0000000;-0.0000000;-0.0000000;-0.0000000;-0.0000000;-0.0000000;-0.0000000;0.0000000;-0.0000000;-0.0000000;0.0000000;0.0000000;-0.0000000;-0.0…
1.4;5.7;3.4;0.000142856336;-0.0000000;-0.0000000;-0.0000000;-0.0000000;-0.0000000;-0.0000000;0.0000000;0.0000000;0.0000000;0.0000000;0.0000000;0.0000000;0.0000000;0.0000000;0.0000000;0.0000000;0.0000001;0.0000000;-0.0000000;0.0000002;0.0000025;-0.0000000;-0.0000000;-0.0000000;-0.0000000;-0.0000000;-0.0000000;-0.0000000;-0.0000000;0.0000000;-0.0000000;-0.0000000;0.0000000;0.0000000;-0.0000000;-0.0…
1.4;5.8;3.4;0.000116695114;-0.0000000;-0.0000000;-0.0000000;-0.0000000;-0.0000000;-0.0000000;0.0000000;0.0000000;0.0000000;0.0000000;0.0000000;0.0000000;0.0000000;0.0000000;0.0000000;0.0000000;0.0000000;-0.0000000;-0.0000000;0.0000001;0.0000020;-0.0000000;-0.0000000;-0.0000000;-0.0000000;-0.0000000;-0.0000000;-0.0000000;-0.0000000;0.0000000;-0.0000000;-0.0000000;0.0000000;0.0000000;-0.0000000;-0.…
1.4;5.9;3.4;0.000094880306;-0.0000000;-0.0000000;-0.0000000;-0.0000000;-0.0000000;-0.0000000;0.0000000;0.0000000;0.0000000;0.0000000;0.0000000;0.0000000;0.0000000;0.0000000;0.0000000;0.0000000;0.0000000;-0.0000000;0.0000000;0.0000001;0.0000016;-0.0000000;-0.0000000;-0.0000000;-0.0000000;-0.0000000;-0.0000000;-0.0000000;-0.0000000;0.0000000;-0.0000000;-0.0000000;0.0000000;0.0000000;-0.0000000;-0.0…
1.4;6.0;3.4;0.000076780259;-0.0000000;-0.0000000;-0.0000000;-0.0000000;-0.0000000;-0.0000000;0.0000000;0.0000000;0.0000000;0.0000000;0.0000000;0.0000000;0.0000000;0.0000000;0.0000000;0.0000000;0.0000000;-0.0000000;0.0000000;0.0000001;0.0000013;-0.0000000;-0.0000000;-0.0000000;-0.0000000;-0.0000000;-0.0000000;-0.0000000;-0.0000000;0.0000000;-0.0000000;-0.0000000;0.0000000;0.0000000;-0.0000000;-0.0…
1.5;0.0;3.4;0.013813999803;-0.0000000;-0.0000000;-0.0000000;-0.0000000;-0.0000000;-0.0000000;-0.0000007;-0.0000004;-0.0000000;-0.0000001;-0.0000000;0.0000044;-0.0000000;-0.0000000;0.0000003;-0.0000000;0.0000731;-0.0000000;0.0000002;0.0001611;-0.0000037;-0.0000000;-0.0000000;-0.0000000;-0.0000000;-0.0000000;0.0000005;0.0000000;-0.0000000;0.0000000;-0.0000000;-0.0000002;0.0000004;-0.0000000;0.00000…
1.5;0.1;3.4;0.013797378857;-0.0000000;-0.0000000;-0.0000000;-0.0000000;-0.0000000;-0.0000000;-0.0000007;-0.0000004;-0.0000000;-0.0000001;-0.0000000;0.0000044;-0.0000000;-0.0000000;0.0000003;-0.0000000;0.0000729;-0.0000000;0.0000002;0.0001608;-0.0000029;-0.0000000;-0.0000000;-0.0000000;-0.0000000;-0.0000000;0.0000005;0.0000000;-0.0000000;0.0000000;-0.0000000;-0.0000002;0.0000004;-0.0000000;0.00000…
1.5;0.2;3.4;0.013747806835;-0.0000000;-0.0000000;-0.0000000;-0.0000000;-0.0000000;-0.0000000;-0.0000007;-0.0000004;-0.0000000;-0.0000001;-0.0000000;0.0000044;-0.0000000;-0.0000000;0.0000003;-0.0000000;0.0000724;0.0000000;0.0000002;0.0001600;-0.0000007;-0.0000000;-0.0000000;-0.0000000;-0.0000000;-0.0000000;0.0000004;0.0000000;-0.0000000;0.0000000;-0.0000000;-0.0000002;0.0000004;-0.0000000;0.000000…
1.5;0.3;3.4;0.013666129361;-0.0000000;-0.0000000;-0.0000000;-0.0000000;-0.0000000;-0.0000000;-0.0000007;-0.0000004;-0.0000000;-0.0000000;-0.0000000;0.0000043;-0.0000000;-0.0000000;0.0000003;0.0000000;0.0000716;0.0000000;0.0000002;0.0001585;0.0000030;-0.0000000;-0.0000000;-0.0000000;-0.0000000;-0.0000000;0.0000004;0.0000000;-0.0000000;0.0000000;-0.0000000;-0.0000002;0.0000004;-0.0000000;0.0000003;…
1.5;0.4;3.4;0.013553670407;-0.0000000;-0.0000000;-0.0000000;-0.0000000;-0.0000000;-0.0000000;-0.0000007;-0.0000004;-0.0000000;-0.0000000;-0.0000000;0.0000043;-0.0000000;0.0000000;0.0000003;0.0000000;0.0000706;0.0000001;0.0000002;0.0001565;0.0000080;-0.0000000;-0.0000000;-0.0000000;-0.0000000;-0.0000000;0.0000004;0.0000000;-0.0000000;0.0000000;-0.0000000;-0.0000002;0.0000003;-0.0000000;0.0000003;-…
1.5;0.5;3.4;0.013412117484;-0.0000000;-0.0000000;-0.0000000;-0.0000000;-0.0000000;-0.0000000;-0.0000007;-0.0000004;-0.0000001;-0.0000000;-0.0000000;0.0000043;-0.0000000;0.0000000;0.0000003;0.0000000;0.0000692;0.0000001;0.0000002;0.0001540;0.0000142;-0.0000000;-0.0000000;-0.0000000;-0.0000000;-0.0000000;0.0000004;0.0000000;-0.0000000;0.0000000;-0.0000000;-0.0000002;0.0000003;-0.0000000;0.0000003;-…
1.5;0.6;3.4;0.013243385089;-0.0000000;-0.0000000;-0.0000000;-0.0000000;-0.0000000;-0.0000000;-0.0000007;-0.0000004;-0.0000001;-0.0000000;-0.0000000;0.0000042;-0.0000000;0.0000000;0.0000003;0.0000000;0.0000676;0.0000002;0.0000001;0.0001509;0.0000215;-0.0000000;-0.0000000;-0.0000000;-0.0000000;-0.0000000;0.0000004;0.0000000;-0.0000000;0.0000000;-0.0000000;-0.0000002;0.0000003;-0.0000000;0.0000003;-…
1.5;0.7;3.4;0.013049475495;-0.0000000;-0.0000000;-0.0000000;-0.0000000;-0.0000000;-0.0000000;-0.0000007;-0.0000003;-0.0000001;-0.0000000;-0.0000000;0.0000042;-0.0000000;0.0000000;0.0000003;0.0000001;0.0000657;0.0000003;0.0000001;0.0001473;0.0000296;-0.0000000;-0.0000000;-0.0000000;-0.0000000;-0.0000000;0.0000004;0.0000000;-0.0000000;0.0000000;-0.0000000;-0.0000002;0.0000003;-0.0000000;0.0000003;-…
1.5;0.8;3.4;0.012832355206;-0.0000000;-0.0000000;-0.0000000;-0.0000000;-0.0000000;-0.0000000;-0.0000007;-0.0000003;-0.0000001;-0.0000000;-0.0000000;0.0000041;-0.0000000;0.0000000;0.0000003;0.0000001;0.0000636;0.0000003;0.0000001;0.0001432;0.0000385;-0.0000000;-0.0000000;-0.0000000;-0.0000000;-0.0000000;0.0000004;0.0000000;-0.0000000;0.0000000;-0.0000000;-0.0000002;0.0000003;-0.0000000;0.0000003;-…
1.5;0.9;3.4;0.012593861788;-0.0000000;-0.0000000;-0.0000000;-0.0000000;-0.0000000;-0.0000000;-0.0000006;-0.0000003;-0.0000001;-0.0000000;-0.0000001;0.0000041;-0.0000000;0.0000000;0.0000003;0.0000001;0.0000613;0.0000004;0.0000001;0.0001386;0.0000479;-0.0000000;-0.0000000;-0.0000000;-0.0000000;-0.0000000;0.0000003;0.0000000;-0.0000000;0.0000000;-0.0000000;-0.0000002;0.0000002;-0.0000000;0.0000002;-…
1.5;1.0;3.4;0.012335650018;-0.0000000;-0.0000000;-0.0000000;-0.0000000;-0.0000000;-0.0000000;-0.0000006;-0.0000003;-0.0000001;-0.0000000;-0.0000001;0.0000040;-0.0000000;0.0000000;0.0000003;0.0000001;0.0000589;0.0000004;0.0000000;0.0001336;0.0000576;-0.0000000;-0.0000000;-0.0000000;-0.0000000;-0.0000000;0.0000003;0.0000000;-0.0000000;0.0000000;-0.0000000;-0.0000001;0.0000002;-0.0000000;0.0000002;-…
1.5;1.1;3.4;0.012059179539;-0.0000000;-0.0000000;-0.0000000;-0.0000000;-0.0000000;-0.0000000;-0.0000006;-0.0000003;-0.0000001;-0.0000000;-0.0000001;0.0000039;-0.0000000;0.0000000;0.0000002;0.0000001;0.0000563;0.0000004;0.0000000;0.0001282;0.0000673;-0.0000000;-0.0000000;-0.0000000;-0.0000000;-0.0000000;0.0000003;0.0000000;-0.0000000;-0.0000000;-0.0000000;-0.0000001;0.0000002;-0.0000000;0.0000002;…
1.5;1.2;3.4;0.011765739691;-0.0000000;-0.0000000;-0.0000000;-0.0000000;-0.0000000;-0.0000000;-0.0000006;-0.0000002;-0.0000002;-0.0000000;-0.0000001;0.0000039;-0.0000000;0.0000000;0.0000002;0.0000001;0.0000536;0.0000005;0.0000000;0.0001225;0.0000769;-0.0000000;-0.0000000;-0.0000000;-0.0000000;-0.0000000;0.0000003;-0.0000000;-0.0000000;-0.0000000;-0.0000000;-0.0000001;0.0000001;-0.0000000;0.0000002…
1.5;1.3;3.4;0.011456501980;-0.0000000;-0.0000000;-0.0000000;-0.0000000;-0.0000000;-0.0000000;-0.0000006;-0.0000002;-0.0000002;-0.0000000;-0.0000001;0.0000038;-0.0000000;0.0000000;0.0000002;0.0000001;0.0000508;0.0000005;-0.0000000;0.0001165;0.0000861;-0.0000000;-0.0000000;-0.0000000;-0.0000000;-0.0000000;0.0000003;-0.0000000;-0.0000000;-0.0000000;-0.0000000;-0.0000001;0.0000001;-0.0000000;0.000000…
1.5;1.4;3.4;0.011132587502;-0.0000000;-0.0000000;-0.0000000;-0.0000000;-0.0000000;-0.0000000;-0.0000005;-0.0000002;-0.0000002;-0.0000000;-0.0000001;0.0000037;-0.0000000;0.0000000;0.0000002;0.0000001;0.0000479;0.0000005;-0.0000000;0.0001103;0.0000948;-0.0000000;-0.0000000;-0.0000000;-0.0000000;-0.0000000;0.0000002;-0.0000000;-0.0000000;-0.0000000;-0.0000000;-0.0000001;0.0000001;-0.0000000;0.000000…
1.5;1.5;3.4;0.010795135845;-0.0000000;-0.0000000;-0.0000000;-0.0000000;-0.0000000;-0.0000000;-0.0000005;-0.0000002;-0.0000002;-0.0000000;-0.0000001;0.0000036;-0.0000000;0.0000000;0.0000002;0.0000002;0.0000450;0.0000005;-0.0000000;0.0001039;0.0001027;-0.0000000;-0.0000000;-0.0000000;-0.0000000;-0.0000000;0.0000002;-0.0000000;-0.0000000;-0.0000000;-0.0000000;-0.0000001;0.0000001;-0.0000000;0.000000…
1.5;1.6;3.4;0.010445363445;-0.0000000;-0.0000000;-0.0000000;-0.0000000;-0.0000000;-0.0000000;-0.0000005;-0.0000002;-0.0000002;-0.0000000;-0.0000001;0.0000035;-0.0000000;-0.0000000;0.0000002;0.0000002;0.0000421;0.0000005;-0.0000000;0.0000974;0.0001098;-0.0000000;-0.0000000;-0.0000000;-0.0000000;-0.0000000;0.0000002;-0.0000000;-0.0000000;-0.0000000;-0.0000000;-0.0000001;0.0000001;-0.0000000;0.00000…
1.5;1.7;3.4;0.010084602512;-0.0000000;-0.0000000;-0.0000000;-0.0000000;-0.0000000;-0.0000000;-0.0000004;-0.0000001;-0.0000002;-0.0000000;-0.0000001;0.0000034;-0.0000000;-0.0000000;0.0000002;0.0000002;0.0000392;0.0000005;-0.0000000;0.0000908;0.0001159;-0.0000000;-0.0000000;-0.0000000;-0.0000000;-0.0000000;0.0000002;-0.0000000;-0.0000000;-0.0000000;-0.0000000;-0.0000000;0.0000001;-0.0000000;0.00000…
1.5;1.8;3.4;0.009714315789;-0.0000000;-0.0000000;-0.0000000;-0.0000000;-0.0000000;-0.0000000;-0.0000004;-0.0000001;-0.0000002;-0.0000000;-0.0000001;0.0000032;-0.0000000;-0.0000000;0.0000001;0.0000002;0.0000363;0.0000005;-0.0000000;0.0000843;0.0001209;-0.0000000;-0.0000000;-0.0000000;-0.0000000;-0.0000000;0.0000001;-0.0000000;-0.0000000;-0.0000000;-0.0000000;-0.0000000;0.0000000;-0.0000000;0.00000…
1.5;1.9;3.4;0.009336086795;-0.0000000;-0.0000000;-0.0000000;-0.0000000;-0.0000000;-0.0000000;-0.0000004;-0.0000001;-0.0000002;-0.0000000;-0.0000001;0.0000031;0.0000000;-0.0000000;0.0000001;0.0000002;0.0000335;0.0000005;-0.0000000;0.0000779;0.0001247;-0.0000000;-0.0000000;-0.0000000;-0.0000000;-0.0000000;0.0000001;-0.0000000;-0.0000000;-0.0000000;-0.0000000;-0.0000000;0.0000000;-0.0000000;0.000000…
1.5;2.0;3.4;0.008951589015;-0.0000000;-0.0000000;-0.0000000;-0.0000000;-0.0000000;-0.0000000;-0.0000003;-0.0000001;-0.0000002;-0.0000000;-0.0000001;0.0000030;0.0000000;-0.0000000;0.0000001;0.0000002;0.0000308;0.0000005;0.0000000;0.0000716;0.0001273;-0.0000000;-0.0000000;-0.0000000;-0.0000000;-0.0000000;0.0000001;-0.0000000;-0.0000000;-0.0000000;-0.0000000;0.0000000;0.0000000;-0.0000000;0.0000001;…
1.5;2.1;3.4;0.008562540403;-0.0000000;-0.0000000;-0.0000000;-0.0000000;-0.0000000;-0.0000000;-0.0000003;-0.0000001;-0.0000002;-0.0000000;-0.0000001;0.0000029;0.0000000;-0.0000000;0.0000001;0.0000002;0.0000281;0.0000005;0.0000000;0.0000655;0.0001286;-0.0000000;-0.0000000;-0.0000000;-0.0000000;-0.0000000;0.0000001;-0.0000000;-0.0000000;-0.0000000;-0.0000000;0.0000000;0.0000000;-0.0000000;0.0000000;…
1.5;2.2;3.4;0.008170651092;-0.0000000;-0.0000000;-0.0000000;-0.0000000;-0.0000000;-0.0000000;-0.0000002;-0.0000001;-0.0000001;-0.0000000;-0.0000001;0.0000027;0.0000001;-0.0000000;0.0000001;0.0000002;0.0000256;0.0000005;0.0000001;0.0000597;0.0001288;-0.0000000;-0.0000000;-0.0000000;-0.0000000;-0.0000000;0.0000001;-0.0000000;-0.0000000;-0.0000000;-0.0000000;0.0000000;0.0000000;-0.0000000;0.0000000;…
1.5;2.3;3.4;0.007777572449;-0.0000000;-0.0000000;-0.0000000;-0.0000000;-0.0000000;-0.0000000;-0.0000002;-0.0000001;-0.0000001;-0.0000000;-0.0000001;0.0000026;0.0000001;-0.0000000;0.0000001;0.0000003;0.0000231;0.0000006;0.0000001;0.0000541;0.0001278;-0.0000000;-0.0000000;-0.0000000;-0.0000000;-0.0000000;0.0000001;-0.0000000;-0.0000000;-0.0000000;-0.0000000;0.0000001;0.0000000;0.0000000;0.0000000;0…
1.5;2.4;3.4;0.007384854650;-0.0000000;-0.0000000;-0.0000000;-0.0000000;-0.0000000;-0.0000000;-0.0000002;-0.0000000;-0.0000001;-0.0000000;-0.0000000;0.0000025;0.0000001;-0.0000000;0.0000001;0.0000003;0.0000208;0.0000006;0.0000001;0.0000487;0.0001257;-0.0000000;-0.0000000;-0.0000000;-0.0000000;-0.0000000;0.0000000;-0.0000000;-0.0000000;-0.0000000;-0.0000000;0.0000001;0.0000000;0.0000000;0.0000000;0…
1.5;2.5;3.4;0.006993918063;-0.0000000;-0.0000000;-0.0000000;-0.0000000;-0.0000000;-0.0000000;-0.0000001;-0.0000000;-0.0000001;-0.0000000;-0.0000000;0.0000023;0.0000001;-0.0000000;0.0000001;0.0000003;0.0000186;0.0000006;0.0000002;0.0000438;0.0001227;-0.0000000;-0.0000000;-0.0000000;-0.0000000;-0.0000000;0.0000000;-0.0000000;-0.0000000;-0.0000000;-0.0000000;0.0000001;0.0000000;0.0000000;0.0000000;0…
1.5;2.6;3.4;0.006606041308;-0.0000000;-0.0000000;-0.0000000;-0.0000000;-0.0000000;-0.0000000;-0.0000001;-0.0000000;-0.0000001;-0.0000000;-0.0000000;0.0000022;0.0000001;-0.0000000;0.0000001;0.0000003;0.0000166;0.0000006;0.0000002;0.0000391;0.0001187;-0.0000000;-0.0000000;-0.0000000;-0.0000000;-0.0000000;0.0000000;-0.0000000;-0.0000000;-0.0000000;-0.0000000;0.0000001;0.0000000;0.0000000;0.0000000;0…
1.5;2.7;3.4;0.006222366289;-0.0000000;-0.0000000;-0.0000000;-0.0000000;-0.0000000;-0.0000000;-0.0000001;-0.0000000;-0.0000001;-0.0000000;-0.0000000;0.0000020;0.0000001;-0.0000000;0.0000001;0.0000003;0.0000147;0.0000006;0.0000002;0.0000348;0.0001139;-0.0000000;-0.0000000;-0.0000000;-0.0000000;-0.0000000;0.0000000;-0.0000000;-0.0000000;-0.0000000;-0.0000000;0.0000001;0.0000000;0.0000000;0.0000000;0…
1.5;2.8;3.4;0.005843918030;-0.0000000;-0.0000000;-0.0000000;-0.0000000;-0.0000000;-0.0000000;-0.0000000;-0.0000000;-0.0000000;-0.0000000;-0.0000000;0.0000019;0.0000001;-0.0000000;0.0000001;0.0000004;0.0000130;0.0000006;0.0000002;0.0000308;0.0001086;-0.0000000;-0.0000000;-0.0000000;-0.0000000;-0.0000000;0.0000000;-0.0000000;-0.0000000;-0.0000000;-0.0000000;0.0000001;0.0000000;0.0000000;0.0000000;0…
1.5;2.9;3.4;0.005471635239;-0.0000000;-0.0000000;-0.0000000;-0.0000000;-0.0000000;-0.0000000;-0.0000000;-0.0000000;-0.0000000;-0.0000000;-0.0000000;0.0000018;0.0000002;-0.0000000;0.0000001;0.0000004;0.0000114;0.0000006;0.0000003;0.0000271;0.0001027;-0.0000000;-0.0000000;-0.0000000;-0.0000000;-0.0000000;0.0000000;-0.0000000;-0.0000000;-0.0000000;-0.0000000;0.0000001;0.0000000;0.0000000;-0.0000000;…
1.5;3.0;3.4;0.005106406229;-0.0000000;-0.0000000;-0.0000000;-0.0000000;-0.0000000;-0.0000000;0.0000000;-0.0000000;-0.0000000;-0.0000000;-0.0000000;0.0000016;0.0000002;-0.0000000;0.0000001;0.0000004;0.0000099;0.0000006;0.0000003;0.0000238;0.0000964;-0.0000000;-0.0000000;-0.0000000;-0.0000000;-0.0000000;0.0000000;-0.0000000;-0.0000000;-0.0000000;-0.0000000;0.0000001;0.0000000;0.0000000;-0.0000000;0…
1.5;3.1;3.4;0.004749104375;-0.0000000;-0.0000000;-0.0000000;-0.0000000;-0.0000000;-0.0000000;0.0000000;-0.0000000;0.0000000;-0.0000000;-0.0000000;0.0000015;0.0000002;-0.0000000;0.0000001;0.0000004;0.0000086;0.0000005;0.0000003;0.0000208;0.0000899;-0.0000000;-0.0000000;-0.0000000;-0.0000000;-0.0000000;-0.0000000;-0.0000000;-0.0000000;-0.0000000;-0.0000000;0.0000001;0.0000000;0.0000000;-0.0000000;0…
1.5;3.2;3.4;0.004400617626;-0.0000000;-0.0000000;-0.0000000;-0.0000000;-0.0000000;-0.0000000;0.0000000;0.0000000;0.0000000;-0.0000000;-0.0000000;0.0000014;0.0000001;-0.0000000;0.0000001;0.0000004;0.0000074;0.0000005;0.0000003;0.0000181;0.0000833;-0.0000000;-0.0000000;-0.0000000;-0.0000000;-0.0000000;-0.0000000;-0.0000000;-0.0000000;-0.0000000;-0.0000000;0.0000001;0.0000000;0.0000000;-0.0000000;0.…
1.5;3.3;3.4;0.004061867624;-0.0000000;-0.0000000;-0.0000000;-0.0000000;-0.0000000;-0.0000000;0.0000001;0.0000000;0.0000000;-0.0000000;0.0000000;0.0000012;0.0000001;-0.0000000;0.0000001;0.0000004;0.0000063;0.0000005;0.0000003;0.0000157;0.0000767;-0.0000000;-0.0000000;-0.0000000;-0.0000000;-0.0000000;-0.0000000;-0.0000000;0.0000000;-0.0000000;-0.0000000;0.0000001;0.0000000;0.0000000;-0.0000000;0.00…
1.5;3.4;3.4;0.003733815601;-0.0000000;-0.0000000;-0.0000000;-0.0000000;-0.0000000;-0.0000000;0.0000001;0.0000000;0.0000000;-0.0000000;0.0000000;0.0000011;0.0000001;-0.0000000;0.0000001;0.0000004;0.0000054;0.0000005;0.0000003;0.0000135;0.0000702;-0.0000000;-0.0000000;-0.0000000;-0.0000000;-0.0000000;-0.0000000;-0.0000000;0.0000000;-0.0000000;-0.0000000;0.0000001;0.0000000;0.0000000;-0.0000000;0.00…
1.5;3.5;3.4;0.003417454075;-0.0000000;-0.0000000;-0.0000000;-0.0000000;-0.0000000;-0.0000000;0.0000001;0.0000000;0.0000001;-0.0000000;0.0000000;0.0000010;0.0000001;-0.0000000;0.0000001;0.0000003;0.0000046;0.0000004;0.0000002;0.0000116;0.0000638;-0.0000000;-0.0000000;-0.0000000;-0.0000000;-0.0000000;-0.0000000;-0.0000000;0.0000000;-0.0000000;-0.0000000;0.0000000;0.0000000;0.0000000;-0.0000000;-0.0…
1.5;3.6;3.4;0.003113785281;-0.0000000;-0.0000000;-0.0000000;-0.0000000;-0.0000000;-0.0000000;0.0000001;0.0000000;0.0000001;-0.0000000;0.0000000;0.0000009;0.0000001;0.0000000;0.0000001;0.0000003;0.0000039;0.0000004;0.0000002;0.0000099;0.0000577;-0.0000000;-0.0000000;-0.0000000;-0.0000000;-0.0000000;-0.0000000;-0.0000000;0.0000000;0.0000000;-0.0000000;0.0000000;0.0000000;0.0000000;-0.0000000;-0.000…
1.5;3.7;3.4;0.002823788912;-0.0000000;-0.0000000;-0.0000000;-0.0000000;-0.0000000;-0.0000000;0.0000001;0.0000000;0.0000001;-0.0000000;0.0000000;0.0000008;0.0000001;0.0000000;0.0000001;0.0000003;0.0000033;0.0000004;0.0000002;0.0000085;0.0000519;-0.0000000;-0.0000000;-0.0000000;-0.0000000;-0.0000000;-0.0000000;-0.0000000;0.0000000;0.0000000;-0.0000000;0.0000000;0.0000000;0.0000000;-0.0000000;-0.000…
1.5;3.8;3.4;0.002548382971;-0.0000000;-0.0000000;-0.0000000;-0.0000000;-0.0000000;-0.0000000;0.0000001;0.0000000;0.0000001;-0.0000000;0.0000000;0.0000007;0.0000001;0.0000000;0.0000001;0.0000003;0.0000027;0.0000003;0.0000002;0.0000072;0.0000464;-0.0000000;-0.0000000;-0.0000000;-0.0000000;-0.0000000;-0.0000000;-0.0000000;0.0000000;0.0000000;-0.0000000;0.0000000;0.0000000;0.0000000;-0.0000000;-0.000…
1.5;3.9;3.4;0.002288382167;-0.0000000;-0.0000000;-0.0000000;-0.0000000;-0.0000000;-0.0000000;0.0000001;0.0000000;0.0000001;-0.0000000;0.0000000;0.0000006;0.0000001;0.0000000;0.0000001;0.0000002;0.0000023;0.0000003;0.0000002;0.0000061;0.0000413;-0.0000000;-0.0000000;-0.0000000;-0.0000000;-0.0000000;-0.0000000;-0.0000000;0.0000000;0.0000000;-0.0000000;0.0000000;0.0000000;0.0000000;-0.0000000;-0.000…
1.5;4.0;3.4;0.002044458326;-0.0000000;-0.0000000;-0.0000000;-0.0000000;-0.0000000;-0.0000000;0.0000001;0.0000000;0.0000001;-0.0000000;0.0000000;0.0000005;0.0000000;0.0000000;0.0000001;0.0000002;0.0000019;0.0000002;0.0000001;0.0000051;0.0000366;-0.0000000;-0.0000000;-0.0000000;-0.0000000;-0.0000000;-0.0000000;-0.0000000;0.0000000;0.0000000;-0.0000000;0.0000000;0.0000000;0.0000000;-0.0000000;-0.000…
1.5;4.1;3.4;0.001817106784;-0.0000000;-0.0000000;-0.0000000;-0.0000000;-0.0000000;-0.0000000;0.0000001;0.0000000;0.0000001;-0.0000000;0.0000000;0.0000005;0.0000000;0.0000000;0.0000000;0.0000002;0.0000016;0.0000002;0.0000001;0.0000043;0.0000323;-0.0000000;-0.0000000;-0.0000000;-0.0000000;-0.0000000;-0.0000000;-0.0000000;0.0000000;0.0000000;-0.0000000;0.0000000;0.0000000;0.0000000;-0.0000000;-0.000…
1.5;4.2;3.4;0.001606621789;-0.0000000;-0.0000000;-0.0000000;-0.0000000;-0.0000000;-0.0000000;0.0000001;0.0000000;0.0000001;-0.0000000;0.0000000;0.0000004;0.0000000;0.0000000;0.0000000;0.0000002;0.0000013;0.0000002;0.0000001;0.0000036;0.0000283;-0.0000000;-0.0000000;-0.0000000;-0.0000000;-0.0000000;-0.0000000;-0.0000000;-0.0000000;0.0000000;-0.0000000;0.0000000;0.0000000;0.0000000;-0.0000000;-0.00…
1.5;4.3;3.4;0.001413082757;-0.0000000;-0.0000000;-0.0000000;-0.0000000;-0.0000000;-0.0000000;0.0000001;0.0000000;0.0000001;-0.0000000;0.0000000;0.0000003;0.0000000;0.0000000;0.0000000;0.0000001;0.0000011;0.0000001;0.0000001;0.0000030;0.0000247;-0.0000000;-0.0000000;-0.0000000;-0.0000000;-0.0000000;-0.0000000;-0.0000000;-0.0000000;0.0000000;-0.0000000;0.0000000;0.0000000;0.0000000;-0.0000000;-0.00…
1.5;4.4;3.4;0.001236351992;-0.0000000;-0.0000000;-0.0000000;-0.0000000;-0.0000000;-0.0000000;0.0000001;0.0000000;0.0000001;-0.0000000;0.0000000;0.0000003;-0.0000000;0.0000000;0.0000000;0.0000001;0.0000009;0.0000001;0.0000001;0.0000025;0.0000215;-0.0000000;-0.0000000;-0.0000000;-0.0000000;-0.0000000;-0.0000000;-0.0000000;-0.0000000;0.0000000;-0.0000000;0.0000000;0.0000000;0.0000000;-0.0000000;-0.0…
1.5;4.5;3.4;0.001076083309;-0.0000000;-0.0000000;-0.0000000;-0.0000000;-0.0000000;-0.0000000;0.0000001;0.0000000;0.0000001;-0.0000000;0.0000000;0.0000002;-0.0000000;0.0000000;0.0000000;0.0000001;0.0000007;0.0000001;0.0000000;0.0000021;0.0000186;-0.0000000;-0.0000000;-0.0000000;-0.0000000;-0.0000000;-0.0000000;-0.0000000;-0.0000000;0.0000000;-0.0000000;0.0000000;0.0000000;0.0000000;-0.0000000;-0.0…
1.5;4.6;3.4;0.000931740090;-0.0000000;-0.0000000;-0.0000000;-0.0000000;-0.0000000;-0.0000000;0.0000001;0.0000000;0.0000001;-0.0000000;0.0000000;0.0000002;-0.0000000;0.0000000;0.0000000;0.0000001;0.0000006;0.0000001;0.0000000;0.0000017;0.0000160;-0.0000000;-0.0000000;-0.0000000;-0.0000000;-0.0000000;-0.0000000;-0.0000000;-0.0000000;0.0000000;-0.0000000;0.0000000;0.0000000;0.0000000;-0.0000000;-0.0…
1.5;4.7;3.4;0.000802620660;-0.0000000;-0.0000000;-0.0000000;-0.0000000;-0.0000000;-0.0000000;0.0000001;0.0000000;0.0000001;-0.0000000;0.0000000;0.0000002;-0.0000000;0.0000000;0.0000000;0.0000001;0.0000005;0.0000001;0.0000000;0.0000014;0.0000138;-0.0000000;-0.0000000;-0.0000000;-0.0000000;-0.0000000;-0.0000000;-0.0000000;-0.0000000;0.0000000;-0.0000000;0.0000000;0.0000000;0.0000000;-0.0000000;-0.0…
1.5;4.8;3.4;0.000687888562;-0.0000000;-0.0000000;-0.0000000;-0.0000000;-0.0000000;-0.0000000;0.0000001;0.0000000;0.0000001;-0.0000000;0.0000000;0.0000001;-0.0000000;0.0000000;0.0000000;0.0000001;0.0000004;0.0000000;0.0000000;0.0000012;0.0000118;-0.0000000;-0.0000000;-0.0000000;-0.0000000;-0.0000000;-0.0000000;-0.0000000;-0.0000000;0.0000000;-0.0000000;0.0000000;0.0000000;0.0000000;-0.0000000;-0.0…
1.5;4.9;3.4;0.000586605276;-0.0000000;-0.0000000;-0.0000000;-0.0000000;-0.0000000;-0.0000000;0.0000001;0.0000000;0.0000001;-0.0000000;0.0000000;0.0000001;-0.0000000;0.0000000;0.0000000;0.0000001;0.0000003;0.0000000;0.0000000;0.0000009;0.0000100;-0.0000000;-0.0000000;-0.0000000;-0.0000000;-0.0000000;-0.0000000;-0.0000000;-0.0000000;0.0000000;-0.0000000;-0.0000000;0.0000000;0.0000000;-0.0000000;-0.…
1.5;5.0;3.4;0.000497763161;-0.0000000;-0.0000000;-0.0000000;-0.0000000;-0.0000000;-0.0000000;0.0000001;0.0000000;0.0000001;0.0000000;0.0000000;0.0000001;-0.0000000;0.0000000;0.0000000;0.0000000;0.0000003;0.0000000;0.0000000;0.0000008;0.0000085;-0.0000000;-0.0000000;-0.0000000;-0.0000000;-0.0000000;-0.0000000;-0.0000000;-0.0000000;0.0000000;-0.0000000;-0.0000000;0.0000000;0.0000000;-0.0000000;-0.0…
1.5;5.1;3.4;0.000420316756;-0.0000000;-0.0000000;-0.0000000;-0.0000000;-0.0000000;-0.0000000;0.0000001;0.0000000;0.0000001;0.0000000;0.0000000;0.0000001;-0.0000000;0.0000000;0.0000000;0.0000000;0.0000002;0.0000000;0.0000000;0.0000006;0.0000071;-0.0000000;-0.0000000;-0.0000000;-0.0000000;-0.0000000;-0.0000000;-0.0000000;-0.0000000;0.0000000;-0.0000000;-0.0000000;0.0000000;0.0000000;-0.0000000;-0.0…
1.5;5.2;3.4;0.000353211053;-0.0000000;-0.0000000;-0.0000000;-0.0000000;-0.0000000;-0.0000000;0.0000001;0.0000000;0.0000001;0.0000000;0.0000000;0.0000001;-0.0000000;0.0000000;0.0000000;0.0000000;0.0000002;0.0000000;0.0000000;0.0000005;0.0000060;-0.0000000;-0.0000000;-0.0000000;-0.0000000;-0.0000000;-0.0000000;-0.0000000;-0.0000000;0.0000000;-0.0000000;-0.0000000;0.0000000;0.0000000;-0.0000000;-0.0…
1.5;5.3;3.4;0.000295405831;-0.0000000;-0.0000000;-0.0000000;-0.0000000;-0.0000000;-0.0000000;0.0000000;0.0000000;0.0000001;0.0000000;0.0000000;0.0000001;-0.0000000;0.0000000;0.0000000;0.0000000;0.0000001;0.0000000;0.0000000;0.0000004;0.0000050;-0.0000000;-0.0000000;-0.0000000;-0.0000000;-0.0000000;-0.0000000;-0.0000000;-0.0000000;0.0000000;-0.0000000;-0.0000000;0.0000000;0.0000000;-0.0000000;-0.0…
1.5;5.4;3.4;0.000245895586;-0.0000000;-0.0000000;-0.0000000;-0.0000000;-0.0000000;-0.0000000;0.0000000;0.0000000;0.0000001;0.0000000;0.0000000;0.0000000;0.0000000;0.0000000;0.0000000;0.0000000;0.0000001;0.0000000;-0.0000000;0.0000003;0.0000042;-0.0000000;-0.0000000;-0.0000000;-0.0000000;-0.0000000;-0.0000000;-0.0000000;-0.0000000;0.0000000;-0.0000000;-0.0000000;0.0000000;0.0000000;-0.0000000;-0.0…
1.5;5.5;3.4;0.000203724971;-0.0000000;-0.0000000;-0.0000000;-0.0000000;-0.0000000;-0.0000000;0.0000000;0.0000000;0.0000000;0.0000000;0.0000000;0.0000000;0.0000000;0.0000000;0.0000000;0.0000000;0.0000001;0.0000000;-0.0000000;0.0000003;0.0000034;-0.0000000;-0.0000000;-0.0000000;-0.0000000;-0.0000000;-0.0000000;-0.0000000;-0.0000000;0.0000000;-0.0000000;-0.0000000;0.0000000;0.0000000;-0.0000000;-0.0…
1.5;5.6;3.4;0.000167999945;-0.0000000;-0.0000000;-0.0000000;-0.0000000;-0.0000000;-0.0000000;0.0000000;0.0000000;0.0000000;0.0000000;0.0000000;0.0000000;0.0000000;0.0000000;0.0000000;0.0000000;0.0000001;0.0000000;-0.0000000;0.0000002;0.0000028;-0.0000000;-0.0000000;-0.0000000;-0.0000000;-0.0000000;-0.0000000;-0.0000000;-0.0000000;0.0000000;-0.0000000;-0.0000000;0.0000000;0.0000000;-0.0000000;-0.0…
1.5;5.7;3.4;0.000137895039;-0.0000000;-0.0000000;-0.0000000;-0.0000000;-0.0000000;-0.0000000;0.0000000;0.0000000;0.0000000;0.0000000;0.0000000;0.0000000;0.0000000;0.0000000;0.0000000;0.0000000;0.0000001;-0.0000000;-0.0000000;0.0000002;0.0000023;-0.0000000;-0.0000000;-0.0000000;-0.0000000;-0.0000000;-0.0000000;-0.0000000;-0.0000000;0.0000000;-0.0000000;-0.0000000;0.0000000;0.0000000;-0.0000000;-0.…
1.5;5.8;3.4;0.000112657251;-0.0000000;-0.0000000;-0.0000000;-0.0000000;-0.0000000;-0.0000000;0.0000000;0.0000000;0.0000000;0.0000000;0.0000000;0.0000000;0.0000000;0.0000000;0.0000000;0.0000000;0.0000000;-0.0000000;-0.0000000;0.0000001;0.0000019;-0.0000000;-0.0000000;-0.0000000;-0.0000000;-0.0000000;-0.0000000;-0.0000000;-0.0000000;0.0000000;-0.0000000;-0.0000000;0.0000000;0.0000000;-0.0000000;-0.…
1.5;5.9;3.4;0.000091607162;-0.0000000;-0.0000000;-0.0000000;-0.0000000;-0.0000000;-0.0000000;0.0000000;0.0000000;0.0000000;0.0000000;0.0000000;0.0000000;0.0000000;0.0000000;0.0000000;0.0000000;0.0000000;-0.0000000;0.0000000;0.0000001;0.0000015;-0.0000000;-0.0000000;-0.0000000;-0.0000000;-0.0000000;-0.0000000;-0.0000000;-0.0000000;0.0000000;-0.0000000;-0.0000000;0.0000000;0.0000000;-0.0000000;-0.0…
1.5;6.0;3.4;0.000074137822;-0.0000000;-0.0000000;-0.0000000;-0.0000000;-0.0000000;-0.0000000;0.0000000;0.0000000;0.0000000;0.0000000;0.0000000;0.0000000;0.0000000;0.0000000;0.0000000;0.0000000;0.0000000;-0.0000000;0.0000000;0.0000001;0.0000012;-0.0000000;-0.0000000;-0.0000000;-0.0000000;-0.0000000;-0.0000000;-0.0000000;-0.0000000;0.0000000;-0.0000000;-0.0000000;0.0000000;0.0000000;-0.0000000;-0.0…
1.6;0.0;3.4;0.013187461260;-0.0000000;-0.0000000;-0.0000000;-0.0000000;-0.0000000;-0.0000000;-0.0000007;-0.0000004;-0.0000000;-0.0000001;-0.0000000;0.0000042;-0.0000000;-0.0000000;0.0000003;-0.0000000;0.0000681;-0.0000000;0.0000002;0.0001730;-0.0000034;-0.0000000;-0.0000000;-0.0000000;-0.0000000;-0.0000000;0.0000005;-0.0000000;-0.0000000;0.0000000;-0.0000000;-0.0000002;0.0000004;-0.0000000;0.0000…
1.6;0.1;3.4;0.013174735178;-0.0000000;-0.0000000;-0.0000000;-0.0000000;-0.0000000;-0.0000000;-0.0000007;-0.0000004;-0.0000000;-0.0000001;-0.0000000;0.0000042;-0.0000000;-0.0000000;0.0000003;-0.0000000;0.0000680;-0.0000000;0.0000002;0.0001727;-0.0000027;-0.0000000;-0.0000000;-0.0000000;-0.0000000;-0.0000000;0.0000005;-0.0000000;-0.0000000;0.0000000;-0.0000000;-0.0000002;0.0000004;-0.0000000;0.0000…
1.6;0.2;3.4;0.013136663520;-0.0000000;-0.0000000;-0.0000000;-0.0000000;-0.0000000;-0.0000000;-0.0000007;-0.0000004;-0.0000000;-0.0000001;-0.0000000;0.0000042;-0.0000000;-0.0000000;0.0000003;-0.0000000;0.0000676;0.0000000;0.0000002;0.0001718;-0.0000006;-0.0000000;-0.0000000;-0.0000000;-0.0000000;-0.0000000;0.0000005;-0.0000000;-0.0000000;0.0000000;-0.0000000;-0.0000002;0.0000004;-0.0000000;0.00000…
1.6;0.3;3.4;0.013073551474;-0.0000000;-0.0000000;-0.0000000;-0.0000000;-0.0000000;-0.0000000;-0.0000007;-0.0000004;-0.0000000;-0.0000001;-0.0000000;0.0000042;-0.0000000;-0.0000000;0.0000003;0.0000000;0.0000669;0.0000000;0.0000002;0.0001703;0.0000029;-0.0000000;-0.0000000;-0.0000000;-0.0000000;-0.0000000;0.0000005;-0.0000000;-0.0000000;0.0000000;-0.0000000;-0.0000002;0.0000004;-0.0000000;0.0000003…
1.6;0.4;3.4;0.012985862090;-0.0000000;-0.0000000;-0.0000000;-0.0000000;-0.0000000;-0.0000000;-0.0000007;-0.0000004;-0.0000000;-0.0000001;-0.0000000;0.0000042;-0.0000000;0.0000000;0.0000003;0.0000000;0.0000659;0.0000001;0.0000002;0.0001681;0.0000076;-0.0000000;-0.0000000;-0.0000000;-0.0000000;-0.0000000;0.0000004;-0.0000000;-0.0000000;0.0000000;-0.0000000;-0.0000002;0.0000004;-0.0000000;0.0000003;…
1.6;0.5;3.4;0.012874157736;-0.0000000;-0.0000000;-0.0000000;-0.0000000;-0.0000000;-0.0000000;-0.0000007;-0.0000004;-0.0000000;-0.0000000;-0.0000000;0.0000042;-0.0000000;0.0000000;0.0000003;0.0000000;0.0000646;0.0000002;0.0000002;0.0001654;0.0000134;-0.0000000;-0.0000000;-0.0000000;-0.0000000;-0.0000000;0.0000004;-0.0000000;-0.0000000;0.0000000;-0.0000000;-0.0000002;0.0000004;-0.0000000;0.0000003;…
1.6;0.6;3.4;0.012739035805;-0.0000000;-0.0000000;-0.0000000;-0.0000000;-0.0000000;-0.0000000;-0.0000007;-0.0000004;-0.0000001;-0.0000000;-0.0000000;0.0000041;-0.0000000;0.0000000;0.0000003;0.0000000;0.0000631;0.0000002;0.0000002;0.0001620;0.0000203;-0.0000000;-0.0000000;-0.0000000;-0.0000000;-0.0000000;0.0000004;-0.0000000;-0.0000000;0.0000000;0.0000000;-0.0000002;0.0000003;-0.0000000;0.0000003;-…
1.6;0.7;3.4;0.012581072003;-0.0000000;-0.0000000;-0.0000000;-0.0000000;-0.0000000;-0.0000000;-0.0000006;-0.0000003;-0.0000001;-0.0000000;-0.0000000;0.0000041;-0.0000000;0.0000000;0.0000003;0.0000001;0.0000614;0.0000003;0.0000001;0.0001581;0.0000280;-0.0000000;-0.0000000;-0.0000000;-0.0000000;-0.0000000;0.0000004;-0.0000000;-0.0000000;0.0000000;0.0000000;-0.0000002;0.0000003;-0.0000000;0.0000003;-…
[truncated: 3,957 more rows]
[truncated: 182 more columns]
