# Supplementary material for: The Nodal Structure of π‑Orbitals Is Mapped in the Interaction Energy of π‑Stacked Acene Dimers
Source: J Am Chem Soc. 2026 Apr 9;148(15):16151–69. doi: 10.1021/jacs.6c00921 (PMC13107468; doi:10.1021/jacs.6c00921)
Supplement: Supplementary file 1 [file ja6c00921_si_001.zip › data_si/benzene_mopce_xshift.csv]

x(1)	y(2)	z(3)	P2_Exr(4)	P2_Er(5)	P2_Exi(6)	P2_Exr2(7)	P2_Exr3(8)	P2_Exr4(9)	P2_Exrb(10)	sigma_sigma_xr(11)	sigma_pi_xr(12)	pi_pi_xr(13)	S_ab^2(14)	S_ab^2_pipi(15)	S_ab^2_sigpi(16))
0.000	0.000	3.400	0.024260661208	0.060509210319	-0.036248549111	0.068209196565	0.001222839718	-0.011493292248	0.0025705	0.0005062	0.0114838	0.0122710	0.0382061	0.0253917	0.0120812
0.100	0.000	3.400	0.024172861187	0.060327054275	-0.036154193089	0.067999950899	0.001219579559	-0.011460705750	0.0025682	0.0005043	0.0114641	0.0122052	0.0380914	0.0252913	0.0120699
0.200	0.000	3.400	0.023913087204	0.059787454039	-0.035874366835	0.067380176295	0.001209868297	-0.011363999601	0.0025614	0.0004990	0.0114029	0.0120113	0.0377516	0.0249942	0.0120360
0.300	0.000	3.400	0.023491948963	0.058910535389	-0.035418586426	0.066373218378	0.001193918436	-0.011206291394	0.0025497	0.0004898	0.0113044	0.0116976	0.0371989	0.0245119	0.0119797
0.400	0.000	3.400	0.022926262094	0.057728294076	-0.034802031982	0.065016230243	0.001172097565	-0.010992633880	0.0025326	0.0004780	0.0111702	0.0112782	0.0364528	0.0238628	0.0119011
0.500	0.000	3.400	0.022237841168	0.056282429303	-0.034044588134	0.063357703355	0.001144939548	-0.010729795444	0.0025096	0.0004646	0.0110021	0.0107705	0.0355387	0.0230715	0.0118006
0.600	0.000	3.400	0.021451983948	0.054621598955	-0.033169615007	0.061454321851	0.001113145432	-0.010425948003	0.0024801	0.0004509	0.0108067	0.0101952	0.0344868	0.0221663	0.0116785
0.700	0.000	3.400	0.020595791862	0.052798341306	-0.032202549444	0.059367408517	0.001077565432	-0.010090266598	0.0024436	0.0004350	0.0105860	0.0095745	0.0333297	0.0211784	0.0115351
0.800	0.000	3.400	0.019696477819	0.050865923958	-0.031169446139	0.057159253590	0.001039157485	-0.009732455366	0.0024000	0.0004199	0.0103450	0.0089311	0.0321005	0.0201399	0.0113710
0.900	0.000	3.400	0.018779801223	0.048875369050	-0.030095567827	0.054889611138	0.000998923888	-0.009362226729	0.0023491	0.0004045	0.0100878	0.0082865	0.0308318	0.0190817	0.0111864
1.000	0.000	3.400	0.017868744993	0.046872868562	-0.029004123569	0.052612615284	0.000957833617	-0.008988771519	0.0022912	0.0003915	0.0098184	0.0076589	0.0295531	0.0180322	0.0109820
1.100	0.000	3.400	0.016982515353	0.044897751470	-0.027915236117	0.050374315696	0.000916742491	-0.008620264399	0.0022270	0.0003788	0.0095385	0.0070649	0.0282900	0.0170161	0.0107581
1.200	0.000	3.400	0.016135907637	0.042981103445	-0.026845195808	0.048210965981	0.000876324949	-0.008263449277	0.0021573	0.0003677	0.0092519	0.0065163	0.0270631	0.0160532	0.0105155
1.300	0.000	3.400	0.015339044928	0.041145076910	-0.025806031983	0.046148127451	0.000837029526	-0.007923342945	0.0020833	0.0003569	0.0089603	0.0060215	0.0258878	0.0151576	0.0102548
1.400	0.000	3.400	0.014597464751	0.039402870900	-0.024805406149	0.044200581281	0.000799065613	-0.007603082730	0.0020063	0.0003470	0.0086652	0.0055845	0.0247733	0.0143381	0.0099771
1.500	0.000	3.400	0.013912504354	0.037759310596	-0.023846806241	0.042372979904	0.000762422905	-0.007303927808	0.0019278	0.0003380	0.0083679	0.0052062	0.0237239	0.0135975	0.0096835
1.600	0.000	3.400	0.013281918242	0.036211918425	-0.022930000183	0.040661117836	0.000726918731	-0.007025406596	0.0018493	0.0003292	0.0080687	0.0048834	0.0227390	0.0129340	0.0093756
1.700	0.000	3.400	0.012700652561	0.034752343444	-0.022051690883	0.039053665628	0.000692263591	-0.006765587259	0.0017720	0.0003215	0.0077679	0.0046109	0.0218138	0.0123412	0.0090551
1.800	0.000	3.400	0.012161698907	0.033368003427	-0.021206304520	0.037534189611	0.000658132730	-0.006521436824	0.0016971	0.0003139	0.0074663	0.0043813	0.0209409	0.0118096	0.0087244
1.900	0.000	3.400	0.011656954151	0.032043794109	-0.020386839958	0.036083274775	0.000624231791	-0.006289228101	0.0016255	0.0003067	0.0071645	0.0041861	0.0201105	0.0113273	0.0083859
2.000	0.000	3.400	0.011178021848	0.030763730989	-0.019585709141	0.034680577761	0.000590347105	-0.006064952813	0.0015578	0.0002989	0.0068623	0.0040166	0.0193126	0.0108815	0.0080426
2.100	0.000	3.400	0.010716903493	0.029512409382	-0.018795505888	0.033306659793	0.000556375176	-0.005844703357	0.0014941	0.0002914	0.0065617	0.0038634	0.0185368	0.0104590	0.0076975
2.200	0.000	3.400	0.010266543140	0.028276195760	-0.018009652620	0.031944482928	0.000522330352	-0.005624993401	0.0014344	0.0002840	0.0062632	0.0037192	0.0177740	0.0100476	0.0073540
2.300	0.000	3.400	0.009821205375	0.027044095310	-0.017222889934	0.030580493787	0.000488333500	-0.005402997379	0.0013783	0.0002757	0.0059680	0.0035766	0.0170164	0.0096366	0.0070152
2.400	0.000	3.400	0.009376683062	0.025808274027	-0.016431590966	0.029205262824	0.000454587096	-0.005176699548	0.0013251	0.0002692	0.0056774	0.0034300	0.0162584	0.0092174	0.0066843
2.500	0.000	3.400	0.008930346172	0.024564245661	-0.015633899490	0.027813690003	0.000421343255	-0.004944953199	0.0012742	0.0002609	0.0053931	0.0032758	0.0154963	0.0087839	0.0063639
2.600	0.000	3.400	0.008481055274	0.023310761303	-0.014829706029	0.026404825082	0.000388870853	-0.004707458993	0.0012245	0.0002528	0.0051156	0.0031118	0.0147286	0.0083327	0.0060562
2.700	0.000	3.400	0.008028971734	0.022049460237	-0.014020488503	0.024981379273	0.000357426662	-0.004464677554	0.0011753	0.0002461	0.0048458	0.0029372	0.0139558	0.0078627	0.0057627
2.800	0.000	3.400	0.007575300978	0.020784353102	-0.013209052125	0.023549022361	0.000327233534	-0.004217695195	0.0011258	0.0002377	0.0045851	0.0027521	0.0131799	0.0073752	0.0054843
2.900	0.000	3.400	0.007122005105	0.019521212084	-0.012399206979	0.022115564793	0.000298466901	-0.003968062878	0.0010752	0.0002295	0.0043332	0.0025590	0.0124043	0.0068735	0.0052210
3.000	0.000	3.400	0.006671517316	0.018266938340	-0.011595421024	0.020690118361	0.000271249302	-0.003717627569	0.0010232	0.0002205	0.0040903	0.0023597	0.0116330	0.0063622	0.0049723
3.100	0.000	3.400	0.006226483885	0.017028965747	-0.010802481862	0.019282314108	0.000245651609	-0.003468372352	0.0009694	0.0002120	0.0038560	0.0021579	0.0108705	0.0058471	0.0047368
3.200	0.000	3.400	0.005789551082	0.015814744578	-0.010025193496	0.017901635053	0.000221699092	-0.003222277655	0.0009137	0.0002038	0.0036292	0.0019559	0.0101215	0.0053345	0.0045127
3.300	0.000	3.400	0.005363205670	0.014631331442	-0.009268125772	0.016556897738	0.000199380336	-0.002981211285	0.0008563	0.0001946	0.0034109	0.0017575	0.0093904	0.0048307	0.0042979
3.400	0.000	3.400	0.004949669760	0.013485095131	-0.008535425371	0.015255893793	0.000178657207	-0.002746850356	0.0007974	0.0001862	0.0031981	0.0015654	0.0086812	0.0043419	0.0040903
3.500	0.000	3.400	0.004550844485	0.012381533846	-0.007830689361	0.014005183495	0.000159474434	-0.002520634155	0.0007375	0.0001767	0.0029915	0.0013821	0.0079974	0.0038735	0.0038875
3.600	0.000	3.400	0.004168292914	0.011325188974	-0.007156896060	0.012810019291	0.000141767784	-0.002303743940	0.0006771	0.0001683	0.0027905	0.0012098	0.0073418	0.0034301	0.0036876
3.700	0.000	3.400	0.003803250757	0.010319634521	-0.006516383764	0.011674369301	0.000125470279	-0.002097103809	0.0006169	0.0001599	0.0025935	0.0010500	0.0067167	0.0030155	0.0034890
3.800	0.000	3.400	0.003456653533	0.009367519418	-0.005910865885	0.010601008511	0.000110516263	-0.001901396099	0.0005574	0.0001503	0.0024022	0.0009037	0.0061237	0.0026320	0.0032906
3.900	0.000	3.400	0.003129170519	0.008470641345	-0.005341470826	0.009591647711	0.000096843447	-0.001717085162	0.0004992	0.0001416	0.0022153	0.0007715	0.0055639	0.0022815	0.0030919
4.000	0.000	3.400	0.002821238323	0.007630034497	-0.004808796174	0.008647075719	0.000084393304	-0.001544444372	0.0004430	0.0001331	0.0020340	0.0006535	0.0050378	0.0019643	0.0028927
4.100	0.000	3.400	0.002533089696	0.006846058626	-0.004312968930	0.007767297453	0.000073110272	-0.001383582715	0.0003892	0.0001256	0.0018587	0.0005491	0.0045457	0.0016804	0.0026935
4.200	0.000	3.400	0.002264775833	0.006118481749	-0.003853705916	0.006951657578	0.000062940287	-0.001234468763	0.0003384	0.0001177	0.0016887	0.0004580	0.0040873	0.0014286	0.0024953
4.300	0.000	3.400	0.002016182444	0.005446553338	-0.003430370894	0.006198945624	0.000053829125	-0.001096951172	0.0002907	0.0001107	0.0015265	0.0003790	0.0036623	0.0012073	0.0022992
4.400	0.000	3.400	0.001787041194	0.004829068054	-0.003042026860	0.005507483092	0.000045720923	-0.000970775801	0.0002466	0.0001027	0.0013718	0.0003114	0.0032699	0.0010147	0.0021066
4.500	0.000	3.400	0.001576938741	0.004264422123	-0.002687483382	0.004875195855	0.000038557135	-0.000855600137	0.0002063	0.0000969	0.0012255	0.0002542	0.0029092	0.0008483	0.0019190
4.600	0.000	3.400	0.001385325553	0.003750665203	-0.002365339650	0.004299676306	0.000032276062	-0.000751005943	0.0001697	0.0000908	0.0010891	0.0002059	0.0025791	0.0007057	0.0017379
4.700	0.000	3.400	0.001211526277	0.003285550472	-0.002074024195	0.003778239577	0.000026812955	-0.000656510998	0.0001370	0.0000844	0.0009614	0.0001657	0.0022783	0.0005844	0.0015647
4.800	0.000	3.400	0.001054752709	0.002866584882	-0.001811832173	0.003307977139	0.000022100627	-0.000571580551	0.0001081	0.0000784	0.0008446	0.0001324	0.0020054	0.0004820	0.0014005
4.900	0.000	3.400	0.000914119719	0.002491080513	-0.001576960795	0.002885809764	0.000018070435	-0.000495638862	0.0000828	0.0000720	0.0007372	0.0001051	0.0017590	0.0003959	0.0012465
5.000	0.000	3.400	0.000788663811	0.002156206921	-0.001367543110	0.002508540449	0.000014653492	-0.000428080852	0.0000611	0.0000654	0.0006398	0.0000827	0.0015374	0.0003241	0.0011032
5.100	0.000	3.400	0.000677363561	0.001859043576	-0.001181680015	0.002172906820	0.000011781949	-0.000368283716	0.0000426	0.0000605	0.0005528	0.0000648	0.0013391	0.0002645	0.0009710
5.200	0.000	3.400	0.000579160865	0.001596630963	-0.001017470098	0.001875631805	0.000009390214	-0.000315618167	0.0000272	0.0000544	0.0004737	0.0000501	0.0011623	0.0002153	0.0008502
5.300	0.000	3.400	0.000492981922	0.001366018724	-0.000873036802	0.001613471044	0.000007416028	-0.000269458950	0.0000146	0.0000499	0.0004045	0.0000387	0.0010055	0.0001748	0.0007407
5.400	0.000	3.400	0.000417756922	0.001164309338	-0.000746552416	0.001383255568	0.000005801318	-0.000229194288	0.0000044	0.0000448	0.0003437	0.0000295	0.0008669	0.0001416	0.0006422
5.500	0.000	3.400	0.000352437642	0.000988696100	-0.000636258458	0.001181928523	0.000004492812	-0.000194233982	-0.0000035	0.0000400	0.0002907	0.0000223	0.0007449	0.0001145	0.0005543
5.600	0.000	3.400	0.000296012384	0.000836494602	-0.000540482219	0.001006575201	0.000003442402	-0.000164016003	-0.0000095	0.0000347	0.0002443	0.0000168	0.0006380	0.0000924	0.0004763
5.700	0.000	3.400	0.000247517990	0.000705167364	-0.000457649373	0.000854446048	0.000002607286	-0.000138011525	-0.0000139	0.0000302	0.0002044	0.0000122	0.0005447	0.0000745	0.0004076
5.800	0.000	3.400	0.000206048862	0.000592341656	-0.000386292793	0.000722972819	0.000001949920	-0.000115728412	-0.0000169	0.0000264	0.0001702	0.0000089	0.0004636	0.0000600	0.0003474
5.900	0.000	3.400	0.000170763136	0.000495820944	-0.000325057808	0.000609778336	0.000001437808	-0.000096713307	-0.0000187	0.0000227	0.0001417	0.0000066	0.0003933	0.0000483	0.0002951
6.000	0.000	3.400	0.000140886293	0.000413590598	-0.000272704304	0.000512680607	0.000001043178	-0.000080552459	-0.0000196	0.0000194	0.0001164	0.0000044	0.0003326	0.0000388	0.0002497
6.100	0.000	3.400	0.000115712547	0.000343818665	-0.000228106119	0.000429692152	0.000000742590	-0.000066871511	-0.0000197	0.0000163	0.0000957	0.0000028	0.0002804	0.0000312	0.0002107
6.200	0.000	3.400	0.000094604409	0.000284852605	-0.000190248196	0.000359015478	0.000000516492	-0.000055334440	-0.0000193	0.0000144	0.0000785	0.0000021	0.0002358	0.0000250	0.0001771
6.300	0.000	3.400	0.000076990811	0.000235212826	-0.000158222014	0.000299035568	0.000000348760	-0.000045641852	-0.0000185	0.0000119	0.0000641	0.0000013	0.0001976	0.0000201	0.0001485
6.400	0.000	3.400	0.000062364137	0.000193583849	-0.000131219712	0.000248310202	0.000000226251	-0.000037528818	-0.0000174	0.0000095	0.0000521	0.0000009	0.0001651	0.0000161	0.0001242
6.500	0.000	3.400	0.000050276478	0.000158803816	-0.000108527339	0.000205558835	0.000000138370	-0.000030762417	-0.0000161	0.0000079	0.0000419	0.0000004	0.0001376	0.0000129	0.0001035
6.600	0.000	3.400	0.000040335389	0.000129852965	-0.000089517576	0.000169650599	0.000000076672	-0.000025139097	-0.0000147	0.0000067	0.0000337	0.0000001	0.0001143	0.0000103	0.0000861
6.700	0.000	3.400	0.000032199345	0.000105841572	-0.000073642227	0.000139591930	0.000000034502	-0.000020481990	-0.0000133	0.0000054	0.0000271	0.0000001	0.0000947	0.0000082	0.0000714
6.800	0.000	3.400	0.000025573093	0.000085997795	-0.000060424702	0.000114514185	0.000000006677	-0.000016638249	-0.0000119	0.0000045	0.0000220	-0.0000003	0.0000782	0.0000066	0.0000590
6.900	0.000	3.400	0.000020203013	0.000069655707	-0.000049452694	0.000093661529	-0.000000010791	-0.000013476464	-0.0000105	0.0000033	0.0000169	-0.0000003	0.0000644	0.0000053	0.0000487
7.000	0.000	3.400	0.000015872620	0.000056243793	-0.000040371173	0.000076379313	-0.000000020932	-0.000010884222	-0.0000092	0.0000024	0.0000134	-0.0000002	0.0000529	0.0000042	0.0000401
7.100	0.000	3.400	0.000012398259	0.000045274052	-0.000032875792	0.000062103069	-0.000000026017	-0.000008765821	-0.0000080	0.0000023	0.0000104	-0.0000004	0.0000433	0.0000033	0.0000329
7.200	0.000	3.400	0.000009625071	0.000036331838	-0.000026706767	0.000050348226	-0.000000027720	-0.000007040160	-0.0000069	0.0000016	0.0000083	-0.0000002	0.0000354	0.0000027	0.0000269
7.300	0.000	3.400	0.000007423247	0.000029066508	-0.000021643261	0.000040700595	-0.000000027259	-0.000005638827	-0.0000060	0.0000003	0.0000067	-0.0000002	0.0000288	0.0000021	0.0000220
7.400	0.000	3.400	0.000005684607	0.000023182902	-0.000017498295	0.000032807652	-0.000000025499	-0.000004504361	-0.0000051	0.0000003	0.0000053	-0.0000002	0.0000234	0.0000017	0.0000179
7.500	0.000	3.400	0.000004319511	0.000018433670	-0.000014114159	0.000026370616	-0.000000023043	-0.000003588706	-0.0000043	0.0000002	0.0000038	-0.0000001	0.0000190	0.0000013	0.0000146
7.600	0.000	3.400	0.000003254097	0.000014612418	-0.000011358321	0.000021137301	-0.000000020297	-0.000002851841	-0.0000037	0.0000002	0.0000030	-0.0000001	0.0000153	0.0000010	0.0000118
7.700	0.000	3.400	0.000002427832	0.000011547645	-0.000009119813	0.000016895719	-0.000000017526	-0.000002260571	-0.0000031	-0.0000001	0.0000022	-0.0000001	0.0000124	0.0000008	0.0000095
7.800	0.000	3.400	0.000001791379	0.000009097419	-0.000007306040	0.000013468390	-0.000000014892	-0.000001787471	-0.0000026	-0.0000005	0.0000017	-0.0000001	0.0000099	0.0000006	0.0000077
7.900	0.000	3.400	0.000001304738	0.000007144741	-0.000005840003	0.000010707315	-0.000000012486	-0.000001409971	-0.0000021	-0.0000004	0.0000015	-0.0000001	0.0000080	0.0000005	0.0000062
8.000	0.000	3.400	0.000000935652	0.000005593532	-0.000004657880	0.000008489563	-0.000000010351	-0.000001109569	-0.0000018	-0.0000003	0.0000009	-0.0000001	0.0000064	0.0000004	0.0000049
8.100	0.000	3.400	0.000000658245	0.000004365187	-0.000003706941	0.000006713416	-0.000000008497	-0.000000871149	-0.0000015	-0.0000006	0.0000006	0.0000000	0.0000051	0.0000003	0.0000039
8.200	0.000	3.400	0.000000451871	0.000003395628	-0.000002943756	0.000005295031	-0.000000006916	-0.000000682411	-0.0000012	-0.0000004	0.0000006	0.0000000	0.0000040	0.0000002	0.0000031
8.300	0.000	3.400	0.000000300148	0.000002632810	-0.000002332661	0.000004165552	-0.000000005587	-0.000000533379	-0.0000010	-0.0000003	0.0000005	0.0000000	0.0000032	0.0000002	0.0000025
8.400	0.000	3.400	0.000000190150	0.000002034608	-0.000001844458	0.000003268642	-0.000000004482	-0.000000415988	-0.0000008	-0.0000002	0.0000003	0.0000000	0.0000025	0.0000001	0.0000020
8.500	0.000	3.400	0.000000111738	0.000001567045	-0.000001455307	0.000002558372	-0.000000003574	-0.000000323742	-0.0000007	-0.0000001	0.0000002	0.0000000	0.0000020	0.0000001	0.0000016
8.600	0.000	3.400	0.000000057008	0.000001202811	-0.000001145803	0.000001997428	-0.000000002834	-0.000000251425	-0.0000005	-0.0000001	0.0000002	0.0000000	0.0000016	0.0000001	0.0000012
8.700	0.000	3.400	0.000000019844	0.000000920031	-0.000000900187	0.000001555598	-0.000000002235	-0.000000194860	-0.0000004	0.0000000	0.0000000	0.0000000	0.0000013	0.0000001	0.0000010
8.800	0.000	3.400	-0.000000004458	0.000000701242	-0.000000705700	0.000001208508	-0.000000001754	-0.000000150715	-0.0000004	0.0000000	0.0000001	0.0000000	0.0000010	0.0000001	0.0000007
8.900	0.000	3.400	-0.000000019483	0.000000532554	-0.000000552036	0.000000936553	-0.000000001371	-0.000000116338	-0.0000003	0.0000000	-0.0000001	0.0000000	0.0000008	0.0000000	0.0000006
9.000	0.000	3.400	-0.000000027939	0.000000402953	-0.000000430893	0.000000724019	-0.000000001067	-0.000000089626	-0.0000002	0.0000000	0.0000000	0.0000000	0.0000006	0.0000000	0.0000005
9.100	0.000	3.400	-0.000000031854	0.000000303743	-0.000000335596	0.000000558346	-0.000000000827	-0.000000068912	-0.0000002	0.0000000	-0.0000001	0.0000000	0.0000005	0.0000000	0.0000004
9.200	0.000	3.400	-0.000000032724	0.000000228074	-0.000000260798	0.000000429530	-0.000000000639	-0.000000052883	-0.0000001	0.0000000	-0.0000001	0.0000000	0.0000004	0.0000000	0.0000003
9.300	0.000	3.400	-0.000000031641	0.000000170577	-0.000000202218	0.000000329624	-0.000000000492	-0.000000040504	-0.0000001	0.0000000	-0.0000001	0.0000000	0.0000003	0.0000000	0.0000002
9.400	0.000	3.400	-0.000000029387	0.000000127055	-0.000000156442	0.000000252335	-0.000000000377	-0.000000030963	-0.0000001	0.0000000	-0.0000001	0.0000000	0.0000002	0.0000000	0.0000002
9.500	0.000	3.400	-0.000000026514	0.000000094239	-0.000000120753	0.000000192692	-0.000000000288	-0.000000023624	-0.0000001	0.0000000	0.0000000	0.0000000	0.0000002	0.0000000	0.0000001
9.600	0.000	3.400	-0.000000023396	0.000000069595	-0.000000092991	0.000000146782	-0.000000000220	-0.000000017991	-0.0000001	0.0000000	0.0000000	0.0000000	0.0000001	0.0000000	0.0000001
9.700	0.000	3.400	-0.000000020281	0.000000051164	-0.000000071445	0.000000111532	-0.000000000167	-0.000000013674	-0.0000000	0.0000000	0.0000000	0.0000000	0.0000001	0.0000000	0.0000001
9.800	0.000	3.400	-0.000000017326	0.000000037436	-0.000000054762	0.000000084535	-0.000000000127	-0.000000010373	-0.0000000	0.0000000	0.0000000	0.0000000	0.0000001	0.0000000	0.0000001
9.900	0.000	3.400	-0.000000014618	0.000000027257	-0.000000041875	0.000000063911	-0.000000000096	-0.000000007854	-0.0000000	0.0000000	0.0000000	0.0000000	0.0000001	0.0000000	0.0000000
10.000	0.000	3.400	-0.000000012202	0.000000019743	-0.000000031944	0.000000048196	-0.000000000072	-0.000000005935	-0.0000000	0.0000000	0.0000000	0.0000000	0.0000000	0.0000000	0.0000000
10.100	0.000	3.400	-0.000000010089	0.000000014221	-0.000000024310	0.000000036252	-0.000000000054	-0.000000004476	-0.0000000	0.0000000	0.0000000	0.0000000	0.0000000	0.0000000	0.0000000
10.200	0.000	3.400	-0.000000008272	0.000000010183	-0.000000018456	0.000000027198	-0.000000000041	-0.000000003369	-0.0000000	0.0000000	0.0000000	0.0000000	0.0000000	0.0000000	0.0000000
10.300	0.000	3.400	-0.000000006732	0.000000007245	-0.000000013977	0.000000020352	-0.000000000030	-0.000000002531	-0.0000000	0.0000000	0.0000000	0.0000000	0.0000000	0.0000000	0.0000000
10.400	0.000	3.400	-0.000000005440	0.000000005119	-0.000000010560	0.000000015190	-0.000000000023	-0.000000001898	-0.0000000	0.0000000	0.0000000	0.0000000	0.0000000	0.0000000	0.0000000
10.500	0.000	3.400	-0.000000004369	0.000000003589	-0.000000007959	0.000000011308	-0.000000000017	-0.000000001420	-0.0000000	0.0000000	0.0000000	0.0000000	0.0000000	0.0000000	0.0000000
10.600	0.000	3.400	-0.000000003489	0.000000002495	-0.000000005984	0.000000008396	-0.000000000013	-0.000000001060	-0.0000000	0.0000000	0.0000000	0.0000000	0.0000000	0.0000000	0.0000000
10.700	0.000	3.400	-0.000000002771	0.000000001717	-0.000000004488	0.000000006217	-0.000000000009	-0.000000000790	-0.0000000	0.0000000	0.0000000	0.0000000	0.0000000	0.0000000	0.0000000
10.800	0.000	3.400	-0.000000002191	0.000000001168	-0.000000003359	0.000000004592	-0.000000000007	-0.000000000588	-0.0000000	0.0000000	0.0000000	0.0000000	0.0000000	0.0000000	0.0000000
10.900	0.000	3.400	-0.000000001724	0.000000000783	-0.000000002507	0.000000003383	-0.000000000005	-0.000000000436	-0.0000000	0.0000000	0.0000000	0.0000000	0.0000000	0.0000000	0.0000000
11.000	0.000	3.400	-0.000000001351	0.000000000516	-0.000000001868	0.000000002485	-0.000000000004	-0.000000000323	-0.0000000	0.0000000	0.0000000	0.0000000	0.0000000	0.0000000	0.0000000
11.100	0.000	3.400	-0.000000001055	0.000000000333	-0.000000001388	0.000000001822	-0.000000000003	-0.000000000239	-0.0000000	0.0000000	0.0000000	0.0000000	0.0000000	0.0000000	0.0000000
11.200	0.000	3.400	-0.000000000821	0.000000000208	-0.000000001029	0.000000001332	-0.000000000002	-0.000000000176	-0.0000000	0.0000000	0.0000000	0.0000000	0.0000000	0.0000000	0.0000000
11.300	0.000	3.400	-0.000000000637	0.000000000125	-0.000000000762	0.000000000971	-0.000000000001	-0.000000000130	-0.0000000	0.0000000	0.0000000	0.0000000	0.0000000	0.0000000	0.0000000
11.400	0.000	3.400	-0.000000000493	0.000000000070	-0.000000000563	0.000000000706	-0.000000000001	-0.000000000096	-0.0000000	0.0000000	0.0000000	0.0000000	0.0000000	0.0000000	0.0000000
11.500	0.000	3.400	-0.000000000381	0.000000000034	-0.000000000415	0.000000000513	-0.000000000001	-0.000000000070	-0.0000000	0.0000000	0.0000000	0.0000000	0.0000000	0.0000000	0.0000000
11.600	0.000	3.400	-0.000000000293	0.000000000012	-0.000000000305	0.000000000371	-0.000000000001	-0.000000000051	-0.0000000	0.0000000	0.0000000	0.0000000	0.0000000	0.0000000	0.0000000
11.700	0.000	3.400	-0.000000000226	-0.000000000001	-0.000000000224	0.000000000268	-0.000000000000	-0.000000000038	-0.0000000	0.0000000	0.0000000	0.0000000	0.0000000	0.0000000	0.0000000
11.800	0.000	3.400	-0.000000000173	-0.000000000009	-0.000000000165	0.000000000193	-0.000000000000	-0.000000000028	-0.0000000	0.0000000	0.0000000	0.0000000	0.0000000	0.0000000	0.0000000
11.900	0.000	3.400	-0.000000000133	-0.000000000013	-0.000000000121	0.000000000139	-0.000000000000	-0.000000000020	-0.0000000	0.0000000	0.0000000	0.0000000	0.0000000	0.0000000	0.0000000
12.000	0.000	3.400	-0.000000000102	-0.000000000014	-0.000000000088	0.000000000100	-0.000000000000	-0.000000000015	-0.0000000	0.0000000	0.0000000	0.0000000	0.0000000	0.0000000	0.0000000
12.100	0.000	3.400	-0.000000000078	-0.000000000014	-0.000000000065	0.000000000072	-0.000000000000	-0.000000000011	-0.0000000	0.0000000	0.0000000	0.0000000	0.0000000	0.0000000	0.0000000
12.200	0.000	3.400	-0.000000000060	-0.000000000013	-0.000000000047	0.000000000051	-0.000000000000	-0.000000000008	-0.0000000	0.0000000	0.0000000	0.0000000	0.0000000	0.0000000	0.0000000
12.300	0.000	3.400	-0.000000000046	-0.000000000012	-0.000000000034	0.000000000037	-0.000000000000	-0.000000000006	-0.0000000	0.0000000	0.0000000	0.0000000	0.0000000	0.0000000	0.0000000
12.400	0.000	3.400	-0.000000000035	-0.000000000010	-0.000000000025	0.000000000026	-0.000000000000	-0.000000000004	-0.0000000	0.0000000	0.0000000	0.0000000	0.0000000	0.0000000	0.0000000
12.500	0.000	3.400	-0.000000000027	-0.000000000009	-0.000000000018	0.000000000019	-0.000000000000	-0.000000000003	-0.0000000	0.0000000	0.0000000	0.0000000	0.0000000	0.0000000	0.0000000
12.600	0.000	3.400	-0.000000000021	-0.000000000007	-0.000000000013	0.000000000013	-0.000000000000	-0.000000000002	-0.0000000	0.0000000	0.0000000	0.0000000	0.0000000	0.0000000	0.0000000
12.700	0.000	3.400	-0.000000000016	-0.000000000006	-0.000000000010	0.000000000009	-0.000000000000	-0.000000000002	-0.0000000	0.0000000	0.0000000	0.0000000	0.0000000	0.0000000	0.0000000
12.800	0.000	3.400	-0.000000000012	-0.000000000005	-0.000000000007	0.000000000007	-0.000000000000	-0.000000000001	-0.0000000	0.0000000	0.0000000	0.0000000	0.0000000	0.0000000	0.0000000
12.900	0.000	3.400	-0.000000000009	-0.000000000004	-0.000000000005	0.000000000005	-0.000000000000	-0.000000000001	-0.0000000	0.0000000	0.0000000	0.0000000	0.0000000	0.0000000	0.0000000
13.000	0.000	3.400	-0.000000000007	-0.000000000003	-0.000000000004	0.000000000003	-0.000000000000	-0.000000000001	-0.0000000	0.0000000	0.0000000	0.0000000	0.0000000	0.0000000	0.0000000
13.100	0.000	3.400	-0.000000000006	-0.000000000003	-0.000000000003	0.000000000002	-0.000000000000	-0.000000000000	-0.0000000	0.0000000	0.0000000	0.0000000	0.0000000	0.0000000	0.0000000
13.200	0.000	3.400	-0.000000000004	-0.000000000002	-0.000000000002	0.000000000002	-0.000000000000	-0.000000000000	-0.0000000	0.0000000	0.0000000	0.0000000	0.0000000	0.0000000	0.0000000
13.300	0.000	3.400	-0.000000000003	-0.000000000002	-0.000000000002	0.000000000001	-0.000000000000	-0.000000000000	-0.0000000	0.0000000	0.0000000	0.0000000	0.0000000	0.0000000	0.0000000
13.400	0.000	3.400	-0.000000000003	-0.000000000001	-0.000000000001	0.000000000001	-0.000000000000	-0.000000000000	-0.0000000	0.0000000	0.0000000	0.0000000	0.0000000	0.0000000	0.0000000
13.500	0.000	3.400	-0.000000000002	-0.000000000001	-0.000000000001	0.000000000001	-0.000000000000	-0.000000000000	-0.0000000	0.0000000	0.0000000	0.0000000	0.0000000	0.0000000	0.0000000
13.600	0.000	3.400	-0.000000000001	-0.000000000001	-0.000000000001	0.000000000000	-0.000000000000	-0.000000000000	-0.0000000	0.0000000	0.0000000	0.0000000	0.0000000	0.0000000	0.0000000
13.700	0.000	3.400	-0.000000000001	-0.000000000001	-0.000000000000	0.000000000000	-0.000000000000	-0.000000000000	-0.0000000	0.0000000	0.0000000	0.0000000	0.0000000	0.0000000	0.0000000
13.800	0.000	3.400	-0.000000000001	-0.000000000001	-0.000000000000	0.000000000000	-0.000000000000	-0.000000000000	-0.0000000	0.0000000	0.0000000	0.0000000	0.0000000	0.0000000	0.0000000
13.900	0.000	3.400	-0.000000000001	-0.000000000000	-0.000000000000	0.000000000000	-0.000000000000	-0.000000000000	-0.0000000	0.0000000	0.0000000	0.0000000	0.0000000	0.0000000	0.0000000
14.000	0.000	3.400	-0.000000000001	-0.000000000000	-0.000000000000	0.000000000000	-0.000000000000	-0.000000000000	-0.0000000	0.0000000	0.0000000	0.0000000	0.0000000	0.0000000	0.0000000
14.100	0.000	3.400	-0.000000000000	-0.000000000000	-0.000000000000	0.000000000000	-0.000000000000	-0.000000000000	-0.0000000	0.0000000	0.0000000	0.0000000	0.0000000	0.0000000	0.0000000
14.200	0.000	3.400	-0.000000000000	-0.000000000000	-0.000000000000	0.000000000000	-0.000000000000	-0.000000000000	-0.0000000	0.0000000	0.0000000	0.0000000	0.0000000	0.0000000	0.0000000
14.300	0.000	3.400	-0.000000000000	-0.000000000000	-0.000000000000	0.000000000000	-0.000000000000	-0.000000000000	-0.0000000	0.0000000	0.0000000	0.0000000	0.0000000	0.0000000	0.0000000
14.400	0.000	3.400	-0.000000000000	-0.000000000000	-0.000000000000	0.000000000000	-0.000000000000	-0.000000000000	-0.0000000	0.0000000	0.0000000	0.0000000	0.0000000	0.0000000	0.0000000
