# Supplementary material for: The Nodal Structure of π‑Orbitals Is Mapped in the Interaction Energy of π‑Stacked Acene Dimers
Source: J Am Chem Soc. 2026 Apr 9;148(15):16151–69. doi: 10.1021/jacs.6c00921 (PMC13107468; doi:10.1021/jacs.6c00921)
Supplement: Supplementary file 1 [file ja6c00921_si_001.zip › data_si/benzene_mopce_y1_xshift.csv]

x(1)	y(2)	z(3)	P2_Exr(4)	P2_Er(5)	P2_Exi(6)	P2_Exr2(7)	P2_Exr3(8)	P2_Exr4(9)	P2_Exrb(10)	sigma_sigma_xr(11)	sigma_pi_xr(12)	pi_pi_xr(13)	S_ab^2(14)	S_ab^2_pipi(15)	S_ab^2_sigpi(16))
0.000	1.000	3.400	0.017884641294	0.046912801247	-0.029028159952	0.052660181570	0.000957896701	-0.008996720876	0.0022914	0.0003909	0.0098326	0.0076607	0.0295761	0.0180376	0.0110013
0.100	1.000	3.400	0.017838728372	0.046810866074	-0.028972137702	0.052544322535	0.000955842136	-0.008977667393	0.0022884	0.0003901	0.0098176	0.0076299	0.0295111	0.0179857	0.0109894
0.200	1.000	3.400	0.017702899059	0.046508950021	-0.028806050962	0.052201307512	0.000949736700	-0.008921237811	0.0022791	0.0003889	0.0097743	0.0075397	0.0293186	0.0178318	0.0109540
0.300	1.000	3.400	0.017482739287	0.046018437850	-0.028535698563	0.051644487560	0.000939754037	-0.008829578056	0.0022638	0.0003849	0.0097031	0.0073933	0.0290055	0.0175822	0.0108958
0.400	1.000	3.400	0.017187097875	0.045357384911	-0.028170287036	0.050895027853	0.000926178948	-0.008706111761	0.0022423	0.0003829	0.0096072	0.0071984	0.0285834	0.0172468	0.0108162
0.500	1.000	3.400	0.016827441157	0.044549226900	-0.027721785742	0.049980381681	0.000909397984	-0.008555320277	0.0022148	0.0003768	0.0094877	0.0069623	0.0280668	0.0168383	0.0107168
0.600	1.000	3.400	0.016417035949	0.043621140154	-0.027204104205	0.048932349715	0.000889882408	-0.008382453666	0.0021814	0.0003702	0.0093492	0.0066961	0.0274729	0.0163718	0.0105996
0.700	1.000	3.400	0.015970034518	0.042602196092	-0.026632161575	0.047784893745	0.000868161937	-0.008193191706	0.0021423	0.0003648	0.0091951	0.0064100	0.0268201	0.0158633	0.0104667
0.800	1.000	3.400	0.015500540435	0.041521465523	-0.026020925088	0.046571889109	0.000844789539	-0.007993278767	0.0020981	0.0003593	0.0090274	0.0061145	0.0261270	0.0153292	0.0103200
0.900	1.000	3.400	0.015021731197	0.040406225156	-0.025384493959	0.045324996832	0.000820300024	-0.007788159789	0.0020491	0.0003518	0.0088509	0.0058193	0.0254112	0.0147850	0.0101613
1.000	1.000	3.400	0.014545103551	0.039280401395	-0.024735297844	0.044071816804	0.000795167352	-0.007582645740	0.0019961	0.0003444	0.0086667	0.0055335	0.0246884	0.0142442	0.0099923
1.100	1.000	3.400	0.014079892375	0.038163358434	-0.024083466060	0.042834450697	0.000769766983	-0.007380635285	0.0019398	0.0003382	0.0084777	0.0052636	0.0239715	0.0137184	0.0098142
1.200	1.000	3.400	0.013632695855	0.037069102629	-0.023436406774	0.041628561973	0.000744349467	-0.007184914844	0.0018811	0.0003320	0.0082865	0.0050150	0.0232700	0.0132157	0.0096281
1.300	1.000	3.400	0.013207320685	0.036005936855	-0.022798616170	0.040462974930	0.000719030015	-0.006997052048	0.0018210	0.0003252	0.0080927	0.0047898	0.0225899	0.0127414	0.0094346
1.400	1.000	3.400	0.012804842671	0.034976560725	-0.022171718054	0.039339809419	0.000693796060	-0.006817388782	0.0017603	0.0003183	0.0078973	0.0045893	0.0219339	0.0122974	0.0092341
1.500	1.000	3.400	0.012423861851	0.033978577935	-0.021554716085	0.038255106168	0.000668531598	-0.006645130510	0.0017001	0.0003132	0.0076996	0.0044115	0.0213011	0.0118825	0.0090268
1.600	1.000	3.400	0.012060917860	0.033005342961	-0.020944425102	0.037199862333	0.000643054088	-0.006478519706	0.0016409	0.0003071	0.0074996	0.0042539	0.0206879	0.0114930	0.0088127
1.700	1.000	3.400	0.011711021473	0.032047057512	-0.020336036039	0.036161369971	0.000617157626	-0.006315074065	0.0015836	0.0003018	0.0072959	0.0041126	0.0200885	0.0111233	0.0085918
1.800	1.000	3.400	0.011368252327	0.031092013544	-0.019723761217	0.035124732927	0.000590655347	-0.006151865322	0.0015285	0.0002969	0.0070879	0.0039824	0.0194958	0.0107661	0.0083640
1.900	1.000	3.400	0.011026371108	0.030127874996	-0.019101503888	0.034074431098	0.000563414721	-0.005985812606	0.0014758	0.0002921	0.0068751	0.0038584	0.0189019	0.0104139	0.0081296
2.000	1.000	3.400	0.010679396866	0.029142894582	-0.018463497717	0.032995805191	0.000535381267	-0.005813964940	0.0014257	0.0002869	0.0066561	0.0037356	0.0182993	0.0100589	0.0078885
2.100	1.000	3.400	0.010322106501	0.028126974593	-0.017804868092	0.031876349662	0.000506588683	-0.005633750684	0.0013778	0.0002820	0.0064294	0.0036095	0.0176810	0.0096941	0.0076412
2.200	1.000	3.400	0.009950423189	0.027072500334	-0.017122077145	0.030706724997	0.000477155949	-0.005443176615	0.0013318	0.0002763	0.0061966	0.0034761	0.0170416	0.0093140	0.0073881
2.300	1.000	3.400	0.009561672767	0.025974899725	-0.016413226958	0.029481430758	0.000447273941	-0.005240965296	0.0012872	0.0002711	0.0059570	0.0033334	0.0163775	0.0089143	0.0071299
2.400	1.000	3.400	0.009154700562	0.024832910144	-0.015678209582	0.028199114837	0.000417185335	-0.005026625775	0.0012432	0.0002650	0.0057090	0.0031794	0.0156871	0.0084929	0.0068673
2.500	1.000	3.400	0.008729854525	0.023648561033	-0.014918706507	0.026862528586	0.000387161797	-0.004800458749	0.0011993	0.0002579	0.0054568	0.0030138	0.0149705	0.0080494	0.0066010
2.600	1.000	3.400	0.008288852178	0.022426905144	-0.014138052966	0.025478168406	0.000357482013	-0.004563502698	0.0011548	0.0002504	0.0051995	0.0028377	0.0142303	0.0075854	0.0063321
2.700	1.000	3.400	0.007834557759	0.021175550279	-0.013340992521	0.024055668636	0.000328413065	-0.004317431759	0.0011089	0.0002439	0.0049383	0.0026518	0.0134704	0.0071038	0.0060613
2.800	1.000	3.400	0.007370701084	0.019904055120	-0.012533354036	0.022607026094	0.000300196541	-0.004064418924	0.0010613	0.0002351	0.0046750	0.0024595	0.0126960	0.0066094	0.0057896
2.900	1.000	3.400	0.006901570791	0.018623256722	-0.011721685931	0.021145742146	0.000273039672	-0.003806979557	0.0010115	0.0002283	0.0044113	0.0022624	0.0119136	0.0061074	0.0055176
3.000	1.000	3.400	0.006431712078	0.017344593758	-0.010912881681	0.019685964175	0.000247111058	-0.003547809981	0.0009593	0.0002185	0.0041483	0.0020643	0.0111299	0.0056039	0.0052462
3.100	1.000	3.400	0.005965653595	0.016079479920	-0.010113826325	0.018241696220	0.000222540041	-0.003289634385	0.0009049	0.0002103	0.0038881	0.0018678	0.0103519	0.0051053	0.0049760
3.200	1.000	3.400	0.005507680823	0.014838768144	-0.009331087321	0.016826130900	0.000199418700	-0.003035070623	0.0008483	0.0002013	0.0036301	0.0016758	0.0095862	0.0046174	0.0047075
3.300	1.000	3.400	0.005061665363	0.013632330626	-0.008570665263	0.015451134404	0.000177805431	-0.002786522145	0.0007899	0.0001921	0.0033784	0.0014910	0.0088390	0.0041461	0.0044413
3.400	1.000	3.400	0.004630952155	0.012468764246	-0.007837812091	0.014126896191	0.000157729314	-0.002546099694	0.0007302	0.0001836	0.0031325	0.0013156	0.0081158	0.0036961	0.0041779
3.500	1.000	3.400	0.004218300540	0.011355217713	-0.007136917173	0.012861737499	0.000139194644	-0.002315573039	0.0006699	0.0001735	0.0028935	0.0011513	0.0074214	0.0032717	0.0039178
3.600	1.000	3.400	0.003825870863	0.010297326723	-0.006471455860	0.011662059481	0.000122185223	-0.002096350237	0.0006094	0.0001640	0.0026620	0.0009995	0.0067593	0.0028758	0.0036617
3.700	1.000	3.400	0.003455246039	0.009299237133	-0.005843991094	0.010532403460	0.000106668176	-0.001889479930	0.0005496	0.0001540	0.0024399	0.0008608	0.0061324	0.0025106	0.0034103
3.800	1.000	3.400	0.003107477048	0.008363693535	-0.005256216487	0.009475592407	0.000092597199	-0.001695671206	0.0004912	0.0001447	0.0022267	0.0007354	0.0055427	0.0021773	0.0031641
3.900	1.000	3.400	0.002783142234	0.007492171046	-0.004709028812	0.008492923530	0.000079915224	-0.001515325317	0.0004347	0.0001355	0.0020236	0.0006235	0.0049912	0.0018761	0.0029242
4.000	1.000	3.400	0.002482412134	0.006685030786	-0.004202618652	0.007584385667	0.000068556597	-0.001348574089	0.0003807	0.0001270	0.0018312	0.0005248	0.0044784	0.0016067	0.0026912
4.100	1.000	3.400	0.002205113789	0.005941683457	-0.003736569668	0.006748880764	0.000058448847	-0.001195320771	0.0003297	0.0001174	0.0016495	0.0004386	0.0040042	0.0013679	0.0024661
4.200	1.000	3.400	0.001950790720	0.005260749787	-0.003309959068	0.005984434848	0.000049514197	-0.001055280208	0.0002821	0.0001076	0.0014787	0.0003639	0.0035678	0.0011580	0.0022497
4.300	1.000	3.400	0.001718756642	0.004640210692	-0.002921454050	0.005288389662	0.000041670918	-0.000928016333	0.0002382	0.0000988	0.0013195	0.0002998	0.0031682	0.0009752	0.0020430
4.400	1.000	3.400	0.001508142449	0.004077543409	-0.002569400961	0.004657570924	0.000034834616	-0.000812975913	0.0001981	0.0000909	0.0011717	0.0002453	0.0028039	0.0008171	0.0018466
4.500	1.000	3.400	0.001317936886	0.003569842376	-0.002251905490	0.004088432597	0.000028919508	-0.000709518221	0.0001620	0.0000816	0.0010355	0.0001992	0.0024734	0.0006815	0.0016613
4.600	1.000	3.400	0.001147021811	0.003113925201	-0.001966903390	0.003577178805	0.000023839704	-0.000616940721	0.0001298	0.0000748	0.0009111	0.0001608	0.0021747	0.0005659	0.0014875
4.700	1.000	3.400	0.000994203010	0.002706424915	-0.001712221905	0.003119866024	0.000019510471	-0.000534501137	0.0001015	0.0000675	0.0007973	0.0001291	0.0019061	0.0004681	0.0013256
4.800	1.000	3.400	0.000858237432	0.002343869949	-0.001485632517	0.002712488473	0.000015849441	-0.000461436309	0.0000770	0.0000606	0.0006943	0.0001024	0.0016653	0.0003857	0.0011759
4.900	1.000	3.400	0.000737857417	0.002022753151	-0.001284895734	0.002351049307	0.000012777719	-0.000396978231	0.0000559	0.0000549	0.0006016	0.0000810	0.0014506	0.0003168	0.0010382
5.000	1.000	3.400	0.000631792279	0.001739590915	-0.001107798636	0.002031619711	0.000010220827	-0.000340367579	0.0000381	0.0000484	0.0005193	0.0000637	0.0012596	0.0002595	0.0009126
5.100	1.000	3.400	0.000538787349	0.001490973191	-0.000952185842	0.001750387439	0.000008109467	-0.000290864951	0.0000233	0.0000434	0.0004453	0.0000496	0.0010906	0.0002119	0.0007986
5.200	1.000	3.400	0.000457620476	0.001273604914	-0.000815984438	0.001503695889	0.000006380055	-0.000247759996	0.0000113	0.0000376	0.0003802	0.0000382	0.0009415	0.0001727	0.0006959
5.300	1.000	3.400	0.000387115906	0.001084339291	-0.000697223385	0.001288074496	0.000004975042	-0.000210378542	0.0000017	0.0000342	0.0003238	0.0000291	0.0008105	0.0001404	0.0006039
5.400	1.000	3.400	0.000326155489	0.000920203344	-0.000594047854	0.001100261098	0.000003843024	-0.000178087872	-0.0000058	0.0000294	0.0002736	0.0000223	0.0006957	0.0001140	0.0005220
5.500	1.000	3.400	0.000273687230	0.000778416202	-0.000504728971	0.000937216904	0.000002938659	-0.000150300268	-0.0000114	0.0000260	0.0002314	0.0000166	0.0005955	0.0000924	0.0004494
5.600	1.000	3.400	0.000228731254	0.000656400709	-0.000427669456	0.000796134778	0.000002222432	-0.000126475001	-0.0000155	0.0000210	0.0001937	0.0000123	0.0005084	0.0000748	0.0003856
5.700	1.000	3.400	0.000190383383	0.000551789060	-0.000361405678	0.000674441604	0.000001660304	-0.000106118957	-0.0000182	0.0000186	0.0001615	0.0000092	0.0004329	0.0000604	0.0003296
5.800	1.000	3.400	0.000157816574	0.000462423248	-0.000304606674	0.000569795628	0.000001223275	-0.000088786107	-0.0000198	0.0000168	0.0001345	0.0000065	0.0003676	0.0000488	0.0002808
5.900	1.000	3.400	0.000130280511	0.000386351187	-0.000256070675	0.000480079681	0.000000886897	-0.000074076046	-0.0000205	0.0000136	0.0001114	0.0000046	0.0003113	0.0000394	0.0002385
6.000	1.000	3.400	0.000107099691	0.000321819369	-0.000214719678	0.000403391216	0.000000630769	-0.000061631817	-0.0000206	0.0000109	0.0000916	0.0000030	0.0002630	0.0000318	0.0002019
6.100	1.000	3.400	0.000087670326	0.000267262900	-0.000179592574	0.000338030020	0.000000438037	-0.000051137222	-0.0000201	0.0000093	0.0000750	0.0000021	0.0002215	0.0000256	0.0001704
6.200	1.000	3.400	0.000071456377	0.000221293682	-0.000149837305	0.000282484419	0.000000294907	-0.000042313812	-0.0000192	0.0000077	0.0000614	0.0000013	0.0001862	0.0000206	0.0001434
6.300	1.000	3.400	0.000057985003	0.000182687424	-0.000124702420	0.000235416630	0.000000190200	-0.000034917700	-0.0000180	0.0000066	0.0000499	0.0000009	0.0001560	0.0000166	0.0001204
6.400	1.000	3.400	0.000046841656	0.000150370068	-0.000103528412	0.000195647857	0.000000114940	-0.000028736332	-0.0000167	0.0000053	0.0000410	0.0000004	0.0001304	0.0000133	0.0001008
6.500	1.000	3.400	0.000037665026	0.000123404091	-0.000085739065	0.000162143546	0.000000061990	-0.000023585319	-0.0000152	0.0000040	0.0000327	0.0000001	0.0001088	0.0000107	0.0000841
6.600	1.000	3.400	0.000030141997	0.000100975047	-0.000070833050	0.000133999149	0.000000025727	-0.000019305386	-0.0000137	0.0000038	0.0000269	-0.0000001	0.0000904	0.0000086	0.0000700
6.700	1.000	3.400	0.000024002716	0.000082378630	-0.000058375914	0.000110426605	0.000000001771	-0.000015759514	-0.0000123	0.0000029	0.0000211	-0.0000002	0.0000750	0.0000069	0.0000582
6.800	1.000	3.400	0.000019015881	0.000067008435	-0.000047992555	0.000090741703	-0.000000013257	-0.000012830278	-0.0000109	0.0000018	0.0000166	-0.0000003	0.0000621	0.0000055	0.0000482
6.900	1.000	3.400	0.000014984293	0.000054344555	-0.000039360262	0.000074352381	-0.000000021936	-0.000010417412	-0.0000096	0.0000015	0.0000126	-0.0000002	0.0000512	0.0000044	0.0000398
7.000	1.000	3.400	0.000011740722	0.000043943059	-0.000032202336	0.000060748015	-0.000000026205	-0.000008435613	-0.0000083	0.0000013	0.0000105	-0.0000004	0.0000421	0.0000035	0.0000328
7.100	1.000	3.400	0.000009144094	0.000035426403	-0.000026282309	0.000049489668	-0.000000027506	-0.000006812550	-0.0000072	0.0000008	0.0000080	-0.0000004	0.0000346	0.0000028	0.0000270
7.200	1.000	3.400	0.000007076023	0.000028474754	-0.000021398731	0.000040201269	-0.000000026894	-0.000005487108	-0.0000062	0.0000003	0.0000065	-0.0000002	0.0000283	0.0000022	0.0000221
7.300	1.000	3.400	0.000005437675	0.000022818201	-0.000017380526	0.000032561693	-0.000000025124	-0.000004407818	-0.0000053	0.0000004	0.0000050	-0.0000002	0.0000231	0.0000018	0.0000181
7.400	1.000	3.400	0.000004146971	0.000018229821	-0.000014082850	0.000026297657	-0.000000022729	-0.000003531484	-0.0000045	0.0000000	0.0000041	-0.0000001	0.0000188	0.0000014	0.0000147
7.500	1.000	3.400	0.000003136091	0.000014519538	-0.000011383447	0.000021177394	-0.000000020071	-0.000002821972	-0.0000038	-0.0000004	0.0000029	-0.0000001	0.0000153	0.0000011	0.0000120
7.600	1.000	3.400	0.000002349284	0.000011528718	-0.000009179434	0.000017005032	-0.000000017390	-0.000002249155	-0.0000032	-0.0000006	0.0000020	-0.0000001	0.0000124	0.0000009	0.0000097
7.700	1.000	3.400	0.000001740960	0.000009125450	-0.000007384491	0.000013615620	-0.000000014835	-0.000001788003	-0.0000027	-0.0000004	0.0000016	-0.0000001	0.0000100	0.0000007	0.0000078
7.800	1.000	3.400	0.000001274022	0.000007200432	-0.000005926410	0.000010870745	-0.000000012493	-0.000001417788	-0.0000022	-0.0000002	0.0000014	-0.0000001	0.0000080	0.0000005	0.0000063
7.900	1.000	3.400	0.000000918445	0.000005663415	-0.000004744971	0.000008654683	-0.000000010404	-0.000001121402	-0.0000019	-0.0000007	0.0000009	-0.0000001	0.0000065	0.0000004	0.0000051
8.000	1.000	3.400	0.000000650048	0.000004440146	-0.000003790098	0.000006871034	-0.000000008580	-0.000000884775	-0.0000015	-0.0000005	0.0000005	0.0000000	0.0000052	0.0000003	0.0000041
8.100	1.000	3.400	0.000000449466	0.000003469743	-0.000003020277	0.000005439787	-0.000000007016	-0.000000696370	-0.0000013	-0.0000004	0.0000007	0.0000000	0.0000041	0.0000003	0.0000033
8.200	1.000	3.400	0.000000301270	0.000002702460	-0.000002401190	0.000004294782	-0.000000005693	-0.000000546762	-0.0000010	-0.0000003	0.0000005	0.0000000	0.0000033	0.0000002	0.0000026
8.300	1.000	3.400	0.000000193238	0.000002097794	-0.000001904556	0.000003381508	-0.000000004588	-0.000000428275	-0.0000009	-0.0000002	0.0000005	0.0000000	0.0000026	0.0000002	0.0000021
8.400	1.000	3.400	0.000000115745	0.000001622879	-0.000001507134	0.000002655222	-0.000000003674	-0.000000334680	-0.0000007	-0.0000001	0.0000001	0.0000000	0.0000021	0.0000001	0.0000016
8.500	1.000	3.400	0.000000061259	0.000001251141	-0.000001189882	0.000002079329	-0.000000002926	-0.000000260936	-0.0000006	-0.0000001	0.0000002	0.0000000	0.0000017	0.0000001	0.0000013
8.600	1.000	3.400	0.000000023922	0.000000961164	-0.000000937242	0.000001624007	-0.000000002317	-0.000000202980	-0.0000005	0.0000000	0.0000000	0.0000000	0.0000013	0.0000001	0.0000010
8.700	1.000	3.400	-0.000000000785	0.000000735757	-0.000000736542	0.000001265044	-0.000000001826	-0.000000157543	-0.0000004	0.0000000	0.0000000	0.0000000	0.0000010	0.0000001	0.0000008
8.800	1.000	3.400	-0.000000016326	0.000000561160	-0.000000577487	0.000000982845	-0.000000001432	-0.000000122008	-0.0000003	0.0000000	-0.0000001	0.0000000	0.0000008	0.0000000	0.0000006
8.900	1.000	3.400	-0.000000025329	0.000000426407	-0.000000451736	0.000000761615	-0.000000001119	-0.000000094283	-0.0000002	0.0000000	-0.0000001	0.0000000	0.0000006	0.0000000	0.0000005
9.000	1.000	3.400	-0.000000029769	0.000000322785	-0.000000352554	0.000000588660	-0.000000000870	-0.000000072703	-0.0000002	0.0000000	-0.0000001	0.0000000	0.0000005	0.0000000	0.0000004
9.100	1.000	3.400	-0.000000031116	0.000000243397	-0.000000274513	0.000000453814	-0.000000000674	-0.000000055943	-0.0000002	0.0000000	-0.0000001	0.0000000	0.0000004	0.0000000	0.0000003
9.200	1.000	3.400	-0.000000030447	0.000000182805	-0.000000213252	0.000000348965	-0.000000000520	-0.000000042957	-0.0000001	0.0000000	-0.0000001	0.0000000	0.0000003	0.0000000	0.0000002
9.300	1.000	3.400	-0.000000028541	0.000000136737	-0.000000165278	0.000000267658	-0.000000000400	-0.000000032918	-0.0000001	0.0000000	-0.0000001	0.0000000	0.0000002	0.0000000	0.0000002
9.400	1.000	3.400	-0.000000025949	0.000000101849	-0.000000127798	0.000000204775	-0.000000000307	-0.000000025173	-0.0000001	0.0000000	0.0000000	0.0000000	0.0000002	0.0000000	0.0000001
9.500	1.000	3.400	-0.000000023052	0.000000075534	-0.000000098586	0.000000156269	-0.000000000235	-0.000000019211	-0.0000001	0.0000000	0.0000000	0.0000000	0.0000001	0.0000000	0.0000001
9.600	1.000	3.400	-0.000000020107	0.000000055766	-0.000000075873	0.000000118951	-0.000000000179	-0.000000014632	-0.0000000	0.0000000	0.0000000	0.0000000	0.0000001	0.0000000	0.0000001
9.700	1.000	3.400	-0.000000017276	0.000000040979	-0.000000058256	0.000000090316	-0.000000000136	-0.000000011122	-0.0000000	0.0000000	0.0000000	0.0000000	0.0000001	0.0000000	0.0000001
9.800	1.000	3.400	-0.000000014657	0.000000029966	-0.000000044623	0.000000068401	-0.000000000103	-0.000000008437	-0.0000000	0.0000000	0.0000000	0.0000000	0.0000001	0.0000000	0.0000000
9.900	1.000	3.400	-0.000000012299	0.000000021800	-0.000000034100	0.000000051672	-0.000000000078	-0.000000006387	-0.0000000	0.0000000	0.0000000	0.0000000	0.0000000	0.0000000	0.0000000
10.000	1.000	3.400	-0.000000010223	0.000000015773	-0.000000025996	0.000000038936	-0.000000000059	-0.000000004826	-0.0000000	0.0000000	0.0000000	0.0000000	0.0000000	0.0000000	0.0000000
10.100	1.000	3.400	-0.000000008425	0.000000011346	-0.000000019771	0.000000029264	-0.000000000044	-0.000000003639	-0.0000000	0.0000000	0.0000000	0.0000000	0.0000000	0.0000000	0.0000000
10.200	1.000	3.400	-0.000000006890	0.000000008111	-0.000000015001	0.000000021939	-0.000000000033	-0.000000002739	-0.0000000	0.0000000	0.0000000	0.0000000	0.0000000	0.0000000	0.0000000
10.300	1.000	3.400	-0.000000005596	0.000000005759	-0.000000011355	0.000000016406	-0.000000000025	-0.000000002057	-0.0000000	0.0000000	0.0000000	0.0000000	0.0000000	0.0000000	0.0000000
10.400	1.000	3.400	-0.000000004517	0.000000004058	-0.000000008575	0.000000012237	-0.000000000018	-0.000000001542	-0.0000000	0.0000000	0.0000000	0.0000000	0.0000000	0.0000000	0.0000000
10.500	1.000	3.400	-0.000000003624	0.000000002836	-0.000000006460	0.000000009104	-0.000000000014	-0.000000001154	-0.0000000	0.0000000	0.0000000	0.0000000	0.0000000	0.0000000	0.0000000
10.600	1.000	3.400	-0.000000002893	0.000000001963	-0.000000004856	0.000000006756	-0.000000000010	-0.000000000862	-0.0000000	0.0000000	0.0000000	0.0000000	0.0000000	0.0000000	0.0000000
10.700	1.000	3.400	-0.000000002298	0.000000001344	-0.000000003641	0.000000005001	-0.000000000007	-0.000000000642	-0.0000000	0.0000000	0.0000000	0.0000000	0.0000000	0.0000000	0.0000000
10.800	1.000	3.400	-0.000000001817	0.000000000908	-0.000000002725	0.000000003692	-0.000000000006	-0.000000000478	-0.0000000	0.0000000	0.0000000	0.0000000	0.0000000	0.0000000	0.0000000
10.900	1.000	3.400	-0.000000001431	0.000000000603	-0.000000002034	0.000000002719	-0.000000000004	-0.000000000355	-0.0000000	0.0000000	0.0000000	0.0000000	0.0000000	0.0000000	0.0000000
11.000	1.000	3.400	-0.000000001123	0.000000000393	-0.000000001515	0.000000001998	-0.000000000003	-0.000000000263	-0.0000000	0.0000000	0.0000000	0.0000000	0.0000000	0.0000000	0.0000000
11.100	1.000	3.400	-0.000000000878	0.000000000249	-0.000000001126	0.000000001464	-0.000000000002	-0.000000000194	-0.0000000	0.0000000	0.0000000	0.0000000	0.0000000	0.0000000	0.0000000
11.200	1.000	3.400	-0.000000000684	0.000000000152	-0.000000000836	0.000000001070	-0.000000000002	-0.000000000143	-0.0000000	0.0000000	0.0000000	0.0000000	0.0000000	0.0000000	0.0000000
11.300	1.000	3.400	-0.000000000532	0.000000000087	-0.000000000619	0.000000000781	-0.000000000001	-0.000000000106	-0.0000000	0.0000000	0.0000000	0.0000000	0.0000000	0.0000000	0.0000000
11.400	1.000	3.400	-0.000000000412	0.000000000045	-0.000000000457	0.000000000568	-0.000000000001	-0.000000000078	-0.0000000	0.0000000	0.0000000	0.0000000	0.0000000	0.0000000	0.0000000
11.500	1.000	3.400	-0.000000000319	0.000000000018	-0.000000000337	0.000000000412	-0.000000000001	-0.000000000057	-0.0000000	0.0000000	0.0000000	0.0000000	0.0000000	0.0000000	0.0000000
11.600	1.000	3.400	-0.000000000246	0.000000000002	-0.000000000249	0.000000000299	-0.000000000000	-0.000000000042	-0.0000000	0.0000000	0.0000000	0.0000000	0.0000000	0.0000000	0.0000000
11.700	1.000	3.400	-0.000000000190	-0.000000000007	-0.000000000183	0.000000000216	-0.000000000000	-0.000000000031	-0.0000000	0.0000000	0.0000000	0.0000000	0.0000000	0.0000000	0.0000000
11.800	1.000	3.400	-0.000000000146	-0.000000000012	-0.000000000134	0.000000000156	-0.000000000000	-0.000000000022	-0.0000000	0.0000000	0.0000000	0.0000000	0.0000000	0.0000000	0.0000000
11.900	1.000	3.400	-0.000000000113	-0.000000000014	-0.000000000099	0.000000000112	-0.000000000000	-0.000000000016	-0.0000000	0.0000000	0.0000000	0.0000000	0.0000000	0.0000000	0.0000000
12.000	1.000	3.400	-0.000000000087	-0.000000000014	-0.000000000072	0.000000000081	-0.000000000000	-0.000000000012	-0.0000000	0.0000000	0.0000000	0.0000000	0.0000000	0.0000000	0.0000000
12.100	1.000	3.400	-0.000000000067	-0.000000000014	-0.000000000053	0.000000000058	-0.000000000000	-0.000000000009	-0.0000000	0.0000000	0.0000000	0.0000000	0.0000000	0.0000000	0.0000000
12.200	1.000	3.400	-0.000000000051	-0.000000000012	-0.000000000039	0.000000000042	-0.000000000000	-0.000000000006	-0.0000000	0.0000000	0.0000000	0.0000000	0.0000000	0.0000000	0.0000000
12.300	1.000	3.400	-0.000000000039	-0.000000000011	-0.000000000028	0.000000000030	-0.000000000000	-0.000000000005	-0.0000000	0.0000000	0.0000000	0.0000000	0.0000000	0.0000000	0.0000000
12.400	1.000	3.400	-0.000000000030	-0.000000000009	-0.000000000021	0.000000000021	-0.000000000000	-0.000000000003	-0.0000000	0.0000000	0.0000000	0.0000000	0.0000000	0.0000000	0.0000000
12.500	1.000	3.400	-0.000000000023	-0.000000000008	-0.000000000015	0.000000000015	-0.000000000000	-0.000000000002	-0.0000000	0.0000000	0.0000000	0.0000000	0.0000000	0.0000000	0.0000000
12.600	1.000	3.400	-0.000000000018	-0.000000000007	-0.000000000011	0.000000000011	-0.000000000000	-0.000000000002	-0.0000000	0.0000000	0.0000000	0.0000000	0.0000000	0.0000000	0.0000000
12.700	1.000	3.400	-0.000000000014	-0.000000000006	-0.000000000008	0.000000000008	-0.000000000000	-0.000000000001	-0.0000000	0.0000000	0.0000000	0.0000000	0.0000000	0.0000000	0.0000000
12.800	1.000	3.400	-0.000000000011	-0.000000000005	-0.000000000006	0.000000000006	-0.000000000000	-0.000000000001	-0.0000000	0.0000000	0.0000000	0.0000000	0.0000000	0.0000000	0.0000000
12.900	1.000	3.400	-0.000000000008	-0.000000000004	-0.000000000004	0.000000000004	-0.000000000000	-0.000000000001	-0.0000000	0.0000000	0.0000000	0.0000000	0.0000000	0.0000000	0.0000000
13.000	1.000	3.400	-0.000000000006	-0.000000000003	-0.000000000003	0.000000000003	-0.000000000000	-0.000000000001	-0.0000000	0.0000000	0.0000000	0.0000000	0.0000000	0.0000000	0.0000000
13.100	1.000	3.400	-0.000000000005	-0.000000000002	-0.000000000002	0.000000000002	-0.000000000000	-0.000000000000	-0.0000000	0.0000000	0.0000000	0.0000000	0.0000000	0.0000000	0.0000000
13.200	1.000	3.400	-0.000000000004	-0.000000000002	-0.000000000002	0.000000000001	-0.000000000000	-0.000000000000	-0.0000000	0.0000000	0.0000000	0.0000000	0.0000000	0.0000000	0.0000000
13.300	1.000	3.400	-0.000000000003	-0.000000000002	-0.000000000001	0.000000000001	-0.000000000000	-0.000000000000	-0.0000000	0.0000000	0.0000000	0.0000000	0.0000000	0.0000000	0.0000000
13.400	1.000	3.400	-0.000000000002	-0.000000000001	-0.000000000001	0.000000000001	-0.000000000000	-0.000000000000	-0.0000000	0.0000000	0.0000000	0.0000000	0.0000000	0.0000000	0.0000000
13.500	1.000	3.400	-0.000000000002	-0.000000000001	-0.000000000001	0.000000000001	-0.000000000000	-0.000000000000	-0.0000000	0.0000000	0.0000000	0.0000000	0.0000000	0.0000000	0.0000000
13.600	1.000	3.400	-0.000000000001	-0.000000000001	-0.000000000001	0.000000000000	-0.000000000000	-0.000000000000	-0.0000000	0.0000000	0.0000000	0.0000000	0.0000000	0.0000000	0.0000000
13.700	1.000	3.400	-0.000000000001	-0.000000000001	-0.000000000000	0.000000000000	-0.000000000000	-0.000000000000	-0.0000000	0.0000000	0.0000000	0.0000000	0.0000000	0.0000000	0.0000000
13.800	1.000	3.400	-0.000000000001	-0.000000000000	-0.000000000000	0.000000000000	-0.000000000000	-0.000000000000	-0.0000000	0.0000000	0.0000000	0.0000000	0.0000000	0.0000000	0.0000000
13.900	1.000	3.400	-0.000000000001	-0.000000000000	-0.000000000000	0.000000000000	-0.000000000000	-0.000000000000	-0.0000000	0.0000000	0.0000000	0.0000000	0.0000000	0.0000000	0.0000000
14.000	1.000	3.400	-0.000000000000	-0.000000000000	-0.000000000000	0.000000000000	-0.000000000000	-0.000000000000	-0.0000000	0.0000000	0.0000000	0.0000000	0.0000000	0.0000000	0.0000000
14.100	1.000	3.400	-0.000000000000	-0.000000000000	-0.000000000000	0.000000000000	-0.000000000000	-0.000000000000	-0.0000000	0.0000000	0.0000000	0.0000000	0.0000000	0.0000000	0.0000000
14.200	1.000	3.400	-0.000000000000	-0.000000000000	-0.000000000000	0.000000000000	-0.000000000000	-0.000000000000	-0.0000000	0.0000000	0.0000000	0.0000000	0.0000000	0.0000000	0.0000000
14.300	1.000	3.400	-0.000000000000	-0.000000000000	-0.000000000000	0.000000000000	-0.000000000000	-0.000000000000	-0.0000000	0.0000000	0.0000000	0.0000000	0.0000000	0.0000000	0.0000000
14.400	1.000	3.400	-0.000000000000	-0.000000000000	-0.000000000000	0.000000000000	-0.000000000000	-0.000000000000	-0.0000000	0.0000000	0.0000000	0.0000000	0.0000000	0.0000000	0.0000000
14.500	1.000	3.400	-0.000000000000	-0.000000000000	-0.000000000000	0.000000000000	-0.000000000000	-0.000000000000	-0.0000000	0.0000000	0.0000000	0.0000000	0.0000000	0.0000000	0.0000000
14.600	1.000	3.400	-0.000000000000	-0.000000000000	-0.000000000000	0.000000000000	-0.000000000000	-0.000000000000	-0.0000000	0.0000000	0.0000000	0.0000000	0.0000000	0.0000000	0.0000000
14.700	1.000	3.400	-0.000000000000	-0.000000000000	-0.000000000000	0.000000000000	-0.000000000000	-0.000000000000	-0.0000000	0.0000000	0.0000000	0.0000000	0.0000000	0.0000000	0.0000000
14.800	1.000	3.400	-0.000000000000	-0.000000000000	-0.000000000000	0.000000000000	-0.000000000000	-0.000000000000	-0.0000000	0.0000000	0.0000000	0.0000000	0.0000000	0.0000000	0.0000000
14.900	1.000	3.400	-0.000000000000	-0.000000000000	-0.000000000000	0.000000000000	-0.000000000000	-0.000000000000	-0.0000000	0.0000000	0.0000000	0.0000000	0.0000000	0.0000000	0.0000000
15.000	1.000	3.400	-0.000000000000	-0.000000000000	-0.000000000000	0.000000000000	-0.000000000000	-0.000000000000	-0.0000000	0.0000000	0.0000000	0.0000000	0.0000000	0.0000000	0.0000000
