# Supplementary material for: The Nodal Structure of π‑Orbitals Is Mapped in the Interaction Energy of π‑Stacked Acene Dimers
Source: J Am Chem Soc. 2026 Apr 9;148(15):16151–69. doi: 10.1021/jacs.6c00921 (PMC13107468; doi:10.1021/jacs.6c00921)
Supplement: Supplementary file 1 [file ja6c00921_si_001.zip › data_si/benzene_mopce_yshift.csv]

x(1)	y(2)	z(3)	P2_Exr(4)	P2_Er(5)	P2_Exi(6)	P2_Exr2(7)	P2_Exr3(8)	P2_Exr4(9)	P2_Exrb(10)	sigma_sigma_xr(11)	sigma_pi_xr(12)	pi_pi_xr(13)	S_ab^2(14)	S_ab^2_pipi(15)	S_ab^2_sigpi(16))
0.000	0.000	3.400	0.024260661208	0.060509210319	-0.036248549111	0.068209196565	0.001222839718	-0.011493292248	0.0025705	0.0005062	0.0114838	0.0122710	0.0382061	0.0253917	0.0120812
0.000	0.100	3.400	0.024172860211	0.060327052023	-0.036154191812	0.067999948344	0.001219579566	-0.011460705297	0.0025682	0.0005043	0.0114641	0.0122052	0.0380914	0.0252913	0.0120699
0.000	0.200	3.400	0.023913084602	0.059787448421	-0.035874363820	0.067380170171	0.001209868265	-0.011363998458	0.0025614	0.0004988	0.0114032	0.0120114	0.0377516	0.0249941	0.0120360
0.000	0.300	3.400	0.023491955134	0.058910554238	-0.035418599104	0.066373242637	0.001193917888	-0.011206295063	0.0025497	0.0004900	0.0113042	0.0116976	0.0371989	0.0245118	0.0119797
0.000	0.400	3.400	0.022926328699	0.057728472790	-0.034802144091	0.065016448521	0.001172094707	-0.010992669248	0.0025326	0.0004778	0.0111694	0.0112780	0.0364528	0.0238628	0.0119012
0.000	0.500	3.400	0.022238122182	0.056283167656	-0.034045045474	0.063358596958	0.001144930378	-0.010729942012	0.0025096	0.0004653	0.0110022	0.0107705	0.0355392	0.0230716	0.0118010
0.000	0.600	3.400	0.021452833387	0.054623807272	-0.033170973884	0.061456982890	0.001113124157	-0.010426386931	0.0024801	0.0004509	0.0108074	0.0101951	0.0344881	0.0221665	0.0116796
0.000	0.700	3.400	0.020597898164	0.052803770358	-0.032205872194	0.059373929485	0.001077527999	-0.010091346434	0.0024437	0.0004353	0.0105882	0.0095748	0.0333327	0.0211791	0.0115378
0.000	0.800	3.400	0.019701028205	0.050877555396	-0.031176527191	0.057173183969	0.001039109885	-0.009734769804	0.0024000	0.0004195	0.0103488	0.0089317	0.0321072	0.0201414	0.0113767
0.000	0.900	3.400	0.018788662562	0.048897827123	-0.030109164560	0.054916433689	0.000998895847	-0.009366696601	0.0023492	0.0004045	0.0100958	0.0082875	0.0308447	0.0190847	0.0111974
0.000	1.000	3.400	0.017884641294	0.046912801247	-0.029028159952	0.052660181570	0.000957896701	-0.008996720876	0.0022914	0.0003909	0.0098326	0.0076607	0.0295761	0.0180376	0.0110013
0.000	1.100	3.400	0.017009176968	0.044964121711	-0.027954944743	0.050453173735	0.000917029761	-0.008633479309	0.0022274	0.0003774	0.0095627	0.0070678	0.0283283	0.0170253	0.0107902
0.000	1.200	3.400	0.016178164298	0.043085330068	-0.026907165770	0.048334513300	0.000877047817	-0.008284208060	0.0021580	0.0003657	0.0092902	0.0065215	0.0271235	0.0160676	0.0105655
0.000	1.300	3.400	0.015402834837	0.041300970839	-0.025898136003	0.046332530553	0.000838486886	-0.007954407914	0.0020844	0.0003558	0.0090179	0.0060295	0.0259782	0.0151793	0.0103294
0.000	1.400	3.400	0.014689735711	0.039626325604	-0.024936589893	0.044464417245	0.000801640910	-0.007647646069	0.0020079	0.0003460	0.0087474	0.0055964	0.0249034	0.0143691	0.0100838
0.000	1.500	3.400	0.014040990695	0.038067725762	-0.024026735067	0.042736577045	0.000766566667	-0.007365507668	0.0019301	0.0003359	0.0084821	0.0052230	0.0239041	0.0136401	0.0098307
0.000	1.600	3.400	0.013454788845	0.036623361412	-0.023168572567	0.041145598997	0.000733116718	-0.007107693713	0.0018523	0.0003277	0.0082209	0.0049060	0.0229803	0.0129905	0.0095720
0.000	1.700	3.400	0.012926039746	0.035284481932	-0.022358442187	0.039679728171	0.000700993594	-0.006872246942	0.0017760	0.0003203	0.0079652	0.0046403	0.0221274	0.0124135	0.0093098
0.000	1.800	3.400	0.012447133685	0.034036872011	-0.021589738326	0.038320688120	0.000669815441	-0.006655875863	0.0017022	0.0003130	0.0077151	0.0044185	0.0213369	0.0118993	0.0090459
0.000	1.900	3.400	0.012008748456	0.032862483856	-0.020853735400	0.037045702640	0.000639182462	-0.006454340590	0.0016319	0.0003067	0.0074706	0.0042313	0.0205980	0.0114353	0.0087820
0.000	2.000	3.400	0.011600650410	0.031741110599	-0.020140460189	0.035829568261	0.000608734701	-0.006262862647	0.0015657	0.0003005	0.0072298	0.0040698	0.0198981	0.0110078	0.0085195
0.000	2.100	3.400	0.011212444993	0.030651996200	-0.019439551206	0.034646641997	0.000578194402	-0.006076523895	0.0015037	0.0002956	0.0069924	0.0039247	0.0192241	0.0106027	0.0082592
0.000	2.200	3.400	0.010834240490	0.029575292116	-0.018741051626	0.033472629058	0.000547389771	-0.005890625927	0.0014459	0.0002896	0.0067569	0.0037869	0.0185632	0.0102069	0.0080021
0.000	2.300	3.400	0.010457197753	0.028493289540	-0.018036091787	0.032286080489	0.000516260417	-0.005700989261	0.0013919	0.0002847	0.0065229	0.0036498	0.0179038	0.0098088	0.0077482
0.000	2.400	3.400	0.010073948045	0.027391376910	-0.017317428865	0.031069538909	0.000484847646	-0.005504180027	0.0013412	0.0002799	0.0062872	0.0035072	0.0172361	0.0093989	0.0074974
0.000	2.500	3.400	0.009678870474	0.026258694535	-0.016579824061	0.029810299839	0.000453274480	-0.005297659592	0.0012928	0.0002736	0.0060491	0.0033548	0.0165523	0.0089707	0.0072488
0.000	2.600	3.400	0.009268229618	0.025088480185	-0.015820250567	0.028500784552	0.000421720785	-0.005079858897	0.0012458	0.0002683	0.0058087	0.0031908	0.0158475	0.0085201	0.0070014
0.000	2.700	3.400	0.008840182370	0.023878120058	-0.015037937688	0.027138546348	0.000390398324	-0.004850184118	0.0011994	0.0002625	0.0055636	0.0030140	0.0151189	0.0080462	0.0067537
0.000	2.800	3.400	0.008394670204	0.022628937254	-0.014234267050	0.025725953993	0.000359529264	-0.004608963409	0.0011524	0.0002560	0.0053132	0.0028252	0.0143664	0.0075504	0.0065042
0.000	2.900	3.400	0.007933218651	0.021345763682	-0.013412545032	0.024269612659	0.000329330053	-0.004357346378	0.0011042	0.0002487	0.0050571	0.0026269	0.0135922	0.0070364	0.0062511
0.000	3.000	3.400	0.007458669223	0.020036350368	-0.012577681145	0.022779593185	0.000300001057	-0.004097168750	0.0010539	0.0002418	0.0047956	0.0024209	0.0128001	0.0065096	0.0059930
0.000	3.100	3.400	0.006974870286	0.018710675038	-0.011735804753	0.021268544645	0.000271721201	-0.003830794666	0.0010012	0.0002338	0.0045295	0.0022113	0.0119956	0.0059765	0.0057287
0.000	3.200	3.400	0.006486352444	0.017380204918	-0.010893852473	0.019750763321	0.000244646199	-0.003560948525	0.0009457	0.0002260	0.0042583	0.0020018	0.0111853	0.0054444	0.0054573
0.000	3.300	3.400	0.005998011227	0.016057167378	-0.010059156151	0.018241283989	0.000218908779	-0.003290547208	0.0008875	0.0002186	0.0039842	0.0017953	0.0103762	0.0049206	0.0051787
0.000	3.400	3.400	0.005514815664	0.014753872592	-0.009239056928	0.016755048289	0.000194619567	-0.003022542111	0.0008267	0.0002101	0.0037097	0.0015956	0.0095758	0.0044118	0.0048932
0.000	3.500	3.400	0.005041556415	0.013482121767	-0.008440565352	0.015306191142	0.000171867726	-0.002759778653	0.0007638	0.0002023	0.0034343	0.0014051	0.0087910	0.0039245	0.0046017
0.000	3.600	3.400	0.004582641918	0.012252723187	-0.007670081269	0.013907471432	0.000150720946	-0.002504878886	0.0006994	0.0001934	0.0031620	0.0012261	0.0080288	0.0034638	0.0043059
0.000	3.700	3.400	0.004141946217	0.011075127243	-0.006933181026	0.012569858757	0.000131224857	-0.002260150753	0.0006342	0.0001856	0.0028949	0.0010608	0.0072950	0.0030337	0.0040076
0.000	3.800	3.400	0.003722707968	0.009957181838	-0.006234473870	0.011302275229	0.000113402185	-0.002027525327	0.0005690	0.0001776	0.0026356	0.0009100	0.0065947	0.0026373	0.0037095
0.000	3.900	3.400	0.003327476894	0.008905001487	-0.005577524594	0.010111480892	0.000097252095	-0.001808521472	0.0005048	0.0001695	0.0023845	0.0007739	0.0059321	0.0022760	0.0034139
0.000	4.000	3.400	0.002958101721	0.007922937527	-0.004964835806	0.009002083709	0.000082750172	-0.001604235628	0.0004423	0.0001602	0.0021449	0.0006529	0.0053101	0.0019506	0.0031237
0.000	4.100	3.400	0.002615752306	0.007013632965	-0.004397880659	0.007976650468	0.000069849283	-0.001415353209	0.0003825	0.0001519	0.0019180	0.0005462	0.0047309	0.0016606	0.0028415
0.000	4.200	3.400	0.002300968159	0.006178143666	-0.003877175507	0.007035893030	0.000058481466	-0.001242177292	0.0003259	0.0001431	0.0017049	0.0004535	0.0041955	0.0014047	0.0025698
0.000	4.300	3.400	0.002013725670	0.005416107263	-0.003402381593	0.006178904758	0.000048560744	-0.001084669905	0.0002733	0.0001338	0.0015066	0.0003739	0.0037041	0.0011812	0.0023107
0.000	4.400	3.400	0.001753516981	0.004725942276	-0.002972425295	0.005403424193	0.000039986689	-0.000942501359	0.0002250	0.0001241	0.0013238	0.0003057	0.0032562	0.0009877	0.0020659
0.000	4.500	3.400	0.001519434280	0.004105061814	-0.002585627534	0.004706106357	0.000032648419	-0.000815103414	0.0001814	0.0001144	0.0011564	0.0002484	0.0028505	0.0008215	0.0018369
0.000	4.600	3.400	0.001310254401	0.003550088785	-0.002239834384	0.004082786142	0.000026428740	-0.000701722746	0.0001426	0.0001046	0.0010044	0.0002001	0.0024853	0.0006800	0.0016245
0.000	4.700	3.400	0.001124519710	0.003057062253	-0.001932542543	0.003528722328	0.000021208118	-0.000601471905	0.0001086	0.0000960	0.0008685	0.0001601	0.0021585	0.0005604	0.0014293
0.000	4.800	3.400	0.000960612369	0.002621627370	-0.001661015001	0.003038814712	0.000016868266	-0.000513375756	0.0000793	0.0000863	0.0007471	0.0001275	0.0018676	0.0004600	0.0012514
0.000	4.900	3.400	0.000816820081	0.002239203876	-0.001422383794	0.002607790292	0.000013295169	-0.000436412141	0.0000545	0.0000772	0.0006389	0.0001006	0.0016101	0.0003763	0.0010904
0.000	5.000	3.400	0.000691392301	0.001905130409	-0.001213738108	0.002230357189	0.000010381456	-0.000369546109	0.0000339	0.0000690	0.0005445	0.0000790	0.0013833	0.0003068	0.0009459
0.000	5.100	3.400	0.000582586641	0.001614783772	-0.001032197131	0.001901327170	0.000008028110	-0.000311757627	0.0000172	0.0000599	0.0004612	0.0000613	0.0011844	0.0002494	0.0008171
0.000	5.200	3.400	0.000488705760	0.001363673725	-0.000874967965	0.001615709088	0.000006145536	-0.000262063032	0.0000039	0.0000523	0.0003892	0.0000474	0.0010108	0.0002023	0.0007031
0.000	5.300	3.400	0.000408125424	0.001147514965	-0.000739389541	0.001368776455	0.000004654062	-0.000219530785	-0.0000064	0.0000446	0.0003265	0.0000363	0.0008599	0.0001638	0.0006026
0.000	5.400	3.400	0.000339314702	0.000962278622	-0.000622963920	0.001156112807	0.000003483976	-0.000183292207	-0.0000140	0.0000385	0.0002729	0.0000273	0.0007294	0.0001323	0.0005147
0.000	5.500	3.400	0.000280849382	0.000804225976	-0.000523376594	0.000973638603	0.000002575185	-0.000152547986	-0.0000194	0.0000321	0.0002273	0.0000205	0.0006168	0.0001068	0.0004382
0.000	5.600	3.400	0.000231419702	0.000669927228	-0.000438507526	0.000817623231	0.000001876609	-0.000126571202	-0.0000230	0.0000272	0.0001881	0.0000151	0.0005202	0.0000861	0.0003719
0.000	5.700	3.400	0.000189833498	0.000556268113	-0.000366434615	0.000684685366	0.000001345405	-0.000104707621	-0.0000251	0.0000235	0.0001556	0.0000110	0.0004374	0.0000693	0.0003147
0.000	5.800	3.400	0.000155015719	0.000460446920	-0.000305431201	0.000571784535	0.000000946085	-0.000086373901	-0.0000259	0.0000188	0.0001285	0.0000079	0.0003669	0.0000558	0.0002655
0.000	5.900	3.400	0.000126005200	0.000379964253	-0.000253959053	0.000476206312	0.000000649604	-0.000071054286	-0.0000258	0.0000146	0.0001054	0.0000057	0.0003069	0.0000449	0.0002234
0.000	6.000	3.400	0.000101949420	0.000312607545	-0.000210658125	0.000395543143	0.000000432467	-0.000058296275	-0.0000251	0.0000121	0.0000854	0.0000038	0.0002560	0.0000361	0.0001875
0.000	6.100	3.400	0.000082097860	0.000256432024	-0.000174334164	0.000327672432	0.000000275881	-0.000047705653	-0.0000238	0.0000099	0.0000695	0.0000025	0.0002131	0.0000290	0.0001570
0.000	6.200	3.400	0.000065794484	0.000209739545	-0.000143945060	0.000270733156	0.000000164978	-0.000038941211	-0.0000222	0.0000078	0.0000560	0.0000015	0.0001769	0.0000233	0.0001311
0.000	6.300	3.400	0.000052469727	0.000171056387	-0.000118586660	0.000223102022	0.000000088122	-0.000031709388	-0.0000204	0.0000058	0.0000452	0.0000008	0.0001465	0.0000187	0.0001092
0.000	6.400	3.400	0.000041632325	0.000139110925	-0.000097478600	0.000183369892	0.000000036309	-0.000025759020	-0.0000185	0.0000046	0.0000366	0.0000004	0.0001211	0.0000150	0.0000908
0.000	6.500	3.400	0.000032861227	0.000112811798	-0.000079950571	0.000150319037	0.000000002646	-0.000020876330	-0.0000166	0.0000037	0.0000293	0.0000002	0.0000998	0.0000120	0.0000752
0.000	6.600	3.400	0.000025797779	0.000091227090	-0.000065429312	0.000122901591	-0.000000018085	-0.000016880235	-0.0000148	0.0000027	0.0000237	0.0000001	0.0000821	0.0000096	0.0000622
0.000	6.700	3.400	0.000020138301	0.000073564810	-0.000053426509	0.000100219465	-0.000000029783	-0.000013618038	-0.0000130	0.0000018	0.0000190	-0.0000001	0.0000673	0.0000077	0.0000513
0.000	6.800	3.400	0.000015627177	0.000059154906	-0.000043527729	0.000081505844	-0.000000035328	-0.000010961513	-0.0000114	0.0000012	0.0000151	-0.0000003	0.0000551	0.0000062	0.0000422
0.000	6.900	3.400	0.000012050475	0.000047432895	-0.000035382419	0.000066108362	-0.000000036816	-0.000008803407	-0.0000098	0.0000007	0.0000119	-0.0000003	0.0000450	0.0000049	0.0000347
0.000	7.000	3.400	0.000009230172	0.000037925141	-0.000028694970	0.000053473919	-0.000000035747	-0.000007054338	-0.0000085	0.0000004	0.0000093	-0.0000002	0.0000367	0.0000039	0.0000284
0.000	7.100	3.400	0.000007018944	0.000030235759	-0.000023216814	0.000043135120	-0.000000033177	-0.000005640069	-0.0000072	-0.0000004	0.0000072	-0.0000004	0.0000298	0.0000031	0.0000232
0.000	7.200	3.400	0.000005295554	0.000024035053	-0.000018739499	0.000034698249	-0.000000029831	-0.000004499142	-0.0000061	-0.0000004	0.0000055	-0.0000004	0.0000241	0.0000025	0.0000189
0.000	7.300	3.400	0.000003960772	0.000019049416	-0.000015088644	0.000027832672	-0.000000026193	-0.000003580834	-0.0000052	-0.0000007	0.0000044	-0.0000002	0.0000195	0.0000020	0.0000153
0.000	7.400	3.400	0.000002933830	0.000015052550	-0.000012118720	0.000022261564	-0.000000022575	-0.000002843396	-0.0000043	-0.0000008	0.0000032	-0.0000001	0.0000158	0.0000016	0.0000124
0.000	7.500	3.400	0.000002149343	0.000011857898	-0.000009708555	0.000017753839	-0.000000019163	-0.000002252564	-0.0000036	-0.0000006	0.0000024	-0.0000001	0.0000127	0.0000012	0.0000100
0.000	7.600	3.400	0.000001554675	0.000009312153	-0.000007757478	0.000014117152	-0.000000016061	-0.000001780287	-0.0000030	-0.0000003	0.0000016	-0.0000001	0.0000102	0.0000010	0.0000080
0.000	7.700	3.400	0.000001107685	0.000007289728	-0.000006182042	0.000011191874	-0.000000013316	-0.000001403657	-0.0000025	-0.0000005	0.0000012	-0.0000001	0.0000082	0.0000008	0.0000064
0.000	7.800	3.400	0.000000774831	0.000005688058	-0.000004913227	0.000008845913	-0.000000010934	-0.000001104016	-0.0000020	-0.0000003	0.0000007	-0.0000001	0.0000065	0.0000006	0.0000052
0.000	7.900	3.400	0.000000529568	0.000004423640	-0.000003894073	0.000006970287	-0.000000008903	-0.000000866198	-0.0000017	-0.0000002	0.0000007	-0.0000001	0.0000052	0.0000005	0.0000041
0.000	8.000	3.400	0.000000351015	0.000003428699	-0.000003077684	0.000005475348	-0.000000007194	-0.000000677909	-0.0000014	-0.0000003	0.0000006	0.0000000	0.0000041	0.0000004	0.0000033
