# Supplementary material for: The Nodal Structure of π‑Orbitals Is Mapped in the Interaction Energy of π‑Stacked Acene Dimers
Source: J Am Chem Soc. 2026 Apr 9;148(15):16151–69. doi: 10.1021/jacs.6c00921 (PMC13107468; doi:10.1021/jacs.6c00921)
Supplement: Supplementary file 1 [file ja6c00921_si_001.zip › data_si/benzene_sapt_2D.csv]

#x(A)	y(A)	Etot(Eh)	Eel(Eh)	Exr(Eh)	Eind(Eh)	Edsp(Eh)
0.0	0.0	0.001082750830	-0.005660997379	0.023694690028	-0.000918630366	-0.016032311454
0.0	0.1	0.001019385073	-0.005650219799	0.023618089462	-0.000927774065	-0.016020710525
0.0	0.2	0.000833574864	-0.005617962697	0.023391037308	-0.000954549929	-0.015984949818
0.0	0.3	0.000537407384	-0.005564592466	0.023021686087	-0.000997068281	-0.015922617956
0.0	0.4	0.000148959183	-0.005491009510	0.022523286066	-0.001052405768	-0.015830911605
0.0	0.5	-0.000309947793	-0.005398890002	0.021913320412	-0.001116724193	-0.015707654010
0.0	0.6	-0.000815732383	-0.005290711391	0.021212537038	-0.001185686670	-0.015551871360
0.0	0.7	-0.001344734401	-0.005169639727	0.020443624203	-0.001254824827	-0.015363894050
0.0	0.8	-0.001874549708	-0.005039286421	0.019629813949	-0.001319906717	-0.015145170518
0.0	0.9	-0.002385100437	-0.004903426850	0.018793559603	-0.001377254529	-0.014897978661
0.0	1.0	-0.002859471946	-0.004765706370	0.017955282257	-0.001423907949	-0.014625139883
0.0	1.1	-0.003284493831	-0.004629437686	0.017132559367	-0.001457835131	-0.014329780381
0.0	1.2	-0.003651041853	-0.004497400476	0.016339402055	-0.001477908410	-0.014015135022
0.0	1.3	-0.003954034867	-0.004371695474	0.015585934039	-0.001483884658	-0.013684388774
0.0	1.4	-0.004192199405	-0.004253683362	0.014878341969	-0.001476312635	-0.013340545376
0.0	1.5	-0.004367590136	-0.004143956364	0.014219087053	-0.001456399916	-0.012986320910
0.0	1.6	-0.004484954229	-0.004042373252	0.013607333790	-0.001425849552	-0.012624065215
0.0	1.7	-0.004551020049	-0.003948160044	0.013039535732	-0.001386677587	-0.012255718150
0.0	1.8	-0.004573733888	-0.003860007850	0.012510104287	-0.001341026215	-0.011882804109
0.0	1.9	-0.004561564984	-0.003776219250	0.012012185859	-0.001291070043	-0.011506461550
0.0	2.0	-0.004522860992	-0.003694916305	0.011538313277	-0.001238745092	-0.011127512872
0.0	2.1	-0.004465342772	-0.003614177929	0.011081093041	-0.001185706928	-0.010746550956
0.0	2.2	-0.004395726367	-0.003532200990	0.010633742853	-0.001133232158	-0.010364036072
0.0	2.3	-0.004319498066	-0.003447437573	0.010190508857	-0.001082181624	-0.009980387726
0.0	2.4	-0.004240805507	-0.003358672397	0.009746939667	-0.001033010682	-0.009596062095
0.0	2.5	-0.004162516031	-0.003265106535	0.009300016930	-0.000985817746	-0.009211608680
0.0	2.6	-0.004086338124	-0.003166364689	0.008848154750	-0.000940423945	-0.008827704239
0.0	2.7	-0.004013022422	-0.003062476854	0.008391090267	-0.000896470975	-0.008445164860
0.0	2.8	-0.003942611143	-0.002953846482	0.007929694035	-0.000853520204	-0.008064938492
0.0	2.9	-0.003874670639	-0.002841177432	0.007465731158	-0.000811142806	-0.007688081559
0.0	3.0	-0.003808502235	-0.002725391603	0.007001602923	-0.000768989877	-0.007315723678
0.0	3.1	-0.003743305006	-0.002607539770	0.006540094595	-0.000726834973	-0.006949024858
0.0	3.2	-0.003678297242	-0.002488721733	0.006084149158	-0.000684594559	-0.006589130109
0.0	3.3	-0.003612784414	-0.002370016915	0.005636679946	-0.000642320965	-0.006237126480
0.0	3.4	-0.003546183063	-0.002252422991	0.005200428139	-0.000600181483	-0.005894006727
0.0	3.5	-0.003478023251	-0.002136820972	0.004777865145	-0.000558424340	-0.005560643083
0.0	3.6	-0.003407934291	-0.002023953199	0.004371135058	-0.000517343862	-0.005237772288
0.0	3.7	-0.003335617241	-0.001914408881	0.003982029605	-0.000477246404	-0.004925991562
0.0	3.8	-0.003260847269	-0.001808648122	0.003611986645	-0.000438422267	-0.004625763526
0.0	3.9	-0.003183429877	-0.001706979638	0.003262103779	-0.000401126915	-0.004337427102
0.0	4.0	-0.003103235929	-0.001609615540	0.002933159934	-0.000365568748	-0.004061211575
0.0	4.1	-0.003020167659	-0.001516652052	0.002625639934	-0.000331904327	-0.003797251214
0.0	4.2	-0.002934194278	-0.001428114027	0.002339759043	-0.000300240461	-0.003545598833
0.0	4.3	-0.002845341163	-0.001343953164	0.002075486331	-0.000270637040	-0.003306237290
0.0	4.4	-0.002753712330	-0.001264075902	0.001832566889	-0.000243114629	-0.003079088688
0.0	4.5	-0.002659483957	-0.001188346344	0.001610543570	-0.000217659814	-0.002864021368
0.0	4.6	-0.002562912498	-0.001116603638	0.001408779107	-0.000194232858	-0.002660855109
0.0	4.7	-0.002464329779	-0.001048670434	0.001226479205	-0.000172773540	-0.002469365009
0.0	4.8	-0.002364132673	-0.000984360027	0.001062716847	-0.000153204946	-0.002289284548
0.0	4.9	-0.002262773786	-0.000923483757	0.000916457656	-0.000135439353	-0.002120308332
0.0	5.0	-0.002160740885	-0.000865852316	0.000786585799	-0.000119379461	-0.001962094907
0.0	5.1	-0.002058549112	-0.000811285986	0.000671929753	-0.000104922938	-0.001814269941
0.0	5.2	-0.001956717170	-0.000759611362	0.000571287177	-0.000091962992	-0.001676429993
0.0	5.3	-0.001855761501	-0.000710670564	0.000483448144	-0.000080392159	-0.001548146922
0.0	5.4	-0.001756170283	-0.000664311195	0.000407216156	-0.000070102354	-0.001428972891
0.0	5.5	-0.001658403438	-0.000620397041	0.000341426459	-0.000060987040	-0.001318445816
0.0	5.6	-0.001562881566	-0.000578805284	0.000284961372	-0.000052942600	-0.001216095054
0.0	5.7	-0.001469976370	-0.000539422937	0.000236762504	-0.000045868895	-0.001121447042
0.0	5.8	-0.001380011951	-0.000502150745	0.000195839859	-0.000039670409	-0.001034030657
0.0	5.9	-0.001293259496	-0.000466898566	0.000161277992	-0.000034256865	-0.000953382057
0.0	6.0	-0.001209935993	-0.000433582814	0.000132239450	-0.000029543787	-0.000879048842
0.1	0.0	0.001019387896	-0.005650217126	0.023618089481	-0.000927773951	-0.016020710509
0.1	0.1	0.000956744628	-0.005639452118	0.023541947008	-0.000936806129	-0.016008944133
0.1	0.2	0.000773020198	-0.005607247950	0.023316269304	-0.000963265117	-0.015972736039
0.1	0.3	0.000480112021	-0.005553993435	0.022949177308	-0.001005276796	-0.015909795055
0.1	0.4	0.000095823352	-0.005480638830	0.022453861450	-0.001059943277	-0.015817455991
0.1	0.5	-0.000358281718	-0.005388878163	0.021847714573	-0.001123464976	-0.015693653153
0.1	0.6	-0.000858870041	-0.005281205780	0.021151366465	-0.001191551957	-0.015537478769
0.1	0.7	-0.001382492458	-0.005160784319	0.020387366403	-0.001259785864	-0.015349288678
0.1	0.8	-0.001906916666	-0.005031202612	0.019578796945	-0.001323981601	-0.015130529398
0.1	0.9	-0.002412213590	-0.004896209096	0.018747961136	-0.001380503627	-0.014883462003
0.1	1.0	-0.002881595778	-0.004759426544	0.017915138028	-0.001426422558	-0.014610884704
0.1	1.1	-0.003301986544	-0.004624134803	0.017097775965	-0.001459729133	-0.014315898573
0.1	1.2	-0.003664322891	-0.004493076829	0.016309774583	-0.001479307061	-0.014001713584
0.1	1.3	-0.003963569284	-0.004368328185	0.015561165787	-0.001484915944	-0.013671490942
0.1	1.4	-0.004198473084	-0.004251228134	0.014858064989	-0.001477097767	-0.013328212173
0.1	1.5	-0.004371072393	-0.004142335690	0.014202882562	-0.001457046054	-0.012974573211
0.1	1.6	-0.004486101210	-0.004041501184	0.013594750468	-0.001426443855	-0.012612906640
0.1	1.7	-0.004550245735	-0.003947926522	0.013030105541	-0.001387286604	-0.012245138150
0.1	1.8	-0.004571424818	-0.003860307519	0.012503358990	-0.001341694832	-0.011872781458
0.1	1.9	-0.004558049546	-0.003776935418	0.012007671720	-0.001291817484	-0.011496968365
0.1	2.0	-0.004518438924	-0.003695946072	0.011535596731	-0.001239571114	-0.011118518469
0.1	2.1	-0.004460267041	-0.003615418476	0.011079769939	-0.001186593748	-0.010738024755
0.1	2.2	-0.004390219240	-0.003533563530	0.010633444163	-0.001134150105	-0.010355949769
0.1	2.3	-0.004313743183	-0.003448838083	0.010190904661	-0.001083093091	-0.009972716670
0.1	2.4	-0.004234969924	-0.003360049818	0.009747741568	-0.001033875892	-0.009588785783
0.1	2.5	-0.004156739400	-0.003266408694	0.009300979104	-0.000986599210	-0.009204710601
0.1	2.6	-0.004080733500	-0.003167546856	0.008849073823	-0.000941089320	-0.008821171147
0.1	2.7	-0.004007687176	-0.003063509686	0.008391804178	-0.000896995993	-0.008438985675
0.1	2.8	-0.003937624935	-0.002954712005	0.007930080033	-0.000853889957	-0.008059103005
0.1	2.9	-0.003870089582	-0.002841861971	0.007465703091	-0.000811351721	-0.007682578982
0.1	3.0	-0.003804359489	-0.002725885484	0.007001107945	-0.000769040570	-0.007310541379
0.1	3.1	-0.003739616162	-0.002607840134	0.006539109442	-0.000726738086	-0.006944147384
0.1	3.2	-0.003675061385	-0.002488832843	0.006082676151	-0.000684365828	-0.006584538865
0.1	3.3	-0.003609977781	-0.002369940830	0.005634742814	-0.000641979793	-0.006232799973
0.1	3.4	-0.003543770984	-0.002252168452	0.005198067817	-0.000599748791	-0.005889921558
0.1	3.5	-0.003475960511	-0.002136399098	0.004775135607	-0.000557921659	-0.005556775361
0.1	3.6	-0.003406166331	-0.002023375101	0.004368099323	-0.000516791301	-0.005234099251
0.1	3.7	-0.003334097287	-0.001913697959	0.003978755986	-0.000476662208	-0.004922493106
0.1	3.8	-0.003259518617	-0.001807818006	0.003608545365	-0.000437822698	-0.004622423278
0.1	3.9	-0.003182251184	-0.001706056722	0.003258563991	-0.000400525439	-0.004334233015
0.1	4.0	-0.003102162548	-0.001608617587	0.002929587239	-0.000364976307	-0.004058155893
0.1	4.1	-0.003019168962	-0.001515603266	0.002622094391	-0.000331330105	-0.003794329982
0.1	4.2	-0.002933240598	-0.001427032042	0.002336293716	-0.000299691189	-0.003542811083
0.1	4.3	-0.002844411985	-0.001342856395	0.002072146339	-0.000270117863	-0.003303584066
0.1	4.4	-0.002752793288	-0.001262981358	0.001829388923	-0.000242628808	-0.003076572046
0.1	4.5	-0.002658563961	-0.001187266691	0.001607555842	-0.000217209593	-0.002861643519
0.1	4.6	-0.002561984435	-0.001115548966	0.001406001642	-0.000193819403	-0.002658617707
0.1	4.7	-0.002463391998	-0.001047651103	0.001223924421	-0.000172396654	-0.002467268663
0.1	4.8	-0.002363182781	-0.000983380069	0.001060390344	-0.000152864522	-0.002287328533
0.1	4.9	-0.002261814294	-0.000922549381	0.000914359128	-0.000135133548	-0.002118490493
0.1	5.0	-0.002159774390	-0.000864965636	0.000784710021	-0.000119107075	-0.001960411700
0.1	5.1	-0.002057579850	-0.000810449395	0.000670267574	-0.000104681429	-0.001812716600
0.1	5.2	-0.001955751371	-0.000758826491	0.000569826474	-0.000091750598	-0.001675000755
0.1	5.3	-0.001854802523	-0.000709935733	0.000482174708	-0.000080206214	-0.001546835284
0.1	5.4	-0.001755222703	-0.000663624708	0.000406114479	-0.000069940599	-0.001427771875
0.1	5.5	-0.001657473792	-0.000619758783	0.000340480410	-0.000060847210	-0.001317348209
0.1	5.6	-0.001561972666	-0.000578211732	0.000284154761	-0.000052822086	-0.001215093609
0.1	5.7	-0.001469096190	-0.000538875434	0.000236079523	-0.000045765637	-0.001120534642
0.1	5.8	-0.001379160708	-0.000501643458	0.000195265425	-0.000039582246	-0.001033200428
0.1	5.9	-0.001292443037	-0.000466431581	0.000160797985	-0.000034181995	-0.000952627446
0.1	6.0	-0.001209158212	-0.000433154880	0.000131840874	-0.000029480542	-0.000878363663
0.2	0.0	0.000833574289	-0.005617964467	0.023391038319	-0.000954550587	-0.015984948976
0.2	0.1	0.000773018306	-0.005607247726	0.023316267470	-0.000963263911	-0.015972737527
0.2	0.2	0.000595345102	-0.005575222877	0.023094678766	-0.000988787684	-0.015935323103
0.2	0.3	0.000311889702	-0.005522371511	0.022734295216	-0.001029297670	-0.015870736334
0.2	0.4	-0.000060274238	-0.005449735464	0.022248126336	-0.001081979258	-0.015776685852
0.2	0.5	-0.000500354799	-0.005359089749	0.021653293870	-0.001143147601	-0.015651411320
0.2	0.6	-0.000985714900	-0.005252947777	0.020970075844	-0.001208651894	-0.015494191072
0.2	0.7	-0.001493533176	-0.005134467921	0.020220610625	-0.001274219109	-0.015305456771
0.2	0.8	-0.002002094859	-0.005007176111	0.019427540046	-0.001335804608	-0.015086654185
0.2	0.9	-0.002491926149	-0.004874756322	0.018612724497	-0.001389894002	-0.014840000322
0.2	1.0	-0.002946602244	-0.004740745790	0.017796024097	-0.001433650908	-0.014568229643
0.2	1.1	-0.003353332353	-0.004608334957	0.016994506564	-0.001465131520	-0.014274372441
0.2	1.2	-0.003703257110	-0.004480177496	0.016221742569	-0.001483254595	-0.013961567587
0.2	1.3	-0.003991461884	-0.004358261841	0.015487493051	-0.001487785471	-0.013632907623
0.2	1.4	-0.004216731825	-0.004243838043	0.014797663125	-0.001479247299	-0.013291309608
0.2	1.5	-0.004381106090	-0.004137415939	0.014154512570	-0.001458791834	-0.012939410887
0.2	1.6	-0.004489242095	-0.004038780685	0.013557077716	-0.001428045884	-0.012579493241
0.2	1.7	-0.004547734852	-0.003947104662	0.013001736534	-0.001388925228	-0.012213441495
0.2	1.8	-0.004564373457	-0.003861041494	0.012482938572	-0.001343533351	-0.011842737184
0.2	1.9	-0.004547458495	-0.003778910597	0.011993844662	-0.001293897887	-0.011468494673
0.2	2.0	-0.004505168112	-0.003698835066	0.011527083131	-0.001241891250	-0.011091524927
0.2	2.1	-0.004445072917	-0.003618926245	0.011075377034	-0.001189102067	-0.010712421639
0.2	2.2	-0.004373756613	-0.003537427941	0.010632083203	-0.001136757313	-0.010331654562
0.2	2.3	-0.004296573523	-0.003452828942	0.010191602555	-0.001085689217	-0.009949657919
0.2	2.4	-0.004217572293	-0.003363972562	0.009749647949	-0.001036343211	-0.009566904470
0.2	2.5	-0.004139520602	-0.003270104951	0.009303369371	-0.000988825469	-0.009183959553
0.2	2.6	-0.004064046382	-0.003170902925	0.008851348709	-0.000942979448	-0.008801512719
0.2	2.7	-0.003991813949	-0.003066434087	0.008393486362	-0.000898477779	-0.008420388444
0.2	2.8	-0.003922794676	-0.002957146152	0.007930808231	-0.000854919058	-0.008041537697
0.2	2.9	-0.003856465011	-0.002843763723	0.007465224029	-0.000811911054	-0.007666014263
0.2	3.0	-0.003792043898	-0.002727231505	0.006999266654	-0.000769139003	-0.007294940043
0.2	3.1	-0.003728655092	-0.002608624081	0.006535838267	-0.000726405582	-0.006929463697
0.2	3.2	-0.003665438191	-0.002489054934	0.006077982892	-0.000683648649	-0.006570717500
0.2	3.3	-0.003601629826	-0.002369616307	0.005628698381	-0.000640934874	-0.006219777026
0.2	3.4	-0.003536590282	-0.002251318896	0.005190793730	-0.000598437736	-0.005877627380
0.2	3.5	-0.003469813739	-0.002135059776	0.004766791678	-0.000556406771	-0.005545138869
0.2	3.6	-0.003400904056	-0.002021591131	0.004358871820	-0.000515132033	-0.005223052712
0.2	3.7	-0.003329557524	-0.001911515345	0.003968846572	-0.000474912227	-0.004911976524
0.2	3.8	-0.003255553517	-0.001805297622	0.003598161094	-0.000436029308	-0.004612387681
0.2	3.9	-0.003178721294	-0.001703259441	0.003247908551	-0.000398728349	-0.004324642054
0.2	4.0	-0.003098948456	-0.001605607828	0.002918853628	-0.000363208420	-0.004048985836
0.2	4.1	-0.003016168729	-0.001512442117	0.002611459103	-0.000329617413	-0.003785568302
0.2	4.2	-0.002930374888	-0.001423779680	0.002325912467	-0.000298053614	-0.003534454061
0.2	4.3	-0.002841619310	-0.001339566274	0.002062151282	-0.000268570390	-0.003295633927
0.2	4.4	-0.002750028205	-0.001259699902	0.001819887276	-0.000241181481	-0.003069034098
0.2	4.5	-0.002655794541	-0.001184032046	0.001598629740	-0.000215868672	-0.002854523562
0.2	4.6	-0.002559194778	-0.001112395846	0.001397709048	-0.000192587991	-0.002651919988
0.2	4.7	-0.002460568806	-0.001044600382	0.001216300853	-0.000171274869	-0.002460994408
0.2	4.8	-0.002360328208	-0.000980454126	0.001053451212	-0.000151850189	-0.002281475105
0.2	4.9	-0.002258930356	-0.000919758435	0.000908102456	-0.000134223299	-0.002113051078
0.2	5.0	-0.002156870620	-0.000862319203	0.000779119368	-0.000118295340	-0.001955375445
0.2	5.1	-0.002054668704	-0.000807951974	0.000665314971	-0.000103962633	-0.001808069068
0.2	5.2	-0.001952847034	-0.000756479674	0.000565475253	-0.000091118020	-0.001670724592
0.2	5.3	-0.001851919924	-0.000707738413	0.000478382114	-0.000079652644	-0.001542910980
0.2	5.4	-0.001752379066	-0.000661575557	0.000402833993	-0.000069458975	-0.001424178528
0.2	5.5	-0.001654682372	-0.000617851632	0.000337663749	-0.000060430263	-0.001314064227
0.2	5.6	-0.001559249613	-0.000576442707	0.000281753527	-0.000052463114	-0.001212097319
0.2	5.7	-0.001466452528	-0.000537236333	0.000234046521	-0.000045457964	-0.001117804753
0.2	5.8	-0.001376611753	-0.000500131180	0.000193555656	-0.000039319847	-0.001030716383
0.2	5.9	-0.001289995773	-0.000465036200	0.000159369356	-0.000033959283	-0.000950369646
0.2	6.0	-0.001206823022	-0.000431872122	0.000130654652	-0.000029291951	-0.000876313602
0.3	0.0	0.000537416887	-0.005564595385	0.023021697850	-0.000997075401	-0.015922610178
0.3	0.1	0.000480106365	-0.005553993452	0.022949171617	-0.001005273136	-0.015909798664
0.3	0.2	0.000311867527	-0.005522360472	0.022734261613	-0.001029278799	-0.015870754815
0.3	0.3	0.000043228947	-0.005470297406	0.022384839298	-0.001067372124	-0.015803940821
0.3	0.4	-0.000309828851	-0.005398970257	0.021913556171	-0.001116840058	-0.015707574707
0.3	0.5	-0.000727680327	-0.005310252534	0.021337105381	-0.001174207580	-0.015580325593
0.3	0.6	-0.001188799610	-0.005206695163	0.020675188563	-0.001235547983	-0.015421745026
0.3	0.7	-0.001671346633	-0.005091415195	0.019949278469	-0.001296823628	-0.015232386279
0.3	0.8	-0.002154492708	-0.004967881989	0.019181306645	-0.001354211482	-0.015013705882
0.3	0.9	-0.002619491039	-0.004839655007	0.018392421208	-0.001404392623	-0.014767864617
0.3	1.0	-0.003050525972	-0.004710145737	0.017601807394	-0.001444680628	-0.014497507001
0.3	1.1	-0.003435274908	-0.004582399970	0.016825919691	-0.001473235788	-0.014205558841
0.3	1.2	-0.003765214257	-0.004458928778	0.016077798349	-0.001489032879	-0.013895050950
0.3	1.3	-0.004035629279	-0.004341580091	0.015366767260	-0.001491846891	-0.013568969557
0.3	1.4	-0.004245389325	-0.004231481829	0.014698392285	-0.001482169038	-0.013230130744
0.3	1.5	-0.004396504507	-0.004129028506	0.014074674826	-0.001461071080	-0.012881079747
0.3	1.6	-0.004493542557	-0.004033935174	0.013494530332	-0.001430120107	-0.012524017609
0.3	1.7	-0.004542930148	-0.003945299495	0.012954263315	-0.001391130474	-0.012160763494
0.3	1.8	-0.004552267316	-0.003861752272	0.012448297280	-0.001346059937	-0.011792752386
0.3	1.9	-0.004529651099	-0.003781605364	0.011969864779	-0.001296841118	-0.011421069395
0.3	2.0	-0.004483069923	-0.003703007105	0.011511699404	-0.001245248473	-0.011046513749
0.3	2.1	-0.004419908039	-0.003624103589	0.011066665981	-0.001192788755	-0.010669681677
0.3	2.2	-0.004346571838	-0.003543176602	0.010628290156	-0.001140629574	-0.010291055818
0.3	2.3	-0.004268279890	-0.003458783103	0.010191160260	-0.001089567735	-0.009911089312
0.3	2.4	-0.004188950991	-0.003369826066	0.009751187715	-0.001040036944	-0.009530275695
0.3	2.5	-0.004111241629	-0.003275614813	0.009305725739	-0.000992153051	-0.009149199504
0.3	2.6	-0.004036662026	-0.003175869333	0.008853558577	-0.000945785771	-0.008768565500
0.3	2.7	-0.003965796749	-0.003070726657	0.008394783384	-0.000900646106	-0.008389207371
0.3	2.8	-0.003898498326	-0.002960657422	0.007930613211	-0.000856375704	-0.008012078410
0.3	2.9	-0.003834160672	-0.002846436810	0.007463131963	-0.000812627976	-0.007638227848
0.3	3.0	-0.003771891486	-0.002729026634	0.006995031034	-0.000769128994	-0.007268766892
0.3	3.1	-0.003710718303	-0.002609525914	0.006529353311	-0.000725716272	-0.006904829428
0.3	3.2	-0.003649689688	-0.002489069210	0.006069264300	-0.000682353181	-0.006547531597
0.3	3.3	-0.003587959616	-0.002368764375	0.005617863266	-0.000639123780	-0.006197934727
0.3	3.4	-0.003524823241	-0.002249639342	0.005178040299	-0.000596209601	-0.005857014596
0.3	3.5	-0.003459722669	-0.002132602096	0.004752379217	-0.000553860698	-0.005525639093
0.3	3.6	-0.003392241994	-0.002018426180	0.004343101526	-0.000512362536	-0.005204554804
0.3	3.7	-0.003322072039	-0.001907728784	0.003952043693	-0.000472005224	-0.004894381723
0.3	3.8	-0.003248998763	-0.001800983263	0.003580658799	-0.000433059561	-0.004595614738
0.3	3.9	-0.003172874428	-0.001698518916	0.003230033897	-0.000395759535	-0.004308629875
0.3	4.0	-0.003093607537	-0.001600537410	0.002900915810	-0.000360292454	-0.004033693483
0.3	4.1	-0.003011172574	-0.001507144159	0.002593740172	-0.000326795823	-0.003770972764
0.3	4.2	-0.002925590931	-0.001418346417	0.002308660532	-0.000295358529	-0.003520546516
0.3	4.3	-0.002836949108	-0.001334084937	0.002045576136	-0.000266025048	-0.003282415259
0.3	4.4	-0.002745395909	-0.001254241835	0.001804158254	-0.000238802016	-0.003056510313
0.3	4.5	-0.002651153967	-0.001178662998	0.001583875588	-0.000213664866	-0.002842701691
0.3	4.6	-0.002554512214	-0.001107162538	0.001384019464	-0.000190564360	-0.002640804780
0.3	4.7	-0.002455834519	-0.001039546128	0.001203729353	-0.000169431767	-0.002450585976
0.3	4.8	-0.002355538257	-0.000975605482	0.001042018961	-0.000150184209	-0.002271767527
0.3	4.9	-0.002254095787	-0.000915138717	0.000897802721	-0.000132727916	-0.002104031875
0.3	5.0	-0.002152007342	-0.000857941344	0.000769922254	-0.000116962484	-0.001947025768
0.3	5.1	-0.002049796613	-0.000803822398	0.000657172202	-0.000102782008	-0.001800364408
0.3	5.2	-0.001947990689	-0.000752600965	0.000558324743	-0.000090078651	-0.001663635816
0.3	5.3	-0.001847102044	-0.000704105333	0.000472152195	-0.000078743363	-0.001536405543
0.3	5.4	-0.001747627026	-0.000658185028	0.000397447165	-0.000068667477	-0.001418221686
0.3	5.5	-0.001650022692	-0.000614697316	0.000333039896	-0.000059745102	-0.001308620170
0.3	5.6	-0.001554708433	-0.000573517807	0.000277812578	-0.000051873084	-0.001207130121
0.3	5.7	-0.001462046744	-0.000534525820	0.000230710559	-0.000044952338	-0.001113279145
0.3	5.8	-0.001372364793	-0.000497628524	0.000190750508	-0.000038888472	-0.001026598305
0.3	5.9	-0.001285921974	-0.000462728436	0.000157025724	-0.000033592641	-0.000946626621
0.3	6.0	-0.001202936417	-0.000429748478	0.000128708837	-0.000028981828	-0.000872914948
0.4	0.0	0.000149001176	-0.005491032090	0.022523354752	-0.001052442971	-0.015830878515
0.4	0.1	0.000095827494	-0.005480642605	0.022453869813	-0.001059947569	-0.015817452145
0.4	0.2	-0.000060347719	-0.005449695387	0.022247998990	-0.001081913442	-0.015776737880
0.4	0.3	-0.000309930801	-0.005398901126	0.021913353778	-0.001116740662	-0.015707642791
0.4	0.4	-0.000638254895	-0.005329560109	0.021462140426	-0.001161911126	-0.015608924085
0.4	0.5	-0.001027139016	-0.005243633931	0.020910424298	-0.001214209274	-0.015479720109
0.4	0.6	-0.001456486902	-0.005143704047	0.020277123011	-0.001270008420	-0.015319897447
0.4	0.7	-0.001905773255	-0.005032843646	0.019582815596	-0.001325581446	-0.015130163759
0.4	0.8	-0.002355342937	-0.004914424176	0.018848504195	-0.001377418639	-0.014912004317
0.4	0.9	-0.002787458936	-0.004791862987	0.018094333462	-0.001422403208	-0.014667526203
0.4	1.0	-0.003187131351	-0.004668400721	0.017338645044	-0.001458101851	-0.014399273822
0.4	1.1	-0.003542689999	-0.004546903293	0.016597058204	-0.001482795766	-0.014110049144
0.4	1.2	-0.003846069144	-0.004429692368	0.015881906197	-0.001495533252	-0.013802749720
0.4	1.3	-0.004092834034	-0.004318435265	0.015201930364	-0.001496101745	-0.013480227388
0.4	1.4	-0.004281969878	-0.004214094920	0.014562228449	-0.001484934405	-0.013145169002
0.4	1.5	-0.004415462422	-0.004116925419	0.013964528010	-0.001463065596	-0.012799999417
0.4	1.6	-0.004497738629	-0.004026521674	0.013407496168	-0.001431896652	-0.012446816472
0.4	1.7	-0.004535029683	-0.003941921689	0.012887362136	-0.001393114364	-0.012087355766
0.4	1.8	-0.004534677857	-0.003861711465	0.012398552037	-0.001348526028	-0.011722992402
0.4	1.9	-0.004504515310	-0.003784200063	0.011934378980	-0.001299918095	-0.011354776132
0.4	2.0	-0.004452266681	-0.003707561172	0.011487719679	-0.001248931520	-0.010983493668
0.4	2.1	-0.004385068033	-0.003629986604	0.011051630521	-0.001196964269	-0.010609747681
0.4	2.2	-0.004309112397	-0.003549831724	0.010619864403	-0.001145104340	-0.010234040736
0.4	2.3	-0.004229416898	-0.003465724373	0.010187261245	-0.001094100443	-0.009856853327
0.4	2.4	-0.004149734994	-0.003376654230	0.009749998412	-0.001044371012	-0.009478708164
0.4	2.5	-0.004072562857	-0.003282003262	0.009305700791	-0.000996044456	-0.009100215931
0.4	2.6	-0.003999274736	-0.003181571036	0.008853422721	-0.000949025432	-0.008722100988
0.4	2.7	-0.003930313720	-0.003075553845	0.008393523672	-0.000903075701	-0.008345207845
0.4	2.8	-0.003865403028	-0.002964482458	0.007927465999	-0.000857895905	-0.007970490664
0.4	2.9	-0.003803796225	-0.002849173061	0.007457565495	-0.000813198679	-0.007598989981
0.4	3.0	-0.003744469710	-0.002730628486	0.006986724412	-0.000768765325	-0.007231800311
0.4	3.1	-0.003686312529	-0.002609972006	0.006518172635	-0.000724479361	-0.006870033798
0.4	3.2	-0.003628248864	-0.002488362973	0.006055236827	-0.000680338983	-0.006514783734
0.4	3.3	-0.003569325024	-0.002366934128	0.005601150387	-0.000636449560	-0.006167091724
0.4	3.4	-0.003508754222	-0.002246739577	0.005158910210	-0.000593004033	-0.005827920823
0.4	3.5	-0.003445915267	-0.002128705805	0.004731180043	-0.000550253837	-0.005498135668
0.4	3.6	-0.003380357076	-0.002013625556	0.004320235656	-0.000508477326	-0.005178489851
0.4	3.7	-0.003311764989	-0.001902135349	0.003927943973	-0.000467954017	-0.004869619597
0.4	3.8	-0.003239934325	-0.001794718296	0.003555767125	-0.000428940404	-0.004572042750
0.4	3.9	-0.003164747886	-0.001691713139	0.003204782608	-0.000391655665	-0.004286161690
0.4	4.0	-0.003086157111	-0.001593328400	0.002875712223	-0.000356271747	-0.004012269187
0.4	4.1	-0.003004176748	-0.001499662644	0.002568954409	-0.000322912416	-0.003750556097
0.4	4.2	-0.002918873015	-0.001410715379	0.002284616654	-0.000291654210	-0.003501120080
0.4	4.3	-0.002830370899	-0.001326412532	0.002022546509	-0.000262530161	-0.003263974714
0.4	4.4	-0.002738862770	-0.001246627728	0.001782360904	-0.000235537469	-0.003039058477
0.4	4.5	-0.002644599524	-0.001171187378	0.001563474202	-0.000210643199	-0.002826243149
0.4	4.6	-0.002547899477	-0.001099892518	0.001365125604	-0.000187791037	-0.002625341527
0.4	4.7	-0.002449148385	-0.001032534156	0.001186406440	-0.000166906397	-0.002436114272
0.4	4.8	-0.002348778272	-0.000968888108	0.001026287500	-0.000147901655	-0.002258276008
0.4	4.9	-0.002247274628	-0.000908740746	0.000883646333	-0.000130679421	-0.002091500795
0.4	5.0	-0.002145151223	-0.000851881693	0.000757294082	-0.000115136432	-0.001935427180
0.4	5.1	-0.002042932321	-0.000798105972	0.000646001323	-0.000101164619	-0.001789663053
0.4	5.2	-0.001941154148	-0.000747231245	0.000548522308	-0.000088654744	-0.001653790468
0.4	5.3	-0.001840332395	-0.000699081978	0.000463617074	-0.000077496937	-0.001527370555
0.4	5.4	-0.001740956873	-0.000653496341	0.000390070951	-0.000067582890	-0.001409948592
0.4	5.5	-0.001643488061	-0.000610333976	0.000326711184	-0.000058806111	-0.001301059157
0.4	5.6	-0.001548340766	-0.000569465760	0.000272420495	-0.000051064202	-0.001200231299
0.4	5.7	-0.001455880495	-0.000530775639	0.000226147550	-0.000044258848	-0.001106993558
0.4	5.8	-0.001366422615	-0.000494161742	0.000186914432	-0.000038296625	-0.001020878681
0.4	5.9	-0.001280228709	-0.000459532610	0.000153821330	-0.000033089558	-0.000941427870
0.4	6.0	-0.001197508714	-0.000426806996	0.000126048694	-0.000028555956	-0.000868194456
0.5	0.0	-0.000309814786	-0.005398984435	0.021913589549	-0.001116856409	-0.015707563490
0.5	0.1	-0.000358225808	-0.005388917949	0.021847828900	-0.001123520633	-0.015693616127
0.5	0.2	-0.000500482255	-0.005358992005	0.021653017763	-0.001143016476	-0.015651491538
0.5	0.3	-0.000727958305	-0.005309996440	0.021336425411	-0.001173895867	-0.015580491409
0.5	0.4	-0.001027409581	-0.005243347830	0.020909685956	-0.001213885008	-0.015479862700
0.5	0.5	-0.001382260235	-0.005161066949	0.020388077272	-0.001260084859	-0.015349185700
0.5	0.6	-0.001774068104	-0.005065749833	0.019789551427	-0.001309230217	-0.015188639480
0.5	0.7	-0.002183877455	-0.004960412394	0.019133618448	-0.001357985026	-0.014999098482
0.5	0.8	-0.002593451979	-0.004848299124	0.018440077019	-0.001403138107	-0.014782091767
0.5	0.9	-0.002986296297	-0.004732667567	0.017727986920	-0.001441932825	-0.014539682826
0.5	1.0	-0.003348447760	-0.004616559196	0.017014585875	-0.001472157673	-0.014274316767
0.5	1.1	-0.003669043618	-0.004502629394	0.016314509715	-0.001492259853	-0.013988664086
0.5	1.2	-0.003940586077	-0.004392974987	0.015639239884	-0.001501376375	-0.013685474598
0.5	1.3	-0.004158994120	-0.004289055022	0.014996799971	-0.001499291628	-0.013367447441
0.5	1.4	-0.004323394990	-0.004191627697	0.014391794135	-0.001486443218	-0.013037118210
0.5	1.5	-0.004435759572	-0.004100792279	0.013825515798	-0.001463709138	-0.012696773952
0.5	1.6	-0.004500353478	-0.004016010481	0.013296410441	-0.001432361495	-0.012348391942
0.5	1.7	-0.004523156761	-0.003936230011	0.012800601587	-0.001393916134	-0.011993612202
0.5	1.8	-0.004511224712	-0.003860007216	0.012332523291	-0.001349997876	-0.011633742911
0.5	1.9	-0.004472062553	-0.003785641665	0.011885590683	-0.001302214944	-0.011269796627
0.5	2.0	-0.004413082909	-0.003711342963	0.011452857748	-0.001252047282	-0.010902550413
0.5	2.1	-0.004341126418	-0.003635362455	0.011027616075	-0.001200760143	-0.010532619895
0.5	2.2	-0.004262125023	-0.003556140008	0.010603896083	-0.001149344778	-0.010160536321
0.5	2.3	-0.004180863987	-0.003472398601	0.010176843696	-0.001098492100	-0.009786816982
0.5	2.4	-0.004100881784	-0.003383216456	0.009742958665	-0.001048601717	-0.009412022276
0.5	2.5	-0.004024494716	-0.003288077202	0.009300194316	-0.000999816511	-0.009036795320
0.5	2.6	-0.003952901954	-0.003186865449	0.008847930734	-0.000952083939	-0.008661883300
0.5	2.7	-0.003886372379	-0.003079847893	0.008386843155	-0.000905226379	-0.008288141263
0.5	2.8	-0.003824470335	-0.002967627356	0.007918693547	-0.000859015639	-0.007916520886
0.5	2.9	-0.003766272893	-0.002851064606	0.007446075964	-0.000813236258	-0.007548047994
0.5	3.0	-0.003710590599	-0.002731207393	0.006972145281	-0.000767735451	-0.007183793037
0.5	3.1	-0.003656152504	-0.002609216865	0.006500354967	-0.000722451915	-0.006824838690
0.5	3.2	-0.003601732400	-0.002486282773	0.006034223804	-0.000677424932	-0.006472248498
0.5	3.3	-0.003546241022	-0.002363559360	0.005577144480	-0.000632786983	-0.006127039159
0.5	3.4	-0.003488794419	-0.002242132865	0.005132239981	-0.000588743635	-0.005790157899
0.5	3.5	-0.003428703111	-0.002122958185	0.004702267626	-0.000545547215	-0.005462465337
0.5	3.6	-0.003365476455	-0.002006849540	0.004289565814	-0.000503469412	-0.005144723317
0.5	3.7	-0.003298790202	-0.001894462388	0.003896035497	-0.000462776114	-0.004837587197
0.5	3.8	-0.003228458202	-0.001786296366	0.003523147218	-0.000423707306	-0.004541601748
0.5	3.9	-0.003154401513	-0.001682701473	0.003171964749	-0.000386464480	-0.004257200309
0.5	4.0	-0.003076619489	-0.001583888099	0.002843177837	-0.000351202468	-0.003984706760
0.5	4.1	-0.002995173687	-0.001489943538	0.002537138517	-0.000318028736	-0.003724339930
0.5	4.2	-0.002910191338	-0.001400864642	0.002253897557	-0.000287004213	-0.003476220041
0.5	4.3	-0.002821847533	-0.001316560845	0.001993239333	-0.000258149446	-0.003240376575
0.5	4.4	-0.002730377301	-0.001236885353	0.001754714738	-0.000231449649	-0.003016757037
0.5	4.5	-0.002636077557	-0.001161651571	0.001537672398	-0.000206862422	-0.002805235962
0.5	4.6	-0.002539297934	-0.001090640150	0.001341288729	-0.000184322801	-0.002605623712
0.5	4.7	-0.002440448480	-0.001023621418	0.001164597287	-0.000163749600	-0.002417674748
0.5	4.8	-0.002339989133	-0.000960362409	0.001006517598	-0.000145049160	-0.002241095162
0.5	4.9	-0.002238418629	-0.000900632481	0.000865883366	-0.000128120012	-0.002075549503
0.5	5.0	-0.002136256434	-0.000844204296	0.000741469720	-0.000112854923	-0.001920666935
0.5	5.1	-0.002034043554	-0.000790871905	0.000632019030	-0.000099143739	-0.001776046940
0.5	5.2	-0.001932312997	-0.000740437762	0.000536264791	-0.000086875333	-0.001641264693
0.5	5.3	-0.001831584024	-0.000692721549	0.000452953098	-0.000075939322	-0.001515876251
0.5	5.4	-0.001732352169	-0.000647563091	0.000380861369	-0.000066226765	-0.001399423681
0.5	5.5	-0.001635069663	-0.000604811998	0.000318814074	-0.000057631646	-0.001291440092
0.5	5.6	-0.001540149341	-0.000564337780	0.000265695374	-0.000050052368	-0.001191454568
0.5	5.7	-0.001447955465	-0.000526026185	0.000220458693	-0.000043391074	-0.001098996899
0.5	5.8	-0.001358795036	-0.000489770733	0.000182133348	-0.000037555672	-0.001013601979
0.5	5.9	-0.001272927392	-0.000455482445	0.000149828484	-0.000032459657	-0.000934813774
0.5	6.0	-0.001190553666	-0.000423077205	0.000122734576	-0.000028022297	-0.000862188740
0.6	0.0	-0.000815405347	-0.005291013832	0.021213348836	-0.001186053937	-0.015551686414
0.6	0.1	-0.000858683944	-0.005281391686	0.021151849450	-0.001191769334	-0.015537372373
0.6	0.2	-0.000985862395	-0.005252798489	0.020969684114	-0.001208478759	-0.015494269262
0.6	0.3	-0.001189309172	-0.005206111074	0.020673709285	-0.001234911165	-0.015421996218
0.6	0.4	-0.001457200358	-0.005142805001	0.020274880056	-0.001269072453	-0.015320202959
0.6	0.5	-0.001774654607	-0.005064939545	0.019787554999	-0.001308424982	-0.015188845080
0.6	0.6	-0.002125002562	-0.004975087655	0.019228573837	-0.001350109780	-0.015028378963
0.6	0.7	-0.002491033851	-0.004876192698	0.018616204352	-0.001391208680	-0.014839836824
0.6	0.8	-0.002856112579	-0.004771352627	0.017968945131	-0.001428908599	-0.014624796484
0.6	0.9	-0.003205163520	-0.004663645993	0.017304562897	-0.001460794196	-0.014385286227
0.6	1.0	-0.003525412207	-0.004555901242	0.016639070577	-0.001484924863	-0.014123656679
0.6	1.1	-0.003806924223	-0.004450538823	0.015985994407	-0.001499934233	-0.013842445574
0.6	1.2	-0.004042859318	-0.004349410455	0.015355839614	-0.001505040284	-0.013544248193
0.6	1.3	-0.004229545232	-0.004253732277	0.014755889162	-0.001500104493	-0.013231597625
0.6	1.4	-0.004366288367	-0.004164061713	0.014190090948	-0.001485450053	-0.012906867549
0.6	1.5	-0.004455033123	-0.004080309122	0.013659324217	-0.001461854864	-0.012572193354
0.6	1.6	-0.004499880108	-0.004001803085	0.013161771875	-0.001430426747	-0.012229422152
0.6	1.7	-0.004506534524	-0.003927401340	0.012693444930	-0.001392485702	-0.011880092411
0.6	1.8	-0.004481714223	-0.003855614357	0.012248793744	-0.001349449667	-0.011525443943
0.6	1.9	-0.004432569175	-0.003784746024	0.011821356086	-0.001302724221	-0.011166455016
0.6	2.0	-0.004366163436	-0.003713050462	0.011404393219	-0.001253606482	-0.010803899712
0.6	2.1	-0.004289011103	-0.003638852848	0.010991468570	-0.001203210818	-0.010438416006
0.6	2.2	-0.004206746922	-0.003560685308	0.010576931005	-0.001152418077	-0.010070574542
0.6	2.3	-0.004123891948	-0.003477373844	0.010156275623	-0.001101853726	-0.009700940001
0.6	2.4	-0.004043751970	-0.003388106371	0.009726368361	-0.001051894708	-0.009330119252
0.6	2.5	-0.003968430435	-0.003292469350	0.009285534116	-0.001002701471	-0.008958793730
0.6	2.6	-0.003898927637	-0.003190443526	0.008833520245	-0.000954268880	-0.008587735476
0.6	2.7	-0.003835320306	-0.003082380891	0.008371356886	-0.000906488188	-0.008217808113
0.6	2.8	-0.003776968606	-0.002968943883	0.007901141798	-0.000859211093	-0.007849955429
0.6	2.9	-0.003722758159	-0.002851054480	0.007425780048	-0.000812302869	-0.007485180859
0.6	3.0	-0.003671310062	-0.002729810609	0.006948708011	-0.000765685431	-0.007124522032
0.6	3.1	-0.003621157079	-0.002606402166	0.006473627447	-0.000719358551	-0.006769023809
0.6	3.2	-0.003570910538	-0.002482059474	0.006004269607	-0.000673407603	-0.006419713068
0.6	3.3	-0.003519341849	-0.002357972381	0.005544202365	-0.000627995127	-0.006077576706
0.6	3.4	-0.003465449760	-0.002235252068	0.005096686377	-0.000583340613	-0.005743543456
0.6	3.5	-0.003408470953	-0.002114883676	0.004664580020	-0.000539698171	-0.005418469127
0.6	3.6	-0.003347878539	-0.001997710752	0.004250288039	-0.000497331242	-0.005103124584
0.6	3.7	-0.003283340424	-0.001884408515	0.003855745799	-0.000456491639	-0.004798186069
0.6	3.8	-0.003214693348	-0.001775494068	0.003482429764	-0.000417401345	-0.004504227699
0.6	3.9	-0.003141897252	-0.001671323281	0.003131385107	-0.000380242578	-0.004221716500
0.6	4.0	-0.003065006617	-0.001572107932	0.002803262801	-0.000345151192	-0.003951010294
0.6	4.1	-0.002984147549	-0.001477933008	0.002498360452	-0.000312216344	-0.003692358649
0.6	4.2	-0.002899505015	-0.001388778537	0.002216663274	-0.000281482905	-0.003445906848
0.6	4.3	-0.002811319130	-0.001304543079	0.001957883329	-0.000252956981	-0.003211702398
0.6	4.4	-0.002719875205	-0.001225057042	0.001721496437	-0.000226611128	-0.002989703472
0.6	4.5	-0.002625516765	-0.001150113377	0.001506776928	-0.000202391856	-0.002779788460
0.6	4.6	-0.002528634943	-0.001079474321	0.001312830630	-0.000180225340	-0.002581765912
0.6	4.7	-0.002429671783	-0.001012892000	0.001138626498	-0.000160022027	-0.002395384254
0.6	4.8	-0.002329111120	-0.000950114911	0.000983027054	-0.000141682372	-0.002220340891
0.6	4.9	-0.002227466295	-0.000890893827	0.000844817574	-0.000125099556	-0.002056290486
0.6	5.0	-0.002125273721	-0.000834992314	0.000722733742	-0.000110162795	-0.001902852354
0.6	5.1	-0.002023082396	-0.000782193712	0.000615487386	-0.000096758967	-0.001759617103
0.6	5.2	-0.001921429698	-0.000732291290	0.000521789905	-0.000084775677	-0.001626152636
0.6	5.3	-0.001820836098	-0.000685098308	0.000440373004	-0.000074101114	-0.001502009680
0.6	5.4	-0.001721793450	-0.000640446984	0.000370006488	-0.000064625966	-0.001386726988
0.6	5.5	-0.001624756938	-0.000598188416	0.000309512969	-0.000056245229	-0.001279836261
0.6	5.6	-0.001530133038	-0.000558188547	0.000257779446	-0.000048857092	-0.001180866845
0.6	5.7	-0.001438277194	-0.000520327385	0.000213765847	-0.000042365516	-0.001089350139
0.6	5.8	-0.001349493831	-0.000484501289	0.000176510711	-0.000036679590	-0.001004823663
0.6	5.9	-0.001264034253	-0.000450619305	0.000145134260	-0.000031714505	-0.000926834704
0.6	6.0	-0.001182092759	-0.000418597764	0.000118839172	-0.000027390698	-0.000854943470
0.7	0.0	-0.001344062734	-0.005170446325	0.020445657396	-0.001255683929	-0.015363589876
0.7	0.1	-0.001382028680	-0.005161350380	0.020388788353	-0.001260384130	-0.015349082523
0.7	0.2	-0.001493614119	-0.005134367321	0.020220357596	-0.001274114194	-0.015305490200
0.7	0.3	-0.001672106250	-0.005090396168	0.019946756447	-0.001295795150	-0.015232671379
0.7	0.4	-0.001907089387	-0.005030950087	0.019578182489	-0.001323736924	-0.015130584864
0.7	0.5	-0.002185389571	-0.004958104046	0.019127998937	-0.001355802460	-0.014999482002
0.7	0.6	-0.002492166222	-0.004874370373	0.018611787905	-0.001389540009	-0.014840043744
0.7	0.7	-0.002812030822	-0.004782586419	0.018046468243	-0.001422477738	-0.014653434908
0.7	0.8	-0.003130076173	-0.004685710069	0.017449167587	-0.001452258006	-0.014441275684
0.7	0.9	-0.003432754700	-0.004586615716	0.016836238095	-0.001476816686	-0.014205560393
0.7	1.0	-0.003708578349	-0.004487900515	0.016222373658	-0.001494503606	-0.013948547887
0.7	1.1	-0.003948626788	-0.004391737506	0.015619907994	-0.001504154189	-0.013672643086
0.7	1.2	-0.004146791082	-0.004299729673	0.015038316880	-0.001505095762	-0.013380282527
0.7	1.3	-0.004299839361	-0.004212844510	0.014484041360	-0.001497208545	-0.013073827666
0.7	1.4	-0.004407277236	-0.004131422124	0.013960381628	-0.001480755343	-0.012755481396
0.7	1.5	-0.004471027457	-0.004055183478	0.013467762615	-0.001456385780	-0.012427220814
0.7	1.6	-0.004495009826	-0.003983317478	0.013004093985	-0.001425027927	-0.012090758406
0.7	1.7	-0.004484638599	-0.003914593170	0.012565275631	-0.001387790887	-0.011747530173
0.7	1.8	-0.004446272727	-0.003847480086	0.012145785886	-0.001345867914	-0.011398710613
0.7	1.9	-0.004386685644	-0.003780295751	0.011739304975	-0.001300444320	-0.011045250549
0.7	2.0	-0.004312562783	-0.003711339277	0.011339327046	-0.001252619604	-0.010687930948
0.7	2.1	-0.004230076690	-0.003639025284	0.010939716636	-0.001203344105	-0.010327423937
0.7	2.2	-0.004144541832	-0.003561981718	0.010535172002	-0.001153379996	-0.009964352121
0.7	2.3	-0.004060203986	-0.003479152597	0.010121568547	-0.001103280696	-0.009599339240
0.7	2.4	-0.003980121185	-0.003389842653	0.009696168532	-0.001053399064	-0.009233048000
0.7	2.5	-0.003906163345	-0.003293743028	0.009257696779	-0.001003913272	-0.008866203823
0.7	2.6	-0.003839112176	-0.003190931414	0.008806293938	-0.000954869858	-0.008499604841
0.7	2.7	-0.003778832124	-0.003081846531	0.008343368409	-0.000906233854	-0.008134120149
0.7	2.8	-0.003724467451	-0.002967220511	0.007871374218	-0.000857942342	-0.007770678816
0.7	2.9	-0.003674683332	-0.002848027636	0.007393544887	-0.000809947669	-0.007410252914
0.7	3.0	-0.003627889911	-0.002725415197	0.006913612658	-0.000762249769	-0.007053837602
0.7	3.1	-0.003582421097	-0.002600613757	0.006435538893	-0.000714914942	-0.006702431290
0.7	3.2	-0.003536710862	-0.002474892242	0.005963275638	-0.000668076822	-0.006357017437
0.7	3.3	-0.003489379291	-0.002349473271	0.005500571505	-0.000621928847	-0.006018548678
0.7	3.4	-0.003439310948	-0.002225500415	0.005050827830	-0.000576705477	-0.005687932885
0.7	3.5	-0.003385667640	-0.002103988835	0.004617004782	-0.000532663368	-0.005366020219
0.7	3.6	-0.003327888035	-0.001985812204	0.004201572214	-0.000490057391	-0.005053590654
0.7	3.7	-0.003265632719	-0.001871663405	0.003806496969	-0.000449124443	-0.004751341839
0.7	3.8	-0.003198767291	-0.001762078151	0.003433257110	-0.000410068287	-0.004459877963
0.7	3.9	-0.003127295199	-0.001657417299	0.003082873822	-0.000373051188	-0.004179700535
0.7	4.0	-0.003051330641	-0.001557891913	0.002755953158	-0.000338189677	-0.003911202209
0.7	4.1	-0.002971069334	-0.001463582930	0.002452731732	-0.000305553786	-0.003654664350
0.7	4.2	-0.002886762150	-0.001374453908	0.002173122554	-0.000275172322	-0.003410258474
0.7	4.3	-0.002798714625	-0.001290387088	0.001916758903	-0.000247035080	-0.003178051360
0.7	4.4	-0.002707274592	-0.001211194640	0.001683035510	-0.000221102371	-0.002958013091
0.7	4.5	-0.002612833495	-0.001136644575	0.001471147023	-0.000197308895	-0.002750027047
0.7	4.6	-0.002515829344	-0.001066481625	0.001280124063	-0.000175570872	-0.002553900910
0.7	4.7	-0.002416737163	-0.001000435535	0.001108867229	-0.000155791015	-0.002369377842
0.7	4.8	-0.002316066562	-0.000938235904	0.000956179177	-0.000137862722	-0.002196147112
0.7	4.9	-0.002214354472	-0.000879621313	0.000820794773	-0.000121674056	-0.002033853876
0.7	5.0	-0.002112152353	-0.000824343404	0.000701409106	-0.000107110199	-0.001882107857
0.7	5.1	-0.002010010057	-0.000772166983	0.000596703080	-0.000094055183	-0.001740490972
0.7	5.2	-0.001908473916	-0.000722881278	0.000505366277	-0.000082394903	-0.001608564012
0.7	5.3	-0.001808066235	-0.000676294415	0.000426116857	-0.000072016132	-0.001485872545
0.7	5.4	-0.001709274948	-0.000632230889	0.000357718319	-0.000062810151	-0.001371952227
0.7	5.5	-0.001612550765	-0.000590538646	0.000298993071	-0.000054671553	-0.001266333637
0.7	5.6	-0.001518294661	-0.000551080759	0.000248832857	-0.000047500021	-0.001168546738
0.7	5.7	-0.001426858607	-0.000513739206	0.000206206185	-0.000041200619	-0.001078124968
0.7	5.8	-0.001338536098	-0.000478405952	0.000170162969	-0.000035684144	-0.000994608971
0.7	5.9	-0.001253571409	-0.000444991214	0.000139836679	-0.000030866958	-0.000917549917
0.7	6.0	-0.001172151552	-0.000413411603	0.000114444325	-0.000026671916	-0.000846512358
0.8	0.0	-0.001873281525	-0.005041096183	0.019634246222	-0.001321676670	-0.015144754893
0.8	0.1	-0.001905948845	-0.005032592567	0.019582200449	-0.001325336646	-0.015130220080
0.8	0.2	-0.002001945870	-0.005007393005	0.019428071776	-0.001336014406	-0.015086610235
0.8	0.3	-0.002155453462	-0.004966421748	0.019177754720	-0.001352830310	-0.015013956123
0.8	0.4	-0.002357390545	-0.004911190661	0.018840662097	-0.001374419692	-0.014912442289
0.8	0.5	-0.002596245015	-0.004843733357	0.018429027005	-0.001399000641	-0.014782538021
0.8	0.6	-0.002859001568	-0.004766504921	0.017957213022	-0.001424615198	-0.014625094471
0.8	0.7	-0.003132127537	-0.004682223568	0.017440707136	-0.001449236043	-0.014441375063
0.8	0.8	-0.003402467226	-0.004593670254	0.016895168994	-0.001470940162	-0.014233025803
0.8	0.9	-0.003658064920	-0.004503521102	0.016335500745	-0.001488043334	-0.014002001228
0.8	1.0	-0.003888770138	-0.004414136126	0.015775029064	-0.001499196524	-0.013750466552
0.8	1.1	-0.004086719639	-0.004327439522	0.015224839187	-0.001503426448	-0.013480692857
0.8	1.2	-0.004246553842	-0.004244764773	0.014693396336	-0.001500232035	-0.013194953371
0.8	1.3	-0.004365512246	-0.004166850872	0.014186230438	-0.001489456106	-0.012895435706
0.8	1.4	-0.004443296171	-0.004093811446	0.013705999088	-0.001471316513	-0.012584167300
0.8	1.5	-0.004481805500	-0.004025182049	0.013252669975	-0.001446329311	-0.012262964115
0.8	1.6	-0.004484782321	-0.003960027281	0.012823883688	-0.001415235359	-0.011933403369
0.8	1.7	-0.004457322978	-0.003897018050	0.012415439273	-0.001378923176	-0.011596821025
0.8	1.8	-0.004405431773	-0.003834607204	0.012021858347	-0.001338350877	-0.011254332039
0.8	1.9	-0.004335478712	-0.003771117933	0.011636982638	-0.001294474752	-0.010906868666
0.8	2.0	-0.004253770745	-0.003704913809	0.011254560423	-0.001248187195	-0.010555230165
0.8	2.1	-0.004166117033	-0.003634491380	0.010868779069	-0.001200268879	-0.010200135842
0.8	2.2	-0.004077517024	-0.003558593919	0.010474707067	-0.001151356569	-0.009842273604
0.8	2.3	-0.003991934196	-0.003476284886	0.010068618937	-0.001101929666	-0.009482338581
0.8	2.4	-0.003912166360	-0.003386980572	0.009648189407	-0.001052316033	-0.009121059162
0.8	2.5	-0.003839849960	-0.003290484242	0.009212556312	-0.001002711375	-0.008759210655
0.8	2.6	-0.003775547965	-0.003186977799	0.008762263534	-0.000953215131	-0.008397618568
0.8	2.7	-0.003718883114	-0.003076964703	0.008299104569	-0.000903868956	-0.008037154025
0.8	2.8	-0.003668785194	-0.002961257020	0.007825893651	-0.000854697553	-0.007678724272
0.8	2.9	-0.003623685387	-0.002840876978	0.007346194046	-0.000805741792	-0.007323260664
0.8	3.0	-0.003581774143	-0.002717018309	0.006864032885	-0.000757082373	-0.006971706346
0.8	3.1	-0.003541183472	-0.002590955067	0.006383628263	-0.000708851780	-0.006625004888
0.8	3.2	-0.003500158480	-0.002463984139	0.005909148742	-0.000661233009	-0.006284090073
0.8	3.3	-0.003457180514	-0.002337371596	0.005444518398	-0.000614451029	-0.005949876287
0.8	3.4	-0.003411021777	-0.002212291358	0.004993273370	-0.000568755462	-0.005623248326
0.8	3.5	-0.003360775562	-0.002089791021	0.004558469454	-0.000524404402	-0.005305049593
0.8	3.6	-0.003305842295	-0.001970763780	0.004142635377	-0.000481645480	-0.004996068412
0.8	3.7	-0.003245891703	-0.001855931182	0.003747763305	-0.000440700807	-0.004697023019
0.8	3.8	-0.003180808491	-0.001745832370	0.003375326934	-0.000401756432	-0.004408546623
0.8	3.9	-0.003110650628	-0.001640839381	0.003026317775	-0.000364954926	-0.004131174097
0.8	4.0	-0.003035590497	-0.001541157112	0.002701291660	-0.000330393109	-0.003865331937
0.8	4.1	-0.002955899022	-0.001446862432	0.002400419403	-0.000298123384	-0.003611332611
0.8	4.2	-0.002871895877	-0.001357903097	0.002123537581	-0.000268156700	-0.003369373662
0.8	4.3	-0.002783952872	-0.001274139287	0.001870197150	-0.000240469301	-0.003139541434
0.8	4.4	-0.002692484390	-0.001195367516	0.001639708941	-0.000215007202	-0.002921818614
0.8	4.5	-0.002597933544	-0.001121331078	0.001431185875	-0.000191693766	-0.002716094576
0.8	4.6	-0.002500791994	-0.001051761093	0.001243582089	-0.000170435679	-0.002522177311
0.8	4.7	-0.002401561842	-0.000986358012	0.001075729260	-0.000151127175	-0.002339805915
0.8	4.8	-0.002300789217	-0.000924841447	0.000926370279	-0.000133655360	-0.002168662690
0.8	4.9	-0.002199023756	-0.000866926990	0.000794190292	-0.000117902706	-0.002008384352
0.8	5.0	-0.002096835643	-0.000812358381	0.000677844982	-0.000103750283	-0.001858571962
0.8	5.1	-0.001994785651	-0.000760892217	0.000575985924	-0.000091079798	-0.001718799559
0.8	5.2	-0.001893417333	-0.000712303981	0.000487282803	-0.000079774642	-0.001588621513
0.8	5.3	-0.001793256105	-0.000666398265	0.000410442388	-0.000069721377	-0.001467578850
0.8	5.4	-0.001694787785	-0.000622996337	0.000344224175	-0.000060810946	-0.001355204678
0.8	5.5	-0.001598453492	-0.000581938772	0.000287452760	-0.000052938504	-0.001251028976
0.8	5.6	-0.001504650161	-0.000543089369	0.000239027045	-0.000046005007	-0.001154582831
0.8	5.7	-0.001413720198	-0.000506327821	0.000197926497	-0.000039916633	-0.001065402242
0.8	5.8	-0.001325949146	-0.000471546347	0.000163214714	-0.000034585994	-0.000983031519
0.8	5.9	-0.001241570569	-0.000438653481	0.000134040618	-0.000029931431	-0.000907026274
0.8	6.0	-0.001160762368	-0.000407565814	0.000109637622	-0.000025878174	-0.000836956002
0.9	0.0	-0.002382843803	-0.004907005664	0.018802236772	-0.001380564412	-0.014897510499
0.9	0.1	-0.002410381799	-0.004899128097	0.018755035192	-0.001383195532	-0.014883093362
0.9	0.2	-0.002491274340	-0.004875805461	0.018615267119	-0.001390854781	-0.014839881216
0.9	0.3	-0.002620524470	-0.004837959225	0.018388318675	-0.001402859818	-0.014768024102
0.9	0.4	-0.002790321948	-0.004787078134	0.018082762818	-0.001418143393	-0.014667863239
0.9	0.5	-0.002990738203	-0.004725152681	0.017709783757	-0.001435347381	-0.014540021898
0.9	0.6	-0.003210523640	-0.004654543673	0.017282431680	-0.001452943377	-0.014385468270
0.9	0.7	-0.003437954137	-0.004577831413	0.016814767965	-0.001469361232	-0.014205529457
0.9	0.8	-0.003661625485	-0.004497629370	0.016320973124	-0.001483112850	-0.014001856389
0.9	0.9	-0.003871155300	-0.004416401293	0.015814491544	-0.001492892836	-0.013776352715
0.9	1.0	-0.004057727915	-0.004336267110	0.015307279165	-0.001497655617	-0.013531084355
0.9	1.1	-0.004214537974	-0.004258902600	0.014809190137	-0.001496640817	-0.013268184694
0.9	1.2	-0.004336987884	-0.004185402671	0.014327637968	-0.001489460490	-0.012989762691
0.9	1.3	-0.004422774262	-0.004116266613	0.013867300535	-0.001475979511	-0.012697828674
0.9	1.4	-0.004471788563	-0.004051395099	0.013430192314	-0.001456351784	-0.012394233995
0.9	1.5	-0.004485911668	-0.003990162362	0.013015841740	-0.001430957313	-0.012080633733
0.9	1.6	-0.004468677890	-0.003931498190	0.012621639658	-0.001400347417	-0.011758471941
0.9	1.7	-0.004424880505	-0.003874009610	0.012243304097	-0.001365186324	-0.011428988667
0.9	1.8	-0.004360133921	-0.003816112671	0.011875419596	-0.001326195166	-0.011093245681
0.9	1.9	-0.004280424687	-0.003756169121	0.011512008163	-0.001284098493	-0.010752165236
0.9	2.0	-0.004191667701	-0.003692601376	0.011147089238	-0.001239580153	-0.010406575411
0.9	2.1	-0.004099316336	-0.003624000142	0.010775187399	-0.001193249055	-0.010057254538
0.9	2.2	-0.004008053738	-0.003549220985	0.010391752183	-0.001145616740	-0.009704968196
0.9	2.3	-0.003921559614	-0.003467441303	0.009993463928	-0.001097087596	-0.009350494642
0.9	2.4	-0.003842389002	-0.003378200268	0.009578412123	-0.001047963290	-0.008994637567
0.9	2.5	-0.003771951578	-0.003281410383	0.009146145597	-0.000998458251	-0.008638228541
0.9	2.6	-0.003710574820	-0.003177333579	0.008697605394	-0.000948724143	-0.008282122491
0.9	2.7	-0.003657663028	-0.003066555498	0.008234960487	-0.000898877742	-0.007927190275
0.9	2.8	-0.003611918097	-0.002949948176	0.007761372706	-0.000849031254	-0.007574311372
0.9	2.9	-0.003571542993	-0.002828582085	0.007280720242	-0.000799312665	-0.007224368484
0.9	3.0	-0.003534508052	-0.002703690670	0.006797308834	-0.000749881766	-0.006878244449
0.9	3.1	-0.003498747452	-0.002576587516	0.006315596430	-0.000700935561	-0.006536820805
0.9	3.2	-0.003462337012	-0.002448606687	0.005839951402	-0.000652705368	-0.006200976358
0.9	3.3	-0.003423610000	-0.002321037835	0.005374457442	-0.000605445834	-0.005871583772
0.9	3.4	-0.003381251104	-0.002195097659	0.004922771011	-0.000559421890	-0.005549502565
0.9	3.5	-0.003334285930	-0.002071855832	0.004488030736	-0.000514893192	-0.005235567642
0.9	3.6	-0.003282090000	-0.001952229122	0.004072813261	-0.000472100318	-0.004930573820
0.9	3.7	-0.003224335664	-0.001836953162	0.003679126962	-0.000431251851	-0.004635257614
0.9	3.8	-0.003160938966	-0.001726577846	0.003308433823	-0.000392516479	-0.004350278464
0.9	3.9	-0.003092007816	-0.001621477256	0.002961689965	-0.000356018908	-0.004076201617
0.9	4.0	-0.003017778742	-0.001521853668	0.002639396778	-0.000321837248	-0.003813484605
0.9	4.1	-0.002938585677	-0.001427766670	0.002341656407	-0.000290006713	-0.003562468700
0.9	4.2	-0.002854826200	-0.001339155445	0.002068227356	-0.000260522186	-0.003323375925
0.9	4.3	-0.002766940540	-0.001255861627	0.001818577726	-0.000233345186	-0.003096311453
0.9	4.4	-0.002675405149	-0.001177659884	0.001591934909	-0.000208409520	-0.002881270653
0.9	4.5	-0.002580724729	-0.001104278932	0.001387331405	-0.000185627573	-0.002678149628
0.9	4.6	-0.002483427412	-0.001035420091	0.001203646880	-0.000164896308	-0.002486757893
0.9	4.7	-0.002384065935	-0.000970778236	0.001039646670	-0.000146102391	-0.002306831978
0.9	4.8	-0.002283201748	-0.000910043617	0.000894016893	-0.000129126182	-0.002138048842
0.9	4.9	-0.002181417487	-0.000852930001	0.000765396253	-0.000113845358	-0.001980038381
0.9	5.0	-0.002079286623	-0.000799159270	0.000652404471	-0.000100137310	-0.001832394514
0.9	5.1	-0.001977378786	-0.000748480430	0.000553667292	-0.000087880894	-0.001694684754
0.9	5.2	-0.001876244341	-0.000700666233	0.000467837988	-0.000076957839	-0.001566458258
0.9	5.3	-0.001776402845	-0.000655511291	0.000393615323	-0.000067254356	-0.001447252521
0.9	5.4	-0.001678335098	-0.000612833108	0.000329758041	-0.000058661044	-0.001336598987
0.9	5.5	-0.001582479075	-0.000572473006	0.000275095996	-0.000051074269	-0.001234027797
0.9	5.6	-0.001489218916	-0.000534289351	0.000228538121	-0.000044395844	-0.001139071841
0.9	5.7	-0.001398888028	-0.000498161348	0.000189077496	-0.000038533871	-0.001051270305
0.9	5.8	-0.001311764573	-0.000463984077	0.000155793837	-0.000033402569	-0.000970171764
0.9	5.9	-0.001228067636	-0.000431661837	0.000127853730	-0.000028922665	-0.000895336864
0.9	6.0	-0.001147966910	-0.000401114031	0.000104508986	-0.000025021241	-0.000826340624
1.0	0.0	-0.002855630232	-0.004772150379	0.017970879866	-0.001429615909	-0.014624743810
1.0	0.1	-0.002878339832	-0.004764900323	0.017928385531	-0.001431260995	-0.014610564045
1.0	0.2	-0.002944998405	-0.004743446272	0.017802569027	-0.001436027575	-0.014568093585
1.0	0.3	-0.003051372760	-0.004708701953	0.017598314379	-0.001443423811	-0.014497561375
1.0	0.4	-0.003190823398	-0.004662117948	0.017323386551	-0.001452679599	-0.014399412402
1.0	0.5	-0.003354905125	-0.004605619136	0.016987900608	-0.001462816807	-0.014274369791
1.0	0.6	-0.003534031924	-0.004541460051	0.016603638006	-0.001472735641	-0.014123474239
1.0	0.7	-0.003718208596	-0.004472081264	0.016183264644	-0.001481308319	-0.013948083658
1.0	0.8	-0.003897704947	-0.004399921421	0.015739515713	-0.001487466927	-0.013749832313
1.0	0.9	-0.004063653023	-0.004327229728	0.015284414098	-0.001490277337	-0.013530560057
1.0	1.0	-0.004208544477	-0.004255911111	0.014828566630	-0.001488973142	-0.013292226854
1.0	1.1	-0.004326583794	-0.004187394954	0.014380684551	-0.001483049089	-0.013036824302
1.0	1.2	-0.004413908459	-0.004122548544	0.013947119960	-0.001472183011	-0.012766296864
1.0	1.3	-0.004468650090	-0.004061650722	0.013531754927	-0.001456276425	-0.012482477870
1.0	1.4	-0.004490879944	-0.004004415212	0.013135999563	-0.001435419819	-0.012187044475
1.0	1.5	-0.004482437818	-0.003950064319	0.012758979776	-0.001409859268	-0.011881494007
1.0	1.6	-0.004446638398	-0.003897408385	0.012397870318	-0.001379958938	-0.011567141394
1.0	1.7	-0.004387972781	-0.003845011769	0.012048337800	-0.001346163158	-0.011245135654
1.0	1.8	-0.004311664872	-0.003791269398	0.011705054426	-0.001308959132	-0.010916490769
1.0	1.9	-0.004223302918	-0.003734575740	0.011362241931	-0.001268843971	-0.010582125139
1.0	2.0	-0.004128414241	-0.003673418045	0.011014204560	-0.001226298100	-0.010242902656
1.0	2.1	-0.004032106303	-0.003606486729	0.010655811638	-0.001181762612	-0.009899668599
1.0	2.2	-0.003938755975	-0.003532749452	0.010282895016	-0.001135626653	-0.009553274886
1.0	2.3	-0.003851776476	-0.003451499428	0.009892535899	-0.001088221288	-0.009204591658
1.0	2.4	-0.003773490230	-0.003362388246	0.009483227616	-0.001039823536	-0.008854506064
1.0	2.5	-0.003705079654	-0.003265416581	0.009054913530	-0.000990664484	-0.008503912118
1.0	2.6	-0.003646673954	-0.003160940641	0.008608910542	-0.000940946287	-0.008153697568
1.0	2.7	-0.003597466117	-0.003049612320	0.008147737806	-0.000890858475	-0.007804733129
1.0	2.8	-0.003555933161	-0.002932346014	0.007674876500	-0.000840595878	-0.007457867769
1.0	2.9	-0.003520077420	-0.002810266860	0.007194489706	-0.000790369416	-0.007113930849
1.0	3.0	-0.003487659112	-0.002684636992	0.006711131212	-0.000740413662	-0.006773739670
1.0	3.1	-0.003456430577	-0.002556803839	0.006229468938	-0.000690986639	-0.006438109038
1.0	3.2	-0.003424311714	-0.002428131847	0.005754042942	-0.000642363760	-0.006107859050
1.0	3.3	-0.003389520946	-0.002299946033	0.005289071046	-0.000594828136	-0.005783817824
1.0	3.4	-0.003350647957	-0.002173479970	0.004838307766	-0.000548658571	-0.005466817181
1.0	3.5	-0.003306675829	-0.002049833842	0.004404955838	-0.000504116870	-0.005157680955
1.0	3.6	-0.003256954472	-0.001929935516	0.003991624691	-0.000461436439	-0.004857207207
1.0	3.7	-0.003201167667	-0.001814534496	0.003600327278	-0.000420813677	-0.004566146772
1.0	3.8	-0.003139265146	-0.001704187567	0.003232505450	-0.000382402229	-0.004285180799
1.0	3.9	-0.003071395919	-0.001599260595	0.002889074418	-0.000346309552	-0.004014900191
1.0	4.0	-0.002997862260	-0.001499954161	0.002570478135	-0.000312597169	-0.003755789064
1.0	4.1	-0.002919063051	-0.001406314234	0.002276749229	-0.000281284318	-0.003508213728
1.0	4.2	-0.002835467715	-0.001318267676	0.002007569096	-0.000252351257	-0.003272417879
1.0	4.3	-0.002747577940	-0.001235633163	0.001762325421	-0.000225746373	-0.003048523826
1.0	4.4	-0.002655940409	-0.001158175523	0.001540165759	-0.000201391625	-0.002836539019
1.0	4.5	-0.002561106778	-0.001085597428	0.001340046689	-0.000179189404	-0.002636366635
1.0	4.6	-0.002463655424	-0.001017587205	0.001160778526	-0.000159027928	-0.002447818817
1.0	4.7	-0.002364170721	-0.000953818674	0.001001065760	-0.000140786653	-0.002270631153
1.0	4.8	-0.002263248062	-0.000893974105	0.000859543406	-0.000124340182	-0.002104477182
1.0	4.9	-0.002161483361	-0.000837749322	0.000734809375	-0.000109561439	-0.001948981976
1.0	5.0	-0.002059466053	-0.000784859934	0.000625452916	-0.000096324756	-0.001803734279
1.0	5.1	-0.001957771271	-0.000735047446	0.000530079171	-0.000084506089	-0.001668296906
1.0	5.2	-0.001856947170	-0.000688074820	0.000447329875	-0.000073986832	-0.001542215393
1.0	5.3	-0.001757511503	-0.000643734565	0.000375900278	-0.000064652113	-0.001425025104
1.0	5.4	-0.001659936562	-0.000601838964	0.000314552451	-0.000056393051	-0.001316256998
1.0	5.5	-0.001564653141	-0.000562229011	0.000262125169	-0.000049106933	-0.001215442366
1.0	5.6	-0.001472035443	-0.000524762342	0.000217540651	-0.000042696997	-0.001122116755
1.0	5.7	-0.001382404759	-0.000489316745	0.000179808469	-0.000037073203	-0.001035823280
1.0	5.8	-0.001296026388	-0.000455786257	0.000148026973	-0.000032151660	-0.000956115444
1.0	5.9	-0.001213110801	-0.000424078442	0.000121382602	-0.000027855408	-0.000882559553
1.0	6.0	-0.001133813750	-0.000394110603	0.000099147460	-0.000024113848	-0.000814736759
1.1	0.0	-0.003278171535	-0.004640177873	0.017158703527	-0.001467047000	-0.014329650190
1.1	0.1	-0.003296456331	-0.004633524256	0.017120643238	-0.001467773029	-0.014315802285
1.1	0.2	-0.003350076429	-0.004613853764	0.017007965862	-0.001469842856	-0.014274345670
1.1	0.3	-0.003435480467	-0.004582055387	0.016825074895	-0.001472942318	-0.014205557656
1.1	0.4	-0.003547093348	-0.004539530650	0.016578963224	-0.001476580297	-0.014109945625
1.1	0.5	-0.003677826661	-0.004488129516	0.016278726052	-0.001480133388	-0.013988289809
1.1	0.6	-0.003819632939	-0.004429998822	0.015934936429	-0.001482904566	-0.013841665981
1.1	0.7	-0.003964118582	-0.004367435159	0.015558933137	-0.001484182486	-0.013671434073
1.1	0.8	-0.004103112795	-0.004302702884	0.015162079176	-0.001483297230	-0.013479191857
1.1	0.9	-0.004229168185	-0.004237850410	0.014755050987	-0.001479665190	-0.013266703572
1.1	1.0	-0.004336000479	-0.004174579457	0.014347197388	-0.001472801087	-0.013035817323
1.1	1.1	-0.004418771825	-0.004114100889	0.013946109032	-0.001462397236	-0.012788382731
1.1	1.2	-0.004474293726	-0.004057066632	0.013557194346	-0.001448240191	-0.012526181249
1.1	1.3	-0.004501103868	-0.004003565984	0.013183587123	-0.001430251046	-0.012250873961
1.1	1.4	-0.004499427555	-0.003953150553	0.012826151367	-0.001408458760	-0.011963969608
1.1	1.5	-0.004471037425	-0.003904905803	0.012483662682	-0.001382980328	-0.011666813976
1.1	1.6	-0.004419040687	-0.003857566509	0.012153125289	-0.001354000523	-0.011360598944
1.1	1.7	-0.004347585650	-0.003809638744	0.011830192463	-0.001321751822	-0.011046387547
1.1	1.8	-0.004261523336	-0.003759529112	0.011509653975	-0.001286498405	-0.010725149794
1.1	1.9	-0.004166032106	-0.003705660257	0.011185952119	-0.001248521273	-0.010397802696
1.1	2.0	-0.004066268038	-0.003646601558	0.010853687379	-0.001208106291	-0.010065247568
1.1	2.1	-0.003966986864	-0.003581128687	0.010508075755	-0.001165535766	-0.009728398166
1.1	2.2	-0.003872274942	-0.003508320755	0.010145324267	-0.001121083647	-0.009388194808
1.1	2.3	-0.003785292858	-0.003427577577	0.009762899407	-0.001075012059	-0.009045602629
1.1	2.4	-0.003708147521	-0.003338652571	0.009359675247	-0.001027573944	-0.008701596253
1.1	2.5	-0.003641833924	-0.003241640765	0.008935960015	-0.000979016403	-0.008357136772
1.1	2.6	-0.003586291993	-0.003136965636	0.008493411308	-0.000929588550	-0.008013149115
1.1	2.7	-0.003540527753	-0.003025332969	0.008034859041	-0.000879546560	-0.007670507265
1.1	2.8	-0.003502842076	-0.002907710156	0.007564061536	-0.000829161790	-0.007330031666
1.1	2.9	-0.003471041784	-0.002785245387	0.007085423329	-0.000778720642	-0.006992499085
1.1	3.0	-0.003442720137	-0.002659236496	0.006603703239	-0.000728525810	-0.006658661070
1.1	3.1	-0.003415476002	-0.002531058819	0.006123738069	-0.000678890381	-0.006329264870
1.1	3.2	-0.003387092750	-0.002402094081	0.005650201731	-0.000630129769	-0.006005070631
1.1	3.3	-0.003355698881	-0.002273699013	0.005187412561	-0.000582552264	-0.005686860166
1.1	3.4	-0.003319811459	-0.002147122020	0.004739194386	-0.000536448832	-0.005375434992
1.1	3.5	-0.003278373187	-0.002023477088	0.004308790435	-0.000492082341	-0.005071604193
1.1	3.6	-0.003230728252	-0.001903707150	0.003898824447	-0.000449681177	-0.004776164372
1.1	3.7	-0.003176567652	-0.001788562299	0.003511300334	-0.000409430711	-0.004489874977
1.1	3.8	-0.003115873100	-0.001678600478	0.003147630689	-0.000371470671	-0.004213432640
1.1	3.9	-0.003048835212	-0.001574178473	0.002808684654	-0.000335893791	-0.003947447602
1.1	4.0	-0.002975815990	-0.001475491616	0.002494847008	-0.000302746717	-0.003692424665
1.1	4.1	-0.002897271960	-0.001382569504	0.002206081983	-0.000272034310	-0.003448750129
1.1	4.2	-0.002813737103	-0.001295324837	0.001941997277	-0.000243724081	-0.003216685462
1.1	4.3	-0.002725780034	-0.001213565229	0.001701905342	-0.000217752627	-0.002996367521
1.1	4.4	-0.002633996133	-0.001137030451	0.001484880387	-0.000194031527	-0.002787814542
1.1	4.5	-0.002538995681	-0.001065415028	0.001289810440	-0.000172454415	-0.002590936677
1.1	4.6	-0.002441396269	-0.000998389516	0.001115444341	-0.000152901532	-0.002405549563
1.1	4.7	-0.002341816870	-0.000935614732	0.000960433806	-0.000135246514	-0.002231389430
1.1	4.8	-0.002240878900	-0.000876762677	0.000823370729	-0.000119358544	-0.002068128408
1.1	4.9	-0.002139193691	-0.000821517609	0.000702819919	-0.000105106999	-0.001915389003
1.1	5.0	-0.002037360673	-0.000769587969	0.000597347392	-0.000092363063	-0.001772757033
1.1	5.1	-0.001935959276	-0.000720709308	0.000505544364	-0.000081001589	-0.001639792743
1.1	5.2	-0.001835536495	-0.000674641455	0.000426047080	-0.000070902129	-0.001516039991
1.1	5.3	-0.001736599739	-0.000631168254	0.000357552677	-0.000061950477	-0.001401033685
1.1	5.4	-0.001639621548	-0.000590108862	0.000298831301	-0.000054038257	-0.001294305731
1.1	5.5	-0.001545014361	-0.000551295683	0.000248734779	-0.000047063680	-0.001195389777
1.1	5.6	-0.001453144409	-0.000514589743	0.000206202169	-0.000040931807	-0.001103825028
1.1	5.7	-0.001364318901	-0.000479867605	0.000170262554	-0.000035554465	-0.001019159385
1.1	5.8	-0.001278790110	-0.000447023391	0.000140035471	-0.000030850165	-0.000940952024
1.1	5.9	-0.001196756640	-0.000415966317	0.000114729349	-0.000026744086	-0.000868775586
1.1	6.0	-0.001118362919	-0.000386615219	0.000093638361	-0.000023168091	-0.000802217971
1.2	0.0	-0.003640919234	-0.004514169281	0.016380732822	-0.001491956017	-0.014015526758
1.2	0.1	-0.003655266166	-0.004508061093	0.016346724053	-0.001491847004	-0.014002082121
1.2	0.2	-0.003697279688	-0.004490016422	0.016246049527	-0.001491467899	-0.013961844895
1.2	0.3	-0.003764007823	-0.004460890323	0.016082665828	-0.001490666001	-0.013895117328
1.2	0.4	-0.003850833026	-0.004422041170	0.015862848502	-0.001489203532	-0.013802436825
1.2	0.5	-0.003951872143	-0.004375229555	0.015594746312	-0.001486782638	-0.013684606263
1.2	0.6	-0.004060459331	-0.004322491740	0.015287812410	-0.001483074542	-0.013542705459
1.2	0.7	-0.004169654653	-0.004265989952	0.014952157573	-0.001477750414	-0.013378071860
1.2	0.8	-0.004272696520	-0.004207816430	0.014597877833	-0.001470507900	-0.013192250022
1.2	0.9	-0.004363441339	-0.004149845291	0.014234410103	-0.001461086873	-0.012986919277
1.2	1.0	-0.004436711354	-0.004093586059	0.013869964773	-0.001449276775	-0.012763813293
1.2	1.1	-0.004488547431	-0.004040060146	0.013511065006	-0.001434908730	-0.012524643561
1.2	1.2	-0.004516372564	-0.003989736342	0.013162313281	-0.001417914654	-0.012271034849
1.2	1.3	-0.004519086843	-0.003942546182	0.012826163504	-0.001398218113	-0.012004486051
1.2	1.4	-0.004497027640	-0.003897897318	0.012503007432	-0.001375789578	-0.011726348176
1.2	1.5	-0.004451900014	-0.003854784076	0.012191334507	-0.001350624781	-0.011437825663
1.2	1.6	-0.004386575520	-0.003811872666	0.011888032697	-0.001322739868	-0.011139995683
1.2	1.7	-0.004304870821	-0.003767645515	0.011588786045	-0.001292170487	-0.010833840864
1.2	1.8	-0.004211244954	-0.003720517495	0.011288535216	-0.001258973287	-0.010520289388
1.2	1.9	-0.004110481714	-0.003668963240	0.010981965019	-0.001223227970	-0.010200255524
1.2	2.0	-0.004007349121	-0.003611615227	0.010663982147	-0.001185042291	-0.009874673750
1.2	2.1	-0.003906274854	-0.003547349170	0.010330147167	-0.001144552698	-0.009544520153
1.2	2.2	-0.003811046479	-0.003475330650	0.009977028483	-0.001101927367	-0.009210816946
1.2	2.3	-0.003724595245	-0.003395064240	0.009602453610	-0.001057365615	-0.008874619000
1.2	2.4	-0.003648832500	-0.003306391644	0.009205643943	-0.001011099082	-0.008536985717
1.2	2.5	-0.003584587428	-0.003209484307	0.008787231589	-0.000963388898	-0.008198945812
1.2	2.6	-0.003531650618	-0.003104827885	0.008349167852	-0.000914525381	-0.007861465205
1.2	2.7	-0.003488888589	-0.002993177769	0.007894542106	-0.000864825570	-0.007525427357
1.2	2.8	-0.003454448888	-0.002875526401	0.007427336020	-0.000814626802	-0.007191631705
1.2	2.9	-0.003426008238	-0.002753056283	0.006952141239	-0.000764283259	-0.006860809935
1.2	3.0	-0.003401022254	-0.002627080607	0.006473868624	-0.000714156021	-0.006533654250
1.2	3.1	-0.003376973986	-0.002498992895	0.005997473976	-0.000664606084	-0.006210848982
1.2	3.2	-0.003351557770	-0.002370198045	0.005527719708	-0.000615982693	-0.005893096740
1.2	3.3	-0.003322824054	-0.002242060091	0.005068984896	-0.000568615923	-0.005581132937
1.2	3.4	-0.003289245463	-0.002115841398	0.004625129080	-0.000522806775	-0.005275726370
1.2	3.5	-0.003249742077	-0.001992663925	0.004199408801	-0.000478820097	-0.004977666856
1.2	3.6	-0.003203649440	-0.001873469487	0.003794441226	-0.000436877866	-0.004687743312
1.2	3.7	-0.003150675603	-0.001759008734	0.003412206319	-0.000397156680	-0.004406716508
1.2	3.8	-0.003090824511	-0.001649827543	0.003054077944	-0.000359784160	-0.004135290752
1.2	3.9	-0.003024331593	-0.001546278321	0.002720874529	-0.000324839910	-0.003874087891
1.2	4.0	-0.002951602475	-0.001448539087	0.002412921143	-0.000292358284	-0.003623626247
1.2	4.1	-0.002873150759	-0.001356629717	0.002130116484	-0.000262331552	-0.003384305974
1.2	4.2	-0.002789561037	-0.001270443448	0.001872000096	-0.000234716202	-0.003156401482
1.2	4.3	-0.002701463378	-0.001189780456	0.001637816751	-0.000209438884	-0.002940060789
1.2	4.4	-0.002609497191	-0.001114360102	0.001426576251	-0.000186402348	-0.002735310992
1.2	4.5	-0.002514323402	-0.001043870145	0.001237107857	-0.000165492494	-0.002542068620
1.2	4.6	-0.002416596239	-0.000977968464	0.001068109106	-0.000146583534	-0.002360153347
1.2	4.7	-0.002316962688	-0.000916304371	0.000918189101	-0.000129543985	-0.002189303433
1.2	4.8	-0.002216068212	-0.000858544179	0.000785906478	-0.000114238919	-0.002029191592
1.2	4.9	-0.002114536154	-0.000804363678	0.000669802259	-0.000100534686	-0.001879440049
1.2	5.0	-0.002012973834	-0.000753467260	0.000568427835	-0.000088300311	-0.001739634097
1.2	5.1	-0.001911957799	-0.000705582663	0.000480368292	-0.000077409690	-0.001609333738
1.2	5.2	-0.001812036551	-0.000660472728	0.000404261331	-0.000067741872	-0.001488083283
1.2	5.3	-0.001713710290	-0.000617920221	0.000338812047	-0.000059183039	-0.001375419078
1.2	5.4	-0.001617435451	-0.000577737863	0.000282803900	-0.000051625894	-0.001270875594
1.2	5.5	-0.001523616440	-0.000539762410	0.000235106220	-0.000044970047	-0.001173990203
1.2	5.6	-0.001432604764	-0.000503854038	0.000194678633	-0.000039122441	-0.001084306918
1.2	5.7	-0.001344692385	-0.000469889013	0.000160572830	-0.000033996824	-0.001001379378
1.2	5.8	-0.001260119192	-0.000437763648	0.000131932061	-0.000029514348	-0.000924773257
1.2	5.9	-0.001179070108	-0.000407388222	0.000107988795	-0.000025602441	-0.000854068240
1.2	6.0	-0.001101674423	-0.000378680258	0.000088060912	-0.000022195447	-0.000788859631
1.3	0.0	-0.003938268865	-0.004396482866	0.015648085306	-0.001504269615	-0.013685601690
1.3	0.1	-0.003949216777	-0.004390849398	0.015617666149	-0.001503422199	-0.013672611329
1.3	0.2	-0.003981214500	-0.004374221529	0.015527623085	-0.001500876169	-0.013633739887
1.3	0.3	-0.004031830115	-0.004347418925	0.015381508034	-0.001496623171	-0.013569296053
1.3	0.4	-0.004097269236	-0.004311744252	0.015184947488	-0.001490651115	-0.013479821357
1.3	0.5	-0.004172702493	-0.004268872077	0.014945234737	-0.001482952075	-0.013366113078
1.3	0.6	-0.004252682116	-0.004220738112	0.014670812050	-0.001473526814	-0.013229229240
1.3	0.7	-0.004331533891	-0.004169363848	0.014370683854	-0.001462389498	-0.013070464399
1.3	0.8	-0.004403750314	-0.004116695082	0.014053808259	-0.001449567094	-0.012891296398
1.3	0.9	-0.004464340059	-0.004064449433	0.013728513468	-0.001435090188	-0.012693313906
1.3	1.0	-0.004509105493	-0.004013966215	0.013401981477	-0.001418982774	-0.012478137982
1.3	1.1	-0.004534862811	-0.003966106566	0.013079835221	-0.001401242424	-0.012247349042
1.3	1.2	-0.004539582294	-0.003921196250	0.012765933196	-0.001381890657	-0.012002428583
1.3	1.3	-0.004522464853	-0.003879035414	0.012462163600	-0.001360864460	-0.011744728579
1.3	1.4	-0.004483947321	-0.003838940075	0.012168531361	-0.001338080086	-0.011475458521
1.3	1.5	-0.004425635231	-0.003799829279	0.011883312324	-0.001313422096	-0.011195696179
1.3	1.6	-0.004350164510	-0.003760333882	0.011603338019	-0.001286753267	-0.010906415381
1.3	1.7	-0.004261012422	-0.003718927350	0.011324370407	-0.001257930443	-0.010608525036
1.3	1.8	-0.004162251111	-0.003674051015	0.011041535437	-0.001226822762	-0.010302912771
1.3	1.9	-0.004058262125	-0.003624227767	0.010749781829	-0.001193330424	-0.009990485763
1.3	2.0	-0.003953436703	-0.003568163997	0.010444330644	-0.001157401173	-0.009672202177
1.3	2.1	-0.003851859788	-0.003504811913	0.010121081761	-0.001119042554	-0.009349087082
1.3	2.2	-0.003757045606	-0.003433433943	0.009776946690	-0.001078329052	-0.009022229300
1.3	2.3	-0.003671691551	-0.003353611011	0.009410083511	-0.001035405374	-0.008692758677
1.3	2.4	-0.003597534415	-0.003265262129	0.009020020014	-0.000990484472	-0.008361807827
1.3	2.5	-0.003535270250	-0.003168626076	0.008607662663	-0.000943839784	-0.008030467052
1.3	2.6	-0.003484565729	-0.003064224764	0.008175200462	-0.000895797573	-0.007699743853
1.3	2.7	-0.003444200286	-0.002952859145	0.007725921940	-0.000846724797	-0.007370538283
1.3	2.8	-0.003412227938	-0.002835540071	0.007263969698	-0.000797016848	-0.007043640717
1.3	2.9	-0.003386244379	-0.002713470167	0.006794060210	-0.000747082477	-0.006719751944
1.3	3.0	-0.003363629477	-0.002587974803	0.006321196344	-0.000697332372	-0.006399518646
1.3	3.1	-0.003341798892	-0.002460456491	0.005850396983	-0.000648166018	-0.006083573366
1.3	3.2	-0.003318394042	-0.002332327697	0.005386462692	-0.000599960757	-0.005772568280
1.3	3.3	-0.003291429354	-0.002204959950	0.004933789522	-0.000553063841	-0.005467195086
1.3	3.4	-0.003259348615	-0.002079612487	0.004496236108	-0.000507783831	-0.005168188405
1.3	3.5	-0.003221060774	-0.001957403690	0.004077042978	-0.000464386078	-0.004876313984
1.3	3.6	-0.003175903637	-0.001839268358	0.003678798524	-0.000423087901	-0.004592345903
1.3	3.7	-0.003123594980	-0.001725943502	0.003303443254	-0.000384057042	-0.004317037690
1.3	3.8	-0.003064165869	-0.001617965191	0.002952302888	-0.000347411351	-0.004051092216
1.3	3.9	-0.002997883706	-0.001515671436	0.002626141096	-0.000313219350	-0.003795134017
1.3	4.0	-0.002925190851	-0.001419223417	0.002325223781	-0.000281504428	-0.003549686787
1.3	4.1	-0.002846645558	-0.001328627583	0.002049388404	-0.000252248874	-0.003315157505
1.3	4.2	-0.002762879700	-0.001243765581	0.001798113593	-0.000225399796	-0.003091827915
1.3	4.3	-0.002674566734	-0.001164424111	0.001570585826	-0.000200875317	-0.002879853133
1.3	4.4	-0.002582390878	-0.001090314191	0.001365761321	-0.000178571404	-0.002679266604
1.3	4.5	-0.002487049507	-0.001021113469	0.001182422194	-0.000158368067	-0.002489990165
1.3	4.6	-0.002389223451	-0.000956467464	0.001019226562	-0.000140134893	-0.002311847655
1.3	4.7	-0.002289592445	-0.000896028728	0.000874752638	-0.000123735858	-0.002144580497
1.3	4.8	-0.002188814154	-0.000839453756	0.000747537012	-0.000109033632	-0.001987863777
1.3	4.9	-0.002087520194	-0.000786413728	0.000636107391	-0.000095892198	-0.001841321660
1.3	5.0	-0.001986327732	-0.000736616888	0.000539010104	-0.000084179648	-0.001704541299
1.3	5.1	-0.001885806477	-0.000689785092	0.000454832666	-0.000073769225	-0.001577084826
1.3	5.2	-0.001786498809	-0.000645680703	0.000382221755	-0.000064540625	-0.001458499236
1.3	5.3	-0.001688894986	-0.000604087039	0.000319896924	-0.000056380559	-0.001348324311
1.3	5.4	-0.001593441438	-0.000564820062	0.000266660467	-0.000049183005	-0.001246098838
1.3	5.5	-0.001500526500	-0.000527715471	0.000221403831	-0.000042849468	-0.001151365391
1.3	5.6	-0.001410485541	-0.000492633585	0.000183111011	-0.000037288938	-0.001063674029
1.3	5.7	-0.001323597691	-0.000459454180	0.000150859377	-0.000032417712	-0.000982585175
1.3	5.8	-0.001240087271	-0.000428074760	0.000123818346	-0.000028158975	-0.000907671881
1.3	5.9	-0.001160121904	-0.000398403441	0.000101246346	-0.000024443172	-0.000838521637
1.3	6.0	-0.001083822560	-0.000370364242	0.000082486449	-0.000021206943	-0.000774737824
1.4	0.0	-0.004168314089	-0.004288631952	0.014967806481	-0.001504594895	-0.013342893723
1.4	0.1	-0.004176427658	-0.004283391290	0.014940466603	-0.001503111835	-0.013330391135
1.4	0.2	-0.004200080782	-0.004267938436	0.014859540114	-0.001498701887	-0.013292980573
1.4	0.3	-0.004237275853	-0.004243054832	0.014728221910	-0.001491480624	-0.013230962307
1.4	0.4	-0.004284912204	-0.004209984637	0.014551566218	-0.001481633054	-0.013144860732
1.4	0.5	-0.004339056988	-0.004170324125	0.014336128490	-0.001469417251	-0.013035444102
1.4	0.6	-0.004395288453	-0.004125899927	0.014089430179	-0.001455091319	-0.012903727386
1.4	0.7	-0.004449016165	-0.004078609127	0.013819521572	-0.001438983454	-0.012750945156
1.4	0.8	-0.004495815242	-0.004030275288	0.013534366335	-0.001421407607	-0.012578498682
1.4	0.9	-0.004531675891	-0.003982473567	0.013241328905	-0.001402647514	-0.012387883715
1.4	1.0	-0.004553246552	-0.003936406571	0.012946691710	-0.001382917373	-0.012180614318
1.4	1.1	-0.004558018063	-0.003892804294	0.012655348033	-0.001362411143	-0.011958150659
1.4	1.2	-0.004544422686	-0.003851893233	0.012370495801	-0.001341175118	-0.011721850136
1.4	1.3	-0.004511913769	-0.003813378776	0.012093577126	-0.001319174001	-0.011472938118
1.4	1.4	-0.004460995487	-0.003776519855	0.011824302520	-0.001296274460	-0.011212503692
1.4	1.5	-0.004393163470	-0.003740196034	0.011560811581	-0.001272261998	-0.010941517019
1.4	1.6	-0.004310813179	-0.003703028011	0.011299941727	-0.001246863695	-0.010660863200
1.4	1.7	-0.004217088801	-0.003663503445	0.011037580402	-0.001219779720	-0.010371386039
1.4	1.8	-0.004115675894	-0.003620097686	0.010769072008	-0.001190716128	-0.010073934089
1.4	1.9	-0.004010567496	-0.003571396773	0.010489648243	-0.001159417323	-0.009769401643
1.4	2.0	-0.003905765876	-0.003516164156	0.010194849767	-0.001125693788	-0.009458757700
1.4	2.1	-0.003805029297	-0.003453436261	0.009880907463	-0.001089442808	-0.009143057691
1.4	2.2	-0.003711583687	-0.003382543080	0.009545054363	-0.001050660335	-0.008823434635
1.4	2.3	-0.003627907456	-0.003303137129	0.009185745057	-0.001009445326	-0.008501070058
1.4	2.4	-0.003555569612	-0.003215194134	0.008802768449	-0.000965994686	-0.008177149242
1.4	2.5	-0.003495148988	-0.003118997264	0.008397250852	-0.000920592763	-0.007852809812
1.4	2.6	-0.003446241690	-0.003015108711	0.007971557568	-0.000873594800	-0.007529095748
1.4	2.7	-0.003407574804	-0.002904348220	0.007529110503	-0.000825408568	-0.007206928519
1.4	2.8	-0.003377174553	-0.002787742979	0.007074145624	-0.000776474347	-0.006887102852
1.4	2.9	-0.003352616428	-0.002666501512	0.006611437356	-0.000727244845	-0.006570307427
1.4	3.0	-0.003331272772	-0.002541957915	0.006146016654	-0.000678168104	-0.006257163408
1.4	3.1	-0.003310547716	-0.002415511308	0.005682906435	-0.000629673740	-0.005948269102
1.4	3.2	-0.003288081619	-0.002288575652	0.005226892662	-0.000582159902	-0.005644238728
1.4	3.3	-0.003261876877	-0.002162507077	0.004782342863	-0.000535985907	-0.005345726755
1.4	3.4	-0.003230380711	-0.002038557992	0.004353076958	-0.000491465354	-0.005053434322
1.4	3.5	-0.003192507094	-0.001917834513	0.003942289443	-0.000448862849	-0.004768099174
1.4	3.6	-0.003147598249	-0.001801251301	0.003552517450	-0.000408391085	-0.004490473314
1.4	3.7	-0.003095386213	-0.001689528416	0.003185646611	-0.000370210461	-0.004221293945
1.4	3.8	-0.003035917962	-0.001583181570	0.002842945500	-0.000334429216	-0.003961252676
1.4	3.9	-0.002969485059	-0.001482530243	0.002525119674	-0.000301107417	-0.003710967073
1.4	4.0	-0.002896557046	-0.001387718188	0.002232377313	-0.000270258886	-0.003470957286
1.4	4.1	-0.002817725121	-0.001298737982	0.001964500015	-0.000241857677	-0.003241629477
1.4	4.2	-0.002733659010	-0.001215463138	0.001720913904	-0.000215843252	-0.003023266524
1.4	4.3	-0.002645060415	-0.001137664369	0.001500757785	-0.000192127790	-0.002816026041
1.4	4.4	-0.002552653732	-0.001065053690	0.001302946343	-0.000170601580	-0.002619944805
1.4	4.5	-0.002457153711	-0.000997292286	0.001126227342	-0.000151140364	-0.002434948404
1.4	4.6	-0.002359279032	-0.000934036525	0.000969232444	-0.000133610356	-0.002260864595
1.4	4.7	-0.002259718600	-0.000874928594	0.000830521642	-0.000117872934	-0.002097438714
1.4	4.8	-0.002159139634	-0.000819622179	0.000708621502	-0.000103789203	-0.001944349754
1.4	4.9	-0.002058189010	-0.000767798557	0.000602057549	-0.000091222178	-0.001801225824
1.4	5.0	-0.001957473127	-0.000719156347	0.000509381127	-0.000080039710	-0.001667658197
1.4	5.1	-0.001857562752	-0.000673425127	0.000429191132	-0.000070115317	-0.001543213439
1.4	5.2	-0.001758987960	-0.000630366128	0.000360151007	-0.000061329407	-0.001427443432
1.4	5.3	-0.001662229895	-0.000589767721	0.000301001430	-0.000053570175	-0.001319893430
1.4	5.4	-0.001567716151	-0.000551443366	0.000250569129	-0.000046733604	-0.001220108310
1.4	5.5	-0.001475822682	-0.000515234532	0.000207772286	-0.000040723049	-0.001127637387
1.4	5.6	-0.001386869784	-0.000481004928	0.000171623010	-0.000035449796	-0.001042038070
1.4	5.7	-0.001301116767	-0.000448632620	0.000141227323	-0.000030832809	-0.000962878661
1.4	5.8	-0.001218775604	-0.000418020439	0.000115783125	-0.000026797778	-0.000889740512
1.4	5.9	-0.001139995866	-0.000389074908	0.000094576569	-0.000023277816	-0.000822219711
1.4	6.0	-0.001064884797	-0.000361721604	0.000076977221	-0.000020212009	-0.000759928406
1.5	0.0	-0.004332407060	-0.004191222617	0.014343043891	-0.001494130002	-0.012990098332
1.5	0.1	-0.004338257734	-0.004186293607	0.014318254394	-0.001492116231	-0.012978102290
1.5	0.2	-0.004355242774	-0.004171762636	0.014244874655	-0.001486150242	-0.012942204551
1.5	0.3	-0.004381721522	-0.004148375867	0.014125792304	-0.001476453175	-0.012882684783
1.5	0.4	-0.004415155706	-0.004117316181	0.013965569525	-0.001463376279	-0.012800032771
1.5	0.5	-0.004452348755	-0.004080103211	0.013770099606	-0.001447376703	-0.012694968447
1.5	0.6	-0.004489711535	-0.004038455958	0.013546189600	-0.001429000538	-0.012568444639
1.5	0.7	-0.004523563640	-0.003994174362	0.013301016097	-0.001408781554	-0.012421623822
1.5	0.8	-0.004550360109	-0.003948958966	0.013041713176	-0.001387290850	-0.012255823469
1.5	0.9	-0.004566918459	-0.003904273946	0.012774831053	-0.001365028205	-0.012072447361
1.5	1.0	-0.004570597028	-0.003861220417	0.012505915587	-0.001342381669	-0.011872910529
1.5	1.1	-0.004559436439	-0.003820431012	0.012239230455	-0.001319666136	-0.011658569746
1.5	1.2	-0.004532258740	-0.003782066640	0.011977477412	-0.001296990904	-0.011430678608
1.5	1.3	-0.004488723966	-0.003745785935	0.011721749574	-0.001274327052	-0.011190360553
1.5	1.4	-0.004429369980	-0.003710820657	0.011471557705	-0.001251498028	-0.010938609000
1.5	1.5	-0.004355570806	-0.003676041360	0.011224983302	-0.001228203952	-0.010676308796
1.5	1.6	-0.004269494320	-0.003640094361	0.010978931406	-0.001204057600	-0.010404273766
1.5	1.7	-0.004173956748	-0.003601497539	0.010729460669	-0.001178626578	-0.010123293300
1.5	1.8	-0.004072279708	-0.003558783555	0.010472164168	-0.001151480647	-0.009834179674
1.5	1.9	-0.003968059730	-0.003510587544	0.010202572110	-0.001122235685	-0.009537808612
1.5	2.0	-0.003864934895	-0.003455745770	0.009916546335	-0.001090589288	-0.009235146172
1.5	2.1	-0.003766321850	-0.003393352506	0.009610637116	-0.001056349341	-0.008927257119
1.5	2.2	-0.003675168867	-0.003322802765	0.009282374848	-0.001019448644	-0.008615292306
1.5	2.3	-0.003593730451	-0.003243798482	0.008930474617	-0.000979950428	-0.008300456158
1.5	2.4	-0.003523415365	-0.003156356531	0.008554939651	-0.000938039302	-0.007983959183
1.5	2.5	-0.003464700051	-0.003060787801	0.008157060149	-0.000894007788	-0.007666964611
1.5	2.6	-0.003417138885	-0.002957679926	0.007739314845	-0.000848233092	-0.007350540711
1.5	2.7	-0.003379449642	-0.002847857579	0.007305191793	-0.000801153938	-0.007035629918
1.5	2.8	-0.003349691893	-0.002732358519	0.006858951483	-0.000753242652	-0.006723042204
1.5	2.9	-0.003325489333	-0.002612390498	0.006405358437	-0.000704983885	-0.006413473387
1.5	3.0	-0.003304264842	-0.002489278112	0.005949407166	-0.000656851749	-0.006107542147
1.5	3.1	-0.003283482903	-0.002364417888	0.005496065319	-0.000609295796	-0.005805834538
1.5	3.2	-0.003260821435	-0.002239201192	0.005050051626	-0.000562727670	-0.005508944200
1.5	3.3	-0.003234323264	-0.002114970012	0.004615659927	-0.000517514050	-0.005217499129
1.5	3.4	-0.003202459341	-0.001992951972	0.004196634168	-0.000473970511	-0.004932171026
1.5	3.5	-0.003164160239	-0.001874226694	0.003796093416	-0.000432359106	-0.004653667854
1.5	3.6	-0.003118784865	-0.001759685743	0.003416501745	-0.000392887240	-0.004382713628
1.5	3.7	-0.003066074129	-0.001650020065	0.003059675197	-0.000355708586	-0.004120020676
1.5	3.8	-0.003006085497	-0.001545719137	0.002726816916	-0.000320923609	-0.003866259667
1.5	3.9	-0.002939129311	-0.001447085493	0.002418571704	-0.000288584140	-0.003622031381
1.5	4.0	-0.002865689531	-0.001354241820	0.002135092177	-0.000258696559	-0.003387843328
1.5	4.1	-0.002786380230	-0.001267169205	0.001876110124	-0.000231228310	-0.003164092839
1.5	4.2	-0.002701888810	-0.001185726557	0.001641008237	-0.000206113099	-0.002951057391
1.5	4.3	-0.002612944150	-0.001109682651	0.001428888880	-0.000183258266	-0.002748892114
1.5	4.4	-0.002520290452	-0.001038744046	0.001238637808	-0.000162550513	-0.002557633700
1.5	4.5	-0.002424665215	-0.000972574530	0.001068981722	-0.000143862859	-0.002377209548
1.5	4.6	-0.002326793698	-0.000910822817	0.000918539212	-0.000127059433	-0.002207450660
1.5	4.7	-0.002227382257	-0.000853139844	0.000785865055	-0.000112000781	-0.002048106687
1.5	4.8	-0.002127105369	-0.000799184254	0.000669488072	-0.000098547487	-0.001898861699
1.5	4.9	-0.002026603905	-0.000748634844	0.000567942904	-0.000086562486	-0.001759349479
1.5	5.0	-0.001926483436	-0.000701197760	0.000479796085	-0.000075914315	-0.001629167445
1.5	5.1	-0.001827308697	-0.000656608930	0.000403666862	-0.000066477904	-0.001507888725
1.5	5.2	-0.001729593449	-0.000614629347	0.000338243207	-0.000058135113	-0.001395072196
1.5	5.3	-0.001633805256	-0.000575052091	0.000282293506	-0.000050776144	-0.001290270526
1.5	5.4	-0.001540356534	-0.000537695712	0.000234674399	-0.000044298780	-0.001193036441
1.5	5.5	-0.001449605260	-0.000502403826	0.000194335282	-0.000038609186	-0.001102927529
1.5	5.6	-0.001361855076	-0.000469044006	0.000160319949	-0.000033621158	-0.001019509861
1.5	5.7	-0.001277346065	-0.000437495163	0.000131765872	-0.000029256043	-0.000942360731
1.5	5.8	-0.001196274256	-0.000407662498	0.000107901562	-0.000025442586	-0.000871070734
1.5	5.9	-0.001118776755	-0.000379457356	0.000088042469	-0.000022116505	-0.000805245363
1.5	6.0	-0.001044946666	-0.000352806521	0.000071585777	-0.000019219694	-0.000744506228
1.6	0.0	-0.004434604917	-0.004104008480	0.013773275034	-0.001474357104	-0.012629514368
1.6	0.1	-0.004438743104	-0.004099309892	0.013750515728	-0.001471917384	-0.012618031556
1.6	0.2	-0.004450681732	-0.004085454306	0.013683138905	-0.001464703220	-0.012583663111
1.6	0.3	-0.004469054250	-0.004063149080	0.013573774405	-0.001453021463	-0.012526658112
1.6	0.4	-0.004491759180	-0.004033514753	0.013426572182	-0.001437359279	-0.012447457329
1.6	0.5	-0.004516174041	-0.003997995161	0.013246885072	-0.001418347514	-0.012346716437
1.6	0.6	-0.004539377506	-0.003958222750	0.013040872480	-0.001396714435	-0.012225312801
1.6	0.7	-0.004558397407	-0.003915897786	0.012815055402	-0.001373230286	-0.012084324737
1.6	0.8	-0.004570389409	-0.003872616002	0.012575856566	-0.001348647278	-0.011924982696
1.6	0.9	-0.004572838959	-0.003829758262	0.012329161936	-0.001323641074	-0.011748601559
1.6	1.0	-0.004563670428	-0.003788344642	0.012079938228	-0.001298756371	-0.011556507643
1.6	1.1	-0.004541373936	-0.003748968714	0.011831935235	-0.001274366795	-0.011349973661
1.6	1.2	-0.004505072299	-0.003711744134	0.011587493013	-0.001250649622	-0.011130171557
1.6	1.3	-0.004454588487	-0.003676323868	0.011347464191	-0.001227579952	-0.010898148860
1.6	1.4	-0.004390471779	-0.003641949416	0.011111251752	-0.001204944510	-0.010654829605
1.6	1.5	-0.004313978966	-0.003607521868	0.010876954073	-0.001182373957	-0.010401037214
1.6	1.6	-0.004227048693	-0.003571729602	0.010641601911	-0.001159387647	-0.010137533355
1.6	1.7	-0.004132199037	-0.003533151537	0.010401466799	-0.001135448953	-0.009865065345
1.6	1.8	-0.004032388581	-0.003490371973	0.010152416567	-0.001110019602	-0.009584413573
1.6	1.9	-0.003930857731	-0.003442103204	0.009890291309	-0.001082614857	-0.009296430978
1.6	2.0	-0.003830870542	-0.003387228484	0.009611271909	-0.001052846050	-0.009002067917
1.6	2.1	-0.003735526593	-0.003324908748	0.009312213427	-0.001020453201	-0.008702378071
1.6	2.2	-0.003647485197	-0.003254577205	0.008990917554	-0.000985321951	-0.008398503594
1.6	2.3	-0.003568783985	-0.003175976886	0.008646323191	-0.000947488639	-0.008091641651
1.6	2.4	-0.003500669824	-0.003089143627	0.008278601579	-0.000907130096	-0.007782997680
1.6	2.5	-0.003443533970	-0.002994407917	0.007889152309	-0.000864544116	-0.007473734246
1.6	2.6	-0.003396899737	-0.002892357537	0.007480506705	-0.000820123184	-0.007164925722
1.6	2.7	-0.003359518326	-0.002783818379	0.007056154192	-0.000774325697	-0.006857528441
1.6	2.8	-0.003329532346	-0.002669828270	0.006620313571	-0.000727645185	-0.006552372461
1.6	2.9	-0.003304665095	-0.002551579380	0.006177674298	-0.000680584264	-0.006250175750
1.6	3.0	-0.003282457452	-0.002430381175	0.005733132593	-0.000633633120	-0.005951575750
1.6	3.1	-0.003260488446	-0.002307612405	0.005291544128	-0.000587251153	-0.005657169016
1.6	3.2	-0.003236530552	-0.002184635401	0.004857510157	-0.000541856763	-0.005367548545
1.6	3.3	-0.003208702568	-0.002062762771	0.004435207935	-0.000497817464	-0.005083330268
1.6	3.4	-0.003175533313	-0.001943191108	0.004028270172	-0.000455448157	-0.004805164219
1.6	3.5	-0.003135981284	-0.001826957430	0.003639712876	-0.000415006529	-0.004533730200
1.6	3.6	-0.003089431637	-0.001714923416	0.003271906746	-0.000376694068	-0.004269720899
1.6	3.7	-0.003035634018	-0.001607744299	0.002926584735	-0.000340657271	-0.004013817183
1.6	3.8	-0.002974657433	-0.001505884981	0.002604877216	-0.000306989371	-0.003766660298
1.6	3.9	-0.002906809971	-0.001409615852	0.002307366312	-0.000275735208	-0.003528825223
1.6	4.0	-0.002832594160	-0.001319052407	0.002034151723	-0.000246895401	-0.003300798075
1.6	4.1	-0.002752620439	-0.001234150935	0.001784921798	-0.000220431763	-0.003082959539
1.6	4.2	-0.002667595126	-0.001154771297	0.001559025027	-0.000196273735	-0.002875575121
1.6	4.3	-0.002578254470	-0.001080675252	0.001355538594	-0.000174325465	-0.002678792348
1.6	4.4	-0.002485348122	-0.001011564097	0.001173331860	-0.000154471704	-0.002492644180
1.6	4.5	-0.002389632393	-0.000947114195	0.001011123604	-0.000136584223	-0.002317057579
1.6	4.6	-0.002291835204	-0.000886975400	0.000867532519	-0.000120526538	-0.002151865785
1.6	4.7	-0.002192664201	-0.000830802846	0.000741120927	-0.000106159507	-0.001996822774
1.6	4.8	-0.002092793777	-0.000778262771	0.000630431908	-0.000093344380	-0.001851618535
1.6	4.9	-0.001992860493	-0.000729041436	0.000534020229	-0.000081945393	-0.001715893893
1.6	5.0	-0.001893461071	-0.000682851502	0.000450477484	-0.000071832908	-0.001589254144
1.6	5.1	-0.001795147331	-0.000639434995	0.000378451930	-0.000062883392	-0.001471280874
1.6	5.2	-0.001698419970	-0.000598560487	0.000316663518	-0.000054981149	-0.001361541851
1.6	5.3	-0.001603727905	-0.000560024829	0.000263914621	-0.000048018733	-0.001259598964
1.6	5.4	-0.001511467599	-0.000523653500	0.000219096979	-0.000041896627	-0.001165014451
1.6	5.5	-0.001421977204	-0.000489293347	0.000181195391	-0.000036523608	-0.001077355640
1.6	5.6	-0.001335540858	-0.000456814526	0.000149288646	-0.000031816438	-0.000996198540
1.6	5.7	-0.001252384675	-0.000426103132	0.000122548206	-0.000027699218	-0.000921130532
1.6	5.8	-0.001172682925	-0.000397061808	0.000100235093	-0.000024103823	-0.000851752388
1.6	5.9	-0.001096560195	-0.000369607483	0.000081695406	-0.000020968317	-0.000787679802
1.6	6.0	-0.001024093683	-0.000343666521	0.000066354871	-0.000018237499	-0.000728544534
1.7	0.0	-0.004481040897	-0.004025962406	0.013254866798	-0.001446939735	-0.012263005555
1.7	0.1	-0.004483975149	-0.004021416288	0.013233649908	-0.001444175463	-0.012252033305
1.7	0.2	-0.004492364702	-0.004007999381	0.013170828566	-0.001436010625	-0.012219183262
1.7	0.3	-0.004505053410	-0.003986390006	0.013068821774	-0.001422819405	-0.012164665774
1.7	0.4	-0.004520257457	-0.003957645217	0.012931443183	-0.001405194294	-0.012088861129
1.7	0.5	-0.004535770543	-0.003923127599	0.012763606316	-0.001383901046	-0.011992348214
1.7	0.6	-0.004549171188	-0.003884390212	0.012570958112	-0.001359821469	-0.011875917619
1.7	0.7	-0.004558014664	-0.003843041838	0.012359468673	-0.001333884433	-0.011740557066
1.7	0.8	-0.004559998701	-0.003800605309	0.012135008015	-0.001306993621	-0.011587407785
1.7	0.9	-0.004553106628	-0.003758391599	0.011902942987	-0.001279957204	-0.011417700812
1.7	1.0	-0.004535696384	-0.003717370596	0.011667786253	-0.001253425579	-0.011232686463
1.7	1.1	-0.004506605998	-0.003678115717	0.011432923835	-0.001227843769	-0.011033570347
1.7	1.2	-0.004465194978	-0.003640743787	0.011200439804	-0.001203424889	-0.010821466106
1.7	1.3	-0.004411401438	-0.003604932359	0.010971047378	-0.001180145482	-0.010597370975
1.7	1.4	-0.004345758953	-0.003569956433	0.010744126561	-0.001157763589	-0.010362165492
1.7	1.5	-0.004269421164	-0.003534789857	0.010517860743	-0.001135856710	-0.010116635341
1.7	1.6	-0.004184105189	-0.003498178691	0.010289458025	-0.001113875213	-0.009861509310
1.7	1.7	-0.004092055260	-0.003458783994	0.010055438596	-0.001091204111	-0.009597505750
1.7	1.8	-0.003995905052	-0.003415263722	0.009811965866	-0.001067228404	-0.009325378793
1.7	1.9	-0.003898540786	-0.003366390238	0.009555196867	-0.001041391221	-0.009045956193
1.7	2.0	-0.003802895017	-0.003311115419	0.009281626037	-0.001013243358	-0.008760162277
1.7	2.1	-0.003711746619	-0.003248643000	0.008988396443	-0.000982478134	-0.008469021928
1.7	2.2	-0.003627478342	-0.003178436747	0.008673554163	-0.000948950716	-0.008173645042
1.7	2.3	-0.003551909687	-0.003100261707	0.008336225877	-0.000912679806	-0.007875194051
1.7	2.4	-0.003486134392	-0.003014164141	0.007976706757	-0.000873836271	-0.007574840737
1.7	2.5	-0.003430457194	-0.002920470096	0.007596454867	-0.000832721505	-0.007273720459
1.7	2.6	-0.003384392373	-0.002819761710	0.007197998061	-0.000789736024	-0.006972892699
1.7	2.7	-0.003346752147	-0.002712856930	0.006784767879	-0.000745347985	-0.006673315111
1.7	2.8	-0.003315784306	-0.002600770608	0.006360881163	-0.000700059538	-0.006375835324
1.7	2.9	-0.003289369839	-0.002484680773	0.005930893163	-0.000654381491	-0.006081200738
1.7	3.0	-0.003265216700	-0.002365872381	0.005499545666	-0.000608807607	-0.005790082379
1.7	3.1	-0.003241057855	-0.002245683100	0.005071530861	-0.000563799519	-0.005503106097
1.7	3.2	-0.003214813024	-0.002125443405	0.004651286873	-0.000519773381	-0.005220883111
1.7	3.3	-0.003184719465	-0.002006427236	0.004242835337	-0.000477094552	-0.004944033014
1.7	3.4	-0.003149379164	-0.001889778154	0.003849665721	-0.000436071823	-0.004673194908
1.7	3.5	-0.003107812759	-0.001776496334	0.003474665992	-0.000396956786	-0.004409025631
1.7	3.6	-0.003059429727	-0.001667394088	0.003120095255	-0.000359944094	-0.004152186799
1.7	3.7	-0.003004000592	-0.001563095408	0.002787591438	-0.000325172408	-0.003903324213
1.7	3.8	-0.002941595677	-0.001464029067	0.002478205903	-0.000292728824	-0.003663043690
1.7	3.9	-0.002872524825	-0.001370443083	0.002192456819	-0.000262651444	-0.003431887118
1.7	4.0	-0.002797283169	-0.001282429901	0.001930393910	-0.000234935486	-0.003210311693
1.7	4.1	-0.002716485562	-0.001199940795	0.001691668428	-0.000209538794	-0.002998674401
1.7	4.2	-0.002630829185	-0.001122822079	0.001475603607	-0.000186388038	-0.002797222674
1.7	4.3	-0.002541054255	-0.001050839392	0.001281262236	-0.000165385596	-0.002606091502
1.7	4.4	-0.002447910800	-0.000983698187	0.001107509207	-0.000146415346	-0.002425306473
1.7	4.5	-0.002352150280	-0.000921077215	0.000953067817	-0.000129349168	-0.002254791714
1.7	4.6	-0.002254503396	-0.000862639824	0.000816569300	-0.000114051424	-0.002094381447
1.7	4.7	-0.002155670445	-0.000808047623	0.000696595530	-0.000100384649	-0.001943833703
1.7	4.8	-0.002056317719	-0.000756976391	0.000591715122	-0.000088211608	-0.001802844842
1.7	4.9	-0.001957076106	-0.000709126179	0.000500513275	-0.000077399415	-0.001671063787
1.7	5.0	-0.001858525163	-0.000664215455	0.000421615856	-0.000067820465	-0.001548105099
1.7	5.1	-0.001761202014	-0.000621995997	0.000353708193	-0.000059353793	-0.001433560417
1.7	5.2	-0.001665590135	-0.000582244162	0.000295549110	-0.000051887031	-0.001327008051
1.7	5.3	-0.001572120852	-0.000544765601	0.000245980748	-0.000045315264	-0.001228020734
1.7	5.4	-0.001481170589	-0.000509391246	0.000203934684	-0.000039542319	-0.001136171708
1.7	5.5	-0.001393056322	-0.000475972124	0.000168434909	-0.000034479703	-0.001051039404
1.7	5.6	-0.001308043664	-0.000444383435	0.000138598163	-0.000030047429	-0.000972210964
1.7	5.7	-0.001226339149	-0.000414513662	0.000113632133	-0.000026172729	-0.000899284891
1.7	5.8	-0.001148103941	-0.000386272786	0.000092831967	-0.000022790089	-0.000831873033
1.7	5.9	-0.001073442761	-0.000359575598	0.000075575540	-0.000019840656	-0.000769602047
1.7	6.0	-0.001002420151	-0.000334351630	0.000061317828	-0.000017271844	-0.000712114505
1.8	0.0	-0.004479283131	-0.003955413196	0.012781673717	-0.001413535524	-0.011892008128
1.8	0.1	-0.004481464079	-0.003950947554	0.012761563119	-0.001410542554	-0.011881537091
1.8	0.2	-0.004487657057	-0.003937777138	0.012702003371	-0.001401708232	-0.011850175058
1.8	0.3	-0.004496821683	-0.003916524386	0.012605245504	-0.001387455451	-0.011798087349
1.8	0.4	-0.004507399367	-0.003888197124	0.012474836190	-0.001368453466	-0.011725584968
1.8	0.5	-0.004517465553	-0.003854081005	0.012315341969	-0.001345565836	-0.011633160681
1.8	0.6	-0.004524935699	-0.003815648805	0.012132007775	-0.001319784090	-0.011521510578
1.8	0.7	-0.004527736019	-0.003774433781	0.011930375677	-0.001292150521	-0.011391527394
1.8	0.8	-0.004523943770	-0.003731896212	0.011715892150	-0.001263676122	-0.011244263586
1.8	0.9	-0.004511898205	-0.003689298364	0.011493534574	-0.001235262085	-0.011080872330
1.8	1.0	-0.004490278685	-0.003647594573	0.011267486442	-0.001207630836	-0.010902539718
1.8	1.1	-0.004458163665	-0.003607351911	0.011040885884	-0.001181276360	-0.010710421278
1.8	1.2	-0.004415085725	-0.003568721981	0.010815664630	-0.001156434875	-0.010505593498
1.8	1.3	-0.004361058963	-0.003531434766	0.010592485776	-0.001133083290	-0.010289026682
1.8	1.4	-0.004296600507	-0.003494840814	0.010370780277	-0.001110958309	-0.010061581661
1.8	1.5	-0.004222746126	-0.003457990604	0.010148874778	-0.001089602023	-0.009824028277
1.8	1.6	-0.004141034361	-0.003419731981	0.009924197677	-0.001068419477	-0.009577080580
1.8	1.7	-0.004053450498	-0.003378809608	0.009693546186	-0.001046746389	-0.009321440688
1.8	1.8	-0.003962336487	-0.003333969072	0.009453394174	-0.001023918855	-0.009057842734
1.8	1.9	-0.003870257665	-0.003284050463	0.009200218237	-0.000999336909	-0.008787088530
1.8	2.0	-0.003779840052	-0.003228073555	0.008930818060	-0.000972515893	-0.008510068664
1.8	2.1	-0.003693549209	-0.003165267314	0.008642606754	-0.000943123206	-0.008227765443
1.8	2.2	-0.003613513551	-0.003095127193	0.008333848314	-0.000910996948	-0.007941237724
1.8	2.3	-0.003541336566	-0.003017421837	0.008003823324	-0.000876146815	-0.007651591237
1.8	2.4	-0.003477968352	-0.002932197099	0.007652910603	-0.000838741121	-0.007359940734
1.8	2.5	-0.003423634749	-0.002839762595	0.007282581202	-0.000799081603	-0.007067371753
1.8	2.6	-0.003377853920	-0.002740685455	0.006895310191	-0.000757569602	-0.006774909054
1.8	2.7	-0.003339506215	-0.002635755680	0.006494419710	-0.000714673647	-0.006483496597
1.8	2.8	-0.003306980462	-0.002525966646	0.006083872674	-0.000670895434	-0.006193991057
1.8	2.9	-0.003278330538	-0.002412460506	0.005668039365	-0.000626741398	-0.005907167998
1.8	3.0	-0.003251463978	-0.002296485033	0.005251459090	-0.000582700296	-0.005623737738
1.8	3.1	-0.003224314479	-0.002179337936	0.004838616423	-0.000539226563	-0.005344366403
1.8	3.2	-0.003194979375	-0.002062300157	0.004433747100	-0.000496729123	-0.005069697195
1.8	3.3	-0.003161837166	-0.001946589028	0.004040683451	-0.000455564472	-0.004800367117
1.8	3.4	-0.003123602488	-0.001833298060	0.003662743986	-0.000416032629	-0.004537015785
1.8	3.5	-0.003079368839	-0.001723374622	0.003302667001	-0.000378376384	-0.004280284835
1.8	3.6	-0.003028589436	-0.001617583566	0.002962584306	-0.000342781668	-0.004030808508
1.8	3.7	-0.002971057499	-0.001516508609	0.002644028670	-0.000309379999	-0.003789197561
1.8	3.8	-0.002906843808	-0.001420540807	0.002347967335	-0.000278250764	-0.003556019571
1.8	3.9	-0.002836261016	-0.001329909315	0.002074853822	-0.000249426813	-0.003331778710
1.8	4.0	-0.002759785606	-0.001244680440	0.001824690904	-0.000222898281	-0.003116897790
1.8	4.1	-0.002678027493	-0.001164801366	0.001597098760	-0.000198620373	-0.002911704514
1.8	4.2	-0.002591668492	-0.001090111347	0.001391383672	-0.000176517705	-0.002716423112
1.8	4.3	-0.002501439871	-0.001020380176	0.001206603946	-0.000156491899	-0.002531171742
1.8	4.4	-0.002408083770	-0.000955321892	0.001041630890	-0.000138427489	-0.002355965280
1.8	4.5	-0.002312339593	-0.000894622560	0.000895203624	-0.000122197935	-0.002190722721
1.8	4.6	-0.002214924274	-0.000837954092	0.000765977189	-0.000107669443	-0.002035277928
1.8	4.7	-0.002116532258	-0.000784996699	0.000652563880	-0.000094706966	-0.001889392473
1.8	4.8	-0.002017817259	-0.000735439318	0.000553568005	-0.000083176650	-0.001752769296
1.8	4.9	-0.001919389236	-0.000688989315	0.000467614485	-0.000072948286	-0.001625066120
1.8	5.0	-0.001821814802	-0.000645381053	0.000393371733	-0.000063897641	-0.001505907841
1.8	5.1	-0.001725612808	-0.000604377056	0.000329569358	-0.000055907678	-0.001394897432
1.8	5.2	-0.001631243090	-0.000565760242	0.000275011207	-0.000048868931	-0.001291625123
1.8	5.3	-0.001539120299	-0.000529348702	0.000228584304	-0.000042680043	-0.001195675857
1.8	5.4	-0.001449594493	-0.000494975403	0.000189264227	-0.000037248118	-0.001106635198
1.8	5.5	-0.001362966045	-0.000462501217	0.000156117458	-0.000032488410	-0.001024093876
1.8	5.6	-0.001279480020	-0.000431806217	0.000128301219	-0.000028323772	-0.000947651250
1.8	5.7	-0.001199323948	-0.000402782663	0.000105061294	-0.000024684680	-0.000876917899
1.8	5.8	-0.001122640807	-0.000375342836	0.000085728280	-0.000021508688	-0.000811517563
1.8	5.9	-0.001049522044	-0.000349406345	0.000069712689	-0.000018739805	-0.000751088582
1.8	6.0	-0.000980018391	-0.000324904417	0.000056499252	-0.000016328275	-0.000695284951
1.9	0.0	-0.004437744634	-0.003890225774	0.012345720099	-0.001375659559	-0.011517579400
1.9	0.1	-0.004439570283	-0.003885794045	0.012326345818	-0.001372526043	-0.011507596013
1.9	0.2	-0.004444709412	-0.003872699346	0.012268950417	-0.001363280915	-0.011477679568
1.9	0.3	-0.004452201628	-0.003851531448	0.012175654523	-0.001348378997	-0.011427945706
1.9	0.4	-0.004460609142	-0.003823239334	0.012049798457	-0.001328538412	-0.011358629854
1.9	0.5	-0.004468169526	-0.003789034201	0.011895682319	-0.001304685242	-0.011270132403
1.9	0.6	-0.004473003743	-0.003750318081	0.011718245196	-0.001277880669	-0.011163050190
1.9	0.7	-0.004473267036	-0.003708558078	0.011522707801	-0.001249237673	-0.011038179086
1.9	0.8	-0.004467270559	-0.003665158949	0.011314204925	-0.001219831874	-0.010896484662
1.9	0.9	-0.004453588071	-0.003621355674	0.011097436380	-0.001190620223	-0.010739048554
1.9	1.0	-0.004431107375	-0.003578100096	0.010876363809	-0.001162367707	-0.010567003381
1.9	1.1	-0.004399075566	-0.003535987140	0.010653976350	-0.001135595344	-0.010381469432
1.9	1.2	-0.004357127522	-0.003495212317	0.010432140944	-0.001110552147	-0.010183504002
1.9	1.3	-0.004305328992	-0.003455590202	0.010211544973	-0.001087213253	-0.009974070509
1.9	1.4	-0.004244168697	-0.003416563850	0.009991730700	-0.001065305229	-0.009754030319
1.9	1.5	-0.004174583911	-0.003377290749	0.009771214314	-0.001044351007	-0.009524156468
1.9	1.6	-0.004097948221	-0.003336727902	0.009547677194	-0.001023733334	-0.009285164179
1.9	1.7	-0.004016023395	-0.003293720730	0.009318213636	-0.001002765441	-0.009037750860
1.9	1.8	-0.003930892821	-0.003247109905	0.009079616519	-0.000980762675	-0.008782636760
1.9	1.9	-0.003844839713	-0.003195813787	0.008828680339	-0.000957108179	-0.008520598086
1.9	2.0	-0.003760196087	-0.003138903483	0.008562499456	-0.000931305493	-0.008252486567
1.9	2.1	-0.003679151701	-0.003075644173	0.008278738773	-0.000903014278	-0.007979232023
1.9	2.2	-0.003603591964	-0.003005549629	0.007975855399	-0.000872068762	-0.007701828972
1.9	2.3	-0.003534919599	-0.002928384678	0.007653253436	-0.000838477348	-0.007421311009
1.9	2.4	-0.003473948103	-0.002844182448	0.007311360391	-0.000802406439	-0.007138719608
1.9	2.5	-0.003420833944	-0.002753226685	0.006951621746	-0.000764154710	-0.006855074295
1.9	2.6	-0.003375109109	-0.002656058858	0.006576418741	-0.000724119303	-0.006571349689
1.9	2.7	-0.003335737305	-0.002553436455	0.006188921838	-0.000682760572	-0.006288462116
1.9	2.8	-0.003301247460	-0.002446309990	0.005792897792	-0.000640569474	-0.006007265787
1.9	2.9	-0.003269887909	-0.002335782233	0.005392490970	-0.000598040070	-0.005728556576
1.9	3.0	-0.003239782395	-0.002223053716	0.004991999598	-0.000555647429	-0.005453080848
1.9	3.1	-0.003209076045	-0.002109362993	0.004595665220	-0.000513831566	-0.005181546705
1.9	3.2	-0.003176074330	-0.001995941341	0.004207489612	-0.000472987352	-0.004914635248
1.9	3.3	-0.003139309986	-0.001883930733	0.003831088566	-0.000433458342	-0.004653009476
1.9	3.4	-0.003097641644	-0.001774377763	0.003469587089	-0.000395532178	-0.004397318792
1.9	3.5	-0.003050245265	-0.001668163362	0.003125556127	-0.000359440223	-0.004148197806
1.9	3.6	-0.002996635881	-0.001566004822	0.002800987354	-0.000325359127	-0.003906259286
1.9	3.7	-0.002936633341	-0.001468440657	0.002497300165	-0.000293410756	-0.003672082094
1.9	3.8	-0.002870318837	-0.001375828505	0.002215373719	-0.000263667933	-0.003446196117
1.9	3.9	-0.002797992808	-0.001288365542	0.001955596666	-0.000236157603	-0.003229066329
1.9	4.0	-0.002720129269	-0.001206112205	0.001717927760	-0.000210866514	-0.003021078309
1.9	4.1	-0.002637312715	-0.001129000635	0.001501961581	-0.000187746664	-0.002822526996
1.9	4.2	-0.002550210935	-0.001056873488	0.001306994865	-0.000166722471	-0.002633609842
1.9	4.3	-0.002459530958	-0.000989500676	0.001132090173	-0.000147695531	-0.002454424924
1.9	4.4	-0.002366000735	-0.000926609669	0.000976134765	-0.000130552066	-0.002284973765
1.9	4.5	-0.002270341004	-0.000867898475	0.000837893455	-0.000115167716	-0.002125168268
1.9	4.6	-0.002173253647	-0.000813055543	0.000716054901	-0.000101412292	-0.001974840714
1.9	4.7	-0.002075411039	-0.000761772719	0.000609271235	-0.000089153900	-0.001833755655
1.9	4.8	-0.001977448848	-0.000713754944	0.000516191271	-0.000078262568	-0.001701622608
1.9	4.9	-0.001879961436	-0.000668728500	0.000435487664	-0.000068612062	-0.001578108537
1.9	5.0	-0.001783490452	-0.000626437148	0.000365878502	-0.000060082350	-0.001462849456
1.9	5.1	-0.001688533046	-0.000586656217	0.000306143862	-0.000052560048	-0.001355460642
1.9	5.2	-0.001595529862	-0.000549182575	0.000255137859	-0.000045939813	-0.001255545333
1.9	5.3	-0.001504866911	-0.000513837420	0.000211796744	-0.000040124430	-0.001162701805
1.9	5.4	-0.001416878070	-0.000480468469	0.000175143591	-0.000035024162	-0.001076529030
1.9	5.5	-0.001331841181	-0.000448941845	0.000144290105	-0.000030558371	-0.000996631069
1.9	5.6	-0.001249975580	-0.000419138329	0.000118436047	-0.000026652870	-0.000922620428
1.9	5.7	-0.001171456840	-0.000390961278	0.000096866779	-0.000023241746	-0.000854120595
1.9	5.8	-0.001096406403	-0.000364322383	0.000078949342	-0.000020265421	-0.000790767941
1.9	5.9	-0.001024902881	-0.000339146263	0.000064127483	-0.000017670978	-0.000732213123
1.9	6.0	-0.000956983109	-0.000315365775	0.000051915979	-0.000015411202	-0.000678122110
2.0	0.0	-0.004365170470	-0.003828009684	0.011937905244	-0.001334586278	-0.011140479752
2.0	0.1	-0.004366952320	-0.003823565723	0.011918973117	-0.001331391313	-0.011130968401
2.0	0.2	-0.004371972765	-0.003810425999	0.011862870177	-0.001321967427	-0.011102449517
2.0	0.3	-0.004379293301	-0.003789139796	0.011771617880	-0.001306785470	-0.011054985916
2.0	0.4	-0.004387514944	-0.003760594226	0.011648400451	-0.001286587646	-0.010988733523
2.0	0.5	-0.004394951520	-0.003725942859	0.011497318109	-0.001262329957	-0.010903996813
2.0	0.6	-0.004399803571	-0.003686510000	0.011323083292	-0.001235105545	-0.010801271317
2.0	0.7	-0.004400336839	-0.003643704755	0.011130682932	-0.001206058757	-0.010681256259
2.0	0.8	-0.004394987712	-0.003598893089	0.010925031702	-0.001176292937	-0.010544833389
2.0	0.9	-0.004382451588	-0.003553289323	0.010710643031	-0.001146786425	-0.010393018871
2.0	1.0	-0.004361731894	-0.003507855005	0.010491343652	-0.001118319618	-0.010226900924
2.0	1.1	-0.004332178634	-0.003463233144	0.010270053062	-0.001091422099	-0.010047576453
2.0	1.2	-0.004293489354	-0.003419688063	0.010048642706	-0.001066346242	-0.009856097754
2.0	1.3	-0.004245742115	-0.003377119713	0.009827881876	-0.001043067317	-0.009653436962
2.0	1.4	-0.004189397885	-0.003335085830	0.009607469479	-0.001021309384	-0.009440472150
2.0	1.5	-0.004125313049	-0.003292869442	0.009386144418	-0.001000593276	-0.009217994748
2.0	1.6	-0.004054714544	-0.003249541826	0.009161862829	-0.000980301318	-0.008986734230
2.0	1.7	-0.003979186394	-0.003204072453	0.008932027473	-0.000959748471	-0.008747392943
2.0	1.8	-0.003900578335	-0.003155393198	0.008693752478	-0.000938254909	-0.008500682706
2.0	1.9	-0.003820924302	-0.003102502915	0.008444144612	-0.000915210829	-0.008247355169
2.0	2.0	-0.003742292053	-0.003044524382	0.008180580632	-0.000890128250	-0.007988220053
2.0	2.1	-0.003666627365	-0.002980763087	0.007900959461	-0.000862675275	-0.007724148464
2.0	2.2	-0.003595584037	-0.002910737767	0.007603909077	-0.000832693005	-0.007456062342
2.0	2.3	-0.003530378861	-0.002834202843	0.007288931279	-0.000800193175	-0.007184914121
2.0	2.4	-0.003471712450	-0.002751180326	0.006956473685	-0.000765342896	-0.006911662913
2.0	2.5	-0.003419683393	-0.002661921411	0.006607925649	-0.000728434521	-0.006637253111
2.0	2.6	-0.003373836380	-0.002566925341	0.006245542828	-0.000689854208	-0.006362599658
2.0	2.7	-0.003333228889	-0.002466912072	0.005872311866	-0.000650047847	-0.006088580835
2.0	2.8	-0.003296538493	-0.002362784857	0.005491771638	-0.000609488135	-0.005816037140
2.0	2.9	-0.003262202882	-0.002255590779	0.005107810081	-0.000568648613	-0.005545773572
2.0	3.0	-0.003228566127	-0.002146475129	0.004724455699	-0.000527983744	-0.005278562954
2.0	3.1	-0.003193989636	-0.002036607944	0.004345680798	-0.000487913526	-0.005015148964
2.0	3.2	-0.003156980254	-0.001927148297	0.003975229812	-0.000448813454	-0.004756248315
2.0	3.3	-0.003116258686	-0.001819178696	0.003616481773	-0.000411010040	-0.004502551724
2.0	3.4	-0.003070819409	-0.001713672767	0.003272351356	-0.000374774914	-0.004254723084
2.0	3.5	-0.003019947526	-0.001611453931	0.002945228878	-0.000340326322	-0.004013396151
2.0	3.6	-0.002963224028	-0.001513182777	0.002636956213	-0.000307829171	-0.003779168294
2.0	3.7	-0.002900508999	-0.001419354397	0.002348833251	-0.000277396442	-0.003552591410
2.0	3.8	-0.002831897008	-0.001330291616	0.002081648252	-0.000249092752	-0.003334160891
2.0	3.9	-0.002757689936	-0.001246171255	0.001835725162	-0.000222939918	-0.003124303925
2.0	4.0	-0.002678338856	-0.001167030638	0.001610981428	-0.000198920848	-0.002923368798
2.0	4.1	-0.002594414928	-0.001092802955	0.001406990805	-0.000176986190	-0.002731616587
2.0	4.2	-0.002506561877	-0.001023332785	0.001223046803	-0.000157059558	-0.002549216338
2.0	4.3	-0.002415458601	-0.000958393693	0.001058223628	-0.000139044288	-0.002376244248
2.0	4.4	-0.002321813556	-0.000897730118	0.000911432510	-0.000122829110	-0.002212686838
2.0	4.5	-0.002226317938	-0.000841050286	0.000781472211	-0.000108292253	-0.002058447610
2.0	4.6	-0.002129658393	-0.000788067133	0.000667073168	-0.000095308067	-0.001913356362
2.0	4.7	-0.002032476994	-0.000738483088	0.000566935177	-0.000083748916	-0.001777180166
2.0	4.8	-0.001935389788	-0.000692024446	0.000479758840	-0.000073489129	-0.001649635053
2.0	4.9	-0.001838962805	-0.000648429024	0.000404271156	-0.000064407433	-0.001530397504
2.0	5.0	-0.001743718566	-0.000607460773	0.000339245737	-0.000056388366	-0.001419115164
2.0	5.1	-0.001650125803	-0.000568904428	0.000283518181	-0.000049323216	-0.001315416341
2.0	5.2	-0.001558603752	-0.000532572259	0.000235997123	-0.000043110526	-0.001218918090
2.0	5.3	-0.001469514987	-0.000498296224	0.000195671523	-0.000037657400	-0.001129232887
2.0	5.4	-0.001383166056	-0.000465928197	0.000161614722	-0.000032878599	-0.001045973983
2.0	5.5	-0.001299811922	-0.000435341682	0.000132985766	-0.000028696411	-0.000968759595
2.0	5.6	-0.001219658068	-0.000406429560	0.000109028508	-0.000025040864	-0.000897216151
2.0	5.7	-0.001142856763	-0.000379095786	0.000089068951	-0.000021849176	-0.000830980751
2.0	5.8	-0.001069511098	-0.000353254491	0.000072511237	-0.000019064828	-0.000769703016
2.0	5.9	-0.000999687453	-0.000328835623	0.000058832682	-0.000016638043	-0.000713046469
2.0	6.0	-0.000933406868	-0.000305771470	0.000047578177	-0.000014524052	-0.000660689523
2.1	0.0	-0.004270165981	-0.003766288525	0.011548692350	-0.001291294536	-0.010761275270
2.1	0.1	-0.004272144430	-0.003761806463	0.011529988895	-0.001288106949	-0.010752219912
2.1	0.2	-0.004277748838	-0.003748538766	0.011474546182	-0.001278706478	-0.010725049776
2.1	0.3	-0.004286028916	-0.003727001400	0.011384310583	-0.001263564967	-0.010679773132
2.1	0.4	-0.004295566845	-0.003698024411	0.011262348935	-0.001243426894	-0.010616464476
2.1	0.5	-0.004304661820	-0.003662693953	0.011112612681	-0.001219249267	-0.010535331280
2.1	0.6	-0.004311517515	-0.003622272752	0.010939648229	-0.001192124906	-0.010436768086
2.1	0.7	-0.004314412292	-0.003578114539	0.010748275604	-0.001163193747	-0.010321379610
2.1	0.8	-0.004311815551	-0.003531552531	0.010543258939	-0.001133554320	-0.010189967638
2.1	0.9	-0.004302460889	-0.003483790092	0.010328994227	-0.001104176616	-0.010043488409
2.1	1.0	-0.004285400093	-0.003435811930	0.010109238412	-0.001075833685	-0.009882992889
2.1	1.1	-0.004260016241	-0.003388304533	0.009886899994	-0.001049048519	-0.009709563182
2.1	1.2	-0.004226039235	-0.003341617914	0.009663905041	-0.001024069884	-0.009524256479
2.1	1.3	-0.004183546074	-0.003295752559	0.009441145034	-0.001000873932	-0.009328064616
2.1	1.4	-0.004132974515	-0.003250394678	0.009218505504	-0.000979191514	-0.009121893827
2.1	1.5	-0.004075096111	-0.003204942552	0.008994968081	-0.000958556555	-0.008906565084
2.1	1.6	-0.004011039098	-0.003158611866	0.008768774565	-0.000938369948	-0.008682831849
2.1	1.7	-0.003942215429	-0.003110475338	0.008537639170	-0.000917970400	-0.008451408862
2.1	1.8	-0.003870299374	-0.003059584634	0.008298993578	-0.000896704363	-0.008213003955
2.1	1.9	-0.003797095164	-0.003005008425	0.008050247687	-0.000873988901	-0.007968345526
2.1	2.0	-0.003724444596	-0.002945930254	0.007789047215	-0.000849361606	-0.007718199951
2.1	2.1	-0.003654061691	-0.002881681504	0.007513508423	-0.000822512179	-0.007463376431
2.1	2.2	-0.003587399173	-0.002811792751	0.007222411072	-0.000793296977	-0.007204720517
2.1	2.3	-0.003525516012	-0.002736013987	0.006915333994	-0.000761736087	-0.006943099932
2.1	2.4	-0.003468991017	-0.002654330474	0.006592723265	-0.000727995386	-0.006679388422
2.1	2.5	-0.003417893980	-0.002566971862	0.006255890026	-0.000692359740	-0.006414452403
2.1	2.6	-0.003371792233	-0.002474391329	0.005906942263	-0.000655199876	-0.006149143292
2.1	2.7	-0.003329833084	-0.002377258187	0.005548661065	-0.000616940720	-0.005884295242
2.1	2.8	-0.003290843444	-0.002276423074	0.005184336382	-0.000578030629	-0.005620726122
2.1	2.9	-0.003253443384	-0.002172866782	0.004817579673	-0.000538917631	-0.005359238644
2.1	3.0	-0.003216183548	-0.002067665721	0.004452130984	-0.000500029195	-0.005100619615
2.1	3.1	-0.003177639791	-0.001961918365	0.004091676219	-0.000461760879	-0.004845636765
2.1	3.2	-0.003136520085	-0.001856708485	0.003739687157	-0.000424465043	-0.004595033714
2.1	3.3	-0.003091725260	-0.001753047274	0.003399292790	-0.000388446650	-0.004349524127
2.1	3.4	-0.003042389764	-0.001651830251	0.003073186410	-0.000353960297	-0.004109785626
2.1	3.5	-0.002987916328	-0.001553823564	0.002763569003	-0.000321208235	-0.003876453531
2.1	3.6	-0.002927960360	-0.001459629974	0.002472126353	-0.000290342600	-0.003650114139
2.1	3.7	-0.002862428480	-0.001369700392	0.002200034963	-0.000261465756	-0.003431297295
2.1	3.8	-0.002791439005	-0.001284326218	0.001947990631	-0.000234635048	-0.003220468370
2.1	3.9	-0.002715291425	-0.001203657891	0.001716253177	-0.000209866463	-0.003018020248
2.1	4.0	-0.002634429737	-0.001127725145	0.001504701194	-0.000187139590	-0.002824266196
2.1	4.1	-0.002549403905	-0.001056456962	0.001312891608	-0.000166403922	-0.002639434629
2.1	4.2	-0.002460830979	-0.000989701098	0.001140119873	-0.000147583213	-0.002463666541
2.1	4.3	-0.002369363911	-0.000927242643	0.000985477810	-0.000130582982	-0.002297016097
2.1	4.4	-0.002275679065	-0.000868836828	0.000847907039	-0.000115294880	-0.002139454397
2.1	4.5	-0.002180448750	-0.000814217920	0.000726246842	-0.000101601599	-0.001990876073
2.1	4.6	-0.002084318552	-0.000763104997	0.000619275903	-0.000089381382	-0.001851108076
2.1	4.7	-0.001987915306	-0.000715231275	0.000525747845	-0.000078512077	-0.001719919799
2.1	4.8	-0.001891819550	-0.000670333375	0.000444420762	-0.000068873158	-0.001597033779
2.1	4.9	-0.001796572603	-0.000628168893	0.000374081143	-0.000060348637	-0.001482136216
2.1	5.0	-0.001702673373	-0.000588521600	0.000313562643	-0.000052827661	-0.001374886755
2.1	5.1	-0.001610562235	-0.000551188790	0.000261760244	-0.000046206471	-0.001274927218
2.1	5.2	-0.001520628022	-0.000515990446	0.000217640319	-0.000040388828	-0.001181889068
2.1	5.3	-0.001433214301	-0.000482775767	0.000180247130	-0.000035286051	-0.001095399613
2.1	5.4	-0.001348598664	-0.000451401066	0.000148706290	-0.000030816861	-0.001015087027
2.1	5.5	-0.001267019466	-0.000421753126	0.000122225674	-0.000026907691	-0.000940584323
2.1	5.6	-0.001188655349	-0.000393724977	0.000100094260	-0.000023492177	-0.000871532456
2.1	5.7	-0.001113640030	-0.000367225882	0.000081679328	-0.000020510787	-0.000807582689
2.1	5.8	-0.001042064129	-0.000342177640	0.000066422441	-0.000017910530	-0.000748398400
2.1	5.9	-0.000973976877	-0.000318510987	0.000053834543	-0.000015644016	-0.000693656417
2.1	6.0	-0.000909386396	-0.000296159216	0.000043490498	-0.000013669698	-0.000643047980
2.2	0.0	-0.004160851129	-0.003702697108	0.011168747019	-0.001246455240	-0.010380445800
2.2	0.1	-0.004163189611	-0.003698165050	0.011150139535	-0.001243333142	-0.010371830954
2.2	0.2	-0.004169851382	-0.003684727718	0.011094964505	-0.001234125331	-0.010345962838
2.2	0.3	-0.004179858088	-0.003662879904	0.011005109758	-0.001219293294	-0.010302794647
2.2	0.4	-0.004191716949	-0.003633384557	0.010883551287	-0.001199564256	-0.010242319424
2.2	0.5	-0.004203669367	-0.003597275462	0.010734126838	-0.001175872031	-0.010164648711
2.2	0.6	-0.004213852615	-0.003555752925	0.010561258389	-0.001149279486	-0.010070078593
2.2	0.7	-0.004220490362	-0.003510117270	0.010369644765	-0.001120894846	-0.009959123011
2.2	0.8	-0.004222023765	-0.003461679590	0.010163946916	-0.001091782686	-0.009832508404
2.2	0.9	-0.004217156723	-0.003411628377	0.009948489834	-0.001062882076	-0.009691136105
2.2	1.0	-0.004204937391	-0.003360977486	0.009727003908	-0.001034938869	-0.009536024944
2.2	1.1	-0.004184748940	-0.003310468418	0.009502424676	-0.001008457592	-0.009368247606
2.2	1.2	-0.004156316312	-0.003260529824	0.009276764068	-0.000983678673	-0.009188871883
2.2	1.3	-0.004119715321	-0.003211277723	0.009051059237	-0.000960581213	-0.008998915622
2.2	1.4	-0.004075342538	-0.003162509160	0.008825397704	-0.000938911167	-0.008799319914
2.2	1.5	-0.004023927328	-0.003113768634	0.008599011489	-0.000918228103	-0.008590942080
2.2	1.6	-0.003966496625	-0.003064391902	0.008370428921	-0.000897967779	-0.008374565865
2.2	1.7	-0.003904346139	-0.003013583809	0.008137670979	-0.000877509925	-0.008150923383
2.2	1.8	-0.003838977630	-0.002960489340	0.007898477942	-0.000856244508	-0.007920721724
2.2	1.9	-0.003772012452	-0.002904263656	0.007650550797	-0.000833632085	-0.007684667508
2.2	2.0	-0.003705087688	-0.002844145750	0.007391790145	-0.000809248306	-0.007443483777
2.2	2.1	-0.003639717155	-0.002779499853	0.007120514358	-0.000782814278	-0.007197917382
2.2	2.2	-0.003577168128	-0.002709862683	0.006835639385	-0.000754207542	-0.006948737288
2.2	2.3	-0.003518357652	-0.002634977070	0.006536805708	-0.000723458976	-0.006696727314
2.2	2.4	-0.003463774595	-0.002554806450	0.006224443151	-0.000690733775	-0.006442677520
2.2	2.5	-0.003413451832	-0.002469538071	0.005899770871	-0.000656306459	-0.006187378173
2.2	2.6	-0.003366995146	-0.002379585375	0.005564736447	-0.000620528520	-0.005931617697
2.2	2.7	-0.003323643367	-0.002285563149	0.005221903681	-0.000583799943	-0.005676183957
2.2	2.8	-0.003282363707	-0.002188259806	0.004874302751	-0.000546540391	-0.005421866260
2.2	2.9	-0.003241949071	-0.002088584908	0.004525258568	-0.000509167420	-0.005169455312
2.2	3.0	-0.003201143741	-0.001987538702	0.004178213363	-0.000472078958	-0.004919739444
2.2	3.1	-0.003158722362	-0.001886141376	0.003836558027	-0.000435641972	-0.004673497042
2.2	3.2	-0.003113579619	-0.001785394475	0.003503483909	-0.000400182636	-0.004431486417
2.2	3.3	-0.003064784614	-0.001686229895	0.003181863188	-0.000365983041	-0.004194434867
2.2	3.4	-0.003011616028	-0.001589472726	0.002874162152	-0.000333277228	-0.003963028226
2.2	3.5	-0.002953588919	-0.001495824695	0.002582388128	-0.000302250662	-0.003737901690
2.2	3.6	-0.002890436115	-0.001405830795	0.002308067859	-0.000273041278	-0.003519631901
2.2	3.7	-0.002822119277	-0.001319901270	0.002052252908	-0.000245740857	-0.003308730058
2.2	3.8	-0.002748782753	-0.001238295061	0.001815546433	-0.000220398290	-0.003105635834
2.2	3.9	-0.002670735979	-0.001161144866	0.001598145237	-0.000197024244	-0.002910712105
2.2	4.0	-0.002588413136	-0.001088468338	0.001399891348	-0.000175595263	-0.002724240884
2.2	4.1	-0.002502346444	-0.001020193969	0.001220328138	-0.000156059763	-0.002546420850
2.2	4.2	-0.002413127830	-0.000956175079	0.001058757060	-0.000138342763	-0.002377367047
2.2	4.3	-0.002321385347	-0.000896212533	0.000914292122	-0.000122351954	-0.002217112982
2.2	4.4	-0.002227761830	-0.000840074289	0.000785910198	-0.000107982572	-0.002065615166
2.2	4.5	-0.002132901185	-0.000787515417	0.000672496011	-0.000095121929	-0.001922759850
2.2	4.6	-0.002037418303	-0.000738274388	0.000572881293	-0.000083653812	-0.001788371396
2.2	4.7	-0.001941906796	-0.000692102326	0.000485878025	-0.000073460787	-0.001662221708
2.2	4.8	-0.001846922051	-0.000648759423	0.000410305946	-0.000064428562	-0.001544040013
2.2	4.9	-0.001752977011	-0.000608023291	0.000345014729	-0.000056446012	-0.001433522438
2.2	5.0	-0.001660532454	-0.000569684126	0.000288901275	-0.000049408694	-0.001330340909
2.2	5.1	-0.001570009957	-0.000533564091	0.000240922641	-0.000043217407	-0.001234151101
2.2	5.2	-0.001481767264	-0.000499492148	0.000200105115	-0.000037780955	-0.001144599276
2.2	5.3	-0.001396119560	-0.000467326232	0.000165549959	-0.000033015282	-0.001061328006
2.2	5.4	-0.001313327119	-0.000436939256	0.000136436316	-0.000028843338	-0.000983980841
2.2	5.5	-0.001233597178	-0.000408217067	0.000112021743	-0.000025195812	-0.000912206042
2.2	5.6	-0.001157090301	-0.000381061717	0.000091640848	-0.000022009905	-0.000845659527
2.2	5.7	-0.001083926769	-0.000355392475	0.000074702409	-0.000019229569	-0.000784007135
2.2	5.8	-0.001014173679	-0.000331127897	0.000060685388	-0.000016804797	-0.000726926373
2.2	5.9	-0.000947870367	-0.000308205485	0.000049134151	-0.000014691327	-0.000674107706
2.2	6.0	-0.000885013292	-0.000286561060	0.000039653196	-0.000012849940	-0.000625255487
2.3	0.0	-0.004044567131	-0.003635122540	0.010789495888	-0.001200457140	-0.009998483339
2.3	0.1	-0.004047350719	-0.003630537178	0.010770927951	-0.001197447161	-0.009990294331
2.3	0.2	-0.004055337027	-0.003616938788	0.010715854350	-0.001188568273	-0.009965684315
2.3	0.3	-0.004067475962	-0.003594775223	0.010626113328	-0.001174262042	-0.009924552025
2.3	0.4	-0.004082203617	-0.003564774878	0.010504604656	-0.001155222670	-0.009866810725
2.3	0.5	-0.004097651339	-0.003527904464	0.010355071878	-0.001132339529	-0.009792479223
2.3	0.6	-0.004111859376	-0.003485310853	0.010181835719	-0.001106624506	-0.009701759737
2.3	0.7	-0.004122962532	-0.003438250571	0.009989499224	-0.001079130409	-0.009595080776
2.3	0.8	-0.004129314054	-0.003387995376	0.009782646180	-0.001050866094	-0.009473098765
2.3	0.9	-0.004129566502	-0.003335737511	0.009565555577	-0.001022719954	-0.009336664614
2.3	1.0	-0.004122727109	-0.003282513983	0.009341953703	-0.000995398328	-0.009186768501
2.3	1.1	-0.004108147799	-0.003229115952	0.009114821722	-0.000969377507	-0.009024476063
2.3	1.2	-0.004085540442	-0.003176056914	0.008886271129	-0.000944887002	-0.008850867655
2.3	1.3	-0.004054962508	-0.003123555234	0.008657492842	-0.000921911171	-0.008666988944
2.3	1.4	-0.004016787621	-0.003071530985	0.008428778655	-0.000900217212	-0.008473818079
2.3	1.5	-0.003971698049	-0.003019653614	0.008199607763	-0.000879400890	-0.008272251308
2.3	1.6	-0.003920653201	-0.002967389748	0.007968787208	-0.000858945358	-0.008063105302
2.3	1.7	-0.003864845971	-0.002914063500	0.007734633525	-0.000838283999	-0.007847131998
2.3	1.8	-0.003805643508	-0.002858922016	0.007495182259	-0.000816863986	-0.007625039765
2.3	1.9	-0.003744505824	-0.002801202725	0.007248411197	-0.000794199512	-0.007397514783
2.3	2.0	-0.003682890437	-0.002740199889	0.006992461528	-0.000769913941	-0.007165238134
2.3	2.1	-0.003622131455	-0.002675309863	0.006725840212	-0.000743765767	-0.006928896037
2.3	2.2	-0.003563335876	-0.002606081290	0.006447587240	-0.000715658132	-0.006689183694
2.3	2.3	-0.003507295316	-0.002532251682	0.006157394408	-0.000685632977	-0.006446805065
2.3	2.4	-0.003454418721	-0.002453759243	0.005855667031	-0.000653854969	-0.006202471540
2.3	2.5	-0.003404719205	-0.002370757602	0.005543526112	-0.000620585615	-0.005956902099
2.3	2.6	-0.003357845044	-0.002283618398	0.005222754563	-0.000586155577	-0.005710825631
2.3	2.7	-0.003313115342	-0.002192890486	0.004895696158	-0.000550936722	-0.005464984291
2.3	2.8	-0.003269634966	-0.002099301757	0.004565119615	-0.000515317270	-0.005220135554
2.3	2.9	-0.003226358893	-0.002003688046	0.004234062195	-0.000479682270	-0.004977050772
2.3	3.0	-0.003182203436	-0.001906964452	0.003905667429	-0.000444397399	-0.004736509013
2.3	3.1	-0.003136125979	-0.001810070776	0.003583030323	-0.000409798988	-0.004499286539
2.3	3.2	-0.003087192342	-0.001713924104	0.003269060875	-0.000376185718	-0.004266143394
2.3	3.3	-0.003034624538	-0.001619374534	0.002966373560	-0.000343814441	-0.004037809122
2.3	3.4	-0.002977836265	-0.001527175859	0.002677206942	-0.000312898036	-0.003814969312
2.3	3.5	-0.002916445760	-0.001437962171	0.002403374324	-0.000283603845	-0.003598254067
2.3	3.6	-0.002850269821	-0.001352229254	0.002146243518	-0.000256055263	-0.003388228822
2.3	3.7	-0.002779318527	-0.001270340495	0.001906741820	-0.000230332502	-0.003185387350
2.3	3.8	-0.002703775218	-0.001192532830	0.001685380987	-0.000206476682	-0.002990146692
2.3	3.9	-0.002623954306	-0.001118914854	0.001482296602	-0.000184492294	-0.002802843760
2.3	4.0	-0.002540291908	-0.001049501215	0.001297296423	-0.000164353619	-0.002623733497
2.3	4.1	-0.002453301230	-0.000984217411	0.001129913007	-0.000146008087	-0.002452988739
2.3	4.2	-0.002363556222	-0.000922929088	0.000979456892	-0.000129382183	-0.002290701843
2.3	4.3	-0.002271658491	-0.000865451314	0.000845067601	-0.000114386555	-0.002136888222
2.3	4.4	-0.002178220617	-0.000811569211	0.000725760678	-0.000100920370	-0.001991491714
2.3	4.5	-0.002083852045	-0.000761054126	0.000620469680	-0.000088876080	-0.001854391518
2.3	4.6	-0.001989137825	-0.000713667478	0.000528082631	-0.000078142638	-0.001725410339
2.3	4.7	-0.001894641540	-0.000669182344	0.000447472863	-0.000068608861	-0.001604323197
2.3	4.8	-0.001800885975	-0.000627378141	0.000377524447	-0.000060165856	-0.001490866426
2.3	4.9	-0.001708351313	-0.000588048616	0.000317152572	-0.000052708881	-0.001384746389
2.3	5.0	-0.001617472640	-0.000551005945	0.000265319330	-0.000046138475	-0.001285647551
2.3	5.1	-0.001528637823	-0.000516082328	0.000221045416	-0.000040361227	-0.001193239684
2.3	5.2	-0.001442179404	-0.000483122406	0.000183418225	-0.000035291120	-0.001107184104
2.3	5.3	-0.001358384541	-0.000451994064	0.000151596862	-0.000030848426	-0.001027138913
2.3	5.4	-0.001277487656	-0.000422577911	0.000124814516	-0.000026960944	-0.000952763317
2.3	5.5	-0.001199676840	-0.000394771211	0.000102378676	-0.000023563187	-0.000883721117
2.3	5.6	-0.001125090016	-0.000368479979	0.000083669580	-0.000020596145	-0.000819683472
2.3	5.7	-0.001053829329	-0.000343628399	0.000068137313	-0.000018007169	-0.000760331074
2.3	5.8	-0.000985946764	-0.000320139510	0.000055297892	-0.000015749343	-0.000705355802
2.3	5.9	-0.000921466829	-0.000297952168	0.000044728644	-0.000013781327	-0.000654461978
2.3	6.0	-0.000860377804	-0.000277007313	0.000036063161	-0.000012066395	-0.000607367256
2.4	0.0	-0.003927666665	-0.003561820385	0.010403581863	-0.001153460473	-0.009615967669
2.4	0.1	-0.003930922423	-0.003557198894	0.010385064802	-0.001150598095	-0.009608190235
2.4	0.2	-0.003940290018	-0.003543468936	0.010330127281	-0.001142152312	-0.009584796051
2.4	0.3	-0.003954659906	-0.003521052453	0.010240560057	-0.001128536333	-0.009545631176
2.4	0.4	-0.003972376668	-0.003490635123	0.010119190422	-0.001110399370	-0.009490532596
2.4	0.5	-0.003991453079	-0.003453122340	0.009969673037	-0.001088572089	-0.009419431687
2.4	0.6	-0.004009824587	-0.003409616791	0.009796233874	-0.001063998269	-0.009332443401
2.4	0.7	-0.004025511571	-0.003361324135	0.009603387240	-0.001037656832	-0.009229917843
2.4	0.8	-0.004036769784	-0.003309482980	0.009395646526	-0.001010485951	-0.009112447379
2.4	0.9	-0.004042184661	-0.003255286927	0.009177250413	-0.000983311384	-0.008980836762
2.4	1.0	-0.004040693629	-0.003199780839	0.008951924911	-0.000956788200	-0.008836049501
2.4	1.1	-0.004031619950	-0.003143813319	0.008722698079	-0.000931360469	-0.008679144240
2.4	1.2	-0.004014649132	-0.003087971569	0.008491779187	-0.000907244275	-0.008511212474
2.4	1.3	-0.003989812354	-0.003032563197	0.008260507686	-0.000884431137	-0.008333325706
2.4	1.4	-0.003957469539	-0.002977627703	0.008029370811	-0.000862715470	-0.008146497176
2.4	1.5	-0.003918268346	-0.002922954491	0.007798082752	-0.000841736025	-0.007951660583
2.4	1.6	-0.003873109103	-0.002868127492	0.007565714450	-0.000821031289	-0.007749664772
2.4	1.7	-0.003823107375	-0.002812589925	0.007330861633	-0.000800097680	-0.007541281403
2.4	1.8	-0.003769513647	-0.002755684694	0.007091838450	-0.000778446823	-0.007327220581
2.4	1.9	-0.003713650836	-0.002696731646	0.006846883614	-0.000755653371	-0.007108149433
2.4	2.0	-0.003656813749	-0.002635075141	0.006594364744	-0.000731394005	-0.006884709347
2.4	2.1	-0.003600185291	-0.002570153985	0.006332965576	-0.000705467336	-0.006657529545
2.4	2.2	-0.003544726912	-0.002501528323	0.006061841166	-0.000677803126	-0.006427236629
2.4	2.3	-0.003491119430	-0.002428931696	0.005780728761	-0.000648455371	-0.006194461124
2.4	2.4	-0.003439705791	-0.002352282394	0.005490006478	-0.000617587022	-0.005959842853
2.4	2.5	-0.003390494406	-0.002271709705	0.005190697487	-0.000585445996	-0.005724036193
2.4	2.6	-0.003343156505	-0.002187524283	0.004884422914	-0.000552339627	-0.005487715510
2.4	2.7	-0.003297114851	-0.002100235354	0.004573311316	-0.000518611377	-0.005251579437
2.4	2.8	-0.003251579554	-0.002010486687	0.004259875956	-0.000484616581	-0.005016352243
2.4	2.9	-0.003205663081	-0.001919048641	0.003946872920	-0.000450706597	-0.004782780763
2.4	3.0	-0.003158433699	-0.001826746729	0.003637153388	-0.000417214038	-0.004551626320
2.4	3.1	-0.003109014561	-0.001734440773	0.003333522284	-0.000384443882	-0.004323652190
2.4	3.2	-0.003056619413	-0.001642957903	0.003038613320	-0.000352666485	-0.004099608344
2.4	3.3	-0.003000611009	-0.001553069897	0.002754787549	-0.000322113375	-0.003880215285
2.4	3.4	-0.002940521269	-0.001465456540	0.002484059441	-0.000292975273	-0.003666148897
2.4	3.5	-0.002876067519	-0.001380690131	0.002228051402	-0.000265401347	-0.003458027444
2.4	3.6	-0.002807139920	-0.001299213914	0.001987975140	-0.000239499700	-0.003256401446
2.4	3.7	-0.002733807065	-0.001221357699	0.001764636338	-0.000215339309	-0.003061746394
2.4	3.8	-0.002656278211	-0.001147325130	0.001558457933	-0.000192952849	-0.002874458165
2.4	3.9	-0.002574886269	-0.001077212560	0.001369516815	-0.000172339821	-0.002694850703
2.4	4.0	-0.002490066665	-0.001011028207	0.001197588948	-0.000153471672	-0.002523155734
2.4	4.1	-0.002402325465	-0.000948704294	0.001042198502	-0.000136295406	-0.002359524266
2.4	4.2	-0.002312215191	-0.000890113677	0.000902667468	-0.000120739247	-0.002204029734
2.4	4.3	-0.002220310373	-0.000835083760	0.000778163184	-0.000106717082	-0.002056672715
2.4	4.4	-0.002127199710	-0.000783422442	0.000667742060	-0.000094132346	-0.001917386982
2.4	4.5	-0.002033461176	-0.000734920494	0.000570388532	-0.000082882526	-0.001786046688
2.4	4.6	-0.001939649409	-0.000689361318	0.000485048764	-0.000072862543	-0.001662474311
2.4	4.7	-0.001846294977	-0.000646537931	0.000410659064	-0.000063967122	-0.001546448987
2.4	4.8	-0.001753885969	-0.000606246744	0.000346169189	-0.000056093594	-0.001437714820
2.4	4.9	-0.001662874327	-0.000568303463	0.000290560921	-0.000049142946	-0.001335988839
2.4	5.0	-0.001573663536	-0.000532535986	0.000242862345	-0.000043021574	-0.001240968322
2.4	5.1	-0.001486609354	-0.000498788788	0.000202158320	-0.000037641548	-0.001152337338
2.4	5.2	-0.001402021044	-0.000466924428	0.000167597623	-0.000032921826	-0.001069772413
2.4	5.3	-0.001320154527	-0.000436816655	0.000138397240	-0.000028787789	-0.000992947322
2.4	5.4	-0.001241223604	-0.000408359408	0.000113844252	-0.000025171375	-0.000921537074
2.4	5.5	-0.001165390047	-0.000381453527	0.000093295743	-0.000022011114	-0.000855221148
2.4	5.6	-0.001092775035	-0.000356014005	0.000076177117	-0.000019252048	-0.000793686099
2.4	5.7	-0.001023459496	-0.000331966456	0.000061979190	-0.000016844624	-0.000736627606
2.4	5.8	-0.000957484805	-0.000309241984	0.000050254378	-0.000014745142	-0.000683752056
2.4	5.9	-0.000894859132	-0.000287778924	0.000040612270	-0.000012914740	-0.000634777738
2.4	6.0	-0.000835563341	-0.000267523083	0.000032714827	-0.000011319389	-0.000589435696
2.5	0.0	-0.003815363075	-0.003481482161	0.010005199627	-0.001105470729	-0.009233609812
2.5	0.1	-0.003819047892	-0.003476838469	0.009986800781	-0.001102780910	-0.009226229293
2.5	0.2	-0.003829690425	-0.003463041297	0.009932200080	-0.001094841244	-0.009204007964
2.5	0.3	-0.003846119533	-0.003440482528	0.009843137267	-0.001082031893	-0.009166742379
2.5	0.4	-0.003866585808	-0.003409800886	0.009722361852	-0.001064948051	-0.009114198723
2.5	0.5	-0.003889004764	-0.003371857716	0.009573433051	-0.001044351622	-0.009046228477
2.5	0.6	-0.003911198148	-0.003327698772	0.009400474552	-0.001021105832	-0.008962868096
2.5	0.7	-0.003931085753	-0.003278485210	0.009207903449	-0.000996106369	-0.008864397624
2.5	0.8	-0.003946839087	-0.003225429831	0.009000153307	-0.000970210377	-0.008751352186
2.5	0.9	-0.003956959636	-0.003169705570	0.008781411929	-0.000944171574	-0.008624494421
2.5	1.0	-0.003960333609	-0.003112375517	0.008555393212	-0.000918589138	-0.008484762166
2.5	1.1	-0.003956241765	-0.003054324028	0.008325158920	-0.000893871393	-0.008333205264
2.5	1.2	-0.003944340683	-0.002996199319	0.008093001436	-0.000870220463	-0.008170922337
2.5	1.3	-0.003924645620	-0.002938395692	0.007860392555	-0.000847636977	-0.007999005507
2.5	1.4	-0.003897497278	-0.002881051487	0.007627997217	-0.000825945386	-0.007818497622
2.5	1.5	-0.003863519005	-0.002824068120	0.007395745470	-0.000804831576	-0.007630364780
2.5	1.6	-0.003823573788	-0.002767147934	0.007162952123	-0.000783893951	-0.007435484026
2.5	1.7	-0.003778693118	-0.002709824660	0.006928472059	-0.000762696370	-0.007234644147
2.5	1.8	-0.003730037572	-0.002651542656	0.006690879072	-0.000740817857	-0.007028556132
2.5	1.9	-0.003678803854	-0.002591693864	0.006448655989	-0.000717896967	-0.006817869012
2.5	2.0	-0.003626153803	-0.002529685613	0.006200383031	-0.000693663721	-0.006603187500
2.5	2.1	-0.003573125577	-0.002464988960	0.005944910469	-0.000667958172	-0.006385088914
2.5	2.2	-0.003520560906	-0.002397188649	0.005681502113	-0.000640736257	-0.006164138114
2.5	2.3	-0.003469038769	-0.002326013111	0.005409938440	-0.000612063824	-0.005940900273
2.5	2.4	-0.003418853796	-0.002251373673	0.005130572126	-0.000582100320	-0.005715951929
2.5	2.5	-0.003369994356	-0.002173357977	0.004844333914	-0.000551079895	-0.005489890398
2.5	2.6	-0.003322182892	-0.002092246351	0.004552691586	-0.000519286976	-0.005263341151
2.5	2.7	-0.003274912161	-0.002008483961	0.004257569157	-0.000487035105	-0.005036962252
2.5	2.8	-0.003227508713	-0.001922652875	0.003961236438	-0.000454647726	-0.004811444550
2.5	2.9	-0.003179208795	-0.001835439651	0.003666180784	-0.000422442987	-0.004587506941
2.5	3.0	-0.003129231219	-0.001747597021	0.003374973151	-0.000390720698	-0.004365886651
2.5	3.1	-0.003076830649	-0.001659889881	0.003090139633	-0.000359754918	-0.004147325482
2.5	3.2	-0.003021360785	-0.001573066754	0.002814047678	-0.000329788123	-0.003932553586
2.5	3.3	-0.002962304440	-0.001487818977	0.002548813609	-0.000301026476	-0.003722272596
2.5	3.4	-0.002899302943	-0.001404759406	0.002296235158	-0.000273638903	-0.003517139793
2.5	3.5	-0.002832155099	-0.001324394169	0.002057750025	-0.000247756406	-0.003317754549
2.5	3.6	-0.002760827347	-0.001247126288	0.001834419015	-0.000223472318	-0.003124647757
2.5	3.7	-0.002685427131	-0.001173238747	0.001626930615	-0.000200844592	-0.002938274408
2.5	3.8	-0.002606201180	-0.001102917351	0.001435622712	-0.000179897293	-0.002759009247
2.5	3.9	-0.002523499142	-0.001036245759	0.001260516729	-0.000160625040	-0.002587145072
2.5	4.0	-0.002437759871	-0.000973228841	0.001101359585	-0.000142997222	-0.002422893393
2.5	4.1	-0.002349479331	-0.000913801204	0.000957669364	-0.000126960523	-0.002266386968
2.5	4.2	-0.002259196741	-0.000857849092	0.000828781415	-0.000112445075	-0.002117683989
2.5	4.3	-0.002167466954	-0.000805217916	0.000713892435	-0.000099367884	-0.001976773589
2.5	4.4	-0.002074849846	-0.000755731140	0.000612100934	-0.000087637250	-0.001843582390
2.5	4.5	-0.001981891597	-0.000709197060	0.000522443173	-0.000077155883	-0.001717981827
2.5	4.6	-0.001889120988	-0.000665424722	0.000443924144	-0.000067824490	-0.001599795919
2.5	4.7	-0.001797034270	-0.000624224668	0.000375543560	-0.000059543992	-0.001488809171
2.5	4.8	-0.001706091029	-0.000585416212	0.000316317067	-0.000052217583	-0.001384774300
2.5	4.9	-0.001616709862	-0.000548830701	0.000265293019	-0.000045752653	-0.001287419527
2.5	5.0	-0.001529262147	-0.000514311272	0.000221565275	-0.000040060885	-0.001196455265
2.5	5.1	-0.001444078150	-0.000481720381	0.000184282463	-0.000035060184	-0.001111580048
2.5	5.2	-0.001361437237	-0.000450931195	0.000152654191	-0.000030674529	-0.001032485705
2.5	5.3	-0.001281566352	-0.000421825269	0.000125954653	-0.000026834001	-0.000958861735
2.5	5.4	-0.001204658999	-0.000394308980	0.000103524042	-0.000023475079	-0.000890398982
2.5	5.5	-0.001130855660	-0.000368291023	0.000084768186	-0.000020540185	-0.000826792638
2.5	5.6	-0.001060254062	-0.000343688167	0.000069156751	-0.000017977966	-0.000767744679
2.5	5.7	-0.000992919019	-0.000320431325	0.000056220355	-0.000015742246	-0.000712965802
2.5	5.8	-0.000928881579	-0.000298459113	0.000045546882	-0.000013792425	-0.000662176923
2.5	5.9	-0.000868136502	-0.000277711338	0.000036777259	-0.000012092115	-0.000615110308
2.5	6.0	-0.000810651618	-0.000258132255	0.000029600923	-0.000010609895	-0.000571510391
2.6	0.0	-0.003711633285	-0.003393261378	0.009590303384	-0.001056416101	-0.008852259189
2.6	0.1	-0.003715666760	-0.003388625039	0.009572132230	-0.001053914350	-0.008845259600
2.6	0.2	-0.003727343705	-0.003374846050	0.009518194162	-0.001046527015	-0.008824164803
2.6	0.3	-0.003745440685	-0.003352287664	0.009430170244	-0.001034596647	-0.008788726618
2.6	0.4	-0.003768139346	-0.003321550653	0.009310720222	-0.001018660790	-0.008738648124
2.6	0.5	-0.003793272672	-0.003283448137	0.009163292361	-0.000999406081	-0.008673710815
2.6	0.6	-0.003818582248	-0.003238978611	0.008991889808	-0.000977610168	-0.008593883278
2.6	0.7	-0.003841904970	-0.003189252980	0.008800812116	-0.000954078785	-0.008499385321
2.6	0.8	-0.003861342867	-0.003135448903	0.008594391091	-0.000929582875	-0.008390702180
2.6	0.9	-0.003875342032	-0.003078722927	0.008376740588	-0.000904801316	-0.008268558377
2.6	1.0	-0.003882744509	-0.003020141460	0.008151538504	-0.000880275147	-0.008133866406
2.6	1.1	-0.003882793700	-0.002960610454	0.007921855947	-0.000856375078	-0.007987664115
2.6	1.2	-0.003875122514	-0.002900825034	0.007690043857	-0.000833289943	-0.007831051394
2.6	1.3	-0.003859741048	-0.002841259236	0.007457681830	-0.000811030264	-0.007665133378
2.6	1.4	-0.003836968595	-0.002782131303	0.007225588087	-0.000789451213	-0.007490974166
2.6	1.5	-0.003807408256	-0.002723440302	0.006993884359	-0.000768288004	-0.007309564309
2.6	1.6	-0.003771878327	-0.002664982117	0.006762105744	-0.000747199670	-0.007121802284
2.6	1.7	-0.003731353473	-0.002606390903	0.006529343906	-0.000725817223	-0.006928489254
2.6	1.8	-0.003686904402	-0.002547194536	0.006294412005	-0.000703787057	-0.006730334814
2.6	1.9	-0.003639619014	-0.002486858385	0.006056019753	-0.000680809993	-0.006527970389
2.6	2.0	-0.003590532412	-0.002424843013	0.005812946577	-0.000656668541	-0.006321967434
2.6	2.1	-0.003540566107	-0.002360667372	0.005564200286	-0.000631241674	-0.006112857346
2.6	2.2	-0.003490440006	-0.002293927404	0.005309149148	-0.000604510583	-0.005901151166
2.6	2.3	-0.003440659159	-0.002224368269	0.005047617290	-0.000576550477	-0.005687357703
2.6	2.4	-0.003391468357	-0.002151888304	0.004779936906	-0.000547517843	-0.005471999117
2.6	2.5	-0.003342848385	-0.002076548167	0.004506955308	-0.000517632152	-0.005255623373
2.6	2.6	-0.003294561188	-0.001998592522	0.004229999267	-0.000487155151	-0.005038812782
2.6	2.7	-0.003246166275	-0.001918409022	0.003950803049	-0.000456372314	-0.004822187987
2.6	2.8	-0.003197090974	-0.001836516919	0.003671409261	-0.000425576457	-0.004606406858
2.6	2.9	-0.003146689756	-0.001753531466	0.003394053275	-0.000395053424	-0.004392158141
2.6	3.0	-0.003094297883	-0.001670117601	0.003121042218	-0.000365072031	-0.004180150470
2.6	3.1	-0.003039297075	-0.001586961126	0.002854638734	-0.000335876812	-0.003971097871
2.6	3.2	-0.002981161853	-0.001504733521	0.002596957928	-0.000307683011	-0.003765703248
2.6	3.3	-0.002919482301	-0.001424051459	0.002349883601	-0.000280672903	-0.003564641541
2.6	3.4	-0.002853984369	-0.001345452818	0.002115007214	-0.000254994725	-0.003368544040
2.6	3.5	-0.002784551273	-0.001269395171	0.001893590545	-0.000230761712	-0.003177984935
2.6	3.6	-0.002711201037	-0.001196228091	0.001686550777	-0.000208052886	-0.002993470837
2.6	3.7	-0.002634097571	-0.001126213874	0.001494465163	-0.000186915354	-0.002815433506
2.6	3.8	-0.002553505350	-0.001059504898	0.001317591384	-0.000167366123	-0.002644225713
2.6	3.9	-0.002469794587	-0.000996179130	0.001155899286	-0.000149394796	-0.002480119946
2.6	4.0	-0.002383407686	-0.000936239693	0.001009109783	-0.000132968209	-0.002323309566
2.6	4.1	-0.002294835450	-0.000879627059	0.000876737171	-0.000118033612	-0.002173911950
2.6	4.2	-0.002204601673	-0.000826237067	0.000758131784	-0.000104523164	-0.002031973227
2.6	4.3	-0.002113244597	-0.000775933832	0.000652520715	-0.000092357270	-0.001897474209
2.6	4.4	-0.002021297137	-0.000728555992	0.000559045118	-0.000081449078	-0.001770337186
2.6	4.5	-0.001929284354	-0.000683937998	0.000476793194	-0.000071706326	-0.001650433223
2.6	4.6	-0.001837701021	-0.000641904086	0.000404828525	-0.000063035743	-0.001537589717
2.6	4.7	-0.001747017939	-0.000602289506	0.000342213705	-0.000055344248	-0.001431597891
2.6	4.8	-0.001657658348	-0.000564926615	0.000288029507	-0.000048541255	-0.001332219986
2.6	4.9	-0.001570014805	-0.000529669059	0.000241389917	-0.000042539661	-0.001239196002
2.6	5.0	-0.001484426513	-0.000496372780	0.000201453480	-0.000037257407	-0.001152249806
2.6	5.1	-0.001401193216	-0.000464912398	0.000167431402	-0.000032617664	-0.001071094556
2.6	5.2	-0.001320567552	-0.000435173761	0.000138592860	-0.000028549229	-0.000995437422
2.6	5.3	-0.001242755783	-0.000407053174	0.000114267948	-0.000024986945	-0.000924983612
2.6	5.4	-0.001167921847	-0.000380459207	0.000093848655	-0.000021871544	-0.000859439751
2.6	5.5	-0.001096186955	-0.000355308684	0.000076788240	-0.000019149830	-0.000798516680
2.6	5.6	-0.001027635947	-0.000331530050	0.000062599346	-0.000016773511	-0.000741931732
2.6	5.7	-0.000962312517	-0.000309053315	0.000050851152	-0.000014699803	-0.000689410551
2.6	5.8	-0.000900231609	-0.000287818007	0.000041165822	-0.000012890919	-0.000640688506
2.6	5.9	-0.000841381736	-0.000267771093	0.000033214505	-0.000011313378	-0.000595511770
2.6	6.0	-0.000785720044	-0.000248857593	0.000026713064	-0.000009937441	-0.000553638075
2.7	0.0	-0.003619175454	-0.003296763701	0.009156687156	-0.001006222676	-0.008472876232
2.7	0.1	-0.003623445835	-0.003292170066	0.009138880559	-0.001003916721	-0.008466239608
2.7	0.2	-0.003635821604	-0.003278510875	0.009086012266	-0.000997103286	-0.008446219709
2.7	0.3	-0.003655047582	-0.003256124595	0.008999694552	-0.000986087318	-0.008412530220
2.7	0.4	-0.003679261146	-0.003225574242	0.008882481250	-0.000971346958	-0.008364821196
2.7	0.5	-0.003706250870	-0.003187631710	0.008737688464	-0.000953491397	-0.008302816227
2.7	0.6	-0.003733706305	-0.003143240261	0.008569173577	-0.000933211190	-0.008226428430
2.7	0.7	-0.003759431364	-0.003093472532	0.008381090405	-0.000911221086	-0.008135828151
2.7	0.8	-0.003781484762	-0.003039459421	0.008177638761	-0.000888205573	-0.008031458529
2.7	0.9	-0.003798281694	-0.002982330486	0.007962827060	-0.000864768344	-0.007914009924
2.7	1.0	-0.003808642463	-0.002923146127	0.007740265187	-0.000841392254	-0.007784369269
2.7	1.1	-0.003811787697	-0.002862818808	0.007513001665	-0.000818412064	-0.007643558490
2.7	1.2	-0.003807347555	-0.002802087730	0.007283414693	-0.000796002810	-0.007492671708
2.7	1.3	-0.003795306832	-0.002741465361	0.007053161396	-0.000774185146	-0.007332817721
2.7	1.4	-0.003775983194	-0.002681251029	0.006823184322	-0.000752844826	-0.007165071661
2.7	1.5	-0.003749953962	-0.002621520712	0.006593769438	-0.000731764336	-0.006990438353
2.7	1.6	-0.003717996708	-0.002562152600	0.006364646378	-0.000710661646	-0.006809828841
2.7	1.7	-0.003681027560	-0.002502865860	0.006135119975	-0.000689231578	-0.006624050097
2.7	1.8	-0.003640035627	-0.002443265903	0.005904221925	-0.000667184919	-0.006433806730
2.7	1.9	-0.003596006533	-0.002382884880	0.005670871539	-0.000644280619	-0.006239712573
2.7	2.0	-0.003549866450	-0.002321242453	0.005434034453	-0.000620349275	-0.006042309175
2.7	2.1	-0.003502421615	-0.002257894864	0.005192867858	-0.000595306258	-0.005842088350
2.7	2.2	-0.003454296981	-0.002192468782	0.004946841417	-0.000569153880	-0.005639515736
2.7	2.3	-0.003405924758	-0.002124720609	0.004695824952	-0.000541976102	-0.005435052999
2.7	2.4	-0.003357505090	-0.002054539995	0.004440137029	-0.000513925279	-0.005229176844
2.7	2.5	-0.003309020831	-0.001981973505	0.004180552662	-0.000485206572	-0.005022393416
2.7	2.6	-0.003260260083	-0.001907224392	0.003918272267	-0.000456060602	-0.004815247356
2.7	2.7	-0.003210848415	-0.001830634584	0.003654857598	-0.000426746392	-0.004608325037
2.7	2.8	-0.003160299165	-0.001752662237	0.003392142908	-0.000397527710	-0.004402252127
2.7	2.9	-0.003108066835	-0.001673851108	0.003132131063	-0.000368660876	-0.004197685915
2.7	3.0	-0.003053594698	-0.001594790106	0.002876884578	-0.000340385786	-0.003995303385
2.7	3.1	-0.002996378208	-0.001516092934	0.002628420872	-0.000312919777	-0.003795786369
2.7	3.2	-0.002935985270	-0.001438346639	0.002388619426	-0.000286452824	-0.003599805233
2.7	3.3	-0.002872098290	-0.001362097466	0.002159146392	-0.000261144687	-0.003408002529
2.7	3.4	-0.002804532227	-0.001287829955	0.001941399846	-0.000237124132	-0.003220977986
2.7	3.5	-0.002733227706	-0.001215940632	0.001736476546	-0.000214487943	-0.003039275677
2.7	3.6	-0.002658257475	-0.001146740399	0.001545159073	-0.000193302086	-0.002863374064
2.7	3.7	-0.002579823506	-0.001080461601	0.001367920772	-0.000173603540	-0.002693679137
2.7	3.8	-0.002498216518	-0.001017238731	0.001204944936	-0.000155402129	-0.002530520594
2.7	3.9	-0.002413820358	-0.000957140338	0.001056154337	-0.000138683509	-0.002374150847
2.7	4.0	-0.002327079871	-0.000900168416	0.000921247256	-0.000123412256	-0.002224746455
2.7	4.1	-0.002238479083	-0.000846267543	0.000799736562	-0.000109536584	-0.002082411518
2.7	4.2	-0.002148534259	-0.000795350134	0.000690989055	-0.000096990556	-0.001947182624
2.7	4.3	-0.002057763914	-0.000747293910	0.000594262948	-0.000085698075	-0.001819034877
2.7	4.4	-0.001966682646	-0.000701959330	0.000508742099	-0.000075576751	-0.001697888664
2.7	4.5	-0.001875785476	-0.000659194662	0.000433566179	-0.000066540198	-0.001583616795
2.7	4.6	-0.001785542241	-0.000618846557	0.000367856447	-0.000058500394	-0.001476051737
2.7	4.7	-0.001696394548	-0.000580768553	0.000310737128	-0.000051370437	-0.001374992686
2.7	4.8	-0.001608737869	-0.000544812678	0.000261352615	-0.000045065512	-0.001280212294
2.7	4.9	-0.001522930279	-0.000510843685	0.000218880841	-0.000039504552	-0.001191462882
2.7	5.0	-0.001439292920	-0.000478743229	0.000182543244	-0.000034610869	-0.001108482066
2.7	5.1	-0.001358084713	-0.000448385830	0.000151611761	-0.000030312899	-0.001030997745
2.7	5.2	-0.001279541155	-0.000419677399	0.000125413279	-0.000026544610	-0.000958732425
2.7	5.3	-0.001203840720	-0.000392520469	0.000103331962	-0.000023245274	-0.000891406939
2.7	5.4	-0.001131124197	-0.000366830451	0.000084809814	-0.000020359979	-0.000828743581
2.7	5.5	-0.001061495560	-0.000342533742	0.000069345823	-0.000017838944	-0.000770468697
2.7	5.6	-0.000995019395	-0.000319560985	0.000056493995	-0.000015637576	-0.000716314829
2.7	5.7	-0.000931726123	-0.000297847792	0.000045860558	-0.000013716472	-0.000666022416
2.7	5.8	-0.000871617006	-0.000277336342	0.000037100554	-0.000012040084	-0.000619341134
2.7	5.9	-0.000814672387	-0.000257977880	0.000029914062	-0.000010577670	-0.000576030899
2.7	6.0	-0.000760840592	-0.000239718468	0.000024042197	-0.000009301734	-0.000535862587
2.8	0.0	-0.003539427818	-0.003192022031	0.008703945589	-0.000954872338	-0.008096479037
2.8	0.1	-0.003543805746	-0.003187510768	0.008686653289	-0.000952763021	-0.008090185245
2.8	0.2	-0.003556488158	-0.003174079139	0.008635300255	-0.000946526430	-0.008071182844
2.8	0.3	-0.003576217531	-0.003152050125	0.008551418933	-0.000936430578	-0.008039155762
2.8	0.4	-0.003601121493	-0.003121953189	0.008437439418	-0.000922894433	-0.007993713290
2.8	0.5	-0.003628978748	-0.003084513441	0.008296521939	-0.000906452069	-0.007934535177
2.8	0.6	-0.003657477162	-0.003040625718	0.008132349693	-0.000887708515	-0.007861492623
2.8	0.7	-0.003684424020	-0.002991314228	0.007948898801	-0.000867290720	-0.007774717872
2.8	0.8	-0.003707880081	-0.002937663648	0.007750202745	-0.000845799368	-0.007674619810
2.8	0.9	-0.003726267453	-0.002880772328	0.007540128790	-0.000823765580	-0.007561858336
2.8	1.0	-0.003738398574	-0.002821669856	0.007322182616	-0.000801616927	-0.007437294406
2.8	1.1	-0.003743501069	-0.002761272986	0.007099354270	-0.000779652722	-0.007301929631
2.8	1.2	-0.003741200938	-0.002700335019	0.006874014293	-0.000758035535	-0.007156844676
2.8	1.3	-0.003731482835	-0.002639409351	0.006647863955	-0.000736795433	-0.007003142007
2.8	1.4	-0.003714646249	-0.002578842072	0.006421938697	-0.000715846573	-0.006841896301
2.8	1.5	-0.003691242256	-0.002518771379	0.006196659508	-0.000695015200	-0.006674115184
2.8	1.6	-0.003662011368	-0.002459149371	0.005971923778	-0.000674073757	-0.006500712017
2.8	1.7	-0.003627807318	-0.002399765348	0.005747225438	-0.000652775691	-0.006322491716
2.8	1.8	-0.003589538879	-0.002340293344	0.005521793797	-0.000630889873	-0.006140149459
2.8	1.9	-0.003548098808	-0.002280331333	0.005294740633	-0.000608227364	-0.005954280744
2.8	2.0	-0.003504308382	-0.002219451027	0.005065205050	-0.000584662109	-0.005765400295
2.8	2.1	-0.003458871138	-0.002157249756	0.004832485796	-0.000560140674	-0.005573966504
2.8	2.2	-0.003412328264	-0.002093388269	0.004596151347	-0.000534683568	-0.005380407774
2.8	2.3	-0.003365045092	-0.002027636157	0.004356119843	-0.000508381173	-0.005185147605
2.8	2.4	-0.003317186078	-0.001959882965	0.004112703795	-0.000481381191	-0.004988625717
2.8	2.5	-0.003268733949	-0.001890163149	0.003866617859	-0.000453875139	-0.004791313520
2.8	2.6	-0.003219506015	-0.001818650578	0.003618951646	-0.000426084013	-0.004593723070
2.8	2.7	-0.003169176183	-0.001745636681	0.003371112672	-0.000398242696	-0.004396409479
2.8	2.8	-0.003117338982	-0.001671529727	0.003124746860	-0.000370588862	-0.004199967253
2.8	2.9	-0.003063532208	-0.001596803998	0.002881645379	-0.000343351982	-0.004005021606
2.8	3.0	-0.003007296665	-0.001521981747	0.002643646871	-0.000316745817	-0.003812215972
2.8	3.1	-0.002948217700	-0.001447601198	0.002412543451	-0.000290962807	-0.003622197146
2.8	3.2	-0.002885954033	-0.001374182035	0.002189997472	-0.000266170006	-0.003435599463
2.8	3.3	-0.002820269209	-0.001302206950	0.001977474123	-0.000242507045	-0.003253029337
2.8	3.4	-0.002751041719	-0.001232098489	0.001776192728	-0.000220084769	-0.003075051189
2.8	3.5	-0.002678270473	-0.001164207171	0.001587097524	-0.000198985233	-0.002902175593
2.8	3.6	-0.002602078135	-0.001098812319	0.001410846913	-0.000179262596	-0.002734850134
2.8	3.7	-0.002522688487	-0.001036109779	0.001247818782	-0.000160944351	-0.002573453140
2.8	3.8	-0.002440418393	-0.000976222610	0.001098128714	-0.000144034161	-0.002418290337
2.8	3.9	-0.002355665358	-0.000919214580	0.000961657502	-0.000128514168	-0.002269594113
2.8	4.0	-0.002268872973	-0.000865084516	0.000838084489	-0.000114347839	-0.002127525107
2.8	4.1	-0.002180522293	-0.000813786983	0.000726923610	-0.000101483271	-0.001992175649
2.8	4.2	-0.002091115028	-0.000765242852	0.000627559567	-0.000089857084	-0.001863574659
2.8	4.3	-0.002001151851	-0.000719343520	0.000539282224	-0.000079397015	-0.001741693540
2.8	4.4	-0.001911133200	-0.000675973366	0.000461317904	-0.000070025031	-0.001626452706
2.8	4.5	-0.001821526465	-0.000634994873	0.000392856872	-0.000061660057	-0.001517728407
2.8	4.6	-0.001732779339	-0.000596277011	0.000333076685	-0.000054219448	-0.001415359565
2.8	4.7	-0.001645301315	-0.000559686025	0.000281161428	-0.000047622315	-0.001319154403
2.8	4.8	-0.001559463720	-0.000525094660	0.000236317064	-0.000041789427	-0.001228896697
2.8	4.9	-0.001475595946	-0.000492382234	0.000197783239	-0.000036645418	-0.001144351533
2.8	5.0	-0.001393987676	-0.000461439977	0.000164841950	-0.000032119151	-0.001065270498
2.8	5.1	-0.001314881345	-0.000432164537	0.000136823502	-0.000028144034	-0.000991396274
2.8	5.2	-0.001238475787	-0.000404460569	0.000113110163	-0.000024658735	-0.000922466646
2.8	5.3	-0.001164932835	-0.000378245699	0.000093137909	-0.000021607113	-0.000858217932
2.8	5.4	-0.001094370858	-0.000353441505	0.000076396607	-0.000018938052	-0.000798387908
2.8	5.5	-0.001026875721	-0.000329980694	0.000062428948	-0.000016605748	-0.000742718227
2.8	5.6	-0.000962493170	-0.000307796240	0.000050828422	-0.000014568928	-0.000690956425
2.8	5.7	-0.000901243875	-0.000286832260	0.000041236570	-0.000012790668	-0.000642857517
2.8	5.8	-0.000843117053	-0.000267032753	0.000033339732	-0.000011238770	-0.000598185262
2.8	5.9	-0.000788079620	-0.000248347643	0.000026865483	-0.000009884359	-0.000556713100
2.8	6.0	-0.000736077628	-0.000230729462	0.000021578900	-0.000008702237	-0.000518224829
2.9	0.0	-0.003472630878	-0.003079438779	0.008233329823	-0.000902443752	-0.007724078171
2.9	0.1	-0.003476975019	-0.003075043965	0.008216701191	-0.000900526867	-0.007718105377
2.9	0.2	-0.003489562906	-0.003061956869	0.008167307958	-0.000894855411	-0.007700058584
2.9	0.3	-0.003509150101	-0.003040478523	0.008086592109	-0.000885661770	-0.007669601917
2.9	0.4	-0.003533888227	-0.003011103963	0.007976842666	-0.000873309026	-0.007626317904
2.9	0.5	-0.003561597873	-0.002974520474	0.007841040709	-0.000858260364	-0.007569857743
2.9	0.6	-0.003590008590	-0.002931570673	0.007682667055	-0.000841040102	-0.007500064870
2.9	0.7	-0.003616971209	-0.002883221824	0.007505488235	-0.000822192926	-0.007417044693
2.9	0.8	-0.003640595127	-0.002830512400	0.007313336896	-0.000802240326	-0.007321179298
2.9	0.9	-0.003659336970	-0.002774492132	0.007109903117	-0.000781646454	-0.007213101501
2.9	1.0	-0.003672043143	-0.002716162660	0.006898551713	-0.000760786624	-0.007093645572
2.9	1.1	-0.003677958426	-0.002656420305	0.006682177772	-0.000739927542	-0.006963788351
2.9	1.2	-0.003676720536	-0.002596020355	0.006463108581	-0.000719219393	-0.006824589369
2.9	1.3	-0.003668314401	-0.002535535171	0.006243055492	-0.000698700222	-0.006677134500
2.9	1.4	-0.003653024635	-0.002475343897	0.006023114804	-0.000678309254	-0.006522486288
2.9	1.5	-0.003631377498	-0.002415634895	0.005803812904	-0.000657912294	-0.006361643213
2.9	1.6	-0.003604064351	-0.002356412724	0.005585187998	-0.000637329527	-0.006195510097
2.9	1.7	-0.003571877365	-0.002297528871	0.005366899101	-0.000616366256	-0.006024881338
2.9	1.8	-0.003535641611	-0.002238714387	0.005148352404	-0.000594842076	-0.005850437552
2.9	1.9	-0.003496163437	-0.002179630336	0.004928835126	-0.000572613553	-0.005672754674
2.9	2.0	-0.003454163856	-0.002119897026	0.004707647115	-0.000549590881	-0.005492323064
2.9	2.1	-0.003410255333	-0.002059156065	0.004484220733	-0.000525746790	-0.005309573211
2.9	2.2	-0.003364904955	-0.001997104639	0.004258220399	-0.000501116948	-0.005124903768
2.9	2.3	-0.003318411795	-0.001933523052	0.004029614893	-0.000475795405	-0.004938708231
2.9	2.4	-0.003270920590	-0.001868316548	0.003798717870	-0.000449924913	-0.004751397000
2.9	2.5	-0.003222403288	-0.001801500766	0.003566195256	-0.000423684651	-0.004563413127
2.9	2.6	-0.003172702159	-0.001733225847	0.003333041166	-0.000397276755	-0.004375240723
2.9	2.7	-0.003121543137	-0.001663748148	0.003100527008	-0.000370915541	-0.004187406455
2.9	2.8	-0.003068579116	-0.001593419688	0.002870130414	-0.000344814917	-0.004000474926
2.9	2.9	-0.003013429775	-0.001522661520	0.002643451909	-0.000319180908	-0.003815039255
2.9	3.0	-0.002955719259	-0.001451934494	0.002422127452	-0.000294203842	-0.003631708376
2.9	3.1	-0.002895105210	-0.001381702735	0.002207744449	-0.000270054457	-0.003451092468
2.9	3.2	-0.002831331083	-0.001312431392	0.002001767519	-0.000246879309	-0.003273787900
2.9	3.3	-0.002764220752	-0.001244536256	0.001805478602	-0.000224800280	-0.003100362818
2.9	3.4	-0.002693717106	-0.001178394630	0.001619934004	-0.000203912237	-0.002931344243
2.9	3.5	-0.002619865726	-0.001114313079	0.001445939040	-0.000184284332	-0.002767207356
2.9	3.6	-0.002542824467	-0.001052536726	0.001284039355	-0.000165959769	-0.002608367327
2.9	3.7	-0.002462843069	-0.000993237219	0.001134526712	-0.000148958740	-0.002455173822
2.9	3.8	-0.002380257019	-0.000936526168	0.000997456356	-0.000133279054	-0.002307908153
2.9	3.9	-0.002295468636	-0.000882458515	0.000872672703	-0.000118899977	-0.002166782847
2.9	4.0	-0.002208923342	-0.000831036549	0.000759840191	-0.000105783678	-0.002031943307
2.9	4.1	-0.002121092774	-0.000782218333	0.000658476471	-0.000093879717	-0.001903471195
2.9	4.2	-0.002032473088	-0.000735942912	0.000567985612	-0.000083126671	-0.001781389118
2.9	4.3	-0.001943544433	-0.000692111628	0.000487689564	-0.000073456150	-0.001665666220
2.9	4.4	-0.001854784728	-0.000650622863	0.000416856695	-0.000064794224	-0.001556224336
2.9	4.5	-0.001766646576	-0.000611364131	0.000354726738	-0.000057064790	-0.001452944393
2.9	4.6	-0.001679545650	-0.000574213811	0.000300531854	-0.000050190929	-0.001355672765
2.9	4.7	-0.001593871233	-0.000539060339	0.000253513874	-0.000044097316	-0.001264227452
2.9	4.8	-0.001509966007	-0.000505789860	0.000212937906	-0.000038710201	-0.001178403852
2.9	4.9	-0.001428133182	-0.000474296350	0.000178102692	-0.000033959433	-0.001097980092
2.9	5.0	-0.001348635652	-0.000444482678	0.000148348072	-0.000029779223	-0.001022721822
2.9	5.1	-0.001271689839	-0.000416255391	0.000123059987	-0.000026107966	-0.000952386469
2.9	5.2	-0.001197478552	-0.000389536317	0.000101673404	-0.000022888688	-0.000886726951
2.9	5.3	-0.001126132451	-0.000364241519	0.000083673535	-0.000020069591	-0.000825494876
2.9	5.4	-0.001057757848	-0.000340306546	0.000068595671	-0.000017603714	-0.000768443258
2.9	5.5	-0.000992415993	-0.000317662912	0.000056023935	-0.000015448219	-0.000715328797
2.9	5.6	-0.000930143097	-0.000296253179	0.000045589207	-0.000013565378	-0.000665913748
2.9	5.7	-0.000870944105	-0.000276022038	0.000036966434	-0.000011921073	-0.000619967427
2.9	5.8	-0.000814799947	-0.000256918514	0.000029871530	-0.000010485565	-0.000577267398
2.9	5.9	-0.000761670009	-0.000238895469	0.000024058024	-0.000009232217	-0.000537600347
2.9	6.0	-0.000711491178	-0.000221904210	0.000019313583	-0.000008137837	-0.000500762715
3.0	0.0	-0.003417954633	-0.002959728679	0.007747518502	-0.000849127824	-0.007356616631
3.0	0.1	-0.003422133836	-0.002955487746	0.007731691332	-0.000847395075	-0.007350942347
3.0	0.2	-0.003434244238	-0.002942858241	0.007684668235	-0.000842266515	-0.007333787718
3.0	0.3	-0.003453075064	-0.002922117939	0.007607791576	-0.000833940693	-0.007304808007
3.0	0.4	-0.003476847457	-0.002893738286	0.007503194258	-0.000822729460	-0.007263573969
3.0	0.5	-0.003503448233	-0.002858351270	0.007373657742	-0.000809030752	-0.007209723952
3.0	0.6	-0.003530703093	-0.002816755653	0.007222435438	-0.000793295361	-0.007143087516
3.0	0.7	-0.003556549498	-0.002769859944	0.007053055620	-0.000775991418	-0.007063753756
3.0	0.8	-0.003579181331	-0.002718645428	0.006869118826	-0.000757570082	-0.006972084647
3.0	0.9	-0.003597127121	-0.002664110115	0.006674104918	-0.000738433240	-0.006868688683
3.0	1.0	-0.003609289650	-0.002607212261	0.006471203895	-0.000718908773	-0.006754372512
3.0	1.1	-0.003614953279	-0.002548818026	0.006263181736	-0.000699233094	-0.006630083894
3.0	1.2	-0.003613774271	-0.002489664532	0.006052288778	-0.000679544695	-0.006496853821
3.0	1.3	-0.003605747813	-0.002430332429	0.005840213833	-0.000659887342	-0.006355741875
3.0	1.4	-0.003591141704	-0.002371215756	0.005628083082	-0.000640221813	-0.006207787218
3.0	1.5	-0.003570449951	-0.002312534549	0.005416499460	-0.000620447293	-0.006053967568
3.0	1.6	-0.003544315545	-0.002254337515	0.005205615611	-0.000600425100	-0.005895168541
3.0	1.7	-0.003513462343	-0.002196523794	0.004995232047	-0.000580005008	-0.005732165588
3.0	1.8	-0.003478635194	-0.002138878491	0.004784911344	-0.000559048579	-0.005565619467
3.0	1.9	-0.003440545605	-0.002081109227	0.004574099178	-0.000537450728	-0.005396084827
3.0	2.0	-0.003399831316	-0.002022893454	0.004362243134	-0.000515151515	-0.005224029481
3.0	2.1	-0.003357015322	-0.001963911227	0.004148900642	-0.000492144134	-0.005049860603
3.0	2.2	-0.003312494774	-0.001903893507	0.003933828361	-0.000468476159	-0.004873953470
3.0	2.3	-0.003266524260	-0.001842649520	0.003717046924	-0.000444243134	-0.004696678531
3.0	2.4	-0.003219211792	-0.001780082909	0.003498877176	-0.000419582575	-0.004518423483
3.0	2.5	-0.003170534315	-0.001716210875	0.003279946710	-0.000394661654	-0.004339608495
3.0	2.6	-0.003120353362	-0.001651161022	0.003061168299	-0.000369666827	-0.004160693812
3.0	2.7	-0.003068438970	-0.001585160291	0.002843694360	-0.000344792740	-0.003982180299
3.0	2.8	-0.003014494873	-0.001518510786	0.002628853447	-0.000320233470	-0.003804604065
3.0	2.9	-0.002958209011	-0.001451584165	0.002418075872	-0.000296174085	-0.003628526633
3.0	3.0	-0.002899274107	-0.001384782641	0.002212815746	-0.000272784910	-0.003454522302
3.0	3.1	-0.002837421911	-0.001318516269	0.002014476259	-0.000250217763	-0.003283164139
3.0	3.2	-0.002772457785	-0.001253190227	0.001824343831	-0.000228601535	-0.003115009853
3.0	3.3	-0.002704268200	-0.001189172558	0.001643535225	-0.000208042301	-0.002950588566
3.0	3.4	-0.002632839783	-0.001126788914	0.001472959973	-0.000188621657	-0.002790389185
3.0	3.5	-0.002558263692	-0.001066314193	0.001313298664	-0.000170397259	-0.002634850903
3.0	3.6	-0.002480722230	-0.001007958774	0.001164996228	-0.000153403597	-0.002484356086
3.0	3.7	-0.002400490759	-0.000951879551	0.001028268218	-0.000137653845	-0.002339225582
3.0	3.8	-0.002317916590	-0.000898175860	0.000903117421	-0.000123141712	-0.002199716439
3.0	3.9	-0.002233400235	-0.000846893136	0.000789357871	-0.000109843219	-0.002066021752
3.0	4.0	-0.002147389934	-0.000798039707	0.000686643409	-0.000097721263	-0.001938272373
3.0	4.1	-0.002060348459	-0.000751581058	0.000594498223	-0.000086725454	-0.001816540169
3.0	4.2	-0.001972755970	-0.000707463267	0.000512347271	-0.000076797560	-0.001700842415
3.0	4.3	-0.001885081188	-0.000665606799	0.000439545008	-0.000067872407	-0.001591146989
3.0	4.4	-0.001797777770	-0.000625920635	0.000375401337	-0.000059880392	-0.001487378079
3.0	4.5	-0.001711276964	-0.000588308644	0.000319204180	-0.000052750436	-0.001389422065
3.0	4.6	-0.001625974779	-0.000552669024	0.000270238431	-0.000046410783	-0.001297133403
3.0	4.7	-0.001542230824	-0.000518900746	0.000227801324	-0.000040791117	-0.001210340285
3.0	4.8	-0.001460365809	-0.000486907194	0.000191214463	-0.000035823098	-0.001128849979
3.0	4.9	-0.001380658351	-0.000456595371	0.000159832819	-0.000031442071	-0.001052453728
3.0	5.0	-0.001303347441	-0.000427880530	0.000133051115	-0.000027586829	-0.000980931197
3.0	5.1	-0.001228625833	-0.000400678878	0.000110307953	-0.000024200507	-0.000914054402
3.0	5.2	-0.001156647382	-0.000374913598	0.000091088085	-0.000021230699	-0.000851591170
3.0	5.3	-0.001087534872	-0.000350520403	0.000074923159	-0.000018629505	-0.000793308122
3.0	5.4	-0.001021368417	-0.000327432915	0.000061391258	-0.000016353545	-0.000738973215
3.0	5.5	-0.000958196043	-0.000305589931	0.000050115489	-0.000014363728	-0.000688357873
3.0	5.6	-0.000898039972	-0.000284938354	0.000040761877	-0.000012624749	-0.000641238747
3.0	5.7	-0.000840895957	-0.000265427852	0.000033036744	-0.000011105720	-0.000597399129
3.0	5.8	-0.000786732582	-0.000247007533	0.000026683754	-0.000009778746	-0.000556630057
3.0	5.9	-0.000735499457	-0.000229629156	0.000021480764	-0.000008619926	-0.000518731139
3.0	6.0	-0.000687136189	-0.000213254173	0.000017236600	-0.000007607478	-0.000483511138
3.1	0.0	-0.003373694128	-0.002833869896	0.007250328131	-0.000795222208	-0.006994930155
3.1	0.1	-0.003377596139	-0.002829819246	0.007235420002	-0.000793664287	-0.006989532608
3.1	0.2	-0.003388893663	-0.002817753169	0.007191117474	-0.000789048960	-0.006973209008
3.1	0.3	-0.003406436540	-0.002797930356	0.007118656405	-0.000781545655	-0.006945616934
3.1	0.4	-0.003428536883	-0.002770788751	0.007020002069	-0.000771419898	-0.006906330303
3.1	0.5	-0.003453197714	-0.002736917202	0.006897720464	-0.000759011205	-0.006854989771
3.1	0.6	-0.003478372060	-0.002697062143	0.006754817864	-0.000744703963	-0.006791423819
3.1	0.7	-0.003502125797	-0.002652073736	0.006594561332	-0.000728898905	-0.006715714488
3.1	0.8	-0.003522764783	-0.002602866039	0.006420293759	-0.000711983353	-0.006628209151
3.1	0.9	-0.003538918907	-0.002550378490	0.006235257354	-0.000694303817	-0.006529493954
3.1	1.0	-0.003549567766	-0.002495514284	0.006042438541	-0.000676145284	-0.006420346739
3.1	1.1	-0.003554052968	-0.002439098591	0.005844444658	-0.000657716978	-0.006301682058
3.1	1.2	-0.003552064091	-0.002381841854	0.005643419345	-0.000639145865	-0.006174495717
3.1	1.3	-0.003543603626	-0.002324311892	0.005440999431	-0.000620479009	-0.006039812155
3.1	1.4	-0.003528929653	-0.002266910089	0.005238312448	-0.000601695067	-0.005898636945
3.1	1.5	-0.003508495498	-0.002209869463	0.005036010769	-0.000582720332	-0.005751916471
3.1	1.6	-0.003482890032	-0.002153268746	0.004834336297	-0.000563450188	-0.005600507395
3.1	1.7	-0.003452769990	-0.002097049756	0.004633208156	-0.000543770056	-0.005445158335
3.1	1.8	-0.003418797335	-0.002041039838	0.004432325104	-0.000523577458	-0.005286505143
3.1	1.9	-0.003381593505	-0.001984991762	0.004231274170	-0.000502796610	-0.005125079303
3.1	2.0	-0.003341714797	-0.001928632990	0.004029637140	-0.000481391768	-0.004961327179
3.1	2.1	-0.003299603529	-0.001871682571	0.003827087036	-0.000459371827	-0.004795636167
3.1	2.2	-0.003255595109	-0.001813907863	0.003623467732	-0.000436791786	-0.004628363192
3.1	2.3	-0.003209899294	-0.001755141118	0.003418851370	-0.000413748296	-0.004459861249
3.1	2.4	-0.003162600730	-0.001695298035	0.003213570236	-0.000390372284	-0.004290500647
3.1	2.5	-0.003113678701	-0.001634397598	0.003008222172	-0.000366820112	-0.004120683164
3.1	2.6	-0.003063007612	-0.001572546301	0.002803650977	-0.000343263694	-0.003950848594
3.1	2.7	-0.003010394636	-0.001509944482	0.002600905544	-0.000319881290	-0.003781474407
3.1	2.8	-0.002955594681	-0.001446858928	0.002401183120	-0.000296849142	-0.003613069732
3.1	2.9	-0.002898351513	-0.001383614275	0.002205763037	-0.000274334862	-0.003446165413
3.1	3.0	-0.002838418926	-0.001320563454	0.002015937453	-0.000252491245	-0.003281301679
3.1	3.1	-0.002775590906	-0.001258067768	0.001832945161	-0.000231453444	-0.003119014854
3.1	3.2	-0.002709726751	-0.001196479680	0.001657913482	-0.000211336222	-0.002959824331
3.1	3.3	-0.002640764978	-0.001136124243	0.001491811877	-0.000192232070	-0.002804220543
3.1	3.4	-0.002568734620	-0.001077288099	0.001335419346	-0.000174211157	-0.002652654710
3.1	3.5	-0.002493756589	-0.001020210533	0.001189306085	-0.000157321621	-0.002505530520
3.1	3.6	-0.002416041520	-0.000965081494	0.001053828594	-0.000141590538	-0.002363198082
3.1	3.7	-0.002335877113	-0.000912038086	0.000929136402	-0.000127025354	-0.002225950075
3.1	3.8	-0.002253616829	-0.000861168467	0.000815187987	-0.000113616373	-0.002094019977
3.1	3.9	-0.002169665221	-0.000812517610	0.000711773241	-0.000101338658	-0.001967582194
3.1	4.0	-0.002084460956	-0.000766093047	0.000618539905	-0.000090153989	-0.001846753826
3.1	4.1	-0.001998461849	-0.000721871637	0.000535021646	-0.000080014128	-0.001731597730
3.1	4.2	-0.001912129002	-0.000679805339	0.000460665905	-0.000070862977	-0.001622126591
3.1	4.3	-0.001825916016	-0.000639829424	0.000394860073	-0.000062638971	-0.001518307694
3.1	4.4	-0.001740256560	-0.000601866497	0.000336955044	-0.000055276975	-0.001420068132
3.1	4.5	-0.001655559135	-0.000565834299	0.000286285592	-0.000048710261	-0.001327300166
3.1	4.6	-0.001572195015	-0.000531643689	0.000242187365	-0.000042872090	-0.001239866602
3.1	4.7	-0.001490504764	-0.000499212247	0.000204010557	-0.000037697115	-0.001157605959
3.1	4.8	-0.001410782052	-0.000468453018	0.000171130473	-0.000033122137	-0.001080337370
3.1	4.9	-0.001333285041	-0.000439287710	0.000142955325	-0.000029087571	-0.001007865084
3.1	5.0	-0.001258224355	-0.000411636684	0.000118931614	-0.000025536718	-0.000939982568
3.1	5.1	-0.001185777585	-0.000385431791	0.000098547495	-0.000022417130	-0.000876476159
3.1	5.2	-0.001116076123	-0.000360601829	0.000081334457	-0.000019680474	-0.000817128277
3.1	5.3	-0.001049223193	-0.000337087610	0.000066867666	-0.000017283039	-0.000761720210
3.1	5.4	-0.000985281857	-0.000314828041	0.000054765240	-0.000015184565	-0.000710034491
3.1	5.5	-0.000924289006	-0.000293769720	0.000044686719	-0.000013349106	-0.000661856900
3.1	5.6	-0.000866253786	-0.000273862035	0.000036330939	-0.000011744581	-0.000616978109
3.1	5.7	-0.000811159297	-0.000255055545	0.000029433486	-0.000010342226	-0.000575195011
3.1	5.8	-0.000758967861	-0.000237303233	0.000023763884	-0.000009116763	-0.000536311749
3.1	5.9	-0.000709623822	-0.000220560182	0.000019122650	-0.000008045801	-0.000500140488
3.1	6.0	-0.000663059775	-0.000204786383	0.000015338294	-0.000007109734	-0.000466501953
3.2	0.0	-0.003337513987	-0.002703054941	0.006746389364	-0.000741112238	-0.006639736173
3.2	0.1	-0.003341047402	-0.002699226113	0.006732491778	-0.000739717333	-0.006634595735
3.2	0.2	-0.003351264624	-0.002687816910	0.006691182958	-0.000735582424	-0.006619048249
3.2	0.3	-0.003367095084	-0.002669068993	0.006623588055	-0.000728849970	-0.006592764175
3.2	0.4	-0.003386968928	-0.002643386109	0.006531497575	-0.000719745941	-0.006555334453
3.2	0.5	-0.003409035082	-0.002611314455	0.006417251908	-0.000708556852	-0.006506415684
3.2	0.6	-0.003431400047	-0.002573540740	0.006283597147	-0.000695610136	-0.006445846318
3.2	0.7	-0.003452282251	-0.002530850124	0.006133523429	-0.000681246651	-0.006373708905
3.2	0.8	-0.003470135519	-0.002484095771	0.005970097909	-0.000665797357	-0.006290340299
3.2	0.9	-0.003483705471	-0.002434144555	0.005796304982	-0.000649560462	-0.006196305436
3.2	1.0	-0.003492067069	-0.002381838247	0.005614905583	-0.000632782559	-0.006092351847
3.2	1.1	-0.003494632700	-0.002327952439	0.005428325083	-0.000615648243	-0.005979357100
3.2	1.2	-0.003491133738	-0.002273160882	0.005238576030	-0.000598272979	-0.005858275906
3.2	1.3	-0.003481580292	-0.002218003136	0.005047218305	-0.000580705461	-0.005730090000
3.2	1.4	-0.003466218276	-0.002162873429	0.004855355723	-0.000562937945	-0.005595762625
3.2	1.5	-0.003445461496	-0.002108009270	0.004663665549	-0.000544918000	-0.005456199775
3.2	1.6	-0.003419845491	-0.002053512111	0.004472455462	-0.000526568068	-0.005312220774
3.2	1.7	-0.003389951743	-0.001999349817	0.004281741296	-0.000507802532	-0.005164540690
3.2	1.8	-0.003356361311	-0.001945387311	0.004091338160	-0.000488546159	-0.005013766001
3.2	1.9	-0.003319615433	-0.001891422899	0.003900957146	-0.000468746530	-0.004860403150
3.2	2.0	-0.003280181288	-0.001837217674	0.003710300034	-0.000448386016	-0.004704877632
3.2	2.1	-0.003238442555	-0.001782542910	0.003519144830	-0.000427484926	-0.004547559550
3.2	2.2	-0.003194672599	-0.001727194505	0.003327416076	-0.000406103010	-0.004388791159
3.2	2.3	-0.003149037845	-0.001671025469	0.003135235197	-0.000384335451	-0.004228912123
3.2	2.4	-0.003101611938	-0.001613973772	0.002942948117	-0.000362306969	-0.004068279314
3.2	2.5	-0.003052363872	-0.001556050299	0.002751129330	-0.000340163363	-0.003907279540
3.2	2.6	-0.003001191662	-0.001497356464	0.002560563884	-0.000318064195	-0.003746334887
3.2	2.7	-0.002947936029	-0.001438072523	0.002372210586	-0.000296172635	-0.003585901457
3.2	2.8	-0.002892390334	-0.001378428469	0.002187151309	-0.000274650215	-0.003426462960
3.2	2.9	-0.002834350121	-0.001318712944	0.002006532048	-0.000253648437	-0.003268520789
3.2	3.0	-0.002773622666	-0.001259235726	0.001831501568	-0.000233306325	-0.003112582183
3.2	3.1	-0.002710054092	-0.001200314007	0.001663152998	-0.000213745266	-0.002959147818
3.2	3.2	-0.002643550591	-0.001142256465	0.001502472822	-0.000195067063	-0.002808699883
3.2	3.3	-0.002574097891	-0.001085353547	0.001350300448	-0.000177353404	-0.002661691387
3.2	3.4	-0.002501753720	-0.001029851898	0.001207300159	-0.000160664858	-0.002518537123
3.2	3.5	-0.002426672922	-0.000975970272	0.001073945841	-0.000145041877	-0.002379606613
3.2	3.6	-0.002349076375	-0.000923869503	0.000950517722	-0.000130505564	-0.002245219030
3.2	3.7	-0.002269269068	-0.000873679147	0.000837109469	-0.000117059249	-0.002115640140
3.2	3.8	-0.002187605752	-0.000825477542	0.000733643430	-0.000104690618	-0.001991081022
3.2	3.9	-0.002104486542	-0.000779306406	0.000639891657	-0.000093373320	-0.001871698473
3.2	4.0	-0.002020343910	-0.000735177284	0.000555500344	-0.000083070213	-0.001757596757
3.2	4.1	-0.001935621764	-0.000693072564	0.000480015637	-0.000073734345	-0.001648830492
3.2	4.2	-0.001850766894	-0.000652955306	0.000412909084	-0.000065312273	-0.001545408398
3.2	4.3	-0.001766210280	-0.000614768266	0.000353601460	-0.000057745847	-0.001447297628
3.2	4.4	-0.001682370206	-0.000578451504	0.000301484107	-0.000050974339	-0.001354428471
3.2	4.5	-0.001599628259	-0.000543931160	0.000255937292	-0.000044935164	-0.001266699227
3.2	4.6	-0.001518337990	-0.000511135839	0.000216345415	-0.000039566508	-0.001183981059
[truncated: 1,722 more rows]
