# Supplementary material for: The Nodal Structure of π‑Orbitals Is Mapped in the Interaction Energy of π‑Stacked Acene Dimers
Source: J Am Chem Soc. 2026 Apr 9;148(15):16151–69. doi: 10.1021/jacs.6c00921 (PMC13107468; doi:10.1021/jacs.6c00921)
Supplement: Supplementary file 1 [file ja6c00921_si_001.zip › data_si/benzene_sapt_xshift.csv]

x(A)	y(A)	z(A)	SAPT0|Eint(Eh)	SAPT0|Eelst(Eh)	SAPT0|Exr(Eh)	SAPT0|Eind(Eh)	SAPT0|Edisp(Eh)	sSAPT0|Eint(Eh)	sSAPT0|Eelst(Eh)	sSAPT0|Exr(Eh)	sSAPT0|Eind(Eh)	sSAPT0|Edisp(Eh)
0.0	0.0	3.4	0.001082289757574486	-0.005660862928550614	0.023693469857119835	-0.000918559602735897	-0.01603175756825884	0.0012453466904884386	-0.005660862928550614	0.023693469857119835	-0.0007995115368227616	-0.01598774870125802
0.1	0.0	3.4	0.0010189254507966157	-0.005650087937283388	0.023616872467418545	-0.000927702361626247	-0.016020156717712297	0.001180620575831813	-0.005650087937283388	0.023616872467418545	-0.0008096799970532004	-0.015976483957250143
0.2	0.0	3.4	0.0008331268805586226	-0.005617829957031972	0.023389829565114796	-0.0009544764075815962	-0.015984396319942605	0.0009908403967338088	-0.005617829957031972	0.023389829565114796	-0.0008394503813501677	-0.015941708829998846
0.3	0.0	3.4	0.0005369769590366745	-0.005564459372365604	0.023020493488827422	-0.0009969918817472005	-0.01592206527567794	0.000688388137024161	-0.005564459372365604	0.023020493488827422	-0.0008867009213470019	-0.015880945058090654
0.4	0.0	3.4	0.0001485477870313244	-0.005490880496012096	0.022522114192783438	-0.0010523253651245068	-0.01583036054461551	0.00029179535658748965	-0.005490880496012096	0.022522114192783438	-0.0009481539593040564	-0.015791284380879796
0.5	0.0	3.4	-0.00031033233064225833	-0.005398761880513803	0.02191217417524144	-0.0011166390203808958	-0.015707105604989	-0.00017654528374036645	-0.005398761880513803	0.02191217417524144	-0.001019539950720175	-0.01567041762774783
0.6	0.0	3.4	-0.0008160933563619768	-0.005290590827883079	0.02121142070100212	-0.0011855964259215243	-0.015551326803559492	-0.00069245466516938	-0.005290590827883079	0.02121142070100212	-0.0010960606726364878	-0.015517223865651932
0.7	0.0	3.4	-0.0013450594871176579	-0.005169516991557543	0.02044254124025343	-0.0012547291882717068	-0.015363354547541837	-0.0012316633636367102	-0.005169516991557543	0.02044254124025343	-0.0011728021299345257	-0.015331885482398071
0.8	0.0	3.4	-0.0018748480208489043	-0.0050391717457785035	0.019628767024493374	-0.0013198060932146137	-0.015144637206349162	-0.0017712600217144638	-0.0050391717457785035	0.019628767024493374	-0.001245140739274349	-0.015115714561154986
0.9	0.0	3.4	-0.002385374431712651	-0.0049033163496972065	0.018792530888997037	-0.0013771368312046825	-0.0148974521398078	-0.0022907298726651242	-0.0049033163496972065	0.018792530888997037	-0.0013090710890861232	-0.014870873322878833
1.0	0.0	3.4	-0.002859713383993611	-0.004765604472936502	0.017954311971325528	-0.001423799053216275	-0.014624621829166361	-0.0027728310788474875	-0.004765604472936502	0.017954311971325528	-0.0013614428707234521	-0.01460009570651306
1.1	0.0	3.4	-0.003284704982989696	-0.004629338585331766	0.017131627796413813	-0.0014577231316906308	-0.014329271062381112	-0.0032042018065191955	-0.004629338585331766	0.017131627796413813	-0.0014000445528959116	-0.014306446464705332
1.2	0.0	3.4	-0.0036512207687106387	-0.0044973002110140214	0.016338508487282882	-0.0014777940865144668	-0.014014634958465033	-0.0035756131450901934	-0.0044973002110140214	0.016338508487282882	-0.001423693875030135	-0.013993127546328919
1.3	0.0	3.4	-0.003954189180247512	-0.004371599122464431	0.015585077093372663	-0.0014837688479575513	-0.013683898303198192	-0.0038819789010737255	-0.004371599122464431	0.015585077093372663	-0.001432142267588093	-0.013663314604393864
1.4	0.0	3.4	-0.004192339855188094	-0.004253598667872893	0.014877519726456304	-0.0014761962147695337	-0.01334006469900197	-0.00412208297138162	-0.004253598667872893	0.014877519726456304	-0.0014259814746102294	-0.013320022555354801
1.5	0.0	3.4	-0.004367702787590692	-0.004143866291698828	0.014218297164869323	-0.0014562835567587433	-0.012985850104002442	-0.0042980655512463925	-0.004143866291698828	0.014218297164869323	-0.0014065004316955007	-0.012965995992721387
1.6	0.0	3.4	-0.004485050380082629	-0.004042285844860771	0.013606573519674491	-0.0014257337467505444	-0.012623604308145804	-0.004414857084452195	-0.004042285844860771	0.013606573519674491	-0.0013755164805913684	-0.012603628278674546
1.7	0.0	3.4	-0.004551101958076262	-0.0039480736431869445	0.013038802204550882	-0.0013865634443732582	-0.01225526707506694	-0.004479378453068656	-0.0039480736431869445	0.013038802204550882	-0.0013351911689316602	-0.012234915845500934
1.8	0.0	3.4	-0.004573791737556815	-0.0038599097293143814	0.012509394886570945	-0.0013409141410745777	-0.011882362753738801	-0.004499806062918338	-0.0038599097293143814	0.012509394886570945	-0.0012878401932315533	-0.011861451026943349
1.9	0.0	3.4	-0.004561616359956663	-0.003776124463158226	0.01201149820054533	-0.0012909602991960263	-0.01150602979814774	-0.004484913368906588	-0.003776124463158226	0.01201149820054533	-0.0012358382146981078	-0.011484448891595583
2.0	0.0	3.4	-0.0045228969532252715	-0.003694813633615013	0.01153764519326447	-0.001238637873732986	-0.011127090639141742	-0.004443323938164378	-0.003694813633615013	0.01153764519326447	-0.001181341777135344	-0.01110481372067849
2.1	0.0	3.4	-0.004465365083532404	-0.0036140675201892236	0.011080442793548778	-0.0011856021609940315	-0.010746138195897927	-0.004383081667191134	-0.0036140675201892236	0.011080442793548778	-0.001126236226497704	-0.010723220714052985
2.2	0.0	3.4	-0.00439574596559107	-0.0035320923889798905	0.01063310917244938	-0.001133129969890418	-0.010363632779170141	-0.00431121429403461	-0.0035320923889798905	0.01063310917244938	-0.001072023564628526	-0.010340207512875572
2.3	0.0	3.4	-0.0043195072092896275	-0.0034473222671778103	0.010189890975355748	-0.0010820819760808675	-0.009979993941386697	-0.004233460136564297	-0.0034473222671778103	0.010189890975355748	-0.0010197682692273402	-0.009956260575514894
2.4	0.0	3.4	-0.0042408140270405025	-0.0033585599424554857	0.009746337308621384	-0.0010329134797416439	-0.009595677913464757	-0.004154202331737967	-0.0033585599424554857	0.009746337308621384	-0.0009700918636276886	-0.009571887834276177
2.5	0.0	3.4	-0.00416251053094031	-0.0032649839361056365	0.009299430258139146	-0.0009857226201720193	-0.0092112342328018	-0.004076433430831038	-0.0032649839361056365	0.009299430258139146	-0.0009232078493999376	-0.00918767190346461
2.6	0.0	3.4	-0.0040863322461398306	-0.003166245952812119	0.00884758430928242	-0.0009403308800302822	-0.008827339722579848	-0.004001957956658517	-0.003166245952812119	0.00884758430928242	-0.000878993882029284	-0.008804302431099533
2.7	0.0	3.4	-0.004013005638056559	-0.0030623521478645443	0.00839053689363744	-0.0008963799051375735	-0.008444810478691882	-0.003931489991369377	-0.0030623521478645443	0.00839053689363744	-0.0008370863505251075	-0.008422588386617165
2.8	0.0	3.4	-0.003942589127615866	-0.0029537220089395078	0.007929158752381054	-0.0008534313977206095	-0.008064594473336802	-0.0038650001975933657	-0.0029537220089395078	0.007929158752381054	-0.0007969842013593448	-0.008043452739675567
2.9	0.0	3.4	-0.003874629361850395	-0.0028410400255438617	0.007465215086953428	-0.0008110562732932679	-0.007687748149966693	-0.0038018847891257597	-0.0028410400255438617	0.007465215086953428	-0.0007581473260867086	-0.007667912524448617
3.0	0.0	3.4	-0.0038084647488184327	-0.0027252652870544125	0.007001107193900181	-0.0007689055488095406	-0.0073154011068546606	-0.0037412863909158777	-0.0027252652870544125	0.007001107193900181	-0.0007200804289255034	-0.007297047868836143
3.1	0.0	3.4	-0.003743247220827607	-0.0026074009234946516	0.00653962025828719	-0.0007267532249738938	-0.006948713330646251	-0.003682135309109759	-0.0026074009234946516	0.00653962025828719	-0.000682390751614366	-0.006931963892287931
3.2	0.0	3.4	-0.0036782404699315244	-0.002488592301290282	0.006083697140144149	-0.0006845154928667753	-0.006588829815918616	-0.003623467069428079	-0.002488592301290282	0.006083697140144149	-0.0006448221136748406	-0.006573749794607105
3.3	0.0	3.4	-0.0036127181997991434	-0.0023698866469885616	0.005636250982630469	-0.0006422449792442934	-0.006236837556196757	-0.003564337773146885	-0.0023698866469885616	0.005636250982630469	-0.0006072623958832287	-0.0062234397129055635
3.4	0.0	3.4	-0.003546113148842349	-0.0022522979308945423	0.0052000227740798925	-0.0006001087229812845	-0.005893729269046415	-0.0035039866347397006	-0.0022522979308945423	0.0052000227740798925	-0.0005697320370625202	-0.00588197944086253
3.5	0.0	3.4	-0.0034779433827724993	-0.002136694817352236	0.004777483699790892	-0.0005583551228702532	-0.005560377142340902	-0.0034417714812723854	-0.002136694817352236	0.004777483699790892	-0.0005323581882810287	-0.005550202175430012
3.6	0.0	3.4	-0.003407851922727958	-0.00202383332563727	0.00437077764979035	-0.000517278395385981	-0.005237517851495057	-0.0033772131969460046	-0.00202383332563727	0.00437077764979035	-0.0004953429689437922	-0.005228814552155293
3.7	0.0	3.4	-0.0033355246804558664	-0.0019142874598969684	0.003981696145933311	-0.0004771847816353427	-0.004925748584856867	-0.0033099145065946887	-0.0019142874598969684	0.003981696145933311	-0.0004589303738143299	-0.004918392818816702
3.8	0.0	3.4	-0.0032607467709783984	-0.0018085270086913852	0.0036116768636893044	-0.00043836472247478064	-0.004625531903501537	-0.0032396139355799535	-0.0018085270086913852	0.0036116768636893044	-0.0004233766381845588	-0.004619387152393314
3.9	0.0	3.4	-0.003183329197482334	-0.0017068665525243887	0.0032618172370634567	-0.00040107317404950316	-0.004337206707971899	-0.003166107870038062	-0.0017068665525243887	0.0032618172370634567	-0.00038892695709654747	-0.004332131597480583
4.0	0.0	3.4	-0.0031031283980212437	-0.0016095034049357082	0.0029328960498368134	-0.0003655188094689949	-0.004061002233453354	-0.003089264154985493	-0.0016095034049357082	0.0029328960498368134	-0.00035580004935829564	-0.004056856750528303
4.1	0.0	3.4	-0.003020056311227994	-0.0015165432063639628	0.002625397995095682	-0.00033185837754160733	-0.003797052722418106	-0.0030090257306238516	-0.0015165432063639628	0.002625397995095682	-0.00032417750350364143	-0.003793703015851929
4.2	0.0	3.4	-0.0029340850011016417	-0.0014280140894840088	0.002339538230016304	-0.0003001981828686289	-0.003545410958765308	-0.0029254090202512836	-0.0014280140894840088	0.002339538230016304	-0.00029420040431231046	-0.0035427327564712687
4.3	0.0	3.4	-0.002845220038437869	-0.0013438475601788014	0.002075285730538313	-0.00027059843190794337	-0.0033060597768894374	-0.002838471738980671	-0.0013438475601788014	0.002075285730538313	-0.00026596935883520516	-0.0033039405505049775
4.4	0.0	3.4	-0.002753592926263762	-0.0012639778312717453	0.0018323855090397094	-0.00024307934915375907	-0.003078921254877967	-0.002748400685863978	-0.0012639778312717453	0.0018323855090397094	-0.00023954704366615243	-0.0030772613199657895
4.5	0.0	3.4	-0.0026593605763129604	-0.0011882494460166981	0.0016103803575425427	-0.0002176277722106515	-0.0028638637156281534	-0.0026554076331483088	-0.0011882494460166981	0.0016103803575425427	-0.00021496206435835002	-0.002862576480315803
4.6	0.0	3.4	-0.0025627872444833636	-0.0011165092770824003	0.0014086329591524172	-0.00019420400562100704	-0.0026607069209323734	-0.0025598086983358173	-0.0011165092770824003	0.0014086329591524172	-0.00019221388519653413	-0.0026597184952093
4.7	0.0	3.4	-0.002464207543709178	-0.0010485831281670244	0.0012263489847507414	-0.00017274745112363932	-0.0024692259491692556	-0.002461985708759827	-0.0010485831281670244	0.0012263489847507414	-0.0001712772560020524	-0.0024684743093414917
4.8	0.0	3.4	-0.0023640047866365145	-0.0009842703033484668	0.001062601398769281	-0.000153181613041276	-0.0022891542690160528	-0.002362363655582001	-0.0009842703033484668	0.001062601398769281	-0.00015210660662903693	-0.0022885881443737784
4.9	0.0	3.4	-0.0022626498458078723	-0.000923400900049387	0.0009163558191171836	-0.0001354182929300526	-0.0021201864719456163	-0.002261449253530553	-0.000923400900049387	0.0009163558191171836	-0.0001346400834729395	-0.00211976408912541
5.0	0.0	3.4	-0.0021606221816752756	-0.0008657766808966016	0.0007864964234286685	-0.00011936082697018937	-0.001961981097237153	-0.0021597520919876207	-0.0008657766808966016	0.0007864964234286685	-0.00011880294829708961	-0.001961668886222598
5.1	0.0	3.4	-0.0020584267157509576	-0.0008112083155111804	0.0006718517138710267	-0.00010490631390375985	-0.001814163800207044	-0.0020578019104584046	-0.0008112083155111804	0.0006718517138710267	-0.00010451017172458258	-0.0018139351370936683
5.2	0.0	3.4	-0.0019565999133031387	-0.0007595399296178584	0.0005712193809118737	-9.194822409186896e-05	-0.001676331140505285	-0.0019561552451457164	-0.0007595399296178584	0.0005712193809118737	-9.166951911650958e-05	-0.001676165177323222
5.3	0.0	3.4	-0.0018556437153770873	-0.0007105990504214788	0.0004833895454220376	-8.037923703285311e-05	-0.001548054973344793	-0.0018553299967618377	-0.0007105990504214788	0.0004833895454220376	-8.018490670476345e-05	-0.001547935585057633
5.4	0.0	3.4	-0.0017560621608262135	-0.0006642497322246754	0.0004071657618456075	-7.009073206940602e-05	-0.0014288874583777396	-0.001755842696283944	-0.0006642497322246754	0.0004071657618456075	-6.995640444993217e-05	-0.001428802321454944
5.5	0.0	3.4	-0.0016582977425860278	-0.0006203375739204375	0.00034138333706462925	-6.097698345425524e-05	-0.0013183665222759643	-0.0016581454706382512	-0.0006203375739204375	0.00034138333706462925	-6.088490615613732e-05	-0.0013183063276263056
5.6	0.0	3.4	-0.0015627747354200307	-0.0005787440974813762	0.0002849246567579645	-5.293377028166796e-05	-0.001216021524414951	-0.0015626699205788905	-0.0005787440974813762	0.0002849246567579645	-5.287116047563483e-05	-0.001215979319379844
5.7	0.0	3.4	-0.0014698742645501963	-0.0005393656672652014	0.00023673139687816283	-4.5861081812013354e-05	-0.0011213789123511444	-0.0014698026680181298	-0.0005393656672652014	0.00023673139687816283	-4.581883638280947e-05	-0.0011213495612482818
5.8	0.0	3.4	-0.001379914028527177	-0.0005020964847517462	0.00019581363191491195	-3.9663602005926184e-05	-0.0010339675736844166	-0.0013798654831365812	-0.0005020964847517462	0.00019581363191491195	-3.963530681993699e-05	-0.00103394732347981
5.9	0.0	3.4	-0.0012931648105790898	-0.0004668461403696256	0.00016125598513088926	-3.4250977091584446e-05	-0.0009533236782487692	-0.001293132128410654	-0.0004668461403696256	0.00016125598513088926	-3.42321584206665e-05	-0.0009533098147512513
6.0	0.0	3.4	-0.0012098509313587134	-0.00043353835418713516	0.00013222107150379168	-2.9538806622709585e-05	-0.0008789948420526605	-0.0012098290790117225	-0.00043353835418713516	0.00013222107150379168	-2.9526374242581184e-05	-0.0008789854220857977
6.1	0.0	3.4	-0.0011301338359073917	-0.00040209247059408426	0.00010795055679827309	-2.5448393219194074e-05	-0.0008105435288923864	-0.001130119320724043	-0.00040209247059408426	0.00010795055679827309	-2.5440232130903197e-05	-0.0008105371747973286
6.2	0.0	3.4	-0.0010541311946791615	-0.00037243815050658213	8.776420335612997e-05	-2.1907583785093555e-05	-0.0007475496637436156	-0.0010541216141308376	-0.00037243815050658213	8.776420335612997e-05	-2.1902259013896744e-05	-0.0007475454079664888
6.3	0.0	3.4	-0.00098192119698785	-0.00034451600117790804	7.105729351121107e-05	-1.8849981487500057e-05	-0.000689612507833653	-0.000981914912074037	-0.00034451600117790804	7.105729351121107e-05	-1.884652741298427e-05	-0.0006896096769943557
6.4	0.0	3.4	-0.0009135216500863654	-0.0003182508208396939	5.729681203189839e-05	-1.6215769478383778e-05	-0.0006363518718001861	-0.0009135175514715586	-0.0003182508208396939	5.729681203189839e-05	-1.621354132737795e-05	-0.0006363500013363851
6.5	0.0	3.4	-0.0008489490547833054	-0.00029360641438813673	4.6016744162192474e-05	-1.3950601169744045e-05	-0.0005874087833876171	-0.0008489463972411841	-0.00029360641438813673	4.6016744162192474e-05	-1.3949171528407744e-05	-0.0005874075554868322
6.6	0.0	3.4	-0.0007881351204451052	-0.00027049615116681025	3.681280566054073e-05	-1.2006063933095173e-05	-0.0005424457110057405	-0.0007881334069106088	-0.00027049615116681025	3.681280566054073e-05	-1.2005151402075172e-05	-0.0005424449100022641
6.7	0.0	3.4	-0.0007310198180008405	-0.00024887075628754474	2.9336871701297284e-05	-1.033948028665376e-05	-0.0005011464531279393	-0.0007310187191794846	-0.00024887075628754474	2.9336871701297284e-05	-1.0338900785373789e-05	-0.0005011459338078633
6.8	0.0	3.4	-0.0006775066751500516	-0.0002286697858835396	2.32913257717507e-05	-8.912441029323173e-06	-0.00046321577400893957	-0.0006775059743041878	-0.0002286697858835396	2.32913257717507e-05	-8.912074866240306e-06	-0.0004632154393261586
6.9	0.0	3.4	-0.000627472743492755	-0.00020982551878034883	1.8423498069139276e-05	-7.691867459200084e-06	-0.0004283788553223454	-0.0006274722988538901	-0.00020982551878034883	1.8423498069139276e-05	-7.691637254224414e-06	-0.0004283786408884561
7.0	0.0	3.4	-0.0005807938843468345	-0.00019228532175930013	1.4520322789408504e-05	-6.648277572835917e-06	-0.0003963806078041069	-0.0005807936037385243	-0.00019228532175930013	1.4520322789408504e-05	-6.64813357276979e-06	-0.0003963804711958628
7.1	0.0	3.4	-0.0005373160016313202	-0.00017597787804390919	1.1403305583644424e-05	-5.756548864542342e-06	-0.0003669848803065131	-0.0005373158254687555	-0.00017597787804390919	1.1403305583644424e-05	-5.756459247437026e-06	-0.00036698479376105373
7.2	0.0	3.4	-0.0004968916347127534	-0.00016084720830633614	8.923862756660475e-06	-4.99469749684102e-06	-0.0003399735916662367	-0.0004968916347127534	-0.00016084720830633614	8.923862756660475e-06	-4.99469749684102e-06	-0.0003399735916662367
7.3	0.0	3.4	-0.0004593527543468159	-0.00014682231284979252	6.959068175755662e-06	-4.343707355398473e-06	-0.0003151458023173806	-0.0004593527543468159	-0.00014682231284979252	6.959068175755662e-06	-4.343707355398473e-06	-0.0003151458023173806
7.4	0.0	3.4	-0.000424546978081494	-0.00013385075178007355	5.407824758552983e-06	-3.7873042656464715e-06	-0.00029231674679432694	-0.000424546978081494	-0.00013385075178007355	5.407824758552983e-06	-3.7873042656464715e-06	-0.00029231674679432694
7.5	0.0	3.4	-0.00039230828355470295	-0.00012186750951315162	4.187460413866709e-06	-3.311395348042093e-06	-0.00027131683910737594	-0.00039230828355470295	-0.00012186750951315162	4.187460413866709e-06	-3.311395348042093e-06	-0.00027131683910737594
7.6	0.0	3.4	-0.00036248004338292826	-0.00011081625919473481	3.2307373546956936e-06	-2.9038499806376334e-06	-0.0002519906715622515	-0.00036248004338292826	-0.00011081625919473481	3.2307373546956936e-06	-2.9038499806376334e-06	-0.0002519906715622515
7.7	0.0	3.4	-0.00033489715885388986	-0.00010062972894075983	2.4832534897062063e-06	-2.5546658981373198e-06	-0.0002341960175046989	-0.00033489715885388986	-0.00010062972894075983	2.4832534897062063e-06	-2.5546658981373198e-06	-0.0002341960175046989
7.8	0.0	3.4	-0.0003094164480824577	-9.126003367754265e-05	1.9012080940872351e-06	-2.2547675158268753e-06	-0.0002178028549831754	-0.0003094164480824577	-9.126003367754265e-05	1.9012080940872351e-06	-2.2547675158268753e-06	-0.0002178028549831754
7.9	0.0	3.4	-0.00028588713704032404	-8.264747007302731e-05	1.4494993828979383e-06	-1.9967452652853595e-06	-0.00020269242108490932	-0.00028588713704032404	-8.264747007302731e-05	1.4494993828979383e-06	-1.9967452652853595e-06	-0.00020269242108490932
8.0	0.0	3.4	-0.0002641700204401233	-7.473949817438097e-05	1.1001199100941666e-06	-1.7743349405658851e-06	-0.0001887563072352706	-0.0002641700204401233	-7.473949817438097e-05	1.1001199100941666e-06	-1.7743349405658851e-06	-0.0001887563072352706
8.1	0.0	3.4	-0.00024414073214732205	-6.749401835293156e-05	8.308146277519969e-07	-1.5819265826073287e-06	-0.00017589560183953515	-0.00024414073214732205	-6.749401835293156e-05	8.308146277519969e-07	-1.5819265826073287e-06	-0.00017589560183953515
8.2	0.0	3.4	-0.0002256655797971935	-6.0854396799925325e-05	6.239676549817875e-07	-1.4150654378191502e-06	-0.0001640200852144308	-0.0002256655797971935	-6.0854396799925325e-05	6.239676549817875e-07	-1.4150654378191502e-06	-0.0001640200852144308
8.3	0.0	3.4	-0.00020862999665843506	-5.477825800426217e-05	4.656856056074458e-07	-1.269945432344039e-06	-0.0001530474788274363	-0.00020862999665843506	-5.477825800426217e-05	4.656856056074458e-07	-1.269945432344039e-06	-0.0001530474788274363
8.4	0.0	3.4	-0.00019291911281046334	-4.9218227033520634e-05	3.450480031189399e-07	-1.1431844436130354e-06	-0.0001429027493364486	-0.00019291911281046334	-4.9218227033520634e-05	3.450480031189399e-07	-1.1431844436130354e-06	-0.0001429027493364486
8.5	0.0	3.4	-0.0001784433169551036	-4.414728858392891e-05	2.5349831213247024e-07	-1.0320602452782068e-06	-0.00013351746643802895	-0.0001784433169551036	-4.414728858392891e-05	2.5349831213247024e-07	-1.0320602452782068e-06	-0.00013351746643802895
8.6	0.0	3.4	-0.00016509123410928434	-3.951206949182051e-05	1.843521237264839e-07	-9.343036343966231e-07	-0.00012482921310679368	-0.00016509123410928434	-3.951206949182051e-05	1.843521237264839e-07	-9.343036343966231e-07	-0.00012482921310679368
8.7	0.0	3.4	-0.00015278803765750724	-3.5291379177238014e-05	1.3240231731916443e-07	-8.480155570959277e-07	-0.00011678104524049247	-0.00015278803765750724	-3.5291379177238014e-05	1.3240231731916443e-07	-8.480155570959277e-07	-0.00011678104524049247
8.8	0.0	3.4	-0.0001414428504578917	-3.14438307356113e-05	9.360361807665499e-08	-7.716260207436615e-07	-0.00010932099731961337	-0.0001414428504578917	-3.14438307356113e-05	9.360361807665499e-08	-7.716260207436615e-07	-0.00010932099731961337
8.9	0.0	3.4	-0.00013098115684476866	-2.794076148404656e-05	6.482193273292203e-08	-7.035852576334606e-07	-0.00010240163203582156	-0.00013098115684476866	-2.794076148404656e-05	6.482193273292203e-08	-7.035852576334606e-07	-0.00010240163203582156
9.0	0.0	3.4	-0.00012133423531416482	-2.475535895740677e-05	4.363453931076948e-08	-6.428993832808779e-07	-9.597961151278794e-05	-0.00012133423531416482	-2.475535895740677e-05	4.363453931076948e-08	-6.428993832808779e-07	-9.597961151278794e-05
9.1	0.0	3.4	-0.00011243693294240373	-2.186110131674468e-05	2.8179735392273607e-08	-5.886134117476611e-07	-9.001539794930366e-05	-0.00011243693294240373	-2.186110131674468e-05	2.8179735392273607e-08	-5.886134117476611e-07	-9.001539794930366e-05
9.2	0.0	3.4	-0.00010422741644496437	-1.9231735485902846e-05	1.7024149461992514e-08	-5.399048961625875e-07	-8.447280021236093e-05	-0.00010422741644496437	-1.9231735485902846e-05	1.7024149461992514e-08	-5.399048961625875e-07	-8.447280021236093e-05
9.3	0.0	3.4	-9.665323935993615e-05	-1.68475473003582e-05	9.07332329457272e-09	-4.960224425439727e-07	-7.931874294032855e-05	-9.665323935993615e-05	-1.68475473003582e-05	9.07332329457272e-09	-4.960224425439727e-07	-7.931874294032855e-05
9.4	0.0	3.4	-8.965812335261191e-05	-1.4682135812904562e-05	3.4943014514699354e-09	-4.5651521823114923e-07	-7.452296662292767e-05	-8.965812335261191e-05	-1.4682135812904562e-05	3.4943014514699354e-09	-4.5651521823114923e-07	-7.452296662292767e-05
9.5	0.0	3.4	-8.32015968616377e-05	-1.2722691046462842e-05	-3.4344173168727294e-10	-4.2078893523925817e-07	-7.005777343820391e-05	-8.32015968616377e-05	-1.2722691046462842e-05	-3.4344173168727294e-10	-4.2078893523925817e-07	-7.005777343820391e-05
9.6	0.0	3.4	-7.723616794286756e-05	-1.09471652223192e-05	-2.914216773829357e-09	-3.882917273097651e-07	-6.589779677646476e-05	-7.723616794286756e-05	-1.09471652223192e-05	-2.914216773829357e-09	-3.882917273097651e-07	-6.589779677646476e-05
9.7	0.0	3.4	-7.172453635070173e-05	-9.34123509210849e-06	-4.572240704409659e-09	-3.5893681148810203e-07	-6.201979220640073e-05	-7.172453635070173e-05	-9.34123509210849e-06	-4.572240704409659e-09	-3.5893681148810203e-07	-6.201979220640073e-05
9.8	0.0	3.4	-6.66320287896853e-05	-7.89188254657347e-06	-5.579882796690143e-09	-3.321184842510884e-07	-5.8402447876064057e-05	-6.66320287896853e-05	-7.89188254657347e-06	-5.579882796690143e-09	-3.321184842510884e-07	-5.8402447876064057e-05
9.9	0.0	3.4	-6.192123253090728e-05	-6.58120164587217e-06	-6.12969314693966e-09	-3.0768859731801155e-07	-5.502621259457016e-05	-6.192123253090728e-05	-6.58120164587217e-06	-6.12969314693966e-09	-3.0768859731801155e-07	-5.502621259457016e-05
10.0	0.0	3.4	-5.756318923099091e-05	-5.398260931599452e-06	-6.361575143477572e-09	-2.854266575434622e-07	-5.1873140066704515e-05	-5.756318923099091e-05	-5.398260931599452e-06	-6.361575143477572e-09	-2.854266575434622e-07	-5.1873140066704515e-05
10.1	0.0	3.4	-5.352997196769827e-05	-4.331808540314341e-06	-6.376084977178463e-09	-2.6503999929709987e-07	-4.892674734310965e-05	-5.352997196769827e-05	-4.331808540314341e-06	-6.376084977178463e-09	-2.6503999929709987e-07	-4.892674734310965e-05
10.2	0.0	3.4	-4.980220815132793e-05	-3.377782526570172e-06	-6.2446996782976635e-09	-2.462943175753414e-07	-4.617188660750412e-05	-4.980220815132793e-05	-3.377782526570172e-06	-6.2446996782976635e-09	-2.462943175753414e-07	-4.617188660750412e-05
10.3	0.0	3.4	-4.634463597248812e-05	-2.514852681656521e-06	-6.0176591257079465e-09	-2.2913698507572172e-07	-4.359462864663017e-05	-4.634463597248812e-05	-2.514852681656521e-06	-6.0176591257079465e-09	-2.2913698507572172e-07	-4.359462864663017e-05
10.4	0.0	3.4	-4.314100081169505e-05	-1.7397935749841054e-06	-5.729923485112729e-09	-2.1332007065834812e-07	-4.1182157242567484e-05	-4.314100081169505e-05	-1.7397935749841054e-06	-5.729923485112729e-09	-2.1332007065834812e-07	-4.1182157242567484e-05
10.5	0.0	3.4	-4.0174129930272296e-05	-1.047236338536095e-06	-5.405610902030343e-09	-1.9881497265303988e-07	-3.892267300818113e-05	-4.0174129930272296e-05	-1.047236338536095e-06	-5.405610902030343e-09	-1.9881497265303988e-07	-3.892267300818113e-05
10.6	0.0	3.4	-3.7420235766141105e-05	-4.2441428149686544e-07	-5.0612777180503555e-09	-1.8545401648916605e-07	-3.680530619043702e-05	-3.7420235766141105e-05	-4.2441428149686544e-07	-5.0612777180503555e-09	-1.8545401648916605e-07	-3.680530619043702e-05
10.7	0.0	3.4	-3.486699276623653e-05	1.3081481853305377e-07	-4.7082943576655955e-09	-1.7306188821681149e-07	-3.4820037402195106e-05	-3.486699276623653e-05	1.3081481853305377e-07	-4.7082943576655955e-09	-1.7306188821681149e-07	-3.4820037402195106e-05
10.8	0.0	3.4	-3.2498841682218225e-05	6.248738273484378e-07	-4.35452634030816e-09	-1.6173555579177835e-07	-3.2957625427434576e-05	-3.2498841682218225e-05	6.248738273484378e-07	-4.35452634030816e-09	-1.6173555579177835e-07	-3.2957625427434576e-05
10.9	0.0	3.4	-3.0297278623880835e-05	1.0674160506596309e-06	-4.005499702989276e-09	-1.5114748942006362e-07	-3.120954168541741e-05	-3.0297278623880835e-05	1.0674160506596309e-06	-4.005499702989276e-09	-1.5114748942006362e-07	-3.120954168541741e-05
11.0	0.0	3.4	-2.8255057487096324e-05	1.4578629787820319e-06	-3.6651883022517425e-09	-1.413448032678258e-07	-2.956791047430828e-05	-2.8255057487096324e-05	1.4578629787820319e-06	-3.6651883022517425e-09	-1.413448032678258e-07	-2.956791047430828e-05
11.1	0.0	3.4	-2.635769288960809e-05	1.803383824494631e-06	-3.336526654854804e-09	-1.3228554691668488e-07	-2.8025454640531182e-05	-2.635769288960809e-05	1.803383824494631e-06	-3.336526654854804e-09	-1.3228554691668488e-07	-2.8025454640531182e-05
11.2	0.0	3.4	-2.4594791228883497e-05	2.107605403978141e-06	-3.0217292888814516e-09	-1.2392885941915985e-07	-2.6575446044153597e-05	-2.4594791228883497e-05	2.107605403978141e-06	-3.0217292888814516e-09	-1.2392885941915985e-07	-2.6575446044153597e-05
11.3	0.0	3.4	-2.2950045294260803e-05	2.3804967099749774e-06	-2.722485159350275e-09	-1.1615907365998912e-07	-2.521166044541644e-05	-2.2950045294260803e-05	2.3804967099749774e-06	-2.722485159350275e-09	-1.1615907365998912e-07	-2.521166044541644e-05
11.4	0.0	3.4	-2.1427490438756592e-05	2.6121310057192204e-06	-2.4400701836682493e-09	-1.0884499808795888e-07	-2.3928336376204186e-05	-2.1427490438756592e-05	2.6121310057192204e-06	-2.4400701836682493e-09	-1.0884499808795888e-07	-2.3928336376204186e-05
11.5	0.0	3.4	-2.0005293087109492e-05	2.81913879973672e-06	-2.175409762180058e-09	-1.0211886301140663e-07	-2.2720137614072626e-05	-2.0005293087109492e-05	2.81913879973672e-06	-2.175409762180058e-09	-1.0211886301140663e-07	-2.2720137614072626e-05
11.6	0.0	3.4	-1.8685810810630304e-05	2.9940926964400205e-06	-1.9291115707637697e-09	-9.585545287488284e-08	-2.1582118942624678e-05	-1.8685810810630304e-05	2.9940926964400205e-06	-1.9291115707637697e-09	-9.585545287488284e-08	-2.1582118942624678e-05
11.7	0.0	3.4	-1.7455257968497788e-05	3.1461967537893543e-06	-1.7014891295138342e-09	-9.005834793248581e-08	-2.0509694885225143e-05	-1.7455257968497788e-05	3.1461967537893543e-06	-1.7014891295138342e-09	-9.005834793248581e-08	-2.0509694885225143e-05
11.8	0.0	3.4	-1.6311230520058256e-05	3.273506834489126e-06	-1.4925831593576722e-09	-8.463362345161295e-08	-1.9498611147936412e-05	-1.6311230520058256e-05	3.273506834489126e-06	-1.4925831593576722e-09	-8.463362345161295e-08	-1.9498611147936412e-05
11.9	0.0	3.4	-1.524174721444721e-05	3.3839940414281955e-06	-1.302180985283837e-09	-7.952056306768299e-08	-1.854491851182244e-05	-1.524174721444721e-05	3.3839940414281955e-06	-1.302180985283837e-09	-7.952056306768299e-08	-1.854491851182244e-05
12.0	0.0	3.4	-1.4244246201805648e-05	3.476703284377436e-06	-1.1298412983737078e-09	-7.487069079151883e-08	-1.764494895409319e-05	-1.4244246201805648e-05	3.476703284377436e-06	-1.1298412983737078e-09	-7.487069079151883e-08	-1.764494895409319e-05
12.1	0.0	3.4	-1.3318207571420728e-05	3.5484688822862154e-06	-9.749239724946281e-10	-7.040774824512915e-08	-1.679529378148932e-05	-1.3318207571420728e-05	3.5484688822862154e-06	-9.749239724946281e-10	-7.040774824512915e-08	-1.679529378148932e-05
12.2	0.0	3.4	-1.2451714692172376e-05	3.6081676952903763e-06	-8.366188199155548e-10	-6.626214150581866e-08	-1.5992783627137018e-05	-1.2451714692172376e-05	3.6081676952903763e-06	-8.366188199155548e-10	-6.626214150581866e-08	-1.5992783627137018e-05
12.3	0.0	3.4	-1.1643661014747638e-05	3.6539694008297374e-06	-7.139851848318567e-10	-6.24463291271398e-08	-1.5234470101265404e-05	-1.1643661014747638e-05	3.6539694008297374e-06	-7.139851848318567e-10	-6.24463291271398e-08	-1.5234470101265404e-05
12.4	0.0	3.4	-1.088864122092959e-05	3.6884375020918014e-06	-6.059800423729793e-10	-5.886376108920598e-08	-1.4517608981889811e-05	-1.088864122092959e-05	3.6884375020918014e-06	-6.059800423729793e-10	-5.886376108920598e-08	-1.4517608981889811e-05
12.5	0.0	3.4	-1.018539591662362e-05	3.710212347129982e-06	-5.114930463071105e-10	-5.545201100681739e-08	-1.3839644759700477e-05	-1.018539591662362e-05	3.710212347129982e-06	-5.114930463071105e-10	-5.545201100681739e-08	-1.3839644759700477e-05
12.6	0.0	3.4	-9.527300744632579e-06	3.723682837630804e-06	-4.293787337070257e-10	-5.235770796804812e-08	-1.3198196495561628e-05	-9.527300744632579e-06	3.723682837630804e-06	-4.293787337070257e-10	-5.235770796804812e-08	-1.3198196495561628e-05
12.7	0.0	3.4	-8.912442505562492e-06	3.7283591396430893e-06	-3.5848458347903467e-10	-4.939838604021723e-08	-1.2591044774581885e-05	-8.912442505562492e-06	3.7283591396430893e-06	-3.5848458347903467e-10	-4.939838604021723e-08	-1.2591044774581885e-05
12.8	0.0	3.4	-8.338213104555816e-06	3.724838478547099e-06	-2.976727108127586e-10	-4.6634158155202274e-08	-1.20161197522369e-05	-8.338213104555816e-06	3.724838478547099e-06	-2.976727108127586e-10	-4.6634158155202274e-08	-1.20161197522369e-05
12.9	0.0	3.4	-7.800925019622079e-06	3.7148226894601066e-06	-2.45842857451507e-10	-4.401172541941057e-08	-1.1471490140805324e-05	-7.800925019622079e-06	3.7148226894601066e-06	-2.45842857451507e-10	-4.401172541941057e-08	-1.1471490140805324e-05
13.0	0.0	3.4	-7.299884081445664e-06	3.6972721275674303e-06	-2.0194739213442931e-10	-4.160119311259121e-08	-1.0955353068508369e-05	-7.299884081445664e-06	3.6972721275674303e-06	-2.0194739213442931e-10	-4.160119311259121e-08	-1.0955353068508369e-05
13.1	0.0	3.4	-6.831220848670477e-06	3.6742971474268415e-06	-1.6500444299891183e-10	-3.932823978747221e-08	-1.0466024751866848e-05	-6.831220848670477e-06	3.6742971474268415e-06	-1.6500444299891183e-10	-3.932823978747221e-08	-1.0466024751866848e-05
13.2	0.0	3.4	-6.393037244850167e-06	3.646246355515359e-06	-1.3410378239642267e-10	-3.721760727505796e-08	-1.0001931889308072e-05	-6.393037244850167e-06	3.646246355515359e-06	-1.3410378239642267e-10	-3.721760727505796e-08	-1.0001931889308072e-05
13.3	0.0	3.4	-5.982535683495674e-06	3.6143817112588295e-06	-1.0841519855903746e-10	-3.520524612991452e-08	-9.56160373342603e-06	-5.982535683495674e-06	3.6143817112588295e-06	-1.0841519855903746e-10	-3.520524612991452e-08	-9.56160373342603e-06
13.4	0.0	3.4	-5.597227177689406e-06	3.5798170188172662e-06	-8.71880539461242e-11	-3.329223383924092e-08	-9.143664774613485e-06	-5.597227177689406e-06	3.5798170188172662e-06	-8.71880539461242e-11	-3.329223383924092e-08	-9.143664774613485e-06
13.5	0.0	3.4	-5.236524325789204e-06	3.5419486579257864e-06	-6.975176659497199e-11	-3.157524951945601e-08	-8.746827982428939e-06	-5.236524325789204e-06	3.5419486579257864e-06	-6.975176659497199e-11	-3.157524951945601e-08	-8.746827982428939e-06
13.6	0.0	3.4	-4.8995296728517114e-06	3.5003047358372896e-06	-5.551396606557249e-11	-2.9890316737971334e-08	-8.369888577984964e-06	-4.8995296728517114e-06	3.5003047358372896e-06	-5.551396606557249e-11	-2.9890316737971334e-08	-8.369888577984964e-06
13.7	0.0	3.4	-4.582780344167725e-06	3.4572733653703835e-06	-4.395516881144134e-11	-2.8291480162616736e-08	-8.01171827420668e-06	-4.582780344167725e-06	3.4572733653703835e-06	-4.395516881144134e-11	-2.8291480162616736e-08	-8.01171827420668e-06
13.8	0.0	3.4	-4.2862931560273355e-06	3.4117948430889555e-06	-3.46254385087028e-11	-2.6793429006141387e-08	-7.671259944671641e-06	-4.2862931560273355e-06	3.4117948430889555e-06	-3.46254385087028e-11	-2.6793429006141387e-08	-7.671259944671641e-06
13.9	0.0	3.4	-4.008245405124426e-06	3.364743506040213e-06	-2.7137537702966192e-11	-2.5439069383306846e-08	-7.347522704243629e-06	-4.008245405124426e-06	3.364743506040213e-06	-2.7137537702966192e-11	-2.5439069383306846e-08	-7.347522704243629e-06
14.0	0.0	3.4	-3.7506284511504103e-06	3.313063828613849e-06	-2.1161746841418095e-11	-2.409376342100946e-08	-7.039577354596409e-06	-3.7506284511504103e-06	3.313063828613849e-06	-2.1161746841418095e-11	-2.409376342100946e-08	-7.039577354596409e-06
14.1	0.0	3.4	-3.507679446588105e-06	3.261791633235589e-06	-1.6419043913595916e-11	-2.2902492169396237e-08	-6.746552168610384e-06	-3.507679446588105e-06	3.261791633235589e-06	-1.6419043913595916e-11	-2.2902492169396237e-08	-6.746552168610384e-06
14.2	0.0	3.4	-3.2767697427864183e-06	3.212623923332103e-06	-1.2675907787502643e-11	-2.175200126384449e-08	-6.467628988946889e-06	-3.2767697427864183e-06	3.212623923332103e-06	-1.2675907787502643e-11	-2.175200126384449e-08	-6.467628988946889e-06
14.3	0.0	3.4	-3.063445526726316e-06	3.159227603077852e-06	-9.737567954086566e-12	-2.0623783990056995e-08	-6.202039608246157e-06	-3.063445526726316e-06	3.159227603077852e-06	-9.737567954086566e-12	-2.0623783990056995e-08	-6.202039608246157e-06
14.4	0.0	3.4	-2.861612152602485e-06	3.1070221737650172e-06	-7.44351995657149e-12	-1.9564463241982706e-08	-5.949062419605563e-06	-2.861612152602485e-06	3.1070221737650172e-06	-7.44351995657149e-12	-1.9564463241982706e-08	-5.949062419605563e-06
14.5	0.0	3.4	-2.673090292204859e-06	3.053570384992099e-06	-5.662080325778217e-12	-1.863570015129346e-08	-5.708019314965339e-06	-2.673090292204859e-06	3.053570384992099e-06	-5.662080325778217e-12	-1.863570015129346e-08	-5.708019314965339e-06
14.6	0.0	3.4	-2.4950993057631796e-06	3.0008154681127053e-06	-4.286044671243565e-12	-1.76376942763878e-08	-5.478272793554826e-06	-2.4950993057631796e-06	3.0008154681127053e-06	-4.286044671243565e-12	-1.76376942763878e-08	-5.478272793554826e-06
14.7	0.0	3.4	-2.329199769776913e-06	2.9468271947052926e-06	-3.228688074426533e-12	-1.680043910248027e-08	-5.259223296691651e-06	-2.329199769776913e-06	2.9468271947052926e-06	-3.228688074426533e-12	-1.680043910248027e-08	-5.259223296691651e-06
14.8	0.0	3.4	-2.1723484967193483e-06	2.8939148748463595e-06	-2.4204807518563276e-12	-1.5954230630785885e-08	-5.05030672045417e-06	-2.1723484967193483e-06	2.8939148748463595e-06	-2.4204807518563276e-12	-1.5954230630785885e-08	-5.05030672045417e-06
14.9	0.0	3.4	-2.027824859231612e-06	2.83833233538644e-06	-1.8058397277472202e-12	-1.516327934789067e-08	-4.850992109430433e-06	-2.027824859231612e-06	2.83833233538644e-06	-1.8058397277472202e-12	-1.516327934789067e-08	-4.850992109430433e-06
15.0	0.0	3.4	-1.8888193742598805e-06	2.786437747204218e-06	-1.3408776188867173e-12	-1.4476265791442074e-08	-4.660779514795037e-06	-1.8888193742598805e-06	2.786437747204218e-06	-1.3408776188867173e-12	-1.4476265791442074e-08	-4.660779514795037e-06
