# Supplementary material for: The Nodal Structure of π‑Orbitals Is Mapped in the Interaction Energy of π‑Stacked Acene Dimers
Source: J Am Chem Soc. 2026 Apr 9;148(15):16151–69. doi: 10.1021/jacs.6c00921 (PMC13107468; doi:10.1021/jacs.6c00921)
Supplement: Supplementary file 1 [file ja6c00921_si_001.zip › data_si/benzene_sapt_y1_xshift.csv]

x(A)	y(A)	z(A)	SAPT0|Eint(Eh)	SAPT0|Eelst(Eh)	SAPT0|Exr(Eh)	SAPT0|Eind(Eh)	SAPT0|Edisp(Eh)	sSAPT0|Eint(Eh)	sSAPT0|Eelst(Eh)	sSAPT0|Exr(Eh)	sSAPT0|Eind(Eh)	sSAPT0|Edisp(Eh)
0.0	1.0	3.4	-0.002855862289653857	-0.004772025721081263	0.017969858287094534	-0.0014294875799895218	-0.014624207275677606	-0.002768345214314443	-0.004772025721081263	0.017969858287094534	-0.0013666700909974153	-0.014599507689330299
0.1	1.0	3.4	-0.002878555355187471	-0.004764760857710826	0.017927366218142032	-0.0014311327986964162	-0.014610027916922261	-0.002791433309732241	-0.004764760857710826	0.017927366218142032	-0.0013686050826988974	-0.01458543358746455
0.2	1.0	3.4	-0.002945226482677553	-0.004743325658836284	0.017801556470644898	-0.0014358985871901087	-0.014567558707296058	-0.002859247760146901	-0.004743325658836284	0.017801556470644898	-0.0013742093438300262	-0.014543269228125488
0.3	1.0	3.4	-0.003051582179747228	-0.0047085724032456255	0.017597312843721787	-0.0014432940161580553	-0.014497028604065335	-0.0029673754831400414	-0.0047085724032456255	0.017597312843721787	-0.0013829036891950257	-0.014473212234421178
0.4	1.0	3.4	-0.003191019641386652	-0.004661988058359157	0.017322399955106354	-0.001452548971060101	-0.014398882567073747	-0.0031090323171347484	-0.004661988058359157	0.017322399955106354	-0.0013937843496890864	-0.014375659864192859
0.5	1.0	3.4	-0.003355085674831823	-0.004605489108598704	0.016986932431231217	-0.001462685237620654	-0.014273843759843682	-0.0032755454108711717	-0.004605489108598704	0.016986932431231217	-0.0014057115180928716	-0.014251277215410814
0.6	1.0	3.4	-0.0035341992330463878	-0.004541334635689509	0.016602691171212547	-0.001472602935789046	-0.014122952832780379	-0.0034571025246952266	-0.004541334635689509	0.016602691171212547	-0.0014174155549399792	-0.014101043505278285
0.7	1.0	3.4	-0.00371836260868892	-0.004471961669153757	0.01618234146298289	-0.0014811747331186795	-0.013947567669399375	-0.0036434889373210266	-0.004471961669153757	0.01618234146298289	-0.001427610013504099	-0.013926258717646061
0.8	1.0	3.4	-0.003897843529538529	-0.004399806005466189	0.015738617826333776	-0.0014873329052605827	-0.013749322445145533	-0.0038247904817563134	-0.004399806005466189	0.015738617826333776	-0.001435093829938164	-0.013728508472685736
0.9	1.0	3.4	-0.004063766559695214	-0.004327109224036008	0.015283542472547412	-0.0014901428666313317	-0.013530056941575285	-0.003991998742868926	-0.004327109224036008	0.015283542472547412	-0.0014388346447769117	-0.013509597346603418
1.0	1.0	3.4	-0.004208637650074391	-0.004255789752846795	0.014827721575146686	-0.0014888384718450172	-0.013291731000529265	-0.00413754184175758	-0.004255789752846795	0.014827721575146686	-0.001438008386829022	-0.01327146527722845
1.1	1.0	3.4	-0.004326664168876558	-0.004187278532754135	0.014379865705591872	-0.0014829151847942264	-0.013036336156920068	-0.004255602567416934	-0.004187278532754135	0.014379865705591872	-0.0014320908723600137	-0.013016098867894656
1.2	1.0	3.4	-0.004413975596859564	-0.004122435735737895	0.013946326427730788	-0.001472049563662133	-0.012765816725190325	-0.00434233486038023	-0.004122435735737895	0.013946326427730788	-0.0014207743381628292	-0.012745451214210295
1.3	1.0	3.4	-0.004468699630934693	-0.00406153483210403	0.013530985369087374	-0.0014561441914228215	-0.012482005976495215	-0.004395930919843177	-0.00406153483210403	0.013530985369087374	-0.001404006056136008	-0.012461375400690512
1.4	1.0	3.4	-0.0044909175599377035	-0.0040042999287237535	0.01313525229680993	-0.0014352889537618064	-0.012186580974262074	-0.004416568822430963	-0.0040042999287237535	0.01313525229680993	-0.0013819444122680992	-0.01216557677824904
1.5	1.0	3.4	-0.004482465810658036	-0.00394994956144501	0.01275825289850208	-0.0014097301823970997	-0.011881038965318006	-0.004406207368611567	-0.00394994956144501	0.01275825289850208	-0.0013549236745931253	-0.011859587031075512
1.6	1.0	3.4	-0.0044466550934304724	-0.0038972899674547534	0.012397161851846819	-0.0013798321156415355	-0.011566694862181003	-0.0043683000909228034	-0.0038972899674547534	0.012397161851846819	-0.0013234121715962168	-0.011544759803718652
1.7	1.0	3.4	-0.0043879763151809074	-0.003844885768486961	0.012047645824152407	-0.00134603873217831	-0.011244697638668043	-0.004307496861430403	-0.003844885768486961	0.012047645824152407	-0.0012879713159731465	-0.011222285601122702
1.8	1.0	3.4	-0.004311661197058992	-0.0037911401323782457	0.011704377212421168	-0.001308836987515537	-0.010916061289586377	-0.004229199769569453	-0.0037911401323782457	0.011704377212421168	-0.0012492155207705475	-0.010893221328841827
1.9	1.0	3.4	-0.004223290391664122	-0.003734439692848923	0.011361578046486367	-0.0012687245123681051	-0.010581704232933462	-0.004139164841774888	-0.003734439692848923	0.011361578046486367	-0.0012077751412290282	-0.010558528054183305
2.0	1.0	3.4	-0.004128400935545772	-0.003673282233393138	0.011013552951776064	-0.0012261812801836816	-0.010242490373745016	-0.004043100778873671	-0.003673282233393138	0.011013552951776064	-0.0011642614550569663	-0.010219110042199631
2.1	1.0	3.4	-0.004032086041801098	-0.0036063440220885923	0.010655171709634663	-0.0011816486850387432	-0.009899265044308426	-0.0039462579205022125	-0.0036063440220885923	0.010655171709634663	-0.0011192372847010305	-0.009875848323347253
2.2	1.0	3.4	-0.003938730919048197	-0.003532601901099497	0.010282266650750502	-0.0011355154702981183	-0.009552880198401083	-0.003853152187053825	-0.003532601901099497	0.010282266650750502	-0.0010731935301971232	-0.009529623406507707
2.3	1.0	3.4	-0.003851748809815793	-0.0034513491100653937	0.00989191944616569	-0.0010881131274415624	-0.009204206018474527	-0.0037672898528503954	-0.0034513491100653937	0.00989191944616569	-0.00102653553929537	-0.009181324649655322
2.4	1.0	3.4	-0.003773457580361574	-0.00336223354175047	0.009482623862494318	-0.001039718234180139	-0.008854129666925283	-0.0036910353051510534	-0.00336223354175047	0.009482623862494318	-0.0009795782412392482	-0.008831847384655653
2.5	1.0	3.4	-0.003705048310948972	-0.0032652642534714005	0.009054323634817828	-0.0009905624975953143	-0.008503545194700085	-0.003625574766724299	-0.0032652642534714005	0.009054323634817828	-0.0009325520578118896	-0.008482082090258837
2.6	1.0	3.4	-0.00364663758409965	-0.0031607857573163756	0.008608335951890594	-0.0009408474279691877	-0.00815334035070468	-0.0035709685545178785	-0.0031607857573163756	0.008608335951890594	-0.0008856172607706103	-0.008132901488321487
2.7	1.0	3.4	-0.0035974188098930214	-0.0030494500203559483	0.008147180154820665	-0.0008907630735410003	-0.007804385870816738	-0.0035263072702517613	-0.0030494500203559483	0.008147180154820665	-0.0008388862992639739	-0.007785151105452505
2.8	1.0	3.4	-0.0035558890573230183	-0.002932191923349592	0.007674337513618394	-0.0008405039489909824	-0.007457530698600838	-0.0034899476708552197	-0.002932191923349592	0.007674337513618394	-0.0007924466907422255	-0.007439646570381797
2.9	1.0	3.4	-0.003520024930423713	-0.002810110711735092	0.007193971088691686	-0.0007902810932685078	-0.007113604214111799	-0.003459700462587637	-0.002810110711735092	0.007193971088691686	-0.0007463823935401606	-0.0070971784460040705
3.0	1.0	3.4	-0.0034876021015992683	-0.0026844836239376946	0.006710634566824602	-0.0007403293323402166	-0.006773423712145959	-0.003433163060757722	-0.0026844836239376946	0.006710634566824602	-0.0007007914782796417	-0.006758522525364988
3.1	1.0	3.4	-0.0034563669013496657	-0.002556652468200582	0.006228995680885821	-0.000690906146929085	-0.00643780396710582	-0.003407904160040223	-0.002556652468200582	0.006228995680885821	-0.0006557952383460964	-0.006424452134379366
3.2	1.0	3.4	-0.003424234967583605	-0.002427976863600634	0.0057535942390789015	-0.0006422872802122667	-0.006107565062849606	-0.003381673819339267	-0.002427976863600634	0.0057535942390789015	-0.0006115428133677074	-0.006095748381449827
3.3	1.0	3.4	-0.0033894442366894243	-0.0022998011281032404	0.005288647790776818	-0.0005947557983452863	-0.005783535101017715	-0.0033525654333471746	-0.0022998011281032404	0.005288647790776818	-0.0005682072928751059	-0.005773204803145646
3.4	1.0	3.4	-0.003350565899025518	-0.0021733400965189276	0.004837910538156472	-0.0005485904816987033	-0.005466545858964359	-0.003319032738675572	-0.0021733400965189276	0.004837910538156472	-0.0005259787910269326	-0.0054576243892861835
3.5	1.0	3.4	-0.0033065838414423118	-0.0020496945128201105	0.004404584917333371	-0.0005040531157423703	-0.005157421130213202	-0.003279972303482759	-0.0020496945128201105	0.004404584917333371	-0.0004850540077935013	-0.005149808700202518
3.6	1.0	3.4	-0.0032568558110192426	-0.0019298000967040707	0.003991280059563295	-0.00046137683361026013	-0.004856958940268207	-0.003234684990429216	-0.0019298000967040707	0.003991280059563295	-0.0004456246486685414	-0.004850540304619899
3.7	1.0	3.4	-0.003201066343713749	-0.0018144064839020757	0.003600008645131267	-0.00042075844283745185	-0.004565910062105489	-0.0031828269191155082	-0.0018144064839020757	0.003600008645131267	-0.0004078680419264218	-0.0045605610384182775
3.8	1.0	3.4	-0.003139153678878257	-0.0017040592837673785	0.0032322122821027872	-0.0003823510847410401	-0.004284955592472626	-0.0031243327612584144	-0.0017040592837673785	0.0032322122821027872	-0.0003719368110043253	-0.004280548948589498
3.9	1.0	3.4	-0.0030712845912065825	-0.0015991417724166013	0.0028888059701198633	-0.00034626240584533906	-0.004014686383064505	-0.0030593859441633417	-0.0015991417724166013	0.0028888059701198633	-0.00033795330965467196	-0.004011096832211932
4.0	1.0	3.4	-0.002997745379670579	-0.001499838495888639	0.00257023348591521	-0.0003125538699213304	-0.0037555864997758192	-0.002988304604933508	-0.001499838495888639	0.00257023348591521	-0.00030600493443466237	-0.0037526946605254165
4.1	1.0	3.4	-0.0029189386199549674	-0.0014061988905638145	0.002276527315668798	-0.00028124484959962757	-0.0035080221954603232	-0.00291153340591815	-0.0014061988905638145	0.002276527315668798	-0.0002761443512791057	-0.0035057174797440273
4.2	1.0	3.4	-0.002835345667447623	-0.0013181620513478265	0.002007368748621801	-0.0002523152374465814	-0.0032722371272750164	-0.00282960157361789	-0.0013181620513478265	0.002007368748621801	-0.00024838866349163793	-0.0032704196074002266
4.3	1.0	3.4	-0.0027474592763137916	-0.0012355373532386693	0.001762145388356048	-0.00022571375096556946	-0.0030483535604656008	-0.0027430517645946257	-0.0012355373532386693	0.001762145388356048	-0.00022272486916202617	-0.003046934930549978
4.4	1.0	3.4	-0.0026558162586835005	-0.0011580800691888271	0.0015400047362585268	-0.00020136201135538832	-0.002836378914397812	-0.002652469792834858	-0.0011580800691888271	0.0015400047362585268	-0.00019911175891072885	-0.0028352827009938287
4.5	1.0	3.4	-0.0025609779281464025	-0.0010855024118541223	0.001339903343193047	-0.00017916252832532475	-0.0026362163311600025	-0.002558462968079284	-0.0010855024118541223	0.001339903343193047	-0.00017748637509389797	-0.0026353775243243105
4.6	1.0	3.4	-0.0024635293763474414	-0.0010174991643197018	0.001160651514595102	-0.0001590037877144963	-0.0024476779389083453	-0.0024616580234427038	-0.0010174991643197018	0.001160651514595102	-0.00015776816135828283	-0.002447042212359821
4.7	1.0	3.4	-0.002364044595714768	-0.0009537341368286434	0.0010009537504308101	-0.0001407648992673531	-0.0022704993100495815	-0.0023626655280933138	-0.0009537341368286434	0.0010009537504308101	-0.00013986315892132125	-0.0022700219827741595
4.8	1.0	3.4	-0.002263125956282942	-0.0008938963318030346	0.0008594450921963801	-0.00012432074938595753	-0.00210435396729033	-0.0022621191553494303	-0.0008938963318030346	0.0008594450921963801	-0.0001236690813376727	-0.002103998834405103
4.9	1.0	3.4	-0.0021613551638047937	-0.0008376676149168816	0.0007347234875226243	-0.00010954405886992417	-0.0019488669775406125	-0.002160626795561103	-0.0008376676149168816	0.0007347234875226243	-0.00010907755781829226	-0.0019486051103485534
5.0	1.0	3.4	-0.00205934666525945	-0.000784788595694863	0.000625378237392753	-9.630921774386627e-05	-0.0018036270892134738	-0.0020588243555786406	-0.000784788595694863	0.000625378237392753	-9.597832044751588e-05	-0.0018034356768290146
5.1	1.0	3.4	-0.0019576530988914373	-0.0007349779265553025	0.0005300145441573938	-8.449260886682233e-05	-0.0016681971076267063	-0.00195728173871765	-0.0007349779265553025	0.0005300145441573938	-8.425996842189099e-05	-0.0016680583878978502
5.2	1.0	3.4	-0.001856833609086456	-0.0006880104079129978	0.0004472742084249841	-7.397483039888004e-05	-0.0015421225791995622	-0.0018565717459870985	-0.0006880104079129978	0.0004472742084249841	-7.38126603026232e-05	-0.0015420228861964616
5.3	1.0	3.4	-0.0017573987789705112	-0.0006436710086887842	0.00037585255295026563	-6.464145184394222e-05	-0.0014249388713880504	-0.0017572155946996705	-0.0006436710086887842	0.00037585255295026563	-6.452932802787849e-05	-0.0014248678109332735
5.4	1.0	3.4	-0.0016598275355855857	-0.000601778590166191	0.00031451172340962697	-5.638371707289392e-05	-0.0013161769517561278	-0.0016597003722423128	-0.000601778590166191	0.00031451172340962697	-5.630680041267077e-05	-0.001316126705073078
5.5	1.0	3.4	-0.0015645494429300454	-0.0005621732075269392	0.0002620905719988274	-4.9098685172497125e-05	-0.0012153681222294365	-0.001564461819145096	-0.0005621732075269392	0.0002620905719988274	-4.904631337894689e-05	-0.0012153328702380372
5.6	1.0	3.4	-0.0014719344297598174	-0.0005247080740247156	0.00021751139556634383	-4.268980801689864e-05	-0.001122047943284547	-0.0014718744788992555	-0.0005247080740247156	0.00021751139556634383	-4.265440082654785e-05	-0.001122023399614336
5.7	1.0	3.4	-0.001382307310489885	-0.000489264753241514	0.0001797838414877062	-3.706685872268299e-05	-0.0010357595400133943	-0.0013822665716689139	-0.000489264753241514	0.0001797838414877062	-3.7043081232076645e-05	-0.0010357425786830295
5.8	1.0	3.4	-0.0012959348502671764	-0.000455738601672806	0.00014800633253245806	-3.2146149118983803e-05	-0.0009560564320078447	-0.001295907346956446	-0.000455738601672806	0.00014800633253245806	-3.2130282563775884e-05	-0.0009560447952523221
5.9	1.0	3.4	-0.0012130238265647979	-0.00042403360892251385	0.00012136537869351563	-2.7850655418281442e-05	-0.0008825049409175183	-0.0012130053745197768	-0.00042403360892251385	0.00012136537869351563	-2.7840131016493916e-05	-0.0008824970132742845
6.0	1.0	3.4	-0.0011337314662802243	-0.00039406875649206086	9.913314951982561e-05	-2.4109625713986167e-05	-0.0008146862335940028	-0.0011337191607514448	-0.00039406875649206086	9.913314951982561e-05	-2.410268414919371e-05	-0.0008146808696300157
6.1	1.0	3.4	-0.0010581636747188942	-0.0003657707548399003	8.066367523178491e-05	-2.0858592447093028e-05	-0.0007521980026636858	-0.0010581555153367091	-0.0003657707548399003	8.066367523178491e-05	-2.0854038405598774e-05	-0.000752194397322995
6.2	1.0	3.4	-0.0009863868043904502	-0.0003390801027052248	6.538802546259021e-05	-1.803892384173745e-05	-0.0006946558033060781	-0.000986381424041484	-0.0003390801027052248	6.538802546259021e-05	-1.8035951252870222e-05	-0.0006946533955459792
6.3	1.0	3.4	-0.0009184088291651877	-0.0003139255264983376	5.28087853544027e-05	-1.5598046330994968e-05	-0.0006416940416902579	-0.0009184053002345861	-0.0003139255264983376	5.28087853544027e-05	-1.5596115381869604e-05	-0.0006416924437087815
6.4	1.0	3.4	-0.0008542179438113132	-0.0002902569635665486	4.2494113017844707e-05	-1.3488454314504242e-05	-0.000592966638948105	-0.0008542156411732616	-0.0002902569635665486	4.2494113017844707e-05	-1.348720582889511e-05	-0.0005929655847956626
6.5	1.0	3.4	-0.0007937665197926147	-0.0002680229440059634	3.407161883350814e-05	-1.1667801983805004e-05	-0.0005481473926363544	-0.0007937650248843646	-0.0002680229440059634	3.407161883350814e-05	-1.1666998405297566e-05	-0.0005481467013066119
6.6	1.0	3.4	-0.0007369634339919282	-0.0002471569865676315	2.7222264393731482e-05	-1.0098653654597775e-05	-0.0005069300581634304	-0.0007369624682712614	-0.0002471569865676315	2.7222264393731482e-05	-1.0098138739266851e-05	-0.0005069296073580945
6.7	1.0	3.4	-0.0006837119386068212	-0.00022761054669473424	2.1674434334251544e-05	-8.747637911632828e-06	-0.00046902818833470566	-0.0006837113177896192	-0.00022761054669473424	2.1674434334251544e-05	-8.747309429728333e-06	-0.0004690278959994082
6.8	1.0	3.4	-0.0006338943029260125	-0.00020933255552080254	1.7198294024300817e-05	-7.58527225724877e-06	-0.00043417476917226197	-0.0006338939057672801	-0.00020933255552080254	1.7198294024300817e-05	-7.58506364698974e-06	-0.0004341745806237887
6.9	1.0	3.4	-0.0005873741560545936	-0.00019226706519503978	1.3600512599149381e-05	-6.585926730546107e-06	-0.00040212167672815715	-0.0005873739032105446	-0.00019226706519503978	1.3600512599149381e-05	-6.585794854570428e-06	-0.0004021215557600838
7.0	1.0	3.4	-0.0005440066999762732	-0.0001763598035608993	1.071939979196996e-05	-5.727297799740496e-06	-0.0003726389984076033	-0.000544006539792278	-0.0001763598035608993	1.071939979196996e-05	-5.727214826393257e-06	-0.00037263892119695537
7.1	1.0	3.4	-0.000503638770402409	-0.00016155536365403123	8.4204825070761e-06	-4.989645303409877e-06	-0.000345514243952044	-0.000503638770402409	-0.00016155536365403123	8.4204825070761e-06	-4.989645303409877e-06	-0.000345514243952044
7.2	1.0	3.4	-0.000466110053322454	-0.000147795222027014	6.592528668934339e-06	-4.3558865725139585e-06	-0.00032055147339186035	-0.000466110053322454	-0.000147795222027014	6.592528668934339e-06	-4.3558865725139585e-06	-0.00032055147339186035
7.3	1.0	3.4	-0.0004312686097018175	-0.00013503090734445777	5.144011639398059e-06	-3.811341800026861e-06	-0.00029757037219673094	-0.0004312686097018175	-0.00013503090734445777	5.144011639398059e-06	-3.811341800026861e-06	-0.00029757037219673094
7.4	1.0	3.4	-0.00039895641781465723	-0.00012320792082221033	3.999998203640746e-06	-3.343202952565762e-06	-0.0002764052922435219	-0.00039895641781465723	-0.00012320792082221033	3.999998203640746e-06	-3.343202952565762e-06	-0.0002764052922435219
7.5	1.0	3.4	-0.00036901459706143775	-0.00011226922879359336	3.0994362224655664e-06	-2.9405221743227393e-06	-0.00025690428231598723	-0.00036901459706143775	-0.00011226922879359336	3.0994362224655664e-06	-2.9405221743227393e-06	-0.00025690428231598723
7.6	1.0	3.4	-0.00034129158583151207	-0.00010216263844142759	2.3928121983424764e-06	-2.5936365723617328e-06	-0.0002389281230160652	-0.00034129158583151207	-0.00010216263844142759	2.3928121983424764e-06	-2.5936365723617328e-06	-0.0002389281230160652
7.7	1.0	3.4	-0.00031564118431528013	-9.28373643560576e-05	1.8401464604454309e-06	-2.2945832686292183e-06	-0.0002223493831510387	-0.00031564118431528013	-9.28373643560576e-05	1.8401464604454309e-06	-2.2945832686292183e-06	-0.0002223493831510387
7.8	1.0	3.4	-0.0002919284459879447	-8.425011253621051e-05	1.4092916707572168e-06	-2.036116243448688e-06	-0.00020705150887904273	-0.0002919284459879447	-8.425011253621051e-05	1.4092916707572168e-06	-2.036116243448688e-06	-0.00020705150887904273
7.9	1.0	3.4	-0.0002700129219863333	-7.634703862891001e-05	1.0745002933491065e-06	-1.8124306999071146e-06	-0.00019292795295086526	-0.0002700129219863333	-7.634703862891001e-05	1.0745002933491065e-06	-1.8124306999071146e-06	-0.00019292795295086526
8.0	1.0	3.4	-0.00024976392992328477	-6.907942425726787e-05	8.152276577336329e-07	-1.6183808354755593e-06	-0.00017988135248827496	-0.00024976392992328477	-6.907942425726787e-05	8.152276577336329e-07	-1.6183808354755593e-06	-0.00017988135248827496
8.1	1.0	3.4	-0.00023106536606722132	-6.240827628545276e-05	6.15138728012195e-07	-1.449471075222613e-06	-0.00016782275743455814	-0.00023106536606722132	-6.240827628545276e-05	6.15138728012195e-07	-1.449471075222613e-06	-0.00016782275743455814
8.2	1.0	3.4	-0.00021380190207302908	-5.6290076983600557e-05	4.61289317438923e-07	-1.302201965398085e-06	-0.00015667091244146936	-0.00021380190207302908	-5.6290076983600557e-05	4.61289317438923e-07	-1.302201965398085e-06	-0.00015667091244146936
8.3	1.0	3.4	-0.00019786395456482887	-5.0682610911678694e-05	3.434551771102172e-07	-1.1732077779607194e-06	-0.00014635159105229968	-0.00019786395456482887	-5.0682610911678694e-05	3.434551771102172e-07	-1.1732077779607194e-06	-0.00014635159105229968
8.4	1.0	3.4	-0.0001831556413983271	-4.555217234525344e-05	2.535851955493669e-07	-1.0600716003190215e-06	-0.000136796982648304	-0.0001831556413983271	-4.555217234525344e-05	2.535851955493669e-07	-1.0600716003190215e-06	-0.000136796982648304
8.5	1.0	3.4	-0.0001695767705039213	-4.085670246922746e-05	1.8535825445940085e-07	-9.602978478436633e-07	-0.00012794512844130959	-0.0001695767705039213	-4.085670246922746e-05	1.8535825445940085e-07	-9.602978478436633e-07	-0.00012794512844130959
8.6	1.0	3.4	-0.00015705107564708878	-3.6573405054696195e-05	1.3382563973033387e-07	-8.720911950859385e-07	-0.00011973940503703698	-0.00015705107564708878	-3.6573405054696195e-05	1.3382563973033387e-07	-8.720911950859385e-07	-0.00011973940503703698
8.7	1.0	3.4	-0.00014548381256785482	-3.265698993715205e-05	9.512395995308114e-08	-7.938948428873173e-07	-0.00011212805174776853	-0.00014548381256785482	-3.265698993715205e-05	9.512395995308114e-08	-7.938948428873173e-07	-0.00011212805174776853
8.8	1.0	3.4	-0.0001348086731590316	-2.9086929018262708e-05	6.624559955280409e-08	-7.242503648943041e-07	-0.00010506373937542739	-0.0001348086731590316	-2.9086929018262708e-05	6.624559955280409e-08	-7.242503648943041e-07	-0.00010506373937542739
8.9	1.0	3.4	-0.00012495514035201853	-2.5834700416282885e-05	4.4855930838812955e-08	-6.621193765290564e-07	-9.85031764900454e-05	-0.00012495514035201853	-2.5834700416282885e-05	4.4855930838812955e-08	-6.621193765290564e-07	-9.85031764900454e-05
9.0	1.0	3.4	-0.00011585801381721399	-2.2873967822079067e-05	2.914714430706839e-08	-6.06459280181379e-07	-9.240673385926061e-05	-0.00011585801381721399	-2.2873967822079067e-05	2.914714430706839e-08	-6.06459280181379e-07	-9.240673385926061e-05
9.1	1.0	3.4	-0.00010745549095431382	-2.017866291481596e-05	1.7728388565226637e-08	-5.563695415791699e-07	-8.673818688648392e-05	-0.00010745549095431382	-2.017866291481596e-05	1.7728388565226637e-08	-5.563695415791699e-07	-8.673818688648392e-05
9.2	1.0	3.4	-9.969398691029338e-05	-1.7727845886383875e-05	9.52746478521666e-09	-5.11356144729302e-07	-8.146431234396542e-05	-9.969398691029338e-05	-1.7727845886383875e-05	9.52746478521666e-09	-5.11356144729302e-07	-8.146431234396542e-05
9.3	1.0	3.4	-9.252815776315004e-05	-1.550647646553216e-05	3.725194029111342e-09	-4.707167665521673e-07	-7.655468972509483e-05	-9.252815776315004e-05	-1.550647646553216e-05	3.725194029111342e-09	-4.707167665521673e-07	-7.655468972509483e-05
9.4	1.0	3.4	-8.590424292258135e-05	-1.3488601950939483e-05	-3.021218726152089e-10	-4.339020458592643e-07	-7.198143680390999e-05	-8.590424292258135e-05	-1.3488601950939483e-05	-3.021218726152089e-10	-4.339020458592643e-07	-7.198143680390999e-05
9.5	1.0	3.4	-7.97782804418728e-05	-1.1655708398450315e-05	-3.026673370913454e-09	-4.0055988813283044e-07	-6.771898548191874e-05	-7.97782804418728e-05	-1.1655708398450315e-05	-3.026673370913454e-09	-4.0055988813283044e-07	-6.771898548191874e-05
9.6	1.0	3.4	-7.412023844991021e-05	-1.000123118188867e-05	-4.803673392633546e-09	-3.7032516837485893e-07	-6.374387842625405e-05	-7.412023844991021e-05	-1.000123118188867e-05	-4.803673392633546e-09	-3.7032516837485893e-07	-6.374387842625405e-05
9.7	1.0	3.4	-6.888180242202541e-05	-8.498540566392876e-06	-5.89839774494872e-09	-3.4277968777058376e-07	-6.0034583770117e-05	-6.888180242202541e-05	-8.498540566392876e-06	-5.89839774494872e-09	-3.4277968777058376e-07	-6.0034583770117e-05
9.8	1.0	3.4	-6.403440381677844e-05	-7.13896289994409e-06	-6.507368117567632e-09	-3.17606643955983e-07	-5.65713269047608e-05	-6.403440381677844e-05	-7.13896289994409e-06	-6.507368117567632e-09	-3.17606643955983e-07	-5.65713269047608e-05
9.9	1.0	3.4	-5.954980321100172e-05	-5.912428932219882e-06	-6.774900352778629e-09	-2.9466195556787716e-07	-5.333593742286118e-05	-5.954980321100172e-05	-5.912428932219882e-06	-6.774900352778629e-09	-2.9466195556787716e-07	-5.333593742286118e-05
10.0	1.0	3.4	-5.539579598691584e-05	-4.803624932492312e-06	-6.805983097709753e-09	-2.7365501177484587e-07	-5.031171005955097e-05	-5.539579598691584e-05	-4.803624932492312e-06	-6.805983097709753e-09	-2.7365501177484587e-07	-5.031171005955097e-05
10.1	1.0	3.4	-5.155036373398781e-05	-3.8061316089965658e-06	-6.676257273133484e-09	-2.5427773181096734e-07	-4.748327813590714e-05	-5.155036373398781e-05	-3.8061316089965658e-06	-6.676257273133484e-09	-2.5427773181096734e-07	-4.748327813590714e-05
10.2	1.0	3.4	-4.798603876159146e-05	-2.9064154674074416e-06	-6.439696998481814e-09	-2.3668508375368691e-07	-4.483649851343185e-05	-4.798603876159146e-05	-2.9064154674074416e-06	-6.439696998481814e-09	-2.3668508375368691e-07	-4.483649851343185e-05
10.3	1.0	3.4	-4.46845404842316e-05	-2.099720504133984e-06	-6.134466302499742e-09	-2.2033862464486602e-07	-4.235834688915025e-05	-4.46845404842316e-05	-2.099720504133984e-06	-6.134466302499742e-09	-2.2033862464486602e-07	-4.235834688915025e-05
10.4	1.0	3.4	-4.161999795389087e-05	-1.371961943164024e-06	-5.787344478388286e-09	-2.0542607383237454e-07	-4.0036822592416086e-05	-4.161999795389087e-05	-1.371961943164024e-06	-5.787344478388286e-09	-2.0542607383237454e-07	-4.0036822592416086e-05
10.5	1.0	3.4	-3.8779170319979836e-05	-7.213442501097234e-07	-5.417020460190694e-09	-1.9154723067105796e-07	-3.7860861818738864e-05	-3.8779170319979836e-05	-7.213442501097234e-07	-5.417020460190694e-09	-1.9154723067105796e-07	-3.7860861818738864e-05
10.6	1.0	3.4	-3.6143263235634045e-05	-1.3915301622091647e-07	-5.0365160592860365e-09	-1.7881495310060416e-07	-3.582025875025324e-05	-3.6143263235634045e-05	-1.3915301622091647e-07	-5.0365160592860365e-09	-1.7881495310060416e-07	-3.582025875025324e-05
10.7	1.0	3.4	-3.3692397791577397e-05	3.849598542160493e-07	-4.654925913475451e-09	-1.6710908154818566e-07	-3.3905593638331785e-05	-3.3692397791577397e-05	3.849598542160493e-07	-4.654925913475451e-09	-1.6710908154818566e-07	-3.3905593638331785e-05
10.8	1.0	3.4	-3.1419100143795226e-05	8.495292860288828e-07	-4.278655592759044e-09	-1.5618348043018393e-07	-3.2108167293801165e-05	-3.1419100143795226e-05	8.495292860288828e-07	-4.278655592759044e-09	-1.5618348043018393e-07	-3.2108167293801165e-05
10.9	1.0	3.4	-2.9309410096755115e-05	1.2604765089463399e-06	-3.912269484720846e-09	-1.46032924554271e-07	-3.0419941411662463e-05	-2.9309410096755115e-05	1.2604765089463399e-06	-3.912269484720846e-09	-1.46032924554271e-07	-3.0419941411662463e-05
11.0	1.0	3.4	-2.7345701243948353e-05	1.6280712245020368e-06	-3.5590696402327478e-09	-1.36729287291018e-07	-2.883348411151914e-05	-2.7345701243948353e-05	1.6280712245020368e-06	-3.5590696402327478e-09	-1.36729287291018e-07	-2.883348411151914e-05
11.1	1.0	3.4	-2.552083386231694e-05	1.952368563706841e-06	-3.221471185981753e-09	-1.2806062156639007e-07	-2.734192033327141e-05	-2.552083386231694e-05	1.952368563706841e-06	-3.221471185981753e-09	-1.2806062156639007e-07	-2.734192033327141e-05
11.2	1.0	3.4	-2.3823553298877457e-05	2.2382401354548165e-06	-2.901238881895473e-09	-1.20005707960354e-07	-2.5938886487490024e-05	-2.3823553298877457e-05	2.2382401354548165e-06	-2.901238881895473e-09	-1.20005707960354e-07	-2.5938886487490024e-05
11.3	1.0	3.4	-2.2241184994316262e-05	2.4924090098465967e-06	-2.599640743186734e-09	-1.1250521290533092e-07	-2.461848915051434e-05	-2.2241184994316262e-05	2.4924090098465967e-06	-2.599640743186734e-09	-1.1250521290533092e-07	-2.461848915051434e-05
11.4	1.0	3.4	-2.0772738269957307e-05	2.710437406960864e-06	-2.3175349330280073e-09	-1.0559089214971959e-07	-2.3375267249835423e-05	-2.0772738269957307e-05	2.710437406960864e-06	-2.3175349330280073e-09	-1.0559089214971959e-07	-2.3375267249835423e-05
11.5	1.0	3.4	-1.940512993316757e-05	2.900187531906795e-06	-2.0554320351011843e-09	-9.910443067365409e-08	-2.220415760236561e-05	-1.940512993316757e-05	2.900187531906795e-06	-2.0554320351011843e-09	-9.910443067365409e-08	-2.220415760236561e-05
11.6	1.0	3.4	-1.813104302431894e-05	3.0643447459510753e-06	-1.8135284816420121e-09	-9.311090960603149e-08	-2.1100463332182342e-05	-1.813104302431894e-05	3.0643447459510753e-06	-1.8135284816420121e-09	-9.311090960603149e-08	-2.1100463332182342e-05
11.7	1.0	3.4	-1.6942961443229807e-05	3.2059124990269083e-06	-1.5917445850843455e-09	-8.745714456631513e-08	-2.0059825053105316e-05	-1.6942961443229807e-05	3.2059124990269083e-06	-1.5917445850843455e-09	-8.745714456631513e-08	-2.0059825053105316e-05
11.8	1.0	3.4	-1.5836906052620615e-05	3.32488238541373e-06	-1.3897460605063502e-09	-8.220424255961657e-08	-1.907819444941422e-05	-1.5836906052620615e-05	3.32488238541373e-06	-1.3897460605063502e-09	-8.220424255961657e-08	-1.907819444941422e-05
11.9	1.0	3.4	-1.48062967735205e-05	3.4240265804896808e-06	-1.2069775291579809e-09	-7.730626815348516e-08	-1.8151810108327537e-05	-1.48062967735205e-05	3.4240265804896808e-06	-1.2069775291579809e-09	-7.730626815348516e-08	-1.8151810108327537e-05
12.0	1.0	3.4	-1.3843876324196527e-05	3.5070697492756153e-06	-1.0426920306700942e-09	-7.272801484586002e-08	-1.7277175366595612e-05	-1.3843876324196527e-05	3.5070697492756153e-06	-1.0426920306700942e-09	-7.272801484586002e-08	-1.7277175366595612e-05
12.1	1.0	3.4	-1.2946308075126842e-05	3.574136819395335e-06	-8.959859616694669e-10	-6.851087296519857e-08	-1.645103803559531e-05	-1.2946308075126842e-05	3.574136819395335e-06	-8.959859616694669e-10	-6.851087296519857e-08	-1.645103803559531e-05
12.2	1.0	3.4	-1.2106407480739918e-05	3.629252965708929e-06	-7.658277071093444e-10	-6.452286763184032e-08	-1.5670371751109897e-05	-1.2106407480739918e-05	3.629252965708929e-06	-7.658277071093444e-10	-6.452286763184032e-08	-1.5670371751109897e-05
12.3	1.0	3.4	-1.1324742427146926e-05	3.6690908089553886e-06	-6.510975346195869e-10	-6.08232196576587e-08	-1.4932358918910037e-05	-1.1324742427146926e-05	3.6690908089553886e-06	-6.510975346195869e-10	-6.08232196576587e-08	-1.4932358918910037e-05
12.4	1.0	3.4	-1.0593534298502809e-05	3.698742439439684e-06	-5.506145992350478e-10	-5.7351122139350804e-08	-1.4234375001203907e-05	-1.0593534298502809e-05	3.698742439439684e-06	-5.506145992350478e-10	-5.7351122139350804e-08	-1.4234375001203907e-05
12.5	1.0	3.4	-9.912390276519731e-06	3.716095825723187e-06	-4.631692240656613e-10	-5.40488239175934e-08	-1.3573974109101259e-05	-9.912390276519731e-06	3.716095825723187e-06	-4.631692240656613e-10	-5.40488239175934e-08	-1.3573974109101259e-05
12.6	1.0	3.4	-9.27581801321897e-06	3.7244671418079633e-06	-3.875497015511553e-10	-5.1021858584411334e-08	-1.294887574674097e-05	-9.27581801321897e-06	3.7244671418079633e-06	-3.875497015511553e-10	-5.1021858584411334e-08	-1.294887574674097e-05
12.7	1.0	3.4	-8.679518310989696e-06	3.7259678009604613e-06	-3.225650157022546e-10	-4.8210928652699486e-08	-1.2356952618281756e-05	-8.679518310989696e-06	3.7259678009604613e-06	-3.225650157022546e-10	-4.8210928652699486e-08	-1.2356952618281756e-05
12.8	1.0	3.4	-8.12316524668433e-06	3.7188678376764983e-06	-2.670653676850215e-10	-4.5546619922200866e-08	-1.1796219399070943e-05	-8.12316524668433e-06	3.7188678376764983e-06	-2.670653676850215e-10	-4.5546619922200866e-08	-1.1796219399070943e-05
12.9	1.0	3.4	-7.602542126463375e-06	3.7055158799148558e-06	-2.199571691469481e-10	-4.301564459629873e-08	-1.1264822404612785e-05	-7.602542126463375e-06	3.7055158799148558e-06	-2.199571691469481e-10	-4.301564459629873e-08	-1.1264822404612785e-05
13.0	1.0	3.4	-7.113995129180388e-06	3.6878537912343745e-06	-1.8021383199219884e-10	-4.063864734802173e-08	-1.0761030059234748e-05	-7.113995129180388e-06	3.6878537912343745e-06	-1.8021383199219884e-10	-4.063864734802173e-08	-1.0761030059234748e-05
13.1	1.0	3.4	-6.657061691165716e-06	3.664723450924612e-06	-1.468846177074248e-10	-3.8414141754301214e-08	-1.028322411571832e-05	-6.657061691165716e-06	3.664723450924612e-06	-1.468846177074248e-10	-3.8414141754301214e-08	-1.028322411571832e-05
13.2	1.0	3.4	-6.231329934162798e-06	3.6350322787370715e-06	-1.1910107779186225e-10	-3.6351558303601396e-08	-9.829891553518476e-06	-6.231329934162798e-06	3.6350322787370715e-06	-1.1910107779186225e-10	-3.6351558303601396e-08	-9.829891553518476e-06
13.3	1.0	3.4	-5.832324535406318e-06	3.601805047992457e-06	-9.607649043276037e-11	-3.441640527090687e-08	-9.399617101637435e-06	-5.832324535406318e-06	3.601805047992457e-06	-9.607649043276037e-11	-3.441640527090687e-08	-9.399617101637435e-06
13.4	1.0	3.4	-5.458092919018182e-06	3.5656303296605074e-06	-7.710685560237531e-11	-3.2569809425862135e-08	-8.991076332397225e-06	-5.458092919018182e-06	3.5656303296605074e-06	-7.710685560237531e-11	-3.2569809425862135e-08	-8.991076332397225e-06
13.5	1.0	3.4	-5.108943879204506e-06	3.5250247307772042e-06	-6.156801793427508e-11	-3.0877757750097013e-08	-8.603029284213679e-06	-5.108943879204506e-06	3.5250247307772042e-06	-6.156801793427508e-11	-3.0877757750097013e-08	-8.603029284213679e-06
13.6	1.0	3.4	-4.780307979538927e-06	3.4832974336040934e-06	-4.8911961946017893e-11	-2.924193334283948e-08	-8.234314567838235e-06	-4.780307979538927e-06	3.4832974336040934e-06	-4.8911961946017893e-11	-2.924193334283948e-08	-8.234314567838235e-06
13.7	1.0	3.4	-4.472699675862994e-06	3.438881535089422e-06	-3.8662188402671375e-11	-2.7698638268062346e-08	-7.88384391049595e-06	-4.472699675862994e-06	3.438881535089422e-06	-3.8662188402671375e-11	-2.7698638268062346e-08	-7.88384391049595e-06
13.8	1.0	3.4	-4.184550804960282e-06	3.3923345696962315e-06	-3.0407438954334664e-11	-2.625784768933831e-08	-7.55059711952822e-06	-4.184550804960282e-06	3.3923345696962315e-06	-3.0407438954334664e-11	-2.625784768933831e-08	-7.55059711952822e-06
13.9	1.0	3.4	-3.913626515047183e-06	3.344992457243734e-06	-2.3796195684186306e-11	-2.4977765514130508e-08	-7.233617410581103e-06	-3.913626515047183e-06	3.344992457243734e-06	-2.3796195684186306e-11	-2.4977765514130508e-08	-7.233617410581103e-06
14.0	1.0	3.4	-3.6585990057334582e-06	3.2970770860174525e-06	-1.853022437417142e-11	-2.3650472533368254e-08	-6.932007088993168e-06	-3.6585990057334582e-06	3.2970770860174525e-06	-1.853022437417142e-11	-2.3650472533368254e-08	-6.932007088993168e-06
14.1	1.0	3.4	-3.4226597353987607e-06	3.2447207587438243e-06	-1.4358618314840636e-11	-2.2442586129913438e-08	-6.644923549394357e-06	-3.4226597353987607e-06	3.2447207587438243e-06	-1.4358618314840636e-11	-2.2442586129913438e-08	-6.644923549394357e-06
14.2	1.0	3.4	-3.1991770129381413e-06	3.1936968625245754e-06	-1.1071761143106731e-11	-2.1287240685872575e-08	-6.371575563015701e-06	-3.1991770129381413e-06	3.1936968625245754e-06	-1.1071761143106731e-11	-2.1287240685872575e-08	-6.371575563015701e-06
14.3	1.0	3.4	-2.9888392687163974e-06	3.1426006650292493e-06	-8.495631408517385e-12	-2.0211593083087025e-08	-6.111219845031151e-06	-2.9888392687163974e-06	3.1426006650292493e-06	-8.495631408517385e-12	-2.0211593083087025e-08	-6.111219845031151e-06
14.4	1.0	3.4	-2.7928486393295455e-06	3.0895283913423555e-06	-6.4872537216832654e-12	-1.9212684777903908e-08	-5.863157858640275e-06	-2.7928486393295455e-06	3.0895283913423555e-06	-6.4872537216832654e-12	-1.9212684777903908e-08	-5.863157858640275e-06
14.5	1.0	3.4	-2.6093842325949804e-06	3.03559658121344e-06	-4.929845280385059e-12	-1.8243019084403203e-08	-5.626732864878737e-06	-2.6093842325949804e-06	3.03559658121344e-06	-4.929845280385059e-12	-1.8243019084403203e-08	-5.626732864878737e-06
14.6	1.0	3.4	-2.4381240819802585e-06	2.9805420282968953e-06	-3.7283534330123985e-12	-1.7335212596252128e-08	-5.401327169327469e-06	-2.4381240819802585e-06	2.9805420282968953e-06	-3.7283534330123985e-12	-1.7335212596252128e-08	-5.401327169327469e-06
14.7	1.0	3.4	-2.27369279010296e-06	2.9291639442874384e-06	-2.8061893196919265e-12	-1.649435122859683e-08	-5.186359576972482e-06	-2.27369279010296e-06	2.9291639442874384e-06	-2.8061893196919265e-12	-1.649435122859683e-08	-5.186359576972482e-06
14.8	1.0	3.4	-2.1239181710903065e-06	2.873051105467539e-06	-2.1020829392330156e-12	-1.5684155543218405e-08	-4.981283018931688e-06	-2.1239181710903065e-06	2.873051105467539e-06	-2.1020829392330156e-12	-1.5684155543218405e-08	-4.981283018931688e-06
14.9	1.0	3.4	-1.980286445115054e-06	2.82025260034402e-06	-1.5671649251382248e-12	-1.4955126496436055e-08	-4.785582351797712e-06	-1.980286445115054e-06	2.82025260034402e-06	-1.5671649251382248e-12	-1.4955126496436055e-08	-4.785582351797712e-06
15.0	1.0	3.4	-1.8451725377101015e-06	2.767793688462916e-06	-1.1628992184381089e-12	-1.4192752477163294e-08	-4.598772310796636e-06	-1.8451725377101015e-06	2.767793688462916e-06	-1.1628992184381089e-12	-1.4192752477163294e-08	-4.598772310796636e-06
