# Supplementary material for: The Nodal Structure of π‑Orbitals Is Mapped in the Interaction Energy of π‑Stacked Acene Dimers
Source: J Am Chem Soc. 2026 Apr 9;148(15):16151–69. doi: 10.1021/jacs.6c00921 (PMC13107468; doi:10.1021/jacs.6c00921)
Supplement: Supplementary file 1 [file ja6c00921_si_001.zip › data_si/benzene_sapt_yshift.csv]

x(A)	y(A)	z(A)	SAPT0|Eint(Eh)	SAPT0|Eelst(Eh)	SAPT0|Exr(Eh)	SAPT0|Eind(Eh)	SAPT0|Edisp(Eh)	sSAPT0|Eint(Eh)	sSAPT0|Eelst(Eh)	sSAPT0|Exr(Eh)	sSAPT0|Eind(Eh)	sSAPT0|Edisp(Eh)
0.0	0.0	3.4	0.0010822897591933993	-0.0056608629362244756	0.023693469856799036	-0.0009185595931211973	-0.016031757568259964	0.0012453466921023282	-0.0056608629362244756	0.023693469856799036	-0.0007995115272117308	-0.0159877487012605
0.0	0.1	3.4	0.001018938725833602	-0.0056500741105622865	0.023616871351934042	-0.0009277020349436529	-0.0160201564805945	0.0011806338089539528	-0.0056500741105622865	0.023616871351934042	-0.0008096797007032822	-0.015976483731714522
0.0	0.2	3.4	0.0008331316303420433	-0.00561782461093685	0.023389826748649645	-0.0009544758794619579	-0.015984394627908793	0.0009908450831969291	-0.00561782461093685	0.023389826748649645	-0.0008394498967174766	-0.01594170715779839
0.0	0.3	3.4	0.000536992168524781	-0.005564455835724402	0.023020520318248056	-0.0009970161628063134	-0.01592205615119256	0.000688404390808011	-0.005564455835724402	0.023020520318248056	-0.0008867243964373155	-0.015880935695278327
0.0	0.4	3.4	0.00014858576894024103	-0.005490900724197445	0.022522169095632476	-0.0010523585999159743	-0.015830324002578815	0.00029183824250685747	-0.005490900724197445	0.022522169095632476	-0.0009481835802673475	-0.015791246548660827
0.0	0.5	3.4	-0.0003101988858545523	-0.005398846619556252	0.02191242295308583	-0.0011167654973642926	-0.015707009722019837	-0.0001763934183595401	-0.005398846619556252	0.02191242295308583	-0.0010196529105176526	-0.015670316841371466
0.0	0.6	3.4	-0.000815759308767823	-0.005290874445051941	0.021212205125916817	-0.0011859557604875226	-0.015551134229145176	-0.0006920695689508725	-0.005290874445051941	0.021212205125916817	-0.0010963826512839442	-0.015517017598531805
0.0	0.7	3.4	-0.0013443864473800457	-0.005170308451241112	0.020444540090915106	-0.001255577860413846	-0.015363040226640194	-0.001230874343397045	-0.005170308451241112	0.020444540090915106	-0.0011735661241408838	-0.015331539858930154
0.0	0.8	3.4	-0.001873570237095971	-0.005040957095303611	0.019633158434329	-0.0013215628363076881	-0.015144208739813673	-0.0017697545154343654	-0.005040957095303611	0.019633158434329	-0.001246731545431331	-0.015115224309028424
0.0	0.9	3.4	-0.002383101201759075	-0.004906870339624447	0.018801181026321244	-0.0013804431190912684	-0.014896968769364603	-0.0022880577598141678	-0.004906870339624447	0.018801181026321244	-0.0013120871634633086	-0.014870281283047656
0.0	1.0	3.4	-0.0028558622890284165	-0.004772025618592579	0.01796985828786918	-0.0014294876826275761	-0.014624207275677443	-0.0027683452136804485	-0.004772025618592579	0.01796985828786918	-0.0013666701936293367	-0.014599507689327714
0.0	1.1	3.4	-0.003278360067337784	-0.004640045569317408	0.017157717520955986	-0.0014669124924861186	-0.014329119526490243	-0.0031969247352449694	-0.004640045569317408	0.017157717520955986	-0.001408556752649115	-0.014306039934234432
0.0	1.2	3.4	-0.003641080762296885	-0.004514044920952642	0.0163797830992959	-0.0014918164482221746	-0.014015002492417968	-0.003564198838959927	-0.004514044920952642	0.0163797830992959	-0.0014367900281303076	-0.013993146989172877
0.0	1.3	3.4	-0.0039383820320748955	-0.004396343171691797	0.015647171749158504	-0.0015041264221125929	-0.01368508418742901	-0.0038645394192272677	-0.004396343171691797	0.015647171749158504	-0.0014513113265808182	-0.013664056670113157
0.0	1.4	3.4	-0.004168404378195292	-0.004288500677503748	0.014966928210530955	-0.001504448646092487	-0.013342383265130011	-0.0040961799579200524	-0.004288500677503748	0.014966928210530955	-0.0014527965988872982	-0.01332181089205996
0.0	1.5	3.4	-0.004332458915197474	-0.00419108085763753	0.014342199328619576	-0.001493982341197797	-0.012989595044981723	-0.00426058418404204	-0.00419108085763753	0.014342199328619576	-0.0014425559873496548	-0.01296914666767443
0.0	1.6	3.4	-0.0044346236187673554	-0.0041038582709376215	0.013772461993260071	-0.0014742090499924865	-0.012629018291097319	-0.004362029134902454	-0.0041038582709376215	0.013772461993260071	-0.001422214165897052	-0.012608418691327852
0.0	1.7	3.4	-0.004481041280312749	-0.004025815012255407	0.013254082604146846	-0.0014467922059798752	-0.012262516666224313	-0.004406891432007648	-0.004025815012255407	0.013254082604146846	-0.0013936023972727478	-0.012241556626626338
0.0	1.8	3.4	-0.004479257337081807	-0.003955256943598329	0.012780915335191725	-0.0014133893704338513	-0.011891526358241353	-0.004402977028409133	-0.003955256943598329	0.012780915335191725	-0.0013585661194369931	-0.011870069300565536
0.0	1.9	3.4	-0.004437708403022922	-0.0038900725064223707	0.012344984339645173	-0.0013755155492668715	-0.011517104686978853	-0.004359001769680787	-0.0038900725064223707	0.012344984339645173	-0.0013188235903628576	-0.011495090012540732
0.0	2.0	3.4	-0.004365111226236699	-0.003827843049691637	0.0119371889103599	-0.0013344450281573966	-0.011140012058747565	-0.00428397068275443	-0.003827843049691637	0.0119371889103599	-0.0012758614648495606	-0.011117455078573132
0.0	2.1	3.4	-0.0042700886624210035	-0.0037661101470263247	0.011547992444910614	-0.0012911563471577608	-0.010760814613147532	-0.004186791405920921	-0.0037661101470263247	0.011547992444910614	-0.0012308708951718984	-0.01073780280863331
0.0	2.2	3.4	-0.004160759518317772	-0.0037025077311199084	0.011168060898427808	-0.0012463204147229422	-0.01037999227090273	-0.004075848691145495	-0.0037025077311199084	0.011168060898427808	-0.0011847241498352155	-0.01035667770861818
0.0	2.3	3.4	-0.004044468166031195	-0.0036349268035849036	0.010788821401812636	-0.0012003256416713223	-0.009998037122587605	-0.003958717197583058	-0.0036349268035849036	0.010788821401812636	-0.0011379866500546775	-0.009974625145756113
0.0	2.4	3.4	-0.003927554545421949	-0.0035616104263169746	0.010402917467165197	-0.0011533325582931304	-0.00961552902797704	-0.003841915383517344	-0.0035616104263169746	0.010402917467165197	-0.001090958646367109	-0.009592263777998458
0.0	2.5	3.4	-0.003815250594647327	-0.003481269626007588	0.01000454445099045	-0.001105346325116087	-0.009233179094514102	-0.0037307890106434323	-0.003481269626007588	0.01000454445099045	-0.0010437369794832581	-0.009210326856143036
0.0	2.6	3.4	-0.0037115056901009073	-0.0033930307630640755	0.00958965724489937	-0.0010562953882357236	-0.008851836783700478	-0.0036293289742801212	-0.0033930307630640755	0.00958965724489937	-0.000996286975896031	-0.008829668480219384
0.0	2.7	3.4	-0.003619041470813239	-0.003296523867106771	0.009156050558988037	-0.001006105597514116	-0.008472462565180389	-0.0035402251325650823	-0.003296523867106771	0.009156050558988037	-0.0009485149515261568	-0.008451236872920192
0.0	2.8	3.4	-0.003539295240660531	-0.0031917812764277187	0.008703319659121415	-0.0009547590821789055	-0.008096074541175322	-0.0034648155291818958	-0.0031917812764277187	0.008703319659121415	-0.0009003308998711335	-0.008076023012004458
0.0	2.9	3.4	-0.0034724879262361067	-0.003079186258844402	0.008232716205180643	-0.0009023346455544674	-0.0077236832270178805	-0.0034031661010769966	-0.003079186258844402	0.008232716205180643	-0.0008516975254848507	-0.007704998521928387
0.0	3.0	3.4	-0.003417808083953283	-0.0029594731871043223	0.007746919253290798	-0.0008490225582397665	-0.007356231591899992	-0.0033542706410001604	-0.0029594731871043223	0.007746919253290798	-0.0008026572043012963	-0.0073390595028853395
0.0	3.1	3.4	-0.0033735376388128397	-0.002833606412991685	0.007249745576562055	-0.0007951214920218271	-0.006994555310361383	-0.003316194534048841	-0.002833606412991685	0.007249745576562055	-0.0007533429235912436	-0.006978990774027968
0.0	3.2	3.4	-0.003337360598605543	-0.0027027989284249543	0.006745825959431312	-0.0007410158419001332	-0.006639371787711767	-0.003286401341044496	-0.0027027989284249543	0.006745825959431312	-0.000703969707107728	-0.006625458664943126
0.0	3.3	3.4	-0.0033065486247690606	-0.0025683785594878827	0.006240273764349253	-0.0006871472314185344	-0.006291296598211897	-0.0032619542760256434	-0.0025683785594878827	0.006240273764349253	-0.0006548188054899374	-0.0062790306753970765
0.0	3.4	3.4	-0.0032783176607982254	-0.0024318295634060405	0.00573836959063094	-0.0006339797269986763	-0.005950877961024449	-0.003239885482714076	-0.0024318295634060405	0.00573836959063094	-0.0006062130674012289	-0.005940212442537746
0.0	3.5	3.4	-0.003249972494488224	-0.0022946462252946276	0.005245280805151957	-0.000581971343162728	-0.0056186357311828255	-0.003217349285909943	-0.0022946462252946276	0.005245280805151957	-0.0005584954383410855	-0.005609488427426187
0.0	3.6	3.4	-0.003219144738795504	-0.0021583309502091197	0.004765828812876077	-0.0005315498381977587	-0.005295092763264703	-0.0031918647589475684	-0.0021583309502091197	0.004765828812876077	-0.0005120084197851493	-0.005287354201829376
0.0	3.7	3.4	-0.0031838675500557023	-0.0020242917403123784	0.004304310542580294	-0.0004830948717974308	-0.004980791480526187	-0.0031613912383973977	-0.0020242917403123784	0.004304310542580294	-0.00046707679291581474	-0.004974333247749498
0.0	3.8	3.4	-0.003142643330105755	-0.0018937964473479951	0.003864375210689235	-0.00043692798598012235	-0.004676294107466872	-0.0031243936771672004	-0.0018937964473479951	0.003864375210689235	-0.000423995600132357	-0.004670976840376083
0.0	3.9	3.4	-0.0030944323417126645	-0.0017679099026395306	0.003448953181903378	-0.0003933062964747913	-0.004382169324501721	-0.0030798266048921276	-0.0017679099026395306	0.003448953181903378	-0.00038301997996498087	-0.004377849904190994
0.0	4.0	3.4	-0.0030386528343865106	-0.0016474943561917144	0.003060230891266993	-0.0003524192430454567	-0.004098970126416333	-0.003027128193342666	-0.0016474943561917144	0.003060230891266993	-0.00034435696539949156	-0.004095507763018453
0.0	4.1	3.4	-0.0029751142621261125	-0.0015331787171817268	0.0026996641707159115	-0.00031439167450334664	-0.0038272080411569506	-0.0029661468540031484	-0.0015331787171817268	0.0026996641707159115	-0.0003081632294661651	-0.003824469078071168
0.0	4.2	3.4	-0.00290394229040307	-0.001425350273493109	0.002368021693481982	-0.00027928583723440094	-0.0035673278731575423	-0.0028970597712887065	-0.001425350273493109	0.002368021693481982	-0.0002745419266340323	-0.0035651892646435474
0.0	4.3	3.4	-0.002825558222748748	-0.0013242155286263824	0.0020654503062149795	-0.0002471069573704151	-0.00331968604296693	-0.0028203465203468026	-0.0013242155286263824	0.0020654503062149795	-0.00024354373233327766	-0.0033180375656021222
0.0	4.4	3.4	-0.0027405705855378538	-0.0012297805613883384	0.001791554606905736	-0.00021781018836954233	-0.003084534442685709	-0.0027366758281499484	-0.0012297805613883384	0.001791554606905736	-0.00021517009233852362	-0.0030832797813288224
0.0	4.5	3.4	-0.0026497401407255374	-0.001141905718341718	0.0015454840650913507	-0.00019130781723318758	-0.0028620106702419825	-0.0026468668866388894	-0.001141905718341718	0.0015454840650913507	-0.00018937766289514946	-0.0028610675704933727
0.0	4.6	3.4	-0.0025539258970250153	-0.001060335528137557	0.0013260220754741305	-0.00016747766120735934	-0.0026521347831542294	-0.0025518327815655033	-0.001060335528137557	0.0013260220754741305	-0.00016608484313180416	-0.0026514344857702724
0.0	4.7	3.4	-0.002454056961890141	-0.0009847458679530519	0.0011316725188975467	-0.0001461714960725273	-0.0024548121167621085	-0.0024525507698970575	-0.0009847458679530519	0.0011316725188975467	-0.00014517913177873585	-0.0024542982890628164
0.0	4.8	3.4	-0.0023510634527375658	-0.0009147405292111443	0.0009607405936467141	-0.00012722231321650197	-0.0022698412039566336	-0.002349992454127835	-0.0009147405292111443	0.0009607405936467141	-0.0001265239539239577	-0.0022694685646394474
0.0	4.9	3.4	-0.0022458813269022894	-0.0008499094571163823	0.0008114056823845103	-0.0001104519592732131	-0.0020969255928972043	-0.002245128518750002	-0.0008499094571163823	0.0008114056823845103	-0.0001099663477370163	-0.0020966583962811138
0.0	5.0	3.4	-0.0021394188088104398	-0.0007898387994629275	0.0006817849959260674	-9.567683428444876e-05	-0.001935688170989131	-0.002138895516083426	-0.0007898387994629275	0.0006817849959260674	-9.534303204375907e-05	-0.001935498680502807
0.0	5.1	3.4	-0.002032532276091379	-0.000734118770395753	0.0005699874181155889	-8.271422234234767e-05	-0.0017856867014688672	-0.0020321723930656816	-0.000734118770395753	0.0005699874181155889	-8.248729543168608e-05	-0.0017855537453538314
0.0	5.2	3.4	-0.0019260241086485248	-0.0006823667495439167	0.0004741575733034786	-7.138556452011996e-05	-0.0016464293678879667	-0.0019257791240674966	-0.0006823667495439167	0.0004741575733034786	-7.123291151723364e-05	-0.0016463370363098248
0.0	5.3	3.4	-0.0018206333631769565	-0.0006342350322938728	0.00039251053054923475	-6.151943357591376e-05	-0.0015173894278564047	-0.0018204682073309597	-0.0006342350322938728	0.00039251053054923475	-6.14177633372961e-05	-0.0015173259422490257
0.0	5.4	3.4	-0.0017170034775776768	-0.0005893884676595462	0.0003233578706865513	-5.2954501287787344e-05	-0.0013980183793168945	-0.0017168931572159145	-0.0005893884676595462	0.0003233578706865513	-5.288741738263212e-05	-0.0013979751428602875
0.0	5.5	3.4	-0.0016157366229282532	-0.0005475644164221194	0.00026512599203960883	-4.554092306370614e-05	-0.0012877572754820365	-0.0016156635657830422	-0.0005475644164221194	0.00026512599203960883	-4.5497043235248445e-05	-0.0012877280981652831
0.0	5.6	3.4	-0.001517312364673831	-0.0005084935016839154	0.0002163676618473512	-3.9140393750693205e-05	-0.0011860461310865737	-0.0015172643734609366	-0.0005084935016839154	0.0002163676618473512	-3.9111920518948385e-05	-0.001186026613105424
0.0	5.7	3.4	-0.0014221526532569736	-0.00047196205649413514	0.00017576784439807432	-3.3626956595008236e-05	-0.0010923314845659045	-0.0014221213633104843	-0.00047196205649413514	0.00017576784439807432	-3.360861442018132e-05	-0.0010923185367942422
0.0	5.8	3.4	-0.0013305945175607781	-0.00043777964796731794	0.00014214481804235478	-2.8887360073825045e-05	-0.00100607232756199	-0.0013305742572393448	-0.00043777964796731794	0.00014214481804235478	-2.887562100995826e-05	-0.0010060638063044234
0.0	5.9	3.4	-0.001242893980607647	-0.0004057776087336151	0.00011444755647175572	-2.4819295491621054e-05	-0.0009267446328541666	-0.001242880944753764	-0.0004057776087336151	0.00011444755647175572	-2.481182559001332e-05	-0.0009267390669018911
0.0	6.0	3.4	-0.001159227773515565	-0.0003758004488076949	9.17502535968536e-05	-2.1332854538411344e-05	-0.0008538447237663124	-0.0011592194341575775	-0.0003758004488076949	9.17502535968536e-05	-2.132812495860478e-05	-0.0008538411139881313
0.0	6.1	3.4	-0.0010797283286320992	-0.00034773351791272944	7.324479193163838e-05	-1.8347895232063975e-05	-0.0007868917074189441	-0.0010797230214359506	-0.00034773351791272944	7.324479193163838e-05	-1.8344913465013726e-05	-0.0007868893819898457
0.0	6.2	3.4	-0.0010044406868635327	-0.00032144914150933346	5.8231838161187244e-05	-1.5794235729909407e-05	-0.0007254291477854772	-0.0010044373251307808	-0.00032144914150933346	5.8231838161187244e-05	-1.5792362604326245e-05	-0.0007254276591783084
0.0	6.3	3.4	-0.0009333794685837827	-0.0002968536727649962	4.611114913599735e-05	-1.3610826617439063e-05	-0.0006690261183373448	-0.0009333773480997447	-0.0002968536727649962	4.611114913599735e-05	-1.3609653415062569e-05	-0.0006690251710556832
0.0	6.4	3.4	-0.0008665048521526941	-0.0002738542527822574	3.6371562357793614e-05	-1.1744421711022314e-05	-0.000617277740017208	-0.0008665035196561316	-0.0002738542527822574	3.6371562357793614e-05	-1.1743688674839797e-05	-0.0006172771405568281
0.0	6.5	3.4	-0.0008037308416191872	-0.0002523573915027555	2.8581045349746388e-05	-1.0149208272686641e-05	-0.0005698052871934915	-0.0008037300071426626	-0.0002523573915027555	2.8581045349746388e-05	-1.0148751172803862e-05	-0.0005698049098168496
0.0	6.6	3.4	-0.0007449575976649969	-0.00023229329719498537	2.23770880350279e-05	-8.785460392998972e-06	-0.0005262559281120405	-0.0007449570767056675	-0.00023229329719498537	2.23770880350279e-05	-8.785175841526022e-06	-0.000526255691704184
0.0	6.7	3.4	-0.0006900392533038451	-0.00021357567028701396	1.7457641345423843e-05	-7.619065638401994e-06	-0.0004863021587238529	-0.0006900389290224148	-0.00021357567028701396	1.7457641345423843e-05	-7.618888773619476e-06	-0.0004863020113072052
0.0	6.8	3.4	-0.0006388226542435155	-0.00019613313901345464	1.3572735097514233e-05	-6.6212652693050764e-06	-0.00044964098505827005	-0.0006388224529575054	-0.00019613313901345464	1.3572735097514233e-05	-6.6211555080388045e-06	-0.00044964089353352626
0.0	6.9	3.4	-0.0005911488552801516	-0.00017990573437032253	1.0516853837289547e-05	-5.767069683743551e-06	-0.00041599290506337506	-0.0005911487306918154	-0.00017990573437032253	1.0516853837289547e-05	-5.767001684151579e-06	-0.00041599284847463084
0.0	7.0	3.4	-0.0005468379011229618	-0.00016482418135410626	8.122102847766004e-06	-5.035079616947115e-06	-0.00038510074299967446	-0.0005468379011229618	-0.00016482418135410626	8.122102847766004e-06	-5.035079616947115e-06	-0.00038510074299967446
0.0	7.1	3.4	-0.0005057076649842992	-0.00015082437407443194	6.252161472540636e-06	-4.407068732613471e-06	-0.00035672838364979434	-0.0005057076649842992	-0.00015082437407443194	6.252161472540636e-06	-4.407068732613471e-06	-0.00035672838364979434
0.0	7.2	3.4	-0.00046757478809359506	-0.00013784435616770452	4.796997768133604e-06	-3.86798338448983e-06	-0.00033065944630953427	-0.00046757478809359506	-0.00013784435616770452	4.796997768133604e-06	-3.86798338448983e-06	-0.00033065944630953427
0.0	7.3	3.4	-0.0004322566854198345	-0.000125824804065644	3.6682997093037255e-06	-3.404242979044538e-06	-0.0003066959380844497	-0.0004322566854198345	-0.000125824804065644	3.6682997093037255e-06	-3.404242979044538e-06	-0.0003066959380844497
0.0	7.4	3.4	-0.00039957906482034625	-0.00011471282303432417	2.795566888250378e-06	-3.0048932045309386e-06	-0.0002846569154697415	-0.00039957906482034625	-0.00011471282303432417	2.795566888250378e-06	-3.0048932045309386e-06	-0.0002846569154697415
0.0	7.5	3.4	-0.00036935547106020574	-0.0001044410035007104	2.1228012601681506e-06	-2.6600899306117084e-06	-0.0002643771788890518	-0.00036935547106020574	-0.0001044410035007104	2.1228012601681506e-06	-2.6600899306117084e-06	-0.0002643771788890518
0.0	7.6	3.4	-0.00034142677906149325	-9.496447737689095e-05	1.605731912915654e-06	-2.3620179333913976e-06	-0.00024570601566412657	-0.00034142677906149325	-9.496447737689095e-05	1.605731912915654e-06	-2.3620179333913976e-06	-0.00024570601566412657
0.0	7.7	3.4	-0.00031564266014860135	-8.62425005649925e-05	1.2095098166691425e-06	-2.1036627994357605e-06	-0.00022850600660084225	-0.00031564266014860135	-8.62425005649925e-05	1.2095098166691425e-06	-2.1036627994357605e-06	-0.00022850600660084225
0.0	7.8	3.4	-0.00029183011932735526	-7.820596704277705e-05	9.068099043100495e-07	-1.8790608205302622e-06	-0.00021265190136835797	-0.00029183011932735526	-7.820596704277705e-05	9.068099043100495e-07	-1.8790608205302622e-06	-0.00021265190136835797
0.0	7.9	3.4	-0.00026985680452975874	-7.082017246773376e-05	6.762821882709465e-07	-1.6833464442576903e-06	-0.00019802956780603828	-0.00026985680452975874	-7.082017246773376e-05	6.762821882709465e-07	-1.6833464442576903e-06	-0.00019802956780603828
0.0	8.0	3.4	-0.0002495812761764999	-6.403522942832751e-05	5.012981724571824e-07	-1.5123284932538187e-06	-0.0001845350164273757	-0.0002495812761764999	-6.403522942832751e-05	5.012981724571824e-07	-1.5123284932538187e-06	-0.0001845350164273757
