# Supplementary material for: The Nodal Structure of π‑Orbitals Is Mapped in the Interaction Energy of π‑Stacked Acene Dimers
Source: J Am Chem Soc. 2026 Apr 9;148(15):16151–69. doi: 10.1021/jacs.6c00921 (PMC13107468; doi:10.1021/jacs.6c00921)
Supplement: Supplementary file 1 [file ja6c00921_si_001.zip › data_si/naphthalene.xyz]

18
naphthalene
C    2.4168    0.7030   0.0000   
C    1.2317    1.3946   0.0000   
C    0.0000     0.7118   0.0000   
C    -1.2317     1.3946   0.0000   
C    2.4168    -0.7030    0.0000   
H    3.3547    1.2377   0.0000   
H    1.2304    2.4757   0.0000   
H    -1.2304     2.4757   0.0000   
H    3.3547    -1.2377    0.0000   
C    0.0000    -0.7118    0.0000   
C    -2.4168     0.7030   0.0000   
C    1.2317    -1.3946    0.0000   
C    -1.2317     -1.3946    0.0000   
C    -2.4168     -0.7030    0.0000   
H    -3.3547     1.2377   0.0000   
H    1.2304    -2.4757    0.0000   
H    -1.2304     -2.4757    0.0000   
H    -3.3547     -1.2377    0.0000   
