# Supplementary material for: The Nodal Structure of π‑Orbitals Is Mapped in the Interaction Energy of π‑Stacked Acene Dimers
Source: J Am Chem Soc. 2026 Apr 9;148(15):16151–69. doi: 10.1021/jacs.6c00921 (PMC13107468; doi:10.1021/jacs.6c00921)
Supplement: Supplementary file 1 [file ja6c00921_si_001.zip › data_si/naphthalene_mopce_2D.csv]

#x(1);y(2);z(3);E'exr;E'_exr(a=1	b=1)[5];E'_exr(a=1	b=2)[6];E'_exr(a=1	b=3)[7];E'_exr(a=1	b=4)[8];E'_exr(a=1	b=5)[9];E'_exr(a=1	b=6)[10];E'_exr(a=1	b=7)[11];E'_exr(a=1	b=8)[12];E'_exr(a=1	b=9)[13];E'_exr(a=1	b=10)[14];E'_exr(a=1	b=11)[15];E'_exr(a=1	b=12)[16];E'_exr(a=1	b=13)[17];E'_exr(a=1	b=14)[18];E'_exr(a=1	b=15)[19];E'_exr(a=1	b=16)[20];E'_exr(a=1	b=17)[21];E'_exr(a=1	b=18)[22];E'_exr(a=1	b=19)[23];E'_exr(a=1	b=20)[24];E'_exr(a=1	b=21)[25];E'_exr(a=1	b=22)[26];E'_exr(a=1	b=23)[27];E'_exr(a=1	b=24)[28];E'_exr(a=1	b=25)[29];E'_exr(a=1	b=26)[30];E'_exr(a=1	b=27)[31];E'_exr(a=1	b=28)[32];E'_exr(a=1	b=29)[33];E'_exr(a=1	b=30)[34];E'_exr(a=1	b=31)[35];E'_exr(a=1	b=32)[36];E'_exr(a=1	b=33)[37];E'_exr(a=1	b=34)[38];E'_exr(a=2	b=2)[39];E'_exr(a=2	b=3)[40];E'_exr(a=2	b=4)[41];E'_exr(a=2	b=5)[42];E'_exr(a=2	b=6)[43];E'_exr(a=2	b=7)[44];E'_exr(a=2	b=8)[45];E'_exr(a=2	b=9)[46];E'_exr(a=2	b=10)[47];E'_exr(a=2	b=11)[48];E'_exr(a=2	b=12)[49];E'_exr(a=2	b=13)[50];E'_exr(a=2	b=14)[51];E'_exr(a=2	b=15)[52];E'_exr(a=2	b=16)[53];E'_exr(a=2
0.0;0.0;3.4;0.037784565221;-0.0000000;-0.0000000;-0.0000000;-0.0000000;-0.0000000;-0.0000000;-0.0000000;-0.0000000;-0.0000000;-0.0000000;-0.0000000;-0.0000000;-0.0000000;0.0000005;-0.0000000;-0.0000000;-0.0000000;-0.0000000;-0.0000000;-0.0000000;0.0000009;-0.0000000;-0.0000000;-0.0000000;-0.0000000;-0.0000000;0.0000204;-0.0000000;-0.0000000;-0.0000000;-0.0000001;-0.0000016;0.0000314;-0.0000001;-0…
0.0;0.1;3.4;0.037635854111;-0.0000000;-0.0000000;-0.0000000;-0.0000000;-0.0000000;-0.0000000;-0.0000000;-0.0000000;-0.0000000;-0.0000000;-0.0000000;-0.0000000;-0.0000000;0.0000005;-0.0000000;-0.0000000;-0.0000000;-0.0000000;-0.0000000;-0.0000000;0.0000009;0.0000000;-0.0000000;-0.0000000;-0.0000000;-0.0000000;0.0000204;-0.0000000;-0.0000000;-0.0000000;-0.0000001;-0.0000013;0.0000312;-0.0000001;-0.…
0.0;0.2;3.4;0.037196549744;-0.0000000;-0.0000000;-0.0000000;-0.0000000;-0.0000000;-0.0000000;-0.0000000;-0.0000000;-0.0000000;-0.0000000;-0.0000000;-0.0000000;-0.0000000;0.0000005;-0.0000000;-0.0000000;-0.0000000;-0.0000000;-0.0000000;-0.0000000;0.0000009;0.0000000;-0.0000000;-0.0000000;-0.0000000;-0.0000000;0.0000202;-0.0000000;-0.0000000;-0.0000000;-0.0000001;-0.0000002;0.0000309;-0.0000001;-0.…
0.0;0.3;3.4;0.036486598365;-0.0000000;-0.0000000;-0.0000000;-0.0000000;-0.0000000;-0.0000000;-0.0000000;-0.0000000;-0.0000000;-0.0000000;-0.0000000;-0.0000000;-0.0000000;0.0000005;-0.0000000;-0.0000000;-0.0000000;-0.0000000;-0.0000000;-0.0000000;0.0000009;0.0000000;-0.0000000;-0.0000000;-0.0000000;-0.0000000;0.0000200;-0.0000000;-0.0000000;-0.0000000;-0.0000001;0.0000015;0.0000304;-0.0000001;-0.0…
0.0;0.4;3.4;0.035537502525;-0.0000000;-0.0000000;-0.0000000;-0.0000000;-0.0000000;-0.0000000;-0.0000000;-0.0000000;-0.0000000;-0.0000000;-0.0000000;-0.0000000;-0.0000000;0.0000005;-0.0000000;-0.0000000;0.0000000;-0.0000000;-0.0000000;-0.0000000;0.0000009;0.0000000;-0.0000000;-0.0000000;-0.0000000;-0.0000000;0.0000197;-0.0000000;-0.0000000;-0.0000000;-0.0000001;0.0000038;0.0000297;-0.0000001;-0.00…
0.0;0.5;3.4;0.034389913085;-0.0000000;-0.0000000;-0.0000000;-0.0000000;-0.0000000;-0.0000000;-0.0000000;-0.0000000;-0.0000000;-0.0000000;-0.0000000;-0.0000000;-0.0000000;0.0000004;-0.0000000;-0.0000000;0.0000000;-0.0000000;-0.0000000;-0.0000000;0.0000009;0.0000000;-0.0000000;-0.0000000;-0.0000000;-0.0000000;0.0000194;-0.0000000;-0.0000000;-0.0000000;-0.0000001;0.0000068;0.0000289;-0.0000001;-0.00…
0.0;0.6;3.4;0.033090632724;-0.0000000;-0.0000000;-0.0000000;-0.0000000;-0.0000000;-0.0000000;-0.0000000;-0.0000000;-0.0000000;-0.0000000;-0.0000000;-0.0000000;-0.0000000;0.0000004;-0.0000000;-0.0000000;0.0000000;-0.0000000;-0.0000000;-0.0000000;0.0000008;0.0000001;-0.0000000;-0.0000000;-0.0000000;0.0000000;0.0000189;-0.0000000;-0.0000000;-0.0000000;-0.0000001;0.0000101;0.0000279;-0.0000001;-0.000…
0.0;0.7;3.4;0.031689336180;-0.0000000;-0.0000000;-0.0000000;-0.0000000;-0.0000000;-0.0000000;-0.0000000;-0.0000000;-0.0000000;-0.0000000;-0.0000000;-0.0000000;-0.0000000;0.0000004;-0.0000000;-0.0000000;0.0000000;-0.0000000;-0.0000000;-0.0000000;0.0000008;0.0000001;-0.0000000;-0.0000000;-0.0000000;0.0000000;0.0000185;-0.0000000;-0.0000000;-0.0000000;-0.0000000;0.0000139;0.0000267;-0.0000001;-0.000…
0.0;0.8;3.4;0.030235316973;-0.0000000;-0.0000000;-0.0000000;-0.0000000;-0.0000000;-0.0000000;-0.0000000;-0.0000000;-0.0000000;-0.0000000;-0.0000000;-0.0000000;-0.0000000;0.0000003;-0.0000000;-0.0000000;0.0000000;-0.0000000;-0.0000000;-0.0000000;0.0000008;0.0000001;-0.0000000;-0.0000000;-0.0000000;0.0000000;0.0000180;-0.0000000;-0.0000000;0.0000000;-0.0000000;0.0000180;0.0000255;-0.0000001;-0.0000…
0.0;0.9;3.4;0.028774536838;-0.0000000;-0.0000000;-0.0000000;-0.0000000;-0.0000000;-0.0000000;-0.0000000;-0.0000000;-0.0000000;-0.0000000;-0.0000000;-0.0000000;-0.0000000;0.0000003;-0.0000000;-0.0000000;0.0000001;0.0000000;-0.0000000;-0.0000000;0.0000007;0.0000001;-0.0000000;-0.0000000;-0.0000000;0.0000000;0.0000175;-0.0000000;-0.0000000;0.0000000;-0.0000000;0.0000222;0.0000242;-0.0000001;-0.00000…
0.0;1.0;3.4;0.027347192660;-0.0000000;-0.0000000;-0.0000000;-0.0000000;-0.0000000;-0.0000000;-0.0000000;-0.0000000;-0.0000000;-0.0000000;0.0000000;-0.0000000;-0.0000000;0.0000002;-0.0000000;-0.0000000;0.0000001;0.0000000;-0.0000000;-0.0000000;0.0000007;0.0000001;-0.0000000;-0.0000000;-0.0000000;0.0000000;0.0000169;-0.0000000;-0.0000000;0.0000001;-0.0000000;0.0000266;0.0000228;-0.0000001;-0.000000…
0.0;1.1;3.4;0.025985939525;-0.0000000;-0.0000000;-0.0000000;-0.0000000;-0.0000000;-0.0000000;-0.0000000;-0.0000000;-0.0000000;-0.0000000;0.0000000;-0.0000000;-0.0000000;0.0000002;-0.0000000;-0.0000000;0.0000001;0.0000000;-0.0000000;-0.0000000;0.0000006;0.0000002;-0.0000000;-0.0000000;-0.0000000;0.0000000;0.0000163;-0.0000000;-0.0000000;0.0000001;-0.0000000;0.0000309;0.0000214;-0.0000001;-0.000000…
0.0;1.2;3.4;0.024714830321;-0.0000000;-0.0000000;-0.0000000;-0.0000000;-0.0000000;-0.0000000;-0.0000000;-0.0000000;-0.0000000;-0.0000000;0.0000000;-0.0000000;-0.0000000;0.0000002;-0.0000000;-0.0000000;0.0000001;0.0000001;-0.0000000;-0.0000000;0.0000006;0.0000002;0.0000000;-0.0000000;-0.0000000;0.0000000;0.0000158;-0.0000000;-0.0000000;0.0000001;-0.0000000;0.0000351;0.0000200;-0.0000001;-0.0000000…
0.0;1.3;3.4;0.023548962457;-0.0000000;-0.0000000;-0.0000000;-0.0000000;-0.0000000;-0.0000000;-0.0000000;-0.0000000;-0.0000000;-0.0000000;0.0000000;-0.0000000;-0.0000000;0.0000001;-0.0000000;-0.0000000;0.0000001;0.0000001;-0.0000000;-0.0000000;0.0000006;0.0000002;0.0000000;-0.0000000;-0.0000000;0.0000000;0.0000152;-0.0000000;-0.0000000;0.0000002;-0.0000000;0.0000390;0.0000185;-0.0000001;-0.0000000…
0.0;1.4;3.4;0.022494766781;-0.0000000;-0.0000000;-0.0000000;-0.0000000;-0.0000000;-0.0000000;-0.0000000;-0.0000000;-0.0000000;-0.0000000;0.0000001;-0.0000000;0.0000000;0.0000001;-0.0000000;-0.0000000;0.0000001;0.0000001;-0.0000000;-0.0000000;0.0000005;0.0000003;0.0000000;-0.0000000;-0.0000000;0.0000000;0.0000146;-0.0000000;-0.0000000;0.0000002;-0.0000000;0.0000427;0.0000171;-0.0000001;-0.0000000;…
0.0;1.5;3.4;0.021550834970;-0.0000000;-0.0000000;-0.0000000;-0.0000000;-0.0000000;-0.0000000;-0.0000000;-0.0000000;-0.0000000;-0.0000000;0.0000001;-0.0000000;0.0000000;0.0000001;-0.0000000;-0.0000000;0.0000001;0.0000001;-0.0000000;-0.0000000;0.0000005;0.0000003;0.0000001;-0.0000000;-0.0000000;0.0000000;0.0000140;-0.0000000;-0.0000000;0.0000003;-0.0000000;0.0000460;0.0000157;-0.0000001;-0.0000000;…
0.0;1.6;3.4;0.020709158505;-0.0000000;-0.0000000;-0.0000000;-0.0000000;-0.0000000;-0.0000000;-0.0000000;-0.0000000;-0.0000000;-0.0000000;0.0000001;-0.0000000;0.0000000;0.0000000;-0.0000000;-0.0000000;0.0000001;0.0000001;-0.0000000;-0.0000000;0.0000004;0.0000003;0.0000001;-0.0000000;-0.0000000;0.0000000;0.0000134;-0.0000000;-0.0000000;0.0000004;-0.0000000;0.0000489;0.0000144;-0.0000001;-0.0000000;…
0.0;1.7;3.4;0.019956642302;-0.0000000;-0.0000000;-0.0000000;-0.0000000;-0.0000000;-0.0000000;-0.0000000;-0.0000000;-0.0000000;-0.0000000;0.0000001;-0.0000000;0.0000001;0.0000000;-0.0000000;-0.0000000;0.0000001;0.0000001;-0.0000000;-0.0000000;0.0000004;0.0000004;0.0000001;-0.0000000;-0.0000000;0.0000000;0.0000128;-0.0000000;-0.0000000;0.0000004;-0.0000000;0.0000512;0.0000131;-0.0000001;-0.0000000;…
0.0;1.8;3.4;0.019276756087;-0.0000000;-0.0000000;-0.0000000;-0.0000000;-0.0000000;-0.0000000;-0.0000000;-0.0000000;-0.0000000;-0.0000000;0.0000002;-0.0000000;0.0000001;0.0000000;-0.0000000;-0.0000000;0.0000001;0.0000002;-0.0000000;-0.0000000;0.0000003;0.0000004;0.0000001;-0.0000000;-0.0000000;0.0000000;0.0000122;-0.0000000;-0.0000000;0.0000005;-0.0000000;0.0000531;0.0000118;-0.0000001;-0.0000000;…
0.0;1.9;3.4;0.018651194233;-0.0000000;-0.0000000;-0.0000000;-0.0000000;-0.0000000;-0.0000000;-0.0000000;-0.0000000;-0.0000000;-0.0000000;0.0000002;-0.0000000;0.0000001;-0.0000000;-0.0000000;-0.0000000;0.0000001;0.0000002;-0.0000000;-0.0000000;0.0000003;0.0000005;0.0000002;-0.0000000;-0.0000000;0.0000000;0.0000116;-0.0000000;-0.0000000;0.0000005;-0.0000000;0.0000544;0.0000107;-0.0000001;-0.0000000…
0.0;2.0;3.4;0.018061428564;-0.0000000;-0.0000000;-0.0000000;-0.0000000;-0.0000000;-0.0000000;-0.0000000;-0.0000000;-0.0000000;-0.0000000;0.0000002;-0.0000000;0.0000001;-0.0000000;-0.0000000;-0.0000000;0.0000001;0.0000002;-0.0000000;-0.0000000;0.0000002;0.0000005;0.0000002;-0.0000000;-0.0000000;0.0000000;0.0000109;-0.0000000;-0.0000000;0.0000006;-0.0000000;0.0000552;0.0000096;-0.0000001;-0.0000000…
0.0;2.1;3.4;0.017490057679;-0.0000000;-0.0000000;-0.0000000;-0.0000000;-0.0000000;-0.0000000;-0.0000000;-0.0000000;-0.0000000;-0.0000000;0.0000002;-0.0000000;0.0000002;-0.0000000;-0.0000000;-0.0000000;0.0000001;0.0000002;-0.0000000;-0.0000000;0.0000002;0.0000006;0.0000003;-0.0000000;-0.0000000;0.0000000;0.0000103;-0.0000000;-0.0000000;0.0000007;-0.0000000;0.0000555;0.0000085;-0.0000001;-0.0000000…
0.0;2.2;3.4;0.016921880193;-0.0000000;-0.0000000;-0.0000000;-0.0000000;-0.0000000;-0.0000000;-0.0000000;-0.0000000;-0.0000000;-0.0000000;0.0000003;-0.0000000;0.0000002;-0.0000000;-0.0000000;-0.0000000;0.0000001;0.0000003;-0.0000000;-0.0000000;0.0000002;0.0000006;0.0000003;-0.0000000;-0.0000000;0.0000000;0.0000097;-0.0000000;-0.0000000;0.0000008;-0.0000000;0.0000552;0.0000076;-0.0000001;-0.0000000…
0.0;2.3;3.4;0.016344646976;-0.0000000;-0.0000000;-0.0000000;-0.0000000;-0.0000000;-0.0000000;-0.0000000;-0.0000000;-0.0000000;-0.0000000;0.0000003;-0.0000000;0.0000002;-0.0000000;-0.0000000;-0.0000000;0.0000001;0.0000003;-0.0000000;-0.0000000;0.0000001;0.0000007;0.0000004;-0.0000000;-0.0000000;0.0000000;0.0000091;-0.0000000;-0.0000000;0.0000008;-0.0000000;0.0000545;0.0000067;-0.0000001;-0.0000000…
0.0;2.4;3.4;0.015749477333;-0.0000000;-0.0000000;-0.0000000;-0.0000000;-0.0000000;-0.0000000;-0.0000000;-0.0000000;-0.0000000;-0.0000000;0.0000003;-0.0000000;0.0000003;-0.0000000;-0.0000000;-0.0000000;0.0000001;0.0000003;-0.0000000;-0.0000000;0.0000001;0.0000007;0.0000004;-0.0000000;-0.0000000;0.0000000;0.0000084;-0.0000000;-0.0000000;0.0000009;-0.0000000;0.0000533;0.0000059;-0.0000001;-0.0000000…
0.0;2.5;3.4;0.015130953668;-0.0000000;-0.0000000;-0.0000000;-0.0000000;-0.0000000;-0.0000000;-0.0000000;-0.0000000;-0.0000000;-0.0000000;0.0000003;-0.0000000;0.0000003;-0.0000000;-0.0000000;-0.0000000;0.0000000;0.0000003;-0.0000000;-0.0000000;0.0000001;0.0000007;0.0000005;-0.0000000;-0.0000000;0.0000000;0.0000078;-0.0000000;-0.0000000;0.0000010;-0.0000000;0.0000518;0.0000052;-0.0000001;-0.0000000…
0.0;2.6;3.4;0.014486935561;-0.0000000;-0.0000000;-0.0000000;-0.0000000;-0.0000000;-0.0000000;-0.0000000;-0.0000000;-0.0000000;-0.0000000;0.0000003;-0.0000000;0.0000003;-0.0000000;-0.0000000;-0.0000000;0.0000000;0.0000003;-0.0000000;-0.0000000;0.0000000;0.0000008;0.0000005;-0.0000000;-0.0000000;0.0000001;0.0000072;-0.0000000;-0.0000000;0.0000011;-0.0000000;0.0000500;0.0000045;-0.0000001;-0.0000000…
0.0;2.7;3.4;0.013818154415;-0.0000000;-0.0000000;-0.0000000;-0.0000000;-0.0000000;-0.0000000;-0.0000000;-0.0000000;-0.0000000;-0.0000000;0.0000003;-0.0000000;0.0000004;0.0000000;-0.0000000;-0.0000000;0.0000000;0.0000003;-0.0000000;-0.0000000;0.0000000;0.0000008;0.0000006;-0.0000000;-0.0000000;0.0000001;0.0000066;-0.0000000;-0.0000000;0.0000011;-0.0000000;0.0000478;0.0000039;-0.0000001;-0.0000000;…
0.0;2.8;3.4;0.013127661823;-0.0000000;-0.0000000;-0.0000000;-0.0000000;-0.0000000;-0.0000000;-0.0000000;-0.0000000;-0.0000000;-0.0000000;0.0000003;-0.0000000;0.0000004;0.0000000;-0.0000000;-0.0000000;0.0000000;0.0000003;-0.0000000;-0.0000000;0.0000000;0.0000008;0.0000006;-0.0000000;-0.0000000;0.0000001;0.0000061;-0.0000000;-0.0000000;0.0000012;-0.0000000;0.0000455;0.0000034;-0.0000001;-0.0000000;…
0.0;2.9;3.4;0.012420207505;-0.0000000;-0.0000000;-0.0000000;-0.0000000;-0.0000000;-0.0000000;-0.0000000;-0.0000000;-0.0000000;-0.0000000;0.0000003;-0.0000000;0.0000004;0.0000000;-0.0000000;-0.0000000;0.0000000;0.0000003;-0.0000000;-0.0000000;0.0000000;0.0000008;0.0000007;-0.0000000;-0.0000000;0.0000001;0.0000055;-0.0000000;-0.0000000;0.0000012;-0.0000000;0.0000430;0.0000030;-0.0000001;-0.0000000;…
0.0;3.0;3.4;0.011701616550;-0.0000000;-0.0000000;-0.0000000;-0.0000000;-0.0000000;-0.0000000;-0.0000000;-0.0000000;-0.0000000;-0.0000000;0.0000003;-0.0000000;0.0000004;0.0000000;-0.0000000;-0.0000000;0.0000000;0.0000003;-0.0000000;-0.0000000;-0.0000000;0.0000008;0.0000007;-0.0000000;-0.0000000;0.0000001;0.0000050;-0.0000000;-0.0000000;0.0000012;-0.0000000;0.0000404;0.0000026;-0.0000001;-0.0000000…
0.0;3.1;3.4;0.010978222575;-0.0000000;-0.0000000;-0.0000000;-0.0000000;-0.0000000;-0.0000000;-0.0000000;-0.0000000;-0.0000000;-0.0000000;0.0000003;-0.0000000;0.0000005;0.0000000;-0.0000000;-0.0000000;0.0000000;0.0000003;-0.0000000;-0.0000000;-0.0000000;0.0000007;0.0000007;-0.0000000;-0.0000000;0.0000001;0.0000046;-0.0000000;-0.0000000;0.0000012;-0.0000000;0.0000377;0.0000022;-0.0000001;-0.0000000…
0.0;3.2;3.4;0.010256395869;-0.0000000;-0.0000000;-0.0000000;-0.0000000;-0.0000000;-0.0000000;-0.0000000;-0.0000000;-0.0000000;-0.0000000;0.0000003;-0.0000000;0.0000005;0.0000000;-0.0000000;-0.0000000;0.0000000;0.0000003;-0.0000000;-0.0000000;-0.0000000;0.0000007;0.0000007;-0.0000000;-0.0000000;0.0000001;0.0000041;-0.0000000;-0.0000000;0.0000012;-0.0000000;0.0000350;0.0000019;-0.0000001;-0.0000000…
0.0;3.3;3.4;0.009542186715;-0.0000000;-0.0000000;-0.0000000;-0.0000000;-0.0000000;-0.0000000;-0.0000000;-0.0000000;-0.0000000;-0.0000000;0.0000003;-0.0000000;0.0000005;0.0000000;-0.0000000;-0.0000000;0.0000000;0.0000003;-0.0000000;-0.0000000;-0.0000000;0.0000007;0.0000008;-0.0000000;-0.0000000;0.0000001;0.0000037;-0.0000000;-0.0000000;0.0000012;-0.0000000;0.0000324;0.0000017;-0.0000001;-0.0000000…
0.0;3.4;3.4;0.008841086617;-0.0000000;-0.0000000;-0.0000000;-0.0000000;-0.0000000;-0.0000000;-0.0000000;-0.0000000;-0.0000000;-0.0000000;0.0000002;-0.0000000;0.0000005;0.0000000;-0.0000000;-0.0000000;0.0000000;0.0000003;-0.0000000;-0.0000000;-0.0000000;0.0000006;0.0000008;-0.0000000;-0.0000000;0.0000001;0.0000033;-0.0000000;-0.0000000;0.0000012;-0.0000000;0.0000298;0.0000015;-0.0000001;-0.0000000…
0.0;3.5;3.4;0.008157896235;-0.0000000;-0.0000000;-0.0000000;-0.0000000;-0.0000000;-0.0000000;-0.0000000;-0.0000000;-0.0000000;-0.0000000;0.0000002;-0.0000000;0.0000004;0.0000000;-0.0000000;-0.0000000;0.0000000;0.0000003;-0.0000000;-0.0000000;-0.0000000;0.0000006;0.0000008;-0.0000000;-0.0000000;0.0000001;0.0000029;-0.0000000;-0.0000000;0.0000012;-0.0000000;0.0000273;0.0000013;-0.0000001;-0.0000000…
0.0;3.6;3.4;0.007496679620;-0.0000000;-0.0000000;-0.0000000;-0.0000000;-0.0000000;-0.0000000;-0.0000000;-0.0000000;-0.0000000;-0.0000000;0.0000002;-0.0000000;0.0000004;0.0000000;-0.0000000;-0.0000000;0.0000000;0.0000003;-0.0000000;-0.0000000;-0.0000000;0.0000006;0.0000008;-0.0000000;-0.0000000;0.0000001;0.0000026;-0.0000000;-0.0000000;0.0000011;-0.0000000;0.0000249;0.0000011;-0.0000001;-0.0000000…
0.0;3.7;3.4;0.006860780161;-0.0000000;-0.0000000;-0.0000000;-0.0000000;-0.0000000;-0.0000000;-0.0000000;-0.0000000;-0.0000000;-0.0000000;0.0000002;-0.0000000;0.0000004;0.0000000;-0.0000000;-0.0000000;0.0000000;0.0000003;-0.0000000;-0.0000000;-0.0000000;0.0000005;0.0000007;-0.0000000;-0.0000000;0.0000001;0.0000023;-0.0000000;-0.0000000;0.0000010;-0.0000000;0.0000226;0.0000010;-0.0000001;-0.0000000…
0.0;3.8;3.4;0.006252873808;-0.0000000;-0.0000000;-0.0000000;-0.0000000;-0.0000000;-0.0000000;-0.0000000;-0.0000000;-0.0000000;-0.0000000;0.0000002;-0.0000000;0.0000004;0.0000000;-0.0000000;-0.0000000;0.0000000;0.0000003;-0.0000000;-0.0000000;-0.0000000;0.0000004;0.0000007;-0.0000000;-0.0000000;0.0000001;0.0000021;-0.0000000;-0.0000000;0.0000010;-0.0000000;0.0000204;0.0000008;-0.0000001;-0.0000000…
0.0;3.9;3.4;0.005675038643;-0.0000000;-0.0000000;-0.0000000;-0.0000000;-0.0000000;-0.0000000;-0.0000000;-0.0000000;-0.0000000;-0.0000000;0.0000001;-0.0000000;0.0000004;0.0000000;-0.0000000;-0.0000000;0.0000000;0.0000003;-0.0000000;-0.0000000;-0.0000000;0.0000004;0.0000007;-0.0000000;-0.0000000;0.0000001;0.0000018;-0.0000000;-0.0000000;0.0000009;-0.0000000;0.0000184;0.0000007;-0.0000001;-0.0000000…
0.0;4.0;3.4;0.005128825275;-0.0000000;-0.0000000;-0.0000000;-0.0000000;-0.0000000;-0.0000000;-0.0000000;-0.0000000;-0.0000000;-0.0000000;0.0000001;-0.0000000;0.0000003;0.0000000;-0.0000000;-0.0000000;0.0000000;0.0000003;-0.0000000;-0.0000000;-0.0000000;0.0000003;0.0000006;-0.0000000;-0.0000000;0.0000001;0.0000016;-0.0000000;-0.0000000;0.0000008;-0.0000000;0.0000165;0.0000006;-0.0000001;-0.0000000…
0.0;4.1;3.4;0.004615318555;-0.0000000;-0.0000000;-0.0000000;-0.0000000;-0.0000000;-0.0000000;-0.0000000;-0.0000000;-0.0000000;-0.0000000;0.0000001;-0.0000000;0.0000003;0.0000000;-0.0000000;-0.0000000;0.0000000;0.0000003;-0.0000000;-0.0000000;-0.0000000;0.0000003;0.0000006;-0.0000000;-0.0000000;0.0000001;0.0000014;-0.0000000;-0.0000000;0.0000007;-0.0000000;0.0000148;0.0000005;-0.0000000;-0.0000000…
0.0;4.2;3.4;0.004135186650;-0.0000000;-0.0000000;-0.0000000;-0.0000000;-0.0000000;-0.0000000;-0.0000000;-0.0000000;-0.0000000;-0.0000000;0.0000001;-0.0000000;0.0000003;0.0000000;-0.0000000;-0.0000000;0.0000000;0.0000003;-0.0000000;-0.0000000;-0.0000000;0.0000003;0.0000006;-0.0000000;-0.0000000;0.0000001;0.0000013;-0.0000000;-0.0000000;0.0000006;-0.0000000;0.0000132;0.0000005;-0.0000000;-0.0000000…
0.0;4.3;3.4;0.003688717831;-0.0000000;-0.0000000;-0.0000000;-0.0000000;-0.0000000;-0.0000000;-0.0000000;-0.0000000;-0.0000000;-0.0000000;0.0000001;-0.0000000;0.0000002;0.0000000;-0.0000000;-0.0000000;0.0000000;0.0000002;-0.0000000;-0.0000000;-0.0000000;0.0000002;0.0000005;-0.0000000;-0.0000000;0.0000001;0.0000011;-0.0000000;-0.0000000;0.0000006;-0.0000000;0.0000117;0.0000004;-0.0000000;-0.0000000…
0.0;4.4;3.4;0.003275848116;-0.0000000;-0.0000000;-0.0000000;-0.0000000;-0.0000000;-0.0000000;-0.0000000;-0.0000000;-0.0000000;-0.0000000;0.0000001;-0.0000000;0.0000002;-0.0000000;-0.0000000;-0.0000000;0.0000000;0.0000002;-0.0000000;-0.0000000;-0.0000000;0.0000002;0.0000005;-0.0000000;-0.0000000;0.0000001;0.0000010;-0.0000000;-0.0000000;0.0000005;-0.0000000;0.0000103;0.0000003;-0.0000000;-0.000000…
0.0;4.5;3.4;0.002896184150;-0.0000000;-0.0000000;-0.0000000;-0.0000000;-0.0000000;-0.0000000;-0.0000000;-0.0000000;-0.0000000;-0.0000000;0.0000000;-0.0000000;0.0000002;-0.0000000;-0.0000000;-0.0000000;0.0000000;0.0000002;-0.0000000;-0.0000000;-0.0000000;0.0000001;0.0000004;-0.0000000;-0.0000000;0.0000001;0.0000008;-0.0000000;-0.0000000;0.0000004;-0.0000000;0.0000091;0.0000003;-0.0000000;-0.000000…
0.0;4.6;3.4;0.002549025640;-0.0000000;-0.0000000;-0.0000000;-0.0000000;-0.0000000;-0.0000000;-0.0000000;-0.0000000;-0.0000000;-0.0000000;0.0000000;-0.0000000;0.0000002;-0.0000000;-0.0000000;-0.0000000;0.0000000;0.0000002;-0.0000000;-0.0000000;-0.0000000;0.0000001;0.0000004;-0.0000000;-0.0000000;0.0000001;0.0000007;-0.0000000;-0.0000000;0.0000004;-0.0000000;0.0000080;0.0000003;-0.0000000;-0.000000…
0.0;4.7;3.4;0.002233390735;-0.0000000;-0.0000000;-0.0000000;-0.0000000;-0.0000000;-0.0000000;-0.0000000;-0.0000000;-0.0000000;-0.0000000;0.0000000;-0.0000000;0.0000001;-0.0000000;-0.0000000;-0.0000000;0.0000000;0.0000002;-0.0000000;-0.0000000;-0.0000000;0.0000001;0.0000003;-0.0000000;-0.0000000;0.0000001;0.0000006;-0.0000000;-0.0000000;0.0000003;-0.0000000;0.0000070;0.0000002;-0.0000000;-0.000000…
0.0;4.8;3.4;0.001948046326;-0.0000000;-0.0000000;-0.0000000;-0.0000000;-0.0000000;-0.0000000;-0.0000000;-0.0000000;-0.0000000;-0.0000000;0.0000000;-0.0000000;0.0000001;-0.0000000;-0.0000000;-0.0000000;0.0000000;0.0000002;-0.0000000;-0.0000000;-0.0000000;0.0000001;0.0000003;-0.0000000;-0.0000000;0.0000001;0.0000006;-0.0000000;-0.0000000;0.0000003;-0.0000000;0.0000061;0.0000002;-0.0000000;-0.000000…
0.0;4.9;3.4;0.001691543777;-0.0000000;-0.0000000;-0.0000000;-0.0000000;-0.0000000;-0.0000000;-0.0000000;-0.0000000;-0.0000000;-0.0000000;0.0000000;-0.0000000;0.0000001;-0.0000000;-0.0000000;-0.0000000;0.0000000;0.0000002;-0.0000000;-0.0000000;-0.0000000;0.0000001;0.0000003;-0.0000000;-0.0000000;0.0000001;0.0000005;-0.0000000;-0.0000000;0.0000002;-0.0000000;0.0000053;0.0000002;-0.0000000;-0.000000…
0.0;5.0;3.4;0.001462259307;-0.0000000;-0.0000000;-0.0000000;-0.0000000;-0.0000000;-0.0000000;-0.0000000;-0.0000000;-0.0000000;-0.0000000;0.0000000;-0.0000000;0.0000001;-0.0000000;-0.0000000;-0.0000000;0.0000000;0.0000002;-0.0000000;-0.0000000;-0.0000000;0.0000000;0.0000002;-0.0000000;-0.0000000;0.0000001;0.0000004;-0.0000000;-0.0000000;0.0000002;-0.0000000;0.0000045;0.0000001;-0.0000000;-0.000000…
0.0;5.1;3.4;0.001258437367;-0.0000000;-0.0000000;-0.0000000;-0.0000000;-0.0000000;-0.0000000;-0.0000000;-0.0000000;-0.0000000;-0.0000000;0.0000000;-0.0000000;0.0000000;-0.0000000;-0.0000000;-0.0000000;0.0000000;0.0000001;-0.0000000;-0.0000000;-0.0000000;0.0000000;0.0000002;-0.0000000;-0.0000000;0.0000001;0.0000004;-0.0000000;-0.0000000;0.0000001;-0.0000000;0.0000039;0.0000001;-0.0000000;-0.000000…
0.0;5.2;3.4;0.001078234881;-0.0000000;-0.0000000;-0.0000000;-0.0000000;-0.0000000;-0.0000000;-0.0000000;-0.0000000;-0.0000000;-0.0000000;0.0000000;-0.0000000;0.0000000;-0.0000000;-0.0000000;-0.0000000;0.0000000;0.0000001;-0.0000000;-0.0000000;-0.0000000;0.0000000;0.0000002;-0.0000000;-0.0000000;0.0000001;0.0000003;-0.0000000;-0.0000000;0.0000001;-0.0000000;0.0000033;0.0000001;-0.0000000;-0.000000…
0.0;5.3;3.4;0.000919764176;-0.0000000;-0.0000000;-0.0000000;-0.0000000;-0.0000000;-0.0000000;-0.0000000;-0.0000000;-0.0000000;-0.0000000;-0.0000000;-0.0000000;0.0000000;-0.0000000;-0.0000000;-0.0000000;0.0000000;0.0000001;-0.0000000;-0.0000000;-0.0000000;0.0000000;0.0000001;-0.0000000;-0.0000000;0.0000000;0.0000003;-0.0000000;-0.0000000;0.0000001;-0.0000000;0.0000028;0.0000001;-0.0000000;-0.00000…
0.0;5.4;3.4;0.000781132656;-0.0000000;-0.0000000;-0.0000000;-0.0000000;-0.0000000;-0.0000000;-0.0000000;-0.0000000;-0.0000000;-0.0000000;-0.0000000;-0.0000000;0.0000000;-0.0000000;-0.0000000;-0.0000000;0.0000000;0.0000001;-0.0000000;-0.0000000;-0.0000000;0.0000000;0.0000001;-0.0000000;-0.0000000;0.0000000;0.0000002;-0.0000000;-0.0000000;0.0000001;-0.0000000;0.0000024;0.0000001;-0.0000000;-0.00000…
0.0;5.5;3.4;0.000660477752;-0.0000000;-0.0000000;-0.0000000;-0.0000000;-0.0000000;-0.0000000;-0.0000000;-0.0000000;-0.0000000;-0.0000000;-0.0000000;-0.0000000;0.0000000;-0.0000000;-0.0000000;-0.0000000;0.0000000;0.0000001;-0.0000000;-0.0000000;-0.0000000;0.0000000;0.0000001;-0.0000000;-0.0000000;0.0000000;0.0000002;-0.0000000;-0.0000000;0.0000001;-0.0000000;0.0000020;0.0000000;-0.0000000;-0.00000…
0.0;5.6;3.4;0.000555996219;-0.0000000;-0.0000000;-0.0000000;-0.0000000;-0.0000000;-0.0000000;-0.0000000;-0.0000000;-0.0000000;-0.0000000;-0.0000000;-0.0000000;0.0000000;-0.0000000;-0.0000000;-0.0000000;0.0000000;0.0000001;-0.0000000;-0.0000000;-0.0000000;0.0000000;0.0000001;-0.0000000;-0.0000000;0.0000000;0.0000002;-0.0000000;-0.0000000;0.0000000;-0.0000000;0.0000017;0.0000000;-0.0000000;-0.00000…
0.0;5.7;3.4;0.000465967370;-0.0000000;-0.0000000;-0.0000000;-0.0000000;-0.0000000;-0.0000000;-0.0000000;-0.0000000;-0.0000000;-0.0000000;-0.0000000;-0.0000000;0.0000000;-0.0000000;-0.0000000;-0.0000000;0.0000000;0.0000001;-0.0000000;-0.0000000;-0.0000000;-0.0000000;0.0000001;-0.0000000;-0.0000000;0.0000000;0.0000001;-0.0000000;-0.0000000;0.0000000;-0.0000000;0.0000014;0.0000000;-0.0000000;-0.0000…
0.0;5.8;3.4;0.000388770335;-0.0000000;-0.0000000;-0.0000000;-0.0000000;-0.0000000;-0.0000000;-0.0000000;-0.0000000;-0.0000000;-0.0000000;-0.0000000;-0.0000000;0.0000000;-0.0000000;-0.0000000;-0.0000000;0.0000000;0.0000001;-0.0000000;-0.0000000;-0.0000000;-0.0000000;0.0000001;-0.0000000;-0.0000000;0.0000000;0.0000001;-0.0000000;-0.0000000;0.0000000;-0.0000000;0.0000012;0.0000000;-0.0000000;-0.0000…
0.0;5.9;3.4;0.000322895748;-0.0000000;-0.0000000;-0.0000000;-0.0000000;-0.0000000;-0.0000000;-0.0000000;-0.0000000;-0.0000000;-0.0000000;-0.0000000;-0.0000000;-0.0000000;-0.0000000;-0.0000000;-0.0000000;0.0000000;0.0000001;-0.0000000;-0.0000000;-0.0000000;-0.0000000;0.0000000;-0.0000000;-0.0000000;0.0000000;0.0000001;-0.0000000;-0.0000000;0.0000000;-0.0000000;0.0000010;0.0000000;-0.0000000;-0.000…
0.0;6.0;3.4;0.000266952546;-0.0000000;-0.0000000;-0.0000000;-0.0000000;-0.0000000;-0.0000000;-0.0000000;-0.0000000;-0.0000000;-0.0000000;-0.0000000;-0.0000000;-0.0000000;-0.0000000;-0.0000000;-0.0000000;0.0000000;0.0000001;-0.0000000;-0.0000000;-0.0000000;-0.0000000;0.0000000;-0.0000000;-0.0000000;0.0000000;0.0000001;-0.0000000;-0.0000000;0.0000000;-0.0000000;0.0000008;0.0000000;-0.0000000;-0.000…
0.1;0.0;3.4;0.037655615835;-0.0000000;-0.0000000;-0.0000000;-0.0000000;-0.0000000;-0.0000000;-0.0000000;-0.0000000;-0.0000000;-0.0000000;-0.0000000;0.0000000;-0.0000000;0.0000005;-0.0000000;-0.0000000;-0.0000000;-0.0000000;-0.0000000;-0.0000000;0.0000009;-0.0000000;-0.0000000;0.0000000;-0.0000000;-0.0000000;0.0000204;-0.0000000;-0.0000000;-0.0000000;0.0000002;-0.0000016;0.0000308;-0.0000002;-0.00…
0.1;0.1;3.4;0.037507894570;-0.0000000;-0.0000000;-0.0000000;-0.0000000;-0.0000000;-0.0000000;-0.0000000;-0.0000000;-0.0000000;-0.0000000;-0.0000000;0.0000000;-0.0000000;0.0000005;-0.0000000;-0.0000000;-0.0000000;-0.0000000;-0.0000000;-0.0000000;0.0000009;0.0000000;-0.0000000;0.0000000;-0.0000000;-0.0000000;0.0000203;-0.0000000;-0.0000000;-0.0000000;0.0000002;-0.0000013;0.0000307;-0.0000002;-0.000…
0.1;0.2;3.4;0.037071516295;-0.0000000;-0.0000000;-0.0000000;-0.0000000;-0.0000000;-0.0000000;-0.0000000;-0.0000000;-0.0000000;-0.0000000;-0.0000000;0.0000000;-0.0000000;0.0000005;-0.0000000;-0.0000000;-0.0000000;-0.0000000;-0.0000000;-0.0000000;0.0000009;0.0000000;-0.0000000;0.0000000;-0.0000000;-0.0000000;0.0000202;-0.0000000;-0.0000000;-0.0000000;0.0000002;-0.0000002;0.0000304;-0.0000001;-0.000…
0.1;0.3;3.4;0.036366300419;-0.0000000;-0.0000000;-0.0000000;-0.0000000;-0.0000000;-0.0000000;-0.0000000;-0.0000000;-0.0000000;-0.0000000;-0.0000000;0.0000000;-0.0000000;0.0000005;-0.0000000;-0.0000000;-0.0000000;-0.0000000;-0.0000000;-0.0000000;0.0000009;0.0000000;-0.0000000;-0.0000000;-0.0000000;-0.0000000;0.0000200;-0.0000000;-0.0000000;-0.0000000;0.0000002;0.0000015;0.0000299;-0.0000001;-0.000…
0.1;0.4;3.4;0.035423549320;-0.0000000;-0.0000000;-0.0000000;-0.0000000;-0.0000000;-0.0000000;-0.0000000;-0.0000000;-0.0000000;-0.0000000;-0.0000000;0.0000000;-0.0000000;0.0000005;-0.0000000;-0.0000000;0.0000000;-0.0000000;-0.0000000;-0.0000000;0.0000009;0.0000000;-0.0000000;-0.0000000;-0.0000000;-0.0000000;0.0000197;-0.0000000;-0.0000000;-0.0000000;0.0000002;0.0000038;0.0000292;-0.0000001;-0.0000…
0.1;0.5;3.4;0.034283655682;-0.0000000;-0.0000000;-0.0000000;-0.0000000;-0.0000000;-0.0000000;-0.0000000;-0.0000000;-0.0000000;-0.0000000;-0.0000000;0.0000000;-0.0000000;0.0000004;-0.0000000;-0.0000000;0.0000000;-0.0000000;-0.0000000;-0.0000000;0.0000009;0.0000000;-0.0000000;-0.0000000;-0.0000000;-0.0000000;0.0000193;-0.0000000;-0.0000000;-0.0000000;0.0000002;0.0000068;0.0000283;-0.0000000;-0.0000…
0.1;0.6;3.4;0.032993124768;-0.0000000;-0.0000000;-0.0000000;-0.0000000;-0.0000000;-0.0000000;-0.0000000;-0.0000000;-0.0000000;-0.0000000;-0.0000000;0.0000000;-0.0000000;0.0000004;-0.0000000;-0.0000000;0.0000000;-0.0000000;-0.0000000;-0.0000000;0.0000008;0.0000001;-0.0000000;-0.0000000;-0.0000000;0.0000000;0.0000189;-0.0000000;-0.0000000;-0.0000000;0.0000002;0.0000101;0.0000273;0.0000000;-0.000000…
0.1;0.7;3.4;0.031601314720;-0.0000000;-0.0000000;-0.0000000;-0.0000000;-0.0000000;-0.0000000;-0.0000000;-0.0000000;-0.0000000;-0.0000000;-0.0000000;0.0000000;-0.0000000;0.0000004;-0.0000000;-0.0000000;0.0000000;-0.0000000;-0.0000000;-0.0000000;0.0000008;0.0000001;-0.0000000;-0.0000000;-0.0000000;0.0000000;0.0000185;-0.0000000;-0.0000000;-0.0000000;0.0000002;0.0000139;0.0000262;0.0000001;-0.000000…
0.1;0.8;3.4;0.030157202568;-0.0000000;-0.0000000;-0.0000000;-0.0000000;-0.0000000;-0.0000000;-0.0000000;-0.0000000;-0.0000000;-0.0000000;-0.0000000;0.0000000;-0.0000000;0.0000003;-0.0000000;-0.0000000;0.0000000;-0.0000000;-0.0000000;-0.0000000;0.0000008;0.0000001;-0.0000000;-0.0000000;-0.0000000;0.0000000;0.0000180;-0.0000000;-0.0000000;0.0000000;0.0000002;0.0000180;0.0000250;0.0000001;-0.0000000…
0.1;0.9;3.4;0.028706450451;-0.0000000;-0.0000000;-0.0000000;-0.0000000;-0.0000000;-0.0000000;-0.0000000;-0.0000000;-0.0000000;-0.0000000;-0.0000000;0.0000000;-0.0000000;0.0000003;-0.0000000;-0.0000000;0.0000001;0.0000000;0.0000000;-0.0000000;0.0000007;0.0000001;-0.0000000;-0.0000000;-0.0000000;0.0000000;0.0000174;-0.0000000;-0.0000000;0.0000000;0.0000002;0.0000222;0.0000237;0.0000002;-0.0000000;-…
0.1;1.0;3.4;0.027288985671;-0.0000000;-0.0000000;-0.0000000;-0.0000000;-0.0000000;-0.0000000;-0.0000000;-0.0000000;-0.0000000;-0.0000000;0.0000000;0.0000000;-0.0000000;0.0000002;-0.0000000;-0.0000000;0.0000001;0.0000000;0.0000000;0.0000000;0.0000007;0.0000001;-0.0000000;-0.0000000;-0.0000000;0.0000000;0.0000169;-0.0000000;-0.0000000;0.0000001;0.0000002;0.0000266;0.0000224;0.0000003;-0.0000000;-0.…
0.1;1.1;3.4;0.025937232662;-0.0000000;-0.0000000;-0.0000000;-0.0000000;-0.0000000;-0.0000000;-0.0000000;-0.0000000;-0.0000000;-0.0000000;0.0000000;0.0000000;-0.0000000;0.0000002;-0.0000000;-0.0000000;0.0000001;0.0000000;0.0000000;0.0000000;0.0000006;0.0000002;-0.0000000;-0.0000000;0.0000000;0.0000000;0.0000163;-0.0000000;-0.0000000;0.0000001;0.0000002;0.0000309;0.0000210;0.0000003;-0.0000000;-0.0…
0.1;1.2;3.4;0.024675057325;-0.0000000;-0.0000000;-0.0000000;-0.0000000;-0.0000000;-0.0000000;-0.0000000;-0.0000000;-0.0000000;-0.0000000;0.0000000;0.0000000;-0.0000000;0.0000002;-0.0000000;-0.0000000;0.0000001;0.0000001;0.0000000;0.0000000;0.0000006;0.0000002;0.0000000;-0.0000000;0.0000000;0.0000000;0.0000158;0.0000000;-0.0000000;0.0000001;0.0000002;0.0000351;0.0000196;0.0000004;-0.0000000;-0.000…
0.1;1.3;3.4;0.023517414809;-0.0000000;-0.0000000;-0.0000000;-0.0000000;-0.0000000;-0.0000000;-0.0000000;-0.0000000;-0.0000000;-0.0000000;0.0000000;0.0000000;-0.0000000;0.0000001;-0.0000000;-0.0000000;0.0000001;0.0000001;0.0000000;0.0000000;0.0000005;0.0000002;0.0000000;-0.0000000;0.0000000;0.0000000;0.0000152;0.0000000;-0.0000000;0.0000002;0.0000002;0.0000391;0.0000182;0.0000004;-0.0000000;-0.000…
0.1;1.4;3.4;0.022470636600;-0.0000000;-0.0000000;-0.0000000;-0.0000000;-0.0000000;-0.0000000;-0.0000000;-0.0000000;-0.0000000;-0.0000000;0.0000001;0.0000000;0.0000000;0.0000001;-0.0000000;-0.0000000;0.0000001;0.0000001;0.0000000;0.0000000;0.0000005;0.0000003;0.0000000;-0.0000000;0.0000000;0.0000000;0.0000146;0.0000000;-0.0000000;0.0000002;0.0000001;0.0000427;0.0000168;0.0000005;-0.0000000;-0.0000…
0.1;1.5;3.4;0.021533254080;-0.0000000;-0.0000000;-0.0000000;-0.0000000;-0.0000000;-0.0000000;-0.0000000;-0.0000000;-0.0000000;-0.0000000;0.0000001;0.0000000;0.0000000;0.0000001;-0.0000000;-0.0000000;0.0000001;0.0000001;0.0000000;0.0000000;0.0000005;0.0000003;0.0000001;-0.0000000;0.0000000;0.0000000;0.0000140;0.0000000;-0.0000000;0.0000003;0.0000001;0.0000460;0.0000154;0.0000005;-0.0000000;-0.0000…
0.1;1.6;3.4;0.020697232529;-0.0000000;-0.0000000;-0.0000000;-0.0000000;-0.0000000;-0.0000000;-0.0000000;-0.0000000;-0.0000000;-0.0000000;0.0000001;0.0000000;0.0000000;0.0000000;-0.0000000;-0.0000000;0.0000001;0.0000001;0.0000000;0.0000000;0.0000004;0.0000003;0.0000001;-0.0000000;0.0000000;0.0000000;0.0000134;0.0000000;-0.0000000;0.0000004;0.0000001;0.0000489;0.0000141;0.0000005;-0.0000000;-0.0000…
0.1;1.7;3.4;0.019949479348;-0.0000000;-0.0000000;-0.0000000;-0.0000000;-0.0000000;-0.0000000;-0.0000000;-0.0000000;-0.0000000;-0.0000000;0.0000001;0.0000000;0.0000001;0.0000000;-0.0000000;-0.0000000;0.0000001;0.0000001;0.0000000;0.0000000;0.0000004;0.0000004;0.0000001;-0.0000000;0.0000000;0.0000000;0.0000128;0.0000000;-0.0000000;0.0000004;0.0000001;0.0000513;0.0000128;0.0000006;-0.0000000;-0.0000…
0.1;1.8;3.4;0.019273490109;-0.0000000;-0.0000000;-0.0000000;-0.0000000;-0.0000000;-0.0000000;-0.0000000;-0.0000000;-0.0000000;-0.0000000;0.0000002;0.0000000;0.0000001;0.0000000;-0.0000000;-0.0000000;0.0000001;0.0000002;0.0000000;0.0000000;0.0000003;0.0000004;0.0000001;-0.0000000;0.0000000;0.0000000;0.0000122;0.0000000;-0.0000000;0.0000005;0.0000001;0.0000531;0.0000116;0.0000006;-0.0000000;-0.0000…
0.1;1.9;3.4;0.018651003477;-0.0000000;-0.0000000;-0.0000000;-0.0000000;-0.0000000;-0.0000000;-0.0000000;-0.0000000;-0.0000000;-0.0000000;0.0000002;0.0000000;0.0000001;-0.0000000;-0.0000000;-0.0000000;0.0000001;0.0000002;-0.0000000;0.0000000;0.0000003;0.0000005;0.0000002;-0.0000000;0.0000000;0.0000000;0.0000116;0.0000000;-0.0000000;0.0000005;0.0000001;0.0000544;0.0000105;0.0000006;-0.0000000;-0.00…
0.1;2.0;3.4;0.018063549646;-0.0000000;-0.0000000;-0.0000000;-0.0000000;-0.0000000;-0.0000000;-0.0000000;-0.0000000;-0.0000000;-0.0000000;0.0000002;0.0000000;0.0000001;-0.0000000;-0.0000000;-0.0000000;0.0000001;0.0000002;-0.0000000;0.0000000;0.0000002;0.0000005;0.0000002;-0.0000000;0.0000000;0.0000000;0.0000109;0.0000000;-0.0000000;0.0000006;0.0000001;0.0000552;0.0000094;0.0000006;-0.0000000;-0.00…
0.1;2.1;3.4;0.017493795866;-0.0000000;-0.0000000;-0.0000000;-0.0000000;-0.0000000;-0.0000000;-0.0000000;-0.0000000;-0.0000000;-0.0000000;0.0000002;0.0000000;0.0000002;-0.0000000;0.0000000;-0.0000000;0.0000001;0.0000002;-0.0000000;0.0000000;0.0000002;0.0000006;0.0000003;-0.0000000;0.0000000;0.0000000;0.0000103;0.0000000;-0.0000000;0.0000007;0.0000001;0.0000555;0.0000084;0.0000006;-0.0000000;-0.000…
0.1;2.2;3.4;0.016926616416;-0.0000000;-0.0000000;-0.0000000;-0.0000000;-0.0000000;-0.0000000;-0.0000000;-0.0000000;-0.0000000;-0.0000000;0.0000003;0.0000000;0.0000002;-0.0000000;0.0000000;-0.0000000;0.0000001;0.0000003;-0.0000000;0.0000000;0.0000002;0.0000006;0.0000003;-0.0000000;0.0000000;0.0000000;0.0000097;0.0000000;0.0000000;0.0000008;0.0000001;0.0000552;0.0000074;0.0000006;-0.0000000;-0.0000…
0.1;2.3;3.4;0.016349842027;-0.0000000;-0.0000000;-0.0000000;-0.0000000;-0.0000000;-0.0000000;-0.0000000;-0.0000000;-0.0000000;-0.0000000;0.0000003;-0.0000000;0.0000002;-0.0000000;0.0000000;-0.0000000;0.0000001;0.0000003;-0.0000000;0.0000000;0.0000001;0.0000007;0.0000004;-0.0000000;0.0000000;0.0000000;0.0000091;0.0000000;0.0000000;0.0000008;0.0000001;0.0000545;0.0000066;0.0000005;-0.0000000;-0.000…
0.1;2.4;3.4;0.015754673601;-0.0000000;-0.0000000;-0.0000000;-0.0000000;-0.0000000;-0.0000000;-0.0000000;-0.0000000;-0.0000000;-0.0000000;0.0000003;-0.0000000;0.0000003;-0.0000000;0.0000000;-0.0000000;0.0000001;0.0000003;-0.0000000;0.0000000;0.0000001;0.0000007;0.0000004;-0.0000000;0.0000000;0.0000000;0.0000084;0.0000000;0.0000000;0.0000009;0.0000001;0.0000534;0.0000058;0.0000005;-0.0000000;-0.000…
0.1;2.5;3.4;0.015135774749;-0.0000000;-0.0000000;-0.0000000;-0.0000000;-0.0000000;-0.0000000;-0.0000000;-0.0000000;-0.0000000;-0.0000000;0.0000003;-0.0000000;0.0000003;-0.0000000;0.0000000;-0.0000000;0.0000000;0.0000003;-0.0000000;0.0000000;0.0000001;0.0000007;0.0000005;-0.0000000;0.0000000;0.0000000;0.0000078;0.0000000;0.0000000;0.0000010;0.0000000;0.0000518;0.0000051;0.0000005;-0.0000000;-0.000…
0.1;2.6;3.4;0.014491083997;-0.0000000;-0.0000000;-0.0000000;-0.0000000;-0.0000000;-0.0000000;-0.0000000;-0.0000000;-0.0000000;-0.0000000;0.0000003;-0.0000000;0.0000003;-0.0000000;0.0000000;-0.0000000;0.0000000;0.0000003;-0.0000000;0.0000000;0.0000000;0.0000008;0.0000005;-0.0000000;0.0000000;0.0000001;0.0000072;0.0000000;0.0000000;0.0000011;0.0000000;0.0000500;0.0000044;0.0000004;-0.0000000;-0.000…
0.1;2.7;3.4;0.013821407853;-0.0000000;-0.0000000;-0.0000000;-0.0000000;-0.0000000;-0.0000000;-0.0000000;-0.0000000;-0.0000000;-0.0000000;0.0000003;-0.0000000;0.0000004;0.0000000;0.0000000;-0.0000000;0.0000000;0.0000003;-0.0000000;0.0000000;0.0000000;0.0000008;0.0000006;-0.0000000;0.0000000;0.0000001;0.0000066;0.0000000;0.0000000;0.0000011;0.0000000;0.0000478;0.0000039;0.0000004;-0.0000000;-0.0000…
0.1;2.8;3.4;0.013129867843;-0.0000000;-0.0000000;-0.0000000;-0.0000000;-0.0000000;-0.0000000;-0.0000000;-0.0000000;-0.0000000;-0.0000000;0.0000003;-0.0000000;0.0000004;0.0000000;0.0000000;-0.0000000;0.0000000;0.0000003;-0.0000000;0.0000000;0.0000000;0.0000008;0.0000006;-0.0000000;0.0000000;0.0000001;0.0000061;0.0000000;0.0000000;0.0000012;0.0000000;0.0000455;0.0000034;0.0000004;-0.0000000;-0.0000…
0.1;2.9;3.4;0.012421277387;-0.0000000;-0.0000000;-0.0000000;-0.0000000;-0.0000000;-0.0000000;-0.0000000;-0.0000000;-0.0000000;-0.0000000;0.0000003;-0.0000000;0.0000004;0.0000000;0.0000000;-0.0000000;0.0000000;0.0000003;-0.0000000;0.0000000;0.0000000;0.0000008;0.0000007;-0.0000000;0.0000000;0.0000001;0.0000055;0.0000000;0.0000000;0.0000012;0.0000000;0.0000430;0.0000029;0.0000003;-0.0000000;-0.0000…
0.1;3.0;3.4;0.011701518244;-0.0000000;-0.0000000;-0.0000000;-0.0000000;-0.0000000;-0.0000000;-0.0000000;-0.0000000;-0.0000000;-0.0000000;0.0000003;-0.0000000;0.0000004;0.0000000;0.0000000;-0.0000000;0.0000000;0.0000003;-0.0000000;0.0000000;-0.0000000;0.0000008;0.0000007;-0.0000000;0.0000000;0.0000001;0.0000050;0.0000000;0.0000000;0.0000012;0.0000000;0.0000404;0.0000025;0.0000003;-0.0000000;-0.000…
0.1;3.1;3.4;0.010976973120;-0.0000000;-0.0000000;-0.0000000;-0.0000000;-0.0000000;-0.0000000;-0.0000000;-0.0000000;-0.0000000;-0.0000000;0.0000003;-0.0000000;0.0000005;0.0000000;0.0000000;-0.0000000;0.0000000;0.0000003;-0.0000000;0.0000000;-0.0000000;0.0000007;0.0000007;-0.0000000;0.0000000;0.0000001;0.0000046;0.0000000;0.0000000;0.0000012;0.0000000;0.0000377;0.0000022;0.0000003;-0.0000000;-0.000…
0.1;3.2;3.4;0.010254053500;-0.0000000;-0.0000000;-0.0000000;-0.0000000;-0.0000000;-0.0000000;-0.0000000;-0.0000000;-0.0000000;-0.0000000;0.0000003;-0.0000000;0.0000005;0.0000000;0.0000000;-0.0000000;0.0000000;0.0000003;-0.0000000;0.0000000;-0.0000000;0.0000007;0.0000007;-0.0000000;0.0000000;0.0000001;0.0000041;0.0000000;0.0000000;0.0000012;0.0000000;0.0000350;0.0000019;0.0000002;-0.0000000;-0.000…
0.1;3.3;3.4;0.009538842879;-0.0000000;-0.0000000;-0.0000000;-0.0000000;-0.0000000;-0.0000000;-0.0000000;-0.0000000;-0.0000000;-0.0000000;0.0000003;-0.0000000;0.0000005;0.0000000;0.0000000;-0.0000000;0.0000000;0.0000003;-0.0000000;0.0000000;-0.0000000;0.0000007;0.0000008;-0.0000000;0.0000000;0.0000001;0.0000037;0.0000000;0.0000000;0.0000012;0.0000000;0.0000324;0.0000017;0.0000002;-0.0000000;-0.000…
0.1;3.4;3.4;0.008836858089;-0.0000000;-0.0000000;-0.0000000;-0.0000000;-0.0000000;-0.0000000;-0.0000000;-0.0000000;-0.0000000;-0.0000000;0.0000002;-0.0000000;0.0000005;0.0000000;0.0000000;-0.0000000;0.0000000;0.0000003;-0.0000000;0.0000000;-0.0000000;0.0000006;0.0000008;-0.0000000;0.0000000;0.0000001;0.0000033;0.0000000;0.0000000;0.0000012;0.0000000;0.0000298;0.0000014;0.0000002;-0.0000000;-0.000…
0.1;3.5;3.4;0.008152917517;-0.0000000;-0.0000000;-0.0000000;-0.0000000;-0.0000000;-0.0000000;-0.0000000;-0.0000000;-0.0000000;-0.0000000;0.0000002;-0.0000000;0.0000004;0.0000000;0.0000000;-0.0000000;0.0000000;0.0000003;-0.0000000;0.0000000;-0.0000000;0.0000006;0.0000008;-0.0000000;0.0000000;0.0000001;0.0000029;0.0000000;0.0000000;0.0000012;0.0000000;0.0000273;0.0000013;0.0000002;-0.0000000;-0.000…
0.1;3.6;3.4;0.007491095790;-0.0000000;-0.0000000;-0.0000000;-0.0000000;-0.0000000;-0.0000000;-0.0000000;-0.0000000;-0.0000000;-0.0000000;0.0000002;-0.0000000;0.0000004;0.0000000;0.0000000;-0.0000000;0.0000000;0.0000003;-0.0000000;0.0000000;-0.0000000;0.0000006;0.0000008;-0.0000000;0.0000000;0.0000001;0.0000026;0.0000000;0.0000000;0.0000011;0.0000000;0.0000249;0.0000011;0.0000001;-0.0000000;-0.000…
0.1;3.7;3.4;0.006854740320;-0.0000000;-0.0000000;-0.0000000;-0.0000000;-0.0000000;-0.0000000;-0.0000000;-0.0000000;-0.0000000;-0.0000000;0.0000002;-0.0000000;0.0000004;0.0000000;0.0000000;-0.0000000;0.0000000;0.0000003;-0.0000000;0.0000000;-0.0000000;0.0000005;0.0000007;-0.0000000;0.0000000;0.0000001;0.0000023;0.0000000;0.0000000;0.0000010;0.0000000;0.0000226;0.0000009;0.0000001;-0.0000000;-0.000…
0.1;3.8;3.4;0.006246525257;-0.0000000;-0.0000000;-0.0000000;-0.0000000;-0.0000000;-0.0000000;-0.0000000;-0.0000000;-0.0000000;-0.0000000;0.0000002;-0.0000000;0.0000004;0.0000000;0.0000000;-0.0000000;0.0000000;0.0000003;-0.0000000;0.0000000;-0.0000000;0.0000004;0.0000007;-0.0000000;0.0000000;0.0000001;0.0000021;0.0000000;0.0000000;0.0000010;0.0000000;0.0000204;0.0000008;0.0000001;-0.0000000;-0.000…
0.1;3.9;3.4;0.005668521899;-0.0000000;-0.0000000;-0.0000000;-0.0000000;-0.0000000;-0.0000000;-0.0000000;-0.0000000;-0.0000000;-0.0000000;0.0000001;-0.0000000;0.0000004;0.0000000;0.0000000;-0.0000000;0.0000000;0.0000003;-0.0000000;0.0000000;-0.0000000;0.0000004;0.0000007;-0.0000000;0.0000000;0.0000001;0.0000018;-0.0000000;0.0000000;0.0000009;0.0000000;0.0000184;0.0000007;0.0000001;-0.0000000;-0.00…
0.1;4.0;3.4;0.005122270018;-0.0000000;-0.0000000;-0.0000000;-0.0000000;-0.0000000;-0.0000000;-0.0000000;-0.0000000;-0.0000000;-0.0000000;0.0000001;-0.0000000;0.0000003;0.0000000;0.0000000;-0.0000000;0.0000000;0.0000003;-0.0000000;0.0000000;-0.0000000;0.0000003;0.0000006;-0.0000000;0.0000000;0.0000001;0.0000016;-0.0000000;0.0000000;0.0000008;0.0000000;0.0000165;0.0000006;0.0000001;-0.0000000;-0.00…
0.1;4.1;3.4;0.004608840538;-0.0000000;-0.0000000;-0.0000000;-0.0000000;-0.0000000;-0.0000000;-0.0000000;-0.0000000;-0.0000000;-0.0000000;0.0000001;-0.0000000;0.0000003;0.0000000;0.0000000;-0.0000000;0.0000000;0.0000003;-0.0000000;0.0000000;-0.0000000;0.0000003;0.0000006;-0.0000000;0.0000000;0.0000001;0.0000014;-0.0000000;0.0000000;0.0000007;0.0000000;0.0000148;0.0000005;0.0000001;-0.0000000;-0.00…
0.1;4.2;3.4;0.004128885590;-0.0000000;-0.0000000;-0.0000000;-0.0000000;-0.0000000;-0.0000000;-0.0000000;-0.0000000;-0.0000000;-0.0000000;0.0000001;-0.0000000;0.0000003;0.0000000;0.0000000;-0.0000000;0.0000000;0.0000003;-0.0000000;0.0000000;-0.0000000;0.0000003;0.0000006;-0.0000000;0.0000000;0.0000001;0.0000013;-0.0000000;0.0000000;0.0000006;0.0000000;0.0000132;0.0000005;0.0000001;-0.0000000;-0.00…
0.1;4.3;3.4;0.003682676241;-0.0000000;-0.0000000;-0.0000000;-0.0000000;-0.0000000;-0.0000000;-0.0000000;-0.0000000;-0.0000000;-0.0000000;0.0000001;-0.0000000;0.0000002;0.0000000;0.0000000;-0.0000000;0.0000000;0.0000002;-0.0000000;0.0000000;-0.0000000;0.0000002;0.0000005;-0.0000000;0.0000000;0.0000001;0.0000011;-0.0000000;0.0000000;0.0000006;0.0000000;0.0000117;0.0000004;0.0000000;-0.0000000;-0.00…
0.1;4.4;3.4;0.003270131000;-0.0000000;-0.0000000;-0.0000000;-0.0000000;-0.0000000;-0.0000000;-0.0000000;-0.0000000;-0.0000000;-0.0000000;0.0000001;-0.0000000;0.0000002;-0.0000000;0.0000000;-0.0000000;0.0000000;0.0000002;0.0000000;0.0000000;-0.0000000;0.0000002;0.0000005;-0.0000000;0.0000000;0.0000001;0.0000010;-0.0000000;0.0000000;0.0000005;0.0000000;0.0000103;0.0000003;0.0000000;-0.0000000;-0.00…
0.1;4.5;3.4;0.002890839455;-0.0000000;-0.0000000;-0.0000000;-0.0000000;-0.0000000;-0.0000000;-0.0000000;-0.0000000;-0.0000000;-0.0000000;0.0000000;-0.0000000;0.0000002;-0.0000000;0.0000000;-0.0000000;0.0000000;0.0000002;0.0000000;0.0000000;-0.0000000;0.0000001;0.0000004;-0.0000000;0.0000000;0.0000001;0.0000008;-0.0000000;0.0000000;0.0000004;0.0000000;0.0000091;0.0000003;0.0000000;-0.0000000;-0.00…
0.1;4.6;3.4;0.002544085326;-0.0000000;-0.0000000;-0.0000000;-0.0000000;-0.0000000;-0.0000000;-0.0000000;-0.0000000;-0.0000000;-0.0000000;0.0000000;-0.0000000;0.0000002;-0.0000000;0.0000000;-0.0000000;0.0000000;0.0000002;0.0000000;0.0000000;-0.0000000;0.0000001;0.0000004;-0.0000000;0.0000000;0.0000001;0.0000007;-0.0000000;0.0000000;0.0000004;0.0000000;0.0000080;0.0000002;0.0000000;-0.0000000;-0.00…
0.1;4.7;3.4;0.002228872311;-0.0000000;-0.0000000;-0.0000000;-0.0000000;-0.0000000;-0.0000000;-0.0000000;-0.0000000;-0.0000000;-0.0000000;0.0000000;-0.0000000;0.0000001;-0.0000000;0.0000000;-0.0000000;0.0000000;0.0000002;0.0000000;0.0000000;-0.0000000;0.0000001;0.0000003;-0.0000000;0.0000000;0.0000001;0.0000006;-0.0000000;0.0000000;0.0000003;-0.0000000;0.0000070;0.0000002;0.0000000;-0.0000000;-0.0…
0.1;4.8;3.4;0.001943954704;-0.0000000;-0.0000000;-0.0000000;-0.0000000;-0.0000000;-0.0000000;-0.0000000;-0.0000000;-0.0000000;-0.0000000;0.0000000;-0.0000000;0.0000001;-0.0000000;0.0000000;-0.0000000;0.0000000;0.0000002;0.0000000;0.0000000;-0.0000000;0.0000001;0.0000003;-0.0000000;0.0000000;0.0000001;0.0000006;-0.0000000;0.0000000;0.0000003;-0.0000000;0.0000061;0.0000002;0.0000000;-0.0000000;-0.0…
0.1;4.9;3.4;0.001687873293;-0.0000000;-0.0000000;-0.0000000;-0.0000000;-0.0000000;-0.0000000;-0.0000000;-0.0000000;-0.0000000;-0.0000000;0.0000000;-0.0000000;0.0000001;-0.0000000;0.0000000;-0.0000000;0.0000000;0.0000002;0.0000000;0.0000000;-0.0000000;0.0000001;0.0000003;-0.0000000;0.0000000;0.0000001;0.0000005;-0.0000000;0.0000000;0.0000002;-0.0000000;0.0000053;0.0000001;0.0000000;-0.0000000;-0.0…
0.1;5.0;3.4;0.001458995784;-0.0000000;-0.0000000;-0.0000000;-0.0000000;-0.0000000;-0.0000000;-0.0000000;-0.0000000;-0.0000000;-0.0000000;0.0000000;-0.0000000;0.0000001;-0.0000000;0.0000000;-0.0000000;0.0000000;0.0000002;0.0000000;0.0000000;-0.0000000;0.0000000;0.0000002;0.0000000;-0.0000000;0.0000001;0.0000004;-0.0000000;0.0000000;0.0000002;-0.0000000;0.0000045;0.0000001;0.0000000;-0.0000000;-0.0…
0.1;5.1;3.4;0.001255560113;-0.0000000;-0.0000000;-0.0000000;-0.0000000;-0.0000000;-0.0000000;-0.0000000;-0.0000000;-0.0000000;-0.0000000;0.0000000;-0.0000000;0.0000000;-0.0000000;0.0000000;-0.0000000;0.0000000;0.0000001;0.0000000;-0.0000000;-0.0000000;0.0000000;0.0000002;0.0000000;-0.0000000;0.0000001;0.0000004;-0.0000000;-0.0000000;0.0000001;-0.0000000;0.0000039;0.0000001;0.0000000;-0.0000000;-0…
0.1;5.2;3.4;0.001075718537;-0.0000000;-0.0000000;-0.0000000;-0.0000000;-0.0000000;-0.0000000;-0.0000000;-0.0000000;-0.0000000;-0.0000000;0.0000000;-0.0000000;0.0000000;-0.0000000;0.0000000;-0.0000000;0.0000000;0.0000001;0.0000000;-0.0000000;-0.0000000;0.0000000;0.0000002;0.0000000;-0.0000000;0.0000001;0.0000003;-0.0000000;-0.0000000;0.0000001;-0.0000000;0.0000033;0.0000001;0.0000000;-0.0000000;-0…
0.1;5.3;3.4;0.000917580365;-0.0000000;-0.0000000;-0.0000000;-0.0000000;-0.0000000;-0.0000000;-0.0000000;-0.0000000;-0.0000000;-0.0000000;-0.0000000;-0.0000000;0.0000000;-0.0000000;0.0000000;-0.0000000;0.0000000;0.0000001;0.0000000;-0.0000000;-0.0000000;0.0000000;0.0000001;0.0000000;-0.0000000;0.0000000;0.0000003;-0.0000000;-0.0000000;0.0000001;-0.0000000;0.0000028;0.0000001;0.0000000;-0.0000000;-…
0.1;5.4;3.4;0.000779251397;-0.0000000;-0.0000000;-0.0000000;-0.0000000;-0.0000000;-0.0000000;-0.0000000;-0.0000000;-0.0000000;-0.0000000;-0.0000000;-0.0000000;0.0000000;-0.0000000;0.0000000;-0.0000000;0.0000000;0.0000001;0.0000000;-0.0000000;-0.0000000;0.0000000;0.0000001;0.0000000;-0.0000000;0.0000000;0.0000002;-0.0000000;-0.0000000;0.0000001;-0.0000000;0.0000024;0.0000001;0.0000000;-0.0000000;-…
0.1;5.5;3.4;0.000658868626;-0.0000000;-0.0000000;-0.0000000;-0.0000000;-0.0000000;-0.0000000;-0.0000000;-0.0000000;-0.0000000;-0.0000000;-0.0000000;-0.0000000;0.0000000;-0.0000000;0.0000000;-0.0000000;0.0000000;0.0000001;0.0000000;-0.0000000;-0.0000000;0.0000000;0.0000001;0.0000000;-0.0000000;0.0000000;0.0000002;-0.0000000;-0.0000000;0.0000001;-0.0000000;0.0000020;0.0000000;0.0000000;-0.0000000;-…
0.1;5.6;3.4;0.000554629300;-0.0000000;-0.0000000;-0.0000000;-0.0000000;-0.0000000;-0.0000000;-0.0000000;-0.0000000;-0.0000000;-0.0000000;-0.0000000;-0.0000000;0.0000000;-0.0000000;0.0000000;-0.0000000;0.0000000;0.0000001;-0.0000000;-0.0000000;-0.0000000;0.0000000;0.0000001;0.0000000;-0.0000000;0.0000000;0.0000002;-0.0000000;-0.0000000;0.0000000;-0.0000000;0.0000017;0.0000000;0.0000000;-0.0000000;…
0.1;5.7;3.4;0.000464813926;-0.0000000;-0.0000000;-0.0000000;-0.0000000;-0.0000000;-0.0000000;-0.0000000;-0.0000000;-0.0000000;-0.0000000;-0.0000000;-0.0000000;0.0000000;-0.0000000;0.0000000;-0.0000000;0.0000000;0.0000001;-0.0000000;-0.0000000;-0.0000000;-0.0000000;0.0000001;0.0000000;-0.0000000;0.0000000;0.0000001;-0.0000000;-0.0000000;0.0000000;-0.0000000;0.0000014;0.0000000;0.0000000;-0.0000000…
0.1;5.8;3.4;0.000387803331;-0.0000000;-0.0000000;-0.0000000;-0.0000000;-0.0000000;-0.0000000;-0.0000000;-0.0000000;-0.0000000;-0.0000000;-0.0000000;-0.0000000;0.0000000;-0.0000000;0.0000000;-0.0000000;0.0000000;0.0000001;-0.0000000;-0.0000000;-0.0000000;-0.0000000;0.0000001;0.0000000;-0.0000000;0.0000000;0.0000001;-0.0000000;-0.0000000;0.0000000;-0.0000000;0.0000012;0.0000000;0.0000000;-0.0000000…
0.1;5.9;3.4;0.000322090185;-0.0000000;-0.0000000;-0.0000000;-0.0000000;-0.0000000;-0.0000000;-0.0000000;-0.0000000;-0.0000000;-0.0000000;-0.0000000;-0.0000000;-0.0000000;-0.0000000;-0.0000000;-0.0000000;0.0000000;0.0000001;-0.0000000;-0.0000000;-0.0000000;-0.0000000;0.0000000;0.0000000;-0.0000000;0.0000000;0.0000001;-0.0000000;-0.0000000;0.0000000;-0.0000000;0.0000010;0.0000000;0.0000000;-0.00000…
0.1;6.0;3.4;0.000266285640;-0.0000000;-0.0000000;-0.0000000;-0.0000000;-0.0000000;-0.0000000;-0.0000000;-0.0000000;-0.0000000;-0.0000000;-0.0000000;-0.0000000;-0.0000000;-0.0000000;-0.0000000;-0.0000000;0.0000000;0.0000001;-0.0000000;-0.0000000;-0.0000000;-0.0000000;0.0000000;0.0000000;-0.0000000;0.0000000;0.0000001;-0.0000000;-0.0000000;0.0000000;-0.0000000;0.0000008;0.0000000;0.0000000;-0.00000…
0.2;0.0;3.4;0.037275011515;-0.0000000;-0.0000000;-0.0000000;-0.0000000;-0.0000000;-0.0000000;-0.0000000;-0.0000000;-0.0000000;-0.0000000;-0.0000000;0.0000000;-0.0000000;0.0000005;-0.0000000;-0.0000000;-0.0000000;-0.0000000;-0.0000000;-0.0000000;0.0000009;-0.0000000;-0.0000000;0.0000000;-0.0000000;-0.0000000;0.0000203;-0.0000000;-0.0000000;-0.0000000;0.0000010;-0.0000016;0.0000290;-0.0000002;-0.00…
0.2;0.1;3.4;0.037130206710;-0.0000000;-0.0000000;-0.0000000;-0.0000000;-0.0000000;-0.0000000;-0.0000000;-0.0000000;-0.0000000;-0.0000000;-0.0000000;0.0000000;-0.0000000;0.0000005;-0.0000000;-0.0000000;-0.0000000;-0.0000000;-0.0000000;-0.0000000;0.0000009;0.0000000;-0.0000000;0.0000000;-0.0000000;-0.0000000;0.0000203;-0.0000000;-0.0000000;-0.0000000;0.0000010;-0.0000013;0.0000289;-0.0000002;-0.000…
0.2;0.2;3.4;0.036702449859;-0.0000000;-0.0000000;-0.0000000;-0.0000000;-0.0000000;-0.0000000;-0.0000000;-0.0000000;-0.0000000;-0.0000000;-0.0000000;0.0000000;-0.0000000;0.0000005;-0.0000000;-0.0000000;-0.0000000;-0.0000000;-0.0000000;-0.0000000;0.0000009;0.0000000;-0.0000000;0.0000000;-0.0000000;-0.0000000;0.0000201;-0.0000000;-0.0000000;-0.0000000;0.0000010;-0.0000002;0.0000286;-0.0000001;-0.000…
0.2;0.3;3.4;0.036011186786;-0.0000000;-0.0000000;-0.0000000;-0.0000000;-0.0000000;-0.0000000;-0.0000000;-0.0000000;-0.0000000;-0.0000000;-0.0000000;0.0000000;-0.0000000;0.0000005;-0.0000000;-0.0000000;-0.0000000;-0.0000000;-0.0000000;-0.0000000;0.0000009;0.0000000;-0.0000000;0.0000000;-0.0000000;-0.0000000;0.0000199;-0.0000000;-0.0000000;-0.0000000;0.0000010;0.0000015;0.0000282;-0.0000000;-0.0000…
0.2;0.4;3.4;0.035087130233;-0.0000000;-0.0000000;-0.0000000;-0.0000000;-0.0000000;-0.0000000;-0.0000000;-0.0000000;-0.0000000;-0.0000000;-0.0000000;0.0000000;-0.0000000;0.0000005;-0.0000000;-0.0000000;0.0000000;-0.0000000;-0.0000000;0.0000000;0.0000009;0.0000000;-0.0000000;0.0000000;-0.0000000;-0.0000000;0.0000196;-0.0000000;-0.0000000;-0.0000000;0.0000010;0.0000038;0.0000275;0.0000001;-0.0000000…
0.2;0.5;3.4;0.033969912336;-0.0000000;-0.0000000;-0.0000000;-0.0000000;-0.0000000;-0.0000000;-0.0000000;-0.0000000;-0.0000000;-0.0000000;-0.0000000;0.0000000;-0.0000000;0.0000004;-0.0000000;-0.0000000;0.0000000;-0.0000000;0.0000000;0.0000000;0.0000009;0.0000000;-0.0000000;0.0000000;0.0000000;-0.0000000;0.0000193;-0.0000000;-0.0000000;-0.0000000;0.0000010;0.0000068;0.0000267;0.0000002;-0.0000000;-…
0.2;0.6;3.4;0.032705162120;-0.0000000;-0.0000000;-0.0000000;-0.0000000;-0.0000000;-0.0000000;-0.0000000;-0.0000000;-0.0000000;-0.0000000;-0.0000000;0.0000000;-0.0000000;0.0000004;-0.0000000;-0.0000000;0.0000000;-0.0000000;0.0000000;0.0000000;0.0000008;0.0000001;-0.0000000;0.0000000;0.0000000;0.0000000;0.0000189;-0.0000000;-0.0000000;-0.0000000;0.0000010;0.0000101;0.0000258;0.0000004;-0.0000000;-0…
0.2;0.7;3.4;0.031341304868;-0.0000000;-0.0000000;-0.0000000;-0.0000000;-0.0000000;-0.0000000;-0.0000000;-0.0000000;-0.0000000;-0.0000000;-0.0000000;0.0000000;-0.0000000;0.0000004;-0.0000000;-0.0000000;0.0000000;-0.0000000;0.0000000;0.0000000;0.0000008;0.0000001;-0.0000000;0.0000000;0.0000000;0.0000000;0.0000184;-0.0000000;-0.0000000;-0.0000000;0.0000009;0.0000139;0.0000247;0.0000006;-0.0000000;-0…
0.2;0.8;3.4;0.029926384925;-0.0000000;-0.0000000;-0.0000000;-0.0000000;-0.0000000;-0.0000000;-0.0000000;-0.0000000;-0.0000000;-0.0000000;-0.0000000;0.0000000;-0.0000000;0.0000003;-0.0000000;-0.0000000;0.0000000;0.0000000;0.0000000;0.0000000;0.0000008;0.0000001;-0.0000000;0.0000000;0.0000000;0.0000000;0.0000179;0.0000000;-0.0000000;0.0000000;0.0000009;0.0000180;0.0000236;0.0000009;-0.0000000;-0.00…
0.2;0.9;3.4;0.028505181388;-0.0000000;-0.0000000;-0.0000000;-0.0000000;-0.0000000;-0.0000000;-0.0000000;-0.0000000;-0.0000000;-0.0000000;-0.0000000;0.0000000;-0.0000000;0.0000003;-0.0000000;-0.0000000;0.0000001;0.0000000;0.0000000;0.0000000;0.0000007;0.0000001;-0.0000000;0.0000000;0.0000000;0.0000000;0.0000174;0.0000000;-0.0000000;0.0000000;0.0000009;0.0000223;0.0000224;0.0000011;-0.0000000;-0.00…
0.2;1.0;3.4;0.027116826868;-0.0000000;-0.0000000;-0.0000000;-0.0000000;-0.0000000;-0.0000000;-0.0000000;-0.0000000;-0.0000000;-0.0000000;0.0000000;0.0000000;-0.0000000;0.0000002;0.0000000;-0.0000000;0.0000001;0.0000000;0.0000000;0.0000000;0.0000007;0.0000001;-0.0000000;0.0000000;0.0000000;0.0000000;0.0000169;0.0000000;-0.0000000;0.0000001;0.0000009;0.0000266;0.0000211;0.0000013;-0.0000000;-0.0000…
0.2;1.1;3.4;0.025793065764;-0.0000000;-0.0000000;-0.0000000;-0.0000000;-0.0000000;-0.0000000;-0.0000000;-0.0000000;-0.0000000;-0.0000000;0.0000000;0.0000000;-0.0000000;0.0000002;0.0000000;-0.0000000;0.0000001;0.0000000;0.0000000;0.0000000;0.0000006;0.0000002;-0.0000000;-0.0000000;0.0000000;0.0000000;0.0000163;0.0000000;-0.0000000;0.0000001;0.0000008;0.0000309;0.0000198;0.0000015;-0.0000000;-0.000…
0.2;1.2;3.4;0.024557212639;-0.0000000;-0.0000000;-0.0000000;-0.0000000;-0.0000000;-0.0000000;-0.0000000;-0.0000000;-0.0000000;-0.0000000;0.0000000;0.0000000;-0.0000000;0.0000002;0.0000000;-0.0000000;0.0000001;0.0000001;0.0000000;0.0000000;0.0000006;0.0000002;0.0000000;-0.0000000;0.0000000;0.0000000;0.0000157;0.0000000;-0.0000000;0.0000001;0.0000008;0.0000351;0.0000185;0.0000017;-0.0000000;-0.0000…
0.2;1.3;3.4;0.023423803198;-0.0000000;-0.0000000;-0.0000000;-0.0000000;-0.0000000;-0.0000000;-0.0000000;-0.0000000;-0.0000000;-0.0000000;0.0000000;0.0000000;-0.0000000;0.0000001;0.0000000;-0.0000000;0.0000001;0.0000001;0.0000000;0.0000000;0.0000005;0.0000002;0.0000000;-0.0000000;0.0000000;0.0000000;0.0000152;0.0000000;-0.0000000;0.0000002;0.0000007;0.0000391;0.0000172;0.0000019;-0.0000000;-0.0000…
0.2;1.4;3.4;0.022398876040;-0.0000000;-0.0000000;-0.0000000;-0.0000000;-0.0000000;-0.0000000;-0.0000000;-0.0000000;-0.0000000;-0.0000000;0.0000001;0.0000000;0.0000000;0.0000001;0.0000000;-0.0000000;0.0000001;0.0000001;0.0000000;0.0000000;0.0000005;0.0000003;0.0000000;-0.0000000;0.0000000;0.0000000;0.0000146;0.0000000;-0.0000000;0.0000002;0.0000007;0.0000428;0.0000159;0.0000021;-0.0000000;-0.00000…
0.2;1.5;3.4;0.021480784972;-0.0000000;-0.0000000;-0.0000000;-0.0000000;-0.0000000;-0.0000000;-0.0000000;-0.0000000;-0.0000000;-0.0000000;0.0000001;0.0000000;0.0000000;0.0000001;0.0000000;-0.0000000;0.0000001;0.0000001;0.0000000;0.0000000;0.0000004;0.0000003;0.0000001;-0.0000000;0.0000000;0.0000000;0.0000140;0.0000000;-0.0000000;0.0000003;0.0000007;0.0000461;0.0000146;0.0000022;-0.0000000;-0.00000…
0.2;1.6;3.4;0.020661418369;-0.0000000;-0.0000000;-0.0000000;-0.0000000;-0.0000000;-0.0000000;-0.0000000;-0.0000000;-0.0000000;-0.0000000;0.0000001;0.0000000;0.0000000;0.0000000;0.0000000;-0.0000000;0.0000001;0.0000001;0.0000000;0.0000000;0.0000004;0.0000003;0.0000001;-0.0000000;0.0000000;0.0000000;0.0000134;0.0000000;-0.0000000;0.0000004;0.0000006;0.0000489;0.0000133;0.0000023;-0.0000000;-0.00000…
0.2;1.7;3.4;0.019927691454;-0.0000000;-0.0000000;-0.0000000;-0.0000000;-0.0000000;-0.0000000;-0.0000000;-0.0000000;-0.0000000;-0.0000000;0.0000001;0.0000000;0.0000001;0.0000000;0.0000000;-0.0000000;0.0000001;0.0000001;0.0000000;0.0000000;0.0000004;0.0000004;0.0000001;-0.0000000;0.0000000;0.0000000;0.0000128;0.0000000;0.0000000;0.0000004;0.0000006;0.0000513;0.0000121;0.0000024;-0.0000000;-0.000000…
0.2;1.8;3.4;0.019263176625;-0.0000000;-0.0000000;-0.0000000;-0.0000000;-0.0000000;-0.0000000;-0.0000000;-0.0000000;-0.0000000;-0.0000000;0.0000002;0.0000000;0.0000001;0.0000000;0.0000000;-0.0000000;0.0000001;0.0000002;0.0000000;0.0000000;0.0000003;0.0000004;0.0000001;-0.0000000;0.0000000;0.0000000;0.0000122;0.0000000;0.0000000;0.0000005;0.0000005;0.0000531;0.0000110;0.0000025;-0.0000000;-0.000000…
0.2;1.9;3.4;0.018649743831;-0.0000000;-0.0000000;-0.0000000;-0.0000000;-0.0000000;-0.0000000;-0.0000000;-0.0000000;-0.0000000;-0.0000000;0.0000002;0.0000000;0.0000001;0.0000000;0.0000000;-0.0000000;0.0000001;0.0000002;0.0000000;0.0000000;0.0000003;0.0000005;0.0000002;-0.0000000;0.0000000;0.0000000;0.0000116;0.0000000;0.0000000;0.0000006;0.0000005;0.0000545;0.0000099;0.0000025;-0.0000000;-0.000000…
0.2;2.0;3.4;0.018069096066;-0.0000000;-0.0000000;-0.0000000;-0.0000000;-0.0000000;-0.0000000;-0.0000000;-0.0000000;-0.0000000;-0.0000000;0.0000002;0.0000000;0.0000001;-0.0000000;0.0000000;-0.0000000;0.0000001;0.0000002;0.0000000;0.0000000;0.0000002;0.0000005;0.0000002;-0.0000000;0.0000000;0.0000000;0.0000110;0.0000000;0.0000000;0.0000006;0.0000005;0.0000552;0.0000089;0.0000025;-0.0000000;-0.00000…
0.2;2.1;3.4;0.017504103651;-0.0000000;-0.0000000;-0.0000000;-0.0000000;-0.0000000;-0.0000000;-0.0000000;-0.0000000;-0.0000000;-0.0000000;0.0000002;0.0000000;0.0000002;-0.0000000;0.0000000;-0.0000000;0.0000001;0.0000002;0.0000000;0.0000000;0.0000002;0.0000006;0.0000002;-0.0000000;0.0000000;0.0000000;0.0000103;0.0000000;0.0000000;0.0000007;0.0000004;0.0000555;0.0000079;0.0000025;-0.0000000;-0.00000…
0.2;2.2;3.4;0.016939864524;-0.0000000;-0.0000000;-0.0000000;-0.0000000;-0.0000000;-0.0000000;-0.0000000;-0.0000000;-0.0000000;-0.0000000;0.0000003;0.0000000;0.0000002;-0.0000000;0.0000000;-0.0000000;0.0000001;0.0000002;0.0000000;0.0000000;0.0000002;0.0000006;0.0000003;-0.0000000;0.0000000;0.0000000;0.0000097;0.0000000;0.0000000;0.0000008;0.0000004;0.0000552;0.0000070;0.0000025;-0.0000000;-0.00000…
0.2;2.3;3.4;0.016364445281;-0.0000000;-0.0000000;-0.0000000;-0.0000000;-0.0000000;-0.0000000;-0.0000000;-0.0000000;-0.0000000;-0.0000000;0.0000003;0.0000000;0.0000002;-0.0000000;0.0000000;-0.0000000;0.0000001;0.0000003;0.0000000;0.0000000;0.0000001;0.0000007;0.0000003;-0.0000000;0.0000000;0.0000000;0.0000091;0.0000000;0.0000000;0.0000008;0.0000003;0.0000545;0.0000062;0.0000024;-0.0000000;-0.00000…
0.2;2.4;3.4;0.015769287655;-0.0000000;-0.0000000;-0.0000000;-0.0000000;-0.0000000;-0.0000000;-0.0000000;-0.0000000;-0.0000000;-0.0000000;0.0000003;0.0000000;0.0000003;-0.0000000;0.0000000;-0.0000000;0.0000001;0.0000003;-0.0000000;0.0000000;0.0000001;0.0000007;0.0000004;-0.0000000;0.0000000;0.0000000;0.0000085;0.0000000;0.0000000;0.0000009;0.0000003;0.0000534;0.0000055;0.0000023;-0.0000000;-0.0000…
0.2;2.5;3.4;0.015149294726;-0.0000000;-0.0000000;-0.0000000;-0.0000000;-0.0000000;-0.0000000;-0.0000000;-0.0000000;-0.0000000;-0.0000000;0.0000003;0.0000000;0.0000003;-0.0000000;0.0000000;-0.0000000;0.0000000;0.0000003;-0.0000000;0.0000000;0.0000001;0.0000007;0.0000005;-0.0000000;0.0000000;0.0000000;0.0000078;0.0000000;0.0000000;0.0000010;0.0000003;0.0000518;0.0000048;0.0000022;-0.0000000;-0.0000…
0.2;2.6;3.4;0.014502637660;-0.0000000;-0.0000000;-0.0000000;-0.0000000;-0.0000000;-0.0000000;-0.0000000;-0.0000000;-0.0000000;-0.0000000;0.0000003;0.0000000;0.0000003;-0.0000000;0.0000000;-0.0000000;0.0000000;0.0000003;-0.0000000;0.0000000;0.0000001;0.0000008;0.0000005;-0.0000000;0.0000000;0.0000001;0.0000072;0.0000000;0.0000000;0.0000011;0.0000002;0.0000500;0.0000042;0.0000021;-0.0000000;-0.0000…
0.2;2.7;3.4;0.013830344098;-0.0000000;-0.0000000;-0.0000000;-0.0000000;-0.0000000;-0.0000000;-0.0000000;-0.0000000;-0.0000000;-0.0000000;0.0000003;-0.0000000;0.0000004;0.0000000;0.0000000;-0.0000000;0.0000000;0.0000003;-0.0000000;0.0000000;0.0000000;0.0000008;0.0000006;-0.0000000;0.0000000;0.0000001;0.0000067;0.0000000;0.0000000;0.0000011;0.0000002;0.0000478;0.0000037;0.0000019;-0.0000000;-0.0000…
0.2;2.8;3.4;0.013135741314;-0.0000000;-0.0000000;-0.0000000;-0.0000000;-0.0000000;-0.0000000;-0.0000000;-0.0000000;-0.0000000;-0.0000000;0.0000003;-0.0000000;0.0000004;0.0000000;0.0000000;-0.0000000;0.0000000;0.0000003;-0.0000000;0.0000000;0.0000000;0.0000008;0.0000006;-0.0000000;0.0000000;0.0000001;0.0000061;0.0000000;0.0000000;0.0000012;0.0000002;0.0000455;0.0000032;0.0000018;-0.0000000;-0.0000…
0.2;2.9;3.4;0.012423829996;-0.0000000;-0.0000000;-0.0000000;-0.0000000;-0.0000000;-0.0000000;-0.0000000;-0.0000000;-0.0000000;-0.0000000;0.0000003;-0.0000000;0.0000004;0.0000000;0.0000000;-0.0000000;0.0000000;0.0000003;-0.0000000;0.0000000;0.0000000;0.0000008;0.0000006;-0.0000000;0.0000000;0.0000001;0.0000056;0.0000000;0.0000000;0.0000012;0.0000002;0.0000430;0.0000028;0.0000016;-0.0000000;-0.0000…
0.2;3.0;3.4;0.011700658365;-0.0000000;-0.0000000;-0.0000000;-0.0000000;-0.0000000;-0.0000000;-0.0000000;-0.0000000;-0.0000000;-0.0000000;0.0000003;-0.0000000;0.0000004;0.0000000;0.0000000;-0.0000000;0.0000000;0.0000003;-0.0000000;0.0000000;-0.0000000;0.0000008;0.0000007;-0.0000000;0.0000000;0.0000001;0.0000050;0.0000000;0.0000000;0.0000012;0.0000001;0.0000404;0.0000024;0.0000015;-0.0000000;-0.000…
0.2;3.1;3.4;0.010972753203;-0.0000000;-0.0000000;-0.0000000;-0.0000000;-0.0000000;-0.0000000;-0.0000000;-0.0000000;-0.0000000;-0.0000000;0.0000003;-0.0000000;0.0000005;0.0000000;0.0000000;-0.0000000;0.0000000;0.0000003;-0.0000000;0.0000000;-0.0000000;0.0000007;0.0000007;-0.0000000;0.0000000;0.0000001;0.0000046;0.0000000;0.0000000;0.0000012;0.0000001;0.0000377;0.0000021;0.0000014;-0.0000000;-0.000…
0.2;3.2;3.4;0.010246646794;-0.0000000;-0.0000000;-0.0000000;-0.0000000;-0.0000000;-0.0000000;-0.0000000;-0.0000000;-0.0000000;-0.0000000;0.0000003;-0.0000000;0.0000005;0.0000000;0.0000000;-0.0000000;0.0000000;0.0000003;-0.0000000;0.0000000;-0.0000000;0.0000007;0.0000007;-0.0000000;0.0000000;0.0000001;0.0000041;0.0000000;0.0000000;0.0000012;0.0000001;0.0000350;0.0000018;0.0000012;-0.0000000;-0.000…
0.2;3.3;3.4;0.009528519903;-0.0000000;-0.0000000;-0.0000000;-0.0000000;-0.0000000;-0.0000000;-0.0000000;-0.0000000;-0.0000000;-0.0000000;0.0000003;-0.0000000;0.0000005;0.0000000;0.0000000;-0.0000000;0.0000000;0.0000003;-0.0000000;0.0000000;-0.0000000;0.0000007;0.0000007;-0.0000000;0.0000000;0.0000001;0.0000037;0.0000000;0.0000000;0.0000012;0.0000001;0.0000324;0.0000016;0.0000011;-0.0000000;-0.000…
0.2;3.4;3.4;0.008823963426;-0.0000000;-0.0000000;-0.0000000;-0.0000000;-0.0000000;-0.0000000;-0.0000000;-0.0000000;-0.0000000;-0.0000000;0.0000002;-0.0000000;0.0000005;0.0000000;0.0000000;-0.0000000;0.0000000;0.0000003;-0.0000000;0.0000000;-0.0000000;0.0000006;0.0000008;-0.0000000;0.0000000;0.0000001;0.0000033;0.0000000;0.0000000;0.0000012;0.0000001;0.0000298;0.0000014;0.0000010;-0.0000000;-0.000…
0.2;3.5;3.4;0.008137847456;-0.0000000;-0.0000000;-0.0000000;-0.0000000;-0.0000000;-0.0000000;-0.0000000;-0.0000000;-0.0000000;-0.0000000;0.0000002;-0.0000000;0.0000004;0.0000000;0.0000000;-0.0000000;0.0000000;0.0000003;-0.0000000;0.0000000;-0.0000000;0.0000006;0.0000008;-0.0000000;0.0000000;0.0000001;0.0000029;0.0000000;0.0000000;0.0000012;0.0000001;0.0000273;0.0000012;0.0000009;-0.0000000;-0.000…
0.2;3.6;3.4;0.007474277305;-0.0000000;-0.0000000;-0.0000000;-0.0000000;-0.0000000;-0.0000000;-0.0000000;-0.0000000;-0.0000000;-0.0000000;0.0000002;-0.0000000;0.0000004;0.0000000;0.0000000;-0.0000000;0.0000000;0.0000003;-0.0000000;0.0000000;-0.0000000;0.0000005;0.0000007;-0.0000000;0.0000000;0.0000001;0.0000026;0.0000000;0.0000000;0.0000011;0.0000000;0.0000249;0.0000010;0.0000008;-0.0000000;-0.000…
0.2;3.7;3.4;0.006836611818;-0.0000000;-0.0000000;-0.0000000;-0.0000000;-0.0000000;-0.0000000;-0.0000000;-0.0000000;-0.0000000;-0.0000000;0.0000002;-0.0000000;0.0000004;0.0000000;0.0000000;-0.0000000;0.0000000;0.0000003;-0.0000000;0.0000000;-0.0000000;0.0000005;0.0000007;-0.0000000;0.0000000;0.0000001;0.0000023;0.0000000;0.0000000;0.0000010;0.0000000;0.0000226;0.0000009;0.0000007;-0.0000000;-0.000…
0.2;3.8;3.4;0.006227519482;-0.0000000;-0.0000000;-0.0000000;-0.0000000;-0.0000000;-0.0000000;-0.0000000;-0.0000000;-0.0000000;-0.0000000;0.0000002;-0.0000000;0.0000004;0.0000000;0.0000000;-0.0000000;0.0000000;0.0000003;-0.0000000;0.0000000;-0.0000000;0.0000004;0.0000007;-0.0000000;0.0000000;0.0000001;0.0000021;0.0000000;0.0000000;0.0000010;0.0000000;0.0000204;0.0000008;0.0000006;-0.0000000;-0.000…
0.2;3.9;3.4;0.005649051325;-0.0000000;-0.0000000;-0.0000000;-0.0000000;-0.0000000;-0.0000000;-0.0000000;-0.0000000;-0.0000000;-0.0000000;0.0000001;-0.0000000;0.0000004;0.0000000;0.0000000;-0.0000000;0.0000000;0.0000003;-0.0000000;0.0000000;-0.0000000;0.0000004;0.0000007;-0.0000000;0.0000000;0.0000001;0.0000018;0.0000000;0.0000000;0.0000009;0.0000000;0.0000184;0.0000007;0.0000005;-0.0000000;-0.000…
0.2;4.0;3.4;0.005102714954;-0.0000000;-0.0000000;-0.0000000;-0.0000000;-0.0000000;-0.0000000;-0.0000000;-0.0000000;-0.0000000;-0.0000000;0.0000001;-0.0000000;0.0000003;0.0000000;0.0000000;-0.0000000;0.0000000;0.0000003;0.0000000;0.0000000;-0.0000000;0.0000003;0.0000006;-0.0000000;0.0000000;0.0000001;0.0000016;0.0000000;0.0000000;0.0000008;0.0000000;0.0000165;0.0000006;0.0000004;-0.0000000;-0.0000…
0.2;4.1;3.4;0.004589540097;-0.0000000;-0.0000000;-0.0000000;-0.0000000;-0.0000000;-0.0000000;-0.0000000;-0.0000000;-0.0000000;-0.0000000;0.0000001;-0.0000000;0.0000003;0.0000000;0.0000000;-0.0000000;0.0000000;0.0000003;0.0000000;0.0000000;-0.0000000;0.0000003;0.0000006;0.0000000;0.0000000;0.0000001;0.0000014;0.0000000;0.0000000;0.0000007;0.0000000;0.0000148;0.0000005;0.0000004;-0.0000000;-0.00000…
0.2;4.2;3.4;0.004110131536;-0.0000000;-0.0000000;-0.0000000;-0.0000000;-0.0000000;-0.0000000;-0.0000000;-0.0000000;-0.0000000;-0.0000000;0.0000001;-0.0000000;0.0000003;0.0000000;0.0000000;-0.0000000;0.0000000;0.0000002;0.0000000;0.0000000;-0.0000000;0.0000003;0.0000006;0.0000000;0.0000000;0.0000001;0.0000013;0.0000000;0.0000000;0.0000006;0.0000000;0.0000131;0.0000004;0.0000003;-0.0000000;-0.00000…
0.2;4.3;3.4;0.003664709595;-0.0000000;-0.0000000;-0.0000000;-0.0000000;-0.0000000;-0.0000000;-0.0000000;-0.0000000;-0.0000000;-0.0000000;0.0000001;-0.0000000;0.0000002;0.0000000;0.0000000;0.0000000;0.0000000;0.0000002;0.0000000;0.0000000;-0.0000000;0.0000002;0.0000005;0.0000000;0.0000000;0.0000001;0.0000011;0.0000000;0.0000000;0.0000006;0.0000000;0.0000117;0.0000004;0.0000003;-0.0000000;-0.000000…
0.2;4.4;3.4;0.003253141201;-0.0000000;-0.0000000;-0.0000000;-0.0000000;-0.0000000;-0.0000000;-0.0000000;-0.0000000;-0.0000000;-0.0000000;0.0000001;-0.0000000;0.0000002;-0.0000000;0.0000000;0.0000000;0.0000000;0.0000002;0.0000000;0.0000000;-0.0000000;0.0000002;0.0000005;0.0000000;0.0000000;0.0000001;0.0000010;-0.0000000;0.0000000;0.0000005;0.0000000;0.0000103;0.0000003;0.0000002;-0.0000000;-0.0000…
0.2;4.5;3.4;0.002874965729;-0.0000000;-0.0000000;-0.0000000;-0.0000000;-0.0000000;-0.0000000;-0.0000000;-0.0000000;-0.0000000;-0.0000000;0.0000000;-0.0000000;0.0000002;-0.0000000;0.0000000;0.0000000;0.0000000;0.0000002;0.0000000;0.0000000;-0.0000000;0.0000001;0.0000004;0.0000000;0.0000000;0.0000001;0.0000008;-0.0000000;0.0000000;0.0000004;0.0000000;0.0000091;0.0000003;0.0000002;-0.0000000;-0.0000…
0.2;4.6;3.4;0.002529419870;-0.0000000;-0.0000000;-0.0000000;-0.0000000;-0.0000000;-0.0000000;-0.0000000;-0.0000000;-0.0000000;-0.0000000;0.0000000;-0.0000000;0.0000001;-0.0000000;0.0000000;0.0000000;0.0000000;0.0000002;0.0000000;0.0000000;-0.0000000;0.0000001;0.0000004;0.0000000;0.0000000;0.0000001;0.0000007;-0.0000000;0.0000000;0.0000004;0.0000000;0.0000080;0.0000002;0.0000002;-0.0000000;-0.0000…
0.2;4.7;3.4;0.002215464851;-0.0000000;-0.0000000;-0.0000000;-0.0000000;-0.0000000;-0.0000000;-0.0000000;-0.0000000;-0.0000000;-0.0000000;0.0000000;-0.0000000;0.0000001;-0.0000000;0.0000000;0.0000000;0.0000000;0.0000002;0.0000000;0.0000000;-0.0000000;0.0000001;0.0000003;0.0000000;0.0000000;0.0000001;0.0000006;-0.0000000;0.0000000;0.0000003;0.0000000;0.0000070;0.0000002;0.0000001;-0.0000000;-0.0000…
0.2;4.8;3.4;0.001931817975;-0.0000000;-0.0000000;-0.0000000;-0.0000000;-0.0000000;-0.0000000;-0.0000000;-0.0000000;-0.0000000;-0.0000000;0.0000000;-0.0000000;0.0000001;-0.0000000;0.0000000;0.0000000;0.0000000;0.0000002;0.0000000;0.0000000;-0.0000000;0.0000001;0.0000003;0.0000000;0.0000000;0.0000001;0.0000006;-0.0000000;0.0000000;0.0000003;0.0000000;0.0000060;0.0000002;0.0000001;-0.0000000;-0.0000…
0.2;4.9;3.4;0.001676989004;-0.0000000;-0.0000000;-0.0000000;-0.0000000;-0.0000000;-0.0000000;-0.0000000;-0.0000000;-0.0000000;-0.0000000;0.0000000;-0.0000000;0.0000001;-0.0000000;0.0000000;0.0000000;0.0000000;0.0000002;0.0000000;0.0000000;-0.0000000;0.0000001;0.0000003;0.0000000;0.0000000;0.0000001;0.0000005;-0.0000000;0.0000000;0.0000002;0.0000000;0.0000052;0.0000001;0.0000001;-0.0000000;-0.0000…
0.2;5.0;3.4;0.001449320705;-0.0000000;-0.0000000;-0.0000000;-0.0000000;-0.0000000;-0.0000000;-0.0000000;-0.0000000;-0.0000000;-0.0000000;0.0000000;-0.0000000;0.0000001;-0.0000000;0.0000000;0.0000000;0.0000000;0.0000002;0.0000000;0.0000000;-0.0000000;0.0000000;0.0000002;0.0000000;0.0000000;0.0000001;0.0000004;-0.0000000;0.0000000;0.0000002;0.0000000;0.0000045;0.0000001;0.0000001;-0.0000000;-0.0000…
0.2;5.1;3.4;0.001247031956;-0.0000000;-0.0000000;-0.0000000;-0.0000000;-0.0000000;-0.0000000;-0.0000000;-0.0000000;-0.0000000;-0.0000000;0.0000000;-0.0000000;0.0000000;-0.0000000;0.0000000;0.0000000;0.0000000;0.0000001;0.0000000;0.0000000;-0.0000000;0.0000000;0.0000002;0.0000000;0.0000000;0.0000001;0.0000004;-0.0000000;0.0000000;0.0000001;0.0000000;0.0000039;0.0000001;0.0000001;-0.0000000;-0.0000…
0.2;5.2;3.4;0.001068261407;-0.0000000;-0.0000000;-0.0000000;-0.0000000;-0.0000000;-0.0000000;-0.0000000;-0.0000000;-0.0000000;-0.0000000;0.0000000;-0.0000000;0.0000000;-0.0000000;0.0000000;0.0000000;0.0000000;0.0000001;0.0000000;0.0000000;-0.0000000;0.0000000;0.0000002;0.0000000;0.0000000;0.0000001;0.0000003;-0.0000000;0.0000000;0.0000001;0.0000000;0.0000033;0.0000001;0.0000001;-0.0000000;-0.0000…
0.2;5.3;3.4;0.000911109607;-0.0000000;-0.0000000;-0.0000000;-0.0000000;-0.0000000;-0.0000000;-0.0000000;-0.0000000;-0.0000000;-0.0000000;-0.0000000;-0.0000000;0.0000000;-0.0000000;0.0000000;0.0000000;0.0000000;0.0000001;0.0000000;0.0000000;-0.0000000;0.0000000;0.0000001;0.0000000;0.0000000;0.0000000;0.0000003;-0.0000000;0.0000000;0.0000001;0.0000000;0.0000028;0.0000001;0.0000000;-0.0000000;-0.000…
0.2;5.4;3.4;0.000773677749;-0.0000000;-0.0000000;-0.0000000;-0.0000000;-0.0000000;-0.0000000;-0.0000000;-0.0000000;-0.0000000;-0.0000000;-0.0000000;-0.0000000;0.0000000;-0.0000000;0.0000000;0.0000000;0.0000000;0.0000001;0.0000000;0.0000000;-0.0000000;0.0000000;0.0000001;0.0000000;0.0000000;0.0000000;0.0000002;0.0000000;0.0000000;0.0000001;0.0000000;0.0000024;0.0000001;0.0000000;-0.0000000;-0.0000…
0.2;5.5;3.4;0.000654101656;-0.0000000;-0.0000000;-0.0000000;-0.0000000;-0.0000000;-0.0000000;-0.0000000;-0.0000000;-0.0000000;-0.0000000;-0.0000000;-0.0000000;0.0000000;-0.0000000;0.0000000;0.0000000;0.0000000;0.0000001;0.0000000;0.0000000;-0.0000000;0.0000000;0.0000001;0.0000000;0.0000000;0.0000000;0.0000002;0.0000000;0.0000000;0.0000001;0.0000000;0.0000020;0.0000000;0.0000000;-0.0000000;-0.0000…
0.2;5.6;3.4;0.000550580125;-0.0000000;-0.0000000;-0.0000000;-0.0000000;-0.0000000;-0.0000000;-0.0000000;-0.0000000;-0.0000000;-0.0000000;-0.0000000;-0.0000000;0.0000000;-0.0000000;0.0000000;-0.0000000;0.0000000;0.0000001;0.0000000;0.0000000;-0.0000000;0.0000000;0.0000001;0.0000000;0.0000000;0.0000000;0.0000002;0.0000000;0.0000000;0.0000000;0.0000000;0.0000017;0.0000000;0.0000000;-0.0000000;-0.000…
0.2;5.7;3.4;0.000461397276;-0.0000000;-0.0000000;-0.0000000;-0.0000000;-0.0000000;-0.0000000;-0.0000000;-0.0000000;-0.0000000;-0.0000000;-0.0000000;-0.0000000;0.0000000;-0.0000000;0.0000000;-0.0000000;0.0000000;0.0000001;0.0000000;0.0000000;-0.0000000;-0.0000000;0.0000001;0.0000000;0.0000000;0.0000000;0.0000001;0.0000000;0.0000000;0.0000000;0.0000000;0.0000014;0.0000000;0.0000000;-0.0000000;-0.00…
0.2;5.8;3.4;0.000384939025;-0.0000000;-0.0000000;-0.0000000;-0.0000000;-0.0000000;-0.0000000;-0.0000000;-0.0000000;-0.0000000;-0.0000000;-0.0000000;-0.0000000;0.0000000;-0.0000000;0.0000000;-0.0000000;0.0000000;0.0000001;0.0000000;0.0000000;-0.0000000;-0.0000000;0.0000001;0.0000000;-0.0000000;0.0000000;0.0000001;0.0000000;0.0000000;0.0000000;-0.0000000;0.0000012;0.0000000;0.0000000;-0.0000000;-0.…
0.2;5.9;3.4;0.000319704097;-0.0000000;-0.0000000;-0.0000000;-0.0000000;-0.0000000;-0.0000000;-0.0000000;-0.0000000;-0.0000000;-0.0000000;-0.0000000;-0.0000000;-0.0000000;-0.0000000;0.0000000;-0.0000000;0.0000000;0.0000001;0.0000000;0.0000000;-0.0000000;-0.0000000;0.0000000;0.0000000;-0.0000000;0.0000000;0.0000001;0.0000000;0.0000000;0.0000000;-0.0000000;0.0000010;0.0000000;0.0000000;-0.0000000;-0…
0.2;6.0;3.4;0.000264310252;-0.0000000;-0.0000000;-0.0000000;-0.0000000;-0.0000000;-0.0000000;-0.0000000;-0.0000000;-0.0000000;-0.0000000;-0.0000000;-0.0000000;-0.0000000;-0.0000000;0.0000000;-0.0000000;0.0000000;0.0000001;0.0000000;-0.0000000;-0.0000000;-0.0000000;0.0000000;0.0000000;-0.0000000;0.0000000;0.0000001;0.0000000;0.0000000;0.0000000;-0.0000000;0.0000008;0.0000000;0.0000000;-0.0000000;-…
0.3;0.0;3.4;0.036661019768;-0.0000000;-0.0000000;-0.0000000;-0.0000000;-0.0000000;-0.0000000;-0.0000000;-0.0000000;-0.0000000;-0.0000000;-0.0000000;0.0000001;-0.0000000;0.0000005;-0.0000000;-0.0000000;-0.0000000;-0.0000000;-0.0000000;0.0000000;0.0000009;-0.0000000;-0.0000000;0.0000000;-0.0000000;-0.0000000;0.0000202;-0.0000000;-0.0000000;-0.0000000;0.0000024;-0.0000016;0.0000263;-0.0000003;-0.000…
0.3;0.1;3.4;0.036520902856;-0.0000000;-0.0000000;-0.0000000;-0.0000000;-0.0000000;-0.0000000;-0.0000000;-0.0000000;-0.0000000;-0.0000000;-0.0000000;0.0000001;-0.0000000;0.0000005;-0.0000000;-0.0000000;-0.0000000;-0.0000000;-0.0000000;0.0000000;0.0000009;0.0000000;-0.0000000;0.0000000;-0.0000000;-0.0000000;0.0000201;-0.0000000;-0.0000000;-0.0000000;0.0000024;-0.0000013;0.0000262;-0.0000003;-0.0000…
0.3;0.2;3.4;0.036107004125;-0.0000000;-0.0000000;-0.0000000;-0.0000000;-0.0000000;-0.0000000;-0.0000000;-0.0000000;-0.0000000;-0.0000000;-0.0000000;0.0000001;-0.0000000;0.0000005;-0.0000000;-0.0000000;-0.0000000;-0.0000000;-0.0000000;0.0000000;0.0000009;0.0000000;-0.0000000;0.0000000;-0.0000000;-0.0000000;0.0000200;-0.0000000;-0.0000000;-0.0000000;0.0000023;-0.0000002;0.0000259;-0.0000002;-0.0000…
0.3;0.3;3.4;0.035438169241;-0.0000000;-0.0000000;-0.0000000;-0.0000000;-0.0000000;-0.0000000;-0.0000000;-0.0000000;-0.0000000;-0.0000000;-0.0000000;0.0000001;-0.0000000;0.0000005;-0.0000000;-0.0000000;-0.0000000;-0.0000000;-0.0000000;0.0000000;0.0000009;0.0000000;-0.0000000;0.0000000;0.0000000;-0.0000000;0.0000198;-0.0000000;-0.0000000;-0.0000000;0.0000023;0.0000015;0.0000255;0.0000001;-0.0000000…
0.3;0.4;3.4;0.034544163608;-0.0000000;-0.0000000;-0.0000000;-0.0000000;-0.0000000;-0.0000000;-0.0000000;-0.0000000;-0.0000000;-0.0000000;-0.0000000;0.0000001;-0.0000000;0.0000005;-0.0000000;-0.0000000;0.0000000;-0.0000000;0.0000000;0.0000000;0.0000009;0.0000000;-0.0000000;0.0000000;0.0000000;-0.0000000;0.0000195;-0.0000000;-0.0000000;-0.0000000;0.0000023;0.0000039;0.0000249;0.0000003;-0.0000000;-…
0.3;0.5;3.4;0.033463397219;-0.0000000;-0.0000000;-0.0000000;-0.0000000;-0.0000000;-0.0000000;-0.0000000;-0.0000000;-0.0000000;-0.0000000;-0.0000000;0.0000001;-0.0000000;0.0000004;-0.0000000;-0.0000000;0.0000000;-0.0000000;0.0000000;0.0000000;0.0000008;0.0000000;-0.0000000;0.0000000;0.0000000;-0.0000000;0.0000192;-0.0000000;-0.0000000;-0.0000000;0.0000023;0.0000068;0.0000242;0.0000007;-0.0000000;-…
0.3;0.6;3.4;0.032240090776;-0.0000000;-0.0000000;-0.0000000;-0.0000000;-0.0000000;-0.0000000;-0.0000000;-0.0000000;-0.0000000;-0.0000000;-0.0000000;0.0000001;-0.0000000;0.0000004;-0.0000000;-0.0000000;0.0000000;-0.0000000;0.0000000;0.0000000;0.0000008;0.0000001;-0.0000000;0.0000000;0.0000000;-0.0000000;0.0000188;-0.0000000;-0.0000000;-0.0000000;0.0000022;0.0000102;0.0000234;0.0000011;-0.0000000;-…
0.3;0.7;3.4;0.030921169863;-0.0000000;-0.0000000;-0.0000000;-0.0000000;-0.0000000;-0.0000000;-0.0000000;-0.0000000;-0.0000000;-0.0000000;-0.0000000;0.0000001;-0.0000000;0.0000004;0.0000000;-0.0000000;0.0000000;-0.0000000;0.0000000;0.0000000;0.0000008;0.0000001;-0.0000000;0.0000000;0.0000000;0.0000000;0.0000183;0.0000000;-0.0000000;-0.0000000;0.0000022;0.0000139;0.0000224;0.0000015;-0.0000000;-0.0…
0.3;0.8;3.4;0.029553178988;-0.0000000;-0.0000000;-0.0000000;-0.0000000;-0.0000000;-0.0000000;-0.0000000;-0.0000000;-0.0000000;-0.0000000;-0.0000000;0.0000001;-0.0000000;0.0000003;0.0000000;-0.0000000;0.0000000;0.0000000;0.0000000;0.0000000;0.0000007;0.0000001;-0.0000000;0.0000000;0.0000000;0.0000000;0.0000179;0.0000000;-0.0000000;0.0000000;0.0000021;0.0000180;0.0000214;0.0000020;-0.0000000;-0.000…
0.3;0.9;3.4;0.028179476824;-0.0000000;-0.0000000;-0.0000000;-0.0000000;-0.0000000;-0.0000000;-0.0000000;-0.0000000;-0.0000000;-0.0000000;-0.0000000;0.0000001;-0.0000000;0.0000003;0.0000000;-0.0000000;0.0000001;0.0000000;0.0000000;0.0000000;0.0000007;0.0000001;-0.0000000;0.0000000;0.0000000;0.0000000;0.0000173;0.0000000;-0.0000000;0.0000000;0.0000020;0.0000223;0.0000203;0.0000025;-0.0000000;-0.000…
0.3;1.0;3.4;0.026837917301;-0.0000000;-0.0000000;-0.0000000;-0.0000000;-0.0000000;-0.0000000;-0.0000000;-0.0000000;-0.0000000;-0.0000000;0.0000000;0.0000001;-0.0000000;0.0000002;0.0000000;-0.0000000;0.0000001;0.0000000;0.0000000;0.0000000;0.0000007;0.0000001;-0.0000000;0.0000000;0.0000000;0.0000000;0.0000168;0.0000000;-0.0000000;0.0000001;0.0000020;0.0000266;0.0000191;0.0000030;-0.0000000;-0.0000…
0.3;1.1;3.4;0.025559150373;-0.0000000;-0.0000000;-0.0000000;-0.0000000;-0.0000000;-0.0000000;-0.0000000;-0.0000000;-0.0000000;-0.0000000;0.0000000;0.0000000;-0.0000000;0.0000002;0.0000000;-0.0000000;0.0000001;0.0000000;0.0000000;0.0000000;0.0000006;0.0000002;-0.0000000;0.0000000;0.0000000;0.0000000;0.0000163;0.0000000;-0.0000000;0.0000001;0.0000019;0.0000309;0.0000180;0.0000035;-0.0000000;-0.0000…
0.3;1.2;3.4;0.024365603162;-0.0000000;-0.0000000;-0.0000000;-0.0000000;-0.0000000;-0.0000000;-0.0000000;-0.0000000;-0.0000000;-0.0000000;0.0000000;0.0000000;-0.0000000;0.0000002;0.0000000;-0.0000000;0.0000001;0.0000001;0.0000000;0.0000000;0.0000006;0.0000002;0.0000000;0.0000000;0.0000000;0.0000000;0.0000157;0.0000000;-0.0000000;0.0000001;0.0000018;0.0000351;0.0000168;0.0000039;-0.0000000;-0.00000…
0.3;1.3;3.4;0.023271136312;-0.0000000;-0.0000000;-0.0000000;-0.0000000;-0.0000000;-0.0000000;-0.0000000;-0.0000000;-0.0000000;-0.0000000;0.0000000;0.0000000;0.0000000;0.0000001;0.0000000;-0.0000000;0.0000001;0.0000001;0.0000000;0.0000000;0.0000005;0.0000002;0.0000000;0.0000000;0.0000000;0.0000000;0.0000151;0.0000000;-0.0000000;0.0000002;0.0000017;0.0000391;0.0000156;0.0000043;-0.0000000;-0.000000…
0.3;1.4;3.4;0.022281317347;-0.0000000;-0.0000000;-0.0000000;-0.0000000;-0.0000000;-0.0000000;-0.0000000;-0.0000000;-0.0000000;-0.0000000;0.0000001;0.0000000;0.0000000;0.0000001;0.0000000;-0.0000000;0.0000001;0.0000001;0.0000000;0.0000000;0.0000005;0.0000003;0.0000000;-0.0000000;0.0000000;0.0000000;0.0000146;0.0000000;0.0000000;0.0000002;0.0000016;0.0000428;0.0000144;0.0000047;-0.0000000;-0.000000…
0.3;1.5;3.4;0.021394215033;-0.0000000;-0.0000000;-0.0000000;-0.0000000;-0.0000000;-0.0000000;-0.0000000;-0.0000000;-0.0000000;-0.0000000;0.0000001;0.0000000;0.0000000;0.0000001;0.0000000;-0.0000000;0.0000001;0.0000001;0.0000000;0.0000000;0.0000004;0.0000003;0.0000000;-0.0000000;0.0000000;0.0000000;0.0000140;0.0000000;0.0000000;0.0000003;0.0000015;0.0000461;0.0000132;0.0000050;-0.0000000;-0.000000…
0.3;1.6;3.4;0.020601595229;-0.0000000;-0.0000000;-0.0000000;-0.0000000;-0.0000000;-0.0000000;-0.0000000;-0.0000000;-0.0000000;-0.0000000;0.0000001;0.0000000;0.0000000;0.0000000;0.0000000;-0.0000000;0.0000001;0.0000001;0.0000000;0.0000000;0.0000004;0.0000003;0.0000001;-0.0000000;0.0000000;0.0000000;0.0000134;0.0000000;0.0000000;0.0000004;0.0000015;0.0000489;0.0000121;0.0000053;-0.0000000;-0.000000…
0.3;1.7;3.4;0.019890387493;-0.0000000;-0.0000000;-0.0000000;-0.0000000;-0.0000000;-0.0000000;-0.0000000;-0.0000000;-0.0000000;-0.0000000;0.0000001;0.0000000;0.0000001;0.0000000;0.0000000;-0.0000000;0.0000001;0.0000001;0.0000000;0.0000000;0.0000004;0.0000004;0.0000001;-0.0000000;0.0000000;0.0000000;0.0000128;0.0000000;0.0000000;0.0000004;0.0000014;0.0000513;0.0000110;0.0000055;-0.0000000;-0.000000…
0.3;1.8;3.4;0.019244290007;-0.0000000;-0.0000000;-0.0000000;-0.0000000;-0.0000000;-0.0000000;-0.0000000;-0.0000000;-0.0000000;-0.0000000;0.0000002;0.0000000;0.0000001;0.0000000;0.0000000;-0.0000000;0.0000001;0.0000002;0.0000000;0.0000000;0.0000003;0.0000004;0.0000001;-0.0000000;0.0000000;0.0000000;0.0000122;0.0000000;0.0000000;0.0000005;0.0000013;0.0000532;0.0000100;0.0000056;-0.0000000;-0.000000…
0.3;1.9;3.4;0.018645386374;-0.0000000;-0.0000000;-0.0000000;-0.0000000;-0.0000000;-0.0000000;-0.0000000;-0.0000000;-0.0000000;-0.0000000;0.0000002;0.0000000;0.0000001;0.0000000;0.0000000;-0.0000000;0.0000001;0.0000002;0.0000000;0.0000000;0.0000003;0.0000005;0.0000002;-0.0000000;0.0000000;0.0000000;0.0000116;0.0000000;0.0000000;0.0000006;0.0000012;0.0000545;0.0000090;0.0000057;-0.0000000;-0.000000…
0.3;2.0;3.4;0.018075660098;-0.0000000;-0.0000000;-0.0000000;-0.0000000;-0.0000000;-0.0000000;-0.0000000;-0.0000000;-0.0000000;-0.0000000;0.0000002;0.0000000;0.0000001;-0.0000000;0.0000000;-0.0000000;0.0000001;0.0000002;0.0000000;0.0000000;0.0000002;0.0000005;0.0000002;-0.0000000;0.0000000;0.0000000;0.0000110;0.0000000;0.0000000;0.0000006;0.0000011;0.0000553;0.0000081;0.0000057;-0.0000000;-0.00000…
0.3;2.1;3.4;0.017518310566;-0.0000000;-0.0000000;-0.0000000;-0.0000000;-0.0000000;-0.0000000;-0.0000000;-0.0000000;-0.0000000;-0.0000000;0.0000002;0.0000000;0.0000002;-0.0000000;0.0000000;-0.0000000;0.0000001;0.0000002;0.0000000;0.0000000;0.0000002;0.0000006;0.0000002;-0.0000000;0.0000000;0.0000000;0.0000104;0.0000000;0.0000000;0.0000007;0.0000010;0.0000555;0.0000072;0.0000057;-0.0000000;-0.00000…
0.3;2.2;3.4;0.016958797543;-0.0000000;-0.0000000;-0.0000000;-0.0000000;-0.0000000;-0.0000000;-0.0000000;-0.0000000;-0.0000000;-0.0000000;0.0000003;0.0000000;0.0000002;-0.0000000;0.0000000;-0.0000000;0.0000001;0.0000002;0.0000000;0.0000000;0.0000002;0.0000006;0.0000003;-0.0000000;0.0000001;0.0000000;0.0000097;0.0000000;0.0000000;0.0000008;0.0000009;0.0000553;0.0000064;0.0000056;-0.0000000;-0.00000…
0.3;2.3;3.4;0.016385568614;-0.0000000;-0.0000000;-0.0000000;-0.0000000;-0.0000000;-0.0000000;-0.0000000;-0.0000000;-0.0000000;-0.0000000;0.0000003;0.0000000;0.0000003;-0.0000000;0.0000000;-0.0000000;0.0000001;0.0000003;0.0000000;0.0000000;0.0000001;0.0000007;0.0000003;-0.0000000;0.0000001;0.0000000;0.0000091;0.0000000;0.0000000;0.0000009;0.0000008;0.0000545;0.0000057;0.0000054;-0.0000000;-0.00000…
0.3;2.4;3.4;0.015790453881;-0.0000000;-0.0000000;-0.0000000;-0.0000000;-0.0000000;-0.0000000;-0.0000000;-0.0000000;-0.0000000;-0.0000000;0.0000003;0.0000000;0.0000003;-0.0000000;0.0000000;-0.0000000;0.0000000;0.0000003;-0.0000000;0.0000000;0.0000001;0.0000007;0.0000004;-0.0000000;0.0000001;0.0000000;0.0000085;0.0000000;0.0000000;0.0000009;0.0000007;0.0000534;0.0000050;0.0000052;-0.0000000;-0.0000…
0.3;2.5;3.4;0.015168741971;-0.0000000;-0.0000000;-0.0000000;-0.0000000;-0.0000000;-0.0000000;-0.0000000;-0.0000000;-0.0000000;-0.0000000;0.0000003;0.0000000;0.0000003;-0.0000000;0.0000000;-0.0000000;0.0000000;0.0000003;-0.0000000;0.0000000;0.0000001;0.0000007;0.0000004;-0.0000000;0.0000001;0.0000000;0.0000079;0.0000000;0.0000000;0.0000010;0.0000006;0.0000518;0.0000044;0.0000050;-0.0000000;-0.0000…
0.3;2.6;3.4;0.014518977985;-0.0000000;-0.0000000;-0.0000000;-0.0000000;-0.0000000;-0.0000000;-0.0000000;-0.0000000;-0.0000000;-0.0000000;0.0000003;0.0000000;0.0000004;-0.0000000;0.0000000;-0.0000000;0.0000000;0.0000003;-0.0000000;0.0000000;0.0000001;0.0000008;0.0000005;-0.0000000;0.0000001;0.0000001;0.0000073;0.0000000;0.0000000;0.0000011;0.0000006;0.0000499;0.0000039;0.0000047;-0.0000000;-0.0000…
0.3;2.7;3.4;0.013842544423;-0.0000000;-0.0000000;-0.0000000;-0.0000000;-0.0000000;-0.0000000;-0.0000000;-0.0000000;-0.0000000;-0.0000000;0.0000003;0.0000000;0.0000004;0.0000000;0.0000000;-0.0000000;0.0000000;0.0000003;-0.0000000;0.0000000;0.0000000;0.0000008;0.0000005;-0.0000000;0.0000001;0.0000001;0.0000067;0.0000000;0.0000000;0.0000011;0.0000005;0.0000478;0.0000034;0.0000044;-0.0000000;-0.00000…
0.3;2.8;3.4;0.013143098195;-0.0000000;-0.0000000;-0.0000000;-0.0000000;-0.0000000;-0.0000000;-0.0000000;-0.0000000;-0.0000000;-0.0000000;0.0000003;-0.0000000;0.0000004;0.0000000;0.0000000;-0.0000000;0.0000000;0.0000003;-0.0000000;0.0000000;0.0000000;0.0000008;0.0000006;-0.0000000;0.0000001;0.0000001;0.0000061;0.0000000;0.0000000;0.0000012;0.0000004;0.0000454;0.0000029;0.0000041;-0.0000000;-0.0000…
0.3;2.9;3.4;0.012425939525;-0.0000000;-0.0000000;-0.0000000;-0.0000000;-0.0000000;-0.0000000;-0.0000000;-0.0000000;-0.0000000;-0.0000000;0.0000003;-0.0000000;0.0000004;0.0000000;0.0000000;-0.0000000;0.0000000;0.0000003;-0.0000000;0.0000000;0.0000000;0.0000008;0.0000006;-0.0000000;0.0000001;0.0000001;0.0000056;0.0000000;0.0000000;0.0000012;0.0000004;0.0000429;0.0000026;0.0000038;-0.0000000;-0.0000…
0.3;3.0;3.4;0.011697382456;-0.0000000;-0.0000000;-0.0000000;-0.0000000;-0.0000000;-0.0000000;-0.0000000;-0.0000000;-0.0000000;-0.0000000;0.0000003;-0.0000000;0.0000004;0.0000000;0.0000000;-0.0000000;0.0000000;0.0000003;-0.0000000;0.0000000;-0.0000000;0.0000008;0.0000007;-0.0000000;0.0000001;0.0000001;0.0000050;0.0000000;0.0000000;0.0000012;0.0000003;0.0000403;0.0000022;0.0000035;-0.0000000;-0.000…
0.3;3.1;3.4;0.010964183445;-0.0000000;-0.0000000;-0.0000000;-0.0000000;-0.0000000;-0.0000000;-0.0000000;-0.0000000;-0.0000000;-0.0000000;0.0000003;-0.0000000;0.0000005;0.0000000;0.0000000;-0.0000000;0.0000000;0.0000003;-0.0000000;0.0000000;-0.0000000;0.0000007;0.0000007;-0.0000000;0.0000001;0.0000001;0.0000046;0.0000000;0.0000000;0.0000012;0.0000003;0.0000376;0.0000019;0.0000032;-0.0000000;-0.000…
0.3;3.2;3.4;0.010233066970;-0.0000000;-0.0000000;-0.0000000;-0.0000000;-0.0000000;-0.0000000;-0.0000000;-0.0000000;-0.0000000;-0.0000000;0.0000003;-0.0000000;0.0000005;0.0000000;0.0000000;-0.0000000;0.0000000;0.0000003;-0.0000000;0.0000000;-0.0000000;0.0000007;0.0000007;-0.0000000;0.0000001;0.0000001;0.0000041;0.0000000;0.0000000;0.0000012;0.0000002;0.0000350;0.0000017;0.0000029;-0.0000000;-0.000…
0.3;3.3;3.4;0.009510368185;-0.0000000;-0.0000000;-0.0000000;-0.0000000;-0.0000000;-0.0000000;-0.0000000;-0.0000000;-0.0000000;-0.0000000;0.0000003;-0.0000000;0.0000005;0.0000000;0.0000000;-0.0000000;0.0000000;0.0000003;-0.0000000;0.0000000;-0.0000000;0.0000007;0.0000007;-0.0000000;0.0000001;0.0000001;0.0000037;0.0000000;0.0000000;0.0000012;0.0000002;0.0000323;0.0000015;0.0000026;-0.0000000;-0.000…
0.3;3.4;3.4;0.008801795157;-0.0000000;-0.0000000;-0.0000000;-0.0000000;-0.0000000;-0.0000000;-0.0000000;-0.0000000;-0.0000000;-0.0000000;0.0000002;-0.0000000;0.0000005;0.0000000;0.0000000;-0.0000000;0.0000000;0.0000003;-0.0000000;0.0000000;-0.0000000;0.0000006;0.0000007;-0.0000000;0.0000000;0.0000001;0.0000033;0.0000000;0.0000000;0.0000012;0.0000002;0.0000297;0.0000013;0.0000023;-0.0000000;-0.000…
0.3;3.5;3.4;0.008112299352;-0.0000000;-0.0000000;-0.0000000;-0.0000000;-0.0000000;-0.0000000;-0.0000000;-0.0000000;-0.0000000;-0.0000000;0.0000002;-0.0000000;0.0000004;0.0000000;0.0000000;-0.0000000;0.0000000;0.0000003;-0.0000000;0.0000000;-0.0000000;0.0000006;0.0000007;-0.0000000;0.0000000;0.0000001;0.0000030;0.0000000;0.0000000;0.0000011;0.0000001;0.0000272;0.0000011;0.0000020;-0.0000000;-0.000…
0.3;3.6;3.4;0.007446033835;-0.0000000;-0.0000000;-0.0000000;-0.0000000;-0.0000000;-0.0000000;-0.0000000;-0.0000000;-0.0000000;-0.0000000;0.0000002;-0.0000000;0.0000004;0.0000000;0.0000000;-0.0000000;0.0000000;0.0000003;-0.0000000;0.0000000;-0.0000000;0.0000005;0.0000007;-0.0000000;0.0000000;0.0000001;0.0000026;0.0000000;0.0000000;0.0000011;0.0000001;0.0000248;0.0000010;0.0000018;-0.0000000;-0.000…
0.3;3.7;3.4;0.006806374455;-0.0000000;-0.0000000;-0.0000000;-0.0000000;-0.0000000;-0.0000000;-0.0000000;-0.0000000;-0.0000000;-0.0000000;0.0000002;-0.0000000;0.0000004;0.0000000;0.0000000;0.0000000;0.0000000;0.0000003;-0.0000000;0.0000000;-0.0000000;0.0000005;0.0000007;-0.0000000;0.0000000;0.0000001;0.0000023;0.0000000;0.0000000;0.0000010;0.0000001;0.0000225;0.0000008;0.0000016;-0.0000000;-0.0000…
0.3;3.8;3.4;0.006195979439;-0.0000000;-0.0000000;-0.0000000;-0.0000000;-0.0000000;-0.0000000;-0.0000000;-0.0000000;-0.0000000;-0.0000000;0.0000002;-0.0000000;0.0000004;0.0000000;0.0000000;0.0000000;0.0000000;0.0000003;-0.0000000;0.0000000;-0.0000000;0.0000004;0.0000007;-0.0000000;0.0000000;0.0000001;0.0000021;0.0000000;0.0000000;0.0000010;0.0000001;0.0000204;0.0000007;0.0000014;-0.0000000;-0.0000…
0.3;3.9;3.4;0.005616866286;-0.0000000;-0.0000000;-0.0000000;-0.0000000;-0.0000000;-0.0000000;-0.0000000;-0.0000000;-0.0000000;-0.0000000;0.0000001;-0.0000000;0.0000004;0.0000000;0.0000000;0.0000000;0.0000000;0.0000003;0.0000000;0.0000000;-0.0000000;0.0000004;0.0000007;0.0000000;0.0000000;0.0000001;0.0000018;0.0000000;0.0000000;0.0000009;0.0000001;0.0000183;0.0000006;0.0000012;-0.0000000;-0.000000…
0.3;4.0;3.4;0.005070490180;-0.0000000;-0.0000000;-0.0000000;-0.0000000;-0.0000000;-0.0000000;-0.0000000;-0.0000000;-0.0000000;-0.0000000;0.0000001;-0.0000000;0.0000003;0.0000000;0.0000000;0.0000000;0.0000000;0.0000003;0.0000000;0.0000000;-0.0000000;0.0000003;0.0000006;0.0000000;0.0000000;0.0000001;0.0000016;0.0000000;0.0000000;0.0000008;0.0000000;0.0000164;0.0000006;0.0000011;-0.0000000;-0.000000…
0.3;4.1;3.4;0.004557814121;-0.0000000;-0.0000000;-0.0000000;-0.0000000;-0.0000000;-0.0000000;-0.0000000;-0.0000000;-0.0000000;-0.0000000;0.0000001;-0.0000000;0.0000003;0.0000000;0.0000000;0.0000000;0.0000000;0.0000003;0.0000000;0.0000000;-0.0000000;0.0000003;0.0000006;0.0000000;0.0000000;0.0000001;0.0000014;0.0000000;0.0000000;0.0000007;0.0000000;0.0000147;0.0000005;0.0000009;-0.0000000;-0.000000…
0.3;4.2;3.4;0.004079366461;-0.0000000;-0.0000000;-0.0000000;-0.0000000;-0.0000000;-0.0000000;-0.0000000;-0.0000000;-0.0000000;-0.0000000;0.0000001;-0.0000000;0.0000003;0.0000000;0.0000000;0.0000000;0.0000000;0.0000002;0.0000000;0.0000000;-0.0000000;0.0000003;0.0000005;0.0000000;0.0000000;0.0000001;0.0000013;0.0000000;0.0000000;0.0000006;0.0000000;0.0000131;0.0000004;0.0000008;-0.0000000;-0.000000…
0.3;4.3;3.4;0.003635285836;-0.0000000;-0.0000000;-0.0000000;-0.0000000;-0.0000000;-0.0000000;-0.0000000;-0.0000000;-0.0000000;-0.0000000;0.0000001;-0.0000000;0.0000002;0.0000000;0.0000000;0.0000000;0.0000000;0.0000002;0.0000000;0.0000000;-0.0000000;0.0000002;0.0000005;0.0000000;0.0000000;0.0000001;0.0000011;0.0000000;0.0000000;0.0000006;0.0000000;0.0000116;0.0000004;0.0000007;-0.0000000;-0.000000…
0.3;4.4;3.4;0.003225356285;-0.0000000;-0.0000000;-0.0000000;-0.0000000;-0.0000000;-0.0000000;-0.0000000;-0.0000000;-0.0000000;-0.0000000;0.0000001;-0.0000000;0.0000002;-0.0000000;0.0000000;0.0000000;0.0000000;0.0000002;0.0000000;0.0000000;-0.0000000;0.0000002;0.0000005;0.0000000;0.0000000;0.0000001;0.0000010;0.0000000;0.0000000;0.0000005;0.0000000;0.0000103;0.0000003;0.0000006;-0.0000000;-0.00000…
0.3;4.5;3.4;0.002849036633;-0.0000000;-0.0000000;-0.0000000;-0.0000000;-0.0000000;-0.0000000;-0.0000000;-0.0000000;-0.0000000;-0.0000000;0.0000000;-0.0000000;0.0000002;-0.0000000;0.0000000;0.0000000;0.0000000;0.0000002;0.0000000;0.0000000;-0.0000000;0.0000001;0.0000004;0.0000000;0.0000000;0.0000001;0.0000008;-0.0000000;0.0000000;0.0000004;0.0000000;0.0000090;0.0000003;0.0000005;-0.0000000;-0.0000…
0.3;4.6;3.4;0.002505488256;-0.0000000;-0.0000000;-0.0000000;-0.0000000;-0.0000000;-0.0000000;-0.0000000;-0.0000000;-0.0000000;-0.0000000;0.0000000;-0.0000000;0.0000001;-0.0000000;0.0000000;0.0000000;0.0000000;0.0000002;0.0000000;0.0000000;-0.0000000;0.0000001;0.0000004;0.0000000;0.0000000;0.0000001;0.0000007;-0.0000000;0.0000000;0.0000004;0.0000000;0.0000079;0.0000002;0.0000004;-0.0000000;-0.0000…
0.3;4.7;3.4;0.002193604477;-0.0000000;-0.0000000;-0.0000000;-0.0000000;-0.0000000;-0.0000000;-0.0000000;-0.0000000;-0.0000000;-0.0000000;0.0000000;-0.0000000;0.0000001;-0.0000000;0.0000000;0.0000000;0.0000000;0.0000002;0.0000000;0.0000000;-0.0000000;0.0000001;0.0000003;0.0000000;0.0000000;0.0000001;0.0000006;-0.0000000;0.0000000;0.0000003;0.0000000;0.0000069;0.0000002;0.0000003;-0.0000000;-0.0000…
0.3;4.8;3.4;0.001912043554;-0.0000000;-0.0000000;-0.0000000;-0.0000000;-0.0000000;-0.0000000;-0.0000000;-0.0000000;-0.0000000;-0.0000000;0.0000000;-0.0000000;0.0000001;-0.0000000;0.0000000;0.0000000;0.0000000;0.0000002;0.0000000;0.0000000;-0.0000000;0.0000001;0.0000003;0.0000000;0.0000000;0.0000001;0.0000005;-0.0000000;0.0000000;0.0000003;0.0000000;0.0000060;0.0000002;0.0000003;-0.0000000;-0.0000…
0.3;4.9;3.4;0.001659265842;-0.0000000;-0.0000000;-0.0000000;-0.0000000;-0.0000000;-0.0000000;-0.0000000;-0.0000000;-0.0000000;-0.0000000;0.0000000;-0.0000000;0.0000001;-0.0000000;0.0000000;0.0000000;0.0000000;0.0000002;0.0000000;0.0000000;-0.0000000;0.0000001;0.0000003;0.0000000;0.0000000;0.0000001;0.0000005;-0.0000000;0.0000000;0.0000002;0.0000000;0.0000052;0.0000001;0.0000002;-0.0000000;-0.0000…
0.3;5.0;3.4;0.001433574492;-0.0000000;-0.0000000;-0.0000000;-0.0000000;-0.0000000;-0.0000000;-0.0000000;-0.0000000;-0.0000000;-0.0000000;0.0000000;-0.0000000;0.0000001;-0.0000000;0.0000000;0.0000000;0.0000000;0.0000002;0.0000000;0.0000000;-0.0000000;0.0000000;0.0000002;0.0000000;0.0000000;0.0000001;0.0000004;-0.0000000;0.0000000;0.0000002;0.0000000;0.0000045;0.0000001;0.0000002;-0.0000000;-0.0000…
0.3;5.1;3.4;0.001233158230;-0.0000000;-0.0000000;-0.0000000;-0.0000000;-0.0000000;-0.0000000;-0.0000000;-0.0000000;-0.0000000;-0.0000000;0.0000000;-0.0000000;0.0000000;-0.0000000;0.0000000;0.0000000;0.0000000;0.0000001;0.0000000;0.0000000;-0.0000000;0.0000000;0.0000002;0.0000000;0.0000000;0.0000001;0.0000003;-0.0000000;0.0000000;0.0000001;0.0000000;0.0000039;0.0000001;0.0000002;-0.0000000;-0.0000…
0.3;5.2;3.4;0.001056134293;-0.0000000;-0.0000000;-0.0000000;-0.0000000;-0.0000000;-0.0000000;-0.0000000;-0.0000000;-0.0000000;-0.0000000;0.0000000;-0.0000000;0.0000000;-0.0000000;0.0000000;0.0000000;0.0000000;0.0000001;0.0000000;0.0000000;-0.0000000;0.0000000;0.0000002;0.0000000;0.0000000;0.0000001;0.0000003;0.0000000;0.0000000;0.0000001;0.0000000;0.0000033;0.0000001;0.0000001;-0.0000000;-0.00000…
0.3;5.3;3.4;0.000900589587;-0.0000000;-0.0000000;-0.0000000;-0.0000000;-0.0000000;-0.0000000;-0.0000000;-0.0000000;-0.0000000;-0.0000000;-0.0000000;-0.0000000;0.0000000;-0.0000000;0.0000000;0.0000000;0.0000000;0.0000001;0.0000000;0.0000000;-0.0000000;0.0000000;0.0000001;0.0000000;0.0000000;0.0000000;0.0000003;0.0000000;0.0000000;0.0000001;0.0000000;0.0000028;0.0000001;0.0000001;-0.0000000;-0.0000…
0.3;5.4;3.4;0.000764618315;-0.0000000;-0.0000000;-0.0000000;-0.0000000;-0.0000000;-0.0000000;-0.0000000;-0.0000000;-0.0000000;-0.0000000;-0.0000000;-0.0000000;0.0000000;-0.0000000;0.0000000;0.0000000;0.0000000;0.0000001;0.0000000;0.0000000;-0.0000000;0.0000000;0.0000001;0.0000000;0.0000000;0.0000000;0.0000002;0.0000000;0.0000000;0.0000001;0.0000000;0.0000024;0.0000001;0.0000001;-0.0000000;-0.0000…
0.3;5.5;3.4;0.000646354790;-0.0000000;-0.0000000;-0.0000000;-0.0000000;-0.0000000;-0.0000000;-0.0000000;-0.0000000;-0.0000000;-0.0000000;-0.0000000;-0.0000000;0.0000000;-0.0000000;0.0000000;0.0000000;0.0000000;0.0000001;0.0000000;0.0000000;-0.0000000;0.0000000;0.0000001;0.0000000;0.0000000;0.0000000;0.0000002;0.0000000;0.0000000;0.0000001;0.0000000;0.0000020;0.0000000;0.0000001;-0.0000000;-0.0000…
0.3;5.6;3.4;0.000544000640;-0.0000000;-0.0000000;-0.0000000;-0.0000000;-0.0000000;-0.0000000;-0.0000000;-0.0000000;-0.0000000;-0.0000000;-0.0000000;-0.0000000;0.0000000;-0.0000000;0.0000000;0.0000000;0.0000000;0.0000001;0.0000000;0.0000000;-0.0000000;0.0000000;0.0000001;0.0000000;0.0000000;0.0000000;0.0000002;0.0000000;0.0000000;0.0000000;0.0000000;0.0000017;0.0000000;0.0000001;-0.0000000;-0.0000…
0.3;5.7;3.4;0.000455846099;-0.0000000;-0.0000000;-0.0000000;-0.0000000;-0.0000000;-0.0000000;-0.0000000;-0.0000000;-0.0000000;-0.0000000;-0.0000000;-0.0000000;0.0000000;-0.0000000;0.0000000;0.0000000;0.0000000;0.0000001;0.0000000;0.0000000;-0.0000000;-0.0000000;0.0000001;0.0000000;0.0000000;0.0000000;0.0000001;0.0000000;0.0000000;0.0000000;0.0000000;0.0000014;0.0000000;0.0000001;-0.0000000;-0.000…
0.3;5.8;3.4;0.000380285531;-0.0000000;-0.0000000;-0.0000000;-0.0000000;-0.0000000;-0.0000000;-0.0000000;-0.0000000;-0.0000000;-0.0000000;-0.0000000;-0.0000000;0.0000000;-0.0000000;0.0000000;0.0000000;0.0000000;0.0000001;0.0000000;0.0000000;-0.0000000;-0.0000000;0.0000001;0.0000000;0.0000000;0.0000000;0.0000001;0.0000000;0.0000000;0.0000000;0.0000000;0.0000012;0.0000000;0.0000000;-0.0000000;-0.000…
0.3;5.9;3.4;0.000315827635;-0.0000000;-0.0000000;-0.0000000;-0.0000000;-0.0000000;-0.0000000;-0.0000000;-0.0000000;-0.0000000;-0.0000000;-0.0000000;-0.0000000;-0.0000000;-0.0000000;0.0000000;0.0000000;0.0000000;0.0000001;0.0000000;0.0000000;-0.0000000;-0.0000000;0.0000000;0.0000000;-0.0000000;0.0000000;0.0000001;0.0000000;0.0000000;0.0000000;0.0000000;0.0000010;0.0000000;0.0000000;-0.0000000;-0.0…
0.3;6.0;3.4;0.000261101000;-0.0000000;-0.0000000;-0.0000000;-0.0000000;-0.0000000;-0.0000000;-0.0000000;-0.0000000;-0.0000000;-0.0000000;-0.0000000;-0.0000000;-0.0000000;-0.0000000;0.0000000;0.0000000;0.0000000;0.0000001;0.0000000;0.0000000;-0.0000000;-0.0000000;0.0000000;0.0000000;-0.0000000;0.0000000;0.0000001;0.0000000;0.0000000;0.0000000;0.0000000;0.0000008;0.0000000;0.0000000;-0.0000000;-0.0…
0.4;0.0;3.4;0.035842588411;-0.0000000;-0.0000000;-0.0000000;-0.0000000;-0.0000000;-0.0000000;-0.0000000;-0.0000000;-0.0000000;-0.0000000;-0.0000000;0.0000001;-0.0000000;0.0000005;-0.0000000;-0.0000000;-0.0000000;-0.0000000;-0.0000000;0.0000000;0.0000009;-0.0000000;-0.0000000;0.0000000;-0.0000000;-0.0000000;0.0000200;-0.0000000;-0.0000000;-0.0000000;0.0000042;-0.0000016;0.0000227;-0.0000005;-0.000…
0.4;0.1;3.4;0.035708685193;-0.0000000;-0.0000000;-0.0000000;-0.0000000;-0.0000000;-0.0000000;-0.0000000;-0.0000000;-0.0000000;-0.0000000;-0.0000000;0.0000001;-0.0000000;0.0000005;-0.0000000;-0.0000000;-0.0000000;-0.0000000;-0.0000000;0.0000000;0.0000009;0.0000000;-0.0000000;0.0000000;-0.0000000;-0.0000000;0.0000200;-0.0000000;-0.0000000;-0.0000000;0.0000042;-0.0000013;0.0000226;-0.0000004;-0.0000…
0.4;0.2;3.4;0.035313155285;-0.0000000;-0.0000000;-0.0000000;-0.0000000;-0.0000000;-0.0000000;-0.0000000;-0.0000000;-0.0000000;-0.0000000;-0.0000000;0.0000001;-0.0000000;0.0000005;-0.0000000;-0.0000000;-0.0000000;-0.0000000;-0.0000000;0.0000000;0.0000008;0.0000000;-0.0000000;0.0000000;0.0000000;-0.0000000;0.0000199;-0.0000000;-0.0000000;-0.0000000;0.0000042;-0.0000002;0.0000224;-0.0000002;-0.00000…
0.4;0.3;3.4;0.034674049382;-0.0000000;-0.0000000;-0.0000000;-0.0000000;-0.0000000;-0.0000000;-0.0000000;-0.0000000;-0.0000000;-0.0000000;-0.0000000;0.0000001;-0.0000000;0.0000005;-0.0000000;-0.0000000;-0.0000000;-0.0000000;0.0000000;0.0000000;0.0000008;0.0000000;-0.0000000;0.0000000;0.0000000;-0.0000000;0.0000197;-0.0000000;-0.0000000;-0.0000000;0.0000041;0.0000015;0.0000221;0.0000002;-0.0000000;…
0.4;0.4;3.4;0.033819877846;-0.0000000;-0.0000000;-0.0000000;-0.0000000;-0.0000000;-0.0000000;-0.0000000;-0.0000000;-0.0000000;-0.0000000;-0.0000000;0.0000001;-0.0000000;0.0000005;-0.0000000;-0.0000000;0.0000000;-0.0000000;0.0000000;0.0000000;0.0000008;0.0000000;-0.0000000;0.0000000;0.0000000;-0.0000000;0.0000194;-0.0000000;-0.0000000;-0.0000000;0.0000041;0.0000039;0.0000215;0.0000007;-0.0000000;-…
0.4;0.5;3.4;0.032787431209;-0.0000000;-0.0000000;-0.0000000;-0.0000000;-0.0000000;-0.0000000;-0.0000000;-0.0000000;-0.0000000;-0.0000000;-0.0000000;0.0000001;-0.0000000;0.0000004;-0.0000000;-0.0000000;0.0000000;-0.0000000;0.0000000;0.0000000;0.0000008;0.0000000;-0.0000000;0.0000000;0.0000000;-0.0000000;0.0000191;-0.0000000;-0.0000000;-0.0000000;0.0000040;0.0000068;0.0000209;0.0000013;-0.0000000;-…
0.4;0.6;3.4;0.031619063464;-0.0000000;-0.0000000;-0.0000000;-0.0000000;-0.0000000;-0.0000000;-0.0000000;-0.0000000;-0.0000000;-0.0000000;-0.0000000;0.0000001;-0.0000000;0.0000004;0.0000000;-0.0000000;0.0000000;-0.0000000;0.0000000;0.0000000;0.0000008;0.0000001;-0.0000000;0.0000000;0.0000000;-0.0000000;0.0000187;0.0000000;-0.0000000;-0.0000000;0.0000039;0.0000102;0.0000202;0.0000020;-0.0000000;-0.…
0.4;0.7;3.4;0.030359711681;-0.0000000;-0.0000000;-0.0000000;-0.0000000;-0.0000000;-0.0000000;-0.0000000;-0.0000000;-0.0000000;-0.0000000;-0.0000000;0.0000001;-0.0000000;0.0000004;0.0000000;-0.0000000;0.0000000;-0.0000000;0.0000000;0.0000000;0.0000007;0.0000001;-0.0000000;0.0000000;0.0000000;-0.0000000;0.0000182;0.0000000;-0.0000000;-0.0000000;0.0000038;0.0000140;0.0000194;0.0000028;-0.0000000;-0.…
0.4;0.8;3.4;0.029053930904;-0.0000000;-0.0000000;-0.0000000;-0.0000000;-0.0000000;-0.0000000;-0.0000000;-0.0000000;-0.0000000;-0.0000000;-0.0000000;0.0000001;-0.0000000;0.0000003;0.0000000;-0.0000000;0.0000000;0.0000000;0.0000000;0.0000000;0.0000007;0.0000001;-0.0000000;0.0000000;0.0000000;-0.0000000;0.0000178;0.0000000;-0.0000000;0.0000000;0.0000037;0.0000180;0.0000185;0.0000036;-0.0000000;-0.00…
0.4;0.9;3.4;0.027743194930;-0.0000000;-0.0000000;-0.0000000;-0.0000000;-0.0000000;-0.0000000;-0.0000000;-0.0000000;-0.0000000;-0.0000000;-0.0000000;0.0000001;-0.0000000;0.0000003;0.0000000;-0.0000000;0.0000001;0.0000000;0.0000000;0.0000000;0.0000007;0.0000001;-0.0000000;0.0000000;0.0000000;-0.0000000;0.0000173;0.0000000;-0.0000000;0.0000000;0.0000036;0.0000223;0.0000175;0.0000044;-0.0000000;-0.00…
0.4;1.0;3.4;0.026463660274;-0.0000000;-0.0000000;-0.0000000;-0.0000000;-0.0000000;-0.0000000;-0.0000000;-0.0000000;-0.0000000;-0.0000000;0.0000000;0.0000001;-0.0000000;0.0000002;0.0000000;-0.0000000;0.0000001;0.0000000;0.0000000;0.0000000;0.0000006;0.0000001;-0.0000000;0.0000000;0.0000000;0.0000000;0.0000167;0.0000000;-0.0000000;0.0000001;0.0000035;0.0000267;0.0000166;0.0000053;-0.0000000;-0.0000…
0.4;1.1;3.4;0.025244523624;-0.0000000;-0.0000000;-0.0000000;-0.0000000;-0.0000000;-0.0000000;-0.0000000;-0.0000000;-0.0000000;-0.0000000;0.0000000;0.0000001;-0.0000000;0.0000002;0.0000000;-0.0000000;0.0000001;0.0000000;0.0000000;0.0000000;0.0000006;0.0000002;-0.0000000;0.0000000;0.0000000;0.0000000;0.0000162;0.0000000;-0.0000000;0.0000001;0.0000034;0.0000310;0.0000155;0.0000061;-0.0000000;-0.0000…
0.4;1.2;3.4;0.024107033636;-0.0000000;-0.0000000;-0.0000000;-0.0000000;-0.0000000;-0.0000000;-0.0000000;-0.0000000;-0.0000000;-0.0000000;0.0000000;0.0000001;-0.0000000;0.0000002;0.0000000;-0.0000000;0.0000001;0.0000001;0.0000000;0.0000000;0.0000006;0.0000002;0.0000000;0.0000000;0.0000000;0.0000000;0.0000157;0.0000000;0.0000000;0.0000001;0.0000032;0.0000352;0.0000145;0.0000069;-0.0000000;-0.000000…
0.4;1.3;3.4;0.023064154826;-0.0000000;-0.0000000;-0.0000000;-0.0000000;-0.0000000;-0.0000000;-0.0000000;-0.0000000;-0.0000000;-0.0000000;0.0000000;0.0000001;0.0000000;0.0000001;0.0000000;-0.0000000;0.0000001;0.0000001;0.0000000;0.0000000;0.0000005;0.0000002;0.0000000;0.0000000;0.0000000;0.0000000;0.0000151;0.0000000;0.0000000;0.0000002;0.0000031;0.0000391;0.0000135;0.0000076;-0.0000000;-0.0000000…
0.4;1.4;3.4;0.022120830162;-0.0000000;-0.0000000;-0.0000000;-0.0000000;-0.0000000;-0.0000000;-0.0000000;-0.0000000;-0.0000000;-0.0000000;0.0000001;0.0000001;0.0000000;0.0000001;0.0000000;-0.0000000;0.0000001;0.0000001;0.0000000;0.0000000;0.0000005;0.0000003;0.0000000;0.0000000;0.0000000;0.0000000;0.0000145;0.0000000;0.0000000;0.0000002;0.0000029;0.0000428;0.0000125;0.0000083;-0.0000000;-0.0000000…
0.4;1.5;3.4;0.021274751837;-0.0000000;-0.0000000;-0.0000000;-0.0000000;-0.0000000;-0.0000000;-0.0000000;-0.0000000;-0.0000000;-0.0000000;0.0000001;0.0000001;0.0000000;0.0000001;0.0000000;-0.0000000;0.0000001;0.0000001;0.0000000;0.0000000;0.0000004;0.0000003;0.0000000;0.0000000;0.0000000;0.0000000;0.0000140;0.0000000;0.0000000;0.0000003;0.0000027;0.0000461;0.0000115;0.0000089;-0.0000000;-0.0000000…
0.4;1.6;3.4;0.020517526017;-0.0000000;-0.0000000;-0.0000000;-0.0000000;-0.0000000;-0.0000000;-0.0000000;-0.0000000;-0.0000000;-0.0000000;0.0000001;0.0000000;0.0000000;0.0000001;0.0000000;-0.0000000;0.0000001;0.0000001;0.0000000;0.0000001;0.0000004;0.0000003;0.0000001;-0.0000000;0.0000000;0.0000000;0.0000134;0.0000000;0.0000000;0.0000004;0.0000026;0.0000490;0.0000105;0.0000093;-0.0000000;-0.000000…
0.4;1.7;3.4;0.019836105268;-0.0000000;-0.0000000;-0.0000000;-0.0000000;-0.0000000;-0.0000000;-0.0000000;-0.0000000;-0.0000000;-0.0000000;0.0000001;0.0000000;0.0000001;0.0000000;0.0000000;-0.0000000;0.0000001;0.0000001;0.0000000;0.0000001;0.0000003;0.0000004;0.0000001;-0.0000000;0.0000001;0.0000000;0.0000128;0.0000001;0.0000000;0.0000004;0.0000024;0.0000513;0.0000096;0.0000097;-0.0000000;-0.000000…
0.4;1.8;3.4;0.019214359526;-0.0000000;-0.0000000;-0.0000000;-0.0000000;-0.0000000;-0.0000000;-0.0000000;-0.0000000;-0.0000000;-0.0000000;0.0000002;0.0000000;0.0000001;0.0000000;0.0000000;-0.0000000;0.0000001;0.0000002;0.0000000;0.0000001;0.0000003;0.0000004;0.0000001;-0.0000000;0.0000001;0.0000000;0.0000122;0.0000001;0.0000000;0.0000005;0.0000023;0.0000532;0.0000087;0.0000099;-0.0000000;-0.000000…
0.4;1.9;3.4;0.018634661248;-0.0000000;-0.0000000;-0.0000000;-0.0000000;-0.0000000;-0.0000000;-0.0000000;-0.0000000;-0.0000000;-0.0000000;0.0000002;0.0000000;0.0000001;0.0000000;0.0000000;-0.0000000;0.0000001;0.0000002;0.0000000;0.0000001;0.0000003;0.0000005;0.0000002;-0.0000000;0.0000001;0.0000000;0.0000116;0.0000001;0.0000000;0.0000006;0.0000021;0.0000545;0.0000078;0.0000100;-0.0000000;-0.000000…
0.4;2.0;3.4;0.018079371561;-0.0000000;-0.0000000;-0.0000000;-0.0000000;-0.0000000;-0.0000000;-0.0000000;-0.0000000;-0.0000000;-0.0000000;0.0000002;0.0000000;0.0000002;-0.0000000;0.0000000;-0.0000000;0.0000001;0.0000002;0.0000000;0.0000001;0.0000002;0.0000005;0.0000002;-0.0000000;0.0000001;0.0000000;0.0000110;0.0000001;0.0000000;0.0000006;0.0000019;0.0000553;0.0000070;0.0000101;-0.0000000;-0.00000…
0.4;2.1;3.4;0.017532131512;-0.0000000;-0.0000000;-0.0000000;-0.0000000;-0.0000000;-0.0000000;-0.0000000;-0.0000000;-0.0000000;-0.0000000;0.0000002;0.0000000;0.0000002;-0.0000000;0.0000000;-0.0000000;0.0000001;0.0000002;0.0000000;0.0000001;0.0000002;0.0000006;0.0000002;-0.0000000;0.0000001;0.0000000;0.0000104;0.0000001;0.0000000;0.0000007;0.0000018;0.0000555;0.0000063;0.0000100;-0.0000000;-0.00000…
0.4;2.2;3.4;0.016978885222;-0.0000000;-0.0000000;-0.0000000;-0.0000000;-0.0000000;-0.0000000;-0.0000000;-0.0000000;-0.0000000;-0.0000000;0.0000003;0.0000000;0.0000002;-0.0000000;0.0000000;-0.0000000;0.0000001;0.0000002;0.0000000;0.0000001;0.0000002;0.0000006;0.0000003;-0.0000000;0.0000001;0.0000000;0.0000097;0.0000001;0.0000000;0.0000008;0.0000016;0.0000553;0.0000056;0.0000098;-0.0000000;-0.00000…
0.4;2.3;3.4;0.016408588958;-0.0000000;-0.0000000;-0.0000000;-0.0000000;-0.0000000;-0.0000000;-0.0000000;-0.0000000;-0.0000000;-0.0000000;0.0000003;0.0000000;0.0000003;-0.0000000;0.0000000;-0.0000000;0.0000000;0.0000003;0.0000000;0.0000001;0.0000001;0.0000007;0.0000003;-0.0000000;0.0000001;0.0000000;0.0000091;0.0000001;0.0000000;0.0000009;0.0000014;0.0000545;0.0000050;0.0000095;-0.0000000;-0.00000…
0.4;2.4;3.4;0.015813590001;-0.0000000;-0.0000000;-0.0000000;-0.0000000;-0.0000000;-0.0000000;-0.0000000;-0.0000000;-0.0000000;-0.0000000;0.0000003;0.0000000;0.0000003;-0.0000000;0.0000000;-0.0000000;0.0000000;0.0000003;0.0000000;0.0000001;0.0000001;0.0000007;0.0000004;-0.0000000;0.0000001;0.0000000;0.0000085;0.0000001;0.0000000;0.0000009;0.0000013;0.0000534;0.0000044;0.0000092;-0.0000000;-0.00000…
0.4;2.5;3.4;0.015189689046;-0.0000000;-0.0000000;-0.0000000;-0.0000000;-0.0000000;-0.0000000;-0.0000000;-0.0000000;-0.0000000;-0.0000000;0.0000003;0.0000000;0.0000003;-0.0000000;0.0000000;-0.0000000;0.0000000;0.0000003;-0.0000000;0.0000001;0.0000001;0.0000007;0.0000004;-0.0000000;0.0000001;0.0000000;0.0000079;0.0000001;0.0000000;0.0000010;0.0000011;0.0000518;0.0000039;0.0000088;-0.0000000;-0.0000…
0.4;2.6;3.4;0.014535926519;-0.0000000;-0.0000000;-0.0000000;-0.0000000;-0.0000000;-0.0000000;-0.0000000;-0.0000000;-0.0000000;-0.0000000;0.0000003;0.0000000;0.0000004;-0.0000000;0.0000000;-0.0000000;0.0000000;0.0000003;-0.0000000;0.0000001;0.0000001;0.0000007;0.0000005;-0.0000000;0.0000001;0.0000001;0.0000073;0.0000001;0.0000000;0.0000011;0.0000010;0.0000499;0.0000034;0.0000083;-0.0000000;-0.0000…
0.4;2.7;3.4;0.013854153746;-0.0000000;-0.0000000;-0.0000000;-0.0000000;-0.0000000;-0.0000000;-0.0000000;-0.0000000;-0.0000000;-0.0000000;0.0000003;0.0000000;0.0000004;0.0000000;0.0000000;-0.0000000;0.0000000;0.0000003;-0.0000000;0.0000001;0.0000000;0.0000008;0.0000005;-0.0000000;0.0000001;0.0000001;0.0000067;0.0000001;0.0000000;0.0000011;0.0000009;0.0000478;0.0000030;0.0000078;-0.0000000;-0.00000…
0.4;2.8;3.4;0.013148462000;-0.0000000;-0.0000000;-0.0000000;-0.0000000;-0.0000000;-0.0000000;-0.0000000;-0.0000000;-0.0000000;-0.0000000;0.0000003;-0.0000000;0.0000004;0.0000000;0.0000000;-0.0000000;0.0000000;0.0000003;-0.0000000;0.0000001;0.0000000;0.0000008;0.0000006;-0.0000000;0.0000001;0.0000001;0.0000061;0.0000001;0.0000000;0.0000012;0.0000008;0.0000454;0.0000026;0.0000072;-0.0000000;-0.0000…
0.4;2.9;3.4;0.012424545190;-0.0000000;-0.0000000;-0.0000000;-0.0000000;-0.0000000;-0.0000000;-0.0000000;-0.0000000;-0.0000000;-0.0000000;0.0000003;-0.0000000;0.0000004;0.0000000;0.0000000;-0.0000000;0.0000000;0.0000003;-0.0000000;0.0000001;0.0000000;0.0000008;0.0000006;-0.0000000;0.0000001;0.0000001;0.0000056;0.0000001;0.0000000;0.0000012;0.0000007;0.0000429;0.0000023;0.0000067;-0.0000000;-0.0000…
0.4;3.0;3.4;0.011689065812;-0.0000000;-0.0000000;-0.0000000;-0.0000000;-0.0000000;-0.0000000;-0.0000000;-0.0000000;-0.0000000;-0.0000000;0.0000003;-0.0000000;0.0000004;0.0000000;0.0000000;-0.0000000;0.0000000;0.0000003;-0.0000000;0.0000001;0.0000000;0.0000008;0.0000006;-0.0000000;0.0000001;0.0000001;0.0000051;0.0000001;0.0000000;0.0000012;0.0000006;0.0000403;0.0000020;0.0000061;-0.0000000;-0.0000…
0.4;3.1;3.4;0.010949080563;-0.0000000;-0.0000000;-0.0000000;-0.0000000;-0.0000000;-0.0000000;-0.0000000;-0.0000000;-0.0000000;-0.0000000;0.0000003;-0.0000000;0.0000005;0.0000000;0.0000000;-0.0000000;0.0000000;0.0000003;-0.0000000;0.0000001;-0.0000000;0.0000007;0.0000007;-0.0000000;0.0000001;0.0000001;0.0000046;0.0000001;0.0000000;0.0000012;0.0000005;0.0000376;0.0000017;0.0000056;-0.0000000;-0.000…
0.4;3.2;3.4;0.010211564388;-0.0000000;-0.0000000;-0.0000000;-0.0000000;-0.0000000;-0.0000000;-0.0000000;-0.0000000;-0.0000000;-0.0000000;0.0000003;-0.0000000;0.0000005;0.0000000;0.0000000;-0.0000000;0.0000000;0.0000003;-0.0000000;0.0000001;-0.0000000;0.0000007;0.0000007;-0.0000000;0.0000001;0.0000001;0.0000041;0.0000001;0.0000000;0.0000012;0.0000004;0.0000349;0.0000015;0.0000051;-0.0000000;-0.000…
0.4;3.3;3.4;0.009483052883;-0.0000000;-0.0000000;-0.0000000;-0.0000000;-0.0000000;-0.0000000;-0.0000000;-0.0000000;-0.0000000;-0.0000000;0.0000002;-0.0000000;0.0000005;0.0000000;0.0000000;-0.0000000;0.0000000;0.0000003;-0.0000000;0.0000001;-0.0000000;0.0000007;0.0000007;-0.0000000;0.0000001;0.0000001;0.0000037;0.0000000;0.0000000;0.0000012;0.0000003;0.0000322;0.0000013;0.0000046;-0.0000000;-0.000…
0.4;3.4;3.4;0.008769405447;-0.0000000;-0.0000000;-0.0000000;-0.0000000;-0.0000000;-0.0000000;-0.0000000;-0.0000000;-0.0000000;-0.0000000;0.0000002;-0.0000000;0.0000005;0.0000000;0.0000000;-0.0000000;0.0000000;0.0000003;-0.0000000;0.0000001;-0.0000000;0.0000006;0.0000007;-0.0000000;0.0000001;0.0000001;0.0000033;0.0000000;0.0000000;0.0000012;0.0000003;0.0000296;0.0000011;0.0000041;-0.0000000;-0.000…
0.4;3.5;3.4;0.008075677751;-0.0000000;-0.0000000;-0.0000000;-0.0000000;-0.0000000;-0.0000000;-0.0000000;-0.0000000;-0.0000000;-0.0000000;0.0000002;-0.0000000;0.0000004;0.0000000;0.0000000;0.0000000;0.0000000;0.0000003;-0.0000000;0.0000000;-0.0000000;0.0000006;0.0000007;-0.0000000;0.0000001;0.0000001;0.0000030;0.0000000;0.0000000;0.0000011;0.0000002;0.0000271;0.0000010;0.0000036;-0.0000000;-0.0000…
0.4;3.6;3.4;0.007406082899;-0.0000000;-0.0000000;-0.0000000;-0.0000000;-0.0000000;-0.0000000;-0.0000000;-0.0000000;-0.0000000;-0.0000000;0.0000002;-0.0000000;0.0000004;0.0000000;0.0000000;0.0000000;0.0000000;0.0000003;-0.0000000;0.0000000;-0.0000000;0.0000005;0.0000007;-0.0000000;0.0000001;0.0000001;0.0000026;0.0000000;0.0000000;0.0000011;0.0000002;0.0000247;0.0000009;0.0000032;-0.0000000;-0.0000…
0.4;3.7;3.4;0.006764016462;-0.0000000;-0.0000000;-0.0000000;-0.0000000;-0.0000000;-0.0000000;-0.0000000;-0.0000000;-0.0000000;-0.0000000;0.0000002;-0.0000000;0.0000004;0.0000000;0.0000000;0.0000000;0.0000000;0.0000003;-0.0000000;0.0000000;-0.0000000;0.0000005;0.0000007;-0.0000000;0.0000001;0.0000001;0.0000023;0.0000000;0.0000000;0.0000010;0.0000002;0.0000224;0.0000008;0.0000028;-0.0000000;-0.0000…
0.4;3.8;3.4;0.006152120713;-0.0000000;-0.0000000;-0.0000000;-0.0000000;-0.0000000;-0.0000000;-0.0000000;-0.0000000;-0.0000000;-0.0000000;0.0000002;-0.0000000;0.0000004;0.0000000;0.0000000;0.0000000;0.0000000;0.0000003;-0.0000000;0.0000000;-0.0000000;0.0000004;0.0000007;0.0000000;0.0000001;0.0000001;0.0000021;0.0000000;0.0000000;0.0000010;0.0000001;0.0000203;0.0000007;0.0000025;-0.0000000;-0.00000…
0.4;3.9;3.4;0.005572366826;-0.0000000;-0.0000000;-0.0000000;-0.0000000;-0.0000000;-0.0000000;-0.0000000;-0.0000000;-0.0000000;-0.0000000;0.0000001;-0.0000000;0.0000004;0.0000000;0.0000000;0.0000000;0.0000000;0.0000003;0.0000000;0.0000000;-0.0000000;0.0000004;0.0000006;0.0000000;0.0000000;0.0000001;0.0000018;0.0000000;0.0000000;0.0000009;0.0000001;0.0000183;0.0000006;0.0000022;-0.0000000;-0.000000…
0.4;4.0;3.4;0.005026139081;-0.0000000;-0.0000000;-0.0000000;-0.0000000;-0.0000000;-0.0000000;-0.0000000;-0.0000000;-0.0000000;-0.0000000;0.0000001;-0.0000000;0.0000003;0.0000000;0.0000000;0.0000000;0.0000000;0.0000003;0.0000000;0.0000000;-0.0000000;0.0000003;0.0000006;0.0000000;0.0000000;0.0000001;0.0000016;0.0000000;0.0000000;0.0000008;0.0000001;0.0000164;0.0000005;0.0000019;-0.0000000;-0.000000…
0.4;4.1;3.4;0.004514311052;-0.0000000;-0.0000000;-0.0000000;-0.0000000;-0.0000000;-0.0000000;-0.0000000;-0.0000000;-0.0000000;-0.0000000;0.0000001;-0.0000000;0.0000003;0.0000000;0.0000000;0.0000000;0.0000000;0.0000003;0.0000000;0.0000000;-0.0000000;0.0000003;0.0000006;0.0000000;0.0000000;0.0000001;0.0000014;0.0000000;0.0000000;0.0000007;0.0000001;0.0000146;0.0000004;0.0000016;-0.0000000;-0.000000…
0.4;4.2;3.4;0.004037309224;-0.0000000;-0.0000000;-0.0000000;-0.0000000;-0.0000000;-0.0000000;-0.0000000;-0.0000000;-0.0000000;-0.0000000;0.0000001;-0.0000000;0.0000003;0.0000000;0.0000000;0.0000000;0.0000000;0.0000002;0.0000000;0.0000000;-0.0000000;0.0000002;0.0000005;0.0000000;0.0000000;0.0000001;0.0000012;0.0000000;0.0000000;0.0000006;0.0000001;0.0000130;0.0000004;0.0000014;-0.0000000;-0.000000…
0.4;4.3;3.4;0.003595163762;-0.0000000;-0.0000000;-0.0000000;-0.0000000;-0.0000000;-0.0000000;-0.0000000;-0.0000000;-0.0000000;-0.0000000;0.0000001;-0.0000000;0.0000002;0.0000000;0.0000000;0.0000000;0.0000000;0.0000002;0.0000000;0.0000000;-0.0000000;0.0000002;0.0000005;0.0000000;0.0000000;0.0000001;0.0000011;0.0000000;0.0000000;0.0000006;0.0000000;0.0000116;0.0000003;0.0000012;-0.0000000;-0.000000…
0.4;4.4;3.4;0.003187548972;-0.0000000;-0.0000000;-0.0000000;-0.0000000;-0.0000000;-0.0000000;-0.0000000;-0.0000000;-0.0000000;-0.0000000;0.0000001;-0.0000000;0.0000002;0.0000000;0.0000000;0.0000000;0.0000000;0.0000002;0.0000000;0.0000000;-0.0000000;0.0000002;0.0000004;0.0000000;0.0000000;0.0000001;0.0000010;0.0000000;0.0000000;0.0000005;0.0000000;0.0000102;0.0000003;0.0000010;-0.0000000;-0.000000…
0.4;4.5;3.4;0.002813817328;-0.0000000;-0.0000000;-0.0000000;-0.0000000;-0.0000000;-0.0000000;-0.0000000;-0.0000000;-0.0000000;-0.0000000;0.0000000;-0.0000000;0.0000002;-0.0000000;0.0000000;0.0000000;0.0000000;0.0000002;0.0000000;0.0000000;-0.0000000;0.0000001;0.0000004;0.0000000;0.0000000;0.0000001;0.0000008;0.0000000;0.0000000;0.0000004;0.0000000;0.0000090;0.0000002;0.0000009;-0.0000000;-0.00000…
0.4;4.6;3.4;0.002473031006;-0.0000000;-0.0000000;-0.0000000;-0.0000000;-0.0000000;-0.0000000;-0.0000000;-0.0000000;-0.0000000;-0.0000000;0.0000000;-0.0000000;0.0000001;-0.0000000;0.0000000;0.0000000;0.0000000;0.0000002;0.0000000;0.0000000;-0.0000000;0.0000001;0.0000004;0.0000000;0.0000000;0.0000001;0.0000007;-0.0000000;0.0000000;0.0000004;0.0000000;0.0000079;0.0000002;0.0000007;-0.0000000;-0.0000…
0.4;4.7;3.4;0.002163994120;-0.0000000;-0.0000000;-0.0000000;-0.0000000;-0.0000000;-0.0000000;-0.0000000;-0.0000000;-0.0000000;-0.0000000;0.0000000;-0.0000000;0.0000001;-0.0000000;0.0000000;0.0000000;0.0000000;0.0000002;0.0000000;0.0000000;-0.0000000;0.0000001;0.0000003;0.0000000;0.0000000;0.0000001;0.0000006;-0.0000000;0.0000000;0.0000003;0.0000000;0.0000069;0.0000002;0.0000006;-0.0000000;-0.0000…
0.4;4.8;3.4;0.001885287584;-0.0000000;-0.0000000;-0.0000000;-0.0000000;-0.0000000;-0.0000000;-0.0000000;-0.0000000;-0.0000000;-0.0000000;0.0000000;-0.0000000;0.0000001;-0.0000000;0.0000000;0.0000000;0.0000000;0.0000002;0.0000000;0.0000000;-0.0000000;0.0000001;0.0000003;0.0000000;0.0000000;0.0000001;0.0000005;-0.0000000;0.0000000;0.0000003;0.0000000;0.0000060;0.0000002;0.0000005;-0.0000000;-0.0000…
0.4;4.9;3.4;0.001635307248;-0.0000000;-0.0000000;-0.0000000;-0.0000000;-0.0000000;-0.0000000;-0.0000000;-0.0000000;-0.0000000;-0.0000000;0.0000000;-0.0000000;0.0000001;-0.0000000;0.0000000;0.0000000;0.0000000;0.0000002;0.0000000;0.0000000;-0.0000000;0.0000001;0.0000002;0.0000000;0.0000000;0.0000001;0.0000005;-0.0000000;0.0000000;0.0000002;0.0000000;0.0000052;0.0000001;0.0000004;-0.0000000;-0.0000…
0.4;5.0;3.4;0.001412304769;-0.0000000;-0.0000000;-0.0000000;-0.0000000;-0.0000000;-0.0000000;-0.0000000;-0.0000000;-0.0000000;-0.0000000;0.0000000;-0.0000000;0.0000001;-0.0000000;0.0000000;0.0000000;0.0000000;0.0000001;0.0000000;0.0000000;-0.0000000;0.0000000;0.0000002;0.0000000;0.0000000;0.0000001;0.0000004;-0.0000000;0.0000000;0.0000002;0.0000000;0.0000045;0.0000001;0.0000004;-0.0000000;-0.0000…
0.4;5.1;3.4;0.001214429909;-0.0000000;-0.0000000;-0.0000000;-0.0000000;-0.0000000;-0.0000000;-0.0000000;-0.0000000;-0.0000000;-0.0000000;0.0000000;-0.0000000;0.0000000;-0.0000000;0.0000000;0.0000000;0.0000000;0.0000001;0.0000000;0.0000000;-0.0000000;0.0000000;0.0000002;0.0000000;0.0000000;0.0000001;0.0000003;-0.0000000;0.0000000;0.0000001;0.0000000;0.0000038;0.0000001;0.0000003;-0.0000000;-0.0000…
0.4;5.2;3.4;0.001039772500;-0.0000000;-0.0000000;-0.0000000;-0.0000000;-0.0000000;-0.0000000;-0.0000000;-0.0000000;-0.0000000;-0.0000000;-0.0000000;-0.0000000;0.0000000;-0.0000000;0.0000000;0.0000000;0.0000000;0.0000001;0.0000000;0.0000000;-0.0000000;0.0000000;0.0000002;0.0000000;0.0000000;0.0000001;0.0000003;0.0000000;0.0000000;0.0000001;0.0000000;0.0000033;0.0000001;0.0000003;-0.0000000;-0.0000…
0.4;5.3;3.4;0.000886402285;-0.0000000;-0.0000000;-0.0000000;-0.0000000;-0.0000000;-0.0000000;-0.0000000;-0.0000000;-0.0000000;-0.0000000;-0.0000000;-0.0000000;0.0000000;-0.0000000;0.0000000;0.0000000;0.0000000;0.0000001;0.0000000;0.0000000;-0.0000000;0.0000000;0.0000001;0.0000000;0.0000000;0.0000000;0.0000003;0.0000000;0.0000000;0.0000001;0.0000000;0.0000028;0.0000001;0.0000002;-0.0000000;-0.0000…
0.4;5.4;3.4;0.000752405057;-0.0000000;-0.0000000;-0.0000000;-0.0000000;-0.0000000;-0.0000000;-0.0000000;-0.0000000;-0.0000000;-0.0000000;-0.0000000;-0.0000000;0.0000000;-0.0000000;0.0000000;0.0000000;0.0000000;0.0000001;0.0000000;0.0000000;-0.0000000;0.0000000;0.0000001;0.0000000;0.0000000;0.0000000;0.0000002;0.0000000;0.0000000;0.0000001;0.0000000;0.0000024;0.0000000;0.0000002;-0.0000000;-0.0000…
0.4;5.5;3.4;0.000635913912;-0.0000000;-0.0000000;-0.0000000;-0.0000000;-0.0000000;-0.0000000;-0.0000000;-0.0000000;-0.0000000;-0.0000000;-0.0000000;-0.0000000;0.0000000;-0.0000000;0.0000000;0.0000000;0.0000000;0.0000001;0.0000000;0.0000000;-0.0000000;0.0000000;0.0000001;0.0000000;0.0000000;0.0000000;0.0000002;0.0000000;0.0000000;0.0000001;0.0000000;0.0000020;0.0000000;0.0000001;-0.0000000;-0.0000…
0.4;5.6;3.4;0.000535134936;-0.0000000;-0.0000000;-0.0000000;-0.0000000;-0.0000000;-0.0000000;-0.0000000;-0.0000000;-0.0000000;-0.0000000;-0.0000000;-0.0000000;0.0000000;-0.0000000;0.0000000;0.0000000;0.0000000;0.0000001;0.0000000;0.0000000;-0.0000000;0.0000000;0.0000001;0.0000000;0.0000000;0.0000000;0.0000002;0.0000000;0.0000000;0.0000000;0.0000000;0.0000017;0.0000000;0.0000001;-0.0000000;-0.0000…
0.4;5.7;3.4;0.000448367099;-0.0000000;-0.0000000;-0.0000000;-0.0000000;-0.0000000;-0.0000000;-0.0000000;-0.0000000;-0.0000000;-0.0000000;-0.0000000;-0.0000000;0.0000000;-0.0000000;0.0000000;0.0000000;0.0000000;0.0000001;0.0000000;0.0000000;-0.0000000;0.0000000;0.0000001;0.0000000;0.0000000;0.0000000;0.0000001;0.0000000;0.0000000;0.0000000;0.0000000;0.0000014;0.0000000;0.0000001;-0.0000000;-0.0000…
0.4;5.8;3.4;0.000374016522;-0.0000000;-0.0000000;-0.0000000;-0.0000000;-0.0000000;-0.0000000;-0.0000000;-0.0000000;-0.0000000;-0.0000000;-0.0000000;-0.0000000;0.0000000;-0.0000000;0.0000000;0.0000000;0.0000000;0.0000001;0.0000000;0.0000000;-0.0000000;-0.0000000;0.0000001;0.0000000;0.0000000;0.0000000;0.0000001;0.0000000;0.0000000;0.0000000;0.0000000;0.0000012;0.0000000;0.0000001;-0.0000000;-0.000…
0.4;5.9;3.4;0.000310605617;-0.0000000;-0.0000000;-0.0000000;-0.0000000;-0.0000000;-0.0000000;-0.0000000;-0.0000000;-0.0000000;-0.0000000;-0.0000000;-0.0000000;-0.0000000;-0.0000000;0.0000000;0.0000000;0.0000000;0.0000001;0.0000000;0.0000000;-0.0000000;-0.0000000;0.0000000;0.0000000;-0.0000000;0.0000000;0.0000001;0.0000000;0.0000000;0.0000000;0.0000000;0.0000010;0.0000000;0.0000001;-0.0000000;-0.0…
0.4;6.0;3.4;0.000256777758;-0.0000000;-0.0000000;-0.0000000;-0.0000000;-0.0000000;-0.0000000;-0.0000000;-0.0000000;-0.0000000;-0.0000000;-0.0000000;-0.0000000;-0.0000000;-0.0000000;0.0000000;0.0000000;0.0000000;0.0000001;0.0000000;0.0000000;-0.0000000;-0.0000000;0.0000000;0.0000000;-0.0000000;0.0000000;0.0000001;0.0000000;0.0000000;0.0000000;0.0000000;0.0000008;0.0000000;0.0000000;-0.0000000;-0.0…
0.5;0.0;3.4;0.034857261286;-0.0000000;-0.0000000;-0.0000000;-0.0000000;-0.0000000;-0.0000000;-0.0000000;-0.0000000;-0.0000000;-0.0000000;-0.0000000;0.0000002;-0.0000000;0.0000005;-0.0000000;-0.0000000;-0.0000000;-0.0000000;-0.0000000;0.0000000;0.0000008;-0.0000000;0.0000000;0.0000000;-0.0000000;-0.0000000;0.0000198;-0.0000000;-0.0000000;-0.0000000;0.0000066;-0.0000016;0.0000186;-0.0000006;-0.0000…
0.5;0.1;3.4;0.034730779516;-0.0000000;-0.0000000;-0.0000000;-0.0000000;-0.0000000;-0.0000000;-0.0000000;-0.0000000;-0.0000000;-0.0000000;-0.0000000;0.0000002;-0.0000000;0.0000005;-0.0000000;-0.0000000;-0.0000000;-0.0000000;-0.0000000;0.0000000;0.0000008;0.0000000;0.0000000;0.0000000;-0.0000000;-0.0000000;0.0000198;-0.0000000;-0.0000000;-0.0000000;0.0000066;-0.0000013;0.0000185;-0.0000005;-0.00000…
0.5;0.2;3.4;0.034357188980;-0.0000000;-0.0000000;-0.0000000;-0.0000000;-0.0000000;-0.0000000;-0.0000000;-0.0000000;-0.0000000;-0.0000000;-0.0000000;0.0000002;-0.0000000;0.0000005;-0.0000000;-0.0000000;-0.0000000;-0.0000000;-0.0000000;0.0000000;0.0000008;0.0000000;0.0000000;0.0000000;0.0000000;-0.0000000;0.0000197;-0.0000000;-0.0000000;-0.0000000;0.0000065;-0.0000002;0.0000184;-0.0000002;-0.000000…
0.5;0.3;3.4;0.033753591393;-0.0000000;-0.0000000;-0.0000000;-0.0000000;-0.0000000;-0.0000000;-0.0000000;-0.0000000;-0.0000000;-0.0000000;-0.0000000;0.0000002;-0.0000000;0.0000005;-0.0000000;-0.0000000;-0.0000000;-0.0000000;0.0000000;0.0000000;0.0000008;0.0000000;-0.0000000;0.0000000;0.0000000;-0.0000000;0.0000195;-0.0000000;-0.0000000;-0.0000000;0.0000065;0.0000015;0.0000181;0.0000004;-0.0000000;…
0.5;0.4;3.4;0.032946998651;-0.0000000;-0.0000000;-0.0000000;-0.0000000;-0.0000000;-0.0000000;-0.0000000;-0.0000000;-0.0000000;-0.0000000;-0.0000000;0.0000002;-0.0000000;0.0000005;-0.0000000;-0.0000000;0.0000000;-0.0000000;0.0000000;0.0000000;0.0000008;0.0000000;-0.0000000;0.0000000;0.0000000;-0.0000000;0.0000192;-0.0000000;-0.0000000;-0.0000000;0.0000064;0.0000039;0.0000176;0.0000011;-0.0000000;-…
0.5;0.5;3.4;0.031972267198;-0.0000000;-0.0000000;-0.0000000;-0.0000000;-0.0000000;-0.0000000;-0.0000000;-0.0000000;-0.0000000;-0.0000000;-0.0000000;0.0000002;-0.0000000;0.0000004;0.0000000;-0.0000000;0.0000000;-0.0000000;0.0000000;0.0000000;0.0000008;0.0000000;-0.0000000;0.0000000;0.0000000;-0.0000000;0.0000189;-0.0000000;-0.0000000;-0.0000000;0.0000063;0.0000068;0.0000171;0.0000021;-0.0000000;-0…
0.5;0.6;3.4;0.030869520857;-0.0000000;-0.0000000;-0.0000000;-0.0000000;-0.0000000;-0.0000000;-0.0000000;-0.0000000;-0.0000000;-0.0000000;-0.0000000;0.0000002;-0.0000000;0.0000004;0.0000000;-0.0000000;0.0000000;-0.0000000;0.0000000;0.0000000;0.0000007;0.0000001;-0.0000000;0.0000000;0.0000000;-0.0000000;0.0000185;0.0000000;-0.0000000;-0.0000000;0.0000061;0.0000102;0.0000165;0.0000031;-0.0000000;-0.…
0.5;0.7;3.4;0.029681320030;-0.0000000;-0.0000000;-0.0000000;-0.0000000;-0.0000000;-0.0000000;-0.0000000;-0.0000000;-0.0000000;-0.0000000;-0.0000000;0.0000002;-0.0000000;0.0000004;0.0000000;-0.0000000;0.0000000;-0.0000000;0.0000000;0.0000000;0.0000007;0.0000001;-0.0000000;0.0000000;0.0000000;-0.0000000;0.0000181;0.0000000;-0.0000000;-0.0000000;0.0000060;0.0000140;0.0000159;0.0000043;-0.0000000;-0.…
0.5;0.8;3.4;0.028449840878;-0.0000000;-0.0000000;-0.0000000;-0.0000000;-0.0000000;-0.0000000;-0.0000000;-0.0000000;-0.0000000;-0.0000000;-0.0000000;0.0000001;-0.0000000;0.0000003;0.0000000;-0.0000000;0.0000000;0.0000000;0.0000000;0.0000000;0.0000007;0.0000001;-0.0000000;0.0000000;0.0000000;-0.0000000;0.0000177;0.0000000;-0.0000000;0.0000000;0.0000058;0.0000181;0.0000151;0.0000055;-0.0000000;-0.00…
0.5;0.9;3.4;0.027214302357;-0.0000000;-0.0000000;-0.0000000;-0.0000000;-0.0000000;-0.0000000;-0.0000000;-0.0000000;-0.0000000;-0.0000000;-0.0000000;0.0000001;-0.0000000;0.0000003;0.0000000;-0.0000000;0.0000000;0.0000000;0.0000000;0.0000000;0.0000006;0.0000001;-0.0000000;0.0000000;0.0000000;-0.0000000;0.0000172;0.0000000;-0.0000000;0.0000000;0.0000056;0.0000223;0.0000144;0.0000068;-0.0000000;-0.00…
0.5;1.0;3.4;0.026008829605;-0.0000000;-0.0000000;-0.0000000;-0.0000000;-0.0000000;-0.0000000;-0.0000000;-0.0000000;-0.0000000;-0.0000000;0.0000000;0.0000001;-0.0000000;0.0000002;0.0000000;-0.0000000;0.0000001;0.0000000;0.0000000;0.0000000;0.0000006;0.0000001;-0.0000000;0.0000000;0.0000000;-0.0000000;0.0000167;0.0000000;0.0000000;0.0000001;0.0000054;0.0000267;0.0000136;0.0000081;-0.0000000;-0.0000…
0.5;1.1;3.4;0.024860879739;-0.0000000;-0.0000000;-0.0000000;-0.0000000;-0.0000000;-0.0000000;-0.0000000;-0.0000000;-0.0000000;-0.0000000;0.0000000;0.0000001;-0.0000000;0.0000002;0.0000000;-0.0000000;0.0000001;0.0000000;0.0000000;0.0000000;0.0000006;0.0000002;-0.0000000;0.0000000;0.0000000;-0.0000000;0.0000161;0.0000000;0.0000000;0.0000001;0.0000052;0.0000310;0.0000127;0.0000094;-0.0000000;-0.0000…
0.5;1.2;3.4;0.023790290947;-0.0000000;-0.0000000;-0.0000000;-0.0000000;-0.0000000;-0.0000000;-0.0000000;-0.0000000;-0.0000000;-0.0000000;0.0000000;0.0000001;0.0000000;0.0000002;0.0000000;-0.0000000;0.0000001;0.0000001;0.0000000;0.0000000;0.0000005;0.0000002;-0.0000000;0.0000000;0.0000000;-0.0000000;0.0000156;0.0000000;0.0000000;0.0000001;0.0000050;0.0000352;0.0000119;0.0000106;-0.0000000;-0.00000…
0.5;1.3;3.4;0.022808956055;-0.0000000;-0.0000000;-0.0000000;-0.0000000;-0.0000000;-0.0000000;-0.0000000;-0.0000000;-0.0000000;-0.0000000;0.0000000;0.0000001;0.0000000;0.0000001;0.0000000;-0.0000000;0.0000001;0.0000001;0.0000000;0.0000001;0.0000005;0.0000002;0.0000000;0.0000000;0.0000000;0.0000000;0.0000151;0.0000000;0.0000000;0.0000002;0.0000047;0.0000392;0.0000111;0.0000117;-0.0000000;-0.0000000…
0.5;1.4;3.4;0.021921072787;-0.0000000;-0.0000000;-0.0000000;-0.0000000;-0.0000000;-0.0000000;-0.0000000;-0.0000000;-0.0000000;-0.0000000;0.0000001;0.0000001;0.0000000;0.0000001;0.0000000;-0.0000000;0.0000001;0.0000001;0.0000000;0.0000001;0.0000005;0.0000003;0.0000000;0.0000000;0.0000001;0.0000000;0.0000145;0.0000001;0.0000000;0.0000002;0.0000045;0.0000428;0.0000102;0.0000127;-0.0000000;-0.0000000…
0.5;1.5;3.4;0.021123886642;-0.0000000;-0.0000000;-0.0000000;-0.0000000;-0.0000000;-0.0000000;-0.0000000;-0.0000000;-0.0000000;-0.0000000;0.0000001;0.0000001;0.0000000;0.0000001;0.0000000;-0.0000000;0.0000001;0.0000001;0.0000000;0.0000001;0.0000004;0.0000003;0.0000000;0.0000000;0.0000001;0.0000000;0.0000140;0.0000001;0.0000000;0.0000003;0.0000043;0.0000461;0.0000094;0.0000136;-0.0000000;-0.0000000…
0.5;1.6;3.4;0.020408818505;-0.0000000;-0.0000000;-0.0000000;-0.0000000;-0.0000000;-0.0000000;-0.0000000;-0.0000000;-0.0000000;-0.0000000;0.0000001;0.0000001;0.0000001;0.0000001;0.0000000;-0.0000000;0.0000001;0.0000001;0.0000000;0.0000001;0.0000004;0.0000003;0.0000001;0.0000000;0.0000001;0.0000000;0.0000134;0.0000001;0.0000000;0.0000004;0.0000040;0.0000490;0.0000086;0.0000143;-0.0000000;-0.0000000…
0.5;1.7;3.4;0.019762855972;-0.0000000;-0.0000000;-0.0000000;-0.0000000;-0.0000000;-0.0000000;-0.0000000;-0.0000000;-0.0000000;-0.0000000;0.0000001;0.0000001;0.0000001;0.0000000;0.0000000;-0.0000000;0.0000001;0.0000001;0.0000000;0.0000001;0.0000003;0.0000004;0.0000001;0.0000000;0.0000001;0.0000000;0.0000128;0.0000001;0.0000000;0.0000004;0.0000037;0.0000514;0.0000079;0.0000148;-0.0000000;-0.0000000…
0.5;1.8;3.4;0.019170083245;-0.0000000;-0.0000000;-0.0000000;-0.0000000;-0.0000000;-0.0000000;-0.0000000;-0.0000000;-0.0000000;-0.0000000;0.0000002;0.0000000;0.0000001;0.0000000;0.0000000;-0.0000000;0.0000001;0.0000002;0.0000000;0.0000001;0.0000003;0.0000004;0.0000001;-0.0000000;0.0000001;0.0000000;0.0000122;0.0000001;0.0000000;0.0000005;0.0000035;0.0000532;0.0000072;0.0000152;-0.0000000;-0.000000…
0.5;1.9;3.4;0.018613227760;-0.0000000;-0.0000000;-0.0000000;-0.0000000;-0.0000000;-0.0000000;-0.0000000;-0.0000000;-0.0000000;-0.0000000;0.0000002;0.0000000;0.0000001;0.0000000;0.0000000;-0.0000000;0.0000001;0.0000002;0.0000000;0.0000001;0.0000003;0.0000005;0.0000001;-0.0000000;0.0000001;0.0000000;0.0000116;0.0000001;0.0000000;0.0000006;0.0000032;0.0000545;0.0000065;0.0000154;-0.0000000;-0.000000…
0.5;2.0;3.4;0.018075111712;-0.0000000;-0.0000000;-0.0000000;-0.0000000;-0.0000000;-0.0000000;-0.0000000;-0.0000000;-0.0000000;-0.0000000;0.0000002;0.0000000;0.0000002;-0.0000000;0.0000000;-0.0000000;0.0000001;0.0000002;0.0000000;0.0000001;0.0000002;0.0000005;0.0000002;-0.0000000;0.0000001;0.0000000;0.0000110;0.0000001;0.0000000;0.0000006;0.0000030;0.0000553;0.0000058;0.0000154;-0.0000000;-0.00000…
0.5;2.1;3.4;0.017539912969;-0.0000000;-0.0000000;-0.0000000;-0.0000000;-0.0000000;-0.0000000;-0.0000000;-0.0000000;-0.0000000;-0.0000000;0.0000002;0.0000000;0.0000002;-0.0000000;0.0000000;-0.0000000;0.0000001;0.0000002;0.0000000;0.0000001;0.0000002;0.0000006;0.0000002;-0.0000000;0.0000001;0.0000000;0.0000104;0.0000001;0.0000000;0.0000007;0.0000027;0.0000555;0.0000052;0.0000153;-0.0000000;-0.00000…
0.5;2.2;3.4;0.016994162029;-0.0000000;-0.0000000;-0.0000000;-0.0000000;-0.0000000;-0.0000000;-0.0000000;-0.0000000;-0.0000000;-0.0000000;0.0000002;0.0000000;0.0000002;-0.0000000;0.0000000;-0.0000000;0.0000000;0.0000002;0.0000000;0.0000001;0.0000002;0.0000006;0.0000003;-0.0000000;0.0000001;0.0000000;0.0000098;0.0000001;0.0000000;0.0000008;0.0000025;0.0000553;0.0000046;0.0000150;-0.0000000;-0.00000…
0.5;2.3;3.4;0.016427428609;-0.0000000;-0.0000000;-0.0000000;-0.0000000;-0.0000000;-0.0000000;-0.0000000;-0.0000000;-0.0000000;-0.0000000;0.0000003;0.0000000;0.0000003;-0.0000000;0.0000000;-0.0000000;0.0000000;0.0000003;0.0000000;0.0000001;0.0000001;0.0000006;0.0000003;-0.0000000;0.0000001;0.0000000;0.0000091;0.0000001;0.0000000;0.0000009;0.0000022;0.0000545;0.0000041;0.0000146;-0.0000000;-0.00000…
0.5;2.4;3.4;0.015832681282;-0.0000000;-0.0000000;-0.0000000;-0.0000000;-0.0000000;-0.0000000;-0.0000000;-0.0000000;-0.0000000;-0.0000000;0.0000003;0.0000000;0.0000003;-0.0000000;0.0000000;-0.0000000;0.0000000;0.0000003;0.0000000;0.0000001;0.0000001;0.0000007;0.0000004;-0.0000000;0.0000002;0.0000000;0.0000085;0.0000001;0.0000000;0.0000009;0.0000020;0.0000533;0.0000036;0.0000141;-0.0000000;-0.00000…
0.5;2.5;3.4;0.015206333495;-0.0000000;-0.0000000;-0.0000000;-0.0000000;-0.0000000;-0.0000000;-0.0000000;-0.0000000;-0.0000000;-0.0000000;0.0000003;0.0000000;0.0000003;-0.0000000;0.0000000;-0.0000000;0.0000000;0.0000003;-0.0000000;0.0000001;0.0000001;0.0000007;0.0000004;-0.0000000;0.0000002;0.0000000;0.0000079;0.0000001;0.0000000;0.0000010;0.0000018;0.0000518;0.0000032;0.0000134;-0.0000000;-0.0000…
0.5;2.6;3.4;0.014548016086;-0.0000000;-0.0000000;-0.0000000;-0.0000000;-0.0000000;-0.0000000;-0.0000000;-0.0000000;-0.0000000;-0.0000000;0.0000003;0.0000000;0.0000004;-0.0000000;0.0000000;-0.0000000;0.0000000;0.0000003;-0.0000000;0.0000001;0.0000001;0.0000007;0.0000005;-0.0000000;0.0000002;0.0000001;0.0000073;0.0000001;0.0000000;0.0000011;0.0000016;0.0000499;0.0000028;0.0000127;-0.0000000;-0.0000…
0.5;2.7;3.4;0.013860137048;-0.0000000;-0.0000000;-0.0000000;-0.0000000;-0.0000000;-0.0000000;-0.0000000;-0.0000000;-0.0000000;-0.0000000;0.0000003;0.0000000;0.0000004;-0.0000000;0.0000000;-0.0000000;0.0000000;0.0000003;-0.0000000;0.0000001;0.0000000;0.0000008;0.0000005;-0.0000000;0.0000002;0.0000001;0.0000067;0.0000001;0.0000000;0.0000011;0.0000014;0.0000477;0.0000025;0.0000120;-0.0000000;-0.0000…
0.5;2.8;3.4;0.013147301430;-0.0000000;-0.0000000;-0.0000000;-0.0000000;-0.0000000;-0.0000000;-0.0000000;-0.0000000;-0.0000000;-0.0000000;0.0000003;-0.0000000;0.0000004;0.0000000;0.0000000;-0.0000000;0.0000000;0.0000003;-0.0000000;0.0000001;0.0000000;0.0000008;0.0000006;-0.0000000;0.0000002;0.0000001;0.0000061;0.0000001;0.0000000;0.0000012;0.0000012;0.0000453;0.0000022;0.0000111;-0.0000000;-0.0000…
0.5;2.9;3.4;0.012415667042;-0.0000000;-0.0000000;-0.0000000;-0.0000000;-0.0000000;-0.0000000;-0.0000000;-0.0000000;-0.0000000;-0.0000000;0.0000003;-0.0000000;0.0000004;0.0000000;0.0000000;-0.0000000;0.0000000;0.0000003;-0.0000000;0.0000001;0.0000000;0.0000008;0.0000006;-0.0000000;0.0000002;0.0000001;0.0000056;0.0000001;0.0000000;0.0000012;0.0000010;0.0000428;0.0000019;0.0000103;-0.0000000;-0.0000…
0.5;3.0;3.4;0.011672305414;-0.0000000;-0.0000000;-0.0000000;-0.0000000;-0.0000000;-0.0000000;-0.0000000;-0.0000000;-0.0000000;-0.0000000;0.0000003;-0.0000000;0.0000004;0.0000000;0.0000000;-0.0000000;0.0000000;0.0000003;-0.0000000;0.0000001;0.0000000;0.0000008;0.0000006;-0.0000000;0.0000002;0.0000001;0.0000051;0.0000001;0.0000000;0.0000012;0.0000009;0.0000402;0.0000017;0.0000095;-0.0000000;-0.0000…
0.5;3.1;3.4;0.010924624262;-0.0000000;-0.0000000;-0.0000000;-0.0000000;-0.0000000;-0.0000000;-0.0000000;-0.0000000;-0.0000000;-0.0000000;0.0000003;-0.0000000;0.0000005;0.0000000;0.0000000;-0.0000000;0.0000000;0.0000003;-0.0000000;0.0000001;-0.0000000;0.0000007;0.0000007;-0.0000000;0.0000002;0.0000001;0.0000046;0.0000001;0.0000000;0.0000012;0.0000008;0.0000375;0.0000015;0.0000086;-0.0000000;-0.000…
0.5;3.2;3.4;0.010179890054;-0.0000000;-0.0000000;-0.0000000;-0.0000000;-0.0000000;-0.0000000;-0.0000000;-0.0000000;-0.0000000;-0.0000000;0.0000003;-0.0000000;0.0000005;0.0000000;0.0000000;-0.0000000;0.0000000;0.0000003;-0.0000000;0.0000001;-0.0000000;0.0000007;0.0000007;-0.0000000;0.0000001;0.0000001;0.0000041;0.0000001;0.0000000;0.0000012;0.0000006;0.0000348;0.0000013;0.0000078;-0.0000000;-0.000…
0.5;3.3;3.4;0.009444870401;-0.0000000;-0.0000000;-0.0000000;-0.0000000;-0.0000000;-0.0000000;-0.0000000;-0.0000000;-0.0000000;-0.0000000;0.0000002;-0.0000000;0.0000005;0.0000000;0.0000000;-0.0000000;0.0000000;0.0000003;-0.0000000;0.0000001;-0.0000000;0.0000007;0.0000007;-0.0000000;0.0000001;0.0000001;0.0000037;0.0000001;0.0000000;0.0000012;0.0000005;0.0000321;0.0000011;0.0000070;-0.0000000;-0.000…
0.5;3.4;3.4;0.008725598543;-0.0000000;-0.0000000;-0.0000000;-0.0000000;-0.0000000;-0.0000000;-0.0000000;-0.0000000;-0.0000000;-0.0000000;0.0000002;-0.0000000;0.0000004;0.0000000;0.0000000;0.0000000;0.0000000;0.0000003;-0.0000000;0.0000001;-0.0000000;0.0000006;0.0000007;-0.0000000;0.0000001;0.0000001;0.0000033;0.0000001;0.0000000;0.0000012;0.0000004;0.0000295;0.0000010;0.0000063;-0.0000000;-0.0000…
0.5;3.5;3.4;0.008027248348;-0.0000000;-0.0000000;-0.0000000;-0.0000000;-0.0000000;-0.0000000;-0.0000000;-0.0000000;-0.0000000;-0.0000000;0.0000002;-0.0000000;0.0000004;0.0000000;0.0000000;0.0000000;0.0000000;0.0000003;-0.0000000;0.0000001;-0.0000000;0.0000006;0.0000007;-0.0000000;0.0000001;0.0000001;0.0000029;0.0000001;0.0000000;0.0000011;0.0000004;0.0000270;0.0000009;0.0000056;-0.0000000;-0.0000…
0.5;3.6;3.4;0.007354099119;-0.0000000;-0.0000000;-0.0000000;-0.0000000;-0.0000000;-0.0000000;-0.0000000;-0.0000000;-0.0000000;-0.0000000;0.0000002;-0.0000000;0.0000004;0.0000000;0.0000000;0.0000000;0.0000000;0.0000003;-0.0000000;0.0000001;-0.0000000;0.0000005;0.0000007;-0.0000000;0.0000001;0.0000001;0.0000026;0.0000000;0.0000000;0.0000011;0.0000003;0.0000246;0.0000007;0.0000050;-0.0000000;-0.0000…
0.5;3.7;3.4;0.006709565279;-0.0000000;-0.0000000;-0.0000000;-0.0000000;-0.0000000;-0.0000000;-0.0000000;-0.0000000;-0.0000000;-0.0000000;0.0000002;-0.0000000;0.0000004;0.0000000;0.0000000;0.0000000;0.0000000;0.0000003;-0.0000000;0.0000001;-0.0000000;0.0000005;0.0000007;0.0000000;0.0000001;0.0000001;0.0000023;0.0000000;0.0000000;0.0000010;0.0000002;0.0000223;0.0000007;0.0000044;-0.0000000;-0.00000…
0.5;3.8;3.4;0.006096266190;-0.0000000;-0.0000000;-0.0000000;-0.0000000;-0.0000000;-0.0000000;-0.0000000;-0.0000000;-0.0000000;-0.0000000;0.0000001;-0.0000000;0.0000004;0.0000000;0.0000000;0.0000000;0.0000000;0.0000003;-0.0000000;0.0000001;-0.0000000;0.0000004;0.0000006;0.0000000;0.0000001;0.0000001;0.0000021;0.0000000;0.0000000;0.0000009;0.0000002;0.0000202;0.0000006;0.0000038;-0.0000000;-0.00000…
0.5;3.9;3.4;0.005516114672;-0.0000000;-0.0000000;-0.0000000;-0.0000000;-0.0000000;-0.0000000;-0.0000000;-0.0000000;-0.0000000;-0.0000000;0.0000001;-0.0000000;0.0000003;0.0000000;0.0000000;0.0000000;0.0000000;0.0000003;0.0000000;0.0000000;-0.0000000;0.0000004;0.0000006;0.0000000;0.0000001;0.0000001;0.0000018;0.0000000;0.0000000;0.0000009;0.0000002;0.0000182;0.0000005;0.0000033;-0.0000000;-0.000000…
0.5;4.0;3.4;0.004970408095;-0.0000000;-0.0000000;-0.0000000;-0.0000000;-0.0000000;-0.0000000;-0.0000000;-0.0000000;-0.0000000;-0.0000000;0.0000001;-0.0000000;0.0000003;0.0000000;0.0000000;0.0000000;0.0000000;0.0000003;0.0000000;0.0000000;-0.0000000;0.0000003;0.0000006;0.0000000;0.0000001;0.0000001;0.0000016;0.0000000;0.0000000;0.0000008;0.0000001;0.0000163;0.0000004;0.0000029;-0.0000000;-0.000000…
0.5;4.1;3.4;0.004459911766;-0.0000000;-0.0000000;-0.0000000;-0.0000000;-0.0000000;-0.0000000;-0.0000000;-0.0000000;-0.0000000;-0.0000000;0.0000001;-0.0000000;0.0000003;0.0000000;0.0000000;0.0000000;0.0000000;0.0000002;0.0000000;0.0000000;-0.0000000;0.0000003;0.0000005;0.0000000;0.0000001;0.0000001;0.0000014;0.0000000;0.0000000;0.0000007;0.0000001;0.0000145;0.0000004;0.0000025;-0.0000000;-0.000000…
0.5;4.2;3.4;0.003984929741;-0.0000000;-0.0000000;-0.0000000;-0.0000000;-0.0000000;-0.0000000;-0.0000000;-0.0000000;-0.0000000;-0.0000000;0.0000001;-0.0000000;0.0000003;0.0000000;0.0000000;0.0000000;0.0000000;0.0000002;0.0000000;0.0000000;-0.0000000;0.0000002;0.0000005;0.0000000;0.0000000;0.0000001;0.0000012;0.0000000;0.0000000;0.0000006;0.0000001;0.0000129;0.0000003;0.0000022;-0.0000000;-0.000000…
0.5;4.3;3.4;0.003545362491;-0.0000000;-0.0000000;-0.0000000;-0.0000000;-0.0000000;-0.0000000;-0.0000000;-0.0000000;-0.0000000;-0.0000000;0.0000001;-0.0000000;0.0000002;0.0000000;0.0000000;0.0000000;0.0000000;0.0000002;0.0000000;0.0000000;-0.0000000;0.0000002;0.0000005;0.0000000;0.0000000;0.0000001;0.0000011;0.0000000;0.0000000;0.0000006;0.0000001;0.0000115;0.0000003;0.0000019;-0.0000000;-0.000000…
0.5;4.4;3.4;0.003140753660;-0.0000000;-0.0000000;-0.0000000;-0.0000000;-0.0000000;-0.0000000;-0.0000000;-0.0000000;-0.0000000;-0.0000000;0.0000000;-0.0000000;0.0000002;0.0000000;0.0000000;0.0000000;0.0000000;0.0000002;0.0000000;0.0000000;-0.0000000;0.0000002;0.0000004;0.0000000;0.0000000;0.0000001;0.0000010;0.0000000;0.0000000;0.0000005;0.0000001;0.0000101;0.0000003;0.0000016;-0.0000000;-0.000000…
0.5;4.5;3.4;0.002770329543;-0.0000000;-0.0000000;-0.0000000;-0.0000000;-0.0000000;-0.0000000;-0.0000000;-0.0000000;-0.0000000;-0.0000000;0.0000000;-0.0000000;0.0000002;-0.0000000;0.0000000;0.0000000;0.0000000;0.0000002;0.0000000;0.0000000;-0.0000000;0.0000001;0.0000004;0.0000000;0.0000000;0.0000001;0.0000008;0.0000000;0.0000000;0.0000004;0.0000000;0.0000089;0.0000002;0.0000014;-0.0000000;-0.00000…
0.5;4.6;3.4;0.002433035038;-0.0000000;-0.0000000;-0.0000000;-0.0000000;-0.0000000;-0.0000000;-0.0000000;-0.0000000;-0.0000000;-0.0000000;0.0000000;-0.0000000;0.0000001;-0.0000000;0.0000000;0.0000000;0.0000000;0.0000002;0.0000000;0.0000000;-0.0000000;0.0000001;0.0000003;0.0000000;0.0000000;0.0000001;0.0000007;-0.0000000;0.0000000;0.0000004;0.0000000;0.0000078;0.0000002;0.0000012;-0.0000000;-0.0000…
0.5;4.7;3.4;0.002127569176;-0.0000000;-0.0000000;-0.0000000;-0.0000000;-0.0000000;-0.0000000;-0.0000000;-0.0000000;-0.0000000;-0.0000000;0.0000000;-0.0000000;0.0000001;-0.0000000;0.0000000;0.0000000;0.0000000;0.0000002;0.0000000;0.0000000;-0.0000000;0.0000001;0.0000003;0.0000000;0.0000000;0.0000001;0.0000006;-0.0000000;0.0000000;0.0000003;0.0000000;0.0000068;0.0000002;0.0000010;-0.0000000;-0.0000…
0.5;4.8;3.4;0.001852422135;-0.0000000;-0.0000000;-0.0000000;-0.0000000;-0.0000000;-0.0000000;-0.0000000;-0.0000000;-0.0000000;-0.0000000;0.0000000;-0.0000000;0.0000001;-0.0000000;0.0000000;0.0000000;0.0000000;0.0000002;0.0000000;0.0000000;-0.0000000;0.0000001;0.0000003;0.0000000;0.0000000;0.0000001;0.0000005;-0.0000000;0.0000000;0.0000002;0.0000000;0.0000059;0.0000001;0.0000008;-0.0000000;-0.0000…
0.5;4.9;3.4;0.001605914462;-0.0000000;-0.0000000;-0.0000000;-0.0000000;-0.0000000;-0.0000000;-0.0000000;-0.0000000;-0.0000000;-0.0000000;0.0000000;-0.0000000;0.0000001;-0.0000000;0.0000000;0.0000000;0.0000000;0.0000002;0.0000000;0.0000000;-0.0000000;0.0000001;0.0000002;0.0000000;0.0000000;0.0000001;0.0000005;-0.0000000;0.0000000;0.0000002;0.0000000;0.0000051;0.0000001;0.0000007;-0.0000000;-0.0000…
0.5;5.0;3.4;0.001386238084;-0.0000000;-0.0000000;-0.0000000;-0.0000000;-0.0000000;-0.0000000;-0.0000000;-0.0000000;-0.0000000;-0.0000000;0.0000000;-0.0000000;0.0000001;-0.0000000;0.0000000;0.0000000;0.0000000;0.0000001;0.0000000;0.0000000;-0.0000000;0.0000000;0.0000002;0.0000000;0.0000000;0.0000001;0.0000004;-0.0000000;0.0000000;0.0000002;0.0000000;0.0000044;0.0000001;0.0000006;-0.0000000;-0.0000…
0.5;5.1;3.4;0.001191497972;-0.0000000;-0.0000000;-0.0000000;-0.0000000;-0.0000000;-0.0000000;-0.0000000;-0.0000000;-0.0000000;-0.0000000;0.0000000;-0.0000000;0.0000000;-0.0000000;0.0000000;0.0000000;0.0000000;0.0000001;0.0000000;0.0000000;-0.0000000;0.0000000;0.0000002;0.0000000;0.0000000;0.0000001;0.0000003;0.0000000;0.0000000;0.0000001;0.0000000;0.0000038;0.0000001;0.0000005;-0.0000000;-0.00000…
0.5;5.2;3.4;0.001019752905;-0.0000000;-0.0000000;-0.0000000;-0.0000000;-0.0000000;-0.0000000;-0.0000000;-0.0000000;-0.0000000;-0.0000000;-0.0000000;-0.0000000;0.0000000;-0.0000000;0.0000000;0.0000000;0.0000000;0.0000001;0.0000000;0.0000000;-0.0000000;0.0000000;0.0000002;0.0000000;0.0000000;0.0000000;0.0000003;0.0000000;0.0000000;0.0000001;0.0000000;0.0000033;0.0000001;0.0000004;-0.0000000;-0.0000…
0.5;5.3;3.4;0.000869053713;-0.0000000;-0.0000000;-0.0000000;-0.0000000;-0.0000000;-0.0000000;-0.0000000;-0.0000000;-0.0000000;-0.0000000;-0.0000000;-0.0000000;0.0000000;-0.0000000;0.0000000;0.0000000;0.0000000;0.0000001;0.0000000;0.0000000;-0.0000000;0.0000000;0.0000001;0.0000000;0.0000000;0.0000000;0.0000003;0.0000000;0.0000000;0.0000001;0.0000000;0.0000028;0.0000001;0.0000003;-0.0000000;-0.0000…
0.5;5.4;3.4;0.000737477601;-0.0000000;-0.0000000;-0.0000000;-0.0000000;-0.0000000;-0.0000000;-0.0000000;-0.0000000;-0.0000000;-0.0000000;-0.0000000;-0.0000000;0.0000000;-0.0000000;0.0000000;0.0000000;0.0000000;0.0000001;0.0000000;0.0000000;-0.0000000;0.0000000;0.0000001;0.0000000;0.0000000;0.0000000;0.0000002;0.0000000;0.0000000;0.0000001;0.0000000;0.0000023;0.0000000;0.0000003;-0.0000000;-0.0000…
0.5;5.5;3.4;0.000623157545;-0.0000000;-0.0000000;-0.0000000;-0.0000000;-0.0000000;-0.0000000;-0.0000000;-0.0000000;-0.0000000;-0.0000000;-0.0000000;-0.0000000;0.0000000;-0.0000000;0.0000000;0.0000000;0.0000000;0.0000001;0.0000000;0.0000000;-0.0000000;0.0000000;0.0000001;0.0000000;0.0000000;0.0000000;0.0000002;0.0000000;0.0000000;0.0000001;0.0000000;0.0000020;0.0000000;0.0000002;-0.0000000;-0.0000…
0.5;5.6;3.4;0.000524306158;-0.0000000;-0.0000000;-0.0000000;-0.0000000;-0.0000000;-0.0000000;-0.0000000;-0.0000000;-0.0000000;-0.0000000;-0.0000000;-0.0000000;0.0000000;-0.0000000;0.0000000;0.0000000;0.0000000;0.0000001;0.0000000;0.0000000;-0.0000000;0.0000000;0.0000001;0.0000000;0.0000000;0.0000000;0.0000001;0.0000000;0.0000000;0.0000000;0.0000000;0.0000017;0.0000000;0.0000002;-0.0000000;-0.0000…
0.5;5.7;3.4;0.000439233907;-0.0000000;-0.0000000;-0.0000000;-0.0000000;-0.0000000;-0.0000000;-0.0000000;-0.0000000;-0.0000000;-0.0000000;-0.0000000;-0.0000000;0.0000000;-0.0000000;0.0000000;0.0000000;0.0000000;0.0000001;0.0000000;0.0000000;-0.0000000;0.0000000;0.0000001;0.0000000;0.0000000;0.0000000;0.0000001;0.0000000;0.0000000;0.0000000;0.0000000;0.0000014;0.0000000;0.0000001;-0.0000000;-0.0000…
0.5;5.8;3.4;0.000366361901;-0.0000000;-0.0000000;-0.0000000;-0.0000000;-0.0000000;-0.0000000;-0.0000000;-0.0000000;-0.0000000;-0.0000000;-0.0000000;-0.0000000;0.0000000;-0.0000000;0.0000000;0.0000000;0.0000000;0.0000001;0.0000000;0.0000000;-0.0000000;-0.0000000;0.0000001;0.0000000;0.0000000;0.0000000;0.0000001;0.0000000;0.0000000;0.0000000;0.0000000;0.0000011;0.0000000;0.0000001;-0.0000000;-0.000…
0.5;5.9;3.4;0.000304229759;-0.0000000;-0.0000000;-0.0000000;-0.0000000;-0.0000000;-0.0000000;-0.0000000;-0.0000000;-0.0000000;-0.0000000;-0.0000000;-0.0000000;-0.0000000;-0.0000000;0.0000000;0.0000000;0.0000000;0.0000001;0.0000000;0.0000000;-0.0000000;-0.0000000;0.0000000;0.0000000;-0.0000000;0.0000000;0.0000001;0.0000000;0.0000000;0.0000000;0.0000000;0.0000009;0.0000000;0.0000001;-0.0000000;-0.0…
0.5;6.0;3.4;0.000251499240;-0.0000000;-0.0000000;-0.0000000;-0.0000000;-0.0000000;-0.0000000;-0.0000000;-0.0000000;-0.0000000;-0.0000000;-0.0000000;-0.0000000;-0.0000000;-0.0000000;0.0000000;0.0000000;0.0000000;0.0000001;0.0000000;0.0000000;-0.0000000;-0.0000000;0.0000000;0.0000000;-0.0000000;0.0000000;0.0000001;0.0000000;0.0000000;0.0000000;0.0000000;0.0000008;0.0000000;0.0000001;-0.0000000;-0.0…
0.6;0.0;3.4;0.033748560522;-0.0000000;-0.0000000;-0.0000000;-0.0000000;-0.0000000;-0.0000000;-0.0000000;-0.0000000;-0.0000000;-0.0000000;-0.0000000;0.0000003;-0.0000000;0.0000005;-0.0000000;-0.0000000;-0.0000000;-0.0000000;-0.0000000;0.0000000;0.0000008;-0.0000000;0.0000000;0.0000001;-0.0000000;-0.0000000;0.0000196;-0.0000000;-0.0000000;-0.0000000;0.0000094;-0.0000016;0.0000142;-0.0000008;-0.0000…
0.6;0.1;3.4;0.033630339983;-0.0000000;-0.0000000;-0.0000000;-0.0000000;-0.0000000;-0.0000000;-0.0000000;-0.0000000;-0.0000000;-0.0000000;-0.0000000;0.0000003;-0.0000000;0.0000005;-0.0000000;-0.0000000;-0.0000000;-0.0000000;-0.0000000;0.0000000;0.0000008;0.0000000;0.0000000;0.0000001;-0.0000000;-0.0000000;0.0000196;-0.0000000;-0.0000000;-0.0000000;0.0000094;-0.0000013;0.0000142;-0.0000007;-0.00000…
0.6;0.2;3.4;0.033281171471;-0.0000000;-0.0000000;-0.0000000;-0.0000000;-0.0000000;-0.0000000;-0.0000000;-0.0000000;-0.0000000;-0.0000000;-0.0000000;0.0000003;-0.0000000;0.0000005;-0.0000000;-0.0000000;-0.0000000;-0.0000000;-0.0000000;0.0000000;0.0000008;0.0000000;0.0000000;0.0000001;0.0000000;-0.0000000;0.0000195;-0.0000000;-0.0000000;-0.0000000;0.0000093;-0.0000002;0.0000140;-0.0000002;-0.000000…
0.6;0.3;3.4;0.032717100452;-0.0000000;-0.0000000;-0.0000000;-0.0000000;-0.0000000;-0.0000000;-0.0000000;-0.0000000;-0.0000000;-0.0000000;-0.0000000;0.0000002;-0.0000000;0.0000005;-0.0000000;-0.0000000;-0.0000000;-0.0000000;0.0000000;0.0000000;0.0000007;0.0000000;0.0000000;0.0000001;0.0000000;-0.0000000;0.0000193;-0.0000000;-0.0000000;-0.0000000;0.0000092;0.0000015;0.0000138;0.0000006;-0.0000000;-…
0.6;0.4;3.4;0.031963470632;-0.0000000;-0.0000000;-0.0000000;-0.0000000;-0.0000000;-0.0000000;-0.0000000;-0.0000000;-0.0000000;-0.0000000;-0.0000000;0.0000002;-0.0000000;0.0000005;-0.0000000;-0.0000000;0.0000000;-0.0000000;0.0000000;0.0000000;0.0000007;0.0000000;-0.0000000;0.0000001;0.0000000;-0.0000000;0.0000190;-0.0000000;-0.0000000;-0.0000000;0.0000091;0.0000039;0.0000135;0.0000016;-0.0000000;-…
0.6;0.5;3.4;0.031052984627;-0.0000000;-0.0000000;-0.0000000;-0.0000000;-0.0000000;-0.0000000;-0.0000000;-0.0000000;-0.0000000;-0.0000000;-0.0000000;0.0000002;-0.0000000;0.0000004;0.0000000;-0.0000000;0.0000000;-0.0000000;0.0000000;0.0000000;0.0000007;0.0000000;-0.0000000;0.0000000;0.0000000;-0.0000000;0.0000187;-0.0000000;-0.0000000;-0.0000000;0.0000089;0.0000068;0.0000131;0.0000029;-0.0000000;-0…
0.6;0.6;3.4;0.030023281761;-0.0000000;-0.0000000;-0.0000000;-0.0000000;-0.0000000;-0.0000000;-0.0000000;-0.0000000;-0.0000000;-0.0000000;-0.0000000;0.0000002;-0.0000000;0.0000004;0.0000000;-0.0000000;0.0000000;-0.0000000;0.0000000;0.0000000;0.0000007;0.0000001;-0.0000000;0.0000000;0.0000000;-0.0000000;0.0000184;0.0000000;-0.0000000;-0.0000000;0.0000087;0.0000102;0.0000127;0.0000044;-0.0000000;-0.…
0.6;0.7;3.4;0.028914273539;-0.0000000;-0.0000000;-0.0000000;-0.0000000;-0.0000000;-0.0000000;-0.0000000;-0.0000000;-0.0000000;-0.0000000;-0.0000000;0.0000002;-0.0000000;0.0000004;0.0000000;-0.0000000;0.0000000;0.0000000;0.0000000;0.0000000;0.0000007;0.0000001;-0.0000000;0.0000000;0.0000000;-0.0000000;0.0000180;0.0000000;-0.0000000;-0.0000000;0.0000085;0.0000140;0.0000122;0.0000061;-0.0000000;-0.0…
0.6;0.8;3.4;0.027765483517;-0.0000000;-0.0000000;-0.0000000;-0.0000000;-0.0000000;-0.0000000;-0.0000000;-0.0000000;-0.0000000;-0.0000000;-0.0000000;0.0000002;-0.0000000;0.0000003;0.0000000;-0.0000000;0.0000000;0.0000000;0.0000000;0.0000000;0.0000006;0.0000001;-0.0000000;0.0000000;0.0000000;-0.0000000;0.0000175;0.0000000;0.0000000;0.0000000;0.0000083;0.0000181;0.0000116;0.0000078;-0.0000000;-0.000…
0.6;0.9;3.4;0.026613615270;-0.0000000;-0.0000000;-0.0000000;-0.0000000;-0.0000000;-0.0000000;-0.0000000;-0.0000000;-0.0000000;-0.0000000;-0.0000000;0.0000002;-0.0000000;0.0000003;0.0000000;-0.0000000;0.0000000;0.0000000;0.0000000;0.0000000;0.0000006;0.0000001;-0.0000000;0.0000000;0.0000000;-0.0000000;0.0000171;0.0000000;0.0000000;0.0000000;0.0000080;0.0000223;0.0000110;0.0000096;-0.0000000;-0.000…
0.6;1.0;3.4;0.025490527141;-0.0000000;-0.0000000;-0.0000000;-0.0000000;-0.0000000;-0.0000000;-0.0000000;-0.0000000;-0.0000000;-0.0000000;0.0000000;0.0000002;-0.0000000;0.0000003;0.0000000;-0.0000000;0.0000001;0.0000000;0.0000000;0.0000000;0.0000006;0.0000001;-0.0000000;0.0000000;0.0000000;-0.0000000;0.0000166;0.0000000;0.0000000;0.0000001;0.0000077;0.0000267;0.0000104;0.0000114;-0.0000000;-0.0000…
0.6;1.1;3.4;0.024421735017;-0.0000000;-0.0000000;-0.0000000;-0.0000000;-0.0000000;-0.0000000;-0.0000000;-0.0000000;-0.0000000;-0.0000000;0.0000000;0.0000002;0.0000000;0.0000002;0.0000000;-0.0000000;0.0000001;0.0000000;0.0000000;0.0000001;0.0000005;0.0000002;-0.0000000;0.0000000;0.0000000;-0.0000000;0.0000161;0.0000000;0.0000000;0.0000001;0.0000074;0.0000310;0.0000098;0.0000132;-0.0000000;-0.00000…
0.6;1.2;3.4;0.023425503911;-0.0000000;-0.0000000;-0.0000000;-0.0000000;-0.0000000;-0.0000000;-0.0000000;-0.0000000;-0.0000000;-0.0000000;0.0000000;0.0000001;0.0000000;0.0000002;0.0000000;-0.0000000;0.0000001;0.0000001;0.0000000;0.0000001;0.0000005;0.0000002;-0.0000000;0.0000000;0.0000001;-0.0000000;0.0000156;0.0000000;0.0000000;0.0000001;0.0000071;0.0000352;0.0000091;0.0000149;-0.0000000;-0.00000…
0.6;1.3;3.4;0.022512533192;-0.0000000;-0.0000000;-0.0000000;-0.0000000;-0.0000000;-0.0000000;-0.0000000;-0.0000000;-0.0000000;-0.0000000;0.0000000;0.0000001;0.0000000;0.0000001;0.0000000;-0.0000000;0.0000001;0.0000001;0.0000000;0.0000001;0.0000005;0.0000002;0.0000000;0.0000000;0.0000001;-0.0000000;0.0000150;0.0000001;0.0000000;0.0000002;0.0000067;0.0000391;0.0000085;0.0000164;-0.0000000;-0.000000…
0.6;1.4;3.4;0.021686193755;-0.0000000;-0.0000000;-0.0000000;-0.0000000;-0.0000000;-0.0000000;-0.0000000;-0.0000000;-0.0000000;-0.0000000;0.0000001;0.0000001;0.0000000;0.0000001;0.0000000;-0.0000000;0.0000001;0.0000001;0.0000000;0.0000001;0.0000004;0.0000003;0.0000000;0.0000000;0.0000001;0.0000000;0.0000145;0.0000001;0.0000000;0.0000002;0.0000064;0.0000428;0.0000079;0.0000178;-0.0000000;-0.0000000…
0.6;1.5;3.4;0.020943240175;-0.0000000;-0.0000000;-0.0000000;-0.0000000;-0.0000000;-0.0000000;-0.0000000;-0.0000000;-0.0000000;-0.0000000;0.0000001;0.0000001;0.0000000;0.0000001;0.0000000;-0.0000000;0.0000001;0.0000001;0.0000000;0.0000001;0.0000004;0.0000003;0.0000000;0.0000000;0.0000001;0.0000000;0.0000139;0.0000001;0.0000000;0.0000003;0.0000060;0.0000461;0.0000073;0.0000190;-0.0000000;-0.0000000…
0.6;1.6;3.4;0.020274896853;-0.0000000;-0.0000000;-0.0000000;-0.0000000;-0.0000000;-0.0000000;-0.0000000;-0.0000000;-0.0000000;-0.0000000;0.0000001;0.0000001;0.0000001;0.0000001;0.0000000;-0.0000000;0.0000001;0.0000001;0.0000000;0.0000001;0.0000004;0.0000003;0.0000001;0.0000000;0.0000001;0.0000000;0.0000134;0.0000001;0.0000000;0.0000004;0.0000057;0.0000490;0.0000067;0.0000200;-0.0000000;-0.0000000…
0.6;1.7;3.4;0.019668203091;-0.0000000;-0.0000000;-0.0000000;-0.0000000;-0.0000000;-0.0000000;-0.0000000;-0.0000000;-0.0000000;-0.0000000;0.0000001;0.0000001;0.0000001;0.0000000;0.0000000;-0.0000000;0.0000001;0.0000001;0.0000000;0.0000001;0.0000003;0.0000004;0.0000001;0.0000000;0.0000001;0.0000000;0.0000128;0.0000001;0.0000000;0.0000004;0.0000053;0.0000513;0.0000061;0.0000208;-0.0000000;-0.0000000…
0.6;1.8;3.4;0.019107496390;-0.0000000;-0.0000000;-0.0000000;-0.0000000;-0.0000000;-0.0000000;-0.0000000;-0.0000000;-0.0000000;-0.0000000;0.0000002;0.0000001;0.0000001;0.0000000;0.0000000;-0.0000000;0.0000001;0.0000002;0.0000000;0.0000001;0.0000003;0.0000004;0.0000001;0.0000000;0.0000001;0.0000000;0.0000122;0.0000001;0.0000000;0.0000005;0.0000049;0.0000532;0.0000055;0.0000213;-0.0000000;-0.0000000…
0.6;1.9;3.4;0.018575915090;-0.0000000;-0.0000000;-0.0000000;-0.0000000;-0.0000000;-0.0000000;-0.0000000;-0.0000000;-0.0000000;-0.0000000;0.0000002;0.0000000;0.0000001;0.0000000;0.0000000;-0.0000000;0.0000001;0.0000002;0.0000000;0.0000001;0.0000003;0.0000005;0.0000001;-0.0000000;0.0000001;0.0000000;0.0000116;0.0000001;0.0000000;0.0000006;0.0000046;0.0000545;0.0000050;0.0000216;-0.0000000;-0.000000…
0.6;2.0;3.4;0.018056810122;-0.0000000;-0.0000000;-0.0000000;-0.0000000;-0.0000000;-0.0000000;-0.0000000;-0.0000000;-0.0000000;-0.0000000;0.0000002;0.0000000;0.0000002;-0.0000000;0.0000000;-0.0000000;0.0000001;0.0000002;0.0000000;0.0000002;0.0000002;0.0000005;0.0000002;-0.0000000;0.0000002;0.0000000;0.0000110;0.0000001;0.0000000;0.0000007;0.0000042;0.0000552;0.0000045;0.0000216;-0.0000000;-0.00000…
0.6;2.1;3.4;0.017534970959;-0.0000000;-0.0000000;-0.0000000;-0.0000000;-0.0000000;-0.0000000;-0.0000000;-0.0000000;-0.0000000;-0.0000000;0.0000002;0.0000000;0.0000002;-0.0000000;0.0000000;-0.0000000;0.0000000;0.0000002;0.0000000;0.0000002;0.0000002;0.0000006;0.0000002;-0.0000000;0.0000002;0.0000000;0.0000104;0.0000002;0.0000000;0.0000007;0.0000038;0.0000555;0.0000040;0.0000215;-0.0000000;-0.00000…
0.6;2.2;3.4;0.016997592369;-0.0000000;-0.0000000;-0.0000000;-0.0000000;-0.0000000;-0.0000000;-0.0000000;-0.0000000;-0.0000000;-0.0000000;0.0000002;0.0000000;0.0000002;-0.0000000;0.0000000;-0.0000000;0.0000000;0.0000002;0.0000000;0.0000002;0.0000002;0.0000006;0.0000003;-0.0000000;0.0000002;0.0000000;0.0000098;0.0000002;0.0000000;0.0000008;0.0000035;0.0000552;0.0000036;0.0000211;-0.0000000;-0.00000…
0.6;2.3;3.4;0.016434935206;-0.0000000;-0.0000000;-0.0000000;-0.0000000;-0.0000000;-0.0000000;-0.0000000;-0.0000000;-0.0000000;-0.0000000;0.0000003;0.0000000;0.0000003;-0.0000000;0.0000000;-0.0000000;0.0000000;0.0000002;0.0000000;0.0000002;0.0000001;0.0000006;0.0000003;-0.0000000;0.0000002;0.0000000;0.0000092;0.0000002;0.0000000;0.0000009;0.0000031;0.0000544;0.0000032;0.0000205;-0.0000000;-0.00000…
0.6;2.4;3.4;0.015840664178;-0.0000000;-0.0000000;-0.0000000;-0.0000000;-0.0000000;-0.0000000;-0.0000000;-0.0000000;-0.0000000;-0.0000000;0.0000003;0.0000000;0.0000003;-0.0000000;0.0000000;-0.0000000;0.0000000;0.0000003;-0.0000000;0.0000002;0.0000001;0.0000007;0.0000004;-0.0000000;0.0000002;0.0000000;0.0000085;0.0000002;0.0000000;0.0000010;0.0000028;0.0000532;0.0000029;0.0000198;-0.0000000;-0.0000…
0.6;2.5;3.4;0.015211875516;-0.0000000;-0.0000000;-0.0000000;-0.0000000;-0.0000000;-0.0000000;-0.0000000;-0.0000000;-0.0000000;-0.0000000;0.0000003;0.0000000;0.0000003;-0.0000000;0.0000000;-0.0000000;0.0000000;0.0000003;-0.0000000;0.0000002;0.0000001;0.0000007;0.0000004;-0.0000000;0.0000002;0.0000000;0.0000079;0.0000002;0.0000000;0.0000010;0.0000025;0.0000517;0.0000025;0.0000189;-0.0000000;-0.0000…
0.6;2.6;3.4;0.014548854318;-0.0000000;-0.0000000;-0.0000000;-0.0000000;-0.0000000;-0.0000000;-0.0000000;-0.0000000;-0.0000000;-0.0000000;0.0000003;0.0000000;0.0000004;-0.0000000;0.0000000;-0.0000000;0.0000000;0.0000003;-0.0000000;0.0000002;0.0000001;0.0000007;0.0000004;-0.0000000;0.0000002;0.0000001;0.0000073;0.0000002;0.0000000;0.0000011;0.0000022;0.0000498;0.0000022;0.0000179;-0.0000000;-0.0000…
0.6;2.7;3.4;0.013854622067;-0.0000000;-0.0000000;-0.0000000;-0.0000000;-0.0000000;-0.0000000;-0.0000000;-0.0000000;-0.0000000;-0.0000000;0.0000003;0.0000000;0.0000004;-0.0000000;0.0000000;-0.0000000;0.0000000;0.0000003;-0.0000000;0.0000002;0.0000001;0.0000007;0.0000005;-0.0000000;0.0000002;0.0000001;0.0000067;0.0000002;0.0000000;0.0000011;0.0000019;0.0000476;0.0000020;0.0000168;-0.0000000;-0.0000…
0.6;2.8;3.4;0.013134346977;-0.0000000;-0.0000000;-0.0000000;-0.0000000;-0.0000000;-0.0000000;-0.0000000;-0.0000000;-0.0000000;-0.0000000;0.0000003;-0.0000000;0.0000004;-0.0000000;0.0000000;-0.0000000;0.0000000;0.0000003;-0.0000000;0.0000002;0.0000000;0.0000008;0.0000005;-0.0000000;0.0000002;0.0000001;0.0000061;0.0000002;0.0000000;0.0000012;0.0000017;0.0000452;0.0000017;0.0000157;-0.0000000;-0.000…
0.6;2.9;3.4;0.012394692622;-0.0000000;-0.0000000;-0.0000000;-0.0000000;-0.0000000;-0.0000000;-0.0000000;-0.0000000;-0.0000000;-0.0000000;0.0000003;-0.0000000;0.0000004;0.0000000;0.0000000;-0.0000000;0.0000000;0.0000003;-0.0000000;0.0000002;0.0000000;0.0000008;0.0000006;-0.0000000;0.0000002;0.0000001;0.0000056;0.0000001;0.0000001;0.0000012;0.0000015;0.0000427;0.0000015;0.0000145;-0.0000000;-0.0000…
0.6;3.0;3.4;0.011643174067;-0.0000000;-0.0000000;-0.0000000;-0.0000000;-0.0000000;-0.0000000;-0.0000000;-0.0000000;-0.0000000;-0.0000000;0.0000003;-0.0000000;0.0000004;0.0000000;0.0000000;-0.0000000;0.0000000;0.0000003;-0.0000000;0.0000002;0.0000000;0.0000007;0.0000006;-0.0000000;0.0000002;0.0000001;0.0000051;0.0000001;0.0000001;0.0000012;0.0000012;0.0000400;0.0000013;0.0000133;-0.0000000;-0.0000…
0.6;3.1;3.4;0.010887577499;-0.0000000;-0.0000000;-0.0000000;-0.0000000;-0.0000000;-0.0000000;-0.0000000;-0.0000000;-0.0000000;-0.0000000;0.0000003;-0.0000000;0.0000005;0.0000000;0.0000000;-0.0000000;0.0000000;0.0000003;-0.0000000;0.0000001;0.0000000;0.0000007;0.0000006;-0.0000000;0.0000002;0.0000001;0.0000046;0.0000001;0.0000001;0.0000012;0.0000011;0.0000373;0.0000012;0.0000121;-0.0000000;-0.0000…
0.6;3.2;3.4;0.010135481720;-0.0000000;-0.0000000;-0.0000000;-0.0000000;-0.0000000;-0.0000000;-0.0000000;-0.0000000;-0.0000000;-0.0000000;0.0000002;-0.0000000;0.0000005;0.0000000;0.0000000;-0.0000000;0.0000000;0.0000003;-0.0000000;0.0000001;-0.0000000;0.0000007;0.0000006;-0.0000000;0.0000002;0.0000001;0.0000041;0.0000001;0.0000001;0.0000012;0.0000009;0.0000346;0.0000010;0.0000110;-0.0000000;-0.000…
0.6;3.3;3.4;0.009393900995;-0.0000000;-0.0000000;-0.0000000;-0.0000000;-0.0000000;-0.0000000;-0.0000000;-0.0000000;-0.0000000;-0.0000000;0.0000002;-0.0000000;0.0000005;0.0000000;0.0000000;-0.0000000;0.0000000;0.0000003;-0.0000000;0.0000001;-0.0000000;0.0000007;0.0000007;-0.0000000;0.0000002;0.0000001;0.0000037;0.0000001;0.0000001;0.0000012;0.0000008;0.0000320;0.0000009;0.0000099;-0.0000000;-0.000…
0.6;3.4;3.4;0.008669051356;-0.0000000;-0.0000000;-0.0000000;-0.0000000;-0.0000000;-0.0000000;-0.0000000;-0.0000000;-0.0000000;-0.0000000;0.0000002;-0.0000000;0.0000004;0.0000000;0.0000000;0.0000000;0.0000000;0.0000003;-0.0000000;0.0000001;-0.0000000;0.0000006;0.0000007;-0.0000000;0.0000002;0.0000001;0.0000033;0.0000001;0.0000001;0.0000012;0.0000006;0.0000294;0.0000008;0.0000089;-0.0000000;-0.0000…
0.6;3.5;3.4;0.007966228666;-0.0000000;-0.0000000;-0.0000000;-0.0000000;-0.0000000;-0.0000000;-0.0000000;-0.0000000;-0.0000000;-0.0000000;0.0000002;-0.0000000;0.0000004;0.0000000;0.0000000;0.0000000;0.0000000;0.0000003;-0.0000000;0.0000001;-0.0000000;0.0000006;0.0000007;-0.0000000;0.0000002;0.0000001;0.0000029;0.0000001;0.0000000;0.0000011;0.0000005;0.0000269;0.0000007;0.0000079;-0.0000000;-0.0000…
0.6;3.6;3.4;0.007289777609;-0.0000000;-0.0000000;-0.0000000;-0.0000000;-0.0000000;-0.0000000;-0.0000000;-0.0000000;-0.0000000;-0.0000000;0.0000002;-0.0000000;0.0000004;0.0000000;0.0000000;0.0000000;0.0000000;0.0000003;-0.0000000;0.0000001;-0.0000000;0.0000005;0.0000006;-0.0000000;0.0000001;0.0000001;0.0000026;0.0000001;0.0000000;0.0000011;0.0000004;0.0000245;0.0000006;0.0000070;-0.0000000;-0.0000…
0.6;3.7;3.4;0.006643126649;-0.0000000;-0.0000000;-0.0000000;-0.0000000;-0.0000000;-0.0000000;-0.0000000;-0.0000000;-0.0000000;-0.0000000;0.0000001;-0.0000000;0.0000004;0.0000000;0.0000000;0.0000000;0.0000000;0.0000003;-0.0000000;0.0000001;-0.0000000;0.0000005;0.0000006;0.0000000;0.0000001;0.0000001;0.0000023;0.0000000;0.0000000;0.0000010;0.0000004;0.0000222;0.0000005;0.0000062;-0.0000000;-0.00000…
0.6;3.8;3.4;0.006028864041;-0.0000000;-0.0000000;-0.0000000;-0.0000000;-0.0000000;-0.0000000;-0.0000000;-0.0000000;-0.0000000;-0.0000000;0.0000001;-0.0000000;0.0000004;0.0000000;0.0000000;0.0000000;0.0000000;0.0000003;-0.0000000;0.0000001;-0.0000000;0.0000004;0.0000006;0.0000000;0.0000001;0.0000001;0.0000021;0.0000000;0.0000000;0.0000009;0.0000003;0.0000200;0.0000005;0.0000054;-0.0000000;-0.00000…
0.6;3.9;3.4;0.005448833371;-0.0000000;-0.0000000;-0.0000000;-0.0000000;-0.0000000;-0.0000000;-0.0000000;-0.0000000;-0.0000000;-0.0000000;0.0000001;-0.0000000;0.0000003;0.0000000;0.0000000;0.0000000;0.0000000;0.0000003;0.0000000;0.0000001;-0.0000000;0.0000004;0.0000006;0.0000000;0.0000001;0.0000001;0.0000018;0.0000000;0.0000000;0.0000009;0.0000002;0.0000180;0.0000004;0.0000047;-0.0000000;-0.000000…
0.6;4.0;3.4;0.004904232250;-0.0000000;-0.0000000;-0.0000000;-0.0000000;-0.0000000;-0.0000000;-0.0000000;-0.0000000;-0.0000000;-0.0000000;0.0000001;-0.0000000;0.0000003;0.0000000;0.0000000;0.0000000;0.0000000;0.0000003;0.0000000;0.0000001;-0.0000000;0.0000003;0.0000005;0.0000000;0.0000001;0.0000001;0.0000016;0.0000000;0.0000000;0.0000008;0.0000002;0.0000162;0.0000004;0.0000041;-0.0000000;-0.000000…
0.6;4.1;3.4;0.004395703607;-0.0000000;-0.0000000;-0.0000000;-0.0000000;-0.0000000;-0.0000000;-0.0000000;-0.0000000;-0.0000000;-0.0000000;0.0000001;-0.0000000;0.0000003;0.0000000;0.0000000;0.0000000;0.0000000;0.0000002;0.0000000;0.0000000;-0.0000000;0.0000003;0.0000005;0.0000000;0.0000001;0.0000001;0.0000014;0.0000000;0.0000000;0.0000007;0.0000002;0.0000144;0.0000003;0.0000036;-0.0000000;-0.000000…
0.6;4.2;3.4;0.003923414411;-0.0000000;-0.0000000;-0.0000000;-0.0000000;-0.0000000;-0.0000000;-0.0000000;-0.0000000;-0.0000000;-0.0000000;0.0000001;-0.0000000;0.0000002;0.0000000;0.0000000;0.0000000;0.0000000;0.0000002;0.0000000;0.0000000;-0.0000000;0.0000002;0.0000005;0.0000000;0.0000001;0.0000001;0.0000012;0.0000000;0.0000000;0.0000006;0.0000001;0.0000128;0.0000003;0.0000031;-0.0000000;-0.000000…
0.6;4.3;3.4;0.003487120880;-0.0000000;-0.0000000;-0.0000000;-0.0000000;-0.0000000;-0.0000000;-0.0000000;-0.0000000;-0.0000000;-0.0000000;0.0000001;-0.0000000;0.0000002;0.0000000;0.0000000;0.0000000;0.0000000;0.0000002;0.0000000;0.0000000;-0.0000000;0.0000002;0.0000004;0.0000000;0.0000000;0.0000001;0.0000011;0.0000000;0.0000000;0.0000005;0.0000001;0.0000114;0.0000002;0.0000026;-0.0000000;-0.000000…
0.6;4.4;3.4;0.003086222117;-0.0000000;-0.0000000;-0.0000000;-0.0000000;-0.0000000;-0.0000000;-0.0000000;-0.0000000;-0.0000000;-0.0000000;0.0000000;-0.0000000;0.0000002;0.0000000;0.0000000;0.0000000;0.0000000;0.0000002;0.0000000;0.0000000;-0.0000000;0.0000002;0.0000004;0.0000000;0.0000000;0.0000001;0.0000009;0.0000000;0.0000000;0.0000005;0.0000001;0.0000101;0.0000002;0.0000023;-0.0000000;-0.000000…
0.6;4.5;3.4;0.002719805507;-0.0000000;-0.0000000;-0.0000000;-0.0000000;-0.0000000;-0.0000000;-0.0000000;-0.0000000;-0.0000000;-0.0000000;0.0000000;-0.0000000;0.0000002;0.0000000;0.0000000;0.0000000;0.0000000;0.0000002;0.0000000;0.0000000;-0.0000000;0.0000001;0.0000004;0.0000000;0.0000000;0.0000001;0.0000008;0.0000000;0.0000000;0.0000004;0.0000001;0.0000088;0.0000002;0.0000019;-0.0000000;-0.000000…
0.6;4.6;3.4;0.002386687448;-0.0000000;-0.0000000;-0.0000000;-0.0000000;-0.0000000;-0.0000000;-0.0000000;-0.0000000;-0.0000000;-0.0000000;0.0000000;-0.0000000;0.0000001;-0.0000000;0.0000000;0.0000000;0.0000000;0.0000002;0.0000000;0.0000000;-0.0000000;0.0000001;0.0000003;0.0000000;0.0000000;0.0000001;0.0000007;-0.0000000;0.0000000;0.0000003;0.0000001;0.0000078;0.0000002;0.0000016;-0.0000000;-0.0000…
0.6;4.7;3.4;0.002085452404;-0.0000000;-0.0000000;-0.0000000;-0.0000000;-0.0000000;-0.0000000;-0.0000000;-0.0000000;-0.0000000;-0.0000000;0.0000000;-0.0000000;0.0000001;-0.0000000;0.0000000;0.0000000;0.0000000;0.0000002;0.0000000;0.0000000;-0.0000000;0.0000001;0.0000003;0.0000000;0.0000000;0.0000001;0.0000006;-0.0000000;0.0000000;0.0000003;0.0000000;0.0000068;0.0000001;0.0000014;-0.0000000;-0.0000…
0.6;4.8;3.4;0.001814492192;-0.0000000;-0.0000000;-0.0000000;-0.0000000;-0.0000000;-0.0000000;-0.0000000;-0.0000000;-0.0000000;-0.0000000;0.0000000;-0.0000000;0.0000001;-0.0000000;0.0000000;0.0000000;0.0000000;0.0000002;0.0000000;0.0000000;-0.0000000;0.0000001;0.0000003;0.0000000;0.0000000;0.0000001;0.0000005;-0.0000000;0.0000000;0.0000002;0.0000000;0.0000059;0.0000001;0.0000012;-0.0000000;-0.0000…
0.6;4.9;3.4;0.001572046288;-0.0000000;-0.0000000;-0.0000000;-0.0000000;-0.0000000;-0.0000000;-0.0000000;-0.0000000;-0.0000000;-0.0000000;0.0000000;-0.0000000;0.0000001;-0.0000000;0.0000000;0.0000000;0.0000000;0.0000002;0.0000000;0.0000000;-0.0000000;0.0000001;0.0000002;0.0000000;0.0000000;0.0000001;0.0000005;-0.0000000;0.0000000;0.0000002;0.0000000;0.0000051;0.0000001;0.0000010;-0.0000000;-0.0000…
0.6;5.0;3.4;0.001356242905;-0.0000000;-0.0000000;-0.0000000;-0.0000000;-0.0000000;-0.0000000;-0.0000000;-0.0000000;-0.0000000;-0.0000000;0.0000000;-0.0000000;0.0000001;-0.0000000;0.0000000;0.0000000;0.0000000;0.0000001;0.0000000;0.0000000;-0.0000000;0.0000000;0.0000002;0.0000000;0.0000000;0.0000001;0.0000004;-0.0000000;0.0000000;0.0000002;0.0000000;0.0000044;0.0000001;0.0000008;-0.0000000;-0.0000…
0.6;5.1;3.4;0.001165139869;-0.0000000;-0.0000000;-0.0000000;-0.0000000;-0.0000000;-0.0000000;-0.0000000;-0.0000000;-0.0000000;-0.0000000;-0.0000000;-0.0000000;0.0000000;-0.0000000;0.0000000;0.0000000;0.0000000;0.0000001;0.0000000;0.0000000;-0.0000000;0.0000000;0.0000002;0.0000000;0.0000000;0.0000001;0.0000003;0.0000000;0.0000000;0.0000001;0.0000000;0.0000038;0.0000001;0.0000007;-0.0000000;-0.0000…
0.6;5.2;3.4;0.000996763981;-0.0000000;-0.0000000;-0.0000000;-0.0000000;-0.0000000;-0.0000000;-0.0000000;-0.0000000;-0.0000000;-0.0000000;-0.0000000;-0.0000000;0.0000000;-0.0000000;0.0000000;0.0000000;0.0000000;0.0000001;0.0000000;0.0000000;-0.0000000;0.0000000;0.0000001;0.0000000;0.0000000;0.0000000;0.0000003;0.0000000;0.0000000;0.0000001;0.0000000;0.0000032;0.0000001;0.0000006;-0.0000000;-0.0000…
0.6;5.3;3.4;0.000849147436;-0.0000000;-0.0000000;-0.0000000;-0.0000000;-0.0000000;-0.0000000;-0.0000000;-0.0000000;-0.0000000;-0.0000000;-0.0000000;-0.0000000;0.0000000;-0.0000000;0.0000000;0.0000000;0.0000000;0.0000001;0.0000000;0.0000000;-0.0000000;0.0000000;0.0000001;0.0000000;0.0000000;0.0000000;0.0000002;0.0000000;0.0000000;0.0000001;0.0000000;0.0000027;0.0000000;0.0000005;-0.0000000;-0.0000…
0.6;5.4;3.4;0.000720360113;-0.0000000;-0.0000000;-0.0000000;-0.0000000;-0.0000000;-0.0000000;-0.0000000;-0.0000000;-0.0000000;-0.0000000;-0.0000000;-0.0000000;0.0000000;-0.0000000;0.0000000;0.0000000;0.0000000;0.0000001;0.0000000;0.0000000;-0.0000000;0.0000000;0.0000001;0.0000000;0.0000000;0.0000000;0.0000002;0.0000000;0.0000000;0.0000001;0.0000000;0.0000023;0.0000000;0.0000004;-0.0000000;-0.0000…
0.6;5.5;3.4;0.000608536872;-0.0000000;-0.0000000;-0.0000000;-0.0000000;-0.0000000;-0.0000000;-0.0000000;-0.0000000;-0.0000000;-0.0000000;-0.0000000;-0.0000000;0.0000000;-0.0000000;0.0000000;0.0000000;0.0000000;0.0000001;0.0000000;0.0000000;-0.0000000;0.0000000;0.0000001;0.0000000;0.0000000;0.0000000;0.0000002;0.0000000;0.0000000;0.0000001;0.0000000;0.0000020;0.0000000;0.0000003;-0.0000000;-0.0000…
0.6;5.6;3.4;0.000511899403;-0.0000000;-0.0000000;-0.0000000;-0.0000000;-0.0000000;-0.0000000;-0.0000000;-0.0000000;-0.0000000;-0.0000000;-0.0000000;-0.0000000;0.0000000;-0.0000000;0.0000000;0.0000000;0.0000000;0.0000001;0.0000000;0.0000000;-0.0000000;0.0000000;0.0000001;0.0000000;0.0000000;0.0000000;0.0000001;0.0000000;0.0000000;0.0000000;0.0000000;0.0000016;0.0000000;0.0000003;-0.0000000;-0.0000…
0.6;5.7;3.4;0.000428772583;-0.0000000;-0.0000000;-0.0000000;-0.0000000;-0.0000000;-0.0000000;-0.0000000;-0.0000000;-0.0000000;-0.0000000;-0.0000000;-0.0000000;0.0000000;-0.0000000;0.0000000;0.0000000;0.0000000;0.0000001;0.0000000;0.0000000;-0.0000000;0.0000000;0.0000001;0.0000000;0.0000000;0.0000000;0.0000001;0.0000000;0.0000000;0.0000000;0.0000000;0.0000014;0.0000000;0.0000002;-0.0000000;-0.0000…
0.6;5.8;3.4;0.000357595618;-0.0000000;-0.0000000;-0.0000000;-0.0000000;-0.0000000;-0.0000000;-0.0000000;-0.0000000;-0.0000000;-0.0000000;-0.0000000;-0.0000000;0.0000000;-0.0000000;0.0000000;0.0000000;0.0000000;0.0000001;0.0000000;0.0000000;-0.0000000;-0.0000000;0.0000001;0.0000000;0.0000000;0.0000000;0.0000001;0.0000000;0.0000000;0.0000000;0.0000000;0.0000011;0.0000000;0.0000002;-0.0000000;-0.000…
0.6;5.9;3.4;0.000296928524;-0.0000000;-0.0000000;-0.0000000;-0.0000000;-0.0000000;-0.0000000;-0.0000000;-0.0000000;-0.0000000;-0.0000000;-0.0000000;-0.0000000;-0.0000000;-0.0000000;0.0000000;0.0000000;0.0000000;0.0000001;0.0000000;0.0000000;-0.0000000;-0.0000000;0.0000000;0.0000000;-0.0000000;0.0000000;0.0000001;0.0000000;0.0000000;0.0000000;0.0000000;0.0000009;0.0000000;0.0000001;-0.0000000;-0.0…
0.6;6.0;3.4;0.000245454601;-0.0000000;-0.0000000;-0.0000000;-0.0000000;-0.0000000;-0.0000000;-0.0000000;-0.0000000;-0.0000000;-0.0000000;-0.0000000;-0.0000000;-0.0000000;-0.0000000;0.0000000;0.0000000;0.0000000;0.0000001;0.0000000;0.0000000;-0.0000000;-0.0000000;0.0000000;0.0000000;-0.0000000;0.0000000;0.0000001;0.0000000;0.0000000;0.0000000;0.0000000;0.0000008;0.0000000;0.0000001;-0.0000000;-0.0…
0.7;0.0;3.4;0.032563081994;-0.0000000;-0.0000000;-0.0000000;-0.0000000;-0.0000000;-0.0000000;-0.0000000;-0.0000000;-0.0000000;-0.0000000;-0.0000000;0.0000003;-0.0000000;0.0000005;-0.0000000;-0.0000000;-0.0000000;-0.0000000;-0.0000000;0.0000000;0.0000007;-0.0000000;0.0000000;0.0000001;-0.0000000;-0.0000000;0.0000194;-0.0000000;-0.0000000;0.0000000;0.0000126;-0.0000016;0.0000099;-0.0000011;-0.00000…
0.7;0.1;3.4;0.032453569335;-0.0000000;-0.0000000;-0.0000000;-0.0000000;-0.0000000;-0.0000000;-0.0000000;-0.0000000;-0.0000000;-0.0000000;-0.0000000;0.0000003;-0.0000000;0.0000005;-0.0000000;-0.0000000;-0.0000000;-0.0000000;-0.0000000;0.0000000;0.0000007;0.0000000;0.0000000;0.0000001;-0.0000000;-0.0000000;0.0000194;-0.0000000;-0.0000000;0.0000000;0.0000126;-0.0000013;0.0000099;-0.0000008;-0.000000…
0.7;0.2;3.4;0.032130143017;-0.0000000;-0.0000000;-0.0000000;-0.0000000;-0.0000000;-0.0000000;-0.0000000;-0.0000000;-0.0000000;-0.0000000;-0.0000000;0.0000003;-0.0000000;0.0000005;-0.0000000;-0.0000000;-0.0000000;-0.0000000;-0.0000000;0.0000000;0.0000007;0.0000000;0.0000000;0.0000001;0.0000000;-0.0000000;0.0000193;-0.0000000;-0.0000000;-0.0000000;0.0000125;-0.0000002;0.0000098;-0.0000002;-0.000000…
0.7;0.3;3.4;0.031607734357;-0.0000000;-0.0000000;-0.0000000;-0.0000000;-0.0000000;-0.0000000;-0.0000000;-0.0000000;-0.0000000;-0.0000000;-0.0000000;0.0000003;-0.0000000;0.0000005;-0.0000000;-0.0000000;-0.0000000;-0.0000000;0.0000000;0.0000000;0.0000007;0.0000000;0.0000000;0.0000001;0.0000000;-0.0000000;0.0000191;-0.0000000;-0.0000000;-0.0000000;0.0000124;0.0000015;0.0000096;0.0000008;-0.0000000;-…
0.7;0.4;3.4;0.030909927036;-0.0000000;-0.0000000;-0.0000000;-0.0000000;-0.0000000;-0.0000000;-0.0000000;-0.0000000;-0.0000000;-0.0000000;-0.0000000;0.0000003;-0.0000000;0.0000005;0.0000000;-0.0000000;0.0000000;-0.0000000;0.0000000;0.0000000;0.0000007;0.0000000;0.0000000;0.0000001;0.0000000;-0.0000000;0.0000189;-0.0000000;-0.0000000;-0.0000000;0.0000122;0.0000039;0.0000094;0.0000022;-0.0000000;-0.…
0.7;0.5;3.4;0.030067150569;-0.0000000;-0.0000000;-0.0000000;-0.0000000;-0.0000000;-0.0000000;-0.0000000;-0.0000000;-0.0000000;-0.0000000;-0.0000000;0.0000003;-0.0000000;0.0000004;0.0000000;-0.0000000;0.0000000;-0.0000000;0.0000000;0.0000000;0.0000007;0.0000000;-0.0000000;0.0000001;0.0000000;-0.0000000;0.0000186;0.0000000;-0.0000000;-0.0000000;0.0000120;0.0000068;0.0000092;0.0000039;-0.0000000;-0.…
0.7;0.6;3.4;0.029114421169;-0.0000000;-0.0000000;-0.0000000;-0.0000000;-0.0000000;-0.0000000;-0.0000000;-0.0000000;-0.0000000;-0.0000000;-0.0000000;0.0000003;-0.0000000;0.0000004;0.0000000;-0.0000000;0.0000000;-0.0000000;0.0000000;0.0000000;0.0000006;0.0000001;-0.0000000;0.0000001;0.0000000;-0.0000000;0.0000182;0.0000000;0.0000000;-0.0000000;0.0000117;0.0000102;0.0000088;0.0000058;-0.0000000;-0.0…
0.7;0.7;3.4;0.028088852460;-0.0000000;-0.0000000;-0.0000000;-0.0000000;-0.0000000;-0.0000000;-0.0000000;-0.0000000;-0.0000000;-0.0000000;-0.0000000;0.0000003;-0.0000000;0.0000004;0.0000000;-0.0000000;0.0000000;0.0000000;0.0000000;0.0000000;0.0000006;0.0000001;-0.0000000;0.0000001;0.0000000;-0.0000000;0.0000178;0.0000000;0.0000000;-0.0000000;0.0000114;0.0000140;0.0000085;0.0000080;-0.0000000;-0.00…
0.7;0.8;3.4;0.027027165027;-0.0000000;-0.0000000;-0.0000000;-0.0000000;-0.0000000;-0.0000000;-0.0000000;-0.0000000;-0.0000000;-0.0000000;-0.0000000;0.0000002;-0.0000000;0.0000003;0.0000000;-0.0000000;0.0000000;0.0000000;0.0000000;0.0000000;0.0000006;0.0000001;-0.0000000;0.0000000;0.0000000;-0.0000000;0.0000174;0.0000000;0.0000000;0.0000000;0.0000111;0.0000180;0.0000081;0.0000103;-0.0000000;-0.000…
0.7;0.9;3.4;0.025963403606;-0.0000000;-0.0000000;-0.0000000;-0.0000000;-0.0000000;-0.0000000;-0.0000000;-0.0000000;-0.0000000;-0.0000000;-0.0000000;0.0000002;-0.0000000;0.0000003;0.0000000;-0.0000000;0.0000000;0.0000000;0.0000000;0.0000001;0.0000006;0.0000001;-0.0000000;0.0000000;0.0000000;-0.0000000;0.0000169;0.0000000;0.0000000;0.0000000;0.0000107;0.0000223;0.0000077;0.0000127;-0.0000000;-0.000…
0.7;1.0;3.4;0.024927030220;-0.0000000;-0.0000000;-0.0000000;-0.0000000;-0.0000000;-0.0000000;-0.0000000;-0.0000000;-0.0000000;-0.0000000;0.0000000;0.0000002;0.0000000;0.0000002;0.0000000;-0.0000000;0.0000000;0.0000000;0.0000000;0.0000001;0.0000005;0.0000001;-0.0000000;0.0000000;0.0000000;-0.0000000;0.0000165;0.0000000;0.0000000;0.0000001;0.0000103;0.0000266;0.0000073;0.0000151;-0.0000000;-0.00000…
0.7;1.1;3.4;0.023941509299;-0.0000000;-0.0000000;-0.0000000;-0.0000000;-0.0000000;-0.0000000;-0.0000000;-0.0000000;-0.0000000;-0.0000000;0.0000000;0.0000002;0.0000000;0.0000002;0.0000000;-0.0000000;0.0000001;0.0000000;0.0000000;0.0000001;0.0000005;0.0000002;-0.0000000;0.0000000;0.0000001;-0.0000000;0.0000160;0.0000000;0.0000000;0.0000001;0.0000099;0.0000309;0.0000068;0.0000174;-0.0000000;-0.00000…
0.7;1.2;3.4;0.023023445282;-0.0000000;-0.0000000;-0.0000000;-0.0000000;-0.0000000;-0.0000000;-0.0000000;-0.0000000;-0.0000000;-0.0000000;0.0000000;0.0000002;0.0000000;0.0000002;0.0000000;-0.0000000;0.0000001;0.0000001;0.0000000;0.0000001;0.0000005;0.0000002;-0.0000000;0.0000000;0.0000001;-0.0000000;0.0000155;0.0000001;0.0000000;0.0000001;0.0000095;0.0000351;0.0000064;0.0000196;-0.0000000;-0.00000…
0.7;1.3;3.4;0.022182281210;-0.0000000;-0.0000000;-0.0000000;-0.0000000;-0.0000000;-0.0000000;-0.0000000;-0.0000000;-0.0000000;-0.0000000;0.0000000;0.0000002;0.0000000;0.0000001;0.0000000;-0.0000000;0.0000001;0.0000001;0.0000000;0.0000001;0.0000004;0.0000002;-0.0000000;0.0000000;0.0000001;-0.0000000;0.0000150;0.0000001;0.0000000;0.0000002;0.0000090;0.0000391;0.0000060;0.0000217;-0.0000000;-0.00000…
0.7;1.4;3.4;0.021420522819;-0.0000000;-0.0000000;-0.0000000;-0.0000000;-0.0000000;-0.0000000;-0.0000000;-0.0000000;-0.0000000;-0.0000000;0.0000001;0.0000001;0.0000000;0.0000001;0.0000000;-0.0000000;0.0000001;0.0000001;0.0000000;0.0000001;0.0000004;0.0000003;0.0000000;0.0000000;0.0000001;-0.0000000;0.0000144;0.0000001;0.0000000;0.0000002;0.0000086;0.0000427;0.0000055;0.0000235;-0.0000000;-0.000000…
0.7;1.5;3.4;0.020734418536;-0.0000000;-0.0000000;-0.0000000;-0.0000000;-0.0000000;-0.0000000;-0.0000000;-0.0000000;-0.0000000;-0.0000000;0.0000001;0.0000001;0.0000001;0.0000001;0.0000000;-0.0000000;0.0000001;0.0000001;0.0000000;0.0000001;0.0000004;0.0000003;0.0000000;0.0000000;0.0000001;0.0000000;0.0000139;0.0000001;0.0000000;0.0000003;0.0000081;0.0000460;0.0000051;0.0000251;-0.0000000;-0.0000000…
0.7;1.6;3.4;0.020115001618;-0.0000000;-0.0000000;-0.0000000;-0.0000000;-0.0000000;-0.0000000;-0.0000000;-0.0000000;-0.0000000;-0.0000000;0.0000001;0.0000001;0.0000001;0.0000001;0.0000000;-0.0000000;0.0000001;0.0000001;0.0000000;0.0000001;0.0000003;0.0000003;0.0000000;0.0000000;0.0000001;0.0000000;0.0000134;0.0000001;0.0000000;0.0000004;0.0000076;0.0000489;0.0000047;0.0000264;-0.0000000;-0.0000000…
0.7;1.7;3.4;0.019549385609;-0.0000000;-0.0000000;-0.0000000;-0.0000000;-0.0000000;-0.0000000;-0.0000000;-0.0000000;-0.0000000;-0.0000000;0.0000001;0.0000001;0.0000001;0.0000000;0.0000000;-0.0000000;0.0000001;0.0000001;0.0000000;0.0000002;0.0000003;0.0000004;0.0000001;0.0000000;0.0000001;0.0000000;0.0000128;0.0000001;0.0000000;0.0000004;0.0000071;0.0000512;0.0000043;0.0000274;-0.0000000;-0.0000000…
0.7;1.8;3.4;0.019022197219;-0.0000000;-0.0000000;-0.0000000;-0.0000000;-0.0000000;-0.0000000;-0.0000000;-0.0000000;-0.0000000;-0.0000000;0.0000001;0.0000001;0.0000001;0.0000000;0.0000000;-0.0000000;0.0000001;0.0000001;0.0000000;0.0000002;0.0000003;0.0000004;0.0000001;0.0000000;0.0000002;0.0000000;0.0000122;0.0000002;0.0000000;0.0000005;0.0000066;0.0000530;0.0000039;0.0000281;-0.0000000;-0.0000000…
0.7;1.9;3.4;0.018517030971;-0.0000000;-0.0000000;-0.0000000;-0.0000000;-0.0000000;-0.0000000;-0.0000000;-0.0000000;-0.0000000;-0.0000000;0.0000002;0.0000001;0.0000002;0.0000000;0.0000000;-0.0000000;0.0000001;0.0000002;0.0000000;0.0000002;0.0000002;0.0000005;0.0000001;0.0000000;0.0000002;0.0000000;0.0000116;0.0000002;0.0000000;0.0000006;0.0000061;0.0000543;0.0000036;0.0000285;-0.0000000;-0.0000000…
0.7;2.0;3.4;0.018017817289;-0.0000000;-0.0000000;-0.0000000;-0.0000000;-0.0000000;-0.0000000;-0.0000000;-0.0000000;-0.0000000;-0.0000000;0.0000002;0.0000000;0.0000002;-0.0000000;0.0000000;-0.0000000;0.0000000;0.0000002;0.0000000;0.0000002;0.0000002;0.0000005;0.0000002;0.0000000;0.0000002;0.0000000;0.0000110;0.0000002;0.0000000;0.0000007;0.0000056;0.0000551;0.0000032;0.0000285;-0.0000000;-0.000000…
0.7;2.1;3.4;0.017510009917;-0.0000000;-0.0000000;-0.0000000;-0.0000000;-0.0000000;-0.0000000;-0.0000000;-0.0000000;-0.0000000;-0.0000000;0.0000002;0.0000000;0.0000002;-0.0000000;0.0000000;-0.0000000;0.0000000;0.0000002;0.0000000;0.0000002;0.0000002;0.0000005;0.0000002;-0.0000000;0.0000002;0.0000000;0.0000104;0.0000002;0.0000000;0.0000007;0.0000051;0.0000553;0.0000029;0.0000283;-0.0000000;-0.00000…
0.7;2.2;3.4;0.016981519429;-0.0000000;-0.0000000;-0.0000000;-0.0000000;-0.0000000;-0.0000000;-0.0000000;-0.0000000;-0.0000000;-0.0000000;0.0000002;0.0000000;0.0000003;-0.0000000;0.0000000;-0.0000000;0.0000000;0.0000002;0.0000000;0.0000002;0.0000002;0.0000006;0.0000003;-0.0000000;0.0000002;0.0000000;0.0000098;0.0000002;0.0000000;0.0000008;0.0000046;0.0000550;0.0000026;0.0000278;-0.0000000;-0.00000…
0.7;2.3;3.4;0.016423345781;-0.0000000;-0.0000000;-0.0000000;-0.0000000;-0.0000000;-0.0000000;-0.0000000;-0.0000000;-0.0000000;-0.0000000;0.0000002;0.0000000;0.0000003;-0.0000000;0.0000000;-0.0000000;0.0000000;0.0000002;0.0000000;0.0000002;0.0000001;0.0000006;0.0000003;-0.0000000;0.0000003;0.0000000;0.0000092;0.0000002;0.0000000;0.0000009;0.0000042;0.0000543;0.0000023;0.0000271;-0.0000000;-0.00000…
0.7;2.4;3.4;0.015829892477;-0.0000000;-0.0000000;-0.0000000;-0.0000000;-0.0000000;-0.0000000;-0.0000000;-0.0000000;-0.0000000;-0.0000000;0.0000003;0.0000000;0.0000003;-0.0000000;0.0000000;-0.0000000;0.0000000;0.0000002;-0.0000000;0.0000002;0.0000001;0.0000007;0.0000003;-0.0000000;0.0000003;0.0000000;0.0000086;0.0000002;0.0000000;0.0000010;0.0000037;0.0000531;0.0000021;0.0000261;-0.0000000;-0.0000…
0.7;2.5;3.4;0.015198974816;-0.0000000;-0.0000000;-0.0000000;-0.0000000;-0.0000000;-0.0000000;-0.0000000;-0.0000000;-0.0000000;-0.0000000;0.0000003;0.0000000;0.0000004;-0.0000000;0.0000000;-0.0000000;0.0000000;0.0000003;-0.0000000;0.0000002;0.0000001;0.0000007;0.0000004;-0.0000000;0.0000003;0.0000000;0.0000079;0.0000002;0.0000001;0.0000010;0.0000033;0.0000515;0.0000018;0.0000249;-0.0000000;-0.0000…
0.7;2.6;3.4;0.014531561622;-0.0000000;-0.0000000;-0.0000000;-0.0000000;-0.0000000;-0.0000000;-0.0000000;-0.0000000;-0.0000000;-0.0000000;0.0000003;0.0000000;0.0000004;-0.0000000;0.0000001;-0.0000000;0.0000000;0.0000003;-0.0000000;0.0000002;0.0000001;0.0000007;0.0000004;-0.0000000;0.0000003;0.0000001;0.0000073;0.0000002;0.0000001;0.0000011;0.0000029;0.0000496;0.0000016;0.0000236;-0.0000000;-0.0000…
0.7;2.7;3.4;0.013831310571;-0.0000000;-0.0000000;-0.0000000;-0.0000000;-0.0000000;-0.0000000;-0.0000000;-0.0000000;-0.0000000;-0.0000000;0.0000003;-0.0000000;0.0000004;-0.0000000;0.0000001;-0.0000000;0.0000000;0.0000003;-0.0000000;0.0000002;0.0000001;0.0000007;0.0000005;-0.0000000;0.0000003;0.0000001;0.0000067;0.0000002;0.0000001;0.0000011;0.0000026;0.0000474;0.0000014;0.0000222;-0.0000000;-0.000…
0.7;2.8;3.4;0.013103969432;-0.0000000;-0.0000000;-0.0000000;-0.0000000;-0.0000000;-0.0000000;-0.0000000;-0.0000000;-0.0000000;-0.0000000;0.0000003;-0.0000000;0.0000004;-0.0000000;0.0000001;-0.0000000;0.0000000;0.0000003;-0.0000000;0.0000002;0.0000000;0.0000007;0.0000005;-0.0000000;0.0000003;0.0000001;0.0000062;0.0000002;0.0000001;0.0000012;0.0000022;0.0000450;0.0000013;0.0000207;-0.0000000;-0.000…
0.7;2.9;3.4;0.012356718317;-0.0000000;-0.0000000;-0.0000000;-0.0000000;-0.0000000;-0.0000000;-0.0000000;-0.0000000;-0.0000000;-0.0000000;0.0000003;-0.0000000;0.0000004;0.0000000;0.0000001;-0.0000000;0.0000000;0.0000003;-0.0000000;0.0000002;0.0000000;0.0000007;0.0000005;-0.0000000;0.0000003;0.0000001;0.0000056;0.0000002;0.0000001;0.0000012;0.0000019;0.0000425;0.0000011;0.0000191;-0.0000000;-0.0000…
0.7;3.0;3.4;0.011597521809;-0.0000000;-0.0000000;-0.0000000;-0.0000000;-0.0000000;-0.0000000;-0.0000000;-0.0000000;-0.0000000;-0.0000000;0.0000002;-0.0000000;0.0000005;0.0000000;0.0000001;-0.0000000;0.0000000;0.0000003;-0.0000000;0.0000002;0.0000000;0.0000007;0.0000006;-0.0000000;0.0000003;0.0000001;0.0000051;0.0000002;0.0000001;0.0000012;0.0000017;0.0000398;0.0000010;0.0000176;-0.0000000;-0.0000…
0.7;3.1;3.4;0.010834546586;-0.0000000;-0.0000000;-0.0000000;-0.0000000;-0.0000000;-0.0000000;-0.0000000;-0.0000000;-0.0000000;-0.0000000;0.0000002;-0.0000000;0.0000005;0.0000000;0.0000001;-0.0000000;0.0000000;0.0000003;-0.0000000;0.0000002;0.0000000;0.0000007;0.0000006;-0.0000000;0.0000003;0.0000001;0.0000046;0.0000002;0.0000001;0.0000012;0.0000014;0.0000371;0.0000009;0.0000160;-0.0000000;-0.0000…
0.7;3.2;3.4;0.010075682629;-0.0000000;-0.0000000;-0.0000000;-0.0000000;-0.0000000;-0.0000000;-0.0000000;-0.0000000;-0.0000000;-0.0000000;0.0000002;-0.0000000;0.0000005;0.0000000;0.0000001;-0.0000000;0.0000000;0.0000003;-0.0000000;0.0000002;0.0000000;0.0000007;0.0000006;-0.0000000;0.0000003;0.0000001;0.0000041;0.0000001;0.0000001;0.0000012;0.0000012;0.0000344;0.0000008;0.0000145;-0.0000000;-0.0000…
0.7;3.3;3.4;0.009328187203;-0.0000000;-0.0000000;-0.0000000;-0.0000000;-0.0000000;-0.0000000;-0.0000000;-0.0000000;-0.0000000;-0.0000000;0.0000002;-0.0000000;0.0000004;0.0000000;0.0000001;0.0000000;0.0000000;0.0000003;-0.0000000;0.0000002;-0.0000000;0.0000007;0.0000006;-0.0000000;0.0000002;0.0000001;0.0000037;0.0000001;0.0000001;0.0000012;0.0000010;0.0000318;0.0000007;0.0000131;-0.0000000;-0.0000…
0.7;3.4;3.4;0.008598453569;-0.0000000;-0.0000000;-0.0000000;-0.0000000;-0.0000000;-0.0000000;-0.0000000;-0.0000000;-0.0000000;-0.0000000;0.0000002;-0.0000000;0.0000004;0.0000000;0.0000001;0.0000000;0.0000000;0.0000003;-0.0000000;0.0000001;-0.0000000;0.0000006;0.0000006;-0.0000000;0.0000002;0.0000001;0.0000033;0.0000001;0.0000001;0.0000012;0.0000008;0.0000292;0.0000006;0.0000117;-0.0000000;-0.0000…
0.7;3.5;3.4;0.007891892567;-0.0000000;-0.0000000;-0.0000000;-0.0000000;-0.0000000;-0.0000000;-0.0000000;-0.0000000;-0.0000000;-0.0000000;0.0000002;-0.0000000;0.0000004;0.0000000;0.0000001;0.0000000;0.0000000;0.0000003;-0.0000000;0.0000001;-0.0000000;0.0000006;0.0000006;-0.0000000;0.0000002;0.0000001;0.0000029;0.0000001;0.0000001;0.0000011;0.0000007;0.0000267;0.0000005;0.0000105;-0.0000000;-0.0000…
0.7;3.6;3.4;0.007212906210;-0.0000000;-0.0000000;-0.0000000;-0.0000000;-0.0000000;-0.0000000;-0.0000000;-0.0000000;-0.0000000;-0.0000000;0.0000002;-0.0000000;0.0000004;0.0000000;0.0000001;0.0000000;0.0000000;0.0000003;-0.0000000;0.0000001;-0.0000000;0.0000005;0.0000006;0.0000000;0.0000002;0.0000001;0.0000026;0.0000001;0.0000001;0.0000011;0.0000006;0.0000243;0.0000005;0.0000093;-0.0000000;-0.00000…
0.7;3.7;3.4;0.006564928229;-0.0000000;-0.0000000;-0.0000000;-0.0000000;-0.0000000;-0.0000000;-0.0000000;-0.0000000;-0.0000000;-0.0000000;0.0000001;-0.0000000;0.0000004;0.0000000;0.0000001;0.0000000;0.0000000;0.0000003;-0.0000000;0.0000001;-0.0000000;0.0000005;0.0000006;0.0000000;0.0000002;0.0000001;0.0000023;0.0000001;0.0000001;0.0000010;0.0000005;0.0000220;0.0000004;0.0000082;-0.0000000;-0.00000…
0.7;3.8;3.4;0.005950506603;-0.0000000;-0.0000000;-0.0000000;-0.0000000;-0.0000000;-0.0000000;-0.0000000;-0.0000000;-0.0000000;-0.0000000;0.0000001;-0.0000000;0.0000004;0.0000000;0.0000001;0.0000000;0.0000000;0.0000003;0.0000000;0.0000001;-0.0000000;0.0000004;0.0000006;0.0000000;0.0000001;0.0000001;0.0000020;0.0000000;0.0000001;0.0000009;0.0000004;0.0000199;0.0000004;0.0000072;-0.0000000;-0.000000…
0.7;3.9;3.4;0.005371406402;-0.0000000;-0.0000000;-0.0000000;-0.0000000;-0.0000000;-0.0000000;-0.0000000;-0.0000000;-0.0000000;-0.0000000;0.0000001;-0.0000000;0.0000003;0.0000000;0.0000001;0.0000000;0.0000000;0.0000003;0.0000000;0.0000001;-0.0000000;0.0000004;0.0000005;0.0000000;0.0000001;0.0000001;0.0000018;0.0000000;0.0000001;0.0000008;0.0000003;0.0000179;0.0000003;0.0000063;-0.0000000;-0.000000…
0.7;4.0;3.4;0.004828716360;-0.0000000;-0.0000000;-0.0000000;-0.0000000;-0.0000000;-0.0000000;-0.0000000;-0.0000000;-0.0000000;-0.0000000;0.0000001;-0.0000000;0.0000003;0.0000000;0.0000001;0.0000000;0.0000000;0.0000002;0.0000000;0.0000001;-0.0000000;0.0000003;0.0000005;0.0000000;0.0000001;0.0000001;0.0000016;0.0000000;0.0000000;0.0000008;0.0000003;0.0000160;0.0000003;0.0000055;-0.0000000;-0.000000…
0.7;4.1;3.4;0.004322948348;-0.0000000;-0.0000000;-0.0000000;-0.0000000;-0.0000000;-0.0000000;-0.0000000;-0.0000000;-0.0000000;-0.0000000;0.0000001;-0.0000000;0.0000003;0.0000000;0.0000001;0.0000000;0.0000000;0.0000002;0.0000000;0.0000001;-0.0000000;0.0000003;0.0000005;0.0000000;0.0000001;0.0000001;0.0000014;0.0000000;0.0000000;0.0000007;0.0000002;0.0000143;0.0000003;0.0000047;-0.0000000;-0.000000…
0.7;4.2;3.4;0.003854124234;-0.0000000;-0.0000000;-0.0000000;-0.0000000;-0.0000000;-0.0000000;-0.0000000;-0.0000000;-0.0000000;-0.0000000;0.0000001;-0.0000000;0.0000002;0.0000000;0.0000001;0.0000000;0.0000000;0.0000002;0.0000000;0.0000001;-0.0000000;0.0000002;0.0000004;0.0000000;0.0000001;0.0000001;0.0000012;0.0000000;0.0000000;0.0000006;0.0000002;0.0000127;0.0000002;0.0000041;-0.0000000;-0.000000…
0.7;4.3;3.4;0.003421848859;-0.0000000;-0.0000000;-0.0000000;-0.0000000;-0.0000000;-0.0000000;-0.0000000;-0.0000000;-0.0000000;-0.0000000;0.0000000;-0.0000000;0.0000002;0.0000000;0.0000001;0.0000000;0.0000000;0.0000002;0.0000000;0.0000000;-0.0000000;0.0000002;0.0000004;0.0000000;0.0000001;0.0000001;0.0000011;0.0000000;0.0000000;0.0000005;0.0000001;0.0000113;0.0000002;0.0000035;-0.0000000;-0.000000…
0.7;4.4;3.4;0.003025370702;-0.0000000;-0.0000000;-0.0000000;-0.0000000;-0.0000000;-0.0000000;-0.0000000;-0.0000000;-0.0000000;-0.0000000;0.0000000;-0.0000000;0.0000002;0.0000000;0.0000001;0.0000000;0.0000000;0.0000002;0.0000000;0.0000000;-0.0000000;0.0000002;0.0000004;0.0000000;0.0000001;0.0000001;0.0000009;0.0000000;0.0000000;0.0000005;0.0000001;0.0000100;0.0000002;0.0000030;-0.0000000;-0.000000…
0.7;4.5;3.4;0.002663633310;-0.0000000;-0.0000000;-0.0000000;-0.0000000;-0.0000000;-0.0000000;-0.0000000;-0.0000000;-0.0000000;-0.0000000;0.0000000;-0.0000000;0.0000002;0.0000000;0.0000000;0.0000000;0.0000000;0.0000002;0.0000000;0.0000000;-0.0000000;0.0000001;0.0000003;0.0000000;0.0000000;0.0000001;0.0000008;0.0000000;0.0000000;0.0000004;0.0000001;0.0000088;0.0000002;0.0000026;-0.0000000;-0.000000…
0.7;4.6;3.4;0.002335320864;-0.0000000;-0.0000000;-0.0000000;-0.0000000;-0.0000000;-0.0000000;-0.0000000;-0.0000000;-0.0000000;-0.0000000;0.0000000;-0.0000000;0.0000001;0.0000000;0.0000000;0.0000000;0.0000000;0.0000002;0.0000000;0.0000000;-0.0000000;0.0000001;0.0000003;0.0000000;0.0000000;0.0000001;0.0000007;-0.0000000;0.0000000;0.0000003;0.0000001;0.0000077;0.0000001;0.0000022;-0.0000000;-0.00000…
0.7;4.7;3.4;0.002038900743;-0.0000000;-0.0000000;-0.0000000;-0.0000000;-0.0000000;-0.0000000;-0.0000000;-0.0000000;-0.0000000;-0.0000000;0.0000000;-0.0000000;0.0000001;0.0000000;0.0000000;0.0000000;0.0000000;0.0000002;0.0000000;0.0000000;-0.0000000;0.0000001;0.0000003;0.0000000;0.0000000;0.0000001;0.0000006;-0.0000000;0.0000000;0.0000003;0.0000001;0.0000067;0.0000001;0.0000018;-0.0000000;-0.00000…
0.7;4.8;3.4;0.001772665034;-0.0000000;-0.0000000;-0.0000000;-0.0000000;-0.0000000;-0.0000000;-0.0000000;-0.0000000;-0.0000000;-0.0000000;0.0000000;-0.0000000;0.0000001;-0.0000000;0.0000000;0.0000000;0.0000000;0.0000002;0.0000000;0.0000000;-0.0000000;0.0000001;0.0000002;0.0000000;0.0000000;0.0000001;0.0000005;-0.0000000;0.0000000;0.0000002;0.0000000;0.0000058;0.0000001;0.0000016;-0.0000000;-0.0000…
0.7;4.9;3.4;0.001534771822;-0.0000000;-0.0000000;-0.0000000;-0.0000000;-0.0000000;-0.0000000;-0.0000000;-0.0000000;-0.0000000;-0.0000000;0.0000000;-0.0000000;0.0000001;-0.0000000;0.0000000;0.0000000;0.0000000;0.0000002;0.0000000;0.0000000;-0.0000000;0.0000001;0.0000002;0.0000000;0.0000000;0.0000001;0.0000005;-0.0000000;0.0000000;0.0000002;0.0000000;0.0000050;0.0000001;0.0000013;-0.0000000;-0.0000…
0.7;5.0;3.4;0.001323286199;-0.0000000;-0.0000000;-0.0000000;-0.0000000;-0.0000000;-0.0000000;-0.0000000;-0.0000000;-0.0000000;-0.0000000;0.0000000;-0.0000000;0.0000001;-0.0000000;0.0000000;0.0000000;0.0000000;0.0000001;0.0000000;0.0000000;-0.0000000;0.0000000;0.0000002;0.0000000;0.0000000;0.0000001;0.0000004;-0.0000000;0.0000000;0.0000002;0.0000000;0.0000043;0.0000001;0.0000011;-0.0000000;-0.0000…
0.7;5.1;3.4;0.001136220215;-0.0000000;-0.0000000;-0.0000000;-0.0000000;-0.0000000;-0.0000000;-0.0000000;-0.0000000;-0.0000000;-0.0000000;-0.0000000;-0.0000000;0.0000000;-0.0000000;0.0000000;0.0000000;0.0000000;0.0000001;0.0000000;0.0000000;-0.0000000;0.0000000;0.0000002;0.0000000;0.0000000;0.0000000;0.0000003;0.0000000;0.0000000;0.0000001;0.0000000;0.0000037;0.0000001;0.0000009;-0.0000000;-0.0000…
0.7;5.2;3.4;0.000971570671;-0.0000000;-0.0000000;-0.0000000;-0.0000000;-0.0000000;-0.0000000;-0.0000000;-0.0000000;-0.0000000;-0.0000000;-0.0000000;-0.0000000;0.0000000;-0.0000000;0.0000000;0.0000000;0.0000000;0.0000001;0.0000000;0.0000000;-0.0000000;0.0000000;0.0000001;0.0000000;0.0000000;0.0000000;0.0000003;0.0000000;0.0000000;0.0000001;0.0000000;0.0000032;0.0000000;0.0000008;-0.0000000;-0.0000…
0.7;5.3;3.4;0.000827353571;-0.0000000;-0.0000000;-0.0000000;-0.0000000;-0.0000000;-0.0000000;-0.0000000;-0.0000000;-0.0000000;-0.0000000;-0.0000000;-0.0000000;0.0000000;-0.0000000;0.0000000;0.0000000;0.0000000;0.0000001;0.0000000;0.0000000;-0.0000000;0.0000000;0.0000001;0.0000000;0.0000000;0.0000000;0.0000002;0.0000000;0.0000000;0.0000001;0.0000000;0.0000027;0.0000000;0.0000006;-0.0000000;-0.0000…
0.7;5.4;3.4;0.000701634228;-0.0000000;-0.0000000;-0.0000000;-0.0000000;-0.0000000;-0.0000000;-0.0000000;-0.0000000;-0.0000000;-0.0000000;-0.0000000;-0.0000000;0.0000000;-0.0000000;0.0000000;0.0000000;0.0000000;0.0000001;0.0000000;0.0000000;-0.0000000;0.0000000;0.0000001;0.0000000;0.0000000;0.0000000;0.0000002;0.0000000;0.0000000;0.0000001;0.0000000;0.0000023;0.0000000;0.0000005;-0.0000000;-0.0000…
0.7;5.5;3.4;0.000592552340;-0.0000000;-0.0000000;-0.0000000;-0.0000000;-0.0000000;-0.0000000;-0.0000000;-0.0000000;-0.0000000;-0.0000000;-0.0000000;-0.0000000;0.0000000;-0.0000000;0.0000000;0.0000000;0.0000000;0.0000001;0.0000000;0.0000000;-0.0000000;0.0000000;0.0000001;0.0000000;0.0000000;0.0000000;0.0000002;0.0000000;0.0000000;0.0000001;0.0000000;0.0000019;0.0000000;0.0000004;-0.0000000;-0.0000…
0.7;5.6;3.4;0.000498341707;-0.0000000;-0.0000000;-0.0000000;-0.0000000;-0.0000000;-0.0000000;-0.0000000;-0.0000000;-0.0000000;-0.0000000;-0.0000000;-0.0000000;0.0000000;-0.0000000;0.0000000;0.0000000;0.0000000;0.0000001;0.0000000;0.0000000;-0.0000000;0.0000000;0.0000001;0.0000000;0.0000000;0.0000000;0.0000001;0.0000000;0.0000000;0.0000000;0.0000000;0.0000016;0.0000000;0.0000003;-0.0000000;-0.0000…
0.7;5.7;3.4;0.000417344641;-0.0000000;-0.0000000;-0.0000000;-0.0000000;-0.0000000;-0.0000000;-0.0000000;-0.0000000;-0.0000000;-0.0000000;-0.0000000;-0.0000000;0.0000000;-0.0000000;0.0000000;0.0000000;0.0000000;0.0000001;0.0000000;0.0000000;-0.0000000;0.0000000;0.0000001;0.0000000;0.0000000;0.0000000;0.0000001;0.0000000;0.0000000;0.0000000;0.0000000;0.0000013;0.0000000;0.0000003;-0.0000000;-0.0000…
0.7;5.8;3.4;0.000348021402;-0.0000000;-0.0000000;-0.0000000;-0.0000000;-0.0000000;-0.0000000;-0.0000000;-0.0000000;-0.0000000;-0.0000000;-0.0000000;-0.0000000;0.0000000;-0.0000000;0.0000000;0.0000000;0.0000000;0.0000001;0.0000000;0.0000000;-0.0000000;-0.0000000;0.0000000;0.0000000;0.0000000;0.0000000;0.0000001;0.0000000;0.0000000;0.0000000;0.0000000;0.0000011;0.0000000;0.0000002;-0.0000000;-0.000…
0.7;5.9;3.4;0.000288955224;-0.0000000;-0.0000000;-0.0000000;-0.0000000;-0.0000000;-0.0000000;-0.0000000;-0.0000000;-0.0000000;-0.0000000;-0.0000000;-0.0000000;-0.0000000;-0.0000000;0.0000000;0.0000000;0.0000000;0.0000001;0.0000000;0.0000000;-0.0000000;-0.0000000;0.0000000;0.0000000;-0.0000000;0.0000000;0.0000001;0.0000000;0.0000000;0.0000000;0.0000000;0.0000009;0.0000000;0.0000002;-0.0000000;-0.0…
0.7;6.0;3.4;0.000238853606;-0.0000000;-0.0000000;-0.0000000;-0.0000000;-0.0000000;-0.0000000;-0.0000000;-0.0000000;-0.0000000;-0.0000000;-0.0000000;-0.0000000;-0.0000000;-0.0000000;0.0000000;0.0000000;0.0000000;0.0000001;0.0000000;0.0000000;-0.0000000;-0.0000000;0.0000000;0.0000000;-0.0000000;0.0000000;0.0000001;0.0000000;0.0000000;0.0000000;0.0000000;0.0000008;0.0000000;0.0000001;-0.0000000;-0.0…
0.8;0.0;3.4;0.031347557050;-0.0000000;-0.0000000;-0.0000000;-0.0000000;-0.0000000;-0.0000000;-0.0000000;-0.0000000;-0.0000000;-0.0000000;-0.0000000;0.0000004;-0.0000000;0.0000005;-0.0000000;-0.0000000;-0.0000000;-0.0000000;-0.0000000;0.0000000;0.0000007;-0.0000000;0.0000000;0.0000001;-0.0000000;-0.0000000;0.0000192;-0.0000000;-0.0000000;0.0000000;0.0000162;-0.0000016;0.0000060;-0.0000013;-0.00000…
0.8;0.1;3.4;0.031246805470;-0.0000000;-0.0000000;-0.0000000;-0.0000000;-0.0000000;-0.0000000;-0.0000000;-0.0000000;-0.0000000;-0.0000000;-0.0000000;0.0000004;-0.0000000;0.0000005;-0.0000000;-0.0000000;-0.0000000;-0.0000000;-0.0000000;0.0000000;0.0000007;0.0000000;0.0000000;0.0000001;-0.0000000;-0.0000000;0.0000192;-0.0000000;-0.0000000;0.0000000;0.0000162;-0.0000013;0.0000060;-0.0000010;-0.000000…
0.8;0.2;3.4;0.030949277867;-0.0000000;-0.0000000;-0.0000000;-0.0000000;-0.0000000;-0.0000000;-0.0000000;-0.0000000;-0.0000000;-0.0000000;-0.0000000;0.0000004;-0.0000000;0.0000005;-0.0000000;-0.0000000;-0.0000000;-0.0000000;-0.0000000;0.0000000;0.0000007;0.0000000;0.0000000;0.0000001;0.0000000;-0.0000000;0.0000191;-0.0000000;-0.0000000;0.0000000;0.0000161;-0.0000002;0.0000060;-0.0000002;-0.0000000…
0.8;0.3;3.4;0.030468782306;-0.0000000;-0.0000000;-0.0000000;-0.0000000;-0.0000000;-0.0000000;-0.0000000;-0.0000000;-0.0000000;-0.0000000;-0.0000000;0.0000004;-0.0000000;0.0000005;-0.0000000;-0.0000000;-0.0000000;-0.0000000;0.0000000;0.0000000;0.0000006;0.0000000;0.0000000;0.0000001;0.0000000;-0.0000000;0.0000189;-0.0000000;-0.0000000;-0.0000000;0.0000159;0.0000015;0.0000059;0.0000010;-0.0000000;-…
0.8;0.4;3.4;0.029827127700;-0.0000000;-0.0000000;-0.0000000;-0.0000000;-0.0000000;-0.0000000;-0.0000000;-0.0000000;-0.0000000;-0.0000000;-0.0000000;0.0000003;-0.0000000;0.0000004;0.0000000;-0.0000000;0.0000000;-0.0000000;0.0000000;0.0000000;0.0000006;0.0000000;0.0000000;0.0000001;0.0000000;-0.0000000;0.0000187;-0.0000000;-0.0000000;-0.0000000;0.0000157;0.0000039;0.0000057;0.0000028;-0.0000000;-0.…
0.8;0.5;3.4;0.029052450744;-0.0000000;-0.0000000;-0.0000000;-0.0000000;-0.0000000;-0.0000000;-0.0000000;-0.0000000;-0.0000000;-0.0000000;-0.0000000;0.0000003;-0.0000000;0.0000004;0.0000000;-0.0000000;0.0000000;-0.0000000;0.0000000;0.0000000;0.0000006;0.0000000;0.0000000;0.0000001;0.0000000;-0.0000000;0.0000184;0.0000000;0.0000000;-0.0000000;0.0000154;0.0000068;0.0000056;0.0000049;-0.0000000;-0.00…
0.8;0.6;3.4;0.028177120873;-0.0000000;-0.0000000;-0.0000000;-0.0000000;-0.0000000;-0.0000000;-0.0000000;-0.0000000;-0.0000000;-0.0000000;-0.0000000;0.0000003;-0.0000000;0.0000004;0.0000000;-0.0000000;0.0000000;0.0000000;0.0000000;0.0000000;0.0000006;0.0000001;-0.0000000;0.0000001;0.0000000;-0.0000000;0.0000180;0.0000000;0.0000000;-0.0000000;0.0000151;0.0000102;0.0000054;0.0000074;-0.0000000;-0.00…
0.8;0.7;3.4;0.027235427585;-0.0000000;-0.0000000;-0.0000000;-0.0000000;-0.0000000;-0.0000000;-0.0000000;-0.0000000;-0.0000000;-0.0000000;-0.0000000;0.0000003;-0.0000000;0.0000004;0.0000000;-0.0000000;0.0000000;0.0000000;0.0000000;0.0000000;0.0000006;0.0000001;-0.0000000;0.0000001;0.0000000;-0.0000000;0.0000177;0.0000000;0.0000000;-0.0000000;0.0000147;0.0000139;0.0000052;0.0000101;-0.0000000;-0.00…
0.8;0.8;3.4;0.026261261387;-0.0000000;-0.0000000;-0.0000000;-0.0000000;-0.0000000;-0.0000000;-0.0000000;-0.0000000;-0.0000000;-0.0000000;-0.0000000;0.0000003;0.0000000;0.0000003;0.0000000;-0.0000000;0.0000000;0.0000000;0.0000000;0.0000001;0.0000006;0.0000001;-0.0000000;0.0000001;0.0000000;-0.0000000;0.0000173;0.0000000;0.0000000;0.0000000;0.0000143;0.0000180;0.0000049;0.0000130;-0.0000000;-0.0000…
0.8;0.9;3.4;0.025285982183;-0.0000000;-0.0000000;-0.0000000;-0.0000000;-0.0000000;-0.0000000;-0.0000000;-0.0000000;-0.0000000;-0.0000000;-0.0000000;0.0000003;0.0000000;0.0000003;0.0000000;-0.0000000;0.0000000;0.0000000;0.0000000;0.0000001;0.0000005;0.0000001;-0.0000000;0.0000001;0.0000000;-0.0000000;0.0000168;0.0000000;0.0000000;0.0000000;0.0000138;0.0000222;0.0000047;0.0000160;-0.0000000;-0.0000…
0.8;1.0;3.4;0.024336632885;-0.0000000;-0.0000000;-0.0000000;-0.0000000;-0.0000000;-0.0000000;-0.0000000;-0.0000000;-0.0000000;-0.0000000;0.0000000;0.0000002;0.0000000;0.0000002;0.0000000;-0.0000000;0.0000000;0.0000000;0.0000000;0.0000001;0.0000005;0.0000001;-0.0000000;0.0000000;0.0000001;-0.0000000;0.0000164;0.0000000;0.0000000;0.0000001;0.0000133;0.0000265;0.0000044;0.0000190;-0.0000000;-0.00000…
0.8;1.1;3.4;0.023434608912;-0.0000000;-0.0000000;-0.0000000;-0.0000000;-0.0000000;-0.0000000;-0.0000000;-0.0000000;-0.0000000;-0.0000000;0.0000000;0.0000002;0.0000000;0.0000002;0.0000000;-0.0000000;0.0000000;0.0000000;0.0000000;0.0000001;0.0000005;0.0000002;-0.0000000;0.0000000;0.0000001;-0.0000000;0.0000159;0.0000001;0.0000000;0.0000001;0.0000127;0.0000308;0.0000042;0.0000219;-0.0000000;-0.00000…
0.8;1.2;3.4;0.022594843551;-0.0000000;-0.0000000;-0.0000000;-0.0000000;-0.0000000;-0.0000000;-0.0000000;-0.0000000;-0.0000000;-0.0000000;0.0000000;0.0000002;0.0000000;0.0000002;0.0000000;-0.0000000;0.0000000;0.0000001;0.0000000;0.0000001;0.0000005;0.0000002;-0.0000000;0.0000000;0.0000001;-0.0000000;0.0000154;0.0000001;0.0000000;0.0000001;0.0000121;0.0000350;0.0000039;0.0000247;-0.0000000;-0.00000…
0.8;1.3;3.4;0.021825521181;-0.0000000;-0.0000000;-0.0000000;-0.0000000;-0.0000000;-0.0000000;-0.0000000;-0.0000000;-0.0000000;-0.0000000;0.0000000;0.0000002;0.0000000;0.0000001;0.0000000;-0.0000000;0.0000001;0.0000001;0.0000000;0.0000001;0.0000004;0.0000002;-0.0000000;0.0000000;0.0000001;-0.0000000;0.0000149;0.0000001;0.0000000;0.0000002;0.0000115;0.0000389;0.0000037;0.0000272;-0.0000000;-0.00000…
0.8;1.4;3.4;0.021128288910;-0.0000000;-0.0000000;-0.0000000;-0.0000000;-0.0000000;-0.0000000;-0.0000000;-0.0000000;-0.0000000;-0.0000000;0.0000001;0.0000002;0.0000001;0.0000001;0.0000000;-0.0000000;0.0000001;0.0000001;0.0000000;0.0000001;0.0000004;0.0000003;0.0000000;0.0000000;0.0000001;-0.0000000;0.0000144;0.0000001;0.0000000;0.0000002;0.0000109;0.0000426;0.0000034;0.0000295;-0.0000000;-0.000000…
0.8;1.5;3.4;0.020498904274;-0.0000000;-0.0000000;-0.0000000;-0.0000000;-0.0000000;-0.0000000;-0.0000000;-0.0000000;-0.0000000;-0.0000000;0.0000001;0.0000001;0.0000001;0.0000001;0.0000000;-0.0000000;0.0000001;0.0000001;0.0000000;0.0000002;0.0000004;0.0000003;0.0000000;0.0000000;0.0000001;0.0000000;0.0000139;0.0000001;0.0000000;0.0000003;0.0000103;0.0000458;0.0000032;0.0000315;-0.0000000;-0.0000000…
0.8;1.6;3.4;0.019928232456;-0.0000000;-0.0000000;-0.0000000;-0.0000000;-0.0000000;-0.0000000;-0.0000000;-0.0000000;-0.0000000;-0.0000000;0.0000001;0.0000001;0.0000001;0.0000001;0.0000000;-0.0000000;0.0000001;0.0000001;0.0000000;0.0000002;0.0000003;0.0000003;0.0000000;0.0000000;0.0000002;0.0000000;0.0000133;0.0000002;0.0000000;0.0000004;0.0000097;0.0000487;0.0000029;0.0000332;-0.0000000;-0.0000000…
0.8;1.7;3.4;0.019403490501;-0.0000000;-0.0000000;-0.0000000;-0.0000000;-0.0000000;-0.0000000;-0.0000000;-0.0000000;-0.0000000;-0.0000000;0.0000001;0.0000001;0.0000001;0.0000000;0.0000000;-0.0000000;0.0000000;0.0000001;0.0000000;0.0000002;0.0000003;0.0000004;0.0000001;0.0000000;0.0000002;0.0000000;0.0000128;0.0000002;0.0000000;0.0000004;0.0000090;0.0000510;0.0000027;0.0000345;-0.0000000;-0.0000000…
0.8;1.8;3.4;0.018909627585;-0.0000000;-0.0000000;-0.0000000;-0.0000000;-0.0000000;-0.0000000;-0.0000000;-0.0000000;-0.0000000;-0.0000000;0.0000001;0.0000001;0.0000001;0.0000000;0.0000000;-0.0000000;0.0000000;0.0000001;0.0000000;0.0000002;0.0000003;0.0000004;0.0000001;0.0000000;0.0000002;0.0000000;0.0000122;0.0000002;0.0000000;0.0000005;0.0000084;0.0000528;0.0000024;0.0000353;-0.0000000;-0.0000000…
0.8;1.9;3.4;0.018430729146;-0.0000000;-0.0000000;-0.0000000;-0.0000000;-0.0000000;-0.0000000;-0.0000000;-0.0000000;-0.0000000;-0.0000000;0.0000002;0.0000001;0.0000002;0.0000000;0.0000000;-0.0000000;0.0000000;0.0000002;0.0000000;0.0000002;0.0000002;0.0000004;0.0000001;0.0000000;0.0000002;0.0000000;0.0000116;0.0000002;0.0000000;0.0000006;0.0000078;0.0000541;0.0000022;0.0000358;-0.0000000;-0.0000000…
0.8;2.0;3.4;0.017951338685;-0.0000000;-0.0000000;-0.0000000;-0.0000000;-0.0000000;-0.0000000;-0.0000000;-0.0000000;-0.0000000;-0.0000000;0.0000002;0.0000001;0.0000002;-0.0000000;0.0000000;-0.0000000;0.0000000;0.0000002;0.0000000;0.0000002;0.0000002;0.0000005;0.0000002;0.0000000;0.0000002;0.0000000;0.0000110;0.0000002;0.0000000;0.0000007;0.0000071;0.0000549;0.0000020;0.0000359;-0.0000000;-0.000000…
0.8;2.1;3.4;0.017457604208;-0.0000000;-0.0000000;-0.0000000;-0.0000000;-0.0000000;-0.0000000;-0.0000000;-0.0000000;-0.0000000;-0.0000000;0.0000002;0.0000000;0.0000002;-0.0000000;0.0000001;-0.0000000;0.0000000;0.0000002;0.0000000;0.0000003;0.0000002;0.0000005;0.0000002;0.0000000;0.0000003;0.0000000;0.0000104;0.0000002;0.0000000;0.0000007;0.0000065;0.0000551;0.0000018;0.0000356;-0.0000000;-0.000000…
0.8;2.2;3.4;0.016938176437;-0.0000000;-0.0000000;-0.0000000;-0.0000000;-0.0000000;-0.0000000;-0.0000000;-0.0000000;-0.0000000;-0.0000000;0.0000002;0.0000000;0.0000003;-0.0000000;0.0000001;-0.0000000;0.0000000;0.0000002;0.0000000;0.0000003;0.0000002;0.0000006;0.0000002;-0.0000000;0.0000003;0.0000000;0.0000098;0.0000002;0.0000001;0.0000008;0.0000059;0.0000548;0.0000016;0.0000350;-0.0000000;-0.00000…
0.8;2.3;3.4;0.016384811673;-0.0000000;-0.0000000;-0.0000000;-0.0000000;-0.0000000;-0.0000000;-0.0000000;-0.0000000;-0.0000000;-0.0000000;0.0000002;0.0000000;0.0000003;-0.0000000;0.0000001;-0.0000000;0.0000000;0.0000002;0.0000000;0.0000003;0.0000001;0.0000006;0.0000003;-0.0000000;0.0000003;0.0000000;0.0000092;0.0000002;0.0000001;0.0000009;0.0000053;0.0000540;0.0000015;0.0000341;-0.0000000;-0.00000…
0.8;2.4;3.4;0.015792661567;-0.0000000;-0.0000000;-0.0000000;-0.0000000;-0.0000000;-0.0000000;-0.0000000;-0.0000000;-0.0000000;-0.0000000;0.0000002;0.0000000;0.0000003;-0.0000000;0.0000001;-0.0000000;0.0000000;0.0000002;-0.0000000;0.0000003;0.0000001;0.0000007;0.0000003;-0.0000000;0.0000003;0.0000000;0.0000086;0.0000003;0.0000001;0.0000010;0.0000048;0.0000528;0.0000013;0.0000328;-0.0000000;-0.0000…
0.8;2.5;3.4;0.015160261854;-0.0000000;-0.0000000;-0.0000000;-0.0000000;-0.0000000;-0.0000000;-0.0000000;-0.0000000;-0.0000000;-0.0000000;0.0000002;0.0000000;0.0000004;-0.0000000;0.0000001;-0.0000000;0.0000000;0.0000002;-0.0000000;0.0000003;0.0000001;0.0000007;0.0000004;-0.0000000;0.0000003;0.0000000;0.0000079;0.0000003;0.0000001;0.0000010;0.0000042;0.0000512;0.0000012;0.0000314;-0.0000000;-0.0000…
0.8;2.6;3.4;0.014489258995;-0.0000000;-0.0000000;-0.0000000;-0.0000000;-0.0000000;-0.0000000;-0.0000000;-0.0000000;-0.0000000;-0.0000000;0.0000003;0.0000000;0.0000004;-0.0000000;0.0000001;-0.0000000;0.0000000;0.0000003;-0.0000000;0.0000003;0.0000001;0.0000007;0.0000004;-0.0000000;0.0000003;0.0000001;0.0000073;0.0000002;0.0000001;0.0000011;0.0000037;0.0000493;0.0000011;0.0000297;-0.0000000;-0.0000…
0.8;2.7;3.4;0.013783934340;-0.0000000;-0.0000000;-0.0000000;-0.0000000;-0.0000000;-0.0000000;-0.0000000;-0.0000000;-0.0000000;-0.0000000;0.0000003;-0.0000000;0.0000004;-0.0000000;0.0000001;-0.0000000;0.0000000;0.0000003;-0.0000000;0.0000003;0.0000001;0.0000007;0.0000004;-0.0000000;0.0000004;0.0000001;0.0000067;0.0000002;0.0000001;0.0000011;0.0000033;0.0000471;0.0000009;0.0000280;-0.0000000;-0.000…
0.8;2.8;3.4;0.013050597622;-0.0000000;-0.0000000;-0.0000000;-0.0000000;-0.0000000;-0.0000000;-0.0000000;-0.0000000;-0.0000000;-0.0000000;0.0000002;-0.0000000;0.0000004;-0.0000000;0.0000001;-0.0000000;0.0000000;0.0000003;-0.0000000;0.0000003;0.0000000;0.0000007;0.0000005;-0.0000000;0.0000004;0.0000001;0.0000062;0.0000002;0.0000001;0.0000012;0.0000028;0.0000447;0.0000008;0.0000261;-0.0000000;-0.000…
0.8;2.9;3.4;0.012296924340;-0.0000000;-0.0000000;-0.0000000;-0.0000000;-0.0000000;-0.0000000;-0.0000000;-0.0000000;-0.0000000;-0.0000000;0.0000002;-0.0000000;0.0000004;-0.0000000;0.0000001;-0.0000000;0.0000000;0.0000003;-0.0000000;0.0000003;0.0000000;0.0000007;0.0000005;-0.0000000;0.0000003;0.0000001;0.0000056;0.0000002;0.0000001;0.0000012;0.0000025;0.0000422;0.0000008;0.0000241;-0.0000000;-0.000…
0.8;3.0;3.4;0.011531305373;-0.0000000;-0.0000000;-0.0000000;-0.0000000;-0.0000000;-0.0000000;-0.0000000;-0.0000000;-0.0000000;-0.0000000;0.0000002;-0.0000000;0.0000005;0.0000000;0.0000001;-0.0000000;0.0000000;0.0000003;-0.0000000;0.0000002;0.0000000;0.0000007;0.0000005;-0.0000000;0.0000003;0.0000001;0.0000051;0.0000002;0.0000001;0.0000012;0.0000021;0.0000396;0.0000007;0.0000222;-0.0000000;-0.0000…
0.8;3.1;3.4;0.010762263994;-0.0000000;-0.0000000;-0.0000000;-0.0000000;-0.0000000;-0.0000000;-0.0000000;-0.0000000;-0.0000000;-0.0000000;0.0000002;-0.0000000;0.0000005;0.0000000;0.0000001;-0.0000000;0.0000000;0.0000003;-0.0000000;0.0000002;0.0000000;0.0000007;0.0000006;-0.0000000;0.0000003;0.0000001;0.0000046;0.0000002;0.0000001;0.0000012;0.0000018;0.0000369;0.0000006;0.0000202;-0.0000000;-0.0000…
0.8;3.2;3.4;0.009997977923;-0.0000000;-0.0000000;-0.0000000;-0.0000000;-0.0000000;-0.0000000;-0.0000000;-0.0000000;-0.0000000;-0.0000000;0.0000002;-0.0000000;0.0000005;0.0000000;0.0000001;-0.0000000;0.0000000;0.0000003;-0.0000000;0.0000002;0.0000000;0.0000007;0.0000006;-0.0000000;0.0000003;0.0000001;0.0000041;0.0000002;0.0000001;0.0000012;0.0000015;0.0000342;0.0000005;0.0000184;-0.0000000;-0.0000…
0.8;3.3;3.4;0.009245925365;-0.0000000;-0.0000000;-0.0000000;-0.0000000;-0.0000000;-0.0000000;-0.0000000;-0.0000000;-0.0000000;-0.0000000;0.0000002;-0.0000000;0.0000004;0.0000000;0.0000001;0.0000000;0.0000000;0.0000003;-0.0000000;0.0000002;0.0000000;0.0000006;0.0000006;-0.0000000;0.0000003;0.0000001;0.0000037;0.0000001;0.0000001;0.0000012;0.0000013;0.0000315;0.0000005;0.0000165;-0.0000000;-0.00000…
0.8;3.4;3.4;0.008512656752;-0.0000000;-0.0000000;-0.0000000;-0.0000000;-0.0000000;-0.0000000;-0.0000000;-0.0000000;-0.0000000;-0.0000000;0.0000002;-0.0000000;0.0000004;0.0000000;0.0000001;0.0000000;0.0000000;0.0000003;-0.0000000;0.0000002;0.0000000;0.0000006;0.0000006;-0.0000000;0.0000003;0.0000001;0.0000033;0.0000001;0.0000001;0.0000012;0.0000011;0.0000289;0.0000004;0.0000148;-0.0000000;-0.00000…
0.8;3.5;3.4;0.007803680262;-0.0000000;-0.0000000;-0.0000000;-0.0000000;-0.0000000;-0.0000000;-0.0000000;-0.0000000;-0.0000000;-0.0000000;0.0000002;-0.0000000;0.0000004;0.0000000;0.0000001;0.0000000;0.0000000;0.0000003;-0.0000000;0.0000002;-0.0000000;0.0000006;0.0000006;-0.0000000;0.0000002;0.0000001;0.0000029;0.0000001;0.0000001;0.0000011;0.0000009;0.0000264;0.0000004;0.0000132;-0.0000000;-0.0000…
0.8;3.6;3.4;0.007123440212;-0.0000000;-0.0000000;-0.0000000;-0.0000000;-0.0000000;-0.0000000;-0.0000000;-0.0000000;-0.0000000;-0.0000000;0.0000001;-0.0000000;0.0000004;0.0000000;0.0000001;0.0000000;0.0000000;0.0000003;-0.0000000;0.0000001;-0.0000000;0.0000005;0.0000006;0.0000000;0.0000002;0.0000001;0.0000026;0.0000001;0.0000001;0.0000010;0.0000007;0.0000241;0.0000003;0.0000117;-0.0000000;-0.00000…
0.8;3.7;3.4;0.006475363254;-0.0000000;-0.0000000;-0.0000000;-0.0000000;-0.0000000;-0.0000000;-0.0000000;-0.0000000;-0.0000000;-0.0000000;0.0000001;-0.0000000;0.0000004;0.0000000;0.0000001;0.0000000;0.0000000;0.0000003;-0.0000000;0.0000001;-0.0000000;0.0000005;0.0000006;0.0000000;0.0000002;0.0000001;0.0000023;0.0000001;0.0000001;0.0000010;0.0000006;0.0000218;0.0000003;0.0000103;-0.0000000;-0.00000…
0.8;3.8;3.4;0.005861947373;-0.0000000;-0.0000000;-0.0000000;-0.0000000;-0.0000000;-0.0000000;-0.0000000;-0.0000000;-0.0000000;-0.0000000;0.0000001;-0.0000000;0.0000003;0.0000000;0.0000001;0.0000000;0.0000000;0.0000003;0.0000000;0.0000001;-0.0000000;0.0000004;0.0000005;0.0000000;0.0000002;0.0000001;0.0000020;0.0000001;0.0000001;0.0000009;0.0000005;0.0000197;0.0000003;0.0000091;-0.0000000;-0.000000…
0.8;3.9;3.4;0.005284871895;-0.0000000;-0.0000000;-0.0000000;-0.0000000;-0.0000000;-0.0000000;-0.0000000;-0.0000000;-0.0000000;-0.0000000;0.0000001;-0.0000000;0.0000003;0.0000000;0.0000001;0.0000000;0.0000000;0.0000002;0.0000000;0.0000001;-0.0000000;0.0000004;0.0000005;0.0000000;0.0000001;0.0000001;0.0000018;0.0000000;0.0000001;0.0000008;0.0000004;0.0000177;0.0000003;0.0000079;-0.0000000;-0.000000…
0.8;4.0;3.4;0.004745111760;-0.0000000;-0.0000000;-0.0000000;-0.0000000;-0.0000000;-0.0000000;-0.0000000;-0.0000000;-0.0000000;-0.0000000;0.0000001;-0.0000000;0.0000003;0.0000000;0.0000001;0.0000000;0.0000000;0.0000002;0.0000000;0.0000001;-0.0000000;0.0000003;0.0000005;0.0000000;0.0000001;0.0000001;0.0000016;0.0000000;0.0000001;0.0000008;0.0000003;0.0000158;0.0000002;0.0000069;-0.0000000;-0.000000…
0.8;4.1;3.4;0.004243044966;-0.0000000;-0.0000000;-0.0000000;-0.0000000;-0.0000000;-0.0000000;-0.0000000;-0.0000000;-0.0000000;-0.0000000;0.0000001;-0.0000000;0.0000003;0.0000000;0.0000001;0.0000000;0.0000000;0.0000002;0.0000000;0.0000001;-0.0000000;0.0000003;0.0000005;0.0000000;0.0000001;0.0000001;0.0000014;0.0000000;0.0000001;0.0000007;0.0000003;0.0000141;0.0000002;0.0000060;-0.0000000;-0.000000…
0.8;4.2;3.4;0.003778547330;-0.0000000;-0.0000000;-0.0000000;-0.0000000;-0.0000000;-0.0000000;-0.0000000;-0.0000000;-0.0000000;-0.0000000;0.0000001;-0.0000000;0.0000002;0.0000000;0.0000001;0.0000000;0.0000000;0.0000002;0.0000000;0.0000001;-0.0000000;0.0000002;0.0000004;0.0000000;0.0000001;0.0000001;0.0000012;0.0000000;0.0000000;0.0000006;0.0000002;0.0000126;0.0000002;0.0000052;-0.0000000;-0.000000…
0.8;4.3;3.4;0.003351072982;-0.0000000;-0.0000000;-0.0000000;-0.0000000;-0.0000000;-0.0000000;-0.0000000;-0.0000000;-0.0000000;-0.0000000;0.0000000;-0.0000000;0.0000002;0.0000000;0.0000001;0.0000000;0.0000000;0.0000002;0.0000000;0.0000001;-0.0000000;0.0000002;0.0000004;0.0000000;0.0000001;0.0000001;0.0000011;0.0000000;0.0000000;0.0000005;0.0000002;0.0000111;0.0000002;0.0000045;-0.0000000;-0.000000…
0.8;4.4;3.4;0.002959721805;-0.0000000;-0.0000000;-0.0000000;-0.0000000;-0.0000000;-0.0000000;-0.0000000;-0.0000000;-0.0000000;-0.0000000;0.0000000;-0.0000000;0.0000002;0.0000000;0.0000001;0.0000000;0.0000000;0.0000002;0.0000000;0.0000000;-0.0000000;0.0000002;0.0000004;0.0000000;0.0000001;0.0000001;0.0000009;0.0000000;0.0000000;0.0000005;0.0000001;0.0000098;0.0000001;0.0000038;-0.0000000;-0.000000…
0.8;4.5;3.4;0.002603296646;-0.0000000;-0.0000000;-0.0000000;-0.0000000;-0.0000000;-0.0000000;-0.0000000;-0.0000000;-0.0000000;-0.0000000;0.0000000;-0.0000000;0.0000001;0.0000000;0.0000001;0.0000000;0.0000000;0.0000002;0.0000000;0.0000000;-0.0000000;0.0000001;0.0000003;0.0000000;0.0000001;0.0000001;0.0000008;0.0000000;0.0000000;0.0000004;0.0000001;0.0000086;0.0000001;0.0000033;-0.0000000;-0.000000…
0.8;4.6;3.4;0.002280353453;-0.0000000;-0.0000000;-0.0000000;-0.0000000;-0.0000000;-0.0000000;-0.0000000;-0.0000000;-0.0000000;-0.0000000;0.0000000;-0.0000000;0.0000001;0.0000000;0.0000001;0.0000000;0.0000000;0.0000002;0.0000000;0.0000000;-0.0000000;0.0000001;0.0000003;0.0000000;0.0000000;0.0000001;0.0000007;-0.0000000;0.0000000;0.0000003;0.0000001;0.0000076;0.0000001;0.0000028;-0.0000000;-0.00000…
0.8;4.7;3.4;0.001989247125;-0.0000000;-0.0000000;-0.0000000;-0.0000000;-0.0000000;-0.0000000;-0.0000000;-0.0000000;-0.0000000;-0.0000000;0.0000000;-0.0000000;0.0000001;0.0000000;0.0000001;0.0000000;0.0000000;0.0000002;0.0000000;0.0000000;-0.0000000;0.0000001;0.0000003;0.0000000;0.0000000;0.0000001;0.0000006;-0.0000000;0.0000000;0.0000003;0.0000001;0.0000066;0.0000001;0.0000023;-0.0000000;-0.00000…
0.8;4.8;3.4;0.001728175006;-0.0000000;-0.0000000;-0.0000000;-0.0000000;-0.0000000;-0.0000000;-0.0000000;-0.0000000;-0.0000000;-0.0000000;0.0000000;-0.0000000;0.0000001;0.0000000;0.0000000;0.0000000;0.0000000;0.0000002;0.0000000;0.0000000;-0.0000000;0.0000001;0.0000002;0.0000000;0.0000000;0.0000001;0.0000005;-0.0000000;0.0000000;0.0000002;0.0000001;0.0000057;0.0000001;0.0000020;-0.0000000;-0.00000…
0.8;4.9;3.4;0.001495218977;-0.0000000;-0.0000000;-0.0000000;-0.0000000;-0.0000000;-0.0000000;-0.0000000;-0.0000000;-0.0000000;-0.0000000;0.0000000;-0.0000000;0.0000001;-0.0000000;0.0000000;0.0000000;0.0000000;0.0000001;0.0000000;0.0000000;-0.0000000;0.0000001;0.0000002;0.0000000;0.0000000;0.0000001;0.0000005;-0.0000000;0.0000000;0.0000002;0.0000000;0.0000050;0.0000001;0.0000017;-0.0000000;-0.0000…
0.8;5.0;3.4;0.001288386218;-0.0000000;-0.0000000;-0.0000000;-0.0000000;-0.0000000;-0.0000000;-0.0000000;-0.0000000;-0.0000000;-0.0000000;-0.0000000;-0.0000000;0.0000000;-0.0000000;0.0000000;0.0000000;0.0000000;0.0000001;0.0000000;0.0000000;-0.0000000;0.0000000;0.0000002;0.0000000;0.0000000;0.0000001;0.0000004;0.0000000;0.0000000;0.0000002;0.0000000;0.0000043;0.0000001;0.0000014;-0.0000000;-0.0000…
0.8;5.1;3.4;0.001105648096;-0.0000000;-0.0000000;-0.0000000;-0.0000000;-0.0000000;-0.0000000;-0.0000000;-0.0000000;-0.0000000;-0.0000000;-0.0000000;-0.0000000;0.0000000;-0.0000000;0.0000000;0.0000000;0.0000000;0.0000001;0.0000000;0.0000000;-0.0000000;0.0000000;0.0000002;0.0000000;0.0000000;0.0000000;0.0000003;0.0000000;0.0000000;0.0000001;0.0000000;0.0000037;0.0000000;0.0000012;-0.0000000;-0.0000…
0.8;5.2;3.4;0.000944976286;-0.0000000;-0.0000000;-0.0000000;-0.0000000;-0.0000000;-0.0000000;-0.0000000;-0.0000000;-0.0000000;-0.0000000;-0.0000000;-0.0000000;0.0000000;-0.0000000;0.0000000;0.0000000;0.0000000;0.0000001;0.0000000;0.0000000;-0.0000000;0.0000000;0.0000001;0.0000000;0.0000000;0.0000000;0.0000003;0.0000000;0.0000000;0.0000001;0.0000000;0.0000031;0.0000000;0.0000010;-0.0000000;-0.0000…
0.8;5.3;3.4;0.000804375172;-0.0000000;-0.0000000;-0.0000000;-0.0000000;-0.0000000;-0.0000000;-0.0000000;-0.0000000;-0.0000000;-0.0000000;-0.0000000;-0.0000000;0.0000000;-0.0000000;0.0000000;0.0000000;0.0000000;0.0000001;0.0000000;0.0000000;-0.0000000;0.0000000;0.0000001;0.0000000;0.0000000;0.0000000;0.0000002;0.0000000;0.0000000;0.0000001;0.0000000;0.0000027;0.0000000;0.0000008;-0.0000000;-0.0000…
0.8;5.4;3.4;0.000681909724;-0.0000000;-0.0000000;-0.0000000;-0.0000000;-0.0000000;-0.0000000;-0.0000000;-0.0000000;-0.0000000;-0.0000000;-0.0000000;-0.0000000;0.0000000;-0.0000000;0.0000000;0.0000000;0.0000000;0.0000001;0.0000000;0.0000000;-0.0000000;0.0000000;0.0000001;0.0000000;0.0000000;0.0000000;0.0000002;0.0000000;0.0000000;0.0000001;0.0000000;0.0000023;0.0000000;0.0000006;-0.0000000;-0.0000…
0.8;5.5;3.4;0.000575728326;-0.0000000;-0.0000000;-0.0000000;-0.0000000;-0.0000000;-0.0000000;-0.0000000;-0.0000000;-0.0000000;-0.0000000;-0.0000000;-0.0000000;0.0000000;-0.0000000;0.0000000;0.0000000;0.0000000;0.0000001;0.0000000;0.0000000;-0.0000000;0.0000000;0.0000001;0.0000000;0.0000000;0.0000000;0.0000002;0.0000000;0.0000000;0.0000001;0.0000000;0.0000019;0.0000000;0.0000005;-0.0000000;-0.0000…
0.8;5.6;3.4;0.000484080359;-0.0000000;-0.0000000;-0.0000000;-0.0000000;-0.0000000;-0.0000000;-0.0000000;-0.0000000;-0.0000000;-0.0000000;-0.0000000;-0.0000000;0.0000000;-0.0000000;0.0000000;0.0000000;0.0000000;0.0000001;0.0000000;0.0000000;-0.0000000;0.0000000;0.0000001;0.0000000;0.0000000;0.0000000;0.0000001;0.0000000;0.0000000;0.0000000;0.0000000;0.0000016;0.0000000;0.0000004;-0.0000000;-0.0000…
0.8;5.7;3.4;0.000405328666;-0.0000000;-0.0000000;-0.0000000;-0.0000000;-0.0000000;-0.0000000;-0.0000000;-0.0000000;-0.0000000;-0.0000000;-0.0000000;-0.0000000;0.0000000;-0.0000000;0.0000000;0.0000000;0.0000000;0.0000001;0.0000000;0.0000000;-0.0000000;0.0000000;0.0000001;0.0000000;0.0000000;0.0000000;0.0000001;0.0000000;0.0000000;0.0000000;0.0000000;0.0000013;0.0000000;0.0000003;-0.0000000;-0.0000…
0.8;5.8;3.4;0.000337957300;-0.0000000;-0.0000000;-0.0000000;-0.0000000;-0.0000000;-0.0000000;-0.0000000;-0.0000000;-0.0000000;-0.0000000;-0.0000000;-0.0000000;-0.0000000;-0.0000000;0.0000000;0.0000000;0.0000000;0.0000001;0.0000000;0.0000000;-0.0000000;0.0000000;0.0000000;0.0000000;0.0000000;0.0000000;0.0000001;0.0000000;0.0000000;0.0000000;0.0000000;0.0000011;0.0000000;0.0000003;-0.0000000;-0.000…
0.8;5.9;3.4;0.000280575128;-0.0000000;-0.0000000;-0.0000000;-0.0000000;-0.0000000;-0.0000000;-0.0000000;-0.0000000;-0.0000000;-0.0000000;-0.0000000;-0.0000000;-0.0000000;-0.0000000;0.0000000;0.0000000;0.0000000;0.0000001;0.0000000;0.0000000;-0.0000000;-0.0000000;0.0000000;0.0000000;-0.0000000;0.0000000;0.0000001;0.0000000;0.0000000;0.0000000;0.0000000;0.0000009;0.0000000;0.0000002;-0.0000000;-0.0…
0.8;6.0;3.4;0.000231915963;-0.0000000;-0.0000000;-0.0000000;-0.0000000;-0.0000000;-0.0000000;-0.0000000;-0.0000000;-0.0000000;-0.0000000;-0.0000000;-0.0000000;-0.0000000;-0.0000000;0.0000000;0.0000000;0.0000000;0.0000001;0.0000000;0.0000000;-0.0000000;-0.0000000;0.0000000;0.0000000;-0.0000000;0.0000000;0.0000001;0.0000000;0.0000000;0.0000000;0.0000000;0.0000007;0.0000000;0.0000002;-0.0000000;-0.0…
0.9;0.0;3.4;0.030146110287;-0.0000000;-0.0000000;-0.0000000;-0.0000000;-0.0000000;-0.0000000;-0.0000000;-0.0000000;-0.0000000;-0.0000000;-0.0000000;0.0000004;-0.0000000;0.0000005;-0.0000000;-0.0000000;-0.0000000;-0.0000000;-0.0000000;0.0000000;0.0000006;-0.0000000;0.0000000;0.0000002;-0.0000000;-0.0000000;0.0000190;-0.0000000;-0.0000000;0.0000000;0.0000202;-0.0000016;0.0000029;-0.0000015;-0.00000…
0.9;0.1;3.4;0.030053802190;-0.0000000;-0.0000000;-0.0000000;-0.0000000;-0.0000000;-0.0000000;-0.0000000;-0.0000000;-0.0000000;-0.0000000;-0.0000000;0.0000004;-0.0000000;0.0000005;-0.0000000;-0.0000000;-0.0000000;-0.0000000;-0.0000000;0.0000000;0.0000006;0.0000000;0.0000000;0.0000002;0.0000000;-0.0000000;0.0000189;-0.0000000;-0.0000000;0.0000000;0.0000202;-0.0000013;0.0000029;-0.0000012;-0.0000000…
0.9;0.2;3.4;0.029781232978;-0.0000000;-0.0000000;-0.0000000;-0.0000000;-0.0000000;-0.0000000;-0.0000000;-0.0000000;-0.0000000;-0.0000000;-0.0000000;0.0000004;-0.0000000;0.0000005;-0.0000000;-0.0000000;-0.0000000;-0.0000000;-0.0000000;0.0000000;0.0000006;0.0000000;0.0000000;0.0000001;0.0000000;-0.0000000;0.0000188;-0.0000000;-0.0000000;0.0000000;0.0000200;-0.0000002;0.0000028;-0.0000003;-0.0000000…
0.9;0.3;3.4;0.029341123793;-0.0000000;-0.0000000;-0.0000000;-0.0000000;-0.0000000;-0.0000000;-0.0000000;-0.0000000;-0.0000000;-0.0000000;-0.0000000;0.0000004;-0.0000000;0.0000005;-0.0000000;-0.0000000;-0.0000000;-0.0000000;0.0000000;0.0000000;0.0000006;0.0000000;0.0000000;0.0000001;0.0000000;-0.0000000;0.0000187;-0.0000000;-0.0000000;0.0000000;0.0000198;0.0000015;0.0000028;0.0000013;-0.0000000;-0…
0.9;0.4;3.4;0.028753565867;-0.0000000;-0.0000000;-0.0000000;-0.0000000;-0.0000000;-0.0000000;-0.0000000;-0.0000000;-0.0000000;-0.0000000;-0.0000000;0.0000004;-0.0000000;0.0000004;0.0000000;-0.0000000;0.0000000;-0.0000000;0.0000000;0.0000000;0.0000006;0.0000000;0.0000000;0.0000001;0.0000000;-0.0000000;0.0000185;-0.0000000;0.0000000;-0.0000000;0.0000195;0.0000039;0.0000027;0.0000034;-0.0000000;-0.0…
0.9;0.5;3.4;0.028044476312;-0.0000000;-0.0000000;-0.0000000;-0.0000000;-0.0000000;-0.0000000;-0.0000000;-0.0000000;-0.0000000;-0.0000000;-0.0000000;0.0000004;-0.0000000;0.0000004;0.0000000;-0.0000000;0.0000000;0.0000000;0.0000000;0.0000000;0.0000006;0.0000000;0.0000000;0.0000001;0.0000000;-0.0000000;0.0000182;0.0000000;0.0000000;-0.0000000;0.0000192;0.0000067;0.0000027;0.0000060;-0.0000000;-0.000…
0.9;0.6;3.4;0.027243661677;-0.0000000;-0.0000000;-0.0000000;-0.0000000;-0.0000000;-0.0000000;-0.0000000;-0.0000000;-0.0000000;-0.0000000;-0.0000000;0.0000004;0.0000000;0.0000004;0.0000000;-0.0000000;0.0000000;0.0000000;0.0000000;0.0000000;0.0000006;0.0000001;0.0000000;0.0000001;0.0000000;-0.0000000;0.0000179;0.0000000;0.0000000;-0.0000000;0.0000187;0.0000101;0.0000026;0.0000089;-0.0000000;-0.0000…
0.9;0.7;3.4;0.026382676297;-0.0000000;-0.0000000;-0.0000000;-0.0000000;-0.0000000;-0.0000000;-0.0000000;-0.0000000;-0.0000000;-0.0000000;-0.0000000;0.0000003;0.0000000;0.0000003;0.0000000;-0.0000000;0.0000000;0.0000000;0.0000000;0.0000000;0.0000005;0.0000001;-0.0000000;0.0000001;0.0000000;-0.0000000;0.0000175;0.0000000;0.0000000;-0.0000000;0.0000182;0.0000139;0.0000025;0.0000122;-0.0000000;-0.000…
0.9;0.8;3.4;0.025492669606;-0.0000000;-0.0000000;-0.0000000;-0.0000000;-0.0000000;-0.0000000;-0.0000000;-0.0000000;-0.0000000;-0.0000000;-0.0000000;0.0000003;0.0000000;0.0000003;0.0000000;-0.0000000;0.0000000;0.0000000;0.0000000;0.0000001;0.0000005;0.0000001;-0.0000000;0.0000001;0.0000000;-0.0000000;0.0000171;0.0000000;0.0000000;0.0000000;0.0000177;0.0000179;0.0000024;0.0000157;-0.0000000;-0.0000…
0.9;0.9;3.4;0.024602401803;-0.0000000;-0.0000000;-0.0000000;-0.0000000;-0.0000000;-0.0000000;-0.0000000;-0.0000000;-0.0000000;-0.0000000;0.0000000;0.0000003;0.0000000;0.0000003;0.0000000;-0.0000000;0.0000000;0.0000000;0.0000000;0.0000001;0.0000005;0.0000001;-0.0000000;0.0000001;0.0000001;-0.0000000;0.0000167;0.0000000;0.0000000;0.0000000;0.0000171;0.0000221;0.0000023;0.0000194;-0.0000000;-0.00000…
0.9;1.0;3.4;0.023736575375;-0.0000000;-0.0000000;-0.0000000;-0.0000000;-0.0000000;-0.0000000;-0.0000000;-0.0000000;-0.0000000;-0.0000000;0.0000000;0.0000003;0.0000000;0.0000002;0.0000000;-0.0000000;0.0000000;0.0000000;0.0000000;0.0000001;0.0000005;0.0000001;-0.0000000;0.0000001;0.0000001;-0.0000000;0.0000163;0.0000000;0.0000000;0.0000001;0.0000164;0.0000264;0.0000021;0.0000230;-0.0000000;-0.00000…
0.9;1.1;3.4;0.022914587754;-0.0000000;-0.0000000;-0.0000000;-0.0000000;-0.0000000;-0.0000000;-0.0000000;-0.0000000;-0.0000000;-0.0000000;0.0000000;0.0000002;0.0000000;0.0000002;0.0000000;-0.0000000;0.0000000;0.0000000;0.0000000;0.0000001;0.0000005;0.0000002;-0.0000000;0.0000001;0.0000001;-0.0000000;0.0000158;0.0000001;0.0000000;0.0000001;0.0000157;0.0000307;0.0000020;0.0000265;-0.0000000;-0.00000…
0.9;1.2;3.4;0.022149764392;-0.0000000;-0.0000000;-0.0000000;-0.0000000;-0.0000000;-0.0000000;-0.0000000;-0.0000000;-0.0000000;-0.0000000;0.0000000;0.0000002;0.0000000;0.0000002;0.0000000;-0.0000000;0.0000000;0.0000001;0.0000000;0.0000001;0.0000004;0.0000002;-0.0000000;0.0000000;0.0000001;-0.0000000;0.0000153;0.0000001;0.0000000;0.0000001;0.0000150;0.0000348;0.0000019;0.0000299;-0.0000000;-0.00000…
0.9;1.3;3.4;0.021449087307;-0.0000000;-0.0000000;-0.0000000;-0.0000000;-0.0000000;-0.0000000;-0.0000000;-0.0000000;-0.0000000;-0.0000000;0.0000000;0.0000002;0.0000001;0.0000001;0.0000000;-0.0000000;0.0000000;0.0000001;0.0000000;0.0000001;0.0000004;0.0000002;-0.0000000;0.0000000;0.0000001;-0.0000000;0.0000148;0.0000001;0.0000000;0.0000002;0.0000143;0.0000387;0.0000018;0.0000330;-0.0000000;-0.00000…
0.9;1.4;3.4;0.020813395302;-0.0000000;-0.0000000;-0.0000000;-0.0000000;-0.0000000;-0.0000000;-0.0000000;-0.0000000;-0.0000000;-0.0000000;0.0000001;0.0000002;0.0000001;0.0000001;0.0000000;-0.0000000;0.0000000;0.0000001;0.0000000;0.0000002;0.0000004;0.0000002;0.0000000;0.0000000;0.0000001;-0.0000000;0.0000143;0.0000001;0.0000000;0.0000002;0.0000135;0.0000423;0.0000017;0.0000358;-0.0000000;-0.000000…
0.9;1.5;3.4;0.020238000299;-0.0000000;-0.0000000;-0.0000000;-0.0000000;-0.0000000;-0.0000000;-0.0000000;-0.0000000;-0.0000000;-0.0000000;0.0000001;0.0000001;0.0000001;0.0000001;0.0000000;-0.0000000;0.0000000;0.0000001;0.0000000;0.0000002;0.0000003;0.0000003;0.0000000;0.0000000;0.0000002;0.0000000;0.0000138;0.0000001;0.0000000;0.0000003;0.0000127;0.0000456;0.0000015;0.0000382;-0.0000000;-0.0000000…
0.9;1.6;3.4;0.019713640167;-0.0000000;-0.0000000;-0.0000000;-0.0000000;-0.0000000;-0.0000000;-0.0000000;-0.0000000;-0.0000000;-0.0000000;0.0000001;0.0000001;0.0000001;0.0000001;0.0000000;-0.0000000;0.0000000;0.0000001;0.0000000;0.0000002;0.0000003;0.0000003;0.0000000;0.0000000;0.0000002;0.0000000;0.0000133;0.0000002;0.0000000;0.0000004;0.0000119;0.0000484;0.0000014;0.0000402;-0.0000000;-0.0000000…
0.9;1.7;3.4;0.019227671640;-0.0000000;-0.0000000;-0.0000000;-0.0000000;-0.0000000;-0.0000000;-0.0000000;-0.0000000;-0.0000000;-0.0000000;0.0000001;0.0000001;0.0000001;0.0000000;0.0000000;-0.0000000;0.0000000;0.0000001;0.0000000;0.0000002;0.0000003;0.0000004;0.0000001;0.0000000;0.0000002;0.0000000;0.0000128;0.0000002;0.0000000;0.0000004;0.0000111;0.0000507;0.0000013;0.0000418;-0.0000000;-0.0000000…
0.9;1.8;3.4;0.018765397320;-0.0000000;-0.0000000;-0.0000000;-0.0000000;-0.0000000;-0.0000000;-0.0000000;-0.0000000;-0.0000000;-0.0000000;0.0000001;0.0000001;0.0000002;0.0000000;0.0000001;-0.0000000;0.0000000;0.0000001;0.0000000;0.0000002;0.0000003;0.0000004;0.0000001;0.0000000;0.0000002;0.0000000;0.0000122;0.0000002;0.0000000;0.0000005;0.0000103;0.0000525;0.0000012;0.0000429;-0.0000000;-0.0000000…
0.9;1.9;3.4;0.018311418158;-0.0000000;-0.0000000;-0.0000000;-0.0000000;-0.0000000;-0.0000000;-0.0000000;-0.0000000;-0.0000000;-0.0000000;0.0000002;0.0000001;0.0000002;0.0000000;0.0000001;-0.0000000;0.0000000;0.0000001;0.0000000;0.0000003;0.0000002;0.0000004;0.0000001;0.0000000;0.0000003;0.0000000;0.0000116;0.0000002;0.0000000;0.0000006;0.0000095;0.0000538;0.0000011;0.0000434;-0.0000000;-0.0000000…
0.9;2.0;3.4;0.017850907589;-0.0000000;-0.0000000;-0.0000000;-0.0000000;-0.0000000;-0.0000000;-0.0000000;-0.0000000;-0.0000000;-0.0000000;0.0000002;0.0000001;0.0000002;-0.0000000;0.0000001;-0.0000000;0.0000000;0.0000002;0.0000000;0.0000003;0.0000002;0.0000005;0.0000002;0.0000000;0.0000003;0.0000000;0.0000110;0.0000003;0.0000000;0.0000007;0.0000087;0.0000545;0.0000010;0.0000436;-0.0000000;-0.000000…
0.9;2.1;3.4;0.017370715664;-0.0000000;-0.0000000;-0.0000000;-0.0000000;-0.0000000;-0.0000000;-0.0000000;-0.0000000;-0.0000000;-0.0000000;0.0000002;0.0000000;0.0000003;-0.0000000;0.0000001;-0.0000000;0.0000000;0.0000002;0.0000000;0.0000003;0.0000002;0.0000005;0.0000002;0.0000000;0.0000003;0.0000000;0.0000104;0.0000003;0.0000001;0.0000007;0.0000080;0.0000547;0.0000009;0.0000432;-0.0000000;-0.000000…
0.9;2.2;3.4;0.016860230947;-0.0000000;-0.0000000;-0.0000000;-0.0000000;-0.0000000;-0.0000000;-0.0000000;-0.0000000;-0.0000000;-0.0000000;0.0000002;0.0000000;0.0000003;-0.0000000;0.0000001;-0.0000000;0.0000000;0.0000002;0.0000000;0.0000003;0.0000002;0.0000006;0.0000002;0.0000000;0.0000003;0.0000000;0.0000098;0.0000003;0.0000001;0.0000008;0.0000072;0.0000544;0.0000008;0.0000425;-0.0000000;-0.000000…
0.9;2.3;3.4;0.016311953206;-0.0000000;-0.0000000;-0.0000000;-0.0000000;-0.0000000;-0.0000000;-0.0000000;-0.0000000;-0.0000000;-0.0000000;0.0000002;0.0000000;0.0000003;-0.0000000;0.0000001;-0.0000000;0.0000000;0.0000002;-0.0000000;0.0000003;0.0000001;0.0000006;0.0000003;0.0000000;0.0000004;0.0000000;0.0000092;0.0000003;0.0000001;0.0000009;0.0000065;0.0000536;0.0000008;0.0000413;-0.0000000;-0.00000…
0.9;2.4;3.4;0.015721758979;-0.0000000;-0.0000000;-0.0000000;-0.0000000;-0.0000000;-0.0000000;-0.0000000;-0.0000000;-0.0000000;-0.0000000;0.0000002;0.0000000;0.0000003;-0.0000000;0.0000001;-0.0000000;0.0000000;0.0000002;-0.0000000;0.0000003;0.0000001;0.0000006;0.0000003;-0.0000000;0.0000004;0.0000000;0.0000086;0.0000003;0.0000001;0.0000010;0.0000058;0.0000524;0.0000007;0.0000399;-0.0000000;-0.0000…
0.9;2.5;3.4;0.015088871690;-0.0000000;-0.0000000;-0.0000000;-0.0000000;-0.0000000;-0.0000000;-0.0000000;-0.0000000;-0.0000000;-0.0000000;0.0000002;0.0000000;0.0000004;-0.0000000;0.0000001;-0.0000000;0.0000000;0.0000002;-0.0000000;0.0000003;0.0000001;0.0000007;0.0000004;-0.0000000;0.0000004;0.0000000;0.0000079;0.0000003;0.0000001;0.0000010;0.0000052;0.0000508;0.0000006;0.0000381;-0.0000000;-0.0000…
0.9;2.6;3.4;0.014415574709;-0.0000000;-0.0000000;-0.0000000;-0.0000000;-0.0000000;-0.0000000;-0.0000000;-0.0000000;-0.0000000;-0.0000000;0.0000002;-0.0000000;0.0000004;-0.0000000;0.0000001;-0.0000000;0.0000000;0.0000002;-0.0000000;0.0000003;0.0000001;0.0000007;0.0000004;-0.0000000;0.0000004;0.0000001;0.0000073;0.0000003;0.0000001;0.0000011;0.0000046;0.0000489;0.0000006;0.0000361;-0.0000000;-0.000…
0.9;2.7;3.4;0.013706726333;-0.0000000;-0.0000000;-0.0000000;-0.0000000;-0.0000000;-0.0000000;-0.0000000;-0.0000000;-0.0000000;-0.0000000;0.0000002;-0.0000000;0.0000004;-0.0000000;0.0000001;-0.0000000;0.0000000;0.0000003;-0.0000000;0.0000003;0.0000001;0.0000007;0.0000004;-0.0000000;0.0000004;0.0000001;0.0000067;0.0000003;0.0000001;0.0000011;0.0000040;0.0000468;0.0000005;0.0000340;-0.0000000;-0.000…
0.9;2.8;3.4;0.012969147776;-0.0000000;-0.0000000;-0.0000000;-0.0000000;-0.0000000;-0.0000000;-0.0000000;-0.0000000;-0.0000000;-0.0000000;0.0000002;-0.0000000;0.0000004;-0.0000000;0.0000001;-0.0000000;0.0000000;0.0000003;-0.0000000;0.0000003;0.0000001;0.0000007;0.0000005;-0.0000000;0.0000004;0.0000001;0.0000062;0.0000003;0.0000001;0.0000012;0.0000035;0.0000444;0.0000005;0.0000317;-0.0000000;-0.000…
0.9;2.9;3.4;0.012210957982;-0.0000000;-0.0000000;-0.0000000;-0.0000000;-0.0000000;-0.0000000;-0.0000000;-0.0000000;-0.0000000;-0.0000000;0.0000002;-0.0000000;0.0000004;-0.0000000;0.0000001;-0.0000000;0.0000000;0.0000003;-0.0000000;0.0000003;0.0000000;0.0000007;0.0000005;-0.0000000;0.0000004;0.0000001;0.0000056;0.0000002;0.0000001;0.0000012;0.0000030;0.0000418;0.0000004;0.0000293;-0.0000000;-0.000…
0.9;3.0;3.4;0.011440922897;-0.0000000;-0.0000000;-0.0000000;-0.0000000;-0.0000000;-0.0000000;-0.0000000;-0.0000000;-0.0000000;-0.0000000;0.0000002;-0.0000000;0.0000004;0.0000000;0.0000001;-0.0000000;-0.0000000;0.0000003;-0.0000000;0.0000003;0.0000000;0.0000007;0.0000005;-0.0000000;0.0000004;0.0000001;0.0000051;0.0000002;0.0000001;0.0000012;0.0000026;0.0000392;0.0000004;0.0000270;-0.0000000;-0.000…
0.9;3.1;3.4;0.010667873738;-0.0000000;-0.0000000;-0.0000000;-0.0000000;-0.0000000;-0.0000000;-0.0000000;-0.0000000;-0.0000000;-0.0000000;0.0000002;-0.0000000;0.0000004;0.0000000;0.0000001;-0.0000000;-0.0000000;0.0000003;-0.0000000;0.0000003;0.0000000;0.0000007;0.0000005;-0.0000000;0.0000004;0.0000001;0.0000046;0.0000002;0.0000001;0.0000012;0.0000022;0.0000365;0.0000004;0.0000246;-0.0000000;-0.000…
0.9;3.2;3.4;0.009900231413;-0.0000000;-0.0000000;-0.0000000;-0.0000000;-0.0000000;-0.0000000;-0.0000000;-0.0000000;-0.0000000;-0.0000000;0.0000002;-0.0000000;0.0000004;0.0000000;0.0000001;-0.0000000;-0.0000000;0.0000003;-0.0000000;0.0000002;0.0000000;0.0000007;0.0000005;-0.0000000;0.0000004;0.0000001;0.0000041;0.0000002;0.0000001;0.0000012;0.0000019;0.0000338;0.0000003;0.0000223;-0.0000000;-0.000…
0.9;3.3;3.4;0.009145655688;-0.0000000;-0.0000000;-0.0000000;-0.0000000;-0.0000000;-0.0000000;-0.0000000;-0.0000000;-0.0000000;-0.0000000;0.0000002;-0.0000000;0.0000004;0.0000000;0.0000001;0.0000000;-0.0000000;0.0000003;-0.0000000;0.0000002;0.0000000;0.0000006;0.0000005;-0.0000000;0.0000003;0.0000001;0.0000037;0.0000002;0.0000001;0.0000012;0.0000016;0.0000312;0.0000003;0.0000201;-0.0000000;-0.0000…
0.9;3.4;3.4;0.008410820649;-0.0000000;-0.0000000;-0.0000000;-0.0000000;-0.0000000;-0.0000000;-0.0000000;-0.0000000;-0.0000000;-0.0000000;0.0000002;-0.0000000;0.0000004;0.0000000;0.0000001;0.0000000;-0.0000000;0.0000003;-0.0000000;0.0000002;0.0000000;0.0000006;0.0000005;-0.0000000;0.0000003;0.0000001;0.0000033;0.0000001;0.0000001;0.0000011;0.0000013;0.0000286;0.0000003;0.0000181;-0.0000000;-0.0000…
0.9;3.5;3.4;0.007701304466;-0.0000000;-0.0000000;-0.0000000;-0.0000000;-0.0000000;-0.0000000;-0.0000000;-0.0000000;-0.0000000;-0.0000000;0.0000001;-0.0000000;0.0000004;0.0000000;0.0000001;0.0000000;-0.0000000;0.0000003;-0.0000000;0.0000002;0.0000000;0.0000005;0.0000005;-0.0000000;0.0000003;0.0000001;0.0000029;0.0000001;0.0000001;0.0000011;0.0000011;0.0000261;0.0000002;0.0000161;-0.0000000;-0.0000…
0.9;3.6;3.4;0.007021572597;-0.0000000;-0.0000000;-0.0000000;-0.0000000;-0.0000000;-0.0000000;-0.0000000;-0.0000000;-0.0000000;-0.0000000;0.0000001;-0.0000000;0.0000004;0.0000000;0.0000001;0.0000000;-0.0000000;0.0000003;-0.0000000;0.0000002;-0.0000000;0.0000005;0.0000005;0.0000000;0.0000003;0.0000001;0.0000026;0.0000001;0.0000001;0.0000010;0.0000009;0.0000238;0.0000002;0.0000143;-0.0000000;-0.0000…
0.9;3.7;3.4;0.006375029387;-0.0000000;-0.0000000;-0.0000000;-0.0000000;-0.0000000;-0.0000000;-0.0000000;-0.0000000;-0.0000000;-0.0000000;0.0000001;-0.0000000;0.0000004;0.0000000;0.0000001;0.0000000;-0.0000000;0.0000002;-0.0000000;0.0000002;-0.0000000;0.0000004;0.0000005;0.0000000;0.0000002;0.0000001;0.0000023;0.0000001;0.0000001;0.0000010;0.0000007;0.0000215;0.0000002;0.0000126;-0.0000000;-0.0000…
0.9;3.8;3.4;0.005764113108;-0.0000000;-0.0000000;-0.0000000;-0.0000000;-0.0000000;-0.0000000;-0.0000000;-0.0000000;-0.0000000;-0.0000000;0.0000001;-0.0000000;0.0000003;0.0000000;0.0000001;0.0000000;-0.0000000;0.0000002;0.0000000;0.0000001;-0.0000000;0.0000004;0.0000005;0.0000000;0.0000002;0.0000001;0.0000020;0.0000001;0.0000001;0.0000009;0.0000006;0.0000194;0.0000002;0.0000111;-0.0000000;-0.00000…
0.9;3.9;3.4;0.005190412584;-0.0000000;-0.0000000;-0.0000000;-0.0000000;-0.0000000;-0.0000000;-0.0000000;-0.0000000;-0.0000000;-0.0000000;0.0000001;-0.0000000;0.0000003;0.0000000;0.0000001;0.0000000;-0.0000000;0.0000002;0.0000000;0.0000001;-0.0000000;0.0000004;0.0000005;0.0000000;0.0000002;0.0000001;0.0000018;0.0000000;0.0000001;0.0000008;0.0000005;0.0000175;0.0000002;0.0000097;-0.0000000;-0.00000…
0.9;4.0;3.4;0.004654788527;-0.0000000;-0.0000000;-0.0000000;-0.0000000;-0.0000000;-0.0000000;-0.0000000;-0.0000000;-0.0000000;-0.0000000;0.0000001;-0.0000000;0.0000003;0.0000000;0.0000001;0.0000000;0.0000000;0.0000002;0.0000000;0.0000001;-0.0000000;0.0000003;0.0000004;0.0000000;0.0000001;0.0000001;0.0000016;0.0000000;0.0000001;0.0000007;0.0000004;0.0000156;0.0000002;0.0000084;-0.0000000;-0.000000…
0.9;4.1;3.4;0.004157488262;-0.0000000;-0.0000000;-0.0000000;-0.0000000;-0.0000000;-0.0000000;-0.0000000;-0.0000000;-0.0000000;-0.0000000;0.0000001;-0.0000000;0.0000002;0.0000000;0.0000001;0.0000000;0.0000000;0.0000002;0.0000000;0.0000001;-0.0000000;0.0000003;0.0000004;0.0000000;0.0000001;0.0000001;0.0000014;0.0000000;0.0000001;0.0000007;0.0000003;0.0000139;0.0000001;0.0000073;-0.0000000;-0.000000…
0.9;4.2;3.4;0.003698247701;-0.0000000;-0.0000000;-0.0000000;-0.0000000;-0.0000000;-0.0000000;-0.0000000;-0.0000000;-0.0000000;-0.0000000;0.0000000;-0.0000000;0.0000002;0.0000000;0.0000001;0.0000000;0.0000000;0.0000002;0.0000000;0.0000001;-0.0000000;0.0000002;0.0000004;0.0000000;0.0000001;0.0000001;0.0000012;0.0000000;0.0000001;0.0000006;0.0000003;0.0000124;0.0000001;0.0000063;-0.0000000;-0.000000…
0.9;4.3;3.4;0.003276378655;-0.0000000;-0.0000000;-0.0000000;-0.0000000;-0.0000000;-0.0000000;-0.0000000;-0.0000000;-0.0000000;-0.0000000;0.0000000;-0.0000000;0.0000002;0.0000000;0.0000001;0.0000000;0.0000000;0.0000002;0.0000000;0.0000001;-0.0000000;0.0000002;0.0000004;0.0000000;0.0000001;0.0000001;0.0000011;0.0000000;0.0000000;0.0000005;0.0000002;0.0000110;0.0000001;0.0000054;-0.0000000;-0.000000…
0.9;4.4;3.4;0.002890842403;-0.0000000;-0.0000000;-0.0000000;-0.0000000;-0.0000000;-0.0000000;-0.0000000;-0.0000000;-0.0000000;-0.0000000;0.0000000;-0.0000000;0.0000002;0.0000000;0.0000001;0.0000000;0.0000000;0.0000002;0.0000000;0.0000001;-0.0000000;0.0000002;0.0000003;0.0000000;0.0000001;0.0000001;0.0000009;0.0000000;0.0000000;0.0000004;0.0000002;0.0000097;0.0000001;0.0000047;-0.0000000;-0.000000…
0.9;4.5;3.4;0.002540312073;-0.0000000;-0.0000000;-0.0000000;-0.0000000;-0.0000000;-0.0000000;-0.0000000;-0.0000000;-0.0000000;-0.0000000;0.0000000;-0.0000000;0.0000001;0.0000000;0.0000001;0.0000000;0.0000000;0.0000002;0.0000000;0.0000000;-0.0000000;0.0000001;0.0000003;0.0000000;0.0000001;0.0000001;0.0000008;0.0000000;0.0000000;0.0000004;0.0000001;0.0000085;0.0000001;0.0000040;-0.0000000;-0.000000…
0.9;4.6;3.4;0.002223226819;-0.0000000;-0.0000000;-0.0000000;-0.0000000;-0.0000000;-0.0000000;-0.0000000;-0.0000000;-0.0000000;-0.0000000;0.0000000;-0.0000000;0.0000001;0.0000000;0.0000001;0.0000000;0.0000000;0.0000002;0.0000000;0.0000000;-0.0000000;0.0000001;0.0000003;0.0000000;0.0000000;0.0000001;0.0000007;-0.0000000;0.0000000;0.0000003;0.0000001;0.0000075;0.0000001;0.0000034;-0.0000000;-0.00000…
0.9;4.7;3.4;0.001937840497;-0.0000000;-0.0000000;-0.0000000;-0.0000000;-0.0000000;-0.0000000;-0.0000000;-0.0000000;-0.0000000;-0.0000000;0.0000000;-0.0000000;0.0000001;0.0000000;0.0000001;0.0000000;0.0000000;0.0000002;0.0000000;0.0000000;-0.0000000;0.0000001;0.0000002;0.0000000;0.0000000;0.0000001;0.0000006;-0.0000000;0.0000000;0.0000003;0.0000001;0.0000065;0.0000001;0.0000029;-0.0000000;-0.00000…
0.9;4.8;3.4;0.001682266779;-0.0000000;-0.0000000;-0.0000000;-0.0000000;-0.0000000;-0.0000000;-0.0000000;-0.0000000;-0.0000000;-0.0000000;0.0000000;-0.0000000;0.0000001;0.0000000;0.0000001;0.0000000;0.0000000;0.0000002;0.0000000;0.0000000;-0.0000000;0.0000001;0.0000002;0.0000000;0.0000000;0.0000001;0.0000005;-0.0000000;0.0000000;0.0000002;0.0000001;0.0000057;0.0000001;0.0000024;-0.0000000;-0.00000…
0.9;4.9;3.4;0.001454521753;-0.0000000;-0.0000000;-0.0000000;-0.0000000;-0.0000000;-0.0000000;-0.0000000;-0.0000000;-0.0000000;-0.0000000;-0.0000000;-0.0000000;0.0000001;0.0000000;0.0000001;0.0000000;0.0000000;0.0000001;0.0000000;0.0000000;-0.0000000;0.0000000;0.0000002;0.0000000;0.0000000;0.0000001;0.0000004;-0.0000000;0.0000000;0.0000002;0.0000001;0.0000049;0.0000001;0.0000020;-0.0000000;-0.0000…
0.9;5.0;3.4;0.001252564245;-0.0000000;-0.0000000;-0.0000000;-0.0000000;-0.0000000;-0.0000000;-0.0000000;-0.0000000;-0.0000000;-0.0000000;-0.0000000;-0.0000000;0.0000000;0.0000000;0.0000000;0.0000000;0.0000000;0.0000001;0.0000000;0.0000000;-0.0000000;0.0000000;0.0000002;0.0000000;0.0000000;0.0000000;0.0000004;0.0000000;0.0000000;0.0000002;0.0000000;0.0000042;0.0000000;0.0000017;-0.0000000;-0.00000…
0.9;5.1;3.4;0.001074333521;-0.0000000;-0.0000000;-0.0000000;-0.0000000;-0.0000000;-0.0000000;-0.0000000;-0.0000000;-0.0000000;-0.0000000;-0.0000000;-0.0000000;0.0000000;-0.0000000;0.0000000;0.0000000;0.0000000;0.0000001;0.0000000;0.0000000;-0.0000000;0.0000000;0.0000001;0.0000000;0.0000000;0.0000000;0.0000003;0.0000000;0.0000000;0.0000001;0.0000000;0.0000036;0.0000000;0.0000014;-0.0000000;-0.0000…
0.9;5.2;3.4;0.000917783679;-0.0000000;-0.0000000;-0.0000000;-0.0000000;-0.0000000;-0.0000000;-0.0000000;-0.0000000;-0.0000000;-0.0000000;-0.0000000;-0.0000000;0.0000000;-0.0000000;0.0000000;0.0000000;0.0000000;0.0000001;0.0000000;0.0000000;-0.0000000;0.0000000;0.0000001;0.0000000;0.0000000;0.0000000;0.0000003;0.0000000;0.0000000;0.0000001;0.0000000;0.0000031;0.0000000;0.0000012;-0.0000000;-0.0000…
0.9;5.3;3.4;0.000780914006;-0.0000000;-0.0000000;-0.0000000;-0.0000000;-0.0000000;-0.0000000;-0.0000000;-0.0000000;-0.0000000;-0.0000000;-0.0000000;-0.0000000;0.0000000;-0.0000000;0.0000000;0.0000000;0.0000000;0.0000001;0.0000000;0.0000000;-0.0000000;0.0000000;0.0000001;0.0000000;0.0000000;0.0000000;0.0000002;0.0000000;0.0000000;0.0000001;0.0000000;0.0000026;0.0000000;0.0000010;-0.0000000;-0.0000…
0.9;5.4;3.4;0.000661794668;-0.0000000;-0.0000000;-0.0000000;-0.0000000;-0.0000000;-0.0000000;-0.0000000;-0.0000000;-0.0000000;-0.0000000;-0.0000000;-0.0000000;0.0000000;-0.0000000;0.0000000;0.0000000;0.0000000;0.0000001;0.0000000;0.0000000;-0.0000000;0.0000000;0.0000001;0.0000000;0.0000000;0.0000000;0.0000002;0.0000000;0.0000000;0.0000001;0.0000000;0.0000022;0.0000000;0.0000008;-0.0000000;-0.0000…
0.9;5.5;3.4;0.000558587360;-0.0000000;-0.0000000;-0.0000000;-0.0000000;-0.0000000;-0.0000000;-0.0000000;-0.0000000;-0.0000000;-0.0000000;-0.0000000;-0.0000000;0.0000000;-0.0000000;0.0000000;0.0000000;0.0000000;0.0000001;0.0000000;0.0000000;-0.0000000;0.0000000;0.0000001;0.0000000;0.0000000;0.0000000;0.0000002;0.0000000;0.0000000;0.0000001;0.0000000;0.0000019;0.0000000;0.0000006;-0.0000000;-0.0000…
0.9;5.6;3.4;0.000469560850;-0.0000000;-0.0000000;-0.0000000;-0.0000000;-0.0000000;-0.0000000;-0.0000000;-0.0000000;-0.0000000;-0.0000000;-0.0000000;-0.0000000;0.0000000;-0.0000000;0.0000000;0.0000000;0.0000000;0.0000001;0.0000000;0.0000000;-0.0000000;0.0000000;0.0000001;0.0000000;0.0000000;0.0000000;0.0000001;0.0000000;0.0000000;0.0000000;0.0000000;0.0000016;0.0000000;0.0000005;-0.0000000;-0.0000…
0.9;5.7;3.4;0.000393101605;-0.0000000;-0.0000000;-0.0000000;-0.0000000;-0.0000000;-0.0000000;-0.0000000;-0.0000000;-0.0000000;-0.0000000;-0.0000000;-0.0000000;0.0000000;-0.0000000;0.0000000;0.0000000;0.0000000;0.0000001;0.0000000;0.0000000;-0.0000000;0.0000000;0.0000001;0.0000000;0.0000000;0.0000000;0.0000001;0.0000000;0.0000000;0.0000000;0.0000000;0.0000013;0.0000000;0.0000004;-0.0000000;-0.0000…
0.9;5.8;3.4;0.000327719950;-0.0000000;-0.0000000;-0.0000000;-0.0000000;-0.0000000;-0.0000000;-0.0000000;-0.0000000;-0.0000000;-0.0000000;-0.0000000;-0.0000000;-0.0000000;-0.0000000;0.0000000;0.0000000;0.0000000;0.0000001;0.0000000;0.0000000;-0.0000000;0.0000000;0.0000000;0.0000000;0.0000000;0.0000000;0.0000001;0.0000000;0.0000000;0.0000000;0.0000000;0.0000011;0.0000000;0.0000003;-0.0000000;-0.000…
0.9;5.9;3.4;0.000272052345;-0.0000000;-0.0000000;-0.0000000;-0.0000000;-0.0000000;-0.0000000;-0.0000000;-0.0000000;-0.0000000;-0.0000000;-0.0000000;-0.0000000;-0.0000000;-0.0000000;0.0000000;0.0000000;0.0000000;0.0000001;0.0000000;0.0000000;-0.0000000;-0.0000000;0.0000000;0.0000000;-0.0000000;0.0000000;0.0000001;0.0000000;0.0000000;0.0000000;0.0000000;0.0000009;0.0000000;0.0000003;-0.0000000;-0.0…
0.9;6.0;3.4;0.000224860462;-0.0000000;-0.0000000;-0.0000000;-0.0000000;-0.0000000;-0.0000000;-0.0000000;-0.0000000;-0.0000000;-0.0000000;-0.0000000;-0.0000000;-0.0000000;-0.0000000;0.0000000;0.0000000;0.0000000;0.0000000;0.0000000;0.0000000;-0.0000000;-0.0000000;0.0000000;0.0000000;-0.0000000;0.0000000;0.0000001;0.0000000;0.0000000;0.0000000;0.0000000;0.0000007;0.0000000;0.0000002;-0.0000000;-0.0…
1.0;0.0;3.4;0.028997897784;-0.0000000;-0.0000000;-0.0000000;-0.0000000;-0.0000000;-0.0000000;-0.0000000;-0.0000000;-0.0000000;-0.0000000;-0.0000000;0.0000004;-0.0000000;0.0000005;-0.0000000;-0.0000000;-0.0000000;-0.0000000;-0.0000000;0.0000000;0.0000006;-0.0000000;0.0000000;0.0000002;-0.0000000;-0.0000000;0.0000188;-0.0000000;-0.0000000;0.0000000;0.0000244;-0.0000016;0.0000007;-0.0000018;-0.00000…
1.0;0.1;3.4;0.028913387084;-0.0000000;-0.0000000;-0.0000000;-0.0000000;-0.0000000;-0.0000000;-0.0000000;-0.0000000;-0.0000000;-0.0000000;-0.0000000;0.0000004;-0.0000000;0.0000005;-0.0000000;-0.0000000;-0.0000000;-0.0000000;-0.0000000;0.0000000;0.0000006;0.0000000;0.0000000;0.0000002;0.0000000;-0.0000000;0.0000187;-0.0000000;-0.0000000;0.0000000;0.0000244;-0.0000012;0.0000007;-0.0000014;-0.0000000…
1.0;0.2;3.4;0.028663864088;-0.0000000;-0.0000000;-0.0000000;-0.0000000;-0.0000000;-0.0000000;-0.0000000;-0.0000000;-0.0000000;-0.0000000;-0.0000000;0.0000004;-0.0000000;0.0000004;-0.0000000;-0.0000000;-0.0000000;-0.0000000;-0.0000000;0.0000000;0.0000006;0.0000000;0.0000000;0.0000002;0.0000000;-0.0000000;0.0000186;-0.0000000;-0.0000000;0.0000000;0.0000242;-0.0000002;0.0000007;-0.0000003;-0.0000000…
1.0;0.3;3.4;0.028261039138;-0.0000000;-0.0000000;-0.0000000;-0.0000000;-0.0000000;-0.0000000;-0.0000000;-0.0000000;-0.0000000;-0.0000000;-0.0000000;0.0000004;-0.0000000;0.0000004;-0.0000000;-0.0000000;-0.0000000;-0.0000000;0.0000000;0.0000000;0.0000006;0.0000000;0.0000000;0.0000002;0.0000000;-0.0000000;0.0000185;-0.0000000;0.0000000;0.0000000;0.0000240;0.0000015;0.0000007;0.0000015;-0.0000000;-0.…
1.0;0.4;3.4;0.027723405905;-0.0000000;-0.0000000;-0.0000000;-0.0000000;-0.0000000;-0.0000000;-0.0000000;-0.0000000;-0.0000000;-0.0000000;-0.0000000;0.0000004;-0.0000000;0.0000004;0.0000000;-0.0000000;0.0000000;0.0000000;0.0000000;0.0000000;0.0000005;0.0000000;0.0000000;0.0000002;0.0000000;-0.0000000;0.0000183;-0.0000000;0.0000000;-0.0000000;0.0000236;0.0000038;0.0000007;0.0000040;-0.0000000;-0.00…
1.0;0.5;3.4;0.027074816856;-0.0000000;-0.0000000;-0.0000000;-0.0000000;-0.0000000;-0.0000000;-0.0000000;-0.0000000;-0.0000000;-0.0000000;-0.0000000;0.0000004;0.0000000;0.0000004;0.0000000;-0.0000000;0.0000000;0.0000000;0.0000000;0.0000000;0.0000005;0.0000000;0.0000000;0.0000002;0.0000000;-0.0000000;0.0000180;0.0000000;0.0000000;-0.0000000;0.0000231;0.0000067;0.0000007;0.0000070;-0.0000000;-0.0000…
1.0;0.6;3.4;0.026342694346;-0.0000000;-0.0000000;-0.0000000;-0.0000000;-0.0000000;-0.0000000;-0.0000000;-0.0000000;-0.0000000;-0.0000000;-0.0000000;0.0000004;0.0000000;0.0000004;0.0000000;-0.0000000;0.0000000;0.0000000;0.0000000;0.0000000;0.0000005;0.0000001;0.0000000;0.0000001;0.0000000;-0.0000000;0.0000177;0.0000000;0.0000000;-0.0000000;0.0000226;0.0000100;0.0000007;0.0000105;-0.0000000;-0.0000…
1.0;0.7;3.4;0.025556048358;-0.0000000;-0.0000000;-0.0000000;-0.0000000;-0.0000000;-0.0000000;-0.0000000;-0.0000000;-0.0000000;-0.0000000;-0.0000000;0.0000004;0.0000000;0.0000003;0.0000000;-0.0000000;0.0000000;0.0000000;0.0000000;0.0000001;0.0000005;0.0000001;-0.0000000;0.0000001;0.0000000;-0.0000000;0.0000173;0.0000000;0.0000000;-0.0000000;0.0000220;0.0000137;0.0000006;0.0000144;-0.0000000;-0.000…
1.0;0.8;3.4;0.024743479308;-0.0000000;-0.0000000;-0.0000000;-0.0000000;-0.0000000;-0.0000000;-0.0000000;-0.0000000;-0.0000000;-0.0000000;-0.0000000;0.0000003;0.0000000;0.0000003;0.0000000;-0.0000000;0.0000000;0.0000000;0.0000000;0.0000001;0.0000005;0.0000001;-0.0000000;0.0000001;0.0000000;-0.0000000;0.0000170;0.0000000;0.0000000;0.0000000;0.0000213;0.0000177;0.0000006;0.0000185;-0.0000000;-0.0000…
1.0;0.9;3.4;0.023931331866;-0.0000000;-0.0000000;-0.0000000;-0.0000000;-0.0000000;-0.0000000;-0.0000000;-0.0000000;-0.0000000;-0.0000000;0.0000000;0.0000003;0.0000000;0.0000003;0.0000000;-0.0000000;0.0000000;0.0000000;0.0000000;0.0000001;0.0000005;0.0000001;-0.0000000;0.0000001;0.0000001;-0.0000000;0.0000166;0.0000000;0.0000000;0.0000000;0.0000206;0.0000219;0.0000006;0.0000228;-0.0000000;-0.00000…
1.0;1.0;3.4;0.023142137649;-0.0000000;-0.0000000;-0.0000000;-0.0000000;-0.0000000;-0.0000000;-0.0000000;-0.0000000;-0.0000000;-0.0000000;0.0000000;0.0000003;0.0000000;0.0000002;0.0000000;-0.0000000;0.0000000;0.0000000;0.0000000;0.0000001;0.0000004;0.0000001;-0.0000000;0.0000001;0.0000001;-0.0000000;0.0000161;0.0000001;0.0000000;0.0000001;0.0000198;0.0000262;0.0000006;0.0000270;-0.0000000;-0.00000…
1.0;1.1;3.4;0.022393446885;-0.0000000;-0.0000000;-0.0000000;-0.0000000;-0.0000000;-0.0000000;-0.0000000;-0.0000000;-0.0000000;-0.0000000;0.0000000;0.0000003;0.0000000;0.0000002;0.0000000;-0.0000000;0.0000000;0.0000000;0.0000000;0.0000001;0.0000004;0.0000002;-0.0000000;0.0000001;0.0000001;-0.0000000;0.0000157;0.0000001;0.0000000;0.0000001;0.0000189;0.0000304;0.0000005;0.0000312;-0.0000000;-0.00000…
1.0;1.2;3.4;0.021697107376;-0.0000000;-0.0000000;-0.0000000;-0.0000000;-0.0000000;-0.0000000;-0.0000000;-0.0000000;-0.0000000;-0.0000000;0.0000000;0.0000002;0.0000000;0.0000002;0.0000000;-0.0000000;0.0000000;0.0000001;0.0000000;0.0000001;0.0000004;0.0000002;-0.0000000;0.0000001;0.0000001;-0.0000000;0.0000152;0.0000001;0.0000000;0.0000001;0.0000180;0.0000345;0.0000005;0.0000352;-0.0000000;-0.00000…
1.0;1.3;3.4;0.021059008437;-0.0000000;-0.0000000;-0.0000000;-0.0000000;-0.0000000;-0.0000000;-0.0000000;-0.0000000;-0.0000000;-0.0000000;0.0000000;0.0000002;0.0000001;0.0000001;0.0000000;-0.0000000;0.0000000;0.0000001;0.0000000;0.0000002;0.0000004;0.0000002;-0.0000000;0.0000000;0.0000001;-0.0000000;0.0000148;0.0000001;0.0000000;0.0000002;0.0000171;0.0000384;0.0000005;0.0000388;-0.0000000;-0.00000…
1.0;1.4;3.4;0.020479270912;-0.0000000;-0.0000000;-0.0000000;-0.0000000;-0.0000000;-0.0000000;-0.0000000;-0.0000000;-0.0000000;-0.0000000;0.0000001;0.0000002;0.0000001;0.0000001;0.0000000;-0.0000000;0.0000000;0.0000001;0.0000000;0.0000002;0.0000004;0.0000002;0.0000000;0.0000000;0.0000001;0.0000000;0.0000143;0.0000001;0.0000000;0.0000002;0.0000162;0.0000420;0.0000004;0.0000421;-0.0000000;-0.0000000…
1.0;1.5;3.4;0.019952833925;-0.0000000;-0.0000000;-0.0000000;-0.0000000;-0.0000000;-0.0000000;-0.0000000;-0.0000000;-0.0000000;-0.0000000;0.0000001;0.0000002;0.0000001;0.0000001;0.0000000;-0.0000000;0.0000000;0.0000001;0.0000000;0.0000002;0.0000003;0.0000003;0.0000000;0.0000000;0.0000002;0.0000000;0.0000138;0.0000002;0.0000000;0.0000003;0.0000152;0.0000452;0.0000004;0.0000450;-0.0000000;-0.0000000…
1.0;1.6;3.4;0.019470365027;-0.0000000;-0.0000000;-0.0000000;-0.0000000;-0.0000000;-0.0000000;-0.0000000;-0.0000000;-0.0000000;-0.0000000;0.0000001;0.0000001;0.0000001;0.0000001;0.0000000;-0.0000000;0.0000000;0.0000001;0.0000000;0.0000002;0.0000003;0.0000003;0.0000000;0.0000000;0.0000002;0.0000000;0.0000132;0.0000002;0.0000000;0.0000004;0.0000143;0.0000480;0.0000004;0.0000473;-0.0000000;-0.0000000…
1.0;1.7;3.4;0.019019403112;-0.0000000;-0.0000000;-0.0000000;-0.0000000;-0.0000000;-0.0000000;-0.0000000;-0.0000000;-0.0000000;-0.0000000;0.0000001;0.0000001;0.0000002;0.0000000;0.0000001;-0.0000000;0.0000000;0.0000001;0.0000000;0.0000003;0.0000003;0.0000003;0.0000001;0.0000000;0.0000002;0.0000000;0.0000127;0.0000002;0.0000000;0.0000004;0.0000133;0.0000503;0.0000004;0.0000492;-0.0000000;-0.0000000…
1.0;1.8;3.4;0.018585632845;-0.0000000;-0.0000000;-0.0000000;-0.0000000;-0.0000000;-0.0000000;-0.0000000;-0.0000000;-0.0000000;-0.0000000;0.0000001;0.0000001;0.0000002;0.0000000;0.0000001;-0.0000000;0.0000000;0.0000001;0.0000000;0.0000003;0.0000003;0.0000004;0.0000001;0.0000000;0.0000003;0.0000000;0.0000121;0.0000002;0.0000000;0.0000005;0.0000123;0.0000520;0.0000003;0.0000504;-0.0000000;-0.0000000…
1.0;1.9;3.4;0.018154185655;-0.0000000;-0.0000000;-0.0000000;-0.0000000;-0.0000000;-0.0000000;-0.0000000;-0.0000000;-0.0000000;-0.0000000;0.0000001;0.0000001;0.0000002;0.0000000;0.0000001;-0.0000000;0.0000000;0.0000001;0.0000000;0.0000003;0.0000002;0.0000004;0.0000001;0.0000000;0.0000003;0.0000000;0.0000116;0.0000003;0.0000001;0.0000006;0.0000114;0.0000533;0.0000003;0.0000511;-0.0000000;-0.0000000…
1.0;2.0;3.4;0.017710865991;-0.0000000;-0.0000000;-0.0000000;-0.0000000;-0.0000000;-0.0000000;-0.0000000;-0.0000000;-0.0000000;-0.0000000;0.0000002;0.0000001;0.0000002;-0.0000000;0.0000001;-0.0000000;0.0000000;0.0000002;0.0000000;0.0000003;0.0000002;0.0000005;0.0000001;0.0000000;0.0000003;0.0000000;0.0000110;0.0000003;0.0000001;0.0000006;0.0000104;0.0000540;0.0000003;0.0000513;-0.0000000;-0.000000…
1.0;2.1;3.4;0.017243212896;-0.0000000;-0.0000000;-0.0000000;-0.0000000;-0.0000000;-0.0000000;-0.0000000;-0.0000000;-0.0000000;-0.0000000;0.0000002;0.0000000;0.0000003;-0.0000000;0.0000001;-0.0000000;0.0000000;0.0000002;0.0000000;0.0000003;0.0000002;0.0000005;0.0000002;0.0000000;0.0000003;0.0000000;0.0000104;0.0000003;0.0000001;0.0000007;0.0000095;0.0000542;0.0000003;0.0000509;-0.0000000;-0.000000…
1.0;2.2;3.4;0.016741325559;-0.0000000;-0.0000000;-0.0000000;-0.0000000;-0.0000000;-0.0000000;-0.0000000;-0.0000000;-0.0000000;-0.0000000;0.0000002;0.0000000;0.0000003;-0.0000000;0.0000001;-0.0000000;0.0000000;0.0000002;-0.0000000;0.0000003;0.0000002;0.0000005;0.0000002;0.0000000;0.0000004;0.0000000;0.0000098;0.0000003;0.0000001;0.0000008;0.0000086;0.0000539;0.0000003;0.0000500;-0.0000000;-0.00000…
1.0;2.3;3.4;0.016198406330;-0.0000000;-0.0000000;-0.0000000;-0.0000000;-0.0000000;-0.0000000;-0.0000000;-0.0000000;-0.0000000;-0.0000000;0.0000002;0.0000000;0.0000003;-0.0000000;0.0000001;-0.0000000;0.0000000;0.0000002;-0.0000000;0.0000004;0.0000001;0.0000006;0.0000003;0.0000000;0.0000004;0.0000000;0.0000092;0.0000003;0.0000001;0.0000009;0.0000078;0.0000531;0.0000002;0.0000487;-0.0000000;-0.00000…
1.0;2.4;3.4;0.015611003211;-0.0000000;-0.0000000;-0.0000000;-0.0000000;-0.0000000;-0.0000000;-0.0000000;-0.0000000;-0.0000000;-0.0000000;0.0000002;0.0000000;0.0000004;-0.0000000;0.0000001;-0.0000000;0.0000000;0.0000002;-0.0000000;0.0000004;0.0000001;0.0000006;0.0000003;0.0000000;0.0000004;0.0000000;0.0000085;0.0000003;0.0000001;0.0000009;0.0000069;0.0000519;0.0000002;0.0000470;-0.0000000;-0.00000…
1.0;2.5;3.4;0.014978963180;-0.0000000;-0.0000000;-0.0000000;-0.0000000;-0.0000000;-0.0000000;-0.0000000;-0.0000000;-0.0000000;-0.0000000;0.0000002;-0.0000000;0.0000004;-0.0000000;0.0000001;-0.0000000;0.0000000;0.0000002;-0.0000000;0.0000004;0.0000001;0.0000006;0.0000003;-0.0000000;0.0000004;0.0000001;0.0000079;0.0000003;0.0000001;0.0000010;0.0000062;0.0000503;0.0000002;0.0000449;-0.0000000;-0.000…
1.0;2.6;3.4;0.014305134096;-0.0000000;-0.0000000;-0.0000000;-0.0000000;-0.0000000;-0.0000000;-0.0000000;-0.0000000;-0.0000000;-0.0000000;0.0000002;-0.0000000;0.0000004;-0.0000000;0.0000001;-0.0000000;0.0000000;0.0000002;-0.0000000;0.0000004;0.0000001;0.0000007;0.0000004;-0.0000000;0.0000004;0.0000001;0.0000073;0.0000003;0.0000001;0.0000011;0.0000054;0.0000484;0.0000002;0.0000426;-0.0000000;-0.000…
1.0;2.7;3.4;0.013594873346;-0.0000000;-0.0000000;-0.0000000;-0.0000000;-0.0000000;-0.0000000;-0.0000000;-0.0000000;-0.0000000;-0.0000000;0.0000002;-0.0000000;0.0000004;-0.0000000;0.0000001;-0.0000000;0.0000000;0.0000002;-0.0000000;0.0000004;0.0000001;0.0000007;0.0000004;-0.0000000;0.0000005;0.0000001;0.0000067;0.0000003;0.0000001;0.0000011;0.0000047;0.0000463;0.0000002;0.0000400;-0.0000000;-0.000…
1.0;2.8;3.4;0.012855433387;-0.0000000;-0.0000000;-0.0000000;-0.0000000;-0.0000000;-0.0000000;-0.0000000;-0.0000000;-0.0000000;-0.0000000;0.0000002;-0.0000000;0.0000004;-0.0000000;0.0000001;-0.0000000;-0.0000000;0.0000002;-0.0000000;0.0000003;0.0000001;0.0000007;0.0000004;-0.0000000;0.0000005;0.0000001;0.0000061;0.0000003;0.0000001;0.0000011;0.0000041;0.0000439;0.0000002;0.0000374;-0.0000000;-0.00…
1.0;2.9;3.4;0.012095296979;-0.0000000;-0.0000000;-0.0000000;-0.0000000;-0.0000000;-0.0000000;-0.0000000;-0.0000000;-0.0000000;-0.0000000;0.0000002;-0.0000000;0.0000004;-0.0000000;0.0000001;-0.0000000;-0.0000000;0.0000002;-0.0000000;0.0000003;0.0000001;0.0000007;0.0000005;-0.0000000;0.0000004;0.0000001;0.0000056;0.0000003;0.0000001;0.0000012;0.0000036;0.0000414;0.0000002;0.0000346;-0.0000000;-0.00…
1.0;3.0;3.4;0.011323528867;-0.0000000;-0.0000000;-0.0000000;-0.0000000;-0.0000000;-0.0000000;-0.0000000;-0.0000000;-0.0000000;-0.0000000;0.0000002;-0.0000000;0.0000004;0.0000000;0.0000001;-0.0000000;-0.0000000;0.0000003;-0.0000000;0.0000003;0.0000000;0.0000007;0.0000005;-0.0000000;0.0000004;0.0000001;0.0000050;0.0000002;0.0000001;0.0000012;0.0000031;0.0000388;0.0000002;0.0000318;-0.0000000;-0.000…
1.0;3.1;3.4;0.010549197619;-0.0000000;-0.0000000;-0.0000000;-0.0000000;-0.0000000;-0.0000000;-0.0000000;-0.0000000;-0.0000000;-0.0000000;0.0000002;-0.0000000;0.0000004;0.0000000;0.0000001;-0.0000000;-0.0000000;0.0000003;-0.0000000;0.0000003;0.0000000;0.0000007;0.0000005;-0.0000000;0.0000004;0.0000001;0.0000045;0.0000002;0.0000001;0.0000012;0.0000026;0.0000361;0.0000002;0.0000291;-0.0000000;-0.000…
1.0;3.2;3.4;0.009780904200;-0.0000000;-0.0000000;-0.0000000;-0.0000000;-0.0000000;-0.0000000;-0.0000000;-0.0000000;-0.0000000;-0.0000000;0.0000002;-0.0000000;0.0000004;0.0000000;0.0000001;-0.0000000;-0.0000000;0.0000003;-0.0000000;0.0000003;0.0000000;0.0000006;0.0000005;-0.0000000;0.0000004;0.0000001;0.0000041;0.0000002;0.0000001;0.0000012;0.0000022;0.0000334;0.0000002;0.0000264;-0.0000000;-0.000…
1.0;3.3;3.4;0.009026435509;-0.0000000;-0.0000000;-0.0000000;-0.0000000;-0.0000000;-0.0000000;-0.0000000;-0.0000000;-0.0000000;-0.0000000;0.0000002;-0.0000000;0.0000004;0.0000000;0.0000001;0.0000000;-0.0000000;0.0000003;-0.0000000;0.0000003;0.0000000;0.0000006;0.0000005;-0.0000000;0.0000004;0.0000001;0.0000037;0.0000002;0.0000001;0.0000011;0.0000018;0.0000308;0.0000001;0.0000238;-0.0000000;-0.0000…
1.0;3.4;3.4;0.008292544248;-0.0000000;-0.0000000;-0.0000000;-0.0000000;-0.0000000;-0.0000000;-0.0000000;-0.0000000;-0.0000000;-0.0000000;0.0000001;-0.0000000;0.0000004;0.0000000;0.0000001;0.0000000;-0.0000000;0.0000003;-0.0000000;0.0000002;0.0000000;0.0000006;0.0000005;-0.0000000;0.0000003;0.0000001;0.0000033;0.0000002;0.0000001;0.0000011;0.0000015;0.0000283;0.0000001;0.0000214;-0.0000000;-0.0000…
1.0;3.5;3.4;0.007584843146;-0.0000000;-0.0000000;-0.0000000;-0.0000000;-0.0000000;-0.0000000;-0.0000000;-0.0000000;-0.0000000;-0.0000000;0.0000001;-0.0000000;0.0000004;0.0000000;0.0000001;0.0000000;-0.0000000;0.0000002;-0.0000000;0.0000002;0.0000000;0.0000005;0.0000005;-0.0000000;0.0000003;0.0000001;0.0000029;0.0000001;0.0000001;0.0000011;0.0000013;0.0000258;0.0000001;0.0000191;-0.0000000;-0.0000…
1.0;3.6;3.4;0.006907792753;-0.0000000;-0.0000000;-0.0000000;-0.0000000;-0.0000000;-0.0000000;-0.0000000;-0.0000000;-0.0000000;-0.0000000;0.0000001;-0.0000000;0.0000004;0.0000000;0.0000001;0.0000000;-0.0000000;0.0000002;-0.0000000;0.0000002;0.0000000;0.0000005;0.0000005;0.0000000;0.0000003;0.0000001;0.0000026;0.0000001;0.0000001;0.0000010;0.0000011;0.0000235;0.0000001;0.0000169;-0.0000000;-0.00000…
1.0;3.7;3.4;0.006264757927;-0.0000000;-0.0000000;-0.0000000;-0.0000000;-0.0000000;-0.0000000;-0.0000000;-0.0000000;-0.0000000;-0.0000000;0.0000001;-0.0000000;0.0000003;0.0000000;0.0000001;0.0000000;-0.0000000;0.0000002;-0.0000000;0.0000002;0.0000000;0.0000004;0.0000005;0.0000000;0.0000003;0.0000001;0.0000023;0.0000001;0.0000001;0.0000009;0.0000009;0.0000212;0.0000001;0.0000149;-0.0000000;-0.00000…
1.0;3.8;3.4;0.005658108126;-0.0000000;-0.0000000;-0.0000000;-0.0000000;-0.0000000;-0.0000000;-0.0000000;-0.0000000;-0.0000000;-0.0000000;0.0000001;-0.0000000;0.0000003;0.0000000;0.0000001;0.0000000;-0.0000000;0.0000002;0.0000000;0.0000002;0.0000000;0.0000004;0.0000005;0.0000000;0.0000002;0.0000001;0.0000020;0.0000001;0.0000001;0.0000009;0.0000007;0.0000191;0.0000001;0.0000131;-0.0000000;-0.000000…
1.0;3.9;3.4;0.005089339704;-0.0000000;-0.0000000;-0.0000000;-0.0000000;-0.0000000;-0.0000000;-0.0000000;-0.0000000;-0.0000000;-0.0000000;0.0000001;-0.0000000;0.0000003;0.0000000;0.0000001;0.0000000;-0.0000000;0.0000002;0.0000000;0.0000001;-0.0000000;0.0000003;0.0000004;0.0000000;0.0000002;0.0000001;0.0000018;0.0000001;0.0000001;0.0000008;0.0000006;0.0000172;0.0000001;0.0000115;-0.0000000;-0.00000…
1.0;4.0;3.4;0.004559203243;-0.0000000;-0.0000000;-0.0000000;-0.0000000;-0.0000000;-0.0000000;-0.0000000;-0.0000000;-0.0000000;-0.0000000;0.0000001;-0.0000000;0.0000003;0.0000000;0.0000001;0.0000000;-0.0000000;0.0000002;0.0000000;0.0000001;-0.0000000;0.0000003;0.0000004;0.0000000;0.0000002;0.0000001;0.0000016;0.0000000;0.0000001;0.0000007;0.0000005;0.0000154;0.0000001;0.0000100;-0.0000000;-0.00000…
1.0;4.1;3.4;0.004067824441;-0.0000000;-0.0000000;-0.0000000;-0.0000000;-0.0000000;-0.0000000;-0.0000000;-0.0000000;-0.0000000;-0.0000000;0.0000000;-0.0000000;0.0000002;0.0000000;0.0000001;0.0000000;-0.0000000;0.0000002;0.0000000;0.0000001;-0.0000000;0.0000003;0.0000004;0.0000000;0.0000001;0.0000001;0.0000014;0.0000000;0.0000001;0.0000006;0.0000004;0.0000137;0.0000001;0.0000087;-0.0000000;-0.00000…
1.0;4.2;3.4;0.003614812181;-0.0000000;-0.0000000;-0.0000000;-0.0000000;-0.0000000;-0.0000000;-0.0000000;-0.0000000;-0.0000000;-0.0000000;0.0000000;-0.0000000;0.0000002;0.0000000;0.0000001;0.0000000;-0.0000000;0.0000002;0.0000000;0.0000001;-0.0000000;0.0000002;0.0000004;0.0000000;0.0000001;0.0000001;0.0000012;0.0000000;0.0000001;0.0000006;0.0000003;0.0000122;0.0000001;0.0000075;-0.0000000;-0.00000…
1.0;4.3;3.4;0.003199351567;-0.0000000;-0.0000000;-0.0000000;-0.0000000;-0.0000000;-0.0000000;-0.0000000;-0.0000000;-0.0000000;-0.0000000;0.0000000;-0.0000000;0.0000002;0.0000000;0.0000001;0.0000000;0.0000000;0.0000002;0.0000000;0.0000001;-0.0000000;0.0000002;0.0000003;0.0000000;0.0000001;0.0000001;0.0000010;0.0000000;0.0000001;0.0000005;0.0000003;0.0000108;0.0000001;0.0000065;-0.0000000;-0.000000…
1.0;4.4;3.4;0.002820282618;-0.0000000;-0.0000000;-0.0000000;-0.0000000;-0.0000000;-0.0000000;-0.0000000;-0.0000000;-0.0000000;-0.0000000;0.0000000;-0.0000000;0.0000002;0.0000000;0.0000001;0.0000000;0.0000000;0.0000002;0.0000000;0.0000001;-0.0000000;0.0000002;0.0000003;0.0000000;0.0000001;0.0000001;0.0000009;0.0000000;0.0000000;0.0000004;0.0000002;0.0000095;0.0000001;0.0000055;-0.0000000;-0.000000…
1.0;4.5;3.4;0.002476166902;-0.0000000;-0.0000000;-0.0000000;-0.0000000;-0.0000000;-0.0000000;-0.0000000;-0.0000000;-0.0000000;-0.0000000;0.0000000;-0.0000000;0.0000001;0.0000000;0.0000001;0.0000000;0.0000000;0.0000002;0.0000000;0.0000001;-0.0000000;0.0000001;0.0000003;0.0000000;0.0000001;0.0000001;0.0000008;0.0000000;0.0000000;0.0000004;0.0000002;0.0000084;0.0000001;0.0000047;-0.0000000;-0.000000…
1.0;4.6;3.4;0.002165344976;-0.0000000;-0.0000000;-0.0000000;-0.0000000;-0.0000000;-0.0000000;-0.0000000;-0.0000000;-0.0000000;-0.0000000;0.0000000;-0.0000000;0.0000001;0.0000000;0.0000001;0.0000000;0.0000000;0.0000002;0.0000000;0.0000000;-0.0000000;0.0000001;0.0000002;0.0000000;0.0000001;0.0000001;0.0000007;-0.0000000;0.0000000;0.0000003;0.0000001;0.0000073;0.0000001;0.0000040;-0.0000000;-0.00000…
1.0;4.7;3.4;0.001885987243;-0.0000000;-0.0000000;-0.0000000;-0.0000000;-0.0000000;-0.0000000;-0.0000000;-0.0000000;-0.0000000;-0.0000000;0.0000000;-0.0000000;0.0000001;0.0000000;0.0000001;0.0000000;0.0000000;0.0000002;0.0000000;0.0000000;-0.0000000;0.0000001;0.0000002;0.0000000;0.0000000;0.0000001;0.0000006;-0.0000000;0.0000000;0.0000003;0.0000001;0.0000064;0.0000000;0.0000034;-0.0000000;-0.00000…
1.0;4.8;3.4;0.001636140191;-0.0000000;-0.0000000;-0.0000000;-0.0000000;-0.0000000;-0.0000000;-0.0000000;-0.0000000;-0.0000000;-0.0000000;-0.0000000;-0.0000000;0.0000001;0.0000000;0.0000001;0.0000000;0.0000000;0.0000001;0.0000000;0.0000000;-0.0000000;0.0000001;0.0000002;0.0000000;0.0000000;0.0000001;0.0000005;-0.0000000;0.0000000;0.0000002;0.0000001;0.0000056;0.0000000;0.0000029;-0.0000000;-0.0000…
1.0;4.9;3.4;0.001413769153;-0.0000000;-0.0000000;-0.0000000;-0.0000000;-0.0000000;-0.0000000;-0.0000000;-0.0000000;-0.0000000;-0.0000000;-0.0000000;-0.0000000;0.0000001;0.0000000;0.0000001;0.0000000;0.0000000;0.0000001;0.0000000;0.0000000;-0.0000000;0.0000000;0.0000002;0.0000000;0.0000000;0.0000000;0.0000004;-0.0000000;0.0000000;0.0000002;0.0000001;0.0000048;0.0000000;0.0000024;-0.0000000;-0.0000…
1.0;5.0;3.4;0.001216797975;-0.0000000;-0.0000000;-0.0000000;-0.0000000;-0.0000000;-0.0000000;-0.0000000;-0.0000000;-0.0000000;-0.0000000;-0.0000000;-0.0000000;0.0000000;0.0000000;0.0000001;0.0000000;0.0000000;0.0000001;0.0000000;0.0000000;-0.0000000;0.0000000;0.0000001;0.0000000;0.0000000;0.0000000;0.0000004;0.0000000;0.0000000;0.0000001;0.0000001;0.0000041;0.0000000;0.0000020;-0.0000000;-0.00000…
1.0;5.1;3.4;0.001043145426;-0.0000000;-0.0000000;-0.0000000;-0.0000000;-0.0000000;-0.0000000;-0.0000000;-0.0000000;-0.0000000;-0.0000000;-0.0000000;-0.0000000;0.0000000;0.0000000;0.0000000;0.0000000;0.0000000;0.0000001;0.0000000;0.0000000;-0.0000000;0.0000000;0.0000001;0.0000000;0.0000000;0.0000000;0.0000003;0.0000000;0.0000000;0.0000001;0.0000000;0.0000035;0.0000000;0.0000017;-0.0000000;-0.00000…
1.0;5.2;3.4;0.000890757873;-0.0000000;-0.0000000;-0.0000000;-0.0000000;-0.0000000;-0.0000000;-0.0000000;-0.0000000;-0.0000000;-0.0000000;-0.0000000;-0.0000000;0.0000000;0.0000000;0.0000000;0.0000000;0.0000000;0.0000001;0.0000000;0.0000000;-0.0000000;0.0000000;0.0000001;0.0000000;0.0000000;0.0000000;0.0000003;0.0000000;0.0000000;0.0000001;0.0000000;0.0000030;0.0000000;0.0000014;-0.0000000;-0.00000…
1.0;5.3;3.4;0.000757637665;-0.0000000;-0.0000000;-0.0000000;-0.0000000;-0.0000000;-0.0000000;-0.0000000;-0.0000000;-0.0000000;-0.0000000;-0.0000000;-0.0000000;0.0000000;0.0000000;0.0000000;0.0000000;0.0000000;0.0000001;0.0000000;0.0000000;-0.0000000;0.0000000;0.0000001;0.0000000;0.0000000;0.0000000;0.0000002;0.0000000;0.0000000;0.0000001;0.0000000;0.0000026;0.0000000;0.0000012;-0.0000000;-0.00000…
1.0;5.4;3.4;0.000641866764;-0.0000000;-0.0000000;-0.0000000;-0.0000000;-0.0000000;-0.0000000;-0.0000000;-0.0000000;-0.0000000;-0.0000000;-0.0000000;-0.0000000;0.0000000;-0.0000000;0.0000000;0.0000000;0.0000000;0.0000001;0.0000000;0.0000000;-0.0000000;0.0000000;0.0000001;0.0000000;0.0000000;0.0000000;0.0000002;0.0000000;0.0000000;0.0000001;0.0000000;0.0000022;0.0000000;0.0000009;-0.0000000;-0.0000…
1.0;5.5;3.4;0.000541625395;-0.0000000;-0.0000000;-0.0000000;-0.0000000;-0.0000000;-0.0000000;-0.0000000;-0.0000000;-0.0000000;-0.0000000;-0.0000000;-0.0000000;0.0000000;-0.0000000;0.0000000;0.0000000;0.0000000;0.0000001;0.0000000;0.0000000;-0.0000000;0.0000000;0.0000001;0.0000000;0.0000000;0.0000000;0.0000002;0.0000000;0.0000000;0.0000000;0.0000000;0.0000018;0.0000000;0.0000008;-0.0000000;-0.0000…
1.0;5.6;3.4;0.000455205724;-0.0000000;-0.0000000;-0.0000000;-0.0000000;-0.0000000;-0.0000000;-0.0000000;-0.0000000;-0.0000000;-0.0000000;-0.0000000;-0.0000000;0.0000000;-0.0000000;0.0000000;0.0000000;0.0000000;0.0000001;0.0000000;0.0000000;-0.0000000;0.0000000;0.0000001;0.0000000;0.0000000;0.0000000;0.0000001;0.0000000;0.0000000;0.0000000;0.0000000;0.0000015;0.0000000;0.0000006;-0.0000000;-0.0000…
1.0;5.7;3.4;0.000381020837;-0.0000000;-0.0000000;-0.0000000;-0.0000000;-0.0000000;-0.0000000;-0.0000000;-0.0000000;-0.0000000;-0.0000000;-0.0000000;-0.0000000;0.0000000;-0.0000000;0.0000000;0.0000000;0.0000000;0.0000001;0.0000000;0.0000000;-0.0000000;0.0000000;0.0000000;0.0000000;0.0000000;0.0000000;0.0000001;0.0000000;0.0000000;0.0000000;0.0000000;0.0000013;0.0000000;0.0000005;-0.0000000;-0.0000…
1.0;5.8;3.4;0.000317609490;-0.0000000;-0.0000000;-0.0000000;-0.0000000;-0.0000000;-0.0000000;-0.0000000;-0.0000000;-0.0000000;-0.0000000;-0.0000000;-0.0000000;-0.0000000;-0.0000000;0.0000000;0.0000000;0.0000000;0.0000001;0.0000000;0.0000000;-0.0000000;0.0000000;0.0000000;0.0000000;0.0000000;0.0000000;0.0000001;0.0000000;0.0000000;0.0000000;0.0000000;0.0000011;0.0000000;0.0000004;-0.0000000;-0.000…
1.0;5.9;3.4;0.000263637229;-0.0000000;-0.0000000;-0.0000000;-0.0000000;-0.0000000;-0.0000000;-0.0000000;-0.0000000;-0.0000000;-0.0000000;-0.0000000;-0.0000000;-0.0000000;-0.0000000;0.0000000;0.0000000;0.0000000;0.0000001;0.0000000;0.0000000;-0.0000000;0.0000000;0.0000000;0.0000000;-0.0000000;0.0000000;0.0000001;0.0000000;0.0000000;0.0000000;0.0000000;0.0000009;0.0000000;0.0000003;-0.0000000;-0.00…
1.0;6.0;3.4;0.000217894548;-0.0000000;-0.0000000;-0.0000000;-0.0000000;-0.0000000;-0.0000000;-0.0000000;-0.0000000;-0.0000000;-0.0000000;-0.0000000;-0.0000000;-0.0000000;-0.0000000;0.0000000;0.0000000;0.0000000;0.0000000;0.0000000;0.0000000;-0.0000000;-0.0000000;0.0000000;0.0000000;-0.0000000;0.0000000;0.0000001;0.0000000;0.0000000;0.0000000;0.0000000;0.0000007;0.0000000;0.0000003;-0.0000000;-0.0…
1.1;0.0;3.4;0.027935253080;-0.0000000;-0.0000000;-0.0000000;-0.0000000;-0.0000000;-0.0000000;-0.0000000;-0.0000000;-0.0000000;-0.0000000;-0.0000000;0.0000004;-0.0000000;0.0000004;-0.0000000;0.0000000;-0.0000000;-0.0000000;-0.0000000;0.0000000;0.0000005;-0.0000000;0.0000000;0.0000002;-0.0000000;-0.0000000;0.0000186;-0.0000000;-0.0000000;0.0000000;0.0000289;-0.0000016;-0.0000001;-0.0000020;-0.00000…
1.1;0.1;3.4;0.027857622893;-0.0000000;-0.0000000;-0.0000000;-0.0000000;-0.0000000;-0.0000000;-0.0000000;-0.0000000;-0.0000000;-0.0000000;-0.0000000;0.0000004;-0.0000000;0.0000004;-0.0000000;0.0000000;-0.0000000;-0.0000000;-0.0000000;0.0000000;0.0000005;0.0000000;0.0000000;0.0000002;0.0000000;-0.0000000;0.0000185;-0.0000000;-0.0000000;0.0000000;0.0000288;-0.0000012;-0.0000001;-0.0000016;-0.0000000…
1.1;0.2;3.4;0.027628432670;-0.0000000;-0.0000000;-0.0000000;-0.0000000;-0.0000000;-0.0000000;-0.0000000;-0.0000000;-0.0000000;-0.0000000;-0.0000000;0.0000004;-0.0000000;0.0000004;-0.0000000;0.0000000;-0.0000000;0.0000000;-0.0000000;0.0000000;0.0000005;0.0000000;0.0000000;0.0000002;0.0000000;-0.0000000;0.0000184;-0.0000000;-0.0000000;0.0000000;0.0000286;-0.0000002;-0.0000001;-0.0000003;-0.0000000;…
1.1;0.3;3.4;0.027258490638;-0.0000000;-0.0000000;-0.0000000;-0.0000000;-0.0000000;-0.0000000;-0.0000000;-0.0000000;-0.0000000;-0.0000000;-0.0000000;0.0000004;-0.0000000;0.0000004;-0.0000000;0.0000000;-0.0000000;0.0000000;0.0000000;0.0000000;0.0000005;0.0000000;0.0000000;0.0000002;0.0000000;-0.0000000;0.0000183;-0.0000000;0.0000000;0.0000000;0.0000283;0.0000015;-0.0000001;0.0000018;-0.0000000;-0.0…
1.1;0.4;3.4;0.026764864652;-0.0000000;-0.0000000;-0.0000000;-0.0000000;-0.0000000;-0.0000000;-0.0000000;-0.0000000;-0.0000000;-0.0000000;-0.0000000;0.0000004;0.0000000;0.0000004;0.0000000;0.0000000;-0.0000000;0.0000000;0.0000000;0.0000000;0.0000005;0.0000000;0.0000000;0.0000002;0.0000000;-0.0000000;0.0000181;-0.0000000;0.0000000;0.0000000;0.0000278;0.0000038;-0.0000001;0.0000046;-0.0000000;-0.000…
1.1;0.5;3.4;0.026169564554;-0.0000000;-0.0000000;-0.0000000;-0.0000000;-0.0000000;-0.0000000;-0.0000000;-0.0000000;-0.0000000;-0.0000000;-0.0000000;0.0000004;0.0000000;0.0000004;0.0000000;0.0000000;0.0000000;0.0000000;0.0000000;0.0000000;0.0000005;0.0000000;0.0000000;0.0000002;0.0000000;-0.0000000;0.0000178;0.0000000;0.0000000;-0.0000000;0.0000273;0.0000066;-0.0000001;0.0000081;-0.0000000;-0.0000…
1.1;0.6;3.4;0.025497885232;-0.0000000;-0.0000000;-0.0000000;-0.0000000;-0.0000000;-0.0000000;-0.0000000;-0.0000000;-0.0000000;-0.0000000;-0.0000000;0.0000004;0.0000000;0.0000003;0.0000000;-0.0000000;0.0000000;0.0000000;0.0000000;0.0000000;0.0000005;0.0000000;0.0000000;0.0000002;0.0000000;-0.0000000;0.0000175;0.0000000;0.0000000;-0.0000000;0.0000267;0.0000099;-0.0000001;0.0000121;-0.0000000;-0.000…
1.1;0.7;3.4;0.024776567259;-0.0000000;-0.0000000;-0.0000000;-0.0000000;-0.0000000;-0.0000000;-0.0000000;-0.0000000;-0.0000000;-0.0000000;-0.0000000;0.0000004;0.0000000;0.0000003;0.0000000;-0.0000000;0.0000000;0.0000000;0.0000000;0.0000001;0.0000005;0.0000001;0.0000000;0.0000002;0.0000000;-0.0000000;0.0000172;0.0000000;0.0000000;-0.0000000;0.0000259;0.0000136;-0.0000001;0.0000165;-0.0000000;-0.000…
1.1;0.8;3.4;0.024031939532;-0.0000000;-0.0000000;-0.0000000;-0.0000000;-0.0000000;-0.0000000;-0.0000000;-0.0000000;-0.0000000;-0.0000000;-0.0000000;0.0000003;0.0000000;0.0000003;0.0000000;-0.0000000;0.0000000;0.0000000;0.0000000;0.0000001;0.0000005;0.0000001;-0.0000000;0.0000001;0.0000001;-0.0000000;0.0000168;0.0000000;0.0000000;0.0000000;0.0000251;0.0000175;-0.0000001;0.0000212;-0.0000000;-0.000…
1.1;0.9;3.4;0.023288197838;-0.0000000;-0.0000000;-0.0000000;-0.0000000;-0.0000000;-0.0000000;-0.0000000;-0.0000000;-0.0000000;-0.0000000;0.0000000;0.0000003;0.0000000;0.0000003;0.0000000;-0.0000000;0.0000000;0.0000000;0.0000000;0.0000001;0.0000004;0.0000001;-0.0000000;0.0000001;0.0000001;-0.0000000;0.0000164;0.0000000;0.0000000;0.0000000;0.0000242;0.0000217;-0.0000001;0.0000261;-0.0000000;-0.0000…
1.1;1.0;3.4;0.022565948493;-0.0000000;-0.0000000;-0.0000000;-0.0000000;-0.0000000;-0.0000000;-0.0000000;-0.0000000;-0.0000000;-0.0000000;0.0000000;0.0000003;0.0000000;0.0000002;0.0000000;-0.0000000;0.0000000;0.0000000;0.0000000;0.0000001;0.0000004;0.0000001;-0.0000000;0.0000001;0.0000001;-0.0000000;0.0000160;0.0000001;0.0000000;0.0000001;0.0000232;0.0000259;-0.0000001;0.0000310;-0.0000000;-0.0000…
1.1;1.1;3.4;0.021881112277;-0.0000000;-0.0000000;-0.0000000;-0.0000000;-0.0000000;-0.0000000;-0.0000000;-0.0000000;-0.0000000;-0.0000000;0.0000000;0.0000003;0.0000000;0.0000002;0.0000000;-0.0000000;0.0000000;0.0000000;0.0000000;0.0000001;0.0000004;0.0000001;-0.0000000;0.0000001;0.0000001;-0.0000000;0.0000156;0.0000001;0.0000000;0.0000001;0.0000222;0.0000300;-0.0000001;0.0000358;-0.0000000;-0.0000…
1.1;1.2;3.4;0.021244245916;-0.0000000;-0.0000000;-0.0000000;-0.0000000;-0.0000000;-0.0000000;-0.0000000;-0.0000000;-0.0000000;-0.0000000;0.0000000;0.0000002;0.0000001;0.0000002;0.0000000;-0.0000000;0.0000000;0.0000001;0.0000000;0.0000002;0.0000004;0.0000002;-0.0000000;0.0000001;0.0000001;-0.0000000;0.0000151;0.0000001;0.0000000;0.0000001;0.0000212;0.0000341;-0.0000001;0.0000403;-0.0000000;-0.0000…
1.1;1.3;3.4;0.020660300736;-0.0000000;-0.0000000;-0.0000000;-0.0000000;-0.0000000;-0.0000000;-0.0000000;-0.0000000;-0.0000000;-0.0000000;0.0000000;0.0000002;0.0000001;0.0000001;0.0000000;-0.0000000;0.0000000;0.0000001;0.0000000;0.0000002;0.0000004;0.0000002;-0.0000000;0.0000001;0.0000001;0.0000000;0.0000147;0.0000001;0.0000000;0.0000002;0.0000201;0.0000379;-0.0000001;0.0000445;-0.0000000;-0.00000…
1.1;1.4;3.4;0.020128803775;-0.0000000;-0.0000000;-0.0000000;-0.0000000;-0.0000000;-0.0000000;-0.0000000;-0.0000000;-0.0000000;-0.0000000;0.0000001;0.0000002;0.0000001;0.0000001;0.0000000;-0.0000000;0.0000000;0.0000001;0.0000000;0.0000002;0.0000003;0.0000002;0.0000000;0.0000000;0.0000002;0.0000000;0.0000142;0.0000001;0.0000000;0.0000002;0.0000189;0.0000415;-0.0000001;0.0000483;-0.0000000;-0.000000…
1.1;1.5;3.4;0.019644417278;-0.0000000;-0.0000000;-0.0000000;-0.0000000;-0.0000000;-0.0000000;-0.0000000;-0.0000000;-0.0000000;-0.0000000;0.0000001;0.0000001;0.0000001;0.0000001;0.0000001;-0.0000000;0.0000000;0.0000001;0.0000000;0.0000002;0.0000003;0.0000002;0.0000000;0.0000000;0.0000002;0.0000000;0.0000137;0.0000002;0.0000000;0.0000003;0.0000178;0.0000446;-0.0000001;0.0000516;-0.0000000;-0.000000…
1.1;1.6;3.4;0.019197808801;-0.0000000;-0.0000000;-0.0000000;-0.0000000;-0.0000000;-0.0000000;-0.0000000;-0.0000000;-0.0000000;-0.0000000;0.0000001;0.0000001;0.0000001;0.0000001;0.0000001;-0.0000000;0.0000000;0.0000001;0.0000000;0.0000003;0.0000003;0.0000003;0.0000000;0.0000000;0.0000002;0.0000000;0.0000132;0.0000002;0.0000000;0.0000003;0.0000167;0.0000474;-0.0000001;0.0000543;-0.0000000;-0.000000…
1.1;1.7;3.4;0.018776746526;-0.0000000;-0.0000000;-0.0000000;-0.0000000;-0.0000000;-0.0000000;-0.0000000;-0.0000000;-0.0000000;-0.0000000;0.0000001;0.0000001;0.0000002;0.0000000;0.0000001;-0.0000000;0.0000000;0.0000001;0.0000000;0.0000003;0.0000003;0.0000003;0.0000001;0.0000000;0.0000002;0.0000000;0.0000126;0.0000002;0.0000000;0.0000004;0.0000155;0.0000496;-0.0000001;0.0000564;-0.0000000;-0.000000…
1.1;1.8;3.4;0.018367322982;-0.0000000;-0.0000000;-0.0000000;-0.0000000;-0.0000000;-0.0000000;-0.0000000;-0.0000000;-0.0000000;-0.0000000;0.0000001;0.0000001;0.0000002;0.0000000;0.0000001;-0.0000000;0.0000000;0.0000001;0.0000000;0.0000003;0.0000002;0.0000004;0.0000001;0.0000000;0.0000003;0.0000000;0.0000121;0.0000002;0.0000001;0.0000005;0.0000144;0.0000514;-0.0000001;0.0000578;-0.0000000;-0.000000…
1.1;1.9;3.4;0.017955205822;-0.0000000;-0.0000000;-0.0000000;-0.0000000;-0.0000000;-0.0000000;-0.0000000;-0.0000000;-0.0000000;-0.0000000;0.0000001;0.0000001;0.0000002;0.0000000;0.0000001;-0.0000000;0.0000000;0.0000001;0.0000000;0.0000003;0.0000002;0.0000004;0.0000001;0.0000000;0.0000003;0.0000000;0.0000115;0.0000003;0.0000001;0.0000006;0.0000132;0.0000526;-0.0000001;0.0000587;-0.0000000;-0.000000…
1.1;2.0;3.4;0.017526817099;-0.0000000;-0.0000000;-0.0000000;-0.0000000;-0.0000000;-0.0000000;-0.0000000;-0.0000000;-0.0000000;-0.0000000;0.0000002;0.0000000;0.0000003;-0.0000000;0.0000001;-0.0000000;0.0000000;0.0000001;0.0000000;0.0000004;0.0000002;0.0000004;0.0000001;0.0000000;0.0000003;0.0000000;0.0000109;0.0000003;0.0000001;0.0000006;0.0000121;0.0000533;-0.0000001;0.0000588;-0.0000000;-0.00000…
1.1;2.1;3.4;0.017070352998;-0.0000000;-0.0000000;-0.0000000;-0.0000000;-0.0000000;-0.0000000;-0.0000000;-0.0000000;-0.0000000;-0.0000000;0.0000002;0.0000000;0.0000003;-0.0000000;0.0000001;-0.0000000;0.0000000;0.0000002;-0.0000000;0.0000004;0.0000002;0.0000005;0.0000002;0.0000000;0.0000004;0.0000000;0.0000103;0.0000003;0.0000001;0.0000007;0.0000111;0.0000535;-0.0000000;0.0000584;-0.0000000;-0.0000…
1.1;2.2;3.4;0.016576574002;-0.0000000;-0.0000000;-0.0000000;-0.0000000;-0.0000000;-0.0000000;-0.0000000;-0.0000000;-0.0000000;-0.0000000;0.0000002;0.0000000;0.0000003;-0.0000000;0.0000001;-0.0000000;0.0000000;0.0000002;-0.0000000;0.0000004;0.0000002;0.0000005;0.0000002;0.0000000;0.0000004;0.0000000;0.0000097;0.0000003;0.0000001;0.0000008;0.0000100;0.0000532;-0.0000000;0.0000574;-0.0000000;-0.0000…
1.1;2.3;3.4;0.016039319584;-0.0000000;-0.0000000;-0.0000000;-0.0000000;-0.0000000;-0.0000000;-0.0000000;-0.0000000;-0.0000000;-0.0000000;0.0000002;0.0000000;0.0000003;-0.0000000;0.0000001;-0.0000000;0.0000000;0.0000002;-0.0000000;0.0000004;0.0000001;0.0000005;0.0000002;0.0000000;0.0000004;0.0000000;0.0000091;0.0000003;0.0000001;0.0000008;0.0000090;0.0000524;-0.0000000;0.0000559;-0.0000000;-0.0000…
1.1;2.4;3.4;0.015455729635;-0.0000000;-0.0000000;-0.0000000;-0.0000000;-0.0000000;-0.0000000;-0.0000000;-0.0000000;-0.0000000;-0.0000000;0.0000002;-0.0000000;0.0000004;-0.0000000;0.0000001;-0.0000000;0.0000000;0.0000002;-0.0000000;0.0000004;0.0000001;0.0000006;0.0000003;0.0000000;0.0000005;0.0000000;0.0000085;0.0000003;0.0000001;0.0000009;0.0000080;0.0000512;-0.0000000;0.0000539;-0.0000000;-0.000…
1.1;2.5;3.4;0.014826183629;-0.0000000;-0.0000000;-0.0000000;-0.0000000;-0.0000000;-0.0000000;-0.0000000;-0.0000000;-0.0000000;-0.0000000;0.0000002;-0.0000000;0.0000004;-0.0000000;0.0000001;-0.0000000;0.0000000;0.0000002;-0.0000000;0.0000004;0.0000001;0.0000006;0.0000003;0.0000000;0.0000005;0.0000001;0.0000079;0.0000003;0.0000001;0.0000010;0.0000071;0.0000497;-0.0000000;0.0000516;-0.0000000;-0.000…
1.1;2.6;3.4;0.014153994590;-0.0000000;-0.0000000;-0.0000000;-0.0000000;-0.0000000;-0.0000000;-0.0000000;-0.0000000;-0.0000000;-0.0000000;0.0000002;-0.0000000;0.0000004;-0.0000000;0.0000001;-0.0000000;-0.0000000;0.0000002;-0.0000000;0.0000004;0.0000001;0.0000006;0.0000004;-0.0000000;0.0000005;0.0000001;0.0000073;0.0000003;0.0000001;0.0000010;0.0000063;0.0000478;-0.0000000;0.0000489;-0.0000000;-0.0…
1.1;2.7;3.4;0.013444914984;-0.0000000;-0.0000000;-0.0000000;-0.0000000;-0.0000000;-0.0000000;-0.0000000;-0.0000000;-0.0000000;-0.0000000;0.0000002;-0.0000000;0.0000004;-0.0000000;0.0000001;-0.0000000;-0.0000000;0.0000002;-0.0000000;0.0000004;0.0000001;0.0000006;0.0000004;-0.0000000;0.0000005;0.0000001;0.0000067;0.0000003;0.0000001;0.0000011;0.0000055;0.0000456;0.0000000;0.0000460;-0.0000000;-0.00…
1.1;2.8;3.4;0.012706523492;-0.0000000;-0.0000000;-0.0000000;-0.0000000;-0.0000000;-0.0000000;-0.0000000;-0.0000000;-0.0000000;-0.0000000;0.0000002;-0.0000000;0.0000004;-0.0000000;0.0000001;-0.0000000;-0.0000000;0.0000002;-0.0000000;0.0000004;0.0000001;0.0000006;0.0000004;-0.0000000;0.0000005;0.0000001;0.0000061;0.0000003;0.0000001;0.0000011;0.0000048;0.0000433;0.0000000;0.0000430;-0.0000000;-0.00…
1.1;2.9;3.4;0.011947564249;-0.0000000;-0.0000000;-0.0000000;-0.0000000;-0.0000000;-0.0000000;-0.0000000;-0.0000000;-0.0000000;-0.0000000;0.0000002;-0.0000000;0.0000004;-0.0000000;0.0000001;-0.0000000;-0.0000000;0.0000002;-0.0000000;0.0000004;0.0000001;0.0000006;0.0000004;-0.0000000;0.0000005;0.0000001;0.0000055;0.0000003;0.0000001;0.0000011;0.0000041;0.0000408;0.0000000;0.0000398;-0.0000000;-0.00…
1.1;3.0;3.4;0.011177304094;-0.0000000;-0.0000000;-0.0000000;-0.0000000;-0.0000000;-0.0000000;-0.0000000;-0.0000000;-0.0000000;-0.0000000;0.0000002;-0.0000000;0.0000004;-0.0000000;0.0000001;-0.0000000;-0.0000000;0.0000002;-0.0000000;0.0000003;0.0000000;0.0000006;0.0000005;-0.0000000;0.0000005;0.0000001;0.0000050;0.0000003;0.0000001;0.0000011;0.0000035;0.0000382;0.0000000;0.0000366;-0.0000000;-0.00…
1.1;3.1;3.4;0.010404960632;-0.0000000;-0.0000000;-0.0000000;-0.0000000;-0.0000000;-0.0000000;-0.0000000;-0.0000000;-0.0000000;-0.0000000;0.0000002;-0.0000000;0.0000004;0.0000000;0.0000001;-0.0000000;-0.0000000;0.0000002;-0.0000000;0.0000003;0.0000000;0.0000006;0.0000005;-0.0000000;0.0000005;0.0000001;0.0000045;0.0000002;0.0000001;0.0000011;0.0000030;0.0000356;0.0000000;0.0000335;-0.0000000;-0.000…
1.1;3.2;3.4;0.009639236958;-0.0000000;-0.0000000;-0.0000000;-0.0000000;-0.0000000;-0.0000000;-0.0000000;-0.0000000;-0.0000000;-0.0000000;0.0000002;-0.0000000;0.0000004;0.0000000;0.0000001;0.0000000;-0.0000000;0.0000002;-0.0000000;0.0000003;0.0000000;0.0000006;0.0000005;-0.0000000;0.0000004;0.0000001;0.0000040;0.0000002;0.0000001;0.0000011;0.0000025;0.0000329;0.0000000;0.0000304;-0.0000000;-0.0000…
1.1;3.3;3.4;0.008887980882;-0.0000000;-0.0000000;-0.0000000;-0.0000000;-0.0000000;-0.0000000;-0.0000000;-0.0000000;-0.0000000;-0.0000000;0.0000001;-0.0000000;0.0000004;0.0000000;0.0000001;0.0000000;-0.0000000;0.0000002;-0.0000000;0.0000003;0.0000000;0.0000006;0.0000005;-0.0000000;0.0000004;0.0000001;0.0000036;0.0000002;0.0000001;0.0000011;0.0000021;0.0000303;0.0000000;0.0000275;-0.0000000;-0.0000…
1.1;3.4;3.4;0.008157969879;-0.0000000;-0.0000000;-0.0000000;-0.0000000;-0.0000000;-0.0000000;-0.0000000;-0.0000000;-0.0000000;-0.0000000;0.0000001;-0.0000000;0.0000004;0.0000000;0.0000001;0.0000000;-0.0000000;0.0000002;-0.0000000;0.0000003;0.0000000;0.0000005;0.0000005;-0.0000000;0.0000004;0.0000001;0.0000032;0.0000002;0.0000001;0.0000011;0.0000018;0.0000278;0.0000000;0.0000246;-0.0000000;-0.0000…
1.1;3.5;3.4;0.007454809851;-0.0000000;-0.0000000;-0.0000000;-0.0000000;-0.0000000;-0.0000000;-0.0000000;-0.0000000;-0.0000000;-0.0000000;0.0000001;-0.0000000;0.0000004;0.0000000;0.0000001;0.0000000;-0.0000000;0.0000002;-0.0000000;0.0000002;0.0000000;0.0000005;0.0000005;-0.0000000;0.0000003;0.0000001;0.0000029;0.0000001;0.0000001;0.0000010;0.0000015;0.0000254;0.0000000;0.0000220;-0.0000000;-0.0000…
1.1;3.6;3.4;0.006782927129;-0.0000000;-0.0000000;-0.0000000;-0.0000000;-0.0000000;-0.0000000;-0.0000000;-0.0000000;-0.0000000;-0.0000000;0.0000001;-0.0000000;0.0000004;0.0000000;0.0000001;0.0000000;-0.0000000;0.0000002;-0.0000000;0.0000002;0.0000000;0.0000005;0.0000005;-0.0000000;0.0000003;0.0000001;0.0000025;0.0000001;0.0000001;0.0000010;0.0000012;0.0000231;0.0000000;0.0000195;-0.0000000;-0.0000…
1.1;3.7;3.4;0.006145629029;-0.0000000;-0.0000000;-0.0000000;-0.0000000;-0.0000000;-0.0000000;-0.0000000;-0.0000000;-0.0000000;-0.0000000;0.0000001;-0.0000000;0.0000003;0.0000000;0.0000001;0.0000000;-0.0000000;0.0000002;0.0000000;0.0000002;0.0000000;0.0000004;0.0000004;0.0000000;0.0000003;0.0000001;0.0000022;0.0000001;0.0000001;0.0000009;0.0000010;0.0000209;0.0000000;0.0000173;-0.0000000;-0.000000…
1.1;3.8;3.4;0.005545208319;-0.0000000;-0.0000000;-0.0000000;-0.0000000;-0.0000000;-0.0000000;-0.0000000;-0.0000000;-0.0000000;-0.0000000;0.0000001;-0.0000000;0.0000003;0.0000000;0.0000001;0.0000000;-0.0000000;0.0000002;0.0000000;0.0000002;0.0000000;0.0000004;0.0000004;0.0000000;0.0000002;0.0000001;0.0000020;0.0000001;0.0000001;0.0000008;0.0000008;0.0000188;0.0000000;0.0000152;-0.0000000;-0.000000…
1.1;3.9;3.4;0.004983069872;-0.0000000;-0.0000000;-0.0000000;-0.0000000;-0.0000000;-0.0000000;-0.0000000;-0.0000000;-0.0000000;-0.0000000;0.0000001;-0.0000000;0.0000003;0.0000000;0.0000001;0.0000000;-0.0000000;0.0000002;0.0000000;0.0000001;0.0000000;0.0000003;0.0000004;0.0000000;0.0000002;0.0000001;0.0000017;0.0000001;0.0000001;0.0000008;0.0000007;0.0000169;0.0000000;0.0000133;-0.0000000;-0.000000…
1.1;4.0;3.4;0.004459862573;-0.0000000;-0.0000000;-0.0000000;-0.0000000;-0.0000000;-0.0000000;-0.0000000;-0.0000000;-0.0000000;-0.0000000;0.0000000;-0.0000000;0.0000003;0.0000000;0.0000001;0.0000000;-0.0000000;0.0000002;0.0000000;0.0000001;0.0000000;0.0000003;0.0000004;0.0000000;0.0000002;0.0000001;0.0000015;0.0000000;0.0000001;0.0000007;0.0000006;0.0000151;0.0000000;0.0000116;-0.0000000;-0.000000…
1.1;4.1;3.4;0.003975604882;-0.0000000;-0.0000000;-0.0000000;-0.0000000;-0.0000000;-0.0000000;-0.0000000;-0.0000000;-0.0000000;-0.0000000;0.0000000;-0.0000000;0.0000002;0.0000000;0.0000001;0.0000000;-0.0000000;0.0000002;0.0000000;0.0000001;-0.0000000;0.0000002;0.0000004;0.0000000;0.0000002;0.0000001;0.0000013;0.0000000;0.0000001;0.0000006;0.0000005;0.0000135;0.0000000;0.0000101;-0.0000000;-0.00000…
1.1;4.2;3.4;0.003529797505;-0.0000000;-0.0000000;-0.0000000;-0.0000000;-0.0000000;-0.0000000;-0.0000000;-0.0000000;-0.0000000;-0.0000000;0.0000000;-0.0000000;0.0000002;0.0000000;0.0000001;0.0000000;-0.0000000;0.0000002;0.0000000;0.0000001;-0.0000000;0.0000002;0.0000003;0.0000000;0.0000001;0.0000001;0.0000012;0.0000000;0.0000001;0.0000005;0.0000004;0.0000120;0.0000000;0.0000087;-0.0000000;-0.00000…
1.1;4.3;3.4;0.003121520758;-0.0000000;-0.0000000;-0.0000000;-0.0000000;-0.0000000;-0.0000000;-0.0000000;-0.0000000;-0.0000000;-0.0000000;0.0000000;-0.0000000;0.0000002;0.0000000;0.0000001;0.0000000;-0.0000000;0.0000002;0.0000000;0.0000001;-0.0000000;0.0000002;0.0000003;0.0000000;0.0000001;0.0000001;0.0000010;0.0000000;0.0000001;0.0000005;0.0000003;0.0000106;0.0000000;0.0000075;-0.0000000;-0.00000…
1.1;4.4;3.4;0.002749517056;-0.0000000;-0.0000000;-0.0000000;-0.0000000;-0.0000000;-0.0000000;-0.0000000;-0.0000000;-0.0000000;-0.0000000;0.0000000;-0.0000000;0.0000001;0.0000000;0.0000001;0.0000000;0.0000000;0.0000002;0.0000000;0.0000001;-0.0000000;0.0000001;0.0000003;0.0000000;0.0000001;0.0000001;0.0000009;0.0000000;0.0000001;0.0000004;0.0000002;0.0000093;0.0000000;0.0000064;-0.0000000;-0.000000…
1.1;4.5;3.4;0.002412260663;-0.0000000;-0.0000000;-0.0000000;-0.0000000;-0.0000000;-0.0000000;-0.0000000;-0.0000000;-0.0000000;-0.0000000;0.0000000;-0.0000000;0.0000001;0.0000000;0.0000001;0.0000000;0.0000000;0.0000002;0.0000000;0.0000001;-0.0000000;0.0000001;0.0000002;0.0000000;0.0000001;0.0000001;0.0000008;0.0000000;0.0000000;0.0000004;0.0000002;0.0000082;0.0000000;0.0000055;-0.0000000;-0.000000…
1.1;4.6;3.4;0.002108017402;-0.0000000;-0.0000000;-0.0000000;-0.0000000;-0.0000000;-0.0000000;-0.0000000;-0.0000000;-0.0000000;-0.0000000;0.0000000;-0.0000000;0.0000001;0.0000000;0.0000001;0.0000000;0.0000000;0.0000002;0.0000000;0.0000000;-0.0000000;0.0000001;0.0000002;0.0000000;0.0000001;0.0000001;0.0000007;-0.0000000;0.0000000;0.0000003;0.0000002;0.0000072;0.0000000;0.0000047;-0.0000000;-0.00000…
1.1;4.7;3.4;0.001834896919;-0.0000000;-0.0000000;-0.0000000;-0.0000000;-0.0000000;-0.0000000;-0.0000000;-0.0000000;-0.0000000;-0.0000000;-0.0000000;-0.0000000;0.0000001;0.0000000;0.0000001;0.0000000;0.0000000;0.0000001;0.0000000;0.0000000;-0.0000000;0.0000001;0.0000002;0.0000000;0.0000000;0.0000001;0.0000006;-0.0000000;0.0000000;0.0000003;0.0000001;0.0000063;0.0000000;0.0000040;-0.0000000;-0.0000…
1.1;4.8;3.4;0.001590899456;-0.0000000;-0.0000000;-0.0000000;-0.0000000;-0.0000000;-0.0000000;-0.0000000;-0.0000000;-0.0000000;-0.0000000;-0.0000000;-0.0000000;0.0000001;0.0000000;0.0000001;0.0000000;0.0000000;0.0000001;0.0000000;0.0000000;-0.0000000;0.0000001;0.0000002;0.0000000;0.0000000;0.0000000;0.0000005;-0.0000000;0.0000000;0.0000002;0.0000001;0.0000054;0.0000000;0.0000033;-0.0000000;-0.0000…
1.1;4.9;3.4;0.001373958376;-0.0000000;-0.0000000;-0.0000000;-0.0000000;-0.0000000;-0.0000000;-0.0000000;-0.0000000;-0.0000000;-0.0000000;-0.0000000;-0.0000000;0.0000000;0.0000000;0.0000001;0.0000000;0.0000000;0.0000001;0.0000000;0.0000000;-0.0000000;0.0000000;0.0000002;0.0000000;0.0000000;0.0000000;0.0000004;-0.0000000;0.0000000;0.0000002;0.0000001;0.0000047;0.0000000;0.0000028;-0.0000000;-0.0000…
1.1;5.0;3.4;0.001181978964;-0.0000000;-0.0000000;-0.0000000;-0.0000000;-0.0000000;-0.0000000;-0.0000000;-0.0000000;-0.0000000;-0.0000000;-0.0000000;-0.0000000;0.0000000;0.0000000;0.0000001;0.0000000;0.0000000;0.0000001;0.0000000;0.0000000;-0.0000000;0.0000000;0.0000001;0.0000000;0.0000000;0.0000000;0.0000004;0.0000000;0.0000000;0.0000001;0.0000001;0.0000040;0.0000000;0.0000023;-0.0000000;-0.00000…
1.1;5.1;3.4;0.001012873477;-0.0000000;-0.0000000;-0.0000000;-0.0000000;-0.0000000;-0.0000000;-0.0000000;-0.0000000;-0.0000000;-0.0000000;-0.0000000;-0.0000000;0.0000000;0.0000000;0.0000001;0.0000000;0.0000000;0.0000001;0.0000000;0.0000000;-0.0000000;0.0000000;0.0000001;0.0000000;0.0000000;0.0000000;0.0000003;0.0000000;0.0000000;0.0000001;0.0000000;0.0000035;0.0000000;0.0000020;-0.0000000;-0.00000…
1.1;5.2;3.4;0.000864592151;-0.0000000;-0.0000000;-0.0000000;-0.0000000;-0.0000000;-0.0000000;-0.0000000;-0.0000000;-0.0000000;-0.0000000;-0.0000000;-0.0000000;0.0000000;0.0000000;0.0000000;0.0000000;0.0000000;0.0000001;0.0000000;0.0000000;-0.0000000;0.0000000;0.0000001;0.0000000;0.0000000;0.0000000;0.0000003;0.0000000;0.0000000;0.0000001;0.0000000;0.0000030;0.0000000;0.0000016;-0.0000000;-0.00000…
1.1;5.3;3.4;0.000735149765;-0.0000000;-0.0000000;-0.0000000;-0.0000000;-0.0000000;-0.0000000;-0.0000000;-0.0000000;-0.0000000;-0.0000000;-0.0000000;-0.0000000;0.0000000;0.0000000;0.0000000;0.0000000;0.0000000;0.0000001;0.0000000;0.0000000;-0.0000000;0.0000000;0.0000001;0.0000000;0.0000000;0.0000000;0.0000002;0.0000000;0.0000000;0.0000001;0.0000000;0.0000025;0.0000000;0.0000013;-0.0000000;-0.00000…
1.1;5.4;3.4;0.000622647422;-0.0000000;-0.0000000;-0.0000000;-0.0000000;-0.0000000;-0.0000000;-0.0000000;-0.0000000;-0.0000000;-0.0000000;-0.0000000;-0.0000000;0.0000000;0.0000000;0.0000000;0.0000000;0.0000000;0.0000001;0.0000000;0.0000000;-0.0000000;0.0000000;0.0000001;0.0000000;0.0000000;0.0000000;0.0000002;0.0000000;0.0000000;0.0000001;0.0000000;0.0000021;0.0000000;0.0000011;-0.0000000;-0.00000…
1.1;5.5;3.4;0.000525289446;-0.0000000;-0.0000000;-0.0000000;-0.0000000;-0.0000000;-0.0000000;-0.0000000;-0.0000000;-0.0000000;-0.0000000;-0.0000000;-0.0000000;0.0000000;0.0000000;0.0000000;0.0000000;0.0000000;0.0000001;0.0000000;0.0000000;-0.0000000;0.0000000;0.0000001;0.0000000;0.0000000;0.0000000;0.0000002;0.0000000;0.0000000;0.0000000;0.0000000;0.0000018;0.0000000;0.0000009;-0.0000000;-0.00000…
1.1;5.6;3.4;0.000441395456;-0.0000000;-0.0000000;-0.0000000;-0.0000000;-0.0000000;-0.0000000;-0.0000000;-0.0000000;-0.0000000;-0.0000000;-0.0000000;-0.0000000;0.0000000;0.0000000;0.0000000;0.0000000;0.0000000;0.0000001;0.0000000;0.0000000;-0.0000000;0.0000000;0.0000001;0.0000000;0.0000000;0.0000000;0.0000001;0.0000000;0.0000000;0.0000000;0.0000000;0.0000015;0.0000000;0.0000007;-0.0000000;-0.00000…
1.1;5.7;3.4;0.000369407957;-0.0000000;-0.0000000;-0.0000000;-0.0000000;-0.0000000;-0.0000000;-0.0000000;-0.0000000;-0.0000000;-0.0000000;-0.0000000;-0.0000000;-0.0000000;-0.0000000;0.0000000;0.0000000;0.0000000;0.0000001;0.0000000;0.0000000;-0.0000000;0.0000000;0.0000000;0.0000000;0.0000000;0.0000000;0.0000001;0.0000000;0.0000000;0.0000000;0.0000000;0.0000012;0.0000000;0.0000006;-0.0000000;-0.000…
1.1;5.8;3.4;0.000307895927;-0.0000000;-0.0000000;-0.0000000;-0.0000000;-0.0000000;-0.0000000;-0.0000000;-0.0000000;-0.0000000;-0.0000000;-0.0000000;-0.0000000;-0.0000000;-0.0000000;0.0000000;0.0000000;0.0000000;0.0000001;0.0000000;0.0000000;-0.0000000;0.0000000;0.0000000;0.0000000;-0.0000000;0.0000000;0.0000001;0.0000000;0.0000000;0.0000000;0.0000000;0.0000010;0.0000000;0.0000005;-0.0000000;-0.00…
1.1;5.9;3.4;0.000255554996;-0.0000000;-0.0000000;-0.0000000;-0.0000000;-0.0000000;-0.0000000;-0.0000000;-0.0000000;-0.0000000;-0.0000000;-0.0000000;-0.0000000;-0.0000000;-0.0000000;0.0000000;0.0000000;0.0000000;0.0000001;0.0000000;0.0000000;-0.0000000;0.0000000;0.0000000;0.0000000;-0.0000000;0.0000000;0.0000001;0.0000000;0.0000000;0.0000000;0.0000000;0.0000009;0.0000000;0.0000004;-0.0000000;-0.00…
1.1;6.0;3.4;0.000211204882;-0.0000000;-0.0000000;-0.0000000;-0.0000000;-0.0000000;-0.0000000;-0.0000000;-0.0000000;-0.0000000;-0.0000000;-0.0000000;-0.0000000;-0.0000000;-0.0000000;0.0000000;0.0000000;0.0000000;0.0000000;0.0000000;0.0000000;-0.0000000;-0.0000000;0.0000000;0.0000000;-0.0000000;0.0000000;0.0000001;0.0000000;0.0000000;0.0000000;0.0000000;0.0000007;0.0000000;0.0000003;-0.0000000;-0.0…
1.2;0.0;3.4;0.026982409426;-0.0000000;-0.0000000;-0.0000000;-0.0000000;-0.0000000;-0.0000000;-0.0000000;-0.0000000;-0.0000000;-0.0000000;-0.0000000;0.0000004;-0.0000000;0.0000004;-0.0000000;0.0000000;-0.0000000;0.0000000;-0.0000000;0.0000000;0.0000005;-0.0000000;0.0000001;0.0000003;-0.0000000;-0.0000000;0.0000184;-0.0000000;-0.0000000;0.0000000;0.0000334;-0.0000015;0.0000004;-0.0000023;-0.0000000…
1.2;0.1;3.4;0.026910540445;-0.0000000;-0.0000000;-0.0000000;-0.0000000;-0.0000000;-0.0000000;-0.0000000;-0.0000000;-0.0000000;-0.0000000;-0.0000000;0.0000004;-0.0000000;0.0000004;-0.0000000;0.0000000;-0.0000000;0.0000000;-0.0000000;0.0000000;0.0000005;0.0000000;0.0000001;0.0000003;0.0000000;-0.0000000;0.0000183;-0.0000000;-0.0000000;0.0000000;0.0000333;-0.0000012;0.0000004;-0.0000018;-0.0000000;-…
1.2;0.2;3.4;0.026698370584;-0.0000000;-0.0000000;-0.0000000;-0.0000000;-0.0000000;-0.0000000;-0.0000000;-0.0000000;-0.0000000;-0.0000000;-0.0000000;0.0000004;-0.0000000;0.0000004;-0.0000000;0.0000000;-0.0000000;0.0000000;-0.0000000;0.0000000;0.0000005;0.0000000;0.0000000;0.0000003;0.0000000;-0.0000000;0.0000183;-0.0000000;-0.0000000;0.0000000;0.0000331;-0.0000002;0.0000004;-0.0000003;-0.0000000;-…
1.2;0.3;3.4;0.026355938956;-0.0000000;-0.0000000;-0.0000000;-0.0000000;-0.0000000;-0.0000000;-0.0000000;-0.0000000;-0.0000000;-0.0000000;-0.0000000;0.0000004;0.0000000;0.0000004;-0.0000000;0.0000000;-0.0000000;0.0000000;0.0000000;0.0000000;0.0000005;0.0000000;0.0000000;0.0000003;0.0000000;-0.0000000;0.0000181;-0.0000000;0.0000000;0.0000000;0.0000327;0.0000015;0.0000004;0.0000020;-0.0000000;-0.000…
1.2;0.4;3.4;0.025899097974;-0.0000000;-0.0000000;-0.0000000;-0.0000000;-0.0000000;-0.0000000;-0.0000000;-0.0000000;-0.0000000;-0.0000000;-0.0000000;0.0000004;0.0000000;0.0000004;0.0000000;0.0000000;-0.0000000;0.0000000;0.0000000;0.0000000;0.0000005;0.0000000;0.0000000;0.0000002;0.0000000;-0.0000000;0.0000179;-0.0000000;0.0000000;0.0000000;0.0000322;0.0000037;0.0000004;0.0000051;-0.0000000;-0.0000…
1.2;0.5;3.4;0.025348287178;-0.0000000;-0.0000000;-0.0000000;-0.0000000;-0.0000000;-0.0000000;-0.0000000;-0.0000000;-0.0000000;-0.0000000;-0.0000000;0.0000004;0.0000000;0.0000003;0.0000000;0.0000000;0.0000000;0.0000000;0.0000000;0.0000000;0.0000005;0.0000000;0.0000000;0.0000002;0.0000000;-0.0000000;0.0000177;0.0000000;0.0000000;-0.0000000;0.0000316;0.0000065;0.0000003;0.0000090;-0.0000000;-0.00000…
1.2;0.6;3.4;0.024726989414;-0.0000000;-0.0000000;-0.0000000;-0.0000000;-0.0000000;-0.0000000;-0.0000000;-0.0000000;-0.0000000;-0.0000000;-0.0000000;0.0000004;0.0000000;0.0000003;0.0000000;0.0000000;0.0000000;0.0000000;0.0000000;0.0000000;0.0000005;0.0000000;0.0000000;0.0000002;0.0000000;-0.0000000;0.0000174;0.0000000;0.0000000;-0.0000000;0.0000308;0.0000098;0.0000003;0.0000135;-0.0000000;-0.00000…
1.2;0.7;3.4;0.024060014301;-0.0000000;-0.0000000;-0.0000000;-0.0000000;-0.0000000;-0.0000000;-0.0000000;-0.0000000;-0.0000000;-0.0000000;-0.0000000;0.0000003;0.0000000;0.0000003;0.0000000;0.0000000;0.0000000;0.0000000;0.0000000;0.0000001;0.0000004;0.0000001;0.0000000;0.0000002;0.0000000;-0.0000000;0.0000170;0.0000000;0.0000000;-0.0000000;0.0000299;0.0000134;0.0000003;0.0000185;-0.0000000;-0.00000…
1.2;0.8;3.4;0.023371761479;-0.0000000;-0.0000000;-0.0000000;-0.0000000;-0.0000000;-0.0000000;-0.0000000;-0.0000000;-0.0000000;-0.0000000;-0.0000000;0.0000003;0.0000000;0.0000003;0.0000000;0.0000000;0.0000000;0.0000000;0.0000000;0.0000001;0.0000004;0.0000001;-0.0000000;0.0000002;0.0000001;-0.0000000;0.0000167;0.0000000;0.0000000;0.0000000;0.0000289;0.0000173;0.0000003;0.0000238;-0.0000000;-0.00000…
1.2;0.9;3.4;0.022684607258;-0.0000000;-0.0000000;-0.0000000;-0.0000000;-0.0000000;-0.0000000;-0.0000000;-0.0000000;-0.0000000;-0.0000000;0.0000000;0.0000003;0.0000000;0.0000002;0.0000000;0.0000000;0.0000000;0.0000000;0.0000000;0.0000001;0.0000004;0.0000001;-0.0000000;0.0000001;0.0000001;-0.0000000;0.0000163;0.0000000;0.0000000;0.0000000;0.0000279;0.0000213;0.0000003;0.0000292;-0.0000000;-0.000000…
1.2;1.0;3.4;0.022017536258;-0.0000000;-0.0000000;-0.0000000;-0.0000000;-0.0000000;-0.0000000;-0.0000000;-0.0000000;-0.0000000;-0.0000000;0.0000000;0.0000003;0.0000000;0.0000002;0.0000000;0.0000000;0.0000000;0.0000000;0.0000000;0.0000001;0.0000004;0.0000001;-0.0000000;0.0000001;0.0000001;0.0000000;0.0000159;0.0000001;0.0000000;0.0000000;0.0000268;0.0000255;0.0000002;0.0000347;-0.0000000;-0.0000000…
1.2;1.1;3.4;0.021385108855;-0.0000000;-0.0000000;-0.0000000;-0.0000000;-0.0000000;-0.0000000;-0.0000000;-0.0000000;-0.0000000;-0.0000000;0.0000000;0.0000002;0.0000001;0.0000002;0.0000000;-0.0000000;0.0000000;0.0000000;0.0000000;0.0000001;0.0000004;0.0000001;-0.0000000;0.0000001;0.0000001;0.0000000;0.0000155;0.0000001;0.0000000;0.0000001;0.0000256;0.0000296;0.0000002;0.0000401;-0.0000000;-0.000000…
1.2;1.2;3.4;0.020796820434;-0.0000000;-0.0000000;-0.0000000;-0.0000000;-0.0000000;-0.0000000;-0.0000000;-0.0000000;-0.0000000;-0.0000000;0.0000000;0.0000002;0.0000001;0.0000002;0.0000000;-0.0000000;0.0000000;0.0000001;0.0000000;0.0000002;0.0000004;0.0000002;-0.0000000;0.0000001;0.0000001;0.0000000;0.0000150;0.0000001;0.0000000;0.0000001;0.0000243;0.0000336;0.0000002;0.0000452;-0.0000000;-0.000000…
1.2;1.3;3.4;0.020256873447;-0.0000000;-0.0000000;-0.0000000;-0.0000000;-0.0000000;-0.0000000;-0.0000000;-0.0000000;-0.0000000;-0.0000000;0.0000000;0.0000002;0.0000001;0.0000001;0.0000000;-0.0000000;0.0000000;0.0000001;0.0000000;0.0000002;0.0000003;0.0000002;-0.0000000;0.0000001;0.0000001;0.0000000;0.0000146;0.0000001;0.0000000;0.0000002;0.0000230;0.0000373;0.0000001;0.0000500;-0.0000000;-0.000000…
1.2;1.4;3.4;0.019764350790;-0.0000000;-0.0000000;-0.0000000;-0.0000000;-0.0000000;-0.0000000;-0.0000000;-0.0000000;-0.0000000;-0.0000000;0.0000001;0.0000002;0.0000001;0.0000001;0.0000000;-0.0000000;0.0000000;0.0000001;0.0000000;0.0000002;0.0000003;0.0000002;0.0000000;0.0000001;0.0000002;0.0000000;0.0000141;0.0000001;0.0000000;0.0000002;0.0000217;0.0000408;0.0000001;0.0000542;-0.0000000;-0.0000000…
1.2;1.5;3.4;0.019313750728;-0.0000000;-0.0000000;-0.0000000;-0.0000000;-0.0000000;-0.0000000;-0.0000000;-0.0000000;-0.0000000;-0.0000000;0.0000001;0.0000001;0.0000001;0.0000001;0.0000001;-0.0000000;0.0000000;0.0000001;0.0000000;0.0000002;0.0000003;0.0000002;0.0000000;0.0000000;0.0000002;0.0000000;0.0000136;0.0000002;0.0000000;0.0000003;0.0000204;0.0000439;0.0000001;0.0000579;-0.0000000;-0.0000000…
1.2;1.6;3.4;0.018895820277;-0.0000000;-0.0000000;-0.0000000;-0.0000000;-0.0000000;-0.0000000;-0.0000000;-0.0000000;-0.0000000;-0.0000000;0.0000001;0.0000001;0.0000002;0.0000001;0.0000001;-0.0000000;0.0000000;0.0000001;0.0000000;0.0000003;0.0000003;0.0000003;0.0000000;0.0000000;0.0000002;0.0000000;0.0000131;0.0000002;0.0000000;0.0000003;0.0000191;0.0000466;0.0000001;0.0000609;-0.0000000;-0.0000000…
1.2;1.7;3.4;0.018498606173;-0.0000000;-0.0000000;-0.0000000;-0.0000000;-0.0000000;-0.0000000;-0.0000000;-0.0000000;-0.0000000;-0.0000000;0.0000001;0.0000001;0.0000002;0.0000000;0.0000001;-0.0000000;0.0000000;0.0000001;0.0000000;0.0000003;0.0000003;0.0000003;0.0000001;0.0000000;0.0000003;0.0000000;0.0000125;0.0000002;0.0000001;0.0000004;0.0000177;0.0000489;0.0000000;0.0000633;-0.0000000;-0.0000000…
1.2;1.8;3.4;0.018108630709;-0.0000000;-0.0000000;-0.0000000;-0.0000000;-0.0000000;-0.0000000;-0.0000000;-0.0000000;-0.0000000;-0.0000000;0.0000001;0.0000001;0.0000002;0.0000000;0.0000001;-0.0000000;0.0000000;0.0000001;0.0000000;0.0000003;0.0000002;0.0000003;0.0000001;0.0000000;0.0000003;0.0000000;0.0000120;0.0000002;0.0000001;0.0000005;0.0000164;0.0000506;0.0000000;0.0000649;-0.0000000;-0.0000000…
1.2;1.9;3.4;0.017712094577;-0.0000000;-0.0000000;-0.0000000;-0.0000000;-0.0000000;-0.0000000;-0.0000000;-0.0000000;-0.0000000;-0.0000000;0.0000001;0.0000001;0.0000002;0.0000000;0.0000001;-0.0000000;0.0000000;0.0000001;0.0000000;0.0000004;0.0000002;0.0000004;0.0000001;0.0000000;0.0000003;0.0000000;0.0000114;0.0000003;0.0000001;0.0000005;0.0000151;0.0000518;0.0000000;0.0000659;-0.0000000;-0.0000000…
1.2;2.0;3.4;0.017296010986;-0.0000000;-0.0000000;-0.0000000;-0.0000000;-0.0000000;-0.0000000;-0.0000000;-0.0000000;-0.0000000;-0.0000000;0.0000001;0.0000000;0.0000003;-0.0000000;0.0000001;-0.0000000;0.0000000;0.0000001;-0.0000000;0.0000004;0.0000002;0.0000004;0.0000001;0.0000000;0.0000004;0.0000000;0.0000109;0.0000003;0.0000001;0.0000006;0.0000138;0.0000525;-0.0000000;0.0000661;-0.0000000;-0.0000…
1.2;2.1;3.4;0.016849185238;-0.0000000;-0.0000000;-0.0000000;-0.0000000;-0.0000000;-0.0000000;-0.0000000;-0.0000000;-0.0000000;-0.0000000;0.0000002;0.0000000;0.0000003;-0.0000000;0.0000001;-0.0000000;0.0000000;0.0000001;-0.0000000;0.0000004;0.0000002;0.0000004;0.0000002;0.0000000;0.0000004;0.0000000;0.0000103;0.0000003;0.0000001;0.0000007;0.0000126;0.0000527;-0.0000000;0.0000656;-0.0000000;-0.0000…
1.2;2.2;3.4;0.016362971256;-0.0000000;-0.0000000;-0.0000000;-0.0000000;-0.0000000;-0.0000000;-0.0000000;-0.0000000;-0.0000000;-0.0000000;0.0000002;0.0000000;0.0000003;-0.0000000;0.0000001;-0.0000000;0.0000000;0.0000002;-0.0000000;0.0000004;0.0000002;0.0000005;0.0000002;0.0000000;0.0000004;0.0000000;0.0000097;0.0000003;0.0000001;0.0000007;0.0000114;0.0000524;-0.0000000;0.0000645;-0.0000000;-0.0000…
1.2;2.3;3.4;0.015831760132;-0.0000000;-0.0000000;-0.0000000;-0.0000000;-0.0000000;-0.0000000;-0.0000000;-0.0000000;-0.0000000;-0.0000000;0.0000002;-0.0000000;0.0000004;-0.0000000;0.0000001;-0.0000000;0.0000000;0.0000002;-0.0000000;0.0000004;0.0000001;0.0000005;0.0000002;0.0000000;0.0000004;0.0000000;0.0000090;0.0000003;0.0000001;0.0000008;0.0000102;0.0000516;-0.0000000;0.0000628;-0.0000000;-0.000…
1.2;2.4;3.4;0.015253183205;-0.0000000;-0.0000000;-0.0000000;-0.0000000;-0.0000000;-0.0000000;-0.0000000;-0.0000000;-0.0000000;-0.0000000;0.0000002;-0.0000000;0.0000004;-0.0000000;0.0000001;-0.0000000;-0.0000000;0.0000002;-0.0000000;0.0000004;0.0000001;0.0000005;0.0000003;0.0000000;0.0000005;0.0000001;0.0000084;0.0000003;0.0000001;0.0000009;0.0000091;0.0000504;-0.0000000;0.0000606;-0.0000000;-0.00…
1.2;2.5;3.4;0.014628040375;-0.0000000;-0.0000000;-0.0000000;-0.0000000;-0.0000000;-0.0000000;-0.0000000;-0.0000000;-0.0000000;-0.0000000;0.0000002;-0.0000000;0.0000004;-0.0000000;0.0000001;-0.0000000;-0.0000000;0.0000002;-0.0000000;0.0000004;0.0000001;0.0000006;0.0000003;0.0000000;0.0000005;0.0000001;0.0000078;0.0000003;0.0000001;0.0000009;0.0000081;0.0000488;-0.0000000;0.0000580;-0.0000000;-0.00…
1.2;2.6;3.4;0.013959989917;-0.0000000;-0.0000000;-0.0000000;-0.0000000;-0.0000000;-0.0000000;-0.0000000;-0.0000000;-0.0000000;-0.0000000;0.0000002;-0.0000000;0.0000004;-0.0000000;0.0000001;-0.0000000;-0.0000000;0.0000002;-0.0000000;0.0000004;0.0000001;0.0000006;0.0000003;-0.0000000;0.0000005;0.0000001;0.0000072;0.0000003;0.0000001;0.0000010;0.0000071;0.0000470;-0.0000000;0.0000550;-0.0000000;-0.0…
1.2;2.7;3.4;0.013255055715;-0.0000000;-0.0000000;-0.0000000;-0.0000000;-0.0000000;-0.0000000;-0.0000000;-0.0000000;-0.0000000;-0.0000000;0.0000002;-0.0000000;0.0000004;-0.0000000;0.0000001;-0.0000000;-0.0000000;0.0000002;-0.0000000;0.0000004;0.0000001;0.0000006;0.0000004;-0.0000000;0.0000005;0.0000001;0.0000066;0.0000003;0.0000001;0.0000010;0.0000062;0.0000449;-0.0000000;0.0000518;-0.0000000;-0.0…
1.2;2.8;3.4;0.012521019406;-0.0000000;-0.0000000;-0.0000000;-0.0000000;-0.0000000;-0.0000000;-0.0000000;-0.0000000;-0.0000000;-0.0000000;0.0000002;-0.0000000;0.0000004;-0.0000000;0.0000001;-0.0000000;-0.0000000;0.0000002;-0.0000000;0.0000004;0.0000001;0.0000006;0.0000004;-0.0000000;0.0000005;0.0000001;0.0000060;0.0000003;0.0000001;0.0000011;0.0000054;0.0000425;-0.0000000;0.0000484;-0.0000000;-0.0…
1.2;2.9;3.4;0.011766767516;-0.0000000;-0.0000000;-0.0000000;-0.0000000;-0.0000000;-0.0000000;-0.0000000;-0.0000000;-0.0000000;-0.0000000;0.0000002;-0.0000000;0.0000004;-0.0000000;0.0000001;-0.0000000;-0.0000000;0.0000002;-0.0000000;0.0000004;0.0000001;0.0000006;0.0000004;-0.0000000;0.0000005;0.0000001;0.0000055;0.0000003;0.0000001;0.0000011;0.0000047;0.0000401;-0.0000000;0.0000448;-0.0000000;-0.0…
1.2;3.0;3.4;0.011001657752;-0.0000000;-0.0000000;-0.0000000;-0.0000000;-0.0000000;-0.0000000;-0.0000000;-0.0000000;-0.0000000;-0.0000000;0.0000002;-0.0000000;0.0000004;-0.0000000;0.0000001;-0.0000000;-0.0000000;0.0000002;-0.0000000;0.0000004;0.0000001;0.0000006;0.0000004;-0.0000000;0.0000005;0.0000001;0.0000050;0.0000003;0.0000001;0.0000011;0.0000040;0.0000375;-0.0000000;0.0000413;-0.0000000;-0.0…
1.2;3.1;3.4;0.010234956095;-0.0000000;-0.0000000;-0.0000000;-0.0000000;-0.0000000;-0.0000000;-0.0000000;-0.0000000;-0.0000000;-0.0000000;0.0000001;-0.0000000;0.0000004;0.0000000;0.0000001;-0.0000000;-0.0000000;0.0000002;-0.0000000;0.0000003;0.0000000;0.0000006;0.0000004;-0.0000000;0.0000005;0.0000001;0.0000045;0.0000002;0.0000001;0.0000011;0.0000034;0.0000349;-0.0000000;0.0000378;-0.0000000;-0.00…
1.2;3.2;3.4;0.009475379776;-0.0000000;-0.0000000;-0.0000000;-0.0000000;-0.0000000;-0.0000000;-0.0000000;-0.0000000;-0.0000000;-0.0000000;0.0000001;-0.0000000;0.0000004;0.0000000;0.0000001;0.0000000;-0.0000000;0.0000002;-0.0000000;0.0000003;0.0000000;0.0000006;0.0000004;-0.0000000;0.0000005;0.0000001;0.0000040;0.0000002;0.0000001;0.0000011;0.0000029;0.0000323;-0.0000000;0.0000343;-0.0000000;-0.000…
1.2;3.3;3.4;0.008730763521;-0.0000000;-0.0000000;-0.0000000;-0.0000000;-0.0000000;-0.0000000;-0.0000000;-0.0000000;-0.0000000;-0.0000000;0.0000001;-0.0000000;0.0000004;0.0000000;0.0000001;0.0000000;-0.0000000;0.0000002;-0.0000000;0.0000003;0.0000000;0.0000005;0.0000004;-0.0000000;0.0000004;0.0000001;0.0000036;0.0000002;0.0000001;0.0000011;0.0000024;0.0000298;-0.0000000;0.0000310;-0.0000000;-0.000…
1.2;3.4;3.4;0.008007850199;-0.0000000;-0.0000000;-0.0000000;-0.0000000;-0.0000000;-0.0000000;-0.0000000;-0.0000000;-0.0000000;-0.0000000;0.0000001;-0.0000000;0.0000004;0.0000000;0.0000001;0.0000000;-0.0000000;0.0000002;-0.0000000;0.0000003;0.0000000;0.0000005;0.0000004;-0.0000000;0.0000004;0.0000001;0.0000032;0.0000002;0.0000001;0.0000010;0.0000020;0.0000273;-0.0000000;0.0000278;-0.0000000;-0.000…
1.2;3.5;3.4;0.007312194103;-0.0000000;-0.0000000;-0.0000000;-0.0000000;-0.0000000;-0.0000000;-0.0000000;-0.0000000;-0.0000000;-0.0000000;0.0000001;-0.0000000;0.0000004;0.0000000;0.0000001;0.0000000;-0.0000000;0.0000002;-0.0000000;0.0000002;0.0000000;0.0000005;0.0000004;-0.0000000;0.0000004;0.0000001;0.0000028;0.0000001;0.0000001;0.0000010;0.0000017;0.0000249;-0.0000000;0.0000249;-0.0000000;-0.000…
1.2;3.6;3.4;0.006648156564;-0.0000000;-0.0000000;-0.0000000;-0.0000000;-0.0000000;-0.0000000;-0.0000000;-0.0000000;-0.0000000;-0.0000000;0.0000001;-0.0000000;0.0000003;0.0000000;0.0000001;0.0000000;-0.0000000;0.0000002;-0.0000000;0.0000002;0.0000000;0.0000004;0.0000004;-0.0000000;0.0000003;0.0000001;0.0000025;0.0000001;0.0000001;0.0000009;0.0000014;0.0000226;-0.0000000;0.0000221;-0.0000000;-0.000…
1.2;3.7;3.4;0.006018969580;-0.0000000;-0.0000000;-0.0000000;-0.0000000;-0.0000000;-0.0000000;-0.0000000;-0.0000000;-0.0000000;-0.0000000;0.0000001;-0.0000000;0.0000003;0.0000000;0.0000001;0.0000000;-0.0000000;0.0000002;0.0000000;0.0000002;0.0000000;0.0000004;0.0000004;0.0000000;0.0000003;0.0000001;0.0000022;0.0000001;0.0000001;0.0000009;0.0000012;0.0000205;0.0000000;0.0000195;-0.0000000;-0.000000…
1.2;3.8;3.4;0.005426843103;-0.0000000;-0.0000000;-0.0000000;-0.0000000;-0.0000000;-0.0000000;-0.0000000;-0.0000000;-0.0000000;-0.0000000;0.0000001;-0.0000000;0.0000003;0.0000000;0.0000001;0.0000000;-0.0000000;0.0000002;0.0000000;0.0000002;0.0000000;0.0000004;0.0000004;0.0000000;0.0000003;0.0000001;0.0000020;0.0000001;0.0000001;0.0000008;0.0000009;0.0000185;0.0000000;0.0000172;-0.0000000;-0.000000…
1.2;3.9;3.4;0.004873094479;-0.0000000;-0.0000000;-0.0000000;-0.0000000;-0.0000000;-0.0000000;-0.0000000;-0.0000000;-0.0000000;-0.0000000;0.0000000;-0.0000000;0.0000003;0.0000000;0.0000001;0.0000000;-0.0000000;0.0000002;0.0000000;0.0000002;0.0000000;0.0000003;0.0000004;0.0000000;0.0000002;0.0000001;0.0000017;0.0000001;0.0000001;0.0000007;0.0000008;0.0000166;0.0000000;0.0000151;-0.0000000;-0.000000…
1.2;4.0;3.4;0.004358283211;-0.0000000;-0.0000000;-0.0000000;-0.0000000;-0.0000000;-0.0000000;-0.0000000;-0.0000000;-0.0000000;-0.0000000;0.0000000;-0.0000000;0.0000002;0.0000000;0.0000001;0.0000000;-0.0000000;0.0000002;0.0000000;0.0000001;0.0000000;0.0000003;0.0000003;0.0000000;0.0000002;0.0000001;0.0000015;0.0000000;0.0000001;0.0000007;0.0000006;0.0000148;0.0000000;0.0000131;-0.0000000;-0.000000…
1.2;4.1;3.4;0.003882339423;-0.0000000;-0.0000000;-0.0000000;-0.0000000;-0.0000000;-0.0000000;-0.0000000;-0.0000000;-0.0000000;-0.0000000;0.0000000;-0.0000000;0.0000002;0.0000000;0.0000001;0.0000000;-0.0000000;0.0000002;0.0000000;0.0000001;0.0000000;0.0000002;0.0000003;0.0000000;0.0000002;0.0000001;0.0000013;0.0000000;0.0000001;0.0000006;0.0000005;0.0000132;0.0000000;0.0000114;-0.0000000;-0.000000…
1.2;4.2;3.4;0.003444679401;-0.0000000;-0.0000000;-0.0000000;-0.0000000;-0.0000000;-0.0000000;-0.0000000;-0.0000000;-0.0000000;-0.0000000;0.0000000;-0.0000000;0.0000002;0.0000000;0.0000001;0.0000000;-0.0000000;0.0000002;0.0000000;0.0000001;0.0000000;0.0000002;0.0000003;0.0000000;0.0000001;0.0000001;0.0000012;0.0000000;0.0000001;0.0000005;0.0000004;0.0000117;0.0000000;0.0000099;-0.0000000;-0.000000…
1.2;4.3;3.4;0.003044305598;-0.0000000;-0.0000000;-0.0000000;-0.0000000;-0.0000000;-0.0000000;-0.0000000;-0.0000000;-0.0000000;-0.0000000;0.0000000;-0.0000000;0.0000002;0.0000000;0.0000001;0.0000000;-0.0000000;0.0000002;0.0000000;0.0000001;0.0000000;0.0000002;0.0000003;0.0000000;0.0000001;0.0000001;0.0000010;0.0000000;0.0000001;0.0000005;0.0000003;0.0000104;0.0000000;0.0000085;-0.0000000;-0.000000…
1.2;4.4;3.4;0.002679891419;-0.0000000;-0.0000000;-0.0000000;-0.0000000;-0.0000000;-0.0000000;-0.0000000;-0.0000000;-0.0000000;-0.0000000;0.0000000;-0.0000000;0.0000001;0.0000000;0.0000001;0.0000000;-0.0000000;0.0000002;0.0000000;0.0000001;-0.0000000;0.0000001;0.0000002;0.0000000;0.0000001;0.0000001;0.0000009;0.0000000;0.0000001;0.0000004;0.0000003;0.0000091;0.0000000;0.0000073;-0.0000000;-0.00000…
1.2;4.5;3.4;0.002349852734;-0.0000000;-0.0000000;-0.0000000;-0.0000000;-0.0000000;-0.0000000;-0.0000000;-0.0000000;-0.0000000;-0.0000000;0.0000000;-0.0000000;0.0000001;0.0000000;0.0000001;0.0000000;0.0000000;0.0000002;0.0000000;0.0000001;-0.0000000;0.0000001;0.0000002;0.0000000;0.0000001;0.0000001;0.0000008;0.0000000;0.0000000;0.0000003;0.0000002;0.0000080;0.0000000;0.0000062;-0.0000000;-0.000000…
1.2;4.6;3.4;0.002052408765;-0.0000000;-0.0000000;-0.0000000;-0.0000000;-0.0000000;-0.0000000;-0.0000000;-0.0000000;-0.0000000;-0.0000000;-0.0000000;-0.0000000;0.0000001;0.0000000;0.0000001;0.0000000;0.0000000;0.0000001;0.0000000;0.0000001;-0.0000000;0.0000001;0.0000002;0.0000000;0.0000001;0.0000001;0.0000007;-0.0000000;0.0000000;0.0000003;0.0000002;0.0000070;0.0000000;0.0000053;-0.0000000;-0.0000…
1.2;4.7;3.4;0.001785634860;-0.0000000;-0.0000000;-0.0000000;-0.0000000;-0.0000000;-0.0000000;-0.0000000;-0.0000000;-0.0000000;-0.0000000;-0.0000000;-0.0000000;0.0000001;0.0000000;0.0000001;0.0000000;0.0000000;0.0000001;0.0000000;0.0000000;-0.0000000;0.0000001;0.0000002;0.0000000;0.0000000;0.0000000;0.0000006;-0.0000000;0.0000000;0.0000002;0.0000001;0.0000061;0.0000000;0.0000045;-0.0000000;-0.0000…
1.2;4.8;3.4;0.001547509173;-0.0000000;-0.0000000;-0.0000000;-0.0000000;-0.0000000;-0.0000000;-0.0000000;-0.0000000;-0.0000000;-0.0000000;-0.0000000;-0.0000000;0.0000001;0.0000000;0.0000001;0.0000000;0.0000000;0.0000001;0.0000000;0.0000000;-0.0000000;0.0000001;0.0000002;0.0000000;0.0000000;0.0000000;0.0000005;-0.0000000;0.0000000;0.0000002;0.0000001;0.0000053;0.0000000;0.0000038;-0.0000000;-0.0000…
1.2;4.9;3.4;0.001335954548;-0.0000000;-0.0000000;-0.0000000;-0.0000000;-0.0000000;-0.0000000;-0.0000000;-0.0000000;-0.0000000;-0.0000000;-0.0000000;-0.0000000;0.0000000;0.0000000;0.0000001;0.0000000;0.0000000;0.0000001;0.0000000;0.0000000;-0.0000000;0.0000000;0.0000001;0.0000000;0.0000000;0.0000000;0.0000004;-0.0000000;0.0000000;0.0000002;0.0000001;0.0000046;0.0000000;0.0000032;-0.0000000;-0.0000…
1.2;5.0;3.4;0.001148876228;-0.0000000;-0.0000000;-0.0000000;-0.0000000;-0.0000000;-0.0000000;-0.0000000;-0.0000000;-0.0000000;-0.0000000;-0.0000000;-0.0000000;0.0000000;0.0000000;0.0000001;0.0000000;0.0000000;0.0000001;0.0000000;0.0000000;-0.0000000;0.0000000;0.0000001;0.0000000;0.0000000;0.0000000;0.0000004;0.0000000;0.0000000;0.0000001;0.0000001;0.0000040;0.0000000;0.0000027;-0.0000000;-0.00000…
1.2;5.1;3.4;0.000984195523;-0.0000000;-0.0000000;-0.0000000;-0.0000000;-0.0000000;-0.0000000;-0.0000000;-0.0000000;-0.0000000;-0.0000000;-0.0000000;-0.0000000;0.0000000;0.0000000;0.0000001;0.0000000;0.0000000;0.0000001;0.0000000;0.0000000;-0.0000000;0.0000000;0.0000001;0.0000000;0.0000000;0.0000000;0.0000003;0.0000000;0.0000000;0.0000001;0.0000001;0.0000034;0.0000000;0.0000022;-0.0000000;-0.00000…
1.2;5.2;3.4;0.000839879259;-0.0000000;-0.0000000;-0.0000000;-0.0000000;-0.0000000;-0.0000000;-0.0000000;-0.0000000;-0.0000000;-0.0000000;-0.0000000;-0.0000000;0.0000000;0.0000000;0.0000001;0.0000000;0.0000000;0.0000001;0.0000000;0.0000000;-0.0000000;0.0000000;0.0000001;0.0000000;0.0000000;0.0000000;0.0000003;0.0000000;0.0000000;0.0000001;0.0000000;0.0000029;0.0000000;0.0000018;-0.0000000;-0.00000…
1.2;5.3;3.4;0.000713964717;-0.0000000;-0.0000000;-0.0000000;-0.0000000;-0.0000000;-0.0000000;-0.0000000;-0.0000000;-0.0000000;-0.0000000;-0.0000000;-0.0000000;0.0000000;0.0000000;0.0000000;0.0000000;0.0000000;0.0000001;0.0000000;0.0000000;-0.0000000;0.0000000;0.0000001;0.0000000;0.0000000;0.0000000;0.0000002;0.0000000;0.0000000;0.0000001;0.0000000;0.0000025;0.0000000;0.0000015;-0.0000000;-0.00000…
1.2;5.4;3.4;0.000604579850;-0.0000000;-0.0000000;-0.0000000;-0.0000000;-0.0000000;-0.0000000;-0.0000000;-0.0000000;-0.0000000;-0.0000000;-0.0000000;-0.0000000;0.0000000;0.0000000;0.0000000;0.0000000;0.0000000;0.0000001;0.0000000;0.0000000;-0.0000000;0.0000000;0.0000001;0.0000000;0.0000000;0.0000000;0.0000002;0.0000000;0.0000000;0.0000001;0.0000000;0.0000021;0.0000000;0.0000012;-0.0000000;-0.00000…
1.2;5.5;3.4;0.000509958729;-0.0000000;-0.0000000;-0.0000000;-0.0000000;-0.0000000;-0.0000000;-0.0000000;-0.0000000;-0.0000000;-0.0000000;-0.0000000;-0.0000000;0.0000000;0.0000000;0.0000000;0.0000000;0.0000000;0.0000001;0.0000000;0.0000000;-0.0000000;0.0000000;0.0000001;0.0000000;0.0000000;0.0000000;0.0000002;0.0000000;0.0000000;0.0000000;0.0000000;0.0000017;0.0000000;0.0000010;-0.0000000;-0.00000…
1.2;5.6;3.4;0.000428452346;-0.0000000;-0.0000000;-0.0000000;-0.0000000;-0.0000000;-0.0000000;-0.0000000;-0.0000000;-0.0000000;-0.0000000;-0.0000000;-0.0000000;0.0000000;0.0000000;0.0000000;0.0000000;0.0000000;0.0000001;0.0000000;0.0000000;-0.0000000;0.0000000;0.0000000;0.0000000;0.0000000;0.0000000;0.0000001;0.0000000;0.0000000;0.0000000;0.0000000;0.0000015;0.0000000;0.0000008;-0.0000000;-0.00000…
1.2;5.7;3.4;0.000358535127;-0.0000000;-0.0000000;-0.0000000;-0.0000000;-0.0000000;-0.0000000;-0.0000000;-0.0000000;-0.0000000;-0.0000000;-0.0000000;-0.0000000;-0.0000000;0.0000000;0.0000000;0.0000000;0.0000000;0.0000001;0.0000000;0.0000000;-0.0000000;0.0000000;0.0000000;0.0000000;0.0000000;0.0000000;0.0000001;0.0000000;0.0000000;0.0000000;0.0000000;0.0000012;0.0000000;0.0000007;-0.0000000;-0.0000…
1.2;5.8;3.4;0.000298807645;-0.0000000;-0.0000000;-0.0000000;-0.0000000;-0.0000000;-0.0000000;-0.0000000;-0.0000000;-0.0000000;-0.0000000;-0.0000000;-0.0000000;-0.0000000;0.0000000;0.0000000;0.0000000;0.0000000;0.0000001;0.0000000;0.0000000;-0.0000000;0.0000000;0.0000000;0.0000000;-0.0000000;0.0000000;0.0000001;0.0000000;0.0000000;0.0000000;0.0000000;0.0000010;0.0000000;0.0000005;-0.0000000;-0.000…
1.2;5.9;3.4;0.000247996125;-0.0000000;-0.0000000;-0.0000000;-0.0000000;-0.0000000;-0.0000000;-0.0000000;-0.0000000;-0.0000000;-0.0000000;-0.0000000;-0.0000000;-0.0000000;0.0000000;0.0000000;0.0000000;0.0000000;0.0000001;0.0000000;0.0000000;-0.0000000;0.0000000;0.0000000;0.0000000;-0.0000000;0.0000000;0.0000001;0.0000000;0.0000000;0.0000000;0.0000000;0.0000008;0.0000000;0.0000004;-0.0000000;-0.000…
1.2;6.0;3.4;0.000204949383;-0.0000000;-0.0000000;-0.0000000;-0.0000000;-0.0000000;-0.0000000;-0.0000000;-0.0000000;-0.0000000;-0.0000000;-0.0000000;-0.0000000;-0.0000000;0.0000000;0.0000000;0.0000000;0.0000000;0.0000000;0.0000000;0.0000000;-0.0000000;0.0000000;0.0000000;0.0000000;-0.0000000;0.0000000;0.0000001;0.0000000;0.0000000;0.0000000;0.0000000;0.0000007;0.0000000;0.0000003;-0.0000000;-0.000…
1.3;0.0;3.4;0.026154814525;-0.0000000;-0.0000000;-0.0000000;-0.0000000;-0.0000000;-0.0000000;-0.0000000;-0.0000000;-0.0000000;-0.0000000;-0.0000000;0.0000004;-0.0000000;0.0000004;-0.0000000;0.0000000;-0.0000000;0.0000000;-0.0000000;0.0000000;0.0000005;-0.0000000;0.0000001;0.0000003;-0.0000000;-0.0000000;0.0000182;-0.0000000;-0.0000000;0.0000000;0.0000380;-0.0000015;0.0000025;-0.0000025;-0.0000000…
1.3;0.1;3.4;0.026087459365;-0.0000000;-0.0000000;-0.0000000;-0.0000000;-0.0000000;-0.0000000;-0.0000000;-0.0000000;-0.0000000;-0.0000000;-0.0000000;0.0000004;-0.0000000;0.0000004;-0.0000000;0.0000000;-0.0000000;0.0000000;-0.0000000;0.0000000;0.0000005;0.0000000;0.0000001;0.0000003;0.0000000;-0.0000000;0.0000182;-0.0000000;-0.0000000;0.0000000;0.0000379;-0.0000012;0.0000025;-0.0000019;-0.0000000;-…
1.3;0.2;3.4;0.025888618549;-0.0000000;-0.0000000;-0.0000000;-0.0000000;-0.0000000;-0.0000000;-0.0000000;-0.0000000;-0.0000000;-0.0000000;-0.0000000;0.0000004;-0.0000000;0.0000004;-0.0000000;0.0000000;-0.0000000;0.0000000;-0.0000000;0.0000000;0.0000005;0.0000000;0.0000000;0.0000003;0.0000000;-0.0000000;0.0000181;-0.0000000;-0.0000000;0.0000000;0.0000377;-0.0000002;0.0000024;-0.0000004;-0.0000000;-…
1.3;0.3;3.4;0.025567710708;-0.0000000;-0.0000000;-0.0000000;-0.0000000;-0.0000000;-0.0000000;-0.0000000;-0.0000000;-0.0000000;-0.0000000;-0.0000000;0.0000004;0.0000000;0.0000004;-0.0000000;0.0000000;-0.0000000;0.0000000;0.0000000;0.0000000;0.0000004;0.0000000;0.0000000;0.0000003;0.0000000;-0.0000000;0.0000179;-0.0000000;0.0000000;0.0000000;0.0000372;0.0000014;0.0000024;0.0000022;-0.0000000;-0.000…
1.3;0.4;3.4;0.025139608073;-0.0000000;-0.0000000;-0.0000000;-0.0000000;-0.0000000;-0.0000000;-0.0000000;-0.0000000;-0.0000000;-0.0000000;-0.0000000;0.0000004;0.0000000;0.0000003;0.0000000;0.0000000;-0.0000000;0.0000000;0.0000000;0.0000000;0.0000004;0.0000000;0.0000000;0.0000003;0.0000000;-0.0000000;0.0000177;-0.0000000;0.0000000;0.0000000;0.0000366;0.0000037;0.0000023;0.0000057;-0.0000000;-0.0000…
1.3;0.5;3.4;0.024623484706;-0.0000000;-0.0000000;-0.0000000;-0.0000000;-0.0000000;-0.0000000;-0.0000000;-0.0000000;-0.0000000;-0.0000000;-0.0000000;0.0000004;0.0000000;0.0000003;0.0000000;0.0000000;0.0000000;0.0000000;0.0000000;0.0000000;0.0000004;0.0000000;0.0000000;0.0000003;0.0000000;-0.0000000;0.0000175;0.0000000;0.0000000;-0.0000000;0.0000359;0.0000064;0.0000022;0.0000099;-0.0000000;-0.00000…
1.3;0.6;3.4;0.024041364932;-0.0000000;-0.0000000;-0.0000000;-0.0000000;-0.0000000;-0.0000000;-0.0000000;-0.0000000;-0.0000000;-0.0000000;-0.0000000;0.0000003;0.0000000;0.0000003;0.0000000;0.0000000;0.0000000;0.0000000;0.0000000;0.0000000;0.0000004;0.0000000;0.0000000;0.0000002;0.0000000;-0.0000000;0.0000172;0.0000000;0.0000000;-0.0000000;0.0000350;0.0000096;0.0000022;0.0000149;-0.0000000;-0.00000…
1.3;0.7;3.4;0.023416507266;-0.0000000;-0.0000000;-0.0000000;-0.0000000;-0.0000000;-0.0000000;-0.0000000;-0.0000000;-0.0000000;-0.0000000;-0.0000000;0.0000003;0.0000000;0.0000003;0.0000000;0.0000000;0.0000000;0.0000000;0.0000000;0.0000001;0.0000004;0.0000001;0.0000000;0.0000002;0.0000000;-0.0000000;0.0000169;0.0000000;0.0000000;-0.0000000;0.0000340;0.0000131;0.0000021;0.0000203;-0.0000000;-0.00000…
1.3;0.8;3.4;0.022771766737;-0.0000000;-0.0000000;-0.0000000;-0.0000000;-0.0000000;-0.0000000;-0.0000000;-0.0000000;-0.0000000;-0.0000000;-0.0000000;0.0000003;0.0000000;0.0000002;0.0000000;0.0000000;0.0000000;0.0000000;0.0000000;0.0000001;0.0000004;0.0000001;-0.0000000;0.0000002;0.0000001;0.0000000;0.0000165;0.0000000;0.0000000;0.0000000;0.0000328;0.0000169;0.0000019;0.0000262;-0.0000000;-0.000000…
1.3;0.9;3.4;0.022128070815;-0.0000000;-0.0000000;-0.0000000;-0.0000000;-0.0000000;-0.0000000;-0.0000000;-0.0000000;-0.0000000;-0.0000000;0.0000000;0.0000003;0.0000000;0.0000002;0.0000000;0.0000000;0.0000000;0.0000000;0.0000000;0.0000001;0.0000004;0.0000001;-0.0000000;0.0000002;0.0000001;0.0000000;0.0000161;0.0000000;0.0000000;0.0000000;0.0000316;0.0000209;0.0000018;0.0000322;-0.0000000;-0.0000000…
1.3;1.0;3.4;0.021503124235;-0.0000000;-0.0000000;-0.0000000;-0.0000000;-0.0000000;-0.0000000;-0.0000000;-0.0000000;-0.0000000;-0.0000000;0.0000000;0.0000002;0.0000001;0.0000002;0.0000000;0.0000000;0.0000000;0.0000000;0.0000000;0.0000001;0.0000004;0.0000001;-0.0000000;0.0000001;0.0000001;0.0000000;0.0000157;0.0000001;0.0000000;0.0000000;0.0000303;0.0000250;0.0000017;0.0000382;-0.0000000;-0.0000000…
1.3;1.1;3.4;0.020910429715;-0.0000000;-0.0000000;-0.0000000;-0.0000000;-0.0000000;-0.0000000;-0.0000000;-0.0000000;-0.0000000;-0.0000000;0.0000000;0.0000002;0.0000001;0.0000002;0.0000000;0.0000000;0.0000000;0.0000000;0.0000000;0.0000001;0.0000004;0.0000001;-0.0000000;0.0000001;0.0000001;0.0000000;0.0000153;0.0000001;0.0000000;0.0000001;0.0000289;0.0000290;0.0000016;0.0000441;-0.0000000;-0.0000000…
1.3;1.2;3.4;0.020358679212;-0.0000000;-0.0000000;-0.0000000;-0.0000000;-0.0000000;-0.0000000;-0.0000000;-0.0000000;-0.0000000;-0.0000000;0.0000000;0.0000002;0.0000001;0.0000001;0.0000000;0.0000000;0.0000000;0.0000000;0.0000000;0.0000002;0.0000003;0.0000001;-0.0000000;0.0000001;0.0000001;0.0000000;0.0000149;0.0000001;0.0000000;0.0000001;0.0000275;0.0000329;0.0000014;0.0000497;-0.0000000;-0.0000000…
1.3;1.3;3.4;0.019851537477;-0.0000000;-0.0000000;-0.0000000;-0.0000000;-0.0000000;-0.0000000;-0.0000000;-0.0000000;-0.0000000;-0.0000000;0.0000000;0.0000002;0.0000001;0.0000001;0.0000000;0.0000000;0.0000000;0.0000001;0.0000000;0.0000002;0.0000003;0.0000002;-0.0000000;0.0000001;0.0000001;0.0000000;0.0000144;0.0000001;0.0000000;0.0000002;0.0000260;0.0000366;0.0000013;0.0000550;-0.0000000;-0.0000000…
1.3;1.4;3.4;0.019387808693;-0.0000000;-0.0000000;-0.0000000;-0.0000000;-0.0000000;-0.0000000;-0.0000000;-0.0000000;-0.0000000;-0.0000000;0.0000000;0.0000001;0.0000001;0.0000001;0.0000001;-0.0000000;0.0000000;0.0000001;0.0000000;0.0000002;0.0000003;0.0000002;0.0000000;0.0000001;0.0000002;0.0000000;0.0000140;0.0000001;0.0000000;0.0000002;0.0000245;0.0000400;0.0000012;0.0000597;-0.0000000;-0.0000000…
1.3;1.5;3.4;0.018961949687;-0.0000000;-0.0000000;-0.0000000;-0.0000000;-0.0000000;-0.0000000;-0.0000000;-0.0000000;-0.0000000;-0.0000000;0.0000001;0.0000001;0.0000002;0.0000001;0.0000001;-0.0000000;0.0000000;0.0000001;0.0000000;0.0000003;0.0000003;0.0000002;0.0000000;0.0000001;0.0000002;0.0000000;0.0000135;0.0000002;0.0000000;0.0000003;0.0000230;0.0000431;0.0000010;0.0000637;-0.0000000;-0.0000000…
1.3;1.6;3.4;0.018564870350;-0.0000000;-0.0000000;-0.0000000;-0.0000000;-0.0000000;-0.0000000;-0.0000000;-0.0000000;-0.0000000;-0.0000000;0.0000001;0.0000001;0.0000002;0.0000000;0.0000001;-0.0000000;0.0000000;0.0000001;0.0000000;0.0000003;0.0000003;0.0000002;0.0000000;0.0000000;0.0000002;0.0000000;0.0000130;0.0000002;0.0000001;0.0000003;0.0000215;0.0000457;0.0000009;0.0000671;-0.0000000;-0.0000000…
1.3;1.7;3.4;0.018184944159;-0.0000000;-0.0000000;-0.0000000;-0.0000000;-0.0000000;-0.0000000;-0.0000000;-0.0000000;-0.0000000;-0.0000000;0.0000001;0.0000001;0.0000002;0.0000000;0.0000001;-0.0000000;0.0000000;0.0000001;0.0000000;0.0000003;0.0000003;0.0000003;0.0000001;0.0000000;0.0000003;0.0000000;0.0000124;0.0000002;0.0000001;0.0000004;0.0000199;0.0000479;0.0000008;0.0000697;-0.0000000;-0.0000000…
1.3;1.8;3.4;0.017809139729;-0.0000000;-0.0000000;-0.0000000;-0.0000000;-0.0000000;-0.0000000;-0.0000000;-0.0000000;-0.0000000;-0.0000000;0.0000001;0.0000001;0.0000002;0.0000000;0.0000001;-0.0000000;0.0000000;0.0000001;-0.0000000;0.0000003;0.0000002;0.0000003;0.0000001;0.0000000;0.0000003;0.0000000;0.0000119;0.0000002;0.0000001;0.0000004;0.0000184;0.0000496;0.0000007;0.0000715;-0.0000000;-0.000000…
1.3;1.9;3.4;0.017424178817;-0.0000000;-0.0000000;-0.0000000;-0.0000000;-0.0000000;-0.0000000;-0.0000000;-0.0000000;-0.0000000;-0.0000000;0.0000001;0.0000000;0.0000003;0.0000000;0.0000001;-0.0000000;0.0000000;0.0000001;-0.0000000;0.0000004;0.0000002;0.0000003;0.0000001;0.0000000;0.0000003;0.0000000;0.0000113;0.0000003;0.0000001;0.0000005;0.0000169;0.0000508;0.0000006;0.0000725;-0.0000000;-0.000000…
1.3;2.0;3.4;0.017017627966;-0.0000000;-0.0000000;-0.0000000;-0.0000000;-0.0000000;-0.0000000;-0.0000000;-0.0000000;-0.0000000;-0.0000000;0.0000001;0.0000000;0.0000003;-0.0000000;0.0000001;-0.0000000;0.0000000;0.0000001;-0.0000000;0.0000004;0.0000002;0.0000004;0.0000001;0.0000000;0.0000004;0.0000000;0.0000107;0.0000003;0.0000001;0.0000006;0.0000155;0.0000514;0.0000005;0.0000728;-0.0000000;-0.00000…
1.3;2.1;3.4;0.016578840349;-0.0000000;-0.0000000;-0.0000000;-0.0000000;-0.0000000;-0.0000000;-0.0000000;-0.0000000;-0.0000000;-0.0000000;0.0000001;0.0000000;0.0000003;-0.0000000;0.0000001;-0.0000000;-0.0000000;0.0000001;-0.0000000;0.0000004;0.0000002;0.0000004;0.0000002;0.0000000;0.0000004;0.0000000;0.0000102;0.0000003;0.0000001;0.0000006;0.0000141;0.0000516;0.0000004;0.0000723;-0.0000000;-0.0000…
1.3;2.2;3.4;0.016099681192;-0.0000000;-0.0000000;-0.0000000;-0.0000000;-0.0000000;-0.0000000;-0.0000000;-0.0000000;-0.0000000;-0.0000000;0.0000001;-0.0000000;0.0000003;-0.0000000;0.0000001;-0.0000000;-0.0000000;0.0000001;-0.0000000;0.0000004;0.0000002;0.0000004;0.0000002;0.0000000;0.0000004;0.0000000;0.0000095;0.0000003;0.0000001;0.0000007;0.0000127;0.0000513;0.0000003;0.0000711;-0.0000000;-0.000…
1.3;2.3;3.4;0.015574992977;-0.0000000;-0.0000000;-0.0000000;-0.0000000;-0.0000000;-0.0000000;-0.0000000;-0.0000000;-0.0000000;-0.0000000;0.0000002;-0.0000000;0.0000004;-0.0000000;0.0000001;-0.0000000;-0.0000000;0.0000002;-0.0000000;0.0000004;0.0000001;0.0000005;0.0000002;0.0000000;0.0000005;0.0000001;0.0000089;0.0000003;0.0000001;0.0000008;0.0000114;0.0000505;0.0000003;0.0000692;-0.0000000;-0.000…
1.3;2.4;3.4;0.015002783423;-0.0000000;-0.0000000;-0.0000000;-0.0000000;-0.0000000;-0.0000000;-0.0000000;-0.0000000;-0.0000000;-0.0000000;0.0000002;-0.0000000;0.0000004;-0.0000000;0.0000001;-0.0000000;-0.0000000;0.0000002;-0.0000000;0.0000004;0.0000001;0.0000005;0.0000003;0.0000000;0.0000005;0.0000001;0.0000083;0.0000003;0.0000001;0.0000008;0.0000102;0.0000494;0.0000002;0.0000668;-0.0000000;-0.000…
1.3;2.5;3.4;0.014384146700;-0.0000000;-0.0000000;-0.0000000;-0.0000000;-0.0000000;-0.0000000;-0.0000000;-0.0000000;-0.0000000;-0.0000000;0.0000002;-0.0000000;0.0000004;-0.0000000;0.0000001;-0.0000000;-0.0000000;0.0000002;-0.0000000;0.0000004;0.0000001;0.0000005;0.0000003;0.0000000;0.0000005;0.0000001;0.0000077;0.0000003;0.0000001;0.0000009;0.0000090;0.0000479;0.0000002;0.0000640;-0.0000000;-0.000…
1.3;2.6;3.4;0.013722953235;-0.0000000;-0.0000000;-0.0000000;-0.0000000;-0.0000000;-0.0000000;-0.0000000;-0.0000000;-0.0000000;-0.0000000;0.0000002;-0.0000000;0.0000004;-0.0000000;0.0000001;-0.0000000;-0.0000000;0.0000002;-0.0000000;0.0000004;0.0000001;0.0000005;0.0000003;-0.0000000;0.0000005;0.0000001;0.0000071;0.0000003;0.0000001;0.0000009;0.0000080;0.0000460;0.0000001;0.0000607;-0.0000000;-0.00…
1.3;2.7;3.4;0.013025362631;-0.0000000;-0.0000000;-0.0000000;-0.0000000;-0.0000000;-0.0000000;-0.0000000;-0.0000000;-0.0000000;-0.0000000;0.0000002;-0.0000000;0.0000004;-0.0000000;0.0000001;-0.0000000;-0.0000000;0.0000002;-0.0000000;0.0000004;0.0000001;0.0000006;0.0000003;-0.0000000;0.0000005;0.0000001;0.0000065;0.0000003;0.0000001;0.0000010;0.0000070;0.0000439;0.0000001;0.0000572;-0.0000000;-0.00…
1.3;2.8;3.4;0.012299225504;-0.0000000;-0.0000000;-0.0000000;-0.0000000;-0.0000000;-0.0000000;-0.0000000;-0.0000000;-0.0000000;-0.0000000;0.0000001;-0.0000000;0.0000004;-0.0000000;0.0000001;-0.0000000;-0.0000000;0.0000002;-0.0000000;0.0000004;0.0000001;0.0000006;0.0000004;-0.0000000;0.0000005;0.0000001;0.0000060;0.0000003;0.0000001;0.0000010;0.0000060;0.0000417;0.0000001;0.0000534;-0.0000000;-0.00…
1.3;2.9;3.4;0.011553442541;-0.0000000;-0.0000000;-0.0000000;-0.0000000;-0.0000000;-0.0000000;-0.0000000;-0.0000000;-0.0000000;-0.0000000;0.0000001;-0.0000000;0.0000004;-0.0000000;0.0000001;-0.0000000;-0.0000000;0.0000002;-0.0000000;0.0000004;0.0000001;0.0000006;0.0000004;-0.0000000;0.0000005;0.0000001;0.0000054;0.0000003;0.0000001;0.0000010;0.0000052;0.0000392;0.0000000;0.0000496;-0.0000000;-0.00…
1.3;3.0;3.4;0.010797343338;-0.0000000;-0.0000000;-0.0000000;-0.0000000;-0.0000000;-0.0000000;-0.0000000;-0.0000000;-0.0000000;-0.0000000;0.0000001;-0.0000000;0.0000004;-0.0000000;0.0000001;-0.0000000;0.0000000;0.0000002;-0.0000000;0.0000004;0.0000001;0.0000006;0.0000004;-0.0000000;0.0000005;0.0000001;0.0000049;0.0000003;0.0000001;0.0000010;0.0000045;0.0000367;0.0000000;0.0000456;-0.0000000;-0.000…
1.3;3.1;3.4;0.010040135371;-0.0000000;-0.0000000;-0.0000000;-0.0000000;-0.0000000;-0.0000000;-0.0000000;-0.0000000;-0.0000000;-0.0000000;0.0000001;-0.0000000;0.0000004;0.0000000;0.0000001;-0.0000000;0.0000000;0.0000002;-0.0000000;0.0000004;0.0000001;0.0000005;0.0000004;-0.0000000;0.0000005;0.0000001;0.0000044;0.0000002;0.0000001;0.0000010;0.0000038;0.0000342;0.0000000;0.0000418;-0.0000000;-0.0000…
1.3;3.2;3.4;0.009290457285;-0.0000000;-0.0000000;-0.0000000;-0.0000000;-0.0000000;-0.0000000;-0.0000000;-0.0000000;-0.0000000;-0.0000000;0.0000001;-0.0000000;0.0000004;0.0000000;0.0000001;0.0000000;0.0000000;0.0000002;-0.0000000;0.0000003;0.0000000;0.0000005;0.0000004;-0.0000000;0.0000005;0.0000001;0.0000039;0.0000002;0.0000001;0.0000010;0.0000032;0.0000316;0.0000000;0.0000380;-0.0000000;-0.00000…
1.3;3.3;3.4;0.008556053444;-0.0000000;-0.0000000;-0.0000000;-0.0000000;-0.0000000;-0.0000000;-0.0000000;-0.0000000;-0.0000000;-0.0000000;0.0000001;-0.0000000;0.0000004;0.0000000;0.0000001;0.0000000;0.0000000;0.0000002;-0.0000000;0.0000003;0.0000000;0.0000005;0.0000004;-0.0000000;0.0000004;0.0000001;0.0000035;0.0000002;0.0000001;0.0000010;0.0000027;0.0000291;-0.0000000;0.0000343;-0.0000000;-0.0000…
1.3;3.4;3.4;0.007843570815;-0.0000000;-0.0000000;-0.0000000;-0.0000000;-0.0000000;-0.0000000;-0.0000000;-0.0000000;-0.0000000;-0.0000000;0.0000001;-0.0000000;0.0000004;0.0000000;0.0000001;0.0000000;0.0000000;0.0000002;-0.0000000;0.0000003;0.0000000;0.0000005;0.0000004;-0.0000000;0.0000004;0.0000001;0.0000031;0.0000002;0.0000001;0.0000010;0.0000023;0.0000267;-0.0000000;0.0000308;-0.0000000;-0.0000…
1.3;3.5;3.4;0.007158466612;-0.0000000;-0.0000000;-0.0000000;-0.0000000;-0.0000000;-0.0000000;-0.0000000;-0.0000000;-0.0000000;-0.0000000;0.0000001;-0.0000000;0.0000004;0.0000000;0.0000001;0.0000000;0.0000000;0.0000002;-0.0000000;0.0000003;0.0000000;0.0000004;0.0000004;-0.0000000;0.0000004;0.0000001;0.0000028;0.0000001;0.0000001;0.0000009;0.0000019;0.0000244;-0.0000000;0.0000276;-0.0000000;-0.0000…
1.3;3.6;3.4;0.006505006822;-0.0000000;-0.0000000;-0.0000000;-0.0000000;-0.0000000;-0.0000000;-0.0000000;-0.0000000;-0.0000000;-0.0000000;0.0000001;-0.0000000;0.0000003;0.0000000;0.0000001;0.0000000;-0.0000000;0.0000002;-0.0000000;0.0000002;0.0000000;0.0000004;0.0000004;-0.0000000;0.0000003;0.0000001;0.0000025;0.0000001;0.0000001;0.0000009;0.0000016;0.0000221;-0.0000000;0.0000245;-0.0000000;-0.000…
1.3;3.7;3.4;0.005886331738;-0.0000000;-0.0000000;-0.0000000;-0.0000000;-0.0000000;-0.0000000;-0.0000000;-0.0000000;-0.0000000;-0.0000000;0.0000001;-0.0000000;0.0000003;0.0000000;0.0000001;0.0000000;-0.0000000;0.0000002;0.0000000;0.0000002;0.0000000;0.0000004;0.0000004;0.0000000;0.0000003;0.0000001;0.0000022;0.0000001;0.0000001;0.0000008;0.0000013;0.0000200;-0.0000000;0.0000217;-0.0000000;-0.00000…
1.3;3.8;3.4;0.005304564540;-0.0000000;-0.0000000;-0.0000000;-0.0000000;-0.0000000;-0.0000000;-0.0000000;-0.0000000;-0.0000000;-0.0000000;0.0000000;-0.0000000;0.0000003;0.0000000;0.0000001;0.0000000;-0.0000000;0.0000002;0.0000000;0.0000002;0.0000000;0.0000003;0.0000003;0.0000000;0.0000003;0.0000001;0.0000019;0.0000001;0.0000001;0.0000008;0.0000011;0.0000180;-0.0000000;0.0000191;-0.0000000;-0.00000…
1.3;3.9;3.4;0.004760941778;-0.0000000;-0.0000000;-0.0000000;-0.0000000;-0.0000000;-0.0000000;-0.0000000;-0.0000000;-0.0000000;-0.0000000;0.0000000;-0.0000000;0.0000002;0.0000000;0.0000001;0.0000000;-0.0000000;0.0000002;0.0000000;0.0000002;0.0000000;0.0000003;0.0000003;0.0000000;0.0000002;0.0000001;0.0000017;0.0000001;0.0000001;0.0000007;0.0000009;0.0000162;-0.0000000;0.0000167;-0.0000000;-0.00000…
1.3;4.0;3.4;0.004255949087;-0.0000000;-0.0000000;-0.0000000;-0.0000000;-0.0000000;-0.0000000;-0.0000000;-0.0000000;-0.0000000;-0.0000000;0.0000000;-0.0000000;0.0000002;0.0000000;0.0000001;0.0000000;-0.0000000;0.0000002;0.0000000;0.0000001;0.0000000;0.0000003;0.0000003;0.0000000;0.0000002;0.0000001;0.0000015;0.0000000;0.0000001;0.0000006;0.0000007;0.0000145;-0.0000000;0.0000146;-0.0000000;-0.00000…
1.3;4.1;3.4;0.003789450614;-0.0000000;-0.0000000;-0.0000000;-0.0000000;-0.0000000;-0.0000000;-0.0000000;-0.0000000;-0.0000000;-0.0000000;0.0000000;-0.0000000;0.0000002;0.0000000;0.0000001;0.0000000;-0.0000000;0.0000002;0.0000000;0.0000001;0.0000000;0.0000002;0.0000003;0.0000000;0.0000002;0.0000001;0.0000013;0.0000000;0.0000001;0.0000006;0.0000006;0.0000129;-0.0000000;0.0000127;-0.0000000;-0.00000…
1.3;4.2;3.4;0.003360805499;-0.0000000;-0.0000000;-0.0000000;-0.0000000;-0.0000000;-0.0000000;-0.0000000;-0.0000000;-0.0000000;-0.0000000;0.0000000;-0.0000000;0.0000002;0.0000000;0.0000001;0.0000000;-0.0000000;0.0000002;0.0000000;0.0000001;0.0000000;0.0000002;0.0000003;0.0000000;0.0000001;0.0000001;0.0000011;0.0000000;0.0000001;0.0000005;0.0000005;0.0000114;-0.0000000;0.0000110;-0.0000000;-0.00000…
1.3;4.3;3.4;0.002968968724;-0.0000000;-0.0000000;-0.0000000;-0.0000000;-0.0000000;-0.0000000;-0.0000000;-0.0000000;-0.0000000;-0.0000000;0.0000000;-0.0000000;0.0000001;0.0000000;0.0000001;0.0000000;-0.0000000;0.0000002;0.0000000;0.0000001;0.0000000;0.0000002;0.0000002;0.0000000;0.0000001;0.0000001;0.0000010;0.0000000;0.0000001;0.0000004;0.0000004;0.0000101;0.0000000;0.0000095;-0.0000000;-0.000000…
1.3;4.4;3.4;0.002612576539;-0.0000000;-0.0000000;-0.0000000;-0.0000000;-0.0000000;-0.0000000;-0.0000000;-0.0000000;-0.0000000;-0.0000000;0.0000000;-0.0000000;0.0000001;0.0000000;0.0000001;0.0000000;-0.0000000;0.0000002;0.0000000;0.0000001;0.0000000;0.0000001;0.0000002;0.0000000;0.0000001;0.0000001;0.0000009;0.0000000;0.0000001;0.0000004;0.0000003;0.0000089;0.0000000;0.0000081;-0.0000000;-0.000000…
1.3;4.5;3.4;0.002290018323;-0.0000000;-0.0000000;-0.0000000;-0.0000000;-0.0000000;-0.0000000;-0.0000000;-0.0000000;-0.0000000;-0.0000000;-0.0000000;-0.0000000;0.0000001;0.0000000;0.0000001;0.0000000;-0.0000000;0.0000001;0.0000000;0.0000001;0.0000000;0.0000001;0.0000002;0.0000000;0.0000001;0.0000001;0.0000007;0.0000000;0.0000000;0.0000003;0.0000002;0.0000078;0.0000000;0.0000070;-0.0000000;-0.00000…
1.3;4.6;3.4;0.001999497450;-0.0000000;-0.0000000;-0.0000000;-0.0000000;-0.0000000;-0.0000000;-0.0000000;-0.0000000;-0.0000000;-0.0000000;-0.0000000;-0.0000000;0.0000001;0.0000000;0.0000001;0.0000000;0.0000000;0.0000001;0.0000000;0.0000001;0.0000000;0.0000001;0.0000002;0.0000000;0.0000001;0.0000000;0.0000006;-0.0000000;0.0000000;0.0000003;0.0000002;0.0000069;0.0000000;0.0000059;-0.0000000;-0.00000…
1.3;4.7;3.4;0.001739083671;-0.0000000;-0.0000000;-0.0000000;-0.0000000;-0.0000000;-0.0000000;-0.0000000;-0.0000000;-0.0000000;-0.0000000;-0.0000000;-0.0000000;0.0000001;0.0000000;0.0000001;0.0000000;0.0000000;0.0000001;0.0000000;0.0000000;0.0000000;0.0000001;0.0000002;0.0000000;0.0000000;0.0000000;0.0000006;-0.0000000;0.0000000;0.0000002;0.0000002;0.0000060;0.0000000;0.0000050;-0.0000000;-0.00000…
1.3;4.8;3.4;0.001506759042;-0.0000000;-0.0000000;-0.0000000;-0.0000000;-0.0000000;-0.0000000;-0.0000000;-0.0000000;-0.0000000;-0.0000000;-0.0000000;-0.0000000;0.0000001;0.0000000;0.0000001;0.0000000;0.0000000;0.0000001;0.0000000;0.0000000;-0.0000000;0.0000001;0.0000001;0.0000000;0.0000000;0.0000000;0.0000005;-0.0000000;0.0000000;0.0000002;0.0000001;0.0000052;0.0000000;0.0000042;-0.0000000;-0.0000…
1.3;4.9;3.4;0.001300458753;-0.0000000;-0.0000000;-0.0000000;-0.0000000;-0.0000000;-0.0000000;-0.0000000;-0.0000000;-0.0000000;-0.0000000;-0.0000000;-0.0000000;0.0000000;0.0000000;0.0000001;0.0000000;0.0000000;0.0000001;0.0000000;0.0000000;-0.0000000;0.0000000;0.0000001;0.0000000;0.0000000;0.0000000;0.0000004;0.0000000;0.0000000;0.0000002;0.0000001;0.0000045;0.0000000;0.0000036;-0.0000000;-0.00000…
1.3;5.0;3.4;0.001118107577;-0.0000000;-0.0000000;-0.0000000;-0.0000000;-0.0000000;-0.0000000;-0.0000000;-0.0000000;-0.0000000;-0.0000000;-0.0000000;-0.0000000;0.0000000;0.0000000;0.0000001;0.0000000;0.0000000;0.0000001;0.0000000;0.0000000;-0.0000000;0.0000000;0.0000001;0.0000000;0.0000000;0.0000000;0.0000004;0.0000000;0.0000000;0.0000001;0.0000001;0.0000039;0.0000000;0.0000030;-0.0000000;-0.00000…
1.3;5.1;3.4;0.000957652155;-0.0000000;-0.0000000;-0.0000000;-0.0000000;-0.0000000;-0.0000000;-0.0000000;-0.0000000;-0.0000000;-0.0000000;-0.0000000;-0.0000000;0.0000000;0.0000000;0.0000001;0.0000000;0.0000000;0.0000001;0.0000000;0.0000000;-0.0000000;0.0000000;0.0000001;0.0000000;0.0000000;0.0000000;0.0000003;0.0000000;0.0000000;0.0000001;0.0000001;0.0000033;0.0000000;0.0000025;-0.0000000;-0.00000…
1.3;5.2;3.4;0.000817089025;-0.0000000;-0.0000000;-0.0000000;-0.0000000;-0.0000000;-0.0000000;-0.0000000;-0.0000000;-0.0000000;-0.0000000;-0.0000000;-0.0000000;0.0000000;0.0000000;0.0000001;0.0000000;0.0000000;0.0000001;0.0000000;0.0000000;-0.0000000;0.0000000;0.0000001;0.0000000;0.0000000;0.0000000;0.0000003;0.0000000;0.0000000;0.0000001;0.0000000;0.0000028;0.0000000;0.0000021;-0.0000000;-0.00000…
1.3;5.3;3.4;0.000694488202;-0.0000000;-0.0000000;-0.0000000;-0.0000000;-0.0000000;-0.0000000;-0.0000000;-0.0000000;-0.0000000;-0.0000000;-0.0000000;-0.0000000;0.0000000;0.0000000;0.0000000;0.0000000;0.0000000;0.0000001;0.0000000;0.0000000;-0.0000000;0.0000000;0.0000001;0.0000000;0.0000000;0.0000000;0.0000002;0.0000000;0.0000000;0.0000001;0.0000000;0.0000024;0.0000000;0.0000017;-0.0000000;-0.00000…
1.3;5.4;3.4;0.000588012152;-0.0000000;-0.0000000;-0.0000000;-0.0000000;-0.0000000;-0.0000000;-0.0000000;-0.0000000;-0.0000000;-0.0000000;-0.0000000;-0.0000000;0.0000000;0.0000000;0.0000000;0.0000000;0.0000000;0.0000001;0.0000000;0.0000000;-0.0000000;0.0000000;0.0000001;0.0000000;0.0000000;0.0000000;0.0000002;0.0000000;0.0000000;0.0000001;0.0000000;0.0000020;0.0000000;0.0000014;-0.0000000;-0.00000…
1.3;5.5;3.4;0.000495930144;-0.0000000;-0.0000000;-0.0000000;-0.0000000;-0.0000000;-0.0000000;-0.0000000;-0.0000000;-0.0000000;-0.0000000;-0.0000000;-0.0000000;0.0000000;0.0000000;0.0000000;0.0000000;0.0000000;0.0000001;0.0000000;0.0000000;-0.0000000;0.0000000;0.0000001;0.0000000;0.0000000;0.0000000;0.0000002;0.0000000;0.0000000;0.0000000;0.0000000;0.0000017;0.0000000;0.0000011;-0.0000000;-0.00000…
1.3;5.6;3.4;0.000416628140;-0.0000000;-0.0000000;-0.0000000;-0.0000000;-0.0000000;-0.0000000;-0.0000000;-0.0000000;-0.0000000;-0.0000000;-0.0000000;-0.0000000;-0.0000000;0.0000000;0.0000000;0.0000000;0.0000000;0.0000001;0.0000000;0.0000000;-0.0000000;0.0000000;0.0000000;0.0000000;0.0000000;0.0000000;0.0000001;0.0000000;0.0000000;0.0000000;0.0000000;0.0000014;0.0000000;0.0000009;-0.0000000;-0.0000…
1.3;5.7;3.4;0.000348614591;-0.0000000;-0.0000000;-0.0000000;-0.0000000;-0.0000000;-0.0000000;-0.0000000;-0.0000000;-0.0000000;-0.0000000;-0.0000000;-0.0000000;-0.0000000;0.0000000;0.0000000;0.0000000;0.0000000;0.0000001;0.0000000;0.0000000;-0.0000000;0.0000000;0.0000000;0.0000000;0.0000000;0.0000000;0.0000001;0.0000000;0.0000000;0.0000000;0.0000000;0.0000012;0.0000000;0.0000007;-0.0000000;-0.0000…
1.3;5.8;3.4;0.000290522590;-0.0000000;-0.0000000;-0.0000000;-0.0000000;-0.0000000;-0.0000000;-0.0000000;-0.0000000;-0.0000000;-0.0000000;-0.0000000;-0.0000000;-0.0000000;0.0000000;0.0000000;0.0000000;0.0000000;0.0000001;0.0000000;0.0000000;-0.0000000;0.0000000;0.0000000;0.0000000;-0.0000000;0.0000000;0.0000001;0.0000000;0.0000000;0.0000000;0.0000000;0.0000010;0.0000000;0.0000006;-0.0000000;-0.000…
1.3;5.9;3.4;0.000241108994;-0.0000000;-0.0000000;-0.0000000;-0.0000000;-0.0000000;-0.0000000;-0.0000000;-0.0000000;-0.0000000;-0.0000000;-0.0000000;-0.0000000;-0.0000000;0.0000000;0.0000000;0.0000000;0.0000000;0.0000000;0.0000000;0.0000000;-0.0000000;0.0000000;0.0000000;0.0000000;-0.0000000;0.0000000;0.0000001;0.0000000;0.0000000;0.0000000;0.0000000;0.0000008;0.0000000;0.0000005;-0.0000000;-0.000…
1.3;6.0;3.4;0.000199251110;-0.0000000;-0.0000000;-0.0000000;-0.0000000;-0.0000000;-0.0000000;-0.0000000;-0.0000000;-0.0000000;-0.0000000;-0.0000000;-0.0000000;-0.0000000;0.0000000;0.0000000;0.0000000;0.0000000;0.0000000;0.0000000;0.0000000;-0.0000000;0.0000000;0.0000000;0.0000000;-0.0000000;0.0000000;0.0000001;0.0000000;0.0000000;0.0000000;0.0000000;0.0000007;0.0000000;0.0000004;-0.0000000;-0.000…
1.4;0.0;3.4;0.025459013016;-0.0000000;-0.0000000;-0.0000000;-0.0000000;-0.0000000;-0.0000000;-0.0000000;-0.0000000;-0.0000000;-0.0000000;-0.0000000;0.0000004;-0.0000000;0.0000003;-0.0000000;0.0000000;-0.0000000;0.0000000;-0.0000000;0.0000000;0.0000004;-0.0000000;0.0000001;0.0000003;-0.0000000;-0.0000000;0.0000180;-0.0000000;-0.0000000;0.0000000;0.0000426;-0.0000015;0.0000061;-0.0000027;-0.0000000…
1.4;0.1;3.4;0.025394872089;-0.0000000;-0.0000000;-0.0000000;-0.0000000;-0.0000000;-0.0000000;-0.0000000;-0.0000000;-0.0000000;-0.0000000;-0.0000000;0.0000004;-0.0000000;0.0000003;-0.0000000;0.0000000;-0.0000000;0.0000000;-0.0000000;0.0000000;0.0000004;0.0000000;0.0000001;0.0000003;0.0000000;-0.0000000;0.0000180;-0.0000000;-0.0000000;0.0000000;0.0000425;-0.0000011;0.0000061;-0.0000021;-0.0000000;-…
1.4;0.2;3.4;0.025205514760;-0.0000000;-0.0000000;-0.0000000;-0.0000000;-0.0000000;-0.0000000;-0.0000000;-0.0000000;-0.0000000;-0.0000000;-0.0000000;0.0000003;0.0000000;0.0000003;-0.0000000;0.0000000;-0.0000000;0.0000000;-0.0000000;0.0000000;0.0000004;0.0000000;0.0000000;0.0000003;0.0000000;-0.0000000;0.0000179;-0.0000000;-0.0000000;0.0000000;0.0000422;-0.0000002;0.0000060;-0.0000004;-0.0000000;-0…
1.4;0.3;3.4;0.024899894767;-0.0000000;-0.0000000;-0.0000000;-0.0000000;-0.0000000;-0.0000000;-0.0000000;-0.0000000;-0.0000000;-0.0000000;-0.0000000;0.0000003;0.0000000;0.0000003;-0.0000000;0.0000000;-0.0000000;0.0000000;-0.0000000;0.0000000;0.0000004;0.0000000;0.0000000;0.0000003;0.0000000;-0.0000000;0.0000178;-0.0000000;0.0000000;0.0000000;0.0000417;0.0000014;0.0000059;0.0000024;-0.0000000;-0.00…
1.4;0.4;3.4;0.024492150547;-0.0000000;-0.0000000;-0.0000000;-0.0000000;-0.0000000;-0.0000000;-0.0000000;-0.0000000;-0.0000000;-0.0000000;-0.0000000;0.0000003;0.0000000;0.0000003;0.0000000;0.0000000;-0.0000000;0.0000000;0.0000000;0.0000000;0.0000004;0.0000000;0.0000000;0.0000003;0.0000000;-0.0000000;0.0000176;-0.0000000;0.0000000;0.0000000;0.0000410;0.0000036;0.0000058;0.0000061;-0.0000000;-0.0000…
1.4;0.5;3.4;0.024000510169;-0.0000000;-0.0000000;-0.0000000;-0.0000000;-0.0000000;-0.0000000;-0.0000000;-0.0000000;-0.0000000;-0.0000000;-0.0000000;0.0000003;0.0000000;0.0000003;0.0000000;0.0000000;0.0000000;0.0000000;0.0000000;0.0000000;0.0000004;0.0000000;0.0000000;0.0000003;0.0000000;-0.0000000;0.0000173;0.0000000;0.0000000;-0.0000000;0.0000401;0.0000062;0.0000056;0.0000107;-0.0000000;-0.00000…
1.4;0.6;3.4;0.023445910266;-0.0000000;-0.0000000;-0.0000000;-0.0000000;-0.0000000;-0.0000000;-0.0000000;-0.0000000;-0.0000000;-0.0000000;-0.0000000;0.0000003;0.0000000;0.0000003;0.0000000;0.0000000;0.0000000;0.0000000;0.0000000;0.0000000;0.0000004;0.0000000;0.0000000;0.0000003;0.0000000;0.0000000;0.0000170;0.0000000;0.0000000;-0.0000000;0.0000391;0.0000093;0.0000054;0.0000161;-0.0000000;-0.000000…
1.4;0.7;3.4;0.022850457087;-0.0000000;-0.0000000;-0.0000000;-0.0000000;-0.0000000;-0.0000000;-0.0000000;-0.0000000;-0.0000000;-0.0000000;-0.0000000;0.0000003;0.0000000;0.0000002;0.0000000;0.0000000;0.0000000;0.0000000;0.0000000;0.0000001;0.0000004;0.0000000;0.0000000;0.0000002;0.0000000;0.0000000;0.0000167;0.0000000;0.0000000;-0.0000000;0.0000379;0.0000128;0.0000052;0.0000220;-0.0000000;-0.000000…
1.4;0.8;3.4;0.022235865283;-0.0000000;-0.0000000;-0.0000000;-0.0000000;-0.0000000;-0.0000000;-0.0000000;-0.0000000;-0.0000000;-0.0000000;-0.0000000;0.0000003;0.0000000;0.0000002;0.0000000;0.0000000;0.0000000;0.0000000;0.0000000;0.0000001;0.0000004;0.0000001;-0.0000000;0.0000002;0.0000001;0.0000000;0.0000164;0.0000000;0.0000000;0.0000000;0.0000366;0.0000165;0.0000049;0.0000283;-0.0000000;-0.000000…
1.4;0.9;3.4;0.021622003242;-0.0000000;-0.0000000;-0.0000000;-0.0000000;-0.0000000;-0.0000000;-0.0000000;-0.0000000;-0.0000000;-0.0000000;-0.0000000;0.0000002;0.0000001;0.0000002;0.0000000;0.0000000;0.0000000;0.0000000;0.0000000;0.0000001;0.0000004;0.0000001;-0.0000000;0.0000002;0.0000001;0.0000000;0.0000160;0.0000000;0.0000000;0.0000000;0.0000352;0.0000204;0.0000046;0.0000348;-0.0000000;-0.000000…
1.4;1.0;3.4;0.021025655288;-0.0000000;-0.0000000;-0.0000000;-0.0000000;-0.0000000;-0.0000000;-0.0000000;-0.0000000;-0.0000000;-0.0000000;0.0000000;0.0000002;0.0000001;0.0000002;0.0000000;0.0000000;0.0000000;0.0000000;0.0000000;0.0000001;0.0000004;0.0000001;-0.0000000;0.0000002;0.0000001;0.0000000;0.0000156;0.0000000;0.0000000;0.0000000;0.0000337;0.0000244;0.0000043;0.0000413;-0.0000000;-0.0000000…
1.4;1.1;3.4;0.020459584566;-0.0000000;-0.0000000;-0.0000000;-0.0000000;-0.0000000;-0.0000000;-0.0000000;-0.0000000;-0.0000000;-0.0000000;0.0000000;0.0000002;0.0000001;0.0000001;0.0000000;0.0000000;0.0000000;0.0000000;0.0000000;0.0000001;0.0000003;0.0000001;-0.0000000;0.0000001;0.0000001;0.0000000;0.0000152;0.0000001;0.0000000;0.0000001;0.0000322;0.0000283;0.0000040;0.0000477;-0.0000000;-0.0000000…
1.4;1.2;3.4;0.019931949880;-0.0000000;-0.0000000;-0.0000000;-0.0000000;-0.0000000;-0.0000000;-0.0000000;-0.0000000;-0.0000000;-0.0000000;0.0000000;0.0000002;0.0000001;0.0000001;0.0000000;0.0000000;0.0000000;0.0000000;0.0000000;0.0000002;0.0000003;0.0000001;-0.0000000;0.0000001;0.0000001;0.0000000;0.0000147;0.0000001;0.0000000;0.0000001;0.0000305;0.0000321;0.0000037;0.0000538;-0.0000000;-0.0000000…
1.4;1.3;3.4;0.019446098366;-0.0000000;-0.0000000;-0.0000000;-0.0000000;-0.0000000;-0.0000000;-0.0000000;-0.0000000;-0.0000000;-0.0000000;0.0000000;0.0000001;0.0000001;0.0000001;0.0000001;0.0000000;0.0000000;0.0000001;0.0000000;0.0000002;0.0000003;0.0000001;-0.0000000;0.0000001;0.0000001;0.0000000;0.0000143;0.0000001;0.0000000;0.0000001;0.0000289;0.0000357;0.0000034;0.0000595;-0.0000000;-0.0000000…
1.4;1.4;3.4;0.019000726189;-0.0000000;-0.0000000;-0.0000000;-0.0000000;-0.0000000;-0.0000000;-0.0000000;-0.0000000;-0.0000000;-0.0000000;0.0000000;0.0000001;0.0000001;0.0000001;0.0000001;0.0000000;0.0000000;0.0000001;-0.0000000;0.0000002;0.0000003;0.0000002;0.0000000;0.0000001;0.0000002;0.0000000;0.0000138;0.0000001;0.0000000;0.0000002;0.0000272;0.0000391;0.0000031;0.0000645;-0.0000000;-0.0000000…
1.4;1.5;3.4;0.018590372940;-0.0000000;-0.0000000;-0.0000000;-0.0000000;-0.0000000;-0.0000000;-0.0000000;-0.0000000;-0.0000000;-0.0000000;0.0000001;0.0000001;0.0000002;0.0000001;0.0000001;0.0000000;0.0000000;0.0000001;-0.0000000;0.0000003;0.0000003;0.0000002;0.0000000;0.0000001;0.0000002;0.0000000;0.0000133;0.0000002;0.0000000;0.0000002;0.0000255;0.0000420;0.0000028;0.0000689;-0.0000000;-0.0000000…
1.4;1.6;3.4;0.018206193096;-0.0000000;-0.0000000;-0.0000000;-0.0000000;-0.0000000;-0.0000000;-0.0000000;-0.0000000;-0.0000000;-0.0000000;0.0000001;0.0000001;0.0000002;0.0000000;0.0000001;-0.0000000;0.0000000;0.0000001;-0.0000000;0.0000003;0.0000003;0.0000002;0.0000000;0.0000000;0.0000002;0.0000000;0.0000128;0.0000002;0.0000001;0.0000003;0.0000237;0.0000446;0.0000025;0.0000726;-0.0000000;-0.000000…
1.4;1.7;3.4;0.017836930452;-0.0000000;-0.0000000;-0.0000000;-0.0000000;-0.0000000;-0.0000000;-0.0000000;-0.0000000;-0.0000000;-0.0000000;0.0000001;0.0000001;0.0000002;0.0000000;0.0000001;-0.0000000;0.0000000;0.0000001;-0.0000000;0.0000003;0.0000002;0.0000002;0.0000001;0.0000000;0.0000003;0.0000000;0.0000123;0.0000002;0.0000001;0.0000003;0.0000220;0.0000467;0.0000022;0.0000754;-0.0000000;-0.000000…
1.4;1.8;3.4;0.017470009556;-0.0000000;-0.0000000;-0.0000000;-0.0000000;-0.0000000;-0.0000000;-0.0000000;-0.0000000;-0.0000000;-0.0000000;0.0000001;0.0000000;0.0000002;0.0000000;0.0000001;-0.0000000;0.0000000;0.0000001;-0.0000000;0.0000003;0.0000002;0.0000003;0.0000001;0.0000000;0.0000003;0.0000000;0.0000117;0.0000002;0.0000001;0.0000004;0.0000203;0.0000484;0.0000020;0.0000774;-0.0000000;-0.000000…
1.4;1.9;3.4;0.017092652645;-0.0000000;-0.0000000;-0.0000000;-0.0000000;-0.0000000;-0.0000000;-0.0000000;-0.0000000;-0.0000000;-0.0000000;0.0000001;0.0000000;0.0000003;0.0000000;0.0000001;-0.0000000;-0.0000000;0.0000001;-0.0000000;0.0000004;0.0000002;0.0000003;0.0000001;0.0000000;0.0000003;0.0000000;0.0000112;0.0000002;0.0000001;0.0000005;0.0000187;0.0000495;0.0000017;0.0000785;-0.0000000;-0.00000…
1.4;2.0;3.4;0.016692932165;-0.0000000;-0.0000000;-0.0000000;-0.0000000;-0.0000000;-0.0000000;-0.0000000;-0.0000000;-0.0000000;-0.0000000;0.0000001;0.0000000;0.0000003;-0.0000000;0.0000001;-0.0000000;-0.0000000;0.0000001;-0.0000000;0.0000004;0.0000002;0.0000003;0.0000001;0.0000000;0.0000004;0.0000000;0.0000106;0.0000003;0.0000001;0.0000005;0.0000171;0.0000502;0.0000015;0.0000788;-0.0000000;-0.0000…
1.4;2.1;3.4;0.016260678014;-0.0000000;-0.0000000;-0.0000000;-0.0000000;-0.0000000;-0.0000000;-0.0000000;-0.0000000;-0.0000000;-0.0000000;0.0000001;-0.0000000;0.0000003;-0.0000000;0.0000001;-0.0000000;-0.0000000;0.0000001;-0.0000000;0.0000004;0.0000002;0.0000004;0.0000002;0.0000000;0.0000004;0.0000000;0.0000100;0.0000003;0.0000001;0.0000006;0.0000155;0.0000504;0.0000013;0.0000783;-0.0000000;-0.000…
1.4;2.2;3.4;0.015788174929;-0.0000000;-0.0000000;-0.0000000;-0.0000000;-0.0000000;-0.0000000;-0.0000000;-0.0000000;-0.0000000;-0.0000000;0.0000001;-0.0000000;0.0000003;-0.0000000;0.0000001;-0.0000000;-0.0000000;0.0000001;-0.0000000;0.0000004;0.0000002;0.0000004;0.0000002;0.0000000;0.0000004;0.0000001;0.0000094;0.0000003;0.0000001;0.0000007;0.0000140;0.0000501;0.0000011;0.0000770;-0.0000000;-0.000…
1.4;2.3;3.4;0.015270607626;-0.0000000;-0.0000000;-0.0000000;-0.0000000;-0.0000000;-0.0000000;-0.0000000;-0.0000000;-0.0000000;-0.0000000;0.0000001;-0.0000000;0.0000004;-0.0000000;0.0000001;-0.0000000;-0.0000000;0.0000001;-0.0000000;0.0000004;0.0000002;0.0000004;0.0000002;0.0000000;0.0000005;0.0000001;0.0000088;0.0000003;0.0000001;0.0000007;0.0000125;0.0000493;0.0000009;0.0000750;-0.0000000;-0.000…
1.4;2.4;3.4;0.014706237285;-0.0000000;-0.0000000;-0.0000000;-0.0000000;-0.0000000;-0.0000000;-0.0000000;-0.0000000;-0.0000000;-0.0000000;0.0000001;-0.0000000;0.0000004;-0.0000000;0.0000001;-0.0000000;-0.0000000;0.0000001;-0.0000000;0.0000005;0.0000001;0.0000005;0.0000003;0.0000000;0.0000005;0.0000001;0.0000082;0.0000003;0.0000001;0.0000008;0.0000112;0.0000482;0.0000008;0.0000725;-0.0000000;-0.000…
1.4;2.5;3.4;0.014096319611;-0.0000000;-0.0000000;-0.0000000;-0.0000000;-0.0000000;-0.0000000;-0.0000000;-0.0000000;-0.0000000;-0.0000000;0.0000001;-0.0000000;0.0000004;-0.0000000;0.0000001;-0.0000000;-0.0000000;0.0000002;-0.0000000;0.0000005;0.0000001;0.0000005;0.0000003;0.0000000;0.0000005;0.0000001;0.0000076;0.0000003;0.0000001;0.0000008;0.0000099;0.0000467;0.0000006;0.0000694;-0.0000000;-0.000…
1.4;2.6;3.4;0.013444798857;-0.0000000;-0.0000000;-0.0000000;-0.0000000;-0.0000000;-0.0000000;-0.0000000;-0.0000000;-0.0000000;-0.0000000;0.0000001;-0.0000000;0.0000004;-0.0000000;0.0000001;-0.0000000;-0.0000000;0.0000002;-0.0000000;0.0000004;0.0000001;0.0000005;0.0000003;-0.0000000;0.0000005;0.0000001;0.0000070;0.0000003;0.0000001;0.0000009;0.0000087;0.0000449;0.0000005;0.0000659;-0.0000000;-0.00…
1.4;2.7;3.4;0.012757830763;-0.0000000;-0.0000000;-0.0000000;-0.0000000;-0.0000000;-0.0000000;-0.0000000;-0.0000000;-0.0000000;-0.0000000;0.0000001;-0.0000000;0.0000004;-0.0000000;0.0000001;-0.0000000;-0.0000000;0.0000002;-0.0000000;0.0000004;0.0000001;0.0000005;0.0000003;-0.0000000;0.0000005;0.0000001;0.0000064;0.0000003;0.0000001;0.0000009;0.0000076;0.0000428;0.0000004;0.0000621;-0.0000000;-0.00…
1.4;2.8;3.4;0.012043198304;-0.0000000;-0.0000000;-0.0000000;-0.0000000;-0.0000000;-0.0000000;-0.0000000;-0.0000000;-0.0000000;-0.0000000;0.0000001;-0.0000000;0.0000004;-0.0000000;0.0000001;-0.0000000;0.0000000;0.0000002;-0.0000000;0.0000004;0.0000001;0.0000005;0.0000003;-0.0000000;0.0000005;0.0000001;0.0000059;0.0000003;0.0000001;0.0000010;0.0000066;0.0000406;0.0000003;0.0000580;-0.0000000;-0.000…
1.4;2.9;3.4;0.011309686553;-0.0000000;-0.0000000;-0.0000000;-0.0000000;-0.0000000;-0.0000000;-0.0000000;-0.0000000;-0.0000000;-0.0000000;0.0000001;-0.0000000;0.0000004;-0.0000000;0.0000001;-0.0000000;0.0000000;0.0000002;-0.0000000;0.0000004;0.0000001;0.0000005;0.0000004;-0.0000000;0.0000005;0.0000001;0.0000053;0.0000003;0.0000001;0.0000010;0.0000057;0.0000383;0.0000002;0.0000539;-0.0000000;-0.000…
1.4;3.0;3.4;0.010566477433;-0.0000000;-0.0000000;-0.0000000;-0.0000000;-0.0000000;-0.0000000;-0.0000000;-0.0000000;-0.0000000;-0.0000000;0.0000001;-0.0000000;0.0000004;-0.0000000;0.0000001;-0.0000000;0.0000000;0.0000002;-0.0000000;0.0000004;0.0000001;0.0000005;0.0000004;-0.0000000;0.0000005;0.0000001;0.0000048;0.0000003;0.0000001;0.0000010;0.0000049;0.0000358;0.0000002;0.0000496;-0.0000000;-0.000…
1.4;3.1;3.4;0.009822613225;-0.0000000;-0.0000000;-0.0000000;-0.0000000;-0.0000000;-0.0000000;-0.0000000;-0.0000000;-0.0000000;-0.0000000;0.0000001;-0.0000000;0.0000004;0.0000000;0.0000001;0.0000000;0.0000000;0.0000002;-0.0000000;0.0000004;0.0000001;0.0000005;0.0000004;-0.0000000;0.0000005;0.0000001;0.0000043;0.0000002;0.0000001;0.0000010;0.0000042;0.0000333;0.0000001;0.0000455;-0.0000000;-0.00000…
1.4;3.2;3.4;0.009086562109;-0.0000000;-0.0000000;-0.0000000;-0.0000000;-0.0000000;-0.0000000;-0.0000000;-0.0000000;-0.0000000;-0.0000000;0.0000001;-0.0000000;0.0000004;0.0000000;0.0000001;0.0000000;0.0000000;0.0000002;-0.0000000;0.0000003;0.0000001;0.0000005;0.0000004;-0.0000000;0.0000005;0.0000001;0.0000039;0.0000002;0.0000001;0.0000010;0.0000035;0.0000309;0.0000001;0.0000414;-0.0000000;-0.00000…
1.4;3.3;3.4;0.008365902167;-0.0000000;-0.0000000;-0.0000000;-0.0000000;-0.0000000;-0.0000000;-0.0000000;-0.0000000;-0.0000000;-0.0000000;0.0000001;-0.0000000;0.0000004;0.0000000;0.0000001;0.0000000;0.0000000;0.0000002;-0.0000000;0.0000003;0.0000000;0.0000005;0.0000004;-0.0000000;0.0000004;0.0000001;0.0000035;0.0000002;0.0000001;0.0000009;0.0000030;0.0000284;0.0000001;0.0000374;-0.0000000;-0.00000…
1.4;3.4;3.4;0.007667124910;-0.0000000;-0.0000000;-0.0000000;-0.0000000;-0.0000000;-0.0000000;-0.0000000;-0.0000000;-0.0000000;-0.0000000;0.0000001;-0.0000000;0.0000004;0.0000000;0.0000001;0.0000000;0.0000000;0.0000002;-0.0000000;0.0000003;0.0000000;0.0000004;0.0000004;-0.0000000;0.0000004;0.0000001;0.0000031;0.0000002;0.0000001;0.0000009;0.0000025;0.0000260;0.0000000;0.0000336;-0.0000000;-0.00000…
1.4;3.5;3.4;0.006995547060;-0.0000000;-0.0000000;-0.0000000;-0.0000000;-0.0000000;-0.0000000;-0.0000000;-0.0000000;-0.0000000;-0.0000000;0.0000001;-0.0000000;0.0000003;0.0000000;0.0000001;0.0000000;0.0000000;0.0000002;-0.0000000;0.0000003;0.0000000;0.0000004;0.0000004;-0.0000000;0.0000004;0.0000001;0.0000027;0.0000001;0.0000001;0.0000009;0.0000021;0.0000237;0.0000000;0.0000301;-0.0000000;-0.00000…
1.4;3.6;3.4;0.006355311183;-0.0000000;-0.0000000;-0.0000000;-0.0000000;-0.0000000;-0.0000000;-0.0000000;-0.0000000;-0.0000000;-0.0000000;0.0000001;-0.0000000;0.0000003;0.0000000;0.0000001;0.0000000;0.0000000;0.0000002;0.0000000;0.0000002;0.0000000;0.0000004;0.0000003;-0.0000000;0.0000003;0.0000001;0.0000024;0.0000001;0.0000001;0.0000008;0.0000017;0.0000216;0.0000000;0.0000268;-0.0000000;-0.000000…
1.4;3.7;3.4;0.005749451871;-0.0000000;-0.0000000;-0.0000000;-0.0000000;-0.0000000;-0.0000000;-0.0000000;-0.0000000;-0.0000000;-0.0000000;0.0000000;-0.0000000;0.0000003;0.0000000;0.0000001;0.0000000;0.0000000;0.0000002;0.0000000;0.0000002;0.0000000;0.0000003;0.0000003;-0.0000000;0.0000003;0.0000001;0.0000021;0.0000001;0.0000001;0.0000008;0.0000014;0.0000195;0.0000000;0.0000237;-0.0000000;-0.000000…
1.4;3.8;3.4;0.005180004035;-0.0000000;-0.0000000;-0.0000000;-0.0000000;-0.0000000;-0.0000000;-0.0000000;-0.0000000;-0.0000000;-0.0000000;0.0000000;-0.0000000;0.0000003;0.0000000;0.0000001;0.0000000;-0.0000000;0.0000002;0.0000000;0.0000002;0.0000000;0.0000003;0.0000003;0.0000000;0.0000003;0.0000001;0.0000019;0.0000001;0.0000001;0.0000007;0.0000012;0.0000176;0.0000000;0.0000209;-0.0000000;-0.000000…
1.4;3.9;3.4;0.004648132591;-0.0000000;-0.0000000;-0.0000000;-0.0000000;-0.0000000;-0.0000000;-0.0000000;-0.0000000;-0.0000000;-0.0000000;0.0000000;-0.0000000;0.0000002;0.0000000;0.0000001;0.0000000;-0.0000000;0.0000002;0.0000000;0.0000002;0.0000000;0.0000003;0.0000003;0.0000000;0.0000002;0.0000001;0.0000017;0.0000001;0.0000001;0.0000006;0.0000010;0.0000158;-0.0000000;0.0000183;-0.0000000;-0.00000…
1.4;4.0;3.4;0.004154267164;-0.0000000;-0.0000000;-0.0000000;-0.0000000;-0.0000000;-0.0000000;-0.0000000;-0.0000000;-0.0000000;-0.0000000;0.0000000;-0.0000000;0.0000002;0.0000000;0.0000001;0.0000000;-0.0000000;0.0000002;0.0000000;0.0000001;0.0000000;0.0000002;0.0000003;0.0000000;0.0000002;0.0000001;0.0000014;0.0000000;0.0000001;0.0000006;0.0000008;0.0000141;-0.0000000;0.0000160;-0.0000000;-0.00000…
1.4;4.1;3.4;0.003698230466;-0.0000000;-0.0000000;-0.0000000;-0.0000000;-0.0000000;-0.0000000;-0.0000000;-0.0000000;-0.0000000;-0.0000000;0.0000000;-0.0000000;0.0000002;0.0000000;0.0000001;0.0000000;-0.0000000;0.0000002;0.0000000;0.0000001;0.0000000;0.0000002;0.0000003;0.0000000;0.0000002;0.0000001;0.0000013;0.0000000;0.0000001;0.0000005;0.0000006;0.0000126;-0.0000000;0.0000139;-0.0000000;-0.00000…
1.4;4.2;3.4;0.003279353746;-0.0000000;-0.0000000;-0.0000000;-0.0000000;-0.0000000;-0.0000000;-0.0000000;-0.0000000;-0.0000000;-0.0000000;0.0000000;-0.0000000;0.0000002;0.0000000;0.0000001;0.0000000;-0.0000000;0.0000002;0.0000000;0.0000001;0.0000000;0.0000002;0.0000002;0.0000000;0.0000001;0.0000001;0.0000011;0.0000000;0.0000001;0.0000005;0.0000005;0.0000111;-0.0000000;0.0000120;-0.0000000;-0.00000…
1.4;4.3;3.4;0.002896576640;-0.0000000;-0.0000000;-0.0000000;-0.0000000;-0.0000000;-0.0000000;-0.0000000;-0.0000000;-0.0000000;-0.0000000;0.0000000;-0.0000000;0.0000001;0.0000000;0.0000001;0.0000000;-0.0000000;0.0000002;0.0000000;0.0000001;0.0000000;0.0000001;0.0000002;0.0000000;0.0000001;0.0000001;0.0000010;0.0000000;0.0000001;0.0000004;0.0000004;0.0000099;-0.0000000;0.0000104;-0.0000000;-0.00000…
1.4;4.4;3.4;0.002548531557;-0.0000000;-0.0000000;-0.0000000;-0.0000000;-0.0000000;-0.0000000;-0.0000000;-0.0000000;-0.0000000;-0.0000000;-0.0000000;-0.0000000;0.0000001;0.0000000;0.0000001;0.0000000;-0.0000000;0.0000001;0.0000000;0.0000001;0.0000000;0.0000001;0.0000002;0.0000000;0.0000001;0.0000001;0.0000008;0.0000000;0.0000001;0.0000003;0.0000003;0.0000087;-0.0000000;0.0000089;-0.0000000;-0.0000…
1.4;4.5;3.4;0.002233614449;-0.0000000;-0.0000000;-0.0000000;-0.0000000;-0.0000000;-0.0000000;-0.0000000;-0.0000000;-0.0000000;-0.0000000;-0.0000000;-0.0000000;0.0000001;0.0000000;0.0000001;0.0000000;-0.0000000;0.0000001;0.0000000;0.0000001;0.0000000;0.0000001;0.0000002;0.0000000;0.0000001;0.0000000;0.0000007;0.0000000;0.0000000;0.0000003;0.0000003;0.0000076;-0.0000000;0.0000076;-0.0000000;-0.0000…
1.4;4.6;3.4;0.001950044479;-0.0000000;-0.0000000;-0.0000000;-0.0000000;-0.0000000;-0.0000000;-0.0000000;-0.0000000;-0.0000000;-0.0000000;-0.0000000;-0.0000000;0.0000001;0.0000000;0.0000001;0.0000000;0.0000000;0.0000001;0.0000000;0.0000001;0.0000000;0.0000001;0.0000002;0.0000000;0.0000001;0.0000000;0.0000006;-0.0000000;0.0000000;0.0000003;0.0000002;0.0000067;-0.0000000;0.0000065;-0.0000000;-0.0000…
1.4;4.7;3.4;0.001695915106;-0.0000000;-0.0000000;-0.0000000;-0.0000000;-0.0000000;-0.0000000;-0.0000000;-0.0000000;-0.0000000;-0.0000000;-0.0000000;-0.0000000;0.0000001;0.0000000;0.0000001;0.0000000;0.0000000;0.0000001;0.0000000;0.0000000;0.0000000;0.0000001;0.0000001;0.0000000;0.0000000;0.0000000;0.0000005;-0.0000000;0.0000000;0.0000002;0.0000002;0.0000058;-0.0000000;0.0000055;-0.0000000;-0.0000…
1.4;4.8;3.4;0.001469238628;-0.0000000;-0.0000000;-0.0000000;-0.0000000;-0.0000000;-0.0000000;-0.0000000;-0.0000000;-0.0000000;-0.0000000;-0.0000000;-0.0000000;0.0000000;0.0000000;0.0000001;0.0000000;0.0000000;0.0000001;0.0000000;0.0000000;0.0000000;0.0000001;0.0000001;0.0000000;0.0000000;0.0000000;0.0000005;-0.0000000;0.0000000;0.0000002;0.0000001;0.0000050;-0.0000000;0.0000047;-0.0000000;-0.0000…
1.4;4.9;3.4;0.001267985589;-0.0000000;-0.0000000;-0.0000000;-0.0000000;-0.0000000;-0.0000000;-0.0000000;-0.0000000;-0.0000000;-0.0000000;-0.0000000;-0.0000000;0.0000000;0.0000000;0.0000001;0.0000000;0.0000000;0.0000001;0.0000000;0.0000000;0.0000000;0.0000000;0.0000001;0.0000000;0.0000000;0.0000000;0.0000004;0.0000000;0.0000000;0.0000001;0.0000001;0.0000044;-0.0000000;0.0000039;-0.0000000;-0.00000…
1.4;5.0;3.4;0.001090119814;-0.0000000;-0.0000000;-0.0000000;-0.0000000;-0.0000000;-0.0000000;-0.0000000;-0.0000000;-0.0000000;-0.0000000;-0.0000000;-0.0000000;0.0000000;0.0000000;0.0000001;0.0000000;0.0000000;0.0000001;0.0000000;0.0000000;0.0000000;0.0000000;0.0000001;0.0000000;0.0000000;0.0000000;0.0000003;0.0000000;0.0000000;0.0000001;0.0000001;0.0000037;0.0000000;0.0000033;-0.0000000;-0.000000…
1.4;5.1;3.4;0.000933629346;-0.0000000;-0.0000000;-0.0000000;-0.0000000;-0.0000000;-0.0000000;-0.0000000;-0.0000000;-0.0000000;-0.0000000;-0.0000000;-0.0000000;0.0000000;0.0000000;0.0000001;0.0000000;0.0000000;0.0000001;0.0000000;0.0000000;-0.0000000;0.0000000;0.0000001;0.0000000;0.0000000;0.0000000;0.0000003;0.0000000;0.0000000;0.0000001;0.0000001;0.0000032;0.0000000;0.0000027;-0.0000000;-0.00000…
1.4;5.2;3.4;0.000796553246;-0.0000000;-0.0000000;-0.0000000;-0.0000000;-0.0000000;-0.0000000;-0.0000000;-0.0000000;-0.0000000;-0.0000000;-0.0000000;-0.0000000;0.0000000;0.0000000;0.0000001;0.0000000;0.0000000;0.0000001;0.0000000;0.0000000;-0.0000000;0.0000000;0.0000001;0.0000000;0.0000000;0.0000000;0.0000003;0.0000000;0.0000000;0.0000001;0.0000001;0.0000027;0.0000000;0.0000023;-0.0000000;-0.00000…
1.4;5.3;3.4;0.000677004101;-0.0000000;-0.0000000;-0.0000000;-0.0000000;-0.0000000;-0.0000000;-0.0000000;-0.0000000;-0.0000000;-0.0000000;-0.0000000;-0.0000000;0.0000000;0.0000000;0.0000000;0.0000000;0.0000000;0.0000001;0.0000000;0.0000000;-0.0000000;0.0000000;0.0000001;0.0000000;0.0000000;0.0000000;0.0000002;0.0000000;0.0000000;0.0000001;0.0000000;0.0000023;0.0000000;0.0000019;-0.0000000;-0.00000…
1.4;5.4;3.4;0.000573186099;-0.0000000;-0.0000000;-0.0000000;-0.0000000;-0.0000000;-0.0000000;-0.0000000;-0.0000000;-0.0000000;-0.0000000;-0.0000000;-0.0000000;0.0000000;0.0000000;0.0000000;0.0000000;0.0000000;0.0000001;0.0000000;0.0000000;-0.0000000;0.0000000;0.0000001;0.0000000;0.0000000;0.0000000;0.0000002;0.0000000;0.0000000;0.0000001;0.0000000;0.0000020;0.0000000;0.0000015;-0.0000000;-0.00000…
1.4;5.5;3.4;0.000483408674;-0.0000000;-0.0000000;-0.0000000;-0.0000000;-0.0000000;-0.0000000;-0.0000000;-0.0000000;-0.0000000;-0.0000000;-0.0000000;-0.0000000;0.0000000;0.0000000;0.0000000;0.0000000;0.0000000;0.0000001;0.0000000;0.0000000;-0.0000000;0.0000000;0.0000000;0.0000000;0.0000000;0.0000000;0.0000001;0.0000000;0.0000000;0.0000000;0.0000000;0.0000016;0.0000000;0.0000013;-0.0000000;-0.00000…
1.4;5.6;3.4;0.000406095873;-0.0000000;-0.0000000;-0.0000000;-0.0000000;-0.0000000;-0.0000000;-0.0000000;-0.0000000;-0.0000000;-0.0000000;-0.0000000;-0.0000000;-0.0000000;0.0000000;0.0000000;0.0000000;0.0000000;0.0000001;0.0000000;0.0000000;-0.0000000;0.0000000;0.0000000;0.0000000;0.0000000;0.0000000;0.0000001;0.0000000;0.0000000;0.0000000;0.0000000;0.0000014;0.0000000;0.0000010;-0.0000000;-0.0000…
1.4;5.7;3.4;0.000339791781;-0.0000000;-0.0000000;-0.0000000;-0.0000000;-0.0000000;-0.0000000;-0.0000000;-0.0000000;-0.0000000;-0.0000000;-0.0000000;-0.0000000;-0.0000000;0.0000000;0.0000000;0.0000000;0.0000000;0.0000001;0.0000000;0.0000000;-0.0000000;0.0000000;0.0000000;0.0000000;-0.0000000;0.0000000;0.0000001;0.0000000;0.0000000;0.0000000;0.0000000;0.0000011;0.0000000;0.0000008;-0.0000000;-0.000…
1.4;5.8;3.4;0.000283162472;-0.0000000;-0.0000000;-0.0000000;-0.0000000;-0.0000000;-0.0000000;-0.0000000;-0.0000000;-0.0000000;-0.0000000;-0.0000000;-0.0000000;-0.0000000;0.0000000;0.0000000;0.0000000;0.0000000;0.0000001;0.0000000;0.0000000;-0.0000000;0.0000000;0.0000000;0.0000000;-0.0000000;0.0000000;0.0000001;0.0000000;0.0000000;0.0000000;0.0000000;0.0000009;0.0000000;0.0000007;-0.0000000;-0.000…
1.4;5.9;3.4;0.000234995028;-0.0000000;-0.0000000;-0.0000000;-0.0000000;-0.0000000;-0.0000000;-0.0000000;-0.0000000;-0.0000000;-0.0000000;-0.0000000;-0.0000000;-0.0000000;0.0000000;0.0000000;0.0000000;0.0000000;0.0000000;0.0000000;0.0000000;-0.0000000;0.0000000;0.0000000;0.0000000;-0.0000000;0.0000000;0.0000001;0.0000000;0.0000000;0.0000000;0.0000000;0.0000008;0.0000000;0.0000005;-0.0000000;-0.000…
1.4;6.0;3.4;0.000194194224;-0.0000000;-0.0000000;-0.0000000;-0.0000000;-0.0000000;-0.0000000;-0.0000000;-0.0000000;-0.0000000;-0.0000000;-0.0000000;-0.0000000;-0.0000000;0.0000000;0.0000000;0.0000000;0.0000000;0.0000000;0.0000000;0.0000000;-0.0000000;0.0000000;0.0000000;0.0000000;-0.0000000;0.0000000;0.0000001;0.0000000;0.0000000;0.0000000;0.0000000;0.0000006;0.0000000;0.0000004;-0.0000000;-0.000…
1.5;0.0;3.4;0.024893043577;-0.0000000;-0.0000000;-0.0000000;-0.0000000;-0.0000000;-0.0000000;-0.0000000;-0.0000000;-0.0000000;-0.0000000;-0.0000000;0.0000003;-0.0000000;0.0000003;-0.0000000;0.0000001;-0.0000000;0.0000000;-0.0000000;0.0000000;0.0000004;-0.0000000;0.0000000;0.0000003;-0.0000000;-0.0000000;0.0000178;-0.0000000;-0.0000000;0.0000000;0.0000470;-0.0000014;0.0000113;-0.0000028;-0.0000000…
1.5;0.1;3.4;0.024830838500;-0.0000000;-0.0000000;-0.0000000;-0.0000000;-0.0000000;-0.0000000;-0.0000000;-0.0000000;-0.0000000;-0.0000000;-0.0000000;0.0000003;-0.0000000;0.0000003;-0.0000000;0.0000001;-0.0000000;0.0000000;-0.0000000;0.0000000;0.0000004;-0.0000000;0.0000000;0.0000003;0.0000000;-0.0000000;0.0000178;-0.0000000;-0.0000000;0.0000000;0.0000469;-0.0000011;0.0000112;-0.0000022;-0.0000000;…
1.5;0.2;3.4;0.024647182246;-0.0000000;-0.0000000;-0.0000000;-0.0000000;-0.0000000;-0.0000000;-0.0000000;-0.0000000;-0.0000000;-0.0000000;-0.0000000;0.0000003;0.0000000;0.0000003;-0.0000000;0.0000001;-0.0000000;0.0000000;-0.0000000;0.0000000;0.0000004;0.0000000;0.0000000;0.0000003;0.0000000;-0.0000000;0.0000177;-0.0000000;-0.0000000;0.0000000;0.0000465;-0.0000002;0.0000111;-0.0000004;-0.0000000;-0…
1.5;0.3;3.4;0.024350717912;-0.0000000;-0.0000000;-0.0000000;-0.0000000;-0.0000000;-0.0000000;-0.0000000;-0.0000000;-0.0000000;-0.0000000;-0.0000000;0.0000003;0.0000000;0.0000003;-0.0000000;0.0000001;-0.0000000;0.0000000;-0.0000000;0.0000000;0.0000004;0.0000000;0.0000000;0.0000003;0.0000000;-0.0000000;0.0000176;-0.0000000;0.0000000;0.0000000;0.0000460;0.0000014;0.0000109;0.0000025;-0.0000000;-0.00…
1.5;0.4;3.4;0.023955094491;-0.0000000;-0.0000000;-0.0000000;-0.0000000;-0.0000000;-0.0000000;-0.0000000;-0.0000000;-0.0000000;-0.0000000;-0.0000000;0.0000003;0.0000000;0.0000003;0.0000000;0.0000001;-0.0000000;0.0000000;-0.0000000;0.0000000;0.0000004;0.0000000;0.0000000;0.0000003;0.0000000;-0.0000000;0.0000174;-0.0000000;0.0000000;0.0000000;0.0000452;0.0000035;0.0000107;0.0000065;-0.0000000;-0.000…
1.5;0.5;3.4;0.023477911048;-0.0000000;-0.0000000;-0.0000000;-0.0000000;-0.0000000;-0.0000000;-0.0000000;-0.0000000;-0.0000000;-0.0000000;-0.0000000;0.0000003;0.0000000;0.0000003;0.0000000;0.0000001;-0.0000000;0.0000000;-0.0000000;0.0000000;0.0000004;0.0000000;0.0000000;0.0000003;0.0000000;0.0000000;0.0000171;-0.0000000;0.0000000;0.0000000;0.0000442;0.0000061;0.0000103;0.0000114;-0.0000000;-0.0000…
1.5;0.6;3.4;0.022939384673;-0.0000000;-0.0000000;-0.0000000;-0.0000000;-0.0000000;-0.0000000;-0.0000000;-0.0000000;-0.0000000;-0.0000000;-0.0000000;0.0000002;0.0000000;0.0000002;0.0000000;0.0000001;0.0000000;0.0000000;-0.0000000;0.0000000;0.0000004;0.0000000;0.0000000;0.0000003;0.0000000;0.0000000;0.0000169;0.0000000;0.0000000;-0.0000000;0.0000431;0.0000091;0.0000100;0.0000171;-0.0000000;-0.00000…
1.5;0.7;3.4;0.022360865504;-0.0000000;-0.0000000;-0.0000000;-0.0000000;-0.0000000;-0.0000000;-0.0000000;-0.0000000;-0.0000000;-0.0000000;-0.0000000;0.0000002;0.0000000;0.0000002;0.0000000;0.0000000;0.0000000;0.0000000;-0.0000000;0.0000001;0.0000004;0.0000000;0.0000000;0.0000002;0.0000000;0.0000000;0.0000165;0.0000000;0.0000000;-0.0000000;0.0000417;0.0000124;0.0000095;0.0000234;-0.0000000;-0.00000…
1.5;0.8;3.4;0.021763329490;-0.0000000;-0.0000000;-0.0000000;-0.0000000;-0.0000000;-0.0000000;-0.0000000;-0.0000000;-0.0000000;-0.0000000;-0.0000000;0.0000002;0.0000000;0.0000002;0.0000000;0.0000000;0.0000000;0.0000000;-0.0000000;0.0000001;0.0000004;0.0000000;-0.0000000;0.0000002;0.0000001;0.0000000;0.0000162;0.0000000;0.0000000;-0.0000000;0.0000403;0.0000160;0.0000091;0.0000301;-0.0000000;-0.0000…
1.5;0.9;3.4;0.021165973239;-0.0000000;-0.0000000;-0.0000000;-0.0000000;-0.0000000;-0.0000000;-0.0000000;-0.0000000;-0.0000000;-0.0000000;-0.0000000;0.0000002;0.0000001;0.0000002;0.0000000;0.0000000;0.0000000;0.0000000;-0.0000000;0.0000001;0.0000004;0.0000001;-0.0000000;0.0000002;0.0000001;0.0000000;0.0000158;0.0000000;0.0000000;0.0000000;0.0000387;0.0000198;0.0000086;0.0000370;-0.0000000;-0.00000…
1.5;1.0;3.4;0.020585017642;-0.0000000;-0.0000000;-0.0000000;-0.0000000;-0.0000000;-0.0000000;-0.0000000;-0.0000000;-0.0000000;-0.0000000;0.0000000;0.0000002;0.0000001;0.0000002;0.0000000;0.0000000;0.0000000;0.0000000;-0.0000000;0.0000001;0.0000004;0.0000001;-0.0000000;0.0000002;0.0000001;0.0000000;0.0000154;0.0000000;0.0000000;0.0000000;0.0000370;0.0000237;0.0000081;0.0000440;-0.0000000;-0.000000…
1.5;1.1;3.4;0.020032801594;-0.0000000;-0.0000000;-0.0000000;-0.0000000;-0.0000000;-0.0000000;-0.0000000;-0.0000000;-0.0000000;-0.0000000;0.0000000;0.0000001;0.0000001;0.0000001;0.0000000;0.0000000;0.0000000;0.0000000;-0.0000000;0.0000001;0.0000003;0.0000001;-0.0000000;0.0000001;0.0000001;0.0000000;0.0000150;0.0000001;0.0000000;0.0000001;0.0000353;0.0000275;0.0000075;0.0000508;-0.0000000;-0.000000…
1.5;1.2;3.4;0.019517217675;-0.0000000;-0.0000000;-0.0000000;-0.0000000;-0.0000000;-0.0000000;-0.0000000;-0.0000000;-0.0000000;-0.0000000;0.0000000;0.0000001;0.0000001;0.0000001;0.0000000;0.0000000;0.0000000;0.0000000;-0.0000000;0.0000002;0.0000003;0.0000001;-0.0000000;0.0000001;0.0000001;0.0000000;0.0000145;0.0000001;0.0000000;0.0000001;0.0000335;0.0000312;0.0000070;0.0000573;-0.0000000;-0.000000…
1.5;1.3;3.4;0.019041511327;-0.0000000;-0.0000000;-0.0000000;-0.0000000;-0.0000000;-0.0000000;-0.0000000;-0.0000000;-0.0000000;-0.0000000;0.0000000;0.0000001;0.0000001;0.0000001;0.0000001;0.0000000;0.0000000;0.0000000;-0.0000000;0.0000002;0.0000003;0.0000001;-0.0000000;0.0000001;0.0000001;0.0000000;0.0000141;0.0000001;0.0000000;0.0000001;0.0000316;0.0000347;0.0000064;0.0000633;-0.0000000;-0.000000…
1.5;1.4;3.4;0.018604436192;-0.0000000;-0.0000000;-0.0000000;-0.0000000;-0.0000000;-0.0000000;-0.0000000;-0.0000000;-0.0000000;-0.0000000;0.0000000;0.0000001;0.0000002;0.0000001;0.0000001;0.0000000;0.0000000;0.0000001;-0.0000000;0.0000002;0.0000003;0.0000001;0.0000000;0.0000001;0.0000002;0.0000000;0.0000136;0.0000001;0.0000000;0.0000002;0.0000297;0.0000379;0.0000058;0.0000688;-0.0000000;-0.0000000…
1.5;1.5;3.4;0.018200732524;-0.0000000;-0.0000000;-0.0000000;-0.0000000;-0.0000000;-0.0000000;-0.0000000;-0.0000000;-0.0000000;-0.0000000;0.0000000;0.0000001;0.0000002;0.0000001;0.0000001;0.0000000;0.0000000;0.0000001;-0.0000000;0.0000003;0.0000003;0.0000002;0.0000000;0.0000001;0.0000002;0.0000000;0.0000131;0.0000001;0.0000000;0.0000002;0.0000278;0.0000408;0.0000053;0.0000735;-0.0000000;-0.0000000…
1.5;1.6;3.4;0.017821873797;-0.0000000;-0.0000000;-0.0000000;-0.0000000;-0.0000000;-0.0000000;-0.0000000;-0.0000000;-0.0000000;-0.0000000;0.0000001;0.0000000;0.0000002;0.0000000;0.0000001;0.0000000;-0.0000000;0.0000001;-0.0000000;0.0000003;0.0000003;0.0000002;0.0000000;0.0000000;0.0000002;0.0000000;0.0000126;0.0000002;0.0000000;0.0000003;0.0000259;0.0000433;0.0000048;0.0000774;-0.0000000;-0.000000…
1.5;1.7;3.4;0.017457009650;-0.0000000;-0.0000000;-0.0000000;-0.0000000;-0.0000000;-0.0000000;-0.0000000;-0.0000000;-0.0000000;-0.0000000;0.0000001;0.0000000;0.0000002;0.0000000;0.0000001;0.0000000;-0.0000000;0.0000001;-0.0000000;0.0000003;0.0000002;0.0000002;0.0000001;0.0000000;0.0000002;0.0000000;0.0000121;0.0000002;0.0000001;0.0000003;0.0000240;0.0000454;0.0000043;0.0000804;-0.0000000;-0.000000…
1.5;1.8;3.4;0.017094021777;-0.0000000;-0.0000000;-0.0000000;-0.0000000;-0.0000000;-0.0000000;-0.0000000;-0.0000000;-0.0000000;-0.0000000;0.0000001;0.0000000;0.0000003;0.0000000;0.0000001;-0.0000000;-0.0000000;0.0000001;-0.0000000;0.0000003;0.0000002;0.0000002;0.0000001;0.0000000;0.0000003;0.0000000;0.0000116;0.0000002;0.0000001;0.0000004;0.0000221;0.0000470;0.0000038;0.0000825;-0.0000000;-0.00000…
1.5;1.9;3.4;0.016720604050;-0.0000000;-0.0000000;-0.0000000;-0.0000000;-0.0000000;-0.0000000;-0.0000000;-0.0000000;-0.0000000;-0.0000000;0.0000001;0.0000000;0.0000003;-0.0000000;0.0000001;-0.0000000;-0.0000000;0.0000001;-0.0000000;0.0000004;0.0000002;0.0000003;0.0000001;0.0000000;0.0000003;0.0000000;0.0000110;0.0000002;0.0000001;0.0000004;0.0000203;0.0000481;0.0000033;0.0000838;-0.0000000;-0.0000…
1.5;2.0;3.4;0.016325279814;-0.0000000;-0.0000000;-0.0000000;-0.0000000;-0.0000000;-0.0000000;-0.0000000;-0.0000000;-0.0000000;-0.0000000;0.0000001;-0.0000000;0.0000003;-0.0000000;0.0000001;-0.0000000;-0.0000000;0.0000001;-0.0000000;0.0000004;0.0000002;0.0000003;0.0000001;0.0000000;0.0000003;0.0000001;0.0000104;0.0000002;0.0000001;0.0000005;0.0000185;0.0000487;0.0000029;0.0000841;-0.0000000;-0.000…
1.5;2.1;3.4;0.015898278135;-0.0000000;-0.0000000;-0.0000000;-0.0000000;-0.0000000;-0.0000000;-0.0000000;-0.0000000;-0.0000000;-0.0000000;0.0000001;-0.0000000;0.0000003;-0.0000000;0.0000001;-0.0000000;-0.0000000;0.0000001;-0.0000000;0.0000004;0.0000002;0.0000003;0.0000002;0.0000000;0.0000004;0.0000001;0.0000098;0.0000003;0.0000001;0.0000005;0.0000168;0.0000489;0.0000025;0.0000835;-0.0000000;-0.000…
1.5;2.2;3.4;0.015432206655;-0.0000000;-0.0000000;-0.0000000;-0.0000000;-0.0000000;-0.0000000;-0.0000000;-0.0000000;-0.0000000;-0.0000000;0.0000001;-0.0000000;0.0000004;-0.0000000;0.0000001;-0.0000000;-0.0000000;0.0000001;-0.0000000;0.0000004;0.0000002;0.0000003;0.0000002;0.0000000;0.0000004;0.0000001;0.0000092;0.0000003;0.0000001;0.0000006;0.0000152;0.0000486;0.0000022;0.0000822;-0.0000000;-0.000…
1.5;2.3;3.4;0.014922480227;-0.0000000;-0.0000000;-0.0000000;-0.0000000;-0.0000000;-0.0000000;-0.0000000;-0.0000000;-0.0000000;-0.0000000;0.0000001;-0.0000000;0.0000004;-0.0000000;0.0000001;-0.0000000;-0.0000000;0.0000001;-0.0000000;0.0000004;0.0000002;0.0000004;0.0000002;0.0000000;0.0000004;0.0000001;0.0000086;0.0000003;0.0000001;0.0000007;0.0000136;0.0000479;0.0000019;0.0000801;-0.0000000;-0.000…
1.5;2.4;3.4;0.014367489611;-0.0000000;-0.0000000;-0.0000000;-0.0000000;-0.0000000;-0.0000000;-0.0000000;-0.0000000;-0.0000000;-0.0000000;0.0000001;-0.0000000;0.0000004;-0.0000000;0.0000001;-0.0000000;-0.0000000;0.0000001;-0.0000000;0.0000004;0.0000001;0.0000004;0.0000003;0.0000000;0.0000005;0.0000001;0.0000080;0.0000003;0.0000001;0.0000007;0.0000121;0.0000468;0.0000016;0.0000774;-0.0000000;-0.000…
1.5;2.5;3.4;0.013768520302;-0.0000000;-0.0000000;-0.0000000;-0.0000000;-0.0000000;-0.0000000;-0.0000000;-0.0000000;-0.0000000;-0.0000000;0.0000001;-0.0000000;0.0000004;-0.0000000;0.0000001;-0.0000000;-0.0000000;0.0000001;-0.0000000;0.0000004;0.0000001;0.0000004;0.0000003;-0.0000000;0.0000005;0.0000001;0.0000074;0.0000003;0.0000001;0.0000008;0.0000107;0.0000453;0.0000013;0.0000741;-0.0000000;-0.00…
1.5;2.6;3.4;0.013129454807;-0.0000000;-0.0000000;-0.0000000;-0.0000000;-0.0000000;-0.0000000;-0.0000000;-0.0000000;-0.0000000;-0.0000000;0.0000001;-0.0000000;0.0000004;-0.0000000;0.0000001;-0.0000000;-0.0000000;0.0000001;-0.0000000;0.0000004;0.0000001;0.0000004;0.0000003;-0.0000000;0.0000005;0.0000001;0.0000069;0.0000003;0.0000001;0.0000008;0.0000094;0.0000436;0.0000011;0.0000704;-0.0000000;-0.00…
1.5;2.7;3.4;0.012456309638;-0.0000000;-0.0000000;-0.0000000;-0.0000000;-0.0000000;-0.0000000;-0.0000000;-0.0000000;-0.0000000;-0.0000000;0.0000001;-0.0000000;0.0000004;-0.0000000;0.0000001;-0.0000000;0.0000000;0.0000002;-0.0000000;0.0000004;0.0000001;0.0000005;0.0000003;-0.0000000;0.0000005;0.0000001;0.0000063;0.0000003;0.0000001;0.0000008;0.0000082;0.0000416;0.0000009;0.0000664;-0.0000000;-0.000…
1.5;2.8;3.4;0.011756668835;-0.0000000;-0.0000000;-0.0000000;-0.0000000;-0.0000000;-0.0000000;-0.0000000;-0.0000000;-0.0000000;-0.0000000;0.0000001;-0.0000000;0.0000004;-0.0000000;0.0000001;-0.0000000;0.0000000;0.0000002;-0.0000000;0.0000004;0.0000001;0.0000005;0.0000003;-0.0000000;0.0000005;0.0000001;0.0000057;0.0000003;0.0000001;0.0000009;0.0000071;0.0000395;0.0000007;0.0000621;-0.0000000;-0.000…
1.5;2.9;3.4;0.011039078149;-0.0000000;-0.0000000;-0.0000000;-0.0000000;-0.0000000;-0.0000000;-0.0000000;-0.0000000;-0.0000000;-0.0000000;0.0000001;-0.0000000;0.0000004;-0.0000000;0.0000001;-0.0000000;0.0000000;0.0000002;-0.0000000;0.0000004;0.0000001;0.0000005;0.0000003;-0.0000000;0.0000005;0.0000001;0.0000052;0.0000003;0.0000001;0.0000009;0.0000062;0.0000372;0.0000006;0.0000577;-0.0000000;-0.000…
1.5;3.0;3.4;0.010312458670;-0.0000000;-0.0000000;-0.0000000;-0.0000000;-0.0000000;-0.0000000;-0.0000000;-0.0000000;-0.0000000;-0.0000000;0.0000001;-0.0000000;0.0000004;-0.0000000;0.0000001;-0.0000000;0.0000000;0.0000002;-0.0000000;0.0000004;0.0000001;0.0000005;0.0000003;-0.0000000;0.0000005;0.0000001;0.0000047;0.0000002;0.0000001;0.0000009;0.0000053;0.0000348;0.0000005;0.0000532;-0.0000000;-0.000…
1.5;3.1;3.4;0.009585587255;-0.0000000;-0.0000000;-0.0000000;-0.0000000;-0.0000000;-0.0000000;-0.0000000;-0.0000000;-0.0000000;-0.0000000;0.0000001;-0.0000000;0.0000004;0.0000000;0.0000001;0.0000000;0.0000000;0.0000002;-0.0000000;0.0000004;0.0000001;0.0000005;0.0000003;-0.0000000;0.0000005;0.0000001;0.0000042;0.0000002;0.0000001;0.0000009;0.0000045;0.0000324;0.0000004;0.0000487;-0.0000000;-0.00000…
1.5;3.2;3.4;0.008866675960;-0.0000000;-0.0000000;-0.0000000;-0.0000000;-0.0000000;-0.0000000;-0.0000000;-0.0000000;-0.0000000;-0.0000000;0.0000001;-0.0000000;0.0000004;0.0000000;0.0000001;0.0000000;0.0000000;0.0000002;-0.0000000;0.0000003;0.0000001;0.0000004;0.0000003;-0.0000000;0.0000005;0.0000001;0.0000038;0.0000002;0.0000001;0.0000009;0.0000038;0.0000300;0.0000003;0.0000444;-0.0000000;-0.00000…
1.5;3.3;3.4;0.008163066457;-0.0000000;-0.0000000;-0.0000000;-0.0000000;-0.0000000;-0.0000000;-0.0000000;-0.0000000;-0.0000000;-0.0000000;0.0000001;-0.0000000;0.0000004;0.0000000;0.0000001;0.0000000;0.0000000;0.0000002;-0.0000000;0.0000003;0.0000001;0.0000004;0.0000003;-0.0000000;0.0000004;0.0000001;0.0000034;0.0000002;0.0000001;0.0000009;0.0000032;0.0000276;0.0000002;0.0000402;-0.0000000;-0.00000…
1.5;3.4;3.4;0.007481040492;-0.0000000;-0.0000000;-0.0000000;-0.0000000;-0.0000000;-0.0000000;-0.0000000;-0.0000000;-0.0000000;-0.0000000;0.0000001;-0.0000000;0.0000003;0.0000000;0.0000001;0.0000000;0.0000000;0.0000002;-0.0000000;0.0000003;0.0000000;0.0000004;0.0000003;-0.0000000;0.0000004;0.0000001;0.0000030;0.0000002;0.0000001;0.0000008;0.0000027;0.0000253;0.0000002;0.0000361;-0.0000000;-0.00000…
1.5;3.5;3.4;0.006825735481;-0.0000000;-0.0000000;-0.0000000;-0.0000000;-0.0000000;-0.0000000;-0.0000000;-0.0000000;-0.0000000;-0.0000000;0.0000000;-0.0000000;0.0000003;0.0000000;0.0000001;0.0000000;0.0000000;0.0000002;0.0000000;0.0000003;0.0000000;0.0000004;0.0000003;-0.0000000;0.0000004;0.0000001;0.0000027;0.0000001;0.0000001;0.0000008;0.0000022;0.0000231;0.0000001;0.0000323;-0.0000000;-0.000000…
1.5;3.6;3.4;0.006201146419;-0.0000000;-0.0000000;-0.0000000;-0.0000000;-0.0000000;-0.0000000;-0.0000000;-0.0000000;-0.0000000;-0.0000000;0.0000000;-0.0000000;0.0000003;0.0000000;0.0000001;0.0000000;0.0000000;0.0000002;0.0000000;0.0000002;0.0000000;0.0000003;0.0000003;-0.0000000;0.0000003;0.0000001;0.0000024;0.0000001;0.0000001;0.0000008;0.0000019;0.0000209;0.0000001;0.0000288;-0.0000000;-0.000000…
1.5;3.7;3.4;0.005610191449;-0.0000000;-0.0000000;-0.0000000;-0.0000000;-0.0000000;-0.0000000;-0.0000000;-0.0000000;-0.0000000;-0.0000000;0.0000000;-0.0000000;0.0000003;0.0000000;0.0000001;0.0000000;0.0000000;0.0000002;0.0000000;0.0000002;0.0000000;0.0000003;0.0000003;-0.0000000;0.0000003;0.0000001;0.0000021;0.0000001;0.0000001;0.0000007;0.0000015;0.0000189;0.0000001;0.0000255;-0.0000000;-0.000000…
1.5;3.8;3.4;0.005054818296;-0.0000000;-0.0000000;-0.0000000;-0.0000000;-0.0000000;-0.0000000;-0.0000000;-0.0000000;-0.0000000;-0.0000000;0.0000000;-0.0000000;0.0000002;0.0000000;0.0000001;0.0000000;-0.0000000;0.0000002;0.0000000;0.0000002;0.0000000;0.0000003;0.0000003;0.0000000;0.0000003;0.0000001;0.0000018;0.0000001;0.0000001;0.0000007;0.0000013;0.0000171;0.0000000;0.0000225;-0.0000000;-0.000000…
1.5;3.9;3.4;0.004536131359;-0.0000000;-0.0000000;-0.0000000;-0.0000000;-0.0000000;-0.0000000;-0.0000000;-0.0000000;-0.0000000;-0.0000000;0.0000000;-0.0000000;0.0000002;0.0000000;0.0000001;0.0000000;-0.0000000;0.0000002;0.0000000;0.0000002;0.0000000;0.0000003;0.0000003;0.0000000;0.0000002;0.0000001;0.0000016;0.0000001;0.0000001;0.0000006;0.0000010;0.0000153;0.0000000;0.0000197;-0.0000000;-0.000000…
1.5;4.0;3.4;0.004054523476;-0.0000000;-0.0000000;-0.0000000;-0.0000000;-0.0000000;-0.0000000;-0.0000000;-0.0000000;-0.0000000;-0.0000000;0.0000000;-0.0000000;0.0000002;0.0000000;0.0000001;0.0000000;-0.0000000;0.0000002;0.0000000;0.0000001;0.0000000;0.0000002;0.0000002;0.0000000;0.0000002;0.0000001;0.0000014;0.0000000;0.0000001;0.0000005;0.0000008;0.0000137;0.0000000;0.0000173;-0.0000000;-0.000000…
1.5;4.1;3.4;0.003609801303;-0.0000000;-0.0000000;-0.0000000;-0.0000000;-0.0000000;-0.0000000;-0.0000000;-0.0000000;-0.0000000;-0.0000000;0.0000000;-0.0000000;0.0000002;0.0000000;0.0000001;0.0000000;-0.0000000;0.0000002;0.0000000;0.0000001;0.0000000;0.0000002;0.0000002;0.0000000;0.0000002;0.0000001;0.0000012;0.0000000;0.0000001;0.0000005;0.0000007;0.0000122;0.0000000;0.0000150;-0.0000000;-0.000000…
1.5;4.2;3.4;0.003201297821;-0.0000000;-0.0000000;-0.0000000;-0.0000000;-0.0000000;-0.0000000;-0.0000000;-0.0000000;-0.0000000;-0.0000000;0.0000000;-0.0000000;0.0000001;0.0000000;0.0000001;0.0000000;-0.0000000;0.0000001;0.0000000;0.0000001;0.0000000;0.0000002;0.0000002;0.0000000;0.0000001;0.0000001;0.0000011;0.0000000;0.0000001;0.0000004;0.0000006;0.0000108;0.0000000;0.0000130;-0.0000000;-0.000000…
1.5;4.3;3.4;0.002827969386;-0.0000000;-0.0000000;-0.0000000;-0.0000000;-0.0000000;-0.0000000;-0.0000000;-0.0000000;-0.0000000;-0.0000000;-0.0000000;-0.0000000;0.0000001;0.0000000;0.0000001;0.0000000;-0.0000000;0.0000001;0.0000000;0.0000001;0.0000000;0.0000001;0.0000002;0.0000000;0.0000001;0.0000001;0.0000009;0.0000000;0.0000001;0.0000004;0.0000005;0.0000096;0.0000000;0.0000112;-0.0000000;-0.00000…
1.5;4.4;3.4;0.002488477490;-0.0000000;-0.0000000;-0.0000000;-0.0000000;-0.0000000;-0.0000000;-0.0000000;-0.0000000;-0.0000000;-0.0000000;-0.0000000;-0.0000000;0.0000001;0.0000000;0.0000001;0.0000000;-0.0000000;0.0000001;0.0000000;0.0000001;0.0000000;0.0000001;0.0000002;0.0000000;0.0000001;0.0000000;0.0000008;0.0000000;0.0000001;0.0000003;0.0000004;0.0000084;-0.0000000;0.0000096;-0.0000000;-0.0000…
1.5;4.5;3.4;0.002181257054;-0.0000000;-0.0000000;-0.0000000;-0.0000000;-0.0000000;-0.0000000;-0.0000000;-0.0000000;-0.0000000;-0.0000000;-0.0000000;-0.0000000;0.0000001;0.0000000;0.0000001;0.0000000;-0.0000000;0.0000001;0.0000000;0.0000001;0.0000000;0.0000001;0.0000002;0.0000000;0.0000001;0.0000000;0.0000007;0.0000000;0.0000000;0.0000003;0.0000003;0.0000074;-0.0000000;0.0000082;-0.0000000;-0.0000…
1.5;4.6;3.4;0.001904573794;-0.0000000;-0.0000000;-0.0000000;-0.0000000;-0.0000000;-0.0000000;-0.0000000;-0.0000000;-0.0000000;-0.0000000;-0.0000000;-0.0000000;0.0000001;0.0000000;0.0000001;0.0000000;0.0000000;0.0000001;0.0000000;0.0000001;0.0000000;0.0000001;0.0000001;0.0000000;0.0000001;0.0000000;0.0000006;-0.0000000;0.0000000;0.0000002;0.0000002;0.0000065;-0.0000000;0.0000070;-0.0000000;-0.0000…
1.5;4.7;3.4;0.001656573162;-0.0000000;-0.0000000;-0.0000000;-0.0000000;-0.0000000;-0.0000000;-0.0000000;-0.0000000;-0.0000000;-0.0000000;-0.0000000;-0.0000000;0.0000001;0.0000000;0.0000001;0.0000000;0.0000000;0.0000001;0.0000000;0.0000000;0.0000000;0.0000001;0.0000001;0.0000000;0.0000000;0.0000000;0.0000005;-0.0000000;0.0000000;0.0000002;0.0000002;0.0000056;-0.0000000;0.0000060;-0.0000000;-0.0000…
1.5;4.8;3.4;0.001435322942;-0.0000000;-0.0000000;-0.0000000;-0.0000000;-0.0000000;-0.0000000;-0.0000000;-0.0000000;-0.0000000;-0.0000000;-0.0000000;-0.0000000;0.0000000;0.0000000;0.0000001;0.0000000;0.0000000;0.0000001;0.0000000;0.0000000;0.0000000;0.0000000;0.0000001;0.0000000;0.0000000;0.0000000;0.0000005;-0.0000000;0.0000000;0.0000002;0.0000002;0.0000049;-0.0000000;0.0000050;-0.0000000;-0.0000…
1.5;4.9;3.4;0.001238850907;-0.0000000;-0.0000000;-0.0000000;-0.0000000;-0.0000000;-0.0000000;-0.0000000;-0.0000000;-0.0000000;-0.0000000;-0.0000000;-0.0000000;0.0000000;0.0000000;0.0000001;0.0000000;0.0000000;0.0000001;0.0000000;0.0000000;0.0000000;0.0000000;0.0000001;0.0000000;0.0000000;0.0000000;0.0000004;0.0000000;0.0000000;0.0000001;0.0000001;0.0000042;-0.0000000;0.0000042;-0.0000000;-0.00000…
1.5;5.0;3.4;0.001065178329;-0.0000000;-0.0000000;-0.0000000;-0.0000000;-0.0000000;-0.0000000;-0.0000000;-0.0000000;-0.0000000;-0.0000000;-0.0000000;-0.0000000;0.0000000;0.0000000;0.0000001;0.0000000;0.0000000;0.0000001;0.0000000;0.0000000;0.0000000;0.0000000;0.0000001;0.0000000;0.0000000;0.0000000;0.0000003;0.0000000;0.0000000;0.0000001;0.0000001;0.0000036;-0.0000000;0.0000035;-0.0000000;-0.00000…
1.5;5.1;3.4;0.000912349652;-0.0000000;-0.0000000;-0.0000000;-0.0000000;-0.0000000;-0.0000000;-0.0000000;-0.0000000;-0.0000000;-0.0000000;-0.0000000;-0.0000000;0.0000000;0.0000000;0.0000001;0.0000000;0.0000000;0.0000001;0.0000000;0.0000000;0.0000000;0.0000000;0.0000001;0.0000000;0.0000000;0.0000000;0.0000003;0.0000000;0.0000000;0.0000001;0.0000001;0.0000031;-0.0000000;0.0000030;-0.0000000;-0.00000…
1.5;5.2;3.4;0.000778458263;-0.0000000;-0.0000000;-0.0000000;-0.0000000;-0.0000000;-0.0000000;-0.0000000;-0.0000000;-0.0000000;-0.0000000;-0.0000000;-0.0000000;0.0000000;0.0000000;0.0000001;0.0000000;0.0000000;0.0000001;0.0000000;0.0000000;0.0000000;0.0000000;0.0000001;0.0000000;0.0000000;0.0000000;0.0000002;0.0000000;0.0000000;0.0000001;0.0000001;0.0000026;-0.0000000;0.0000024;-0.0000000;-0.00000…
1.5;5.3;3.4;0.000661668232;-0.0000000;-0.0000000;-0.0000000;-0.0000000;-0.0000000;-0.0000000;-0.0000000;-0.0000000;-0.0000000;-0.0000000;-0.0000000;-0.0000000;0.0000000;0.0000000;0.0000000;0.0000000;0.0000000;0.0000001;0.0000000;0.0000000;0.0000000;0.0000000;0.0000001;0.0000000;0.0000000;0.0000000;0.0000002;0.0000000;0.0000000;0.0000001;0.0000000;0.0000022;-0.0000000;0.0000020;-0.0000000;-0.00000…
1.5;5.4;3.4;0.000560231852;-0.0000000;-0.0000000;-0.0000000;-0.0000000;-0.0000000;-0.0000000;-0.0000000;-0.0000000;-0.0000000;-0.0000000;-0.0000000;-0.0000000;0.0000000;0.0000000;0.0000000;0.0000000;0.0000000;0.0000001;0.0000000;0.0000000;-0.0000000;0.0000000;0.0000000;0.0000000;0.0000000;0.0000000;0.0000002;0.0000000;0.0000000;0.0000000;0.0000000;0.0000019;-0.0000000;0.0000017;-0.0000000;-0.0000…
1.5;5.5;3.4;0.000472502955;-0.0000000;-0.0000000;-0.0000000;-0.0000000;-0.0000000;-0.0000000;-0.0000000;-0.0000000;-0.0000000;-0.0000000;-0.0000000;-0.0000000;-0.0000000;0.0000000;0.0000000;0.0000000;0.0000000;0.0000001;0.0000000;0.0000000;-0.0000000;0.0000000;0.0000000;0.0000000;0.0000000;0.0000000;0.0000001;0.0000000;0.0000000;0.0000000;0.0000000;0.0000016;-0.0000000;0.0000014;-0.0000000;-0.000…
1.5;5.6;3.4;0.000396946138;-0.0000000;-0.0000000;-0.0000000;-0.0000000;-0.0000000;-0.0000000;-0.0000000;-0.0000000;-0.0000000;-0.0000000;-0.0000000;-0.0000000;-0.0000000;0.0000000;0.0000000;0.0000000;0.0000000;0.0000001;0.0000000;0.0000000;-0.0000000;0.0000000;0.0000000;0.0000000;0.0000000;0.0000000;0.0000001;0.0000000;0.0000000;0.0000000;0.0000000;0.0000013;-0.0000000;0.0000011;-0.0000000;-0.000…
1.5;5.7;3.4;0.000332142189;-0.0000000;-0.0000000;-0.0000000;-0.0000000;-0.0000000;-0.0000000;-0.0000000;-0.0000000;-0.0000000;-0.0000000;-0.0000000;-0.0000000;-0.0000000;0.0000000;0.0000000;0.0000000;0.0000000;0.0000001;0.0000000;0.0000000;-0.0000000;0.0000000;0.0000000;0.0000000;-0.0000000;0.0000000;0.0000001;0.0000000;0.0000000;0.0000000;0.0000000;0.0000011;0.0000000;0.0000009;-0.0000000;-0.000…
1.5;5.8;3.4;0.000276790144;-0.0000000;-0.0000000;-0.0000000;-0.0000000;-0.0000000;-0.0000000;-0.0000000;-0.0000000;-0.0000000;-0.0000000;-0.0000000;-0.0000000;-0.0000000;0.0000000;0.0000000;0.0000000;0.0000000;0.0000000;0.0000000;0.0000000;-0.0000000;0.0000000;0.0000000;0.0000000;-0.0000000;0.0000000;0.0000001;0.0000000;0.0000000;0.0000000;0.0000000;0.0000009;0.0000000;0.0000007;-0.0000000;-0.000…
1.5;5.9;3.4;0.000229706505;-0.0000000;-0.0000000;-0.0000000;-0.0000000;-0.0000000;-0.0000000;-0.0000000;-0.0000000;-0.0000000;-0.0000000;-0.0000000;-0.0000000;-0.0000000;0.0000000;0.0000000;0.0000000;0.0000000;0.0000000;0.0000000;0.0000000;-0.0000000;0.0000000;0.0000000;0.0000000;-0.0000000;0.0000000;0.0000001;0.0000000;0.0000000;0.0000000;0.0000000;0.0000008;0.0000000;0.0000006;-0.0000000;-0.000…
1.5;6.0;3.4;0.000189822156;-0.0000000;-0.0000000;-0.0000000;-0.0000000;-0.0000000;-0.0000000;-0.0000000;-0.0000000;-0.0000000;-0.0000000;-0.0000000;-0.0000000;-0.0000000;0.0000000;0.0000000;0.0000000;0.0000000;0.0000000;0.0000000;0.0000000;-0.0000000;0.0000000;0.0000000;0.0000000;-0.0000000;0.0000000;0.0000001;0.0000000;0.0000000;0.0000000;0.0000000;0.0000006;0.0000000;0.0000005;-0.0000000;-0.000…
1.6;0.0;3.4;0.024447280228;-0.0000000;-0.0000000;-0.0000000;-0.0000000;-0.0000000;-0.0000000;-0.0000000;-0.0000000;-0.0000000;-0.0000000;-0.0000000;0.0000002;-0.0000000;0.0000003;-0.0000000;0.0000001;-0.0000000;0.0000000;-0.0000000;-0.0000000;0.0000004;-0.0000000;0.0000000;0.0000003;-0.0000000;-0.0000000;0.0000176;0.0000000;-0.0000000;0.0000000;0.0000512;-0.0000014;0.0000178;-0.0000030;-0.0000000…
1.6;0.1;3.4;0.024385821261;-0.0000000;-0.0000000;-0.0000000;-0.0000000;-0.0000000;-0.0000000;-0.0000000;-0.0000000;-0.0000000;-0.0000000;-0.0000000;0.0000002;-0.0000000;0.0000003;-0.0000000;0.0000001;-0.0000000;0.0000000;-0.0000000;-0.0000000;0.0000004;-0.0000000;0.0000000;0.0000003;0.0000000;-0.0000000;0.0000176;0.0000000;-0.0000000;0.0000000;0.0000511;-0.0000011;0.0000178;-0.0000023;-0.0000000;…
1.6;0.2;3.4;0.024204346535;-0.0000000;-0.0000000;-0.0000000;-0.0000000;-0.0000000;-0.0000000;-0.0000000;-0.0000000;-0.0000000;-0.0000000;-0.0000000;0.0000002;0.0000000;0.0000002;-0.0000000;0.0000001;-0.0000000;0.0000000;-0.0000000;-0.0000000;0.0000004;0.0000000;0.0000000;0.0000003;0.0000000;-0.0000000;0.0000175;-0.0000000;-0.0000000;0.0000000;0.0000507;-0.0000002;0.0000176;-0.0000004;-0.0000000;-…
1.6;0.3;3.4;0.023911333786;-0.0000000;-0.0000000;-0.0000000;-0.0000000;-0.0000000;-0.0000000;-0.0000000;-0.0000000;-0.0000000;-0.0000000;-0.0000000;0.0000002;0.0000000;0.0000002;-0.0000000;0.0000001;-0.0000000;0.0000000;-0.0000000;0.0000000;0.0000004;0.0000000;0.0000000;0.0000003;0.0000000;-0.0000000;0.0000174;-0.0000000;0.0000000;0.0000000;0.0000500;0.0000013;0.0000173;0.0000026;-0.0000000;-0.00…
1.6;0.4;3.4;0.023520172766;-0.0000000;-0.0000000;-0.0000000;-0.0000000;-0.0000000;-0.0000000;-0.0000000;-0.0000000;-0.0000000;-0.0000000;-0.0000000;0.0000002;0.0000000;0.0000002;0.0000000;0.0000001;-0.0000000;0.0000000;-0.0000000;0.0000000;0.0000004;0.0000000;0.0000000;0.0000003;0.0000000;0.0000000;0.0000172;-0.0000000;0.0000000;0.0000000;0.0000492;0.0000033;0.0000169;0.0000068;-0.0000000;-0.0000…
1.6;0.5;3.4;0.023048132237;-0.0000000;-0.0000000;-0.0000000;-0.0000000;-0.0000000;-0.0000000;-0.0000000;-0.0000000;-0.0000000;-0.0000000;-0.0000000;0.0000002;0.0000000;0.0000002;0.0000000;0.0000001;-0.0000000;0.0000000;-0.0000000;0.0000000;0.0000004;0.0000000;0.0000000;0.0000003;0.0000000;0.0000000;0.0000169;-0.0000000;0.0000000;0.0000000;0.0000481;0.0000058;0.0000164;0.0000120;-0.0000000;-0.0000…
1.6;0.6;3.4;0.022515056730;-0.0000000;-0.0000000;-0.0000000;-0.0000000;-0.0000000;-0.0000000;-0.0000000;-0.0000000;-0.0000000;-0.0000000;-0.0000000;0.0000002;0.0000000;0.0000002;0.0000000;0.0000001;-0.0000000;0.0000000;-0.0000000;0.0000000;0.0000004;0.0000000;0.0000000;0.0000003;0.0000000;0.0000000;0.0000167;-0.0000000;0.0000000;-0.0000000;0.0000468;0.0000088;0.0000158;0.0000179;-0.0000000;-0.000…
1.6;0.7;3.4;0.021941913693;-0.0000000;-0.0000000;-0.0000000;-0.0000000;-0.0000000;-0.0000000;-0.0000000;-0.0000000;-0.0000000;-0.0000000;-0.0000000;0.0000002;0.0000000;0.0000002;0.0000000;0.0000001;0.0000000;0.0000000;-0.0000000;0.0000000;0.0000004;0.0000000;-0.0000000;0.0000002;0.0000000;0.0000000;0.0000163;0.0000000;0.0000000;-0.0000000;0.0000453;0.0000120;0.0000152;0.0000245;-0.0000000;-0.0000…
[truncated: 3,957 more rows]
[truncated: 546 more columns]
