# Supplementary material for: The Nodal Structure of π‑Orbitals Is Mapped in the Interaction Energy of π‑Stacked Acene Dimers
Source: J Am Chem Soc. 2026 Apr 9;148(15):16151–69. doi: 10.1021/jacs.6c00921 (PMC13107468; doi:10.1021/jacs.6c00921)
Supplement: Supplementary file 1 [file ja6c00921_si_001.zip › data_si/naphthalene_mopce_xshift.csv]

x(1)	y(2)	z(3)	P2_Exr(4)	P2_Er(5)	P2_Exi(6)	P2_Exr2(7)	P2_Exr3(8)	P2_Exr4(9)	P2_Exrb(10)	sigma_sigma_xr(11)	sigma_pi_xr(12)	pi_pi_xr(13)	S_ab^2(14)	S_ab^2_pipi(15)	S_ab^2_sigpi(16))
0.000	0.000	3.400	0.037783728317	0.092104152203	-0.054320423886	0.101261187688	0.001947701647	-0.015993196841	0.0048885	0.0007325	0.0167722	0.0202778	0.0569065	0.0390569	0.0168244
0.100	0.000	3.400	0.037654780391	0.091853817141	-0.054199036750	0.100977933636	0.001943157969	-0.015954294487	0.0048870	0.0007298	0.0167461	0.0201785	0.0567499	0.0389199	0.0168087
0.200	0.000	3.400	0.037274180304	0.091113938923	-0.053839758619	0.100140686786	0.001929657332	-0.015838963230	0.0048826	0.0007220	0.0166666	0.0198847	0.0562867	0.0385151	0.0167618
0.300	0.000	3.400	0.036660195146	0.089917132628	-0.053256937482	0.098786175022	0.001907597155	-0.015651302558	0.0048747	0.0007115	0.0165385	0.0194107	0.0555367	0.0378605	0.0166849
0.400	0.000	3.400	0.035841772070	0.088315275677	-0.052473503607	0.096972952598	0.001877656537	-0.015398041564	0.0048627	0.0006956	0.0163641	0.0187818	0.0545313	0.0369847	0.0165796
0.500	0.000	3.400	0.034856454072	0.086376027558	-0.051519573486	0.094777641986	0.001840808437	-0.015088351700	0.0048459	0.0006774	0.0161515	0.0180269	0.0533119	0.0359253	0.0164482
0.600	0.000	3.400	0.033747762315	0.084178406869	-0.050430644554	0.092290106751	0.001798315159	-0.014733532975	0.0048235	0.0006585	0.0159068	0.0171832	0.0519270	0.0347269	0.0162932
0.700	0.000	3.400	0.032562291657	0.081807804335	-0.049245512678	0.089607933025	0.001751694110	-0.014346547469	0.0047947	0.0006377	0.0156376	0.0162868	0.0504297	0.0334377	0.0161177
0.800	0.000	3.400	0.031346772457	0.079350832555	-0.048004060098	0.086830633766	0.001702646443	-0.013941394260	0.0047589	0.0006177	0.0153503	0.0153769	0.0488740	0.0321074	0.0159250
0.900	0.000	3.400	0.030145328408	0.076890393033	-0.046745064626	0.084053987902	0.001652949720	-0.013532348297	0.0047158	0.0006015	0.0150554	0.0144887	0.0473124	0.0307839	0.0157182
1.000	0.000	3.400	0.028997114818	0.074501287001	-0.045504172183	0.081364889896	0.001604324876	-0.013133115450	0.0046652	0.0005837	0.0147571	0.0136551	0.0457930	0.0295113	0.0155006
1.100	0.000	3.400	0.027934464634	0.072246620590	-0.044312155955	0.078837021873	0.001558295065	-0.012755979513	0.0046073	0.0005725	0.0144620	0.0129011	0.0443566	0.0283268	0.0152750
1.200	0.000	3.400	0.026981610710	0.070175169855	-0.043193559145	0.076527579613	0.001516057509	-0.012411028453	0.0045426	0.0005579	0.0141764	0.0122466	0.0430356	0.0272600	0.0150440
1.300	0.000	3.400	0.026154000561	0.068319787777	-0.042165787216	0.074475195057	0.001478388372	-0.012105543899	0.0044717	0.0005472	0.0139023	0.0117037	0.0418523	0.0263309	0.0148097
1.400	0.000	3.400	0.025458178850	0.066696861312	-0.041238682462	0.072699109644	0.001445595223	-0.011843620180	0.0043958	0.0005404	0.0136418	0.0112763	0.0408187	0.0255497	0.0145738
1.500	0.000	3.400	0.024892184495	0.065306765531	-0.040414581036	0.071199570863	0.001417523257	-0.011626050945	0.0043157	0.0005333	0.0133975	0.0109623	0.0399365	0.0249171	0.0143374
1.600	0.000	3.400	0.024446391962	0.064135214142	-0.039688822180	0.069959352741	0.001393612040	-0.011450487829	0.0042327	0.0005260	0.0131672	0.0107520	0.0391976	0.0244246	0.0141013
1.700	0.000	3.400	0.024104716676	0.063155369471	-0.039050652795	0.068946241254	0.001372991387	-0.011311843100	0.0041480	0.0005237	0.0129490	0.0106313	0.0385860	0.0240560	0.0138658
1.800	0.000	3.400	0.023846098760	0.062330547513	-0.038484448752	0.068116278626	0.001354599565	-0.011202881976	0.0040626	0.0005210	0.0127428	0.0105815	0.0380788	0.0237889	0.0136312
1.900	0.000	3.400	0.023646174626	0.061617332856	-0.037971158230	0.067417526217	0.001337305495	-0.011114934017	0.0039774	0.0005180	0.0125460	0.0105815	0.0376487	0.0235965	0.0133972
2.000	0.000	3.400	0.023479040789	0.060968903299	-0.037489862510	0.066794084644	0.001320018637	-0.011038648041	0.0038934	0.0005162	0.0123528	0.0106084	0.0372660	0.0234502	0.0131636
2.100	0.000	3.400	0.023319009338	0.060338355815	-0.037019346478	0.066190102727	0.001301775176	-0.010964720553	0.0038112	0.0005151	0.0121636	0.0106404	0.0369006	0.0233206	0.0129301
2.200	0.000	3.400	0.023142251664	0.059681826349	-0.036539574685	0.065553514976	0.001281795286	-0.010884541016	0.0037311	0.0005128	0.0119721	0.0106576	0.0365241	0.0231806	0.0126965
2.300	0.000	3.400	0.022928229415	0.058961208695	-0.036032979280	0.064839271531	0.001259512187	-0.010790714847	0.0036531	0.0005085	0.0117770	0.0106420	0.0361118	0.0230062	0.0124625
2.400	0.000	3.400	0.022660821758	0.058146304462	-0.035485482704	0.064011864844	0.001234578061	-0.010677443074	0.0035773	0.0005043	0.0115754	0.0105804	0.0356435	0.0227781	0.0122280
2.500	0.000	3.400	0.022329077613	0.057216277533	-0.034887199921	0.063047012481	0.001206853900	-0.010540753158	0.0035032	0.0004977	0.0113677	0.0104633	0.0351052	0.0224826	0.0119929
2.600	0.000	3.400	0.021927550059	0.056160340455	-0.034232790396	0.061932421798	0.001176390104	-0.010378586936	0.0034301	0.0004889	0.0111508	0.0102872	0.0344890	0.0221119	0.0117572
2.700	0.000	3.400	0.021456205276	0.054977662459	-0.033521457183	0.060667634690	0.001143402608	-0.010190758749	0.0033574	0.0004789	0.0109267	0.0100504	0.0337930	0.0216643	0.0115211
2.800	0.000	3.400	0.020919935912	0.053676552848	-0.032756616936	0.059263022544	0.001108246660	-0.009978800515	0.0032841	0.0004678	0.0106922	0.0097588	0.0330216	0.0211434	0.0112847
2.900	0.000	3.400	0.020327743591	0.052273031815	-0.031945288224	0.057738065704	0.001071388033	-0.009745712354	0.0032093	0.0004569	0.0104523	0.0094191	0.0321838	0.0205577	0.0110485
3.000	0.000	3.400	0.019691682552	0.050788946653	-0.031097264102	0.056119101891	0.001033370259	-0.009495638816	0.0031321	0.0004432	0.0102075	0.0090417	0.0312926	0.0199192	0.0108130
3.100	0.000	3.400	0.019025672369	0.049249819418	-0.030224147049	0.054436759086	0.000994776764	-0.009233492764	0.0030518	0.0004289	0.0099576	0.0086383	0.0303636	0.0192422	0.0105788
3.200	0.000	3.400	0.018344290922	0.047682620197	-0.029338329275	0.052723298014	0.000956188274	-0.008964551483	0.0029677	0.0004159	0.0097071	0.0082207	0.0294135	0.0185423	0.0103465
3.300	0.000	3.400	0.017661649448	0.046113648587	-0.028451999139	0.051010077868	0.000918137994	-0.008694051938	0.0028795	0.0004019	0.0094572	0.0078013	0.0284589	0.0178350	0.0101170
3.400	0.000	3.400	0.016990432391	0.044566678052	-0.027576245662	0.049325329033	0.000881068994	-0.008426813159	0.0027871	0.0003892	0.0092103	0.0073904	0.0275151	0.0171343	0.0098911
3.500	0.000	3.400	0.016341159208	0.043061478559	-0.026720319351	0.047692373193	0.000845299255	-0.008166912496	0.0026907	0.0003779	0.0089670	0.0069961	0.0265952	0.0164521	0.0096697
3.600	0.000	3.400	0.015721697624	0.041612788001	-0.025891090377	0.046128380166	0.000810999592	-0.007917438296	0.0025908	0.0003670	0.0087289	0.0066258	0.0257091	0.0157976	0.0094534
3.700	0.000	3.400	0.015137031606	0.040229758111	-0.025092726505	0.044643698140	0.000778188060	-0.007680334679	0.0024882	0.0003558	0.0084975	0.0062834	0.0248635	0.0151768	0.0092430
3.800	0.000	3.400	0.014589265432	0.038915860224	-0.024326594792	0.043241745085	0.000746741924	-0.007456345316	0.0023837	0.0003459	0.0082736	0.0059696	0.0240615	0.0145922	0.0090389
3.900	0.000	3.400	0.014077829235	0.037669203621	-0.023591374387	0.041919407927	0.000716425409	-0.007245053642	0.0022784	0.0003363	0.0080571	0.0056850	0.0233027	0.0140432	0.0088413
4.000	0.000	3.400	0.013599841711	0.036483195605	-0.022883353894	0.040667865164	0.000686928898	-0.007045008304	0.0021734	0.0003282	0.0078459	0.0054261	0.0225838	0.0135265	0.0086505
4.100	0.000	3.400	0.013150581880	0.035347458254	-0.022196876374	0.039473728779	0.000657913588	-0.006853915881	0.0020697	0.0003188	0.0076405	0.0051902	0.0218987	0.0130364	0.0084660
4.200	0.000	3.400	0.012724022594	0.034248910987	-0.021524888392	0.038320392209	0.000629055147	-0.006668878785	0.0019683	0.0003116	0.0074402	0.0049714	0.0212398	0.0125655	0.0082875
4.300	0.000	3.400	0.012313382689	0.033172929339	-0.020859546650	0.037189471418	0.000600080616	-0.006486655054	0.0018700	0.0003063	0.0072445	0.0047644	0.0205980	0.0121060	0.0081140
4.400	0.000	3.400	0.011911660858	0.032104497045	-0.020192836187	0.036062233936	0.000570794492	-0.006303917975	0.0017754	0.0002979	0.0070496	0.0045636	0.0199640	0.0116495	0.0079446
4.500	0.000	3.400	0.011512121412	0.031029279130	-0.019517157718	0.034920924206	0.000541092074	-0.006117496763	0.0016848	0.0002927	0.0068542	0.0043651	0.0193286	0.0111884	0.0077777
4.600	0.000	3.400	0.011108709387	0.029934556979	-0.018825847591	0.033749910777	0.000510960372	-0.005924583859	0.0015983	0.0002875	0.0066572	0.0041638	0.0186834	0.0107162	0.0076118
4.700	0.000	3.400	0.010696379505	0.028809981148	-0.018113601643	0.032536600367	0.000480468709	-0.005722899203	0.0015158	0.0002813	0.0064564	0.0039572	0.0180216	0.0102279	0.0074449
4.800	0.000	3.400	0.010271330089	0.027648113309	-0.017376783220	0.031272084181	0.000449752304	-0.005510806399	0.0014371	0.0002753	0.0062506	0.0037432	0.0173377	0.0097204	0.0072751
4.900	0.000	3.400	0.009831139209	0.026444744314	-0.016613605105	0.029951502061	0.000418992469	-0.005287379625	0.0013616	0.0002717	0.0060383	0.0035216	0.0166285	0.0091929	0.0071001
5.000	0.000	3.400	0.009374805899	0.025198990328	-0.015824184429	0.028574129080	0.000388396791	-0.005052423335	0.0012889	0.0002672	0.0058170	0.0032913	0.0158925	0.0086461	0.0069178
5.100	0.000	3.400	0.008902704364	0.023913182603	-0.015010478239	0.027143206206	0.000358181792	-0.004806449135	0.0012182	0.0002615	0.0055875	0.0030552	0.0151306	0.0080830	0.0067260
5.200	0.000	3.400	0.008416463303	0.022592577940	-0.014176114637	0.025665550775	0.000328559521	-0.004550615903	0.0011491	0.0002540	0.0053470	0.0028149	0.0143450	0.0075078	0.0065229
5.300	0.000	3.400	0.007918785772	0.021244925708	-0.013326139936	0.024150993124	0.000299728475	-0.004286640313	0.0010808	0.0002480	0.0050979	0.0025731	0.0135399	0.0069262	0.0063070
5.400	0.000	3.400	0.007413227108	0.019879932893	-0.012466705785	0.022611692285	0.000271868377	-0.004016685581	0.0010131	0.0002404	0.0048395	0.0023329	0.0127207	0.0063446	0.0060771
5.500	0.000	3.400	0.006903949155	0.018508670783	-0.011604721627	0.021061385914	0.000245137865	-0.003743236504	0.0009454	0.0002333	0.0045717	0.0020973	0.0118937	0.0057695	0.0058327
5.600	0.000	3.400	0.006395468474	0.017142965747	-0.010747497273	0.019514627829	0.000219673931	-0.003468968824	0.0008776	0.0002256	0.0042991	0.0018701	0.0110658	0.0052078	0.0055739
5.700	0.000	3.400	0.005892414361	0.015794812392	-0.009902398031	0.017986061011	0.000195592097	-0.003196620484	0.0008098	0.0002173	0.0040212	0.0016532	0.0102442	0.0046658	0.0053015
5.800	0.000	3.400	0.005399309727	0.014475840922	-0.009076531196	0.016489765594	0.000172986599	-0.002928871591	0.0007420	0.0002090	0.0037401	0.0014491	0.0094359	0.0041489	0.0050168
5.900	0.000	3.400	0.004920384468	0.013196862587	-0.008276478118	0.015038711121	0.000151930220	-0.002668238756	0.0006745	0.0002014	0.0034588	0.0012592	0.0086477	0.0036618	0.0047220
6.000	0.000	3.400	0.004459427341	0.011967508541	-0.007508081200	0.013644331254	0.000132473766	-0.002416988097	0.0006077	0.0001926	0.0031803	0.0010850	0.0078857	0.0032082	0.0044196
6.100	0.000	3.400	0.004019678835	0.010795969079	-0.006776290244	0.012316228316	0.000114645388	-0.002177069586	0.0005422	0.0001848	0.0029068	0.0009277	0.0071552	0.0027905	0.0041125
6.200	0.000	3.400	0.003603764507	0.009688832714	-0.006085068207	0.011062005265	0.000098450109	-0.001950073803	0.0004785	0.0001756	0.0026404	0.0007864	0.0064607	0.0024102	0.0038040
6.300	0.000	3.400	0.003213665754	0.008651018454	-0.005437352700	0.009887214714	0.000083869868	-0.001737210584	0.0004171	0.0001671	0.0023834	0.0006613	0.0058057	0.0020674	0.0034973
6.400	0.000	3.400	0.002850723263	0.007685790009	-0.004835066745	0.008795408725	0.000070864351	-0.001539307732	0.0003588	0.0001597	0.0021395	0.0005517	0.0051925	0.0017618	0.0031958
6.500	0.000	3.400	0.002515667324	0.006794837790	-0.004279170466	0.007788269511	0.000059372690	-0.001356826911	0.0003040	0.0001496	0.0019079	0.0004568	0.0046227	0.0014918	0.0029026
6.600	0.000	3.400	0.002208668724	0.005978413122	-0.003769744398	0.006865799689	0.000049316015	-0.001189893203	0.0002532	0.0001401	0.0016919	0.0003758	0.0040971	0.0012556	0.0026203
6.700	0.000	3.400	0.001929404042	0.005235499015	-0.003306094973	0.006026551113	0.000040600698	-0.001038334492	0.0002067	0.0001319	0.0014911	0.0003062	0.0036154	0.0010508	0.0023515
6.800	0.000	3.400	0.001677129550	0.004564002798	-0.002886873248	0.005267873125	0.000033122044	-0.000901726926	0.0001647	0.0001222	0.0013066	0.0002480	0.0031768	0.0008747	0.0020980
6.900	0.000	3.400	0.001450758698	0.003960957599	-0.002510198901	0.004586163881	0.000026768171	-0.000779442994	0.0001275	0.0001122	0.0011393	0.0001997	0.0027800	0.0007245	0.0018612
7.000	0.000	3.400	0.001248938932	0.003422721796	-0.002173782864	0.003977111753	0.000021423805	-0.000670699306	0.0000949	0.0001020	0.0009873	0.0001591	0.0024230	0.0005974	0.0016421
7.100	0.000	3.400	0.001070124594	0.002945167949	-0.001875043355	0.003435917321	0.000016973777	-0.000574601773	0.0000669	0.0000917	0.0008503	0.0001267	0.0021037	0.0004904	0.0014412
7.200	0.000	3.400	0.000912643478	0.002523855030	-0.001611211552	0.002957489773	0.000013306049	-0.000490186541	0.0000432	0.0000822	0.0007296	0.0000996	0.0018195	0.0004011	0.0012585
7.300	0.000	3.400	0.000774755521	0.002154180016	-0.001379424495	0.002536614483	0.000010314164	-0.000416455657	0.0000237	0.0000738	0.0006223	0.0000778	0.0015681	0.0003269	0.0010936
7.400	0.000	3.400	0.000654702804	0.001831506777	-0.001176803973	0.002168090936	0.000007899091	-0.000352406977	0.0000079	0.0000644	0.0005286	0.0000599	0.0013465	0.0002657	0.0009460
7.500	0.000	3.400	0.000550750686	0.001551271826	-0.001000521140	0.001846841996	0.000005970465	-0.000297058270	-0.0000045	0.0000562	0.0004468	0.0000465	0.0011523	0.0002153	0.0008148
7.600	0.000	3.400	0.000461220356	0.001309067698	-0.000847847342	0.001567996782	0.000004447282	-0.000249465796	-0.0000139	0.0000486	0.0003757	0.0000353	0.0009828	0.0001741	0.0006989
7.700	0.000	3.400	0.000384513433	0.001100705623	-0.000716192191	0.001326950171	0.000003258114	-0.000208737864	-0.0000208	0.0000433	0.0003153	0.0000268	0.0008354	0.0001405	0.0005972
7.800	0.000	3.400	0.000319129473	0.000922259704	-0.000603130231	0.001119402317	0.000002340945	-0.000174043984	-0.0000254	0.0000361	0.0002634	0.0000194	0.0007079	0.0001132	0.0005084
7.900	0.000	3.400	0.000263677354	0.000770095117	-0.000506417763	0.000941381612	0.000001642712	-0.000144620309	-0.0000283	0.0000305	0.0002179	0.0000148	0.0005980	0.0000911	0.0004314
8.000	0.000	3.400	0.000216881512	0.000640882934	-0.000424001422	0.000789254323	0.000001118642	-0.000119772037	-0.0000297	0.0000255	0.0001811	0.0000102	0.0005036	0.0000732	0.0003648
8.100	0.000	3.400	0.000177584013	0.000531604064	-0.000354020051	0.000659723853	0.000000731462	-0.000098873410	-0.0000300	0.0000205	0.0001483	0.0000080	0.0004228	0.0000588	0.0003076
8.200	0.000	3.400	0.000144743315	0.000439544664	-0.000294801349	0.000549822165	0.000000450542	-0.000081365890	-0.0000294	0.0000180	0.0001234	0.0000052	0.0003540	0.0000472	0.0002586
8.300	0.000	3.400	0.000117430524	0.000362285084	-0.000244854560	0.000456895545	0.000000251032	-0.000066755007	-0.0000281	0.0000136	0.0001004	0.0000034	0.0002955	0.0000378	0.0002168
8.400	0.000	3.400	0.000094823796	0.000297684165	-0.000202860369	0.000378586459	0.000000113026	-0.000054606301	-0.0000264	0.0000102	0.0000814	0.0000021	0.0002460	0.0000303	0.0001813
8.500	0.000	3.400	0.000076201476	0.000243860408	-0.000167658932	0.000312812955	0.000000020781	-0.000044540696	-0.0000244	0.0000080	0.0000656	0.0000013	0.0002042	0.0000243	0.0001512
8.600	0.000	3.400	0.000060934426	0.000199171268	-0.000138236842	0.000257746715	-0.000000037997	-0.000036229598	-0.0000223	0.0000059	0.0000537	0.0000003	0.0001691	0.0000195	0.0001258
8.700	0.000	3.400	0.000048477927	0.000162191590	-0.000113713663	0.000211790652	-0.000000072778	-0.000029389907	-0.0000201	0.0000045	0.0000437	0.0000004	0.0001396	0.0000156	0.0001044
8.800	0.000	3.400	0.000038363470	0.000131691969	-0.000093328499	0.000173556690	-0.000000090757	-0.000023779125	-0.0000180	0.0000029	0.0000349	-0.0000001	0.0001150	0.0000125	0.0000865
8.900	0.000	3.400	0.000030190663	0.000106617646	-0.000076426983	0.000141844227	-0.000000097319	-0.000019190666	-0.0000159	0.0000019	0.0000277	0.0000000	0.0000945	0.0000100	0.0000714
9.000	0.000	3.400	0.000023619430	0.000086068357	-0.000062448927	0.000115619628	-0.000000096426	-0.000015449445	-0.0000140	0.0000006	0.0000218	-0.0000005	0.0000774	0.0000080	0.0000589
9.100	0.000	3.400	0.000018362650	0.000069279458	-0.000050916809	0.000093996977	-0.000000090943	-0.000012407803	-0.0000122	0.0000000	0.0000175	-0.0000005	0.0000633	0.0000064	0.0000484
9.200	0.000	3.400	0.000014179309	0.000055604504	-0.000041425195	0.000076220236	-0.000000082893	-0.000009941797	-0.0000106	-0.0000002	0.0000135	-0.0000003	0.0000516	0.0000051	0.0000397
9.300	0.000	3.400	0.000010868234	0.000044499381	-0.000033631147	0.000061646893	-0.000000073669	-0.000007947851	-0.0000091	-0.0000007	0.0000107	-0.0000004	0.0000420	0.0000041	0.0000325
9.400	0.000	3.400	0.000008262415	0.000035508020	-0.000027245605	0.000049733117	-0.000000064197	-0.000006339781	-0.0000078	-0.0000009	0.0000080	-0.0000004	0.0000341	0.0000032	0.0000265
9.500	0.000	3.400	0.000006223946	0.000028249679	-0.000022025733	0.000040020398	-0.000000055064	-0.000005046159	-0.0000067	-0.0000013	0.0000068	-0.0000004	0.0000276	0.0000026	0.0000216
9.600	0.000	3.400	0.000004639542	0.000022407705	-0.000017768163	0.000032123624	-0.000000046613	-0.000004008021	-0.0000057	-0.0000013	0.0000048	-0.0000001	0.0000223	0.0000020	0.0000175
9.700	0.000	3.400	0.000003416615	0.000017719707	-0.000014303092	0.000025720515	-0.000000039022	-0.000003176867	-0.0000048	-0.0000011	0.0000039	-0.0000001	0.0000180	0.0000016	0.0000142
9.800	0.000	3.400	0.000002479880	0.000013969021	-0.000011489141	0.000020542335	-0.000000032354	-0.000002512947	-0.0000040	-0.0000010	0.0000028	-0.0000001	0.0000145	0.0000013	0.0000114
9.900	0.000	3.400	0.000001768427	0.000010977342	-0.000009208916	0.000016365766	-0.000000026599	-0.000001983789	-0.0000034	-0.0000011	0.0000024	-0.0000001	0.0000116	0.0000010	0.0000092
10.000	0.000	3.400	0.000001233223	0.000008598417	-0.000007365194	0.000013005857	-0.000000021705	-0.000001562951	-0.0000028	-0.0000009	0.0000016	-0.0000001	0.0000093	0.0000008	0.0000074
10.100	0.000	3.400	0.000000835004	0.000006712667	-0.000005877662	0.000010309933	-0.000000017592	-0.000001228967	-0.0000024	-0.0000005	0.0000014	-0.0000001	0.0000074	0.0000006	0.0000059
10.200	0.000	3.400	0.000000542493	0.000005222627	-0.000004680134	0.000008152360	-0.000000014171	-0.000000964462	-0.0000020	-0.0000003	0.0000006	0.0000000	0.0000059	0.0000005	0.0000047
10.300	0.000	3.400	0.000000330911	0.000004049110	-0.000003718199	0.000006430081	-0.000000011351	-0.000000755409	-0.0000016	-0.0000002	0.0000002	0.0000000	0.0000047	0.0000004	0.0000037
10.400	0.000	3.400	0.000000180744	0.000003127973	-0.000002947229	0.000005058812	-0.000000009046	-0.000000590516	-0.0000013	-0.0000002	0.0000002	0.0000000	0.0000038	0.0000003	0.0000030
10.500	0.000	3.400	0.000000076717	0.000002407424	-0.000002330707	0.000003969826	-0.000000007174	-0.000000460714	-0.0000011	-0.0000001	0.0000003	0.0000000	0.0000030	0.0000002	0.0000023
10.600	0.000	3.400	0.000000006956	0.000001845774	-0.000001838818	0.000003107247	-0.000000005663	-0.000000358737	-0.0000009	0.0000000	0.0000002	0.0000000	0.0000024	0.0000002	0.0000019
10.700	0.000	3.400	-0.000000037703	0.000001409573	-0.000001447276	0.000002425778	-0.000000004452	-0.000000278779	-0.0000007	0.0000000	-0.0000001	0.0000000	0.0000019	0.0000001	0.0000015
10.800	0.000	3.400	-0.000000064274	0.000001072069	-0.000001136343	0.000001888797	-0.000000003485	-0.000000216210	-0.0000006	0.0000000	-0.0000001	0.0000000	0.0000015	0.0000001	0.0000011
10.900	0.000	3.400	-0.000000078077	0.000000811937	-0.000000890014	0.000001466784	-0.000000002718	-0.000000167346	-0.0000005	0.0000000	-0.0000002	0.0000000	0.0000011	0.0000001	0.0000009
11.000	0.000	3.400	-0.000000083103	0.000000612238	-0.000000695341	0.000001136005	-0.000000002112	-0.000000129260	-0.0000004	0.0000000	-0.0000001	0.0000000	0.0000009	0.0000001	0.0000007
11.100	0.000	3.400	-0.000000082309	0.000000459563	-0.000000541871	0.000000877433	-0.000000001635	-0.000000099635	-0.0000003	0.0000000	-0.0000002	0.0000000	0.0000007	0.0000000	0.0000005
11.200	0.000	3.400	-0.000000077856	0.000000343333	-0.000000421189	0.000000675853	-0.000000001262	-0.000000076638	-0.0000003	0.0000000	-0.0000001	0.0000000	0.0000005	0.0000000	0.0000004
11.300	0.000	3.400	-0.000000071294	0.000000255237	-0.000000326531	0.000000519136	-0.000000000970	-0.000000058824	-0.0000002	0.0000000	-0.0000001	0.0000000	0.0000004	0.0000000	0.0000003
11.400	0.000	3.400	-0.000000063710	0.000000188769	-0.000000252479	0.000000397637	-0.000000000744	-0.000000045052	-0.0000002	0.0000000	-0.0000001	0.0000000	0.0000003	0.0000000	0.0000002
11.500	0.000	3.400	-0.000000055844	0.000000138856	-0.000000194700	0.000000303708	-0.000000000568	-0.000000034429	-0.0000001	0.0000000	-0.0000001	0.0000000	0.0000003	0.0000000	0.0000002
11.600	0.000	3.400	-0.000000048182	0.000000101558	-0.000000149740	0.000000231299	-0.000000000433	-0.000000026253	-0.0000001	0.0000000	0.0000000	0.0000000	0.0000002	0.0000000	0.0000001
11.700	0.000	3.400	-0.000000041020	0.000000073829	-0.000000114849	0.000000175642	-0.000000000329	-0.000000019973	-0.0000001	0.0000000	0.0000000	0.0000000	0.0000002	0.0000000	0.0000001
11.800	0.000	3.400	-0.000000034523	0.000000053325	-0.000000087848	0.000000132986	-0.000000000249	-0.000000015160	-0.0000001	0.0000000	0.0000000	0.0000000	0.0000001	0.0000000	0.0000001
11.900	0.000	3.400	-0.000000028763	0.000000038247	-0.000000067009	0.000000100393	-0.000000000188	-0.000000011481	-0.0000001	0.0000000	0.0000000	0.0000000	0.0000001	0.0000000	0.0000001
12.000	0.000	3.400	-0.000000023748	0.000000027225	-0.000000050973	0.000000075562	-0.000000000141	-0.000000008674	-0.0000000	0.0000000	0.0000000	0.0000000	0.0000001	0.0000000	0.0000000
12.100	0.000	3.400	-0.000000019449	0.000000019219	-0.000000038668	0.000000056702	-0.000000000106	-0.000000006538	-0.0000000	0.0000000	0.0000000	0.0000000	0.0000001	0.0000000	0.0000000
12.200	0.000	3.400	-0.000000015811	0.000000013441	-0.000000029252	0.000000042422	-0.000000000079	-0.000000004916	-0.0000000	0.0000000	0.0000000	0.0000000	0.0000000	0.0000000	0.0000000
12.300	0.000	3.400	-0.000000012766	0.000000009302	-0.000000022068	0.000000031643	-0.000000000059	-0.000000003688	-0.0000000	0.0000000	0.0000000	0.0000000	0.0000000	0.0000000	0.0000000
12.400	0.000	3.400	-0.000000010243	0.000000006360	-0.000000016603	0.000000023531	-0.000000000044	-0.000000002760	-0.0000000	0.0000000	0.0000000	0.0000000	0.0000000	0.0000000	0.0000000
12.500	0.000	3.400	-0.000000008172	0.000000004286	-0.000000012457	0.000000017446	-0.000000000033	-0.000000002060	-0.0000000	0.0000000	0.0000000	0.0000000	0.0000000	0.0000000	0.0000000
12.600	0.000	3.400	-0.000000006484	0.000000002838	-0.000000009322	0.000000012896	-0.000000000024	-0.000000001535	-0.0000000	0.0000000	0.0000000	0.0000000	0.0000000	0.0000000	0.0000000
12.700	0.000	3.400	-0.000000005119	0.000000001838	-0.000000006957	0.000000009504	-0.000000000018	-0.000000001140	-0.0000000	0.0000000	0.0000000	0.0000000	0.0000000	0.0000000	0.0000000
12.800	0.000	3.400	-0.000000004023	0.000000001155	-0.000000005179	0.000000006983	-0.000000000013	-0.000000000845	-0.0000000	0.0000000	0.0000000	0.0000000	0.0000000	0.0000000	0.0000000
12.900	0.000	3.400	-0.000000003148	0.000000000697	-0.000000003845	0.000000005116	-0.000000000010	-0.000000000625	-0.0000000	0.0000000	0.0000000	0.0000000	0.0000000	0.0000000	0.0000000
13.000	0.000	3.400	-0.000000002454	0.000000000394	-0.000000002848	0.000000003737	-0.000000000007	-0.000000000461	-0.0000000	0.0000000	0.0000000	0.0000000	0.0000000	0.0000000	0.0000000
13.100	0.000	3.400	-0.000000001906	0.000000000198	-0.000000002105	0.000000002722	-0.000000000005	-0.000000000339	-0.0000000	0.0000000	0.0000000	0.0000000	0.0000000	0.0000000	0.0000000
13.200	0.000	3.400	-0.000000001476	0.000000000076	-0.000000001552	0.000000001977	-0.000000000004	-0.000000000249	-0.0000000	0.0000000	0.0000000	0.0000000	0.0000000	0.0000000	0.0000000
13.300	0.000	3.400	-0.000000001139	0.000000000002	-0.000000001141	0.000000001432	-0.000000000003	-0.000000000183	-0.0000000	0.0000000	0.0000000	0.0000000	0.0000000	0.0000000	0.0000000
13.400	0.000	3.400	-0.000000000877	-0.000000000039	-0.000000000838	0.000000001035	-0.000000000002	-0.000000000134	-0.0000000	0.0000000	0.0000000	0.0000000	0.0000000	0.0000000	0.0000000
13.500	0.000	3.400	-0.000000000674	-0.000000000060	-0.000000000614	0.000000000745	-0.000000000001	-0.000000000098	-0.0000000	0.0000000	0.0000000	0.0000000	0.0000000	0.0000000	0.0000000
13.600	0.000	3.400	-0.000000000517	-0.000000000068	-0.000000000449	0.000000000536	-0.000000000001	-0.000000000071	-0.0000000	0.0000000	0.0000000	0.0000000	0.0000000	0.0000000	0.0000000
13.700	0.000	3.400	-0.000000000396	-0.000000000068	-0.000000000328	0.000000000384	-0.000000000001	-0.000000000052	-0.0000000	0.0000000	0.0000000	0.0000000	0.0000000	0.0000000	0.0000000
13.800	0.000	3.400	-0.000000000303	-0.000000000064	-0.000000000239	0.000000000275	-0.000000000001	-0.000000000038	-0.0000000	0.0000000	0.0000000	0.0000000	0.0000000	0.0000000	0.0000000
13.900	0.000	3.400	-0.000000000231	-0.000000000057	-0.000000000174	0.000000000196	-0.000000000000	-0.000000000027	-0.0000000	0.0000000	0.0000000	0.0000000	0.0000000	0.0000000	0.0000000
14.000	0.000	3.400	-0.000000000177	-0.000000000050	-0.000000000127	0.000000000140	-0.000000000000	-0.000000000020	-0.0000000	0.0000000	0.0000000	0.0000000	0.0000000	0.0000000	0.0000000
14.100	0.000	3.400	-0.000000000135	-0.000000000043	-0.000000000092	0.000000000099	-0.000000000000	-0.000000000014	-0.0000000	0.0000000	0.0000000	0.0000000	0.0000000	0.0000000	0.0000000
14.200	0.000	3.400	-0.000000000103	-0.000000000036	-0.000000000067	0.000000000071	-0.000000000000	-0.000000000010	-0.0000000	0.0000000	0.0000000	0.0000000	0.0000000	0.0000000	0.0000000
14.300	0.000	3.400	-0.000000000079	-0.000000000030	-0.000000000049	0.000000000050	-0.000000000000	-0.000000000007	-0.0000000	0.0000000	0.0000000	0.0000000	0.0000000	0.0000000	0.0000000
14.400	0.000	3.400	-0.000000000060	-0.000000000025	-0.000000000036	0.000000000035	-0.000000000000	-0.000000000005	-0.0000000	0.0000000	0.0000000	0.0000000	0.0000000	0.0000000	0.0000000
14.500	0.000	3.400	-0.000000000046	-0.000000000020	-0.000000000026	0.000000000025	-0.000000000000	-0.000000000004	-0.0000000	0.0000000	0.0000000	0.0000000	0.0000000	0.0000000	0.0000000
14.600	0.000	3.400	-0.000000000035	-0.000000000017	-0.000000000019	0.000000000018	-0.000000000000	-0.000000000003	-0.0000000	0.0000000	0.0000000	0.0000000	0.0000000	0.0000000	0.0000000
14.700	0.000	3.400	-0.000000000027	-0.000000000013	-0.000000000014	0.000000000013	-0.000000000000	-0.000000000002	-0.0000000	0.0000000	0.0000000	0.0000000	0.0000000	0.0000000	0.0000000
14.800	0.000	3.400	-0.000000000021	-0.000000000011	-0.000000000010	0.000000000009	-0.000000000000	-0.000000000001	-0.0000000	0.0000000	0.0000000	0.0000000	0.0000000	0.0000000	0.0000000
14.900	0.000	3.400	-0.000000000016	-0.000000000009	-0.000000000007	0.000000000006	-0.000000000000	-0.000000000001	-0.0000000	0.0000000	0.0000000	0.0000000	0.0000000	0.0000000	0.0000000
15.000	0.000	3.400	-0.000000000013	-0.000000000007	-0.000000000006	0.000000000004	-0.000000000000	-0.000000000001	-0.0000000	0.0000000	0.0000000	0.0000000	0.0000000	0.0000000	0.0000000
