# Supplementary material for: The Nodal Structure of π‑Orbitals Is Mapped in the Interaction Energy of π‑Stacked Acene Dimers
Source: J Am Chem Soc. 2026 Apr 9;148(15):16151–69. doi: 10.1021/jacs.6c00921 (PMC13107468; doi:10.1021/jacs.6c00921)
Supplement: Supplementary file 1 [file ja6c00921_si_001.zip › data_si/naphthalene_mopce_y1_xshift.csv]

x(1)	y(2)	z(3)	P2_Exr(4)	P2_Er(5)	P2_Exi(6)	P2_Exr2(7)	P2_Exr3(8)	P2_Exr4(9)	P2_Exrb(10)	sigma_sigma_xr(11)	sigma_pi_xr(12)	pi_pi_xr(13)	S_ab^2(14)	S_ab^2_pipi(15)	S_ab^2_sigpi(16))
0.000	1.000	3.400	0.027346493849	0.070343242727	-0.042996748878	0.076924555120	0.001498076000	-0.012552194509	0.0044728	0.0005872	0.0142036	0.0125556	0.0434096	0.0274337	0.0152099
0.100	1.000	3.400	0.027288289441	0.070223838938	-0.042935549497	0.076791552209	0.001495417795	-0.012531349171	0.0044682	0.0005839	0.0141896	0.0125134	0.0433336	0.0273703	0.0151990
0.200	1.000	3.400	0.027116138143	0.069869961389	-0.042753823246	0.076397393047	0.001487568242	-0.012469544709	0.0044545	0.0005832	0.0141439	0.0123882	0.0431081	0.0271825	0.0151663
0.300	1.000	3.400	0.026837240326	0.069294315419	-0.042457075093	0.075756307334	0.001474889604	-0.012368939476	0.0044321	0.0005790	0.0140706	0.0121873	0.0427415	0.0268783	0.0151116
0.400	1.000	3.400	0.026462998219	0.068517117695	-0.042054119476	0.074890975257	0.001457944413	-0.012233010127	0.0044012	0.0005712	0.0139695	0.0119191	0.0422463	0.0264701	0.0150349
0.500	1.000	3.400	0.026008184267	0.067564752681	-0.041556568414	0.073831066407	0.001437439757	-0.012066372704	0.0043626	0.0005660	0.0138417	0.0115980	0.0416397	0.0259741	0.0149361
0.600	1.000	3.400	0.025489898757	0.066468068608	-0.040978169851	0.072611369548	0.001414160531	-0.011874537950	0.0043171	0.0005596	0.0136910	0.0112381	0.0409412	0.0254093	0.0148153
0.700	1.000	3.400	0.024926417408	0.065260462463	-0.040334045056	0.071269665581	0.001388900636	-0.011663610154	0.0042655	0.0005535	0.0135181	0.0108537	0.0401724	0.0247965	0.0146728
0.800	1.000	3.400	0.024336032712	0.063975912589	-0.039639879877	0.069844510582	0.001362400894	-0.011439944840	0.0042089	0.0005469	0.0133258	0.0104622	0.0393555	0.0241564	0.0145092
0.900	1.000	3.400	0.023735983545	0.062647109536	-0.038911125990	0.068373094262	0.001335300786	-0.011209786856	0.0041485	0.0005394	0.0131184	0.0100771	0.0385117	0.0235091	0.0143254
1.000	1.000	3.400	0.023141548799	0.061303813818	-0.038162265019	0.066889323187	0.001308108361	-0.010978915395	0.0040853	0.0005312	0.0128961	0.0097110	0.0376605	0.0228726	0.0141226
1.100	1.000	3.400	0.022565356553	0.059971537826	-0.037406181273	0.065422250543	0.001281189393	-0.010752324807	0.0040204	0.0005261	0.0126639	0.0093739	0.0368189	0.0222617	0.0139026
1.200	1.000	3.400	0.022016934864	0.058670613420	-0.036653678556	0.063994938983	0.001254773654	-0.010533968754	0.0039549	0.0005203	0.0124229	0.0090727	0.0360002	0.0216879	0.0136673
1.300	1.000	3.400	0.021502507156	0.057415671324	-0.035913164167	0.062623804312	0.001228973717	-0.010326590133	0.0038895	0.0005151	0.0121749	0.0088107	0.0352142	0.0211585	0.0134192
1.400	1.000	3.400	0.021025016832	0.056215526848	-0.035190510015	0.061318449174	0.001203810426	-0.010131650789	0.0038249	0.0005095	0.0119261	0.0085882	0.0344667	0.0206767	0.0131608
1.500	1.000	3.400	0.020584353026	0.055073440599	-0.034489087573	0.060081960524	0.001179239223	-0.009949364704	0.0037616	0.0005025	0.0116756	0.0084046	0.0337595	0.0202420	0.0128950
1.600	1.000	3.400	0.020177741922	0.053987703326	-0.033809961404	0.058911614626	0.001155172813	-0.009778827526	0.0036997	0.0004976	0.0114263	0.0082531	0.0330915	0.0198500	0.0126247
1.700	1.000	3.400	0.019800264550	0.052952480270	-0.033152215720	0.057799909879	0.001131497744	-0.009618225747	0.0036393	0.0004929	0.0111799	0.0081271	0.0324585	0.0194939	0.0123531
1.800	1.000	3.400	0.019445460814	0.051958841448	-0.032513380634	0.056735831388	0.001108084735	-0.009465101804	0.0035800	0.0004874	0.0109379	0.0080198	0.0318541	0.0191644	0.0120830
1.900	1.000	3.400	0.019105979383	0.050995899126	-0.031889919743	0.055706242056	0.001084794585	-0.009316647560	0.0035215	0.0004805	0.0107024	0.0079212	0.0312709	0.0188515	0.0118173
2.000	1.000	3.400	0.018774233195	0.050051971839	-0.031277738644	0.054697292751	0.001061482536	-0.009169998338	0.0034632	0.0004751	0.0104766	0.0078225	0.0307006	0.0185447	0.0115585
2.100	1.000	3.400	0.018443020731	0.049115695629	-0.030672674898	0.053695748612	0.001038004055	-0.009022502319	0.0034044	0.0004684	0.0102559	0.0077167	0.0301354	0.0182344	0.0113088
2.200	1.000	3.400	0.018106074574	0.048177008295	-0.030070933720	0.052690139318	0.001014224038	-0.008871945068	0.0033446	0.0004623	0.0100454	0.0075969	0.0295684	0.0179121	0.0110697
2.300	1.000	3.400	0.017758502015	0.047227941828	-0.029469439812	0.051671657689	0.000990029816	-0.008716715046	0.0032830	0.0004562	0.0098434	0.0074579	0.0289940	0.0175716	0.0108424
2.400	1.000	3.400	0.017397088560	0.046263172477	-0.028866083917	0.050634752431	0.000965346490	-0.008555902414	0.0032190	0.0004479	0.0096493	0.0072972	0.0284087	0.0172089	0.0106272
2.500	1.000	3.400	0.017020444609	0.045280296646	-0.028259852037	0.049577386011	0.000940151643	-0.008389329430	0.0031521	0.0004400	0.0094641	0.0071136	0.0278107	0.0168227	0.0104238
2.600	1.000	3.400	0.016628987920	0.044279823170	-0.027650835249	0.048500955861	0.000914485688	-0.008217515853	0.0030819	0.0004348	0.0092853	0.0069089	0.0272003	0.0164142	0.0102315
2.700	1.000	3.400	0.016224768828	0.043264896570	-0.027040127742	0.047409904257	0.000888454378	-0.008041586946	0.0030081	0.0004240	0.0091129	0.0066863	0.0265796	0.0159869	0.0100485
2.800	1.000	3.400	0.015811159728	0.042240789142	-0.026429629413	0.046311067075	0.000862221234	-0.007863134820	0.0029306	0.0004159	0.0089436	0.0064495	0.0259520	0.0155462	0.0098731
2.900	1.000	3.400	0.015392443161	0.041214219536	-0.025821776374	0.045212831781	0.000835989589	-0.007684046320	0.0028494	0.0004062	0.0087793	0.0062054	0.0253222	0.0150984	0.0097028
3.000	1.000	3.400	0.014973342028	0.040192569499	-0.025219227472	0.044124188657	0.000809976192	-0.007506312237	0.0027647	0.0003966	0.0086154	0.0059590	0.0246952	0.0146510	0.0095354
3.100	1.000	3.400	0.014558539687	0.039183076853	-0.024624537166	0.043053764984	0.000784380255	-0.007331833600	0.0026768	0.0003880	0.0084511	0.0057168	0.0240760	0.0142110	0.0093683
3.200	1.000	3.400	0.014152236350	0.038192081026	-0.024039844676	0.042008929280	0.000759353075	-0.007162240724	0.0025860	0.0003796	0.0082868	0.0054841	0.0234691	0.0137849	0.0091993
3.300	1.000	3.400	0.013757781585	0.037224387968	-0.023466606384	0.040995042090	0.000734973532	-0.006998739642	0.0024931	0.0003691	0.0081205	0.0052656	0.0228780	0.0133780	0.0090266
3.400	1.000	3.400	0.013377412047	0.036282805474	-0.022905393427	0.040014912658	0.000711233871	-0.006841998193	0.0023987	0.0003594	0.0079503	0.0050644	0.0223050	0.0129937	0.0088487
3.500	1.000	3.400	0.013012110296	0.035367880105	-0.022355769809	0.039068498960	0.000688038374	-0.006692080555	0.0023034	0.0003515	0.0077757	0.0048818	0.0217508	0.0126339	0.0086645
3.600	1.000	3.400	0.012661586795	0.034477845572	-0.021816258778	0.038152864523	0.000665215184	-0.006548434564	0.0022082	0.0003416	0.0075981	0.0047187	0.0212147	0.0122981	0.0084738
3.700	1.000	3.400	0.012324374579	0.033608772057	-0.021284397478	0.037262381773	0.000642539285	-0.006409931244	0.0021138	0.0003354	0.0074147	0.0045727	0.0206944	0.0119841	0.0082765
3.800	1.000	3.400	0.011998016140	0.032754888716	-0.020756872575	0.036389150545	0.000619762739	-0.006274951066	0.0020209	0.0003274	0.0072256	0.0044432	0.0201865	0.0116878	0.0080735
3.900	1.000	3.400	0.011679315609	0.031909038946	-0.020229723338	0.035523583930	0.000596647307	-0.006141507342	0.0019303	0.0003177	0.0070335	0.0043253	0.0196864	0.0114038	0.0078656
4.000	1.000	3.400	0.011364626657	0.031063220630	-0.019698593972	0.034655102917	0.000572994451	-0.006007394124	0.0018425	0.0003104	0.0068368	0.0042162	0.0191890	0.0111256	0.0076542
4.100	1.000	3.400	0.011050147406	0.030209161590	-0.019159014184	0.033772877012	0.000548668585	-0.005870344561	0.0017580	0.0003013	0.0066361	0.0041091	0.0186888	0.0108462	0.0074410
4.200	1.000	3.400	0.010732197278	0.029338883310	-0.018606686032	0.032866549832	0.000523610870	-0.005728185809	0.0016769	0.0002950	0.0064334	0.0040024	0.0181804	0.0105587	0.0072276
4.300	1.000	3.400	0.010407456365	0.028445212537	-0.018037756172	0.031926895944	0.000497842619	-0.005578978209	0.0015995	0.0002870	0.0062278	0.0038909	0.0176589	0.0102567	0.0070157
4.400	1.000	3.400	0.010073154404	0.027522209609	-0.017449055205	0.030946366493	0.000471459084	-0.005421129217	0.0015255	0.0002791	0.0060220	0.0037699	0.0171200	0.0099345	0.0068067
4.500	1.000	3.400	0.009727203029	0.026565492810	-0.016838289780	0.029919494957	0.000444615719	-0.005253475940	0.0014549	0.0002717	0.0058151	0.0036385	0.0165606	0.0095879	0.0066019
4.600	1.000	3.400	0.009368270873	0.025572448669	-0.016204177796	0.028843148975	0.000417509833	-0.005075333766	0.0013871	0.0002646	0.0056066	0.0034940	0.0159784	0.0092140	0.0064018
4.700	1.000	3.400	0.008995805797	0.024542327868	-0.015546522071	0.027716628011	0.000390360731	-0.004886511857	0.0013219	0.0002582	0.0053986	0.0033367	0.0153726	0.0088117	0.0062069
4.800	1.000	3.400	0.008610011867	0.023476234545	-0.014866222679	0.026541618458	0.000363391124	-0.004687298968	0.0012585	0.0002504	0.0051917	0.0031650	0.0147434	0.0083815	0.0060169
4.900	1.000	3.400	0.008211790530	0.022377022901	-0.014165232370	0.025322026706	0.000336811893	-0.004478424945	0.0011966	0.0002440	0.0049835	0.0029815	0.0140921	0.0079255	0.0058311
5.000	1.000	3.400	0.007802656045	0.021249118870	-0.013446462826	0.024063716282	0.000310811391	-0.004261004191	0.0011356	0.0002365	0.0047758	0.0027875	0.0134211	0.0074474	0.0056482
5.100	1.000	3.400	0.007384634694	0.020098286403	-0.012713651709	0.022774177455	0.000285549587	-0.004036467572	0.0010750	0.0002320	0.0045666	0.0025859	0.0127337	0.0069521	0.0054666
5.200	1.000	3.400	0.006960156104	0.018931357730	-0.011971201626	0.021462157103	0.000261156580	-0.003806488665	0.0010145	0.0002245	0.0043550	0.0023792	0.0120339	0.0064452	0.0052846
5.300	1.000	3.400	0.006531943298	0.017755945485	-0.011224002187	0.020137273792	0.000237734514	-0.003572909280	0.0009538	0.0002160	0.0041424	0.0021715	0.0113262	0.0059330	0.0051002
5.400	1.000	3.400	0.006102906371	0.016580151985	-0.010477245614	0.018809638825	0.000215361624	-0.003337667965	0.0008928	0.0002094	0.0039289	0.0019644	0.0106155	0.0054222	0.0049116
5.500	1.000	3.400	0.005676042965	0.015412288038	-0.009736245073	0.017489499158	0.000194097190	-0.003102733979	0.0008314	0.0002004	0.0037116	0.0017626	0.0099066	0.0049191	0.0047170
5.600	1.000	3.400	0.005254347409	0.014260610615	-0.009006263205	0.016186913476	0.000173986294	-0.002870048171	0.0007698	0.0001927	0.0034932	0.0015684	0.0092048	0.0044299	0.0045154
5.700	1.000	3.400	0.004840729374	0.013133086041	-0.008292356667	0.014911468552	0.000155063637	-0.002641471382	0.0007080	0.0001854	0.0032721	0.0013831	0.0085148	0.0039601	0.0043059
5.800	1.000	3.400	0.004437942333	0.012037183144	-0.007599240811	0.013672039899	0.000137355978	-0.002418740508	0.0006465	0.0001766	0.0030496	0.0012101	0.0078412	0.0035142	0.0040885
5.900	1.000	3.400	0.004048521911	0.010979699116	-0.006931177205	0.012476598376	0.000120883147	-0.002203432107	0.0005856	0.0001683	0.0028298	0.0010492	0.0071883	0.0030961	0.0038637
6.000	1.000	3.400	0.003674734217	0.009966619701	-0.006291885484	0.011332062880	0.000105657797	-0.001996933402	0.0005258	0.0001607	0.0026108	0.0009027	0.0065599	0.0027083	0.0036324
6.100	1.000	3.400	0.003318534401	0.009003014410	-0.005684480009	0.010244198286	0.000091684304	-0.001800420577	0.0004676	0.0001520	0.0023957	0.0007705	0.0059592	0.0023526	0.0033962
6.200	1.000	3.400	0.002981535838	0.008092966836	-0.005111430998	0.009217556998	0.000078957253	-0.001614844333	0.0004113	0.0001427	0.0021860	0.0006520	0.0053889	0.0020298	0.0031572
6.300	1.000	3.400	0.002664990370	0.007239539450	-0.004574549080	0.008255461838	0.000067459978	-0.001440922702	0.0003575	0.0001329	0.0019825	0.0005475	0.0048512	0.0017399	0.0029176
6.400	1.000	3.400	0.002369779892	0.006444771486	-0.004074991594	0.007360027197	0.000057163530	-0.001279140985	0.0003067	0.0001244	0.0017860	0.0004563	0.0043475	0.0014820	0.0026799
6.500	1.000	3.400	0.002096419312	0.005709707694	-0.003613288382	0.006532214502	0.000048026311	-0.001129758542	0.0002592	0.0001145	0.0016008	0.0003777	0.0038787	0.0012547	0.0024465
6.600	1.000	3.400	0.001845070416	0.005034454748	-0.003189384332	0.005771917185	0.000039994518	-0.000992821881	0.0002154	0.0001077	0.0014265	0.0003098	0.0034454	0.0010563	0.0022198
6.700	1.000	3.400	0.001615565686	0.004418261215	-0.002802695528	0.005078069440	0.000033003350	-0.000868183217	0.0001754	0.0000976	0.0012621	0.0002530	0.0030472	0.0008844	0.0020019
6.800	1.000	3.400	0.001407440597	0.003859616156	-0.002452175560	0.004448772497	0.000026978886	-0.000755523414	0.0001394	0.0000912	0.0011106	0.0002044	0.0026835	0.0007367	0.0017945
6.900	1.000	3.400	0.001219972474	0.003356360932	-0.002136388459	0.003881431789	0.000021840426	-0.000654378048	0.0001075	0.0000816	0.0009711	0.0001644	0.0023535	0.0006108	0.0015992
7.000	1.000	3.400	0.001052223748	0.002905808518	-0.001853584769	0.003372898472	0.000017503075	-0.000564165200	0.0000796	0.0000733	0.0008453	0.0001312	0.0020557	0.0005042	0.0014171
7.100	1.000	3.400	0.000903087315	0.002504864811	-0.001601777496	0.002919609246	0.000013880362	-0.000484213645	0.0000556	0.0000660	0.0007303	0.0001036	0.0017884	0.0004145	0.0012488
7.200	1.000	3.400	0.000771331811	0.002150146876	-0.001378815065	0.002517719191	0.000010886685	-0.000413790191	0.0000353	0.0000587	0.0006287	0.0000818	0.0015499	0.0003396	0.0010948
7.300	1.000	3.400	0.000655644887	0.001838093833	-0.001182448947	0.002163223416	0.000008439445	-0.000352125125	0.0000186	0.0000525	0.0005385	0.0000637	0.0013382	0.0002773	0.0009548
7.400	1.000	3.400	0.000554672895	0.001565067053	-0.001010394158	0.001852064493	0.000006460775	-0.000298434971	0.0000050	0.0000449	0.0004587	0.0000491	0.0011512	0.0002258	0.0008288
7.500	1.000	3.400	0.000467055877	0.001327437354	-0.000860381477	0.001580223829	0.000004878814	-0.000251942043	-0.0000057	0.0000385	0.0003896	0.0000378	0.0009869	0.0001834	0.0007161
7.600	1.000	3.400	0.000391457162	0.001121657937	-0.000730200776	0.001343796308	0.000003628536	-0.000211890520	-0.0000139	0.0000322	0.0003282	0.0000286	0.0008431	0.0001486	0.0006161
7.700	1.000	3.400	0.000326587320	0.000944322705	-0.000617735384	0.001139048419	0.000002652165	-0.000177559017	-0.0000198	0.0000274	0.0002761	0.0000220	0.0007179	0.0001202	0.0005279
7.800	1.000	3.400	0.000271222557	0.000792210413	-0.000520987856	0.000962460911	0.000001899233	-0.000148269810	-0.0000239	0.0000240	0.0002301	0.0000159	0.0006094	0.0000971	0.0004506
7.900	1.000	3.400	0.000224217901	0.000662315699	-0.000438097799	0.000810757500	0.000001326360	-0.000123395018	-0.0000264	0.0000190	0.0001911	0.0000116	0.0005156	0.0000783	0.0003832
8.000	1.000	3.400	0.000184515738	0.000551868421	-0.000367352683	0.000680921512	0.000000896817	-0.000102360125	-0.0000276	0.0000150	0.0001598	0.0000081	0.0004350	0.0000631	0.0003248
8.100	1.000	3.400	0.000151150340	0.000458343000	-0.000307192660	0.000570202453	0.000000579955	-0.000084645271	-0.0000278	0.0000124	0.0001319	0.0000058	0.0003659	0.0000508	0.0002745
8.200	1.000	3.400	0.000123249067	0.000379459532	-0.000256210465	0.000476114503	0.000000350552	-0.000069784762	-0.0000272	0.0000097	0.0001076	0.0000043	0.0003069	0.0000408	0.0002312
8.300	1.000	3.400	0.000100030934	0.000313178381	-0.000213147447	0.000396428801	0.000000188127	-0.000057365217	-0.0000261	0.0000074	0.0000875	0.0000028	0.0002567	0.0000328	0.0001942
8.400	1.000	3.400	0.000080803152	0.000257689869	-0.000176886717	0.000329161195	0.000000076267	-0.000047022719	-0.0000245	0.0000047	0.0000711	0.0000018	0.0002141	0.0000264	0.0001626
8.500	1.000	3.400	0.000064956219	0.000211400492	-0.000146444273	0.000272556895	0.000000001994	-0.000038439319	-0.0000227	0.0000034	0.0000581	0.0000008	0.0001781	0.0000212	0.0001358
8.600	1.000	3.400	0.000051958040	0.000172916881	-0.000120958841	0.000225073233	-0.000000044825	-0.000031339149	-0.0000208	0.0000024	0.0000476	0.0000005	0.0001478	0.0000170	0.0001132
8.700	1.000	3.400	0.000041347458	0.000141028523	-0.000099681065	0.000185361483	-0.000000071992	-0.000025484380	-0.0000188	0.0000015	0.0000383	0.0000001	0.0001223	0.0000136	0.0000940
8.800	1.000	3.400	0.000032727544	0.000114690062	-0.000081962518	0.000152248501	-0.000000085433	-0.000020671180	-0.0000168	0.0000012	0.0000302	0.0000000	0.0001010	0.0000109	0.0000780
8.900	1.000	3.400	0.000025758881	0.000093003784	-0.000067244903	0.000124718726	-0.000000089578	-0.000016725809	-0.0000149	0.0000003	0.0000239	-0.0000005	0.0000831	0.0000088	0.0000645
9.000	1.000	3.400	0.000020153043	0.000075202774	-0.000055049731	0.000101896945	-0.000000087689	-0.000013500921	-0.0000131	-0.0000012	0.0000195	-0.0000005	0.0000683	0.0000070	0.0000532
9.100	1.000	3.400	0.000015666397	0.000060635035	-0.000044968639	0.000083032091	-0.000000082121	-0.000010872152	-0.0000114	-0.0000014	0.0000149	-0.0000003	0.0000560	0.0000056	0.0000438
9.200	1.000	3.400	0.000012094328	0.000048748793	-0.000036654466	0.000067482230	-0.000000074536	-0.000008734993	-0.0000099	-0.0000012	0.0000116	-0.0000003	0.0000458	0.0000045	0.0000359
9.300	1.000	3.400	0.000009265944	0.000039079089	-0.000029813145	0.000054700818	-0.000000066078	-0.000007001991	-0.0000086	-0.0000014	0.0000088	-0.0000004	0.0000373	0.0000036	0.0000294
9.400	1.000	3.400	0.000007039285	0.000031235703	-0.000024196417	0.000044224260	-0.000000057505	-0.000005600250	-0.0000073	-0.0000013	0.0000074	-0.0000004	0.0000304	0.0000029	0.0000240
9.500	1.000	3.400	0.000005297039	0.000024892395	-0.000019595356	0.000035660729	-0.000000049295	-0.000004469236	-0.0000062	-0.0000019	0.0000055	-0.0000003	0.0000246	0.0000023	0.0000195
9.600	1.000	3.400	0.000003942757	0.000019777409	-0.000015834651	0.000028680224	-0.000000041728	-0.000003558854	-0.0000053	-0.0000013	0.0000041	-0.0000001	0.0000200	0.0000018	0.0000159
9.700	1.000	3.400	0.000002897544	0.000015665162	-0.000012767618	0.000023005756	-0.000000034944	-0.000002827792	-0.0000045	-0.0000011	0.0000028	-0.0000001	0.0000161	0.0000014	0.0000129
9.800	1.000	3.400	0.000002097183	0.000012369029	-0.000010271846	0.000018405617	-0.000000028989	-0.000002242089	-0.0000038	-0.0000011	0.0000023	-0.0000001	0.0000130	0.0000011	0.0000104
9.900	1.000	3.400	0.000001489667	0.000009735115	-0.000008245448	0.000014686611	-0.000000023851	-0.000001773913	-0.0000032	-0.0000009	0.0000016	-0.0000001	0.0000105	0.0000009	0.0000084
10.000	1.000	3.400	0.000001033089	0.000007636922	-0.000006603833	0.000011688180	-0.000000019479	-0.000001400523	-0.0000026	-0.0000005	0.0000010	-0.0000001	0.0000084	0.0000007	0.0000067
10.100	1.000	3.400	0.000000693854	0.000005970789	-0.000005276935	0.000009277312	-0.000000015802	-0.000001103391	-0.0000022	-0.0000003	0.0000006	0.0000000	0.0000067	0.0000006	0.0000054
10.200	1.000	3.400	0.000000445176	0.000004652039	-0.000004206863	0.000007344166	-0.000000012741	-0.000000867464	-0.0000018	-0.0000003	-0.0000001	0.0000000	0.0000054	0.0000004	0.0000043
10.300	1.000	3.400	0.000000265816	0.000003611711	-0.000003345895	0.000005798322	-0.000000010215	-0.000000680543	-0.0000015	-0.0000002	0.0000001	0.0000000	0.0000043	0.0000003	0.0000034
10.400	1.000	3.400	0.000000139031	0.000002793817	-0.000002654786	0.000004565571	-0.000000008147	-0.000000532771	-0.0000012	-0.0000002	0.0000002	0.0000000	0.0000034	0.0000003	0.0000027
10.500	1.000	3.400	0.000000051711	0.000002153047	-0.000002101336	0.000003585201	-0.000000006466	-0.000000416202	-0.0000010	0.0000000	0.0000002	0.0000000	0.0000027	0.0000002	0.0000021
10.600	1.000	3.400	-0.000000006343	0.000001652844	-0.000001659187	0.000002807694	-0.000000005108	-0.000000324445	-0.0000008	0.0000000	-0.0000001	0.0000000	0.0000021	0.0000002	0.0000017
10.700	1.000	3.400	-0.000000043003	0.000001263814	-0.000001306816	0.000002192781	-0.000000004018	-0.000000252376	-0.0000007	0.0000000	-0.0000001	0.0000000	0.0000017	0.0000001	0.0000013
10.800	1.000	3.400	-0.000000064292	0.000000962394	-0.000001026686	0.000001707814	-0.000000003147	-0.000000195892	-0.0000005	0.0000000	-0.0000002	0.0000000	0.0000013	0.0000001	0.0000010
10.900	1.000	3.400	-0.000000074779	0.000000729767	-0.000000804546	0.000001326405	-0.000000002455	-0.000000151720	-0.0000004	0.0000000	-0.0000001	0.0000000	0.0000010	0.0000001	0.0000008
11.000	1.000	3.400	-0.000000077885	0.000000550953	-0.000000628838	0.000001027287	-0.000000001908	-0.000000117251	-0.0000004	0.0000000	-0.0000002	0.0000000	0.0000008	0.0000001	0.0000006
11.100	1.000	3.400	-0.000000076144	0.000000414073	-0.000000490217	0.000000793372	-0.000000001478	-0.000000090412	-0.0000003	0.0000000	-0.0000001	0.0000000	0.0000006	0.0000000	0.0000005
11.200	1.000	3.400	-0.000000071402	0.000000309739	-0.000000381141	0.000000610973	-0.000000001140	-0.000000069561	-0.0000002	0.0000000	-0.0000001	0.0000000	0.0000005	0.0000000	0.0000004
11.300	1.000	3.400	-0.000000064979	0.000000230563	-0.000000295542	0.000000469154	-0.000000000877	-0.000000053399	-0.0000002	0.0000000	-0.0000001	0.0000000	0.0000004	0.0000000	0.0000003
11.400	1.000	3.400	-0.000000057796	0.000000170752	-0.000000228548	0.000000359210	-0.000000000672	-0.000000040898	-0.0000001	0.0000000	-0.0000001	0.0000000	0.0000003	0.0000000	0.0000002
11.500	1.000	3.400	-0.000000050477	0.000000125781	-0.000000176258	0.000000274226	-0.000000000513	-0.000000031252	-0.0000001	0.0000000	0.0000000	0.0000000	0.0000002	0.0000000	0.0000002
11.600	1.000	3.400	-0.000000043425	0.000000092134	-0.000000135558	0.000000208733	-0.000000000391	-0.000000023826	-0.0000001	0.0000000	0.0000000	0.0000000	0.0000002	0.0000000	0.0000001
11.700	1.000	3.400	-0.000000036883	0.000000067086	-0.000000103969	0.000000158411	-0.000000000297	-0.000000018122	-0.0000001	0.0000000	0.0000000	0.0000000	0.0000001	0.0000000	0.0000001
11.800	1.000	3.400	-0.000000030981	0.000000048538	-0.000000079519	0.000000119862	-0.000000000225	-0.000000013751	-0.0000001	0.0000000	0.0000000	0.0000000	0.0000001	0.0000000	0.0000001
11.900	1.000	3.400	-0.000000025771	0.000000034879	-0.000000060650	0.000000090423	-0.000000000169	-0.000000010410	-0.0000000	0.0000000	0.0000000	0.0000000	0.0000001	0.0000000	0.0000001
12.000	1.000	3.400	-0.000000021250	0.000000024879	-0.000000046129	0.000000068009	-0.000000000127	-0.000000007862	-0.0000000	0.0000000	0.0000000	0.0000000	0.0000001	0.0000000	0.0000000
12.100	1.000	3.400	-0.000000017385	0.000000017602	-0.000000034987	0.000000050997	-0.000000000096	-0.000000005923	-0.0000000	0.0000000	0.0000000	0.0000000	0.0000000	0.0000000	0.0000000
12.200	1.000	3.400	-0.000000014121	0.000000012342	-0.000000026463	0.000000038126	-0.000000000071	-0.000000004452	-0.0000000	0.0000000	0.0000000	0.0000000	0.0000000	0.0000000	0.0000000
12.300	1.000	3.400	-0.000000011395	0.000000008566	-0.000000019960	0.000000028417	-0.000000000053	-0.000000003338	-0.0000000	0.0000000	0.0000000	0.0000000	0.0000000	0.0000000	0.0000000
12.400	1.000	3.400	-0.000000009139	0.000000005875	-0.000000015014	0.000000021117	-0.000000000040	-0.000000002497	-0.0000000	0.0000000	0.0000000	0.0000000	0.0000000	0.0000000	0.0000000
12.500	1.000	3.400	-0.000000007289	0.000000003974	-0.000000011263	0.000000015645	-0.000000000029	-0.000000001863	-0.0000000	0.0000000	0.0000000	0.0000000	0.0000000	0.0000000	0.0000000
12.600	1.000	3.400	-0.000000005783	0.000000002643	-0.000000008427	0.000000011556	-0.000000000022	-0.000000001387	-0.0000000	0.0000000	0.0000000	0.0000000	0.0000000	0.0000000	0.0000000
12.700	1.000	3.400	-0.000000004567	0.000000001721	-0.000000006288	0.000000008511	-0.000000000016	-0.000000001030	-0.0000000	0.0000000	0.0000000	0.0000000	0.0000000	0.0000000	0.0000000
12.800	1.000	3.400	-0.000000003590	0.000000001090	-0.000000004680	0.000000006250	-0.000000000012	-0.000000000763	-0.0000000	0.0000000	0.0000000	0.0000000	0.0000000	0.0000000	0.0000000
12.900	1.000	3.400	-0.000000002811	0.000000000664	-0.000000003475	0.000000004576	-0.000000000009	-0.000000000564	-0.0000000	0.0000000	0.0000000	0.0000000	0.0000000	0.0000000	0.0000000
13.000	1.000	3.400	-0.000000002193	0.000000000381	-0.000000002574	0.000000003341	-0.000000000006	-0.000000000416	-0.0000000	0.0000000	0.0000000	0.0000000	0.0000000	0.0000000	0.0000000
13.100	1.000	3.400	-0.000000001705	0.000000000197	-0.000000001902	0.000000002432	-0.000000000005	-0.000000000306	-0.0000000	0.0000000	0.0000000	0.0000000	0.0000000	0.0000000	0.0000000
13.200	1.000	3.400	-0.000000001321	0.000000000081	-0.000000001402	0.000000001766	-0.000000000003	-0.000000000225	-0.0000000	0.0000000	0.0000000	0.0000000	0.0000000	0.0000000	0.0000000
13.300	1.000	3.400	-0.000000001021	0.000000000010	-0.000000001031	0.000000001279	-0.000000000002	-0.000000000165	-0.0000000	0.0000000	0.0000000	0.0000000	0.0000000	0.0000000	0.0000000
13.400	1.000	3.400	-0.000000000788	-0.000000000030	-0.000000000757	0.000000000924	-0.000000000002	-0.000000000121	-0.0000000	0.0000000	0.0000000	0.0000000	0.0000000	0.0000000	0.0000000
13.500	1.000	3.400	-0.000000000606	-0.000000000051	-0.000000000555	0.000000000665	-0.000000000001	-0.000000000088	-0.0000000	0.0000000	0.0000000	0.0000000	0.0000000	0.0000000	0.0000000
13.600	1.000	3.400	-0.000000000466	-0.000000000060	-0.000000000406	0.000000000478	-0.000000000001	-0.000000000064	-0.0000000	0.0000000	0.0000000	0.0000000	0.0000000	0.0000000	0.0000000
13.700	1.000	3.400	-0.000000000357	-0.000000000061	-0.000000000297	0.000000000343	-0.000000000001	-0.000000000047	-0.0000000	0.0000000	0.0000000	0.0000000	0.0000000	0.0000000	0.0000000
13.800	1.000	3.400	-0.000000000274	-0.000000000057	-0.000000000217	0.000000000245	-0.000000000000	-0.000000000034	-0.0000000	0.0000000	0.0000000	0.0000000	0.0000000	0.0000000	0.0000000
13.900	1.000	3.400	-0.000000000210	-0.000000000052	-0.000000000158	0.000000000175	-0.000000000000	-0.000000000025	-0.0000000	0.0000000	0.0000000	0.0000000	0.0000000	0.0000000	0.0000000
14.000	1.000	3.400	-0.000000000161	-0.000000000046	-0.000000000115	0.000000000125	-0.000000000000	-0.000000000018	-0.0000000	0.0000000	0.0000000	0.0000000	0.0000000	0.0000000	0.0000000
14.100	1.000	3.400	-0.000000000123	-0.000000000039	-0.000000000084	0.000000000089	-0.000000000000	-0.000000000013	-0.0000000	0.0000000	0.0000000	0.0000000	0.0000000	0.0000000	0.0000000
14.200	1.000	3.400	-0.000000000094	-0.000000000033	-0.000000000061	0.000000000063	-0.000000000000	-0.000000000009	-0.0000000	0.0000000	0.0000000	0.0000000	0.0000000	0.0000000	0.0000000
14.300	1.000	3.400	-0.000000000072	-0.000000000028	-0.000000000044	0.000000000045	-0.000000000000	-0.000000000007	-0.0000000	0.0000000	0.0000000	0.0000000	0.0000000	0.0000000	0.0000000
14.400	1.000	3.400	-0.000000000055	-0.000000000023	-0.000000000032	0.000000000032	-0.000000000000	-0.000000000005	-0.0000000	0.0000000	0.0000000	0.0000000	0.0000000	0.0000000	0.0000000
14.500	1.000	3.400	-0.000000000042	-0.000000000019	-0.000000000023	0.000000000023	-0.000000000000	-0.000000000004	-0.0000000	0.0000000	0.0000000	0.0000000	0.0000000	0.0000000	0.0000000
14.600	1.000	3.400	-0.000000000033	-0.000000000016	-0.000000000017	0.000000000016	-0.000000000000	-0.000000000003	-0.0000000	0.0000000	0.0000000	0.0000000	0.0000000	0.0000000	0.0000000
14.700	1.000	3.400	-0.000000000025	-0.000000000013	-0.000000000012	0.000000000011	-0.000000000000	-0.000000000002	-0.0000000	0.0000000	0.0000000	0.0000000	0.0000000	0.0000000	0.0000000
14.800	1.000	3.400	-0.000000000019	-0.000000000010	-0.000000000009	0.000000000008	-0.000000000000	-0.000000000001	-0.0000000	0.0000000	0.0000000	0.0000000	0.0000000	0.0000000	0.0000000
14.900	1.000	3.400	-0.000000000015	-0.000000000008	-0.000000000007	0.000000000006	-0.000000000000	-0.000000000001	-0.0000000	0.0000000	0.0000000	0.0000000	0.0000000	0.0000000	0.0000000
15.000	1.000	3.400	-0.000000000011	-0.000000000007	-0.000000000005	0.000000000004	-0.000000000000	-0.000000000001	-0.0000000	0.0000000	0.0000000	0.0000000	0.0000000	0.0000000	0.0000000
