# Supplementary material for: The Nodal Structure of π‑Orbitals Is Mapped in the Interaction Energy of π‑Stacked Acene Dimers
Source: J Am Chem Soc. 2026 Apr 9;148(15):16151–69. doi: 10.1021/jacs.6c00921 (PMC13107468; doi:10.1021/jacs.6c00921)
Supplement: Supplementary file 1 [file ja6c00921_si_001.zip › data_si/naphthalene_mopce_yshift.csv]

x(1)	y(2)	z(3)	P2_Exr(4)	P2_Er(5)	P2_Exi(6)	P2_Exr2(7)	P2_Exr3(8)	P2_Exr4(9)	P2_Exrb(10)	sigma_sigma_xr(11)	sigma_pi_xr(12)	pi_pi_xr(13)	S_ab^2(14)	S_ab^2_pipi(15)	S_ab^2_sigpi(16))
0.000	0.000	3.400	0.037783728317	0.092104152203	-0.054320423886	0.101261187688	0.001947701647	-0.015993196841	0.0048885	0.0007325	0.0167722	0.0202778	0.0569065	0.0390569	0.0168244
0.000	0.100	3.400	0.037635018222	0.091802290355	-0.054167272134	0.100922968144	0.001941921050	-0.015948000507	0.0048854	0.0007294	0.0167397	0.0201643	0.0567217	0.0388934	0.0168071
0.000	0.200	3.400	0.037195716992	0.090909483052	-0.053713766060	0.099922570257	0.001924734573	-0.015813844043	0.0048760	0.0007219	0.0166427	0.0198292	0.0561748	0.0384098	0.0167555
0.000	0.300	3.400	0.036485771126	0.089463127166	-0.052977356041	0.098301781296	0.001896613746	-0.015595000888	0.0048597	0.0007110	0.0164838	0.0192894	0.0552875	0.0376269	0.0166700
0.000	0.400	3.400	0.035536683541	0.087522519574	-0.051985836033	0.096127019938	0.001858358485	-0.015298499794	0.0048356	0.0006952	0.0162700	0.0185697	0.0540945	0.0365774	0.0165513
0.000	0.500	3.400	0.034389105496	0.085164629071	-0.050775523575	0.093484799959	0.001811103621	-0.014933943612	0.0048027	0.0006792	0.0160059	0.0177047	0.0526411	0.0353044	0.0164004
0.000	0.600	3.400	0.033089840003	0.082478769219	-0.049388929216	0.090475951226	0.001756304133	-0.014513190379	0.0047597	0.0006603	0.0156977	0.0167310	0.0509805	0.0338584	0.0162187
0.000	0.700	3.400	0.031688561974	0.079560667230	-0.047872105256	0.087209091706	0.001695685553	-0.014049864117	0.0047058	0.0006411	0.0153567	0.0156907	0.0491700	0.0322940	0.0160073
0.000	0.800	3.400	0.030234564870	0.076506447658	-0.046271882788	0.083793886910	0.001631153193	-0.013558688222	0.0046401	0.0006211	0.0149890	0.0146233	0.0472682	0.0306669	0.0157676
0.000	0.900	3.400	0.028773810082	0.073407015477	-0.044633205395	0.080334622281	0.001564664085	-0.013054669278	0.0045624	0.0006039	0.0146023	0.0135676	0.0453312	0.0290307	0.0155014
0.000	1.000	3.400	0.027346493849	0.070343242727	-0.042996748878	0.076924555120	0.001498076000	-0.012552194509	0.0044728	0.0005872	0.0142036	0.0125556	0.0434096	0.0274337	0.0152099
0.000	1.100	3.400	0.025985270341	0.067382252611	-0.041396982270	0.073641416217	0.001432995411	-0.012064132344	0.0043720	0.0005706	0.0137990	0.0116151	0.0415467	0.0259170	0.0148949
0.000	1.200	3.400	0.024714191318	0.064574972068	-0.039860780750	0.070544310742	0.001370648918	-0.011601036031	0.0042610	0.0005550	0.0133931	0.0107650	0.0397761	0.0245123	0.0145579
0.000	1.300	3.400	0.023548352950	0.061955003534	-0.038406650584	0.067672137092	0.001311799524	-0.011170542227	0.0041416	0.0005415	0.0129893	0.0100174	0.0381212	0.0232410	0.0142007
0.000	1.400	3.400	0.022494184852	0.059538759912	-0.037044575060	0.065043514015	0.001256721181	-0.010777031854	0.0040156	0.0005274	0.0125880	0.0093776	0.0365948	0.0221142	0.0138252
0.000	1.500	3.400	0.021550277600	0.057326720120	-0.035776442520	0.062658090878	0.001205234288	-0.010421584826	0.0038850	0.0005152	0.0121909	0.0088432	0.0351994	0.0211325	0.0134335
0.000	1.600	3.400	0.020708621822	0.055305598604	-0.034596976782	0.060499021100	0.001156793857	-0.010102220935	0.0037520	0.0005021	0.0117997	0.0084058	0.0339291	0.0202876	0.0130278
0.000	1.700	3.400	0.019956121928	0.053451180719	-0.033495058791	0.058536309454	0.001110613468	-0.009814383665	0.0036186	0.0004904	0.0114125	0.0080532	0.0327703	0.0195636	0.0126111
0.000	1.800	3.400	0.019276247547	0.051731555614	-0.032455308067	0.056730702884	0.001065803534	-0.009551597724	0.0034866	0.0004770	0.0110275	0.0077700	0.0317044	0.0189389	0.0121863
0.000	1.900	3.400	0.018650693383	0.050110477374	-0.031459783991	0.055037782226	0.001021502398	-0.009306217833	0.0033574	0.0004660	0.0106465	0.0075376	0.0307092	0.0183882	0.0117568
0.000	2.000	3.400	0.018060931988	0.048550602130	-0.030489670142	0.053411927788	0.000976982777	-0.009070185912	0.0032319	0.0004536	0.0102690	0.0073387	0.0297616	0.0178848	0.0113264
0.000	2.100	3.400	0.017489563017	0.047016381820	-0.029526818803	0.051809872266	0.000931722710	-0.008835724369	0.0031105	0.0004413	0.0098933	0.0071552	0.0288387	0.0174020	0.0108991
0.000	2.200	3.400	0.016921386355	0.045476441958	-0.028555055602	0.050193615542	0.000885437632	-0.008595910918	0.0029933	0.0004303	0.0095185	0.0069725	0.0279205	0.0169159	0.0104789
0.000	2.300	3.400	0.016344154229	0.043905327867	-0.027561173638	0.048532551420	0.000838076855	-0.008345101409	0.0028798	0.0004196	0.0091485	0.0067764	0.0269896	0.0164055	0.0100695
0.000	2.400	3.400	0.015748987241	0.042284566616	-0.026535579375	0.046804738860	0.000789792490	-0.008079187972	0.0027692	0.0004076	0.0087827	0.0065579	0.0260332	0.0158548	0.0096746
0.000	2.500	3.400	0.015130468911	0.040603054691	-0.025472585780	0.044997331703	0.000740891099	-0.007795697693	0.0026605	0.0003968	0.0084221	0.0063108	0.0250427	0.0152527	0.0092967
0.000	2.600	3.400	0.014486459650	0.038856838128	-0.024370378478	0.043106253127	0.000691778439	-0.007493750799	0.0025526	0.0003868	0.0080676	0.0060319	0.0240144	0.0145934	0.0089381
0.000	2.700	3.400	0.013817691342	0.037048396629	-0.023230705286	0.041135257400	0.000642905928	-0.007173906422	0.0024441	0.0003772	0.0077182	0.0057207	0.0229482	0.0138763	0.0085996
0.000	2.800	3.400	0.013127215696	0.035185572097	-0.022058356401	0.039094557076	0.000594724967	-0.006837928675	0.0023342	0.0003704	0.0073761	0.0053807	0.0218477	0.0131051	0.0082812
0.000	2.900	3.400	0.012419782196	0.033280292906	-0.020860510710	0.036999206617	0.000547652424	-0.006488506674	0.0022219	0.0003609	0.0070418	0.0050169	0.0207194	0.0122877	0.0079814
0.000	3.000	3.400	0.011701215410	0.031347238729	-0.019646023319	0.034867424587	0.000502048235	-0.006128959900	0.0021067	0.0003511	0.0067136	0.0046349	0.0195714	0.0114346	0.0076981
0.000	3.100	3.400	0.010977848218	0.029402569774	-0.018424721556	0.032719009639	0.000458204231	-0.005762955702	0.0019883	0.0003429	0.0063917	0.0042427	0.0184131	0.0105585	0.0074279
0.000	3.200	3.400	0.010256050054	0.027462813348	-0.017206763294	0.030573966293	0.000416342228	-0.005394259450	0.0018668	0.0003350	0.0060737	0.0038479	0.0172542	0.0096731	0.0071670
0.000	3.300	3.400	0.009541870315	0.025543965280	-0.016002094965	0.028451411576	0.000376618854	-0.005026530713	0.0017425	0.0003256	0.0057602	0.0034571	0.0161045	0.0087919	0.0069111
0.000	3.400	3.400	0.008840799669	0.023660829016	-0.014820029347	0.026368789474	0.000339134558	-0.004663171608	0.0016161	0.0003157	0.0054481	0.0030773	0.0149729	0.0079282	0.0066561
0.000	3.500	3.400	0.008157638045	0.021826585520	-0.013668947475	0.024341382319	0.000303944456	-0.004307226930	0.0014885	0.0003061	0.0051378	0.0027143	0.0138674	0.0070936	0.0063980
0.000	3.600	3.400	0.007496448910	0.020052565240	-0.012556116330	0.022382080205	0.000271069129	-0.003961330518	0.0013607	0.0002943	0.0048280	0.0023727	0.0127951	0.0062983	0.0061336
0.000	3.700	3.400	0.006860575230	0.018348180438	-0.011487605208	0.020501352963	0.000240504021	-0.003627688961	0.0012340	0.0002838	0.0045202	0.0020561	0.0117617	0.0055503	0.0058604
0.000	3.800	3.400	0.006252692686	0.016720971816	-0.010468279130	0.018707363702	0.000212226650	-0.003308092208	0.0011095	0.0002732	0.0042127	0.0017662	0.0107720	0.0048555	0.0055771
0.000	3.900	3.400	0.005674879234	0.015176726000	-0.009501846766	0.017006166492	0.000186201370	-0.003003940920	0.0009883	0.0002618	0.0039085	0.0015049	0.0098294	0.0042178	0.0052832
0.000	4.000	3.400	0.005128685470	0.013719627885	-0.008590942415	0.015401940718	0.000162381882	-0.002716281892	0.0008716	0.0002505	0.0036065	0.0012712	0.0089367	0.0036390	0.0049795
0.000	4.100	3.400	0.004615196315	0.012352421734	-0.007737225419	0.013897227717	0.000140711980	-0.002445845141	0.0007603	0.0002379	0.0033102	0.0010659	0.0080956	0.0031194	0.0046677
0.000	4.200	3.400	0.004135080062	0.011076565074	-0.006941485012	0.012493148878	0.000121125192	-0.002193078719	0.0006554	0.0002263	0.0030213	0.0008863	0.0073072	0.0026576	0.0043501
0.000	4.300	3.400	0.003688625138	0.009892368299	-0.006203743161	0.011189596186	0.000103544015	-0.001958179550	0.0005574	0.0002150	0.0027409	0.0007317	0.0065717	0.0022509	0.0040299
0.000	4.400	3.400	0.003275767725	0.008799119439	-0.005523351714	0.009985395015	0.000087879304	-0.001741120253	0.0004670	0.0002045	0.0024723	0.0005995	0.0058889	0.0018962	0.0037102
0.000	4.500	3.400	0.002896114630	0.007795197551	-0.004899082921	0.008878444349	0.000074030249	-0.001541672963	0.0003844	0.0001917	0.0022162	0.0004874	0.0052582	0.0015892	0.0033947
0.000	4.600	3.400	0.002548965708	0.006878179721	-0.004329214013	0.007865841822	0.000061885158	-0.001359431555	0.0003099	0.0001795	0.0019748	0.0003932	0.0046783	0.0013257	0.0030868
0.000	4.700	3.400	0.002233339242	0.006044946374	-0.003811607132	0.006944000659	0.000051323046	-0.001193833563	0.0002435	0.0001691	0.0017492	0.0003151	0.0041477	0.0011012	0.0027895
0.000	4.800	3.400	0.001948002243	0.005291788058	-0.003343785815	0.006108763765	0.000042215934	-0.001044182714	0.0001850	0.0001575	0.0015395	0.0002505	0.0036644	0.0009112	0.0025056
0.000	4.900	3.400	0.001691506178	0.004614514901	-0.002923008723	0.005355517662	0.000034431607	-0.000909672402	0.0001342	0.0001463	0.0013467	0.0001977	0.0032263	0.0007513	0.0022374
0.000	5.000	3.400	0.001462227359	0.004008567979	-0.002546340621	0.004679306486	0.000027836579	-0.000789409947	0.0000908	0.0001345	0.0011722	0.0001546	0.0028310	0.0006176	0.0019865
0.000	5.100	3.400	0.001258410319	0.003469130319	-0.002210720000	0.004074944319	0.000022299015	-0.000682441059	0.0000543	0.0001238	0.0010134	0.0001204	0.0024759	0.0005063	0.0017542
0.000	5.200	3.400	0.001078212062	0.002991234417	-0.001913022354	0.003537122965	0.000017691370	-0.000587773714	0.0000242	0.0001114	0.0008727	0.0000925	0.0021583	0.0004141	0.0015409
0.000	5.300	3.400	0.000919744987	0.002569862906	-0.001650117920	0.003060511919	0.000013892629	-0.000504400599	-0.0000001	0.0001022	0.0007473	0.0000704	0.0018754	0.0003380	0.0013468
0.000	5.400	3.400	0.000781116563	0.002200039337	-0.001418922774	0.002639847543	0.000010790020	-0.000431319344	-0.0000193	0.0000906	0.0006357	0.0000531	0.0016245	0.0002755	0.0011717
0.000	5.500	3.400	0.000660464288	0.001876906746	-0.001216442458	0.002270009262	0.000008280210	-0.000367550001	-0.0000338	0.0000822	0.0005388	0.0000394	0.0014029	0.0002242	0.0010149
0.000	5.600	3.400	0.000555984976	0.001595792595	-0.001039807619	0.001946081518	0.000006269989	-0.000312149400	-0.0000444	0.0000732	0.0004535	0.0000288	0.0012079	0.0001823	0.0008754
0.000	5.700	3.400	0.000465957995	0.001352259594	-0.000886301599	0.001663401264	0.000004676492	-0.000264222299	-0.0000516	0.0000616	0.0003809	0.0000206	0.0010369	0.0001481	0.0007522
0.000	5.800	3.400	0.000388762525	0.001142142777	-0.000753380252	0.001417591598	0.000003427058	-0.000222929416	-0.0000559	0.0000538	0.0003188	0.0000145	0.0008876	0.0001203	0.0006440
0.000	5.900	3.400	0.000322889248	0.000961573852	-0.000638684604	0.001204582847	0.000002458792	-0.000187492607	-0.0000580	0.0000468	0.0002645	0.0000096	0.0007576	0.0000976	0.0005495
0.000	6.000	3.400	0.000266947136	0.000806994302	-0.000540047165	0.001020622798	0.000001717912	-0.000157197555	-0.0000581	0.0000398	0.0002195	0.0000058	0.0006448	0.0000792	0.0004674
0.000	6.100	3.400	0.000219666120	0.000675158982	-0.000455492862	0.000862277966	0.000001158973	-0.000131394374	-0.0000569	0.0000347	0.0001807	0.0000037	0.0005474	0.0000642	0.0003965
0.000	6.200	3.400	0.000179896419	0.000563131999	-0.000383235580	0.000726427788	0.000000744009	-0.000109496559	-0.0000545	0.0000286	0.0001483	0.0000017	0.0004633	0.0000521	0.0003354
0.000	6.300	3.400	0.000146605312	0.000468276617	-0.000321671305	0.000610253515	0.000000441655	-0.000090978684	-0.0000514	0.0000241	0.0001213	0.0000005	0.0003912	0.0000422	0.0002829
0.000	6.400	3.400	0.000118872016	0.000388240760	-0.000269368745	0.000511223334	0.000000226289	-0.000075373189	-0.0000478	0.0000186	0.0000986	-0.0000000	0.0003293	0.0000342	0.0002381
0.000	6.500	3.400	0.000095881248	0.000320939497	-0.000225058249	0.000427074996	0.000000077213	-0.000062266585	-0.0000439	0.0000160	0.0000800	-0.0000009	0.0002766	0.0000277	0.0002000
0.000	6.600	3.400	0.000076915933	0.000264535620	-0.000187619687	0.000355797008	-0.000000022103	-0.000051295300	-0.0000399	0.0000123	0.0000647	-0.0000009	0.0002317	0.0000225	0.0001675
0.000	6.700	3.400	0.000061349441	0.000217419279	-0.000156069839	0.000295609155	-0.000000084702	-0.000042141389	-0.0000360	0.0000098	0.0000521	-0.0000008	0.0001935	0.0000182	0.0001401
0.000	6.800	3.400	0.000048637620	0.000178187358	-0.000129549738	0.000244942974	-0.000000120751	-0.000034528229	-0.0000321	0.0000082	0.0000414	-0.0000015	0.0001613	0.0000147	0.0001169
0.000	6.900	3.400	0.000038310870	0.000145623164	-0.000107312294	0.000202422590	-0.000000138068	-0.000028216334	-0.0000284	0.0000053	0.0000327	-0.0000011	0.0001341	0.0000119	0.0000973
0.000	7.000	3.400	0.000029966400	0.000118676831	-0.000088710431	0.000166846236	-0.000000142575	-0.000022999346	-0.0000250	0.0000037	0.0000263	-0.0000016	0.0001112	0.0000096	0.0000808
0.000	7.100	3.400	0.000023260807	0.000096446719	-0.000073185912	0.000137168651	-0.000000138691	-0.000018700272	-0.0000219	0.0000030	0.0000209	-0.0000007	0.0000920	0.0000077	0.0000670
0.000	7.200	3.400	0.000017903065	0.000078162012	-0.000060258947	0.000112484495	-0.000000129649	-0.000015167978	-0.0000190	0.0000020	0.0000162	-0.0000009	0.0000759	0.0000062	0.0000554
0.000	7.300	3.400	0.000013647985	0.000063166626	-0.000049518641	0.000092012869	-0.000000117764	-0.000012273975	-0.0000165	0.0000008	0.0000124	-0.0000008	0.0000625	0.0000050	0.0000458
0.000	7.400	3.400	0.000010290187	0.000050904490	-0.000040614303	0.000075082970	-0.000000104648	-0.000009909492	-0.0000142	0.0000003	0.0000100	-0.0000008	0.0000514	0.0000040	0.0000377
0.000	7.500	3.400	0.000007658616	0.000040906219	-0.000033247602	0.000061120908	-0.000000091387	-0.000007982832	-0.0000121	-0.0000005	0.0000072	-0.0000008	0.0000421	0.0000032	0.0000310
0.000	7.600	3.400	0.000005611601	0.000032777147	-0.000027165546	0.000049637677	-0.000000078675	-0.000006417004	-0.0000104	-0.0000004	0.0000058	-0.0000005	0.0000344	0.0000026	0.0000254
0.000	7.700	3.400	0.000004032447	0.000026186680	-0.000022154233	0.000040218237	-0.000000066925	-0.000005147625	-0.0000088	-0.0000009	0.0000047	-0.0000003	0.0000281	0.0000020	0.0000208
0.000	7.800	3.400	0.000002825553	0.000020858891	-0.000018033338	0.000032511694	-0.000000056350	-0.000004121059	-0.0000075	-0.0000009	0.0000030	-0.0000003	0.0000229	0.0000016	0.0000169
0.000	7.900	3.400	0.000001913013	0.000016564275	-0.000014651262	0.000026222509	-0.000000047027	-0.000003292794	-0.0000063	-0.0000010	0.0000021	-0.0000003	0.0000186	0.0000013	0.0000138
0.000	8.000	3.400	0.000001231680	0.000013112577	-0.000011880897	0.000021102682	-0.000000038941	-0.000002626021	-0.0000053	-0.0000009	0.0000016	-0.0000002	0.0000151	0.0000010	0.0000112
