# Supplementary material for: The Nodal Structure of π‑Orbitals Is Mapped in the Interaction Energy of π‑Stacked Acene Dimers
Source: J Am Chem Soc. 2026 Apr 9;148(15):16151–69. doi: 10.1021/jacs.6c00921 (PMC13107468; doi:10.1021/jacs.6c00921)
Supplement: Supplementary file 1 [file ja6c00921_si_001.zip › data_si/naphthalene_sapt_2D.csv]

#x(A)	y(A)	Etot(Eh)	Eel(Eh)	Exr(Eh)	Eind(Eh)	Edsp(Eh)
0.0	0.0	-0.004560988165	-0.009548839455	0.036528514375	-0.001139714826	-0.030400948259
0.0	0.1	-0.004668096603	-0.009532104966	0.036405718106	-0.001153147556	-0.030388562187
0.0	0.2	-0.004975629250	-0.009480693176	0.036041249624	-0.001192826493	-0.030343359205
0.0	0.3	-0.005450985313	-0.009393155051	0.035447994172	-0.001256467721	-0.030249356712
0.0	0.4	-0.006056018029	-0.009270150337	0.034648531841	-0.001339697429	-0.030094702104
0.0	0.5	-0.006752795606	-0.009115260451	0.033673966519	-0.001436455168	-0.029875046506
0.0	0.6	-0.007503857724	-0.008934036350	0.032561342498	-0.001539836586	-0.029591327286
0.0	0.7	-0.008272320446	-0.008732973059	0.031350814021	-0.001642900702	-0.029247260706
0.0	0.8	-0.009023010446	-0.008518746225	0.030082969980	-0.001739315726	-0.028847918475
0.0	0.9	-0.009724691270	-0.008298276235	0.028796436940	-0.001823807945	-0.028399044030
0.0	1.0	-0.010350963929	-0.008077628292	0.027525795277	-0.001892443654	-0.027906687261
0.0	1.1	-0.010881641623	-0.007861994799	0.026300045095	-0.001942733600	-0.027376958320
0.0	1.2	-0.011303679688	-0.007655728326	0.025141483738	-0.001973625283	-0.026815809817
0.0	1.3	-0.011610618769	-0.007461592588	0.024065177259	-0.001985373979	-0.026228829461
0.0	1.4	-0.011802853641	-0.007281408030	0.023078947396	-0.001979341111	-0.025621051895
0.0	1.5	-0.011886097207	-0.007115356095	0.022183831714	-0.001957761645	-0.024996811181
0.0	1.6	-0.011870913149	-0.006962722442	0.021374929003	-0.001923470405	-0.024359649304
0.0	1.7	-0.011771000625	-0.006821595412	0.020642507034	-0.001879618421	-0.023712293827
0.0	1.8	-0.011602082154	-0.006689351927	0.019973386549	-0.001829409194	-0.023056707583
0.0	1.9	-0.011380615162	-0.006562874124	0.019352288755	-0.001775835861	-0.022394193933
0.0	2.0	-0.011122689035	-0.006438769544	0.018763112709	-0.001721472241	-0.021725559958
0.0	2.1	-0.010842771473	-0.006313442818	0.018190271743	-0.001668302326	-0.021051298072
0.0	2.2	-0.010553588866	-0.006183886615	0.017619699042	-0.001617623777	-0.020371777515
0.0	2.3	-0.010265209208	-0.006047404149	0.017039632547	-0.001570016123	-0.019687421483
0.0	2.4	-0.009985082415	-0.005901958662	0.016441117832	-0.001525395047	-0.018998846537
0.0	2.5	-0.009718109490	-0.005746259425	0.015818230167	-0.001483123908	-0.018306956324
0.0	2.6	-0.009467077171	-0.005579960026	0.015168039913	-0.001442182793	-0.017612974264
0.0	2.7	-0.009232648386	-0.005403240001	0.014490367036	-0.001401355966	-0.016918419455
0.0	2.8	-0.009014181029	-0.005217113006	0.013787390480	-0.001359426388	-0.016225032115
0.0	2.9	-0.008809872162	-0.005022984970	0.013063119219	-0.001315335978	-0.015534670433
0.0	3.0	-0.008617368678	-0.004822776903	0.012322922196	-0.001268306490	-0.014849207480
0.0	3.1	-0.008433928997	-0.004618540730	0.011572970911	-0.001217902822	-0.014170456356
0.0	3.2	-0.008256925070	-0.004412541931	0.010819808094	-0.001164050175	-0.013500141057
0.0	3.3	-0.008083789930	-0.004206827540	0.010069937495	-0.001106993857	-0.012839906028
0.0	3.4	-0.007912487205	-0.004003442874	0.009329552894	-0.001047251086	-0.012191346139
0.0	3.5	-0.007741261775	-0.003804037707	0.008604329157	-0.000985524677	-0.011556028549
0.0	3.6	-0.007568877329	-0.003610072553	0.007899314657	-0.000922626515	-0.010935492919
0.0	3.7	-0.007394404403	-0.003422635489	0.007218857430	-0.000859401023	-0.010331225320
0.0	3.8	-0.007217155283	-0.003242482667	0.006566608168	-0.000796663642	-0.009744617141
0.0	3.9	-0.007036509711	-0.003069971288	0.005945535959	-0.000735154543	-0.009176919839
0.0	4.0	-0.006852203206	-0.002905454694	0.005357961923	-0.000675502622	-0.008629207813
0.0	4.1	-0.006663683126	-0.002748711338	0.004805598279	-0.000618215751	-0.008102354316
0.0	4.2	-0.006470844433	-0.002599729632	0.004289587804	-0.000563680402	-0.007597022204
0.0	4.3	-0.006273413532	-0.002458129031	0.003810542514	-0.000512159318	-0.007113667696
0.0	4.4	-0.006071391285	-0.002323604614	0.003368581576	-0.000463814584	-0.006652553664
0.0	4.5	-0.005864877181	-0.002195756431	0.002963370741	-0.000418723335	-0.006213768156
0.0	4.6	-0.005654224761	-0.002074253188	0.002594164545	-0.000376891545	-0.005797244572
0.0	4.7	-0.005439850078	-0.001958650707	0.002259852737	-0.000338270602	-0.005402781506
0.0	4.8	-0.005222380001	-0.001848555808	0.001959010835	-0.000302775050	-0.005030059978
0.0	4.9	-0.005002740097	-0.001743749786	0.001689954158	-0.000270286173	-0.004678658296
0.0	5.0	-0.004781813185	-0.001643873543	0.001450793746	-0.000240668668	-0.004348064720
0.0	5.1	-0.004560565719	-0.001548597953	0.001239492417	-0.000213771860	-0.004037688324
0.0	5.2	-0.004340124001	-0.001457736927	0.001053919099	-0.000189436889	-0.003746869285
0.0	5.3	-0.004121517315	-0.001371029282	0.000891899673	-0.000167498981	-0.003474888726
0.0	5.4	-0.003905746964	-0.001288239597	0.000751262925	-0.000147791314	-0.003220978977
0.0	5.5	-0.003693862929	-0.001209261157	0.000629880573	-0.000130148424	-0.002984333921
0.0	5.6	-0.003486725292	-0.001133899521	0.000525700675	-0.000114406792	-0.002764119654
0.0	5.7	-0.003285109283	-0.001061990899	0.000436774177	-0.000100407624	-0.002559484937
0.0	5.8	-0.003089772785	-0.000993480223	0.000361274687	-0.000087995878	-0.002369571370
0.0	5.9	-0.002901183753	-0.000928147824	0.000297511851	-0.000077024999	-0.002193522781
0.0	6.0	-0.002719924646	-0.000866015743	0.000243938977	-0.000067354219	-0.002030493662
0.1	0.0	-0.004671184363	-0.009538370597	0.036421986113	-0.001163136163	-0.030391663716
0.1	0.1	-0.004776548304	-0.009521553584	0.036299816034	-0.001176400399	-0.030378410354
0.1	0.2	-0.005079473530	-0.009470013510	0.035937286755	-0.001215550557	-0.030331196218
0.1	0.3	-0.005548403573	-0.009382397689	0.035347351991	-0.001278276110	-0.030235081764
0.1	0.4	-0.006146139749	-0.009259629432	0.034552532682	-0.001360238639	-0.030078804360
0.1	0.5	-0.006835121124	-0.009105301117	0.033583764036	-0.001455459293	-0.029858124750
0.1	0.6	-0.007577950527	-0.008924795562	0.032477867121	-0.001557129991	-0.029573892096
0.1	0.7	-0.008338025508	-0.008724665213	0.031274756481	-0.001658407252	-0.029229709524
0.1	0.8	-0.009080503739	-0.008511681182	0.030014779108	-0.001753044100	-0.028830557565
0.1	0.9	-0.009774033640	-0.008292407097	0.028736329487	-0.001835846659	-0.028382109371
0.1	1.0	-0.010392524368	-0.008073003437	0.027473769915	-0.001902930884	-0.027890359962
0.1	1.1	-0.010916066394	-0.007858750028	0.026255907511	-0.001951852346	-0.027361371532
0.1	1.2	-0.011331534081	-0.007653778414	0.025104873450	-0.001981577524	-0.026801051593
0.1	1.3	-0.011632640801	-0.007460929985	0.024035597827	-0.001992364856	-0.026214943786
0.1	1.4	-0.011819671301	-0.007281855097	0.023055798198	-0.001985572964	-0.025608041439
0.1	1.5	-0.011898490257	-0.007116872286	0.022166437516	-0.001963414599	-0.024984640888
0.1	1.6	-0.011879479601	-0.006965100427	0.021362569176	-0.001928694127	-0.024348254223
0.1	1.7	-0.011776416414	-0.006824739100	0.020634440635	-0.001884528786	-0.023701589163
0.1	1.8	-0.011604915545	-0.006693106617	0.019968877495	-0.001834086060	-0.023046600363
0.1	1.9	-0.011381311577	-0.006567017705	0.019350619654	-0.001780319892	-0.022384593635
0.1	2.0	-0.011121707523	-0.006443154092	0.018763606938	-0.001725771980	-0.021716388390
0.1	2.1	-0.010840622173	-0.006318036144	0.018192303853	-0.001672395526	-0.021042494356
0.1	2.2	-0.010550605933	-0.006188537549	0.017622704624	-0.001621470722	-0.020363302286
0.1	2.3	-0.010261650711	-0.006051944741	0.017043114713	-0.001573565725	-0.019679254958
0.1	2.4	-0.009981320641	-0.005906394303	0.016444651660	-0.001528590199	-0.018990987799
0.1	2.5	-0.009714354135	-0.005750484680	0.015821463853	-0.001485915792	-0.018299417516
0.1	2.6	-0.009463420632	-0.005583806513	0.015170694177	-0.001444532401	-0.017605775895
0.1	2.7	-0.009229337906	-0.005406748087	0.014492232668	-0.001403239270	-0.016911583217
0.1	2.8	-0.009011277814	-0.005220187807	0.013788324213	-0.001360839675	-0.016218574546
0.1	2.9	-0.008807528052	-0.005025677770	0.013063038241	-0.001316292136	-0.015528596388
0.1	3.0	-0.008615567138	-0.004825024602	0.012321797759	-0.001268833716	-0.014843506579
0.1	3.1	-0.008432720605	-0.004620395875	0.011570820954	-0.001218043118	-0.014165102566
0.1	3.2	-0.008256216697	-0.004413956821	0.010816689468	-0.001163853590	-0.013495095753
0.1	3.3	-0.008083513920	-0.004207810888	0.010065937639	-0.001106517070	-0.012835123601
0.1	3.4	-0.007912546893	-0.004003999455	0.009324782089	-0.001046549828	-0.012186779700
0.1	3.5	-0.007741606881	-0.003804230998	0.008598913074	-0.000984652439	-0.011551636518
0.1	3.6	-0.007569438213	-0.003609950768	0.007893387588	-0.000921633271	-0.010931241761
0.1	3.7	-0.007395047141	-0.003422181227	0.007212556372	-0.000858330694	-0.010327091591
0.1	3.8	-0.007217849907	-0.003241775561	0.006560067722	-0.000795554723	-0.009740587345
0.1	3.9	-0.007037243166	-0.003069099509	0.005938884008	-0.000734038151	-0.009172989513
0.1	4.0	-0.006852834311	-0.002904365756	0.005351316245	-0.000674405307	-0.008625379494
0.1	4.1	-0.006664264901	-0.002747535757	0.004799063899	-0.000617157238	-0.008098635806
0.1	4.2	-0.006471301306	-0.002598457800	0.004283255298	-0.000562674229	-0.007593424575
0.1	4.3	-0.006273765107	-0.002456832203	0.003804486925	-0.000511216025	-0.007110203804
0.1	4.4	-0.006071630011	-0.002322313941	0.003362862160	-0.000462941834	-0.006649236396
0.1	4.5	-0.005864969975	-0.002194468515	0.002958031226	-0.000417923311	-0.006210609375
0.1	4.6	-0.005654092558	-0.002072907272	0.002589234057	-0.000376165118	-0.005794254225
0.1	4.7	-0.005439588097	-0.001957350750	0.002255347028	-0.000337617586	-0.005399966790
0.1	4.8	-0.005222010147	-0.001847327863	0.001954933885	-0.000302190980	-0.005027425189
0.1	4.9	-0.005002239161	-0.001742565359	0.001686299927	-0.000269769034	-0.004676204694
0.1	5.0	-0.004781197916	-0.001642740805	0.001447547988	-0.000240214480	-0.004345790619
0.1	5.1	-0.004559880030	-0.001547550314	0.001236634521	-0.000213374750	-0.004035589487
0.1	5.2	-0.004339387405	-0.001456780322	0.001051423782	-0.000189091601	-0.003744939265
0.1	5.3	-0.004120682869	-0.001370101554	0.000889738545	-0.000167200448	-0.003473119412
0.1	5.4	-0.003904907078	-0.001287416985	0.000749405862	-0.000147534867	-0.003219361088
0.1	5.5	-0.003693016853	-0.001208526344	0.000628296885	-0.000129929910	-0.002982857484
0.1	5.6	-0.003485839327	-0.001133203682	0.000524360049	-0.000114221338	-0.002762774356
0.1	5.7	-0.003284234473	-0.001061370737	0.000435647417	-0.000100250618	-0.002558260535
0.1	5.8	-0.003088858536	-0.000992871214	0.000360334260	-0.000087863666	-0.002368457916
0.1	5.9	-0.002900316761	-0.000927624370	0.000296732260	-0.000076913872	-0.002192510779
0.1	6.0	-0.002719075414	-0.000865537093	0.000243296981	-0.000067261094	-0.002029574209
0.2	0.0	-0.004992682672	-0.009506912261	0.036106859652	-0.001231705938	-0.030360924125
0.2	0.1	-0.005093110162	-0.009489789653	0.035986583320	-0.001244457850	-0.030345445980
0.2	0.2	-0.005382998535	-0.009437836510	0.035629870909	-0.001282016387	-0.030293016547
0.2	0.3	-0.005833803527	-0.009350257244	0.035049813282	-0.001342027662	-0.030191331904
0.2	0.4	-0.006410543870	-0.009228310583	0.034268738584	-0.001420259926	-0.030030711946
0.2	0.5	-0.007076787257	-0.009075643298	0.033317090885	-0.001510963413	-0.029807271431
0.2	0.6	-0.007795711816	-0.008897468721	0.032231046613	-0.001607614436	-0.029521675273
0.2	0.7	-0.008531300291	-0.008700226586	0.031049817960	-0.001703649094	-0.029177242571
0.2	0.8	-0.009249299740	-0.008490552337	0.029813042962	-0.001793080164	-0.028778710200
0.2	0.9	-0.009918986234	-0.008274934031	0.028558431655	-0.001870923519	-0.028331560339
0.2	1.0	-0.010514770644	-0.008059381379	0.027319705989	-0.001933463323	-0.027841631931
0.2	1.1	-0.011017083091	-0.007848966403	0.026125103207	-0.001978370642	-0.027314849253
0.2	1.2	-0.011413189695	-0.007647788428	0.024996264786	-0.002004677824	-0.026756988229
0.2	1.3	-0.011697015949	-0.007458614763	0.023947720275	-0.002012657521	-0.026173463940
0.2	1.4	-0.011868865396	-0.007282950453	0.022986878706	-0.002003646572	-0.025569147076
0.2	1.5	-0.011934538262	-0.007120998592	0.022114484412	-0.001979799052	-0.024948225030
0.2	1.6	-0.011904451845	-0.006971952844	0.021325455784	-0.001943832655	-0.024314122130
0.2	1.7	-0.011792049552	-0.006833748494	0.020609955666	-0.001898765645	-0.023669491079
0.2	1.8	-0.011612897931	-0.006703890449	0.019954901360	-0.001847649429	-0.023016259414
0.2	1.9	-0.011383171866	-0.006579106223	0.019345013271	-0.001793332788	-0.022355746126
0.2	2.0	-0.011118809988	-0.006456124823	0.018764376196	-0.001738256071	-0.021688805290
0.2	2.1	-0.010834166146	-0.006331479168	0.018197606557	-0.001684292959	-0.021016000576
0.2	2.2	-0.010541600184	-0.006202034999	0.017630878766	-0.001632659734	-0.020337784217
0.2	2.3	-0.010251074416	-0.006065223525	0.017052698414	-0.001583888968	-0.019654660337
0.2	2.4	-0.009969980007	-0.005919170104	0.016454394893	-0.001537887267	-0.018967317528
0.2	2.5	-0.009702986012	-0.005762570909	0.015830332616	-0.001494035243	-0.018276712476
0.2	2.6	-0.009452663261	-0.005595072785	0.015177868591	-0.001451359329	-0.017584099737
0.2	2.7	-0.009219572442	-0.005416961704	0.014497099223	-0.001408707799	-0.016891002162
0.2	2.8	-0.009002900150	-0.005229297512	0.013790463709	-0.001364929801	-0.016199136547
0.2	2.9	-0.008800680056	-0.005033530674	0.013062209772	-0.001319044685	-0.015510314470
0.2	3.0	-0.008610391552	-0.004831631995	0.012317919456	-0.001270331353	-0.014826347660
0.2	3.1	-0.008429194118	-0.004625744508	0.011563948146	-0.001218410846	-0.014148986910
0.2	3.2	-0.008254134537	-0.004417981500	0.010806991666	-0.001163237596	-0.013479907107
0.2	3.3	-0.008082776008	-0.004210646685	0.010053674236	-0.001105078159	-0.012820725400
0.2	3.4	-0.007912823133	-0.004005614459	0.009310279097	-0.001044453487	-0.012173034284
0.2	3.5	-0.007742650023	-0.003804714098	0.008582541383	-0.000982056705	-0.011538420603
0.2	3.6	-0.007571076324	-0.003609478400	0.007875543022	-0.000918683741	-0.010918457205
0.2	3.7	-0.007397014912	-0.003420829422	0.007193642306	-0.000855157943	-0.010314669853
0.2	3.8	-0.007219965453	-0.003239686422	0.006540480029	-0.000792270240	-0.009728488820
0.2	3.9	-0.007039335356	-0.003066399412	0.005918998510	-0.000730734177	-0.009161200278
0.2	4.0	-0.006854760286	-0.002901175736	0.005331478652	-0.000671156913	-0.008613906289
0.2	4.1	-0.006665977862	-0.002744036609	0.004779582226	-0.000614022916	-0.008087500563
0.2	4.2	-0.006472618212	-0.002594657656	0.004264394655	-0.000559696124	-0.007582659086
0.2	4.3	-0.006274727702	-0.002452924352	0.003786466577	-0.000508425417	-0.007099844509
0.2	4.4	-0.006072160916	-0.002318337816	0.003345854661	-0.000460357368	-0.006639320394
0.2	4.5	-0.005865055663	-0.002190493902	0.002942163460	-0.000415554591	-0.006201170630
0.2	4.6	-0.005653753900	-0.002069007063	0.002574589766	-0.000374015614	-0.005785320990
0.2	4.7	-0.005438852484	-0.001953580642	0.002241970670	-0.000335682803	-0.005391559709
0.2	4.8	-0.005220923160	-0.001843737916	0.001942835307	-0.000300464271	-0.005019556280
0.2	4.9	-0.005000814575	-0.001739157785	0.001675459560	-0.000268239250	-0.004668877100
0.2	5.0	-0.004779445138	-0.001639500759	0.001437922285	-0.000238867711	-0.004338998953
0.2	5.1	-0.004557886354	-0.001544528541	0.001228161277	-0.000212198331	-0.004029320759
0.2	5.2	-0.004337141329	-0.001453924636	0.001044027185	-0.000188069736	-0.003739174143
0.2	5.3	-0.004118291449	-0.001367473552	0.000883333773	-0.000166317987	-0.003467833683
0.2	5.4	-0.003902385869	-0.001284985053	0.000743903128	-0.000146776905	-0.003214527039
0.2	5.5	-0.003690380861	-0.001206257682	0.000623604843	-0.000129282691	-0.002978445331
0.2	5.6	-0.003483149532	-0.001131113718	0.000520388588	-0.000113670933	-0.002758753471
0.2	5.7	-0.003281549731	-0.001059474756	0.000432309825	-0.000099784384	-0.002554600416
0.2	5.8	-0.003086177097	-0.000991126414	0.000357548817	-0.000087470585	-0.002365128914
0.2	5.9	-0.002897654090	-0.000926009066	0.000294423326	-0.000076583686	-0.002189484664
0.2	6.0	-0.002716468810	-0.000864055094	0.000241395645	-0.000066984936	-0.002026824425
0.3	0.0	-0.005500039523	-0.009454015299	0.035596463744	-0.001340422092	-0.030302065876
0.3	0.1	-0.005593476701	-0.009436682706	0.035479339646	-0.001352310429	-0.030283823212
0.3	0.2	-0.005864226294	-0.009384451187	0.035132256122	-0.001387237902	-0.030224793327
0.3	0.3	-0.006287748407	-0.009297360806	0.034568319230	-0.001442845904	-0.030115860927
0.3	0.4	-0.006832002560	-0.009176972407	0.033809514433	-0.001515092012	-0.029949452574
0.3	0.5	-0.007462428511	-0.009027045619	0.032885510832	-0.001598585300	-0.029722308423
0.3	0.6	-0.008143508244	-0.008852779980	0.031831471159	-0.001687236675	-0.029434962749
0.3	0.7	-0.008840096475	-0.008660256996	0.030685495240	-0.001774927897	-0.029090406822
0.3	0.8	-0.009519043762	-0.008456002655	0.029486087891	-0.001856070045	-0.028693058954
0.3	0.9	-0.010150552604	-0.008246247336	0.028269847913	-0.001926020615	-0.028248132567
0.3	1.0	-0.010709932062	-0.008036872095	0.027069509917	-0.001981333504	-0.027761236380
0.3	1.1	-0.011178267703	-0.007832680855	0.025912353097	-0.002019859735	-0.027238080209
0.3	1.2	-0.011543377384	-0.007637652166	0.024819243866	-0.002040736489	-0.026684232595
0.3	1.3	-0.011799491923	-0.007454383957	0.023804067079	-0.002044270237	-0.026104904807
0.3	1.4	-0.011946920153	-0.007284128081	0.022873734649	-0.002031754050	-0.025504772671
0.3	1.5	-0.011991556645	-0.007127092723	0.022028638924	-0.002005252403	-0.024887850443
0.3	1.6	-0.011943564459	-0.006982250250	0.021263459838	-0.001967346493	-0.024257427555
0.3	1.7	-0.011816224309	-0.006847638835	0.020568366329	-0.001920886874	-0.023616064930
0.3	1.8	-0.011624889682	-0.006720615222	0.019930134726	-0.001868748450	-0.022965660735
0.3	1.9	-0.011385407086	-0.006597955526	0.019333704538	-0.001813605001	-0.022307551096
0.3	2.0	-0.011113417633	-0.006476350174	0.018763319394	-0.001757735531	-0.021642651322
0.3	2.1	-0.010823099899	-0.006352447927	0.018203842429	-0.001702879575	-0.020971614826
0.3	2.2	-0.010526586800	-0.006223174683	0.017641740379	-0.001650156627	-0.020294995870
0.3	2.3	-0.010233640054	-0.006086037239	0.017065842474	-0.001600046139	-0.019613399150
0.3	2.4	-0.009951398827	-0.005939183025	0.016467819832	-0.001552436214	-0.018927599419
0.3	2.5	-0.009684450282	-0.005781482381	0.015842385721	-0.001506736687	-0.018238616935
0.3	2.6	-0.009435098732	-0.005612578033	0.015187241744	-0.001462023174	-0.017547739269
0.3	2.7	-0.009203776421	-0.005432883878	0.014502816749	-0.001417220648	-0.016856488644
0.3	2.8	-0.008989356140	-0.005243403391	0.013791862397	-0.001371267470	-0.016166547677
0.3	2.9	-0.008789779025	-0.005045764401	0.013058912662	-0.001323261623	-0.015479665663
0.3	3.0	-0.008602144177	-0.004841808409	0.012309804523	-0.001272563142	-0.014797577149
0.3	3.1	-0.008423542166	-0.004633848499	0.011551112583	-0.001218848567	-0.014121957684
0.3	3.2	-0.008250930454	-0.004424103927	0.010789714597	-0.001162116494	-0.013454424630
0.3	3.3	-0.008081613250	-0.004214770184	0.010032377544	-0.001102654706	-0.012796565904
0.3	3.4	-0.007913371267	-0.004007898760	0.009285490096	-0.001040987332	-0.012149975272
0.3	3.5	-0.007744498471	-0.003805291100	0.008554857834	-0.000977799991	-0.011516265213
0.3	3.6	-0.007573771666	-0.003608454130	0.007845601280	-0.000913869419	-0.010897049398
0.3	3.7	-0.007400245356	-0.003418443106	0.007162089519	-0.000849991312	-0.010293900458
0.3	3.8	-0.007223330033	-0.003236056760	0.006507950027	-0.000786929014	-0.009708294286
0.3	3.9	-0.007042688675	-0.003061855592	0.005886091900	-0.000725368129	-0.009141556854
0.3	4.0	-0.006857847434	-0.002895887071	0.005298746711	-0.000665884631	-0.008594822443
0.3	4.1	-0.006668615135	-0.002738184012	0.004747514848	-0.000608937704	-0.008069008267
0.3	4.2	-0.006474767028	-0.002588507632	0.004233412171	-0.000554866121	-0.007564805445
0.3	4.3	-0.006276115680	-0.002446447613	0.003756915117	-0.000503898571	-0.007082684613
0.3	4.4	-0.006072857417	-0.002311788076	0.003318005007	-0.000456164177	-0.006622910171
0.3	4.5	-0.005865076190	-0.002184015673	0.002916212791	-0.000411711757	-0.006185561551
0.3	4.6	-0.005653079423	-0.002062663473	0.002550666031	-0.000370526331	-0.005770555650
0.3	4.7	-0.005437507594	-0.001947435253	0.002220138815	-0.000332542238	-0.005377668919
0.3	4.8	-0.005218942718	-0.001837830071	0.001923104979	-0.000297660380	-0.005006557247
0.3	4.9	-0.004998266029	-0.001733532134	0.001657793556	-0.000265754424	-0.004656773028
0.3	5.0	-0.004776441945	-0.001634226188	0.001422245302	-0.000236681399	-0.004327779661
0.3	5.1	-0.004554400347	-0.001539519260	0.001214368502	-0.000210285642	-0.004018963947
0.3	5.2	-0.004333344429	-0.001449280878	0.001031992424	-0.000186408493	-0.003729647483
0.3	5.3	-0.004114226952	-0.001363164055	0.000872916821	-0.000164882751	-0.003459096967
0.3	5.4	-0.003898129176	-0.001281006811	0.000734956234	-0.000145543994	-0.003206534607
0.3	5.5	-0.003685977807	-0.001202580036	0.000615978184	-0.000128227735	-0.002971148220
0.3	5.6	-0.003478669442	-0.001127728790	0.000513934696	-0.000112773963	-0.002752101385
0.3	5.7	-0.003276986632	-0.001056305727	0.000426887048	-0.000099024698	-0.002548543255
0.3	5.8	-0.003081664303	-0.000988240483	0.000353023838	-0.000086829626	-0.002359618032
0.3	5.9	-0.002893244530	-0.000923399252	0.000290672880	-0.000076044473	-0.002184473684
0.3	6.0	-0.002712105838	-0.000861609761	0.000238307527	-0.000066533880	-0.002022269724
0.4	0.0	-0.006157513637	-0.009380322254	0.034912622187	-0.001481304647	-0.030208508923
0.4	0.1	-0.006242804876	-0.009362975190	0.034799855954	-0.001492007819	-0.030187677821
0.4	0.2	-0.006490800606	-0.009310959923	0.034465867891	-0.001523370980	-0.030122337593
0.4	0.3	-0.006880740697	-0.009225017706	0.033923658557	-0.001573115796	-0.030006265752
0.4	0.4	-0.007384007160	-0.009107158700	0.033194652538	-0.001637476046	-0.029834024951
0.4	0.5	-0.007968379758	-0.008961183176	0.032307499576	-0.001711517497	-0.029603178662
0.4	0.6	-0.008600094688	-0.008792146065	0.031296048571	-0.001789708738	-0.029314288456
0.4	0.7	-0.009245557632	-0.008605927673	0.030196943700	-0.001866490710	-0.028970082949
0.4	0.8	-0.009873142389	-0.008408870374	0.029047198752	-0.001936801626	-0.028574669141
0.4	0.9	-0.010454363364	-0.008206913221	0.027881958694	-0.001996443667	-0.028132965170
0.4	1.0	-0.010965746570	-0.008005709285	0.026732585400	-0.002042319688	-0.027650302997
0.4	1.1	-0.011389315684	-0.007809845670	0.025625181880	-0.002072526480	-0.027132125415
0.4	1.2	-0.011713477941	-0.007622926873	0.024579522036	-0.002086340224	-0.026583732880
0.4	1.3	-0.011932989754	-0.007447461436	0.023608649438	-0.002084106796	-0.026010070960
0.4	1.4	-0.012048300693	-0.007284462180	0.022718796743	-0.002067072657	-0.025415562600
0.4	1.5	-0.012065173592	-0.007133928738	0.021909927225	-0.002037176044	-0.024803996035
0.4	1.6	-0.011993630317	-0.006994764858	0.021176440338	-0.001996819977	-0.024178485819
0.4	1.7	-0.011846627993	-0.006864845599	0.020508338887	-0.001948636558	-0.023541484723
0.4	1.8	-0.011639221404	-0.006741553241	0.019892446120	-0.001895263138	-0.022894851145
0.4	1.9	-0.011386937766	-0.006621698947	0.019313855869	-0.001839142978	-0.022239951710
0.4	2.0	-0.011104994249	-0.006501931792	0.018757061969	-0.001782335847	-0.021577788579
0.4	2.1	-0.010807328131	-0.006379041501	0.018207259929	-0.001726406782	-0.020909139778
0.4	2.2	-0.010505726876	-0.006249987550	0.017651308688	-0.001672346495	-0.020234701518
0.4	2.3	-0.010209736635	-0.006112434558	0.017078470470	-0.001620556739	-0.019555215808
0.4	2.4	-0.009926246472	-0.005964633996	0.016480873156	-0.001570911083	-0.018871574548
0.4	2.5	-0.009659535261	-0.005805502280	0.015853694365	-0.001522846742	-0.018184880604
0.4	2.6	-0.009411709005	-0.005634828822	0.015195094571	-0.001475515022	-0.017496459731
0.4	2.7	-0.009182832116	-0.005453023088	0.014505954711	-0.001427939553	-0.016807824186
0.4	2.8	-0.008971563956	-0.005261201549	0.013789408509	-0.001379170852	-0.016120600063
0.4	2.9	-0.008775503191	-0.005061036677	0.013050400332	-0.001328422267	-0.015436444578
0.4	3.0	-0.008591558759	-0.004854515473	0.012295092097	-0.001275150675	-0.014756984708
0.4	3.1	-0.008416469484	-0.004643905885	0.011530345865	-0.001219113838	-0.014083795626
0.4	3.2	-0.008246977201	-0.004431469731	0.010763276595	-0.001160361569	-0.013418422496
0.4	3.3	-0.008080332389	-0.004219534901	0.010000836735	-0.001099212528	-0.012762421696
0.4	3.4	-0.007914281130	-0.004010243011	0.009249550968	-0.001036195124	-0.012117393963
0.4	3.5	-0.007747062269	-0.003805403218	0.008515314806	-0.000971984528	-0.011484989330
0.4	3.6	-0.007577421040	-0.003606507831	0.007803296978	-0.000907333447	-0.010866876741
0.4	3.7	-0.007404560694	-0.003414743805	0.007117878049	-0.000843005677	-0.010264689262
0.4	3.8	-0.007227900867	-0.003230880207	0.006462665603	-0.000779725764	-0.009679960498
0.4	3.9	-0.007047080059	-0.003055395892	0.005840522474	-0.000718140246	-0.009114066396
0.4	4.0	-0.006861833889	-0.002888476393	0.005253613109	-0.000658789314	-0.008568181291
0.4	4.1	-0.006671936575	-0.002730041728	0.004703455087	-0.000602097932	-0.008043252002
0.4	4.2	-0.006477272617	-0.002579882731	0.004190970730	-0.000548371408	-0.007539989208
0.4	4.3	-0.006277763507	-0.002437615062	0.003716537334	-0.000497812312	-0.007058873466
0.4	4.4	-0.006073486571	-0.002302824523	0.003280035745	-0.000450526764	-0.006600171028
0.4	4.5	-0.005864701042	-0.002175101054	0.002880899254	-0.000406543311	-0.006163955931
0.4	4.6	-0.005651795438	-0.002053993320	0.002518163800	-0.000365831730	-0.005750134188
0.4	4.7	-0.005435246816	-0.001938984516	0.002190520489	-0.000328315538	-0.005358467252
0.4	4.8	-0.005215877032	-0.001829767745	0.001896370557	-0.000293885977	-0.004988593867
0.4	4.9	-0.004994408351	-0.001725834629	0.001633881783	-0.000262407183	-0.004640048322
0.4	5.0	-0.004771914240	-0.001626949493	0.001401045366	-0.000233733399	-0.004312276714
0.4	5.1	-0.004549346781	-0.001532720548	0.001195731494	-0.000207707479	-0.004004650249
0.4	5.2	-0.004327806575	-0.001442905376	0.001015742095	-0.000184165961	-0.003716477333
0.4	5.3	-0.004108320012	-0.001357219403	0.000858859329	-0.000162945381	-0.003447014556
0.4	5.4	-0.003891952066	-0.001275486304	0.000722888674	-0.000143877496	-0.003195476940
0.4	5.5	-0.003679608864	-0.001197453467	0.000605695755	-0.000126803073	-0.002961048079
0.4	5.6	-0.003472251009	-0.001123037443	0.000505236530	-0.000111560284	-0.002742889812
0.4	5.7	-0.003270584446	-0.001052017441	0.000419580698	-0.000097996040	-0.002540151663
0.4	5.8	-0.003075283453	-0.000984270958	0.000346928560	-0.000085961242	-0.002351979814
0.4	5.9	-0.002886954575	-0.000919736703	0.000285621833	-0.000075314425	-0.002177525278
0.4	6.0	-0.002706018816	-0.000858295423	0.000234149035	-0.000065921075	-0.002015951352
0.5	0.0	-0.006923563661	-0.009287672248	0.034084471235	-0.001644117311	-0.030076245337
0.5	0.1	-0.007000221089	-0.009270533909	0.033977059055	-0.001653377165	-0.030053369070
0.5	0.2	-0.007223765111	-0.009219437725	0.033659077273	-0.001680448894	-0.029982955765
0.5	0.3	-0.007576445289	-0.009135436352	0.033143218036	-0.001723214480	-0.029861012492
0.5	0.4	-0.008033065441	-0.009021007882	0.032450143456	-0.001778259326	-0.029683941690
0.5	0.5	-0.008564122141	-0.008880019264	0.031607279972	-0.001841191424	-0.029450191425
0.5	0.6	-0.009138092410	-0.008717414318	0.030646928108	-0.001907103329	-0.029160502871
0.5	0.7	-0.009723474335	-0.008538933640	0.029604011720	-0.001971093172	-0.028817459243
0.5	0.8	-0.010290332945	-0.008350489524	0.028513771714	-0.002028704407	-0.028424910728
0.5	0.9	-0.010812020563	-0.008157883345	0.027409618933	-0.002076264565	-0.027987491586
0.5	1.0	-0.011266477836	-0.007966435248	0.026321290996	-0.002111091522	-0.027510242062
0.5	1.1	-0.011636877891	-0.007780414921	0.025273416128	-0.002131575456	-0.026998303642
0.5	1.2	-0.011912602855	-0.007603318322	0.024284545627	-0.002137161941	-0.026456668220
0.5	1.3	-0.012088590589	-0.007437055898	0.023366680949	-0.002128245471	-0.025889970169
0.5	1.4	-0.012165784139	-0.007282715955	0.022525284834	-0.002106016949	-0.025302336070
0.5	1.5	-0.012149798737	-0.007139957813	0.021759725648	-0.002072270199	-0.024697296373
0.5	1.6	-0.012050375866	-0.007007505432	0.021064083473	-0.002029190919	-0.024077762989
0.5	1.7	-0.011880308951	-0.006883317964	0.020428223165	-0.001979150098	-0.023446064055
0.5	1.8	-0.011653949417	-0.006764460253	0.019839034582	-0.001924505507	-0.022804018239
0.5	1.9	-0.011386623174	-0.006647890437	0.019281709950	-0.001867409146	-0.022153033541
0.5	2.0	-0.011093114045	-0.006530360921	0.018741143634	-0.001809673496	-0.021494223263
0.5	2.1	-0.010786972234	-0.006408708147	0.018202906164	-0.001752646884	-0.020828523367
0.5	2.2	-0.010479663118	-0.006280027684	0.017654332689	-0.001697160539	-0.020156807583
0.5	2.3	-0.010180361486	-0.006142047497	0.017085210020	-0.001643532390	-0.019479991620
0.5	2.4	-0.009895647668	-0.005993142396	0.016488216986	-0.001591610666	-0.018799111592
0.5	2.5	-0.009629491089	-0.005832344228	0.015859090357	-0.001540869893	-0.018115367325
0.5	2.6	-0.009383708049	-0.005659578585	0.015196541183	-0.001490548050	-0.017430122597
0.5	2.7	-0.009158029123	-0.005475354192	0.014501978486	-0.001439789495	-0.016744863922
0.5	2.8	-0.008950743850	-0.005280860737	0.013779029791	-0.001387779199	-0.016061133704
0.5	2.9	-0.008758985912	-0.005077743836	0.013033088232	-0.001333863660	-0.015380466649
0.5	3.0	-0.008579466300	-0.004868202348	0.012270711551	-0.001277621542	-0.014704353961
0.5	3.1	-0.008408509876	-0.004654459185	0.011499098872	-0.001218896761	-0.014034252803
0.5	3.2	-0.008242737137	-0.004438938355	0.010725641288	-0.001157809135	-0.013371630934
0.5	3.3	-0.008079233313	-0.004224014704	0.009957505665	-0.001094707901	-0.012718016372
0.5	3.4	-0.007915651702	-0.004011862059	0.009201369574	-0.001030131577	-0.012075027639
0.5	3.5	-0.007750308600	-0.003804441745	0.008463239451	-0.000964742357	-0.011444363950
0.5	3.6	-0.007581910639	-0.003603213676	0.007748327109	-0.000899264442	-0.010827759631
0.5	3.7	-0.007409709799	-0.003409393279	0.007061025708	-0.000834425498	-0.010226916730
0.5	3.8	-0.007233257653	-0.003223831481	0.006404915094	-0.000770908490	-0.009643432777
0.5	3.9	-0.007052225047	-0.003046973503	0.005782799598	-0.000709312817	-0.009078738325
0.5	4.0	-0.006866370763	-0.002878943930	0.005196760530	-0.000650135851	-0.008534051512
0.5	4.1	-0.006675614666	-0.002719716129	0.004648214106	-0.000593760874	-0.008010351769
0.5	4.2	-0.006479874538	-0.002569012703	0.004137969204	-0.000540459343	-0.007508371695
0.5	4.3	-0.006279190659	-0.002426471851	0.003666283340	-0.000490398493	-0.007028603654
0.5	4.4	-0.006073697282	-0.002291638745	0.003232916820	-0.000443658794	-0.006571316563
0.5	4.5	-0.005863654654	-0.002164015571	0.002837186226	-0.000400246240	-0.006136579069
0.5	4.6	-0.005649494186	-0.002043115401	0.002478018574	-0.000360112002	-0.005724285356
0.5	4.7	-0.005431814190	-0.001928477252	0.002154006806	-0.000323163463	-0.005334180281
0.5	4.8	-0.005211377839	-0.001819681222	0.001863466669	-0.000289280242	-0.004965883045
0.5	4.9	-0.004989003236	-0.001716268912	0.001604494314	-0.000258321155	-0.004618907483
0.5	5.0	-0.004765682785	-0.001617892728	0.001375023393	-0.000230133782	-0.004292679668
0.5	5.1	-0.004542460085	-0.001524231692	0.001172880300	-0.000204555927	-0.003986552766
0.5	5.2	-0.004320395044	-0.001434987515	0.000995836014	-0.000181423527	-0.003699820016
0.5	5.3	-0.004100484849	-0.001349839993	0.000841653362	-0.000160572064	-0.003431726154
0.5	5.4	-0.003883820485	-0.001268635636	0.000708128567	-0.000141835479	-0.003181477936
0.5	5.5	-0.003671288422	-0.001191107058	0.000593126475	-0.000125053761	-0.002948254077
0.5	5.6	-0.003463848732	-0.001117173403	0.000494609087	-0.000110069882	-0.002731214534
0.5	5.7	-0.003262185314	-0.001046601593	0.000410657386	-0.000096731676	-0.002529509431
0.5	5.8	-0.003066999266	-0.000979306252	0.000339486753	-0.000084892391	-0.002342287375
0.5	5.9	-0.002878842479	-0.000915181222	0.000279456477	-0.000074414552	-0.002168703182
0.5	6.0	-0.002698126216	-0.000854110132	0.000229074056	-0.000065165354	-0.002007924787
0.6	0.0	-0.007754415662	-0.009179347023	0.033146569595	-0.001817377137	-0.029904261096
0.6	0.1	-0.007822372965	-0.009162619117	0.033045238302	-0.001825029476	-0.029879962675
0.6	0.2	-0.008020863147	-0.009112922922	0.032745397376	-0.001847345014	-0.029805992586
0.6	0.3	-0.008334776123	-0.009031678833	0.032259252826	-0.001882430841	-0.029679919275
0.6	0.4	-0.008741796850	-0.008921478567	0.031606534988	-0.001927282018	-0.029499571253
0.6	0.5	-0.009215355998	-0.008786348692	0.030813288497	-0.001978087326	-0.029264208477
0.6	0.6	-0.009726484056	-0.008631122041	0.029910098241	-0.002030617682	-0.028974842574
0.6	0.7	-0.010245972337	-0.008461269596	0.028929982386	-0.002080671009	-0.028634014118
0.6	0.8	-0.010746080768	-0.008282452840	0.027906211971	-0.002124454681	-0.028245385218
0.6	0.9	-0.011202226597	-0.008100289147	0.026870265798	-0.002158866869	-0.027813336380
0.6	1.0	-0.011593947321	-0.007919708203	0.025850070806	-0.002181690837	-0.027342619087
0.6	1.1	-0.011905757803	-0.007744682719	0.024868627043	-0.002191642061	-0.026838060066
0.6	1.2	-0.012127900469	-0.007578309940	0.023943086589	-0.002188358069	-0.026304319049
0.6	1.3	-0.012256091252	-0.007422411959	0.023084307261	-0.002172291445	-0.025745695109
0.6	1.4	-0.012291307072	-0.007277611223	0.022296872874	-0.002144573002	-0.025165995720
0.6	1.5	-0.012239230066	-0.007143461838	0.021579534941	-0.002106831567	-0.024568471602
0.6	1.6	-0.012109311082	-0.007018477107	0.020926003361	-0.002061017118	-0.023955820218
0.6	1.7	-0.011913984903	-0.006900540636	0.020325997199	-0.002009205396	-0.023330236070
0.6	1.8	-0.011667161753	-0.006786687273	0.019766458778	-0.001953436459	-0.022693496799
0.6	1.9	-0.011383627177	-0.006673849943	0.019232831024	-0.001895546758	-0.022047061501
0.6	2.0	-0.011077774693	-0.006558823379	0.018710274643	-0.001837054909	-0.021392171048
0.6	2.1	-0.010762665216	-0.006438562335	0.018184917447	-0.001779074412	-0.020729945916
0.6	2.2	-0.010449434972	-0.006310309094	0.017644605828	-0.001722261881	-0.020061469825
0.6	2.3	-0.010146882790	-0.006171908972	0.017079720566	-0.001666832501	-0.019387861883
0.6	2.4	-0.009861217510	-0.006021846419	0.016483562415	-0.001612607771	-0.018710325735
0.6	2.5	-0.009596155085	-0.005859375422	0.015852496342	-0.001559107104	-0.018030168901
0.6	2.6	-0.009352977095	-0.005684376844	0.015185849428	-0.001505662227	-0.017348787452
0.6	2.7	-0.009131100625	-0.005497542349	0.014485618311	-0.001451553773	-0.016667622814
0.6	2.8	-0.008928376506	-0.005300131014	0.013755977332	-0.001396116801	-0.015988106022
0.6	2.9	-0.008741578373	-0.005093928408	0.013002812398	-0.001338841741	-0.015311620622
0.6	3.0	-0.008566956931	-0.004881128494	0.012233112957	-0.001279437977	-0.014639503417
0.6	3.1	-0.008400512652	-0.004664013225	0.011454442633	-0.001217855406	-0.013973086654
0.6	3.2	-0.008238778851	-0.004445222890	0.010674488000	-0.001154279499	-0.013313764462
0.6	3.3	-0.008078638318	-0.004227132758	0.009900643706	-0.001089100916	-0.012663048350
0.6	3.4	-0.007917623005	-0.004011920731	0.009139750765	-0.001022867150	-0.012022585889
0.6	3.5	-0.007754215339	-0.003801772098	0.008397919689	-0.000956228308	-0.011394134621
0.6	3.6	-0.007587048894	-0.003598080306	0.007680413304	-0.000889882789	-0.010779499104
0.6	3.7	-0.007415471812	-0.003402131682	0.006991628686	-0.000824517284	-0.010180451532
0.6	3.8	-0.007239068738	-0.003214757757	0.006335109225	-0.000760767602	-0.009598652603
0.6	3.9	-0.007057612378	-0.003036426084	0.005713589189	-0.000699189203	-0.009035586280
0.6	4.0	-0.006870980963	-0.002867291370	0.005129053339	-0.000640229384	-0.008492513548
0.6	4.1	-0.006679136391	-0.002707262717	0.004582801751	-0.000584229277	-0.007970446148
0.6	4.2	-0.006482111544	-0.002556068263	0.004075514575	-0.000531418670	-0.007470139186
0.6	4.3	-0.006279952561	-0.002413239226	0.003607314615	-0.000481930249	-0.006992097700
0.6	4.4	-0.006073003725	-0.002278422092	0.003177827398	-0.000435814847	-0.006536594184
0.6	4.5	-0.005861422208	-0.002150917214	0.002786239936	-0.000393052235	-0.006103692695
0.6	4.6	-0.005645865591	-0.002030375901	0.002431359021	-0.000353572891	-0.005693275820
0.6	4.7	-0.005426834953	-0.001916162736	0.002111669939	-0.000317270377	-0.005305071778
0.6	4.8	-0.005205198050	-0.001807903808	0.001825395362	-0.000284010056	-0.004938679548
0.6	4.9	-0.004981734685	-0.001705055249	0.001570554054	-0.000253641976	-0.004593591513
0.6	5.0	-0.004757505524	-0.001607303895	0.001345018177	-0.000226007102	-0.004269212704
0.6	5.1	-0.004533521538	-0.001514272230	0.001146567992	-0.000200940221	-0.003964877079
0.6	5.2	-0.004310842057	-0.001425649226	0.000972942667	-0.000178273803	-0.003679861694
0.6	5.3	-0.004090494595	-0.001341138608	0.000821886027	-0.000157843293	-0.003413398721
0.6	5.4	-0.003873536466	-0.001260551858	0.000691186401	-0.000139484841	-0.003164686169
0.6	5.5	-0.003660853311	-0.001183626589	0.000578710006	-0.000123039124	-0.002932897603
0.6	5.6	-0.003453312591	-0.001110198519	0.000482427609	-0.000108350498	-0.002717191183
0.6	5.7	-0.003251734428	-0.001040181070	0.000400434610	-0.000095270071	-0.002516717896
0.6	5.8	-0.003056721437	-0.000973401468	0.000330964823	-0.000083655445	-0.002330629346
0.6	5.9	-0.002868810833	-0.000909753841	0.000272398568	-0.000073370759	-0.002158084801
0.6	6.0	-0.002688399198	-0.000849120272	0.000223265753	-0.000064287134	-0.001998257545
0.7	0.0	-0.008606134119	-0.009059393460	0.032136575927	-0.001989434699	-0.029693881886
0.7	0.1	-0.008665598626	-0.009043244956	0.032041780504	-0.001995413170	-0.029668721004
0.7	0.2	-0.008839411798	-0.008995331410	0.031761318966	-0.002012787301	-0.029592612052
0.7	0.3	-0.009114575794	-0.008917331232	0.031306839491	-0.002039922746	-0.029464161307
0.7	0.4	-0.009471489639	-0.008812018688	0.030697011162	-0.002074258002	-0.029282224110
0.7	0.5	-0.009886208645	-0.008683302856	0.029956395488	-0.002112573145	-0.029046728133
0.7	0.6	-0.010332503665	-0.008535965998	0.029113763668	-0.002151331271	-0.028758970064
0.7	0.7	-0.010783683565	-0.008375245995	0.028200123284	-0.002187050728	-0.028421510126
0.7	0.8	-0.011214553677	-0.008206722788	0.027246664848	-0.002216617621	-0.028037878116
0.7	0.9	-0.011602468709	-0.008035528273	0.026282825480	-0.002237531682	-0.027612234234
0.7	1.0	-0.011928773839	-0.007866275608	0.025334616246	-0.002248060227	-0.027149054250
0.7	1.1	-0.012179559456	-0.007702755843	0.024423316949	-0.002247268643	-0.026652851920
0.7	1.2	-0.012345997980	-0.007547653282	0.023564601608	-0.002234996142	-0.026127950164
0.7	1.3	-0.012424522492	-0.007402574415	0.022768122621	-0.002211764017	-0.025578306682
0.7	1.4	-0.012416289271	-0.007267786659	0.022037541664	-0.002178639570	-0.025007404706
0.7	1.5	-0.012327015992	-0.007142688031	0.021370967177	-0.002137081819	-0.024418213319
0.7	1.6	-0.012165789532	-0.007025525167	0.020761729090	-0.002088781894	-0.023813211560
0.7	1.7	-0.011944696084	-0.006914139506	0.020199407083	-0.002035504810	-0.023194458850
0.7	1.8	-0.011677107809	-0.006805482931	0.019671014735	-0.001978949158	-0.022563690455
0.7	1.9	-0.011377430245	-0.006696645875	0.019162245383	-0.001920613184	-0.021922416568
0.7	2.0	-0.011059314676	-0.006584276332	0.018658685013	-0.001861708798	-0.021272014559
0.7	2.1	-0.010735480548	-0.006465467110	0.018146880185	-0.001803091641	-0.020613801981
0.7	2.2	-0.010416747265	-0.006337776769	0.017615354568	-0.001745231719	-0.019949093345
0.7	2.3	-0.010111396844	-0.006199024500	0.017055099014	-0.001688239119	-0.019279232239
0.7	2.4	-0.009825308695	-0.006047875216	0.016460080426	-0.001631907823	-0.018605606082
0.7	2.5	-0.009561804444	-0.005883703793	0.015827332525	-0.001575797981	-0.017929635194
0.7	2.6	-0.009321813259	-0.005706558556	0.015156834221	-0.001519348645	-0.017252740278
0.7	2.7	-0.009104249800	-0.005517174683	0.014451198820	-0.001461975616	-0.016576298321
0.7	2.8	-0.008906457295	-0.005316848293	0.013715170193	-0.001403172383	-0.015901606813
0.7	2.9	-0.008724857266	-0.005107533045	0.012955142178	-0.001342584596	-0.015229881803
0.7	3.0	-0.008555210528	-0.004891400113	0.012178544384	-0.001280055014	-0.014562299786
0.7	3.1	-0.008393437628	-0.004671032353	0.011393308145	-0.001215638236	-0.013900075184
0.7	3.2	-0.008235655991	-0.004448931857	0.010607414296	-0.001149594606	-0.013244543825
0.7	3.3	-0.008078751826	-0.004227663510	0.009828481636	-0.001082354726	-0.012597215227
0.7	3.4	-0.007920308765	-0.004009560000	0.009063508926	-0.001014480809	-0.011959776882
0.7	3.5	-0.007758623819	-0.003796665502	0.008318703928	-0.000946614635	-0.011334047610
0.7	3.6	-0.007592511415	-0.003590559753	0.007599372519	-0.000879424773	-0.010721899408
0.7	3.7	-0.007421355584	-0.003392531958	0.006909906758	-0.000813562552	-0.010125167832
0.7	3.8	-0.007244847537	-0.003203463717	0.006253803791	-0.000749618673	-0.009545568937
0.7	3.9	-0.007062771077	-0.003023756956	0.005633717607	-0.000688098720	-0.008984633008
0.7	4.0	-0.006875135689	-0.002853598705	0.005051525800	-0.000629404307	-0.008443658478
0.7	4.1	-0.006681954092	-0.002692841522	0.004508401999	-0.000573828317	-0.007923686252
0.7	4.2	-0.006483305410	-0.002541138005	0.004004887925	-0.000521562961	-0.007425492368
0.7	4.3	-0.006279522351	-0.002398186826	0.003540962927	-0.000472703950	-0.006949594502
0.7	4.4	-0.006070799815	-0.002263372296	0.003116110320	-0.000427268094	-0.006496269745
0.7	4.5	-0.005857562563	-0.002136152534	0.002729381436	-0.000385212699	-0.006065578767
0.7	4.6	-0.005640338043	-0.002015956850	0.002379458266	-0.000346445417	-0.005657394042
0.7	4.7	-0.005419823779	-0.001902268263	0.002064715180	-0.000310842483	-0.005271428212
0.7	4.8	-0.005196818119	-0.001794579567	0.001783279908	-0.000278257301	-0.004907261158
0.7	4.9	-0.004972223319	-0.001692422836	0.001533093155	-0.000248529177	-0.004564364461
0.7	5.0	-0.004746973350	-0.001595323843	0.001311965980	-0.000221493032	-0.004242122455
0.7	5.1	-0.004522163158	-0.001502967235	0.001117633812	-0.000196979436	-0.003939850298
0.7	5.2	-0.004298891344	-0.001415068160	0.000947806020	-0.000174820184	-0.003656809019
0.7	5.3	-0.004078129128	-0.001331274183	0.000800210000	-0.000154846585	-0.003392218360
0.7	5.4	-0.003860914542	-0.001251376130	0.000672629163	-0.000136899777	-0.003145267799
0.7	5.5	-0.003648108920	-0.001175098336	0.000562934304	-0.000120818789	-0.002915126098
0.7	5.6	-0.003440607110	-0.001102312688	0.000469108314	-0.000106452827	-0.002700949909
0.7	5.7	-0.003239167207	-0.001032885253	0.000389264369	-0.000093654737	-0.002501891585
0.7	5.8	-0.003044381966	-0.000966648048	0.000321658026	-0.000082285712	-0.002317106232
0.7	5.9	-0.002856798257	-0.000903521359	0.000264693806	-0.000072212575	-0.002145758129
0.7	6.0	-0.002676820857	-0.000843409428	0.000216927030	-0.000063311862	-0.001987026598
0.8	0.0	-0.009436731112	-0.008932231001	0.031092916589	-0.002149450656	-0.029447966044
0.8	0.1	-0.009488203671	-0.008916805821	0.031004768913	-0.002153775346	-0.029422391418
0.8	0.2	-0.009638507422	-0.008870956538	0.030744050708	-0.002166280510	-0.029345321082
0.8	0.3	-0.009876518268	-0.008796615686	0.030321718891	-0.002185597140	-0.029216024333
0.8	0.4	-0.010184686594	-0.008696392644	0.029755371950	-0.002209604745	-0.029034061155
0.8	0.5	-0.010541744908	-0.008574249425	0.029068036332	-0.002235671072	-0.028799860743
0.8	0.6	-0.010924220569	-0.008434965768	0.028286642073	-0.002260930624	-0.028514966250
0.8	0.7	-0.011308009497	-0.008283590894	0.027440162446	-0.002282602143	-0.028181978906
0.8	0.8	-0.011670180714	-0.008125282161	0.026557683257	-0.002298252929	-0.027804328881
0.8	0.9	-0.011990417507	-0.007965025863	0.025666575623	-0.002305983348	-0.027385983920
0.8	1.0	-0.012251958127	-0.007807165006	0.024790913727	-0.002304543966	-0.026931162881
0.8	1.1	-0.012442276875	-0.007655079176	0.023950239976	-0.002293358051	-0.026444079624
0.8	1.2	-0.012553714666	-0.007511249411	0.023158739935	-0.002272473919	-0.025928731271
0.8	1.3	-0.012583227121	-0.007376852157	0.022424856457	-0.002242484932	-0.025388746489
0.8	1.4	-0.012532352789	-0.007251993226	0.021751331510	-0.002204394090	-0.024827296982
0.8	1.5	-0.012406780554	-0.007135852154	0.021135640096	-0.002159486573	-0.024247081924
0.8	1.6	-0.012215354320	-0.007026543598	0.020570748740	-0.002109188808	-0.023650370655
0.8	1.7	-0.011969544628	-0.006921624261	0.020046118624	-0.002054948051	-0.023039090940
0.8	1.8	-0.011682386384	-0.006818203720	0.019548859851	-0.001998109509	-0.022414933006
0.8	1.9	-0.011367564509	-0.006713226189	0.019064943600	-0.001939829225	-0.021779452696
0.8	2.0	-0.011038349455	-0.006603570452	0.018580379184	-0.001881001511	-0.021134156676
0.8	2.1	-0.010706915865	-0.006486413571	0.018082274456	-0.001822218688	-0.020480558062
0.8	2.2	-0.010383538018	-0.006359257356	0.017559685167	-0.001763764599	-0.019820201229
0.8	2.3	-0.010076262817	-0.006220307762	0.017004342452	-0.001705636971	-0.019154660537
0.8	2.4	-0.009790468827	-0.006068226426	0.016410868452	-0.001647600763	-0.018485510091
0.8	2.5	-0.009529107466	-0.005902538668	0.015776976024	-0.001589263654	-0.017814281168
0.8	2.6	-0.009292656783	-0.005723393043	0.015103310654	-0.001530163925	-0.017142410468
0.8	2.7	-0.009079579906	-0.005531590672	0.014393065470	-0.001469856432	-0.016471198272
0.8	2.8	-0.008886803779	-0.005328589262	0.013651578522	-0.001407991853	-0.015801801186
0.8	2.9	-0.008710260403	-0.005116350760	0.012885724927	-0.001344365293	-0.015135269277
0.8	3.0	-0.008545427412	-0.004897190301	0.012103349889	-0.001278953880	-0.014472633120
0.8	3.1	-0.008387934723	-0.004673752340	0.011312747474	-0.001211918155	-0.013815011701
0.8	3.2	-0.008233785639	-0.004448646685	0.010522154833	-0.001143589437	-0.013163704351
0.8	3.3	-0.008079824718	-0.004224546388	0.009739400005	-0.001074443845	-0.012520234490
0.8	3.4	-0.007923503771	-0.004003729804	0.008971620840	-0.001005061119	-0.011886333688
0.8	3.5	-0.007763237004	-0.003788391047	0.008225106194	-0.000936074839	-0.011263877311
0.8	3.6	-0.007597941845	-0.003580204962	0.007505190571	-0.000868134496	-0.010654792957
0.8	3.7	-0.007426922847	-0.003380353155	0.006816248717	-0.000801852998	-0.010060965411
0.8	3.8	-0.007249978671	-0.003189765998	0.006161721039	-0.000737781550	-0.009484152162
0.8	3.9	-0.007067006302	-0.003008883514	0.005544172337	-0.000676377260	-0.008925917865
0.8	4.0	-0.006878031067	-0.002837809019	0.004965365930	-0.000617998362	-0.008387589616
0.8	4.1	-0.006683232041	-0.002676448911	0.004426343559	-0.000562894890	-0.007870231800
0.8	4.2	-0.006482843519	-0.002524494592	0.003927504863	-0.000511215595	-0.007374638195
0.8	4.3	-0.006277132858	-0.002381455158	0.003468683751	-0.000463023137	-0.006901338313
0.8	4.4	-0.006066483485	-0.002246785963	0.003049220965	-0.000418304348	-0.006450614140
0.8	4.5	-0.005851354637	-0.002119874424	0.002668033263	-0.000376988650	-0.006022524825
0.8	4.6	-0.005632368902	-0.002000149230	0.002323680078	-0.000338964946	-0.005616934804
0.8	4.7	-0.005410245556	-0.001887038744	0.002014428139	-0.000304091389	-0.005233543561
0.8	4.8	-0.005185823713	-0.001780014645	0.001738314218	-0.000272209100	-0.004871914185
0.8	4.9	-0.004959997295	-0.001678554380	0.001493205446	-0.000243148723	-0.004531499637
0.8	5.0	-0.004733764805	-0.001582218290	0.001276856571	-0.000216737523	-0.004211665563
0.8	5.1	-0.004508200877	-0.001490653410	0.001086963123	-0.000192800718	-0.003911709872
0.8	5.2	-0.004284311595	-0.001403472088	0.000921209566	-0.000171170069	-0.003630879006
0.8	5.3	-0.004063175589	-0.001320430053	0.000777311648	-0.000151675741	-0.003368381443
0.8	5.4	-0.003845744845	-0.001241240132	0.000653052384	-0.000134158045	-0.003123399052
0.8	5.5	-0.003632938438	-0.001165693364	0.000546311390	-0.000118459882	-0.002895096581
0.8	5.6	-0.003425562350	-0.001093588356	0.000455087587	-0.000104431619	-0.002682629961
0.8	5.7	-0.003224365967	-0.001024797395	0.000377515481	-0.000091930581	-0.002485153472
0.8	5.8	-0.003029949452	-0.000959178213	0.000311875563	-0.000080820540	-0.002301826263
0.8	5.9	-0.002842795027	-0.000896604980	0.000256599406	-0.000070971177	-0.002131818275
0.8	6.0	-0.002663330781	-0.000837022788	0.000210270242	-0.000062262864	-0.001974315372
0.9	0.0	-0.010208641602	-0.008802724458	0.030052489259	-0.002288151560	-0.029170254843
0.9	0.1	-0.010252692392	-0.008787981600	0.029970816861	-0.002290920569	-0.029144607084
0.9	0.2	-0.010381370230	-0.008744324004	0.029729285287	-0.002298844284	-0.029067487229
0.9	0.3	-0.010584652307	-0.008673477152	0.029338212511	-0.002310811161	-0.028938576505
0.9	0.4	-0.010847347784	-0.008578404284	0.028814073516	-0.002325123159	-0.028757893856
0.9	0.5	-0.011150328427	-0.008462815832	0.028178394665	-0.002339691868	-0.028526215393
0.9	0.6	-0.011472520723	-0.008331273645	0.027456309187	-0.002352288757	-0.028245267507
0.9	0.7	-0.011792435531	-0.008188762910	0.026674808761	-0.002360799245	-0.027917682137
0.9	0.8	-0.012089636875	-0.008040333388	0.025860931940	-0.002363432153	-0.027546803274
0.9	0.9	-0.012345776235	-0.007890523728	0.025040041596	-0.002358867165	-0.027136426938
0.9	1.0	-0.012545950754	-0.007743418208	0.024234332579	-0.002346327438	-0.026690537688
0.9	1.1	-0.012679212995	-0.007602221923	0.023461665214	-0.002325585257	-0.026213071030
0.9	1.2	-0.012738804849	-0.007468974890	0.022734790322	-0.002296896635	-0.025707723646
0.9	1.3	-0.012722422985	-0.007344672400	0.022060991655	-0.002260921352	-0.025177820887
0.9	1.4	-0.012631936281	-0.007229222217	0.021442140026	-0.002218603609	-0.024626250481
0.9	1.5	-0.012472873413	-0.007121474497	0.020875122061	-0.002171054550	-0.024055466427
0.9	1.6	-0.012253953527	-0.007019545042	0.020352582792	-0.002119442928	-0.023467548350
0.9	1.7	-0.011986080026	-0.006920785781	0.019863902792	-0.002064895460	-0.022864301577
0.9	1.8	-0.011681760669	-0.006822300790	0.019396321227	-0.002008411101	-0.022247370005
0.9	1.9	-0.011354089053	-0.006721054119	0.018936112846	-0.001950803573	-0.021618344206
0.9	2.0	-0.011015764780	-0.006613996727	0.018469729010	-0.001892655873	-0.020978841191
0.9	2.1	-0.010678413781	-0.006498385620	0.017984822857	-0.001834303908	-0.020330547110
0.9	2.2	-0.010351896310	-0.006371921849	0.017471088167	-0.001775845822	-0.019675216806
0.9	2.3	-0.010043793461	-0.006232851034	0.016920861851	-0.001717170067	-0.019014634210
0.9	2.4	-0.009759187973	-0.006080089761	0.016329460997	-0.001658013417	-0.018350545791
0.9	2.5	-0.009500485567	-0.005913135366	0.015695256244	-0.001598024913	-0.017684581532
0.9	2.6	-0.009267785231	-0.005732268826	0.015019508571	-0.001536838562	-0.017018186413
0.9	2.7	-0.009059143415	-0.005538429047	0.014306014418	-0.001474142820	-0.016352585966
0.9	2.8	-0.008871102191	-0.005333177570	0.013560616000	-0.001409733082	-0.015688807539
0.9	2.9	-0.008699107393	-0.005118435965	0.012790637089	-0.001343546466	-0.015027762051
0.9	3.0	-0.008538506970	-0.004896750294	0.012004298710	-0.001275686462	-0.014370368924
0.9	3.1	-0.008384657200	-0.004670754407	0.011210196386	-0.001206413184	-0.013717685994
0.9	3.2	-0.008233484827	-0.004443152415	0.010416800276	-0.001136131570	-0.013071001118
0.9	3.3	-0.008081806783	-0.004216685190	0.009632102529	-0.001065362470	-0.012431861651
0.9	3.4	-0.007927120893	-0.003993738619	0.008863360221	-0.000994702862	-0.011802039633
0.9	3.5	-0.007767786837	-0.003776453389	0.008116907699	-0.000924788604	-0.011183452543
0.9	3.6	-0.007602783330	-0.003566561062	0.007398091353	-0.000856249073	-0.010578064547
0.9	3.7	-0.007431460401	-0.003365253724	0.006711253140	-0.000789670245	-0.009987789572
0.9	3.8	-0.007253736473	-0.003173529398	0.006059765692	-0.000725564255	-0.009414408512
0.9	3.9	-0.007069531645	-0.002991772122	0.005446097587	-0.000664351257	-0.008859505854
0.9	4.0	-0.006878965494	-0.002820091108	0.004871894411	-0.000606342348	-0.008324426450
0.9	4.1	-0.006682297248	-0.002658361259	0.004338065743	-0.000551751125	-0.007810250608
0.9	4.2	-0.006479871985	-0.002506268668	0.003844871722	-0.000500689474	-0.007317785565
0.9	4.3	-0.006272052795	-0.002363302281	0.003392005725	-0.000453185589	-0.006847570650
0.9	4.4	-0.006059349714	-0.002228930918	0.002978672680	-0.000409198294	-0.006399893182
0.9	4.5	-0.005842183188	-0.002102399255	0.002603662921	-0.000368634678	-0.005974812176
0.9	4.6	-0.005621359580	-0.001983232571	0.002265422389	-0.000331362732	-0.005572186666
0.9	4.7	-0.005397626587	-0.001870814379	0.001962119733	-0.000297225755	-0.005191706187
0.9	4.8	-0.005171717117	-0.001764454936	0.001691710383	-0.000266052036	-0.004832920528
0.9	4.9	-0.004944670834	-0.001663736797	0.001451997337	-0.000237663966	-0.004495267408
0.9	5.0	-0.004717499495	-0.001568209062	0.001240688012	-0.000211881421	-0.004178097024
0.9	5.1	-0.004491222925	-0.001477448673	0.001055446368	-0.000188527675	-0.003880692945
0.9	5.2	-0.004266843894	-0.001391064570	0.000893939565	-0.000167429356	-0.003602289533
0.9	5.3	-0.004045408620	-0.001308781858	0.000753878468	-0.000148419147	-0.003342086083
0.9	5.4	-0.003827909551	-0.001230365477	0.000633051642	-0.000131337116	-0.003099258601
0.9	5.5	-0.003615180627	-0.001155537611	0.000529352659	-0.000116026533	-0.002872969141
0.9	5.6	-0.003408042479	-0.001084126899	0.000440800816	-0.000102342481	-0.002662373915
0.9	5.7	-0.003207209080	-0.001015991250	0.000365555605	-0.000090143434	-0.002466630001
0.9	5.8	-0.003013305479	-0.000951032978	0.000301925461	-0.000079296645	-0.002284901316
0.9	5.9	-0.002826736359	-0.000889067005	0.000248371464	-0.000069676912	-0.002116363906
0.9	6.0	-0.002647938027	-0.000830067963	0.000203506749	-0.000061166072	-0.001960210741
1.0	0.0	-0.010889783174	-0.008675139161	0.029048604899	-0.002398350120	-0.028864898791
1.0	0.1	-0.010927259838	-0.008661087204	0.028972968712	-0.002399716170	-0.028839425175
1.0	0.2	-0.011036595907	-0.008619502760	0.028749345743	-0.002403512390	-0.028762926499
1.0	0.3	-0.011208893038	-0.008552054595	0.028387357408	-0.002408865347	-0.028635330503
1.0	0.4	-0.011430659144	-0.008461739356	0.027902468122	-0.002414455236	-0.028456932675
1.0	0.5	-0.011684784282	-0.008352140918	0.027314771677	-0.002418688680	-0.028228726361
1.0	0.6	-0.011952600899	-0.008227846772	0.026647710671	-0.002419916033	-0.027952548765
1.0	0.7	-0.012214720320	-0.008093475328	0.025926420318	-0.002416627289	-0.027631038021
1.0	0.8	-0.012452979382	-0.007953924305	0.025176022323	-0.002407624121	-0.027267453279
1.0	0.9	-0.012651127150	-0.007813573744	0.024420003450	-0.002392121721	-0.026865435135
1.0	1.0	-0.012795882838	-0.007676142925	0.023678806605	-0.002369788501	-0.026428758017
1.0	1.1	-0.012877774748	-0.007544676580	0.022968730761	-0.002340719183	-0.025961109746
1.0	1.2	-0.012891059590	-0.007420970483	0.022301203075	-0.002305371052	-0.025465921129
1.0	1.3	-0.012833944784	-0.007305675267	0.021682449228	-0.002264467233	-0.024946251511
1.0	1.4	-0.012708669146	-0.007198591981	0.021113558330	-0.002218892898	-0.024404742597
1.0	1.5	-0.012520699473	-0.007098377439	0.020590906884	-0.002169592064	-0.023843636854
1.0	1.6	-0.012278407748	-0.007002958407	0.020106884439	-0.002117482128	-0.023264851652
1.0	1.7	-0.011992301970	-0.006909676773	0.019650844432	-0.002063384044	-0.022670085584
1.0	1.8	-0.011674360771	-0.006815647651	0.019210194721	-0.002007968074	-0.022060939766
1.0	1.9	-0.011336887150	-0.006717680463	0.018771538924	-0.001951719685	-0.021439025927
1.0	2.0	-0.010992195936	-0.006613006298	0.018321781249	-0.001894925751	-0.020806045137
1.0	2.1	-0.010651254528	-0.006498873410	0.017849115998	-0.001837678134	-0.020163818982
1.0	2.2	-0.010323497094	-0.006373162807	0.017343834662	-0.001779900156	-0.019514268792
1.0	2.3	-0.010016001677	-0.006234176339	0.016798899216	-0.001721377328	-0.018859347226
1.0	2.4	-0.009733403256	-0.006080901923	0.016210253353	-0.001661818161	-0.018200936525
1.0	2.5	-0.009477857098	-0.005913080936	0.015576873804	-0.001600907591	-0.017540742375
1.0	2.6	-0.009248998052	-0.005731006925	0.014900587957	-0.001538366754	-0.016880212330
1.0	2.7	-0.009044464013	-0.005535658227	0.014185704407	-0.001473998227	-0.016220511965
1.0	2.8	-0.008860490133	-0.005328699089	0.013438513080	-0.001407728918	-0.015562575207
1.0	2.9	-0.008692287986	-0.005112156007	0.012666715329	-0.001339625396	-0.014907221912
1.0	3.0	-0.008534917618	-0.004888544697	0.011878839364	-0.001269901656	-0.014255310629
1.0	3.1	-0.008383767358	-0.004660696334	0.011083718539	-0.001198912150	-0.013607877415
1.0	3.2	-0.008234718717	-0.004431367076	0.010289999159	-0.001127130565	-0.012966220234
1.0	3.3	-0.008084481618	-0.004203240918	0.009505791662	-0.001055120184	-0.012331912179
1.0	3.4	-0.007930684607	-0.003978848461	0.008738421801	-0.000983504881	-0.011706753066
1.0	3.5	-0.007771603847	-0.003760247119	0.007994246396	-0.000912922218	-0.011092680906
1.0	3.6	-0.007606322506	-0.003549253827	0.007278595171	-0.000843991224	-0.010491672626
1.0	3.7	-0.007434246242	-0.003347082290	0.006595759452	-0.000777274727	-0.009905648678
1.0	3.8	-0.007255259384	-0.003154643754	0.005949032962	-0.000713254601	-0.009336393991
1.0	3.9	-0.007069431062	-0.002972399124	0.005340783030	-0.000652317298	-0.008785497670
1.0	4.0	-0.006876981897	-0.002800469775	0.004772537907	-0.000594739420	-0.008254310608
1.0	4.1	-0.006678224439	-0.002638687201	0.004245080037	-0.000540696370	-0.007743920906
1.0	4.2	-0.006473558270	-0.002486681262	0.003758538599	-0.000490271392	-0.007255144215
1.0	4.3	-0.006263522208	-0.002344009737	0.003312477993	-0.000443463351	-0.006788527113
1.0	4.4	-0.006048580617	-0.002209993605	0.002905980867	-0.000400206168	-0.006344361710
1.0	4.5	-0.005829434719	-0.002084066227	0.002537725884	-0.000360386218	-0.005922708159
1.0	4.6	-0.005606730136	-0.001965514096	0.002206060854	-0.000323853950	-0.005523422944
1.0	4.7	-0.005381298590	-0.001853742474	0.001909071604	-0.000290438520	-0.005146189200
1.0	4.8	-0.005154013696	-0.001748154971	0.001644646994	-0.000259958124	-0.004790547595
1.0	4.9	-0.004925852940	-0.001648240561	0.001410539724	-0.000232227062	-0.004455925040
1.0	5.0	-0.004697831555	-0.001553534187	0.001204422544	-0.000207059385	-0.004141660527
1.0	5.1	-0.004470903579	-0.001463540244	0.001023939184	-0.000184275278	-0.003847027242
1.0	5.2	-0.004246217363	-0.001378016827	0.000866749391	-0.000163699042	-0.003571250886
1.0	5.3	-0.004024650909	-0.001296529756	0.000730567617	-0.000145164176	-0.003313524594
1.0	5.4	-0.003807170938	-0.001218836633	0.000613195080	-0.000128508614	-0.003073020772
1.0	5.5	-0.003594698996	-0.001144762664	0.000512545109	-0.000113580705	-0.002848900736
1.0	5.6	-0.003387979489	-0.001074083710	0.000426662031	-0.000100235457	-0.002640322354
1.0	5.7	-0.003187725471	-0.001006677137	0.000353733951	-0.000088335725	-0.002446446561
1.0	5.8	-0.002994412083	-0.000942318611	0.000292100011	-0.000077750727	-0.002266442756
1.0	5.9	-0.002808589276	-0.000880990061	0.000240252827	-0.000068358296	-0.002099493746
1.0	6.0	-0.002630600675	-0.000822591871	0.000196836869	-0.000060045661	-0.001944800012
1.1	0.0	-0.011455176147	-0.008553304322	0.028109426591	-0.002475218197	-0.028536080219
1.1	0.1	-0.011486991264	-0.008539827559	0.028039166744	-0.002475376719	-0.028510953729
1.1	0.2	-0.011579812844	-0.008500103287	0.027831458931	-0.002475620153	-0.028435548336
1.1	0.3	-0.011725565228	-0.008435728369	0.027495367194	-0.002475281270	-0.028309922783
1.1	0.4	-0.011912134434	-0.008349597468	0.027045352393	-0.002473370450	-0.028134518909
1.1	0.5	-0.012124244034	-0.008245308360	0.026500234264	-0.002468730521	-0.027910439416
1.1	0.6	-0.012345005310	-0.008127155491	0.025881930145	-0.002460213011	-0.027639566954
1.1	0.7	-0.012557294815	-0.007999841164	0.025213901852	-0.002446841018	-0.027324514485
1.1	0.8	-0.012744815347	-0.007867965555	0.024519548724	-0.002427944284	-0.026968454232
1.1	0.9	-0.012893016058	-0.007735592172	0.023820675127	-0.002403213476	-0.026574885537
1.1	1.0	-0.012990399894	-0.007606441606	0.023136159353	-0.002372716587	-0.026147401053
1.1	1.1	-0.013028555243	-0.007483149231	0.022480914796	-0.002336843070	-0.025689477737
1.1	1.2	-0.013002682356	-0.007367338126	0.021865205255	-0.002296227858	-0.025204321626
1.1	1.3	-0.012911752935	-0.007259676440	0.021294341657	-0.002251647963	-0.024694770188
1.1	1.4	-0.012757992092	-0.007159552983	0.020768756004	-0.002203932652	-0.024163262460
1.1	1.5	-0.012546831799	-0.007065514448	0.020284420636	-0.002153868570	-0.023611869417
1.1	1.6	-0.012286499069	-0.006975539172	0.019833556079	-0.002102140186	-0.023042375791
1.1	1.7	-0.011986927924	-0.006886801106	0.019405554673	-0.002049285879	-0.022456395611
1.1	1.8	-0.011659520883	-0.006796400650	0.018988038382	-0.001995666821	-0.021855491794
1.1	1.9	-0.011316133877	-0.006701338946	0.018567964105	-0.001941472209	-0.021241286826
1.1	2.0	-0.010968205571	-0.006598646652	0.018132691875	-0.001886714841	-0.020615535953
1.1	2.1	-0.010626355215	-0.006485874792	0.017670940805	-0.001831270476	-0.019980150752
1.1	2.2	-0.010299406371	-0.006360912484	0.017173564528	-0.001774896437	-0.019337161978
1.1	2.3	-0.009993988706	-0.006222167307	0.016634097438	-0.001717287654	-0.018688631183
1.1	2.4	-0.009714395239	-0.006068788445	0.016049042792	-0.001658123202	-0.018036526384
1.1	2.5	-0.009462317462	-0.005900507926	0.015417903972	-0.001597115512	-0.017382597996
1.1	2.6	-0.009237090805	-0.005717728373	0.014742986634	-0.001534055470	-0.016728293595
1.1	2.7	-0.009036119909	-0.005521545536	0.014029018267	-0.001468846377	-0.016074746262
1.1	2.8	-0.008855343428	-0.005313616131	0.013282641313	-0.001401521601	-0.015422847009
1.1	2.9	-0.008689874073	-0.005096073706	0.012511842087	-0.001332256823	-0.014773385630
1.1	3.0	-0.008534715109	-0.004871505107	0.011725368643	-0.001261364734	-0.014127213911
1.1	3.1	-0.008385133283	-0.004642683607	0.010932212956	-0.001189280825	-0.013485381806
1.1	3.2	-0.008237130937	-0.004412508005	0.010141127741	-0.001116540563	-0.012849210110
1.1	3.3	-0.008087400023	-0.004183635414	0.009360281794	-0.001043755025	-0.012220291378
1.1	3.4	-0.007933561382	-0.003958578590	0.008597021069	-0.000971570612	-0.011600433249
1.1	3.5	-0.007774053624	-0.003739534167	0.007857685740	-0.000900635102	-0.010991570095
1.1	3.6	-0.007607783007	-0.003528115301	0.007147559961	-0.000831561068	-0.010395666599
1.1	3.7	-0.007434354397	-0.003325693903	0.006470865073	-0.000764897460	-0.009814628107
1.1	3.8	-0.007253657490	-0.003133133680	0.005830805326	-0.000701103485	-0.009250225652
1.1	3.9	-0.007065841626	-0.002950908953	0.005229644169	-0.000640538362	-0.008704038479
1.1	4.0	-0.006871148076	-0.002779080950	0.004668796683	-0.000583451107	-0.008177412702
1.1	4.1	-0.006670065957	-0.002617566750	0.004148927956	-0.000529990830	-0.007671436333
1.1	4.2	-0.006463023414	-0.002465932084	0.003670050557	-0.000480214159	-0.007186927729
1.1	4.3	-0.006250644660	-0.002323728031	0.003231617319	-0.000434096305	-0.006724437643
1.1	4.4	-0.006033509890	-0.002190303927	0.002832608131	-0.000391552173	-0.006284261921
1.1	4.5	-0.005812321538	-0.002065019306	0.002471610592	-0.000352449853	-0.005866462971
1.1	4.6	-0.005587775695	-0.001947147598	0.002146895045	-0.000316626163	-0.005470896979
1.1	4.7	-0.005360817810	-0.001836158177	0.001856484679	-0.000283899687	-0.005097244624
1.1	4.8	-0.005132248493	-0.001731347622	0.001598220785	-0.000254079759	-0.004745041897
1.1	4.9	-0.004903103771	-0.001632244647	0.001369823253	-0.000226972481	-0.004413709896
1.1	5.0	-0.004674349076	-0.001538323342	0.001168945829	-0.000202390079	-0.004102581484
1.1	5.1	-0.004447032815	-0.001449187104	0.000993225695	-0.000180147254	-0.003810924151
1.1	5.2	-0.004222153620	-0.001364453208	0.000840326885	-0.000160068071	-0.003537959227
1.1	5.3	-0.004000618207	-0.001283733921	0.000707977186	-0.000141984282	-0.003282877191
1.1	5.4	-0.003783416456	-0.001206827243	0.000593998360	-0.000125737650	-0.003044849923
1.1	5.5	-0.003571401459	-0.001133514053	0.000496329733	-0.000111176924	-0.002823040215
1.1	5.6	-0.003365279254	-0.001063558391	0.000413045421	-0.000098156928	-0.002616609356
1.1	5.7	-0.003165722813	-0.000996819958	0.000342365627	-0.000086545144	-0.002424723337
1.1	5.8	-0.002973250187	-0.000933141193	0.000282662621	-0.000076213628	-0.002246557988
1.1	5.9	-0.002788342853	-0.000872458561	0.000232462116	-0.000067042945	-0.002081303463
1.1	6.0	-0.002611292498	-0.000814642808	0.000190440792	-0.000058922261	-0.001928168221
1.2	0.0	-0.011887648777	-0.008440266775	0.027256693955	-0.002516368420	-0.028187707537
1.2	0.1	-0.011914963559	-0.008427350789	0.027190968661	-0.002515538466	-0.028163042965
1.2	0.2	-0.011994266184	-0.008389076318	0.026996733272	-0.002512877357	-0.028089045782
1.2	0.3	-0.012118483014	-0.008327284345	0.026682513641	-0.002507890890	-0.027965821419
1.2	0.4	-0.012276438872	-0.008244600424	0.026261888700	-0.002499865281	-0.027793861866
1.2	0.5	-0.012454361652	-0.008144677513	0.025752615718	-0.002488005528	-0.027574294329
1.2	0.6	-0.012636866712	-0.008031567941	0.025175275795	-0.002471585539	-0.027308989027
1.2	0.7	-0.012808536483	-0.007909835263	0.024551889463	-0.002450084772	-0.027000505910
1.2	0.8	-0.012954733406	-0.007783910448	0.023904376185	-0.002423273521	-0.026651925622
1.2	0.9	-0.013062651005	-0.007657871767	0.023253101221	-0.002391255968	-0.026266624491
1.2	1.0	-0.013122030133	-0.007535163014	0.022615612316	-0.002354436552	-0.025848042884
1.2	1.1	-0.013125505590	-0.007418211360	0.022005655877	-0.002313461253	-0.025399488854
1.2	1.2	-0.013069126887	-0.007308557140	0.021432531444	-0.002269111331	-0.024923989860
1.2	1.3	-0.012952216368	-0.007206606138	0.020900811082	-0.002222210860	-0.024424210452
1.2	1.4	-0.012777252602	-0.007111711754	0.020410421650	-0.002173530929	-0.023902431569
1.2	1.5	-0.012549675610	-0.007022425897	0.019957057624	-0.002123715233	-0.023360592105
1.2	1.6	-0.012277197473	-0.006936453199	0.019532871136	-0.002073237845	-0.022800377566
1.2	1.7	-0.011969494841	-0.006851143640	0.019127367921	-0.002022383646	-0.022223335477
1.2	1.8	-0.011637334953	-0.006763524223	0.018728432319	-0.001971244030	-0.021630999019
1.2	1.9	-0.011291962677	-0.006670624631	0.018323396093	-0.001919743431	-0.021024990707
1.2	2.0	-0.010944296143	-0.006569613637	0.017900071800	-0.001867662867	-0.020407091439
1.2	2.1	-0.010604239305	-0.006457982503	0.017447674936	-0.001814677143	-0.019779254594
1.2	2.2	-0.010280120568	-0.006333720218	0.016957570879	-0.001760410652	-0.019143560577
1.2	2.3	-0.009978237216	-0.006195444646	0.016423795433	-0.001704472624	-0.018502115378
1.2	2.4	-0.009702382396	-0.006042272641	0.015843322866	-0.001646514080	-0.017856918541
1.2	2.5	-0.009453986707	-0.005874069093	0.015216081659	-0.001586264349	-0.017209734924
1.2	2.6	-0.009232069152	-0.005691232454	0.014544745378	-0.001523567433	-0.016562014643
1.2	2.7	-0.009033900035	-0.005494952572	0.013834345918	-0.001458401266	-0.015914892115
1.2	2.8	-0.008855328114	-0.005286938478	0.013091764825	-0.001390883761	-0.015269270701
1.2	2.9	-0.008691463075	-0.005069379463	0.012325160126	-0.001321275488	-0.014625968250
1.2	3.0	-0.008537255516	-0.004844819804	0.011543412287	-0.001249971525	-0.013985876474
1.2	3.1	-0.008388116265	-0.004616126024	0.010755568487	-0.001177474955	-0.013350083773
1.2	3.2	-0.008239990670	-0.004386090320	0.009970413192	-0.001104377023	-0.012719936519
1.2	3.3	-0.008089734437	-0.004157476893	0.009196106539	-0.001031330993	-0.012097033089
1.2	3.4	-0.007934959480	-0.003932744829	0.008439960494	-0.000959007940	-0.011483167205
1.2	3.5	-0.007774082318	-0.003714021784	0.007708255615	-0.000888070273	-0.010880245876
1.2	3.6	-0.007606177326	-0.003503045447	0.007006199826	-0.000819131852	-0.010290199854
1.2	3.7	-0.007430815382	-0.003301107708	0.006337924912	-0.000752732209	-0.009714900378
1.2	3.8	-0.007247944480	-0.003109073513	0.005706536369	-0.000689317431	-0.009156089904
1.2	3.9	-0.007057669344	-0.002927308919	0.005114193622	-0.000629228388	-0.008615325659
1.2	4.0	-0.006860520710	-0.002756091636	0.004562206308	-0.000572695771	-0.008093939611
1.2	4.1	-0.006656917372	-0.002595193759	0.004051136334	-0.000519848051	-0.007593011897
1.2	4.2	-0.006447403741	-0.002444221318	0.003580898655	-0.000470722751	-0.007113358327
1.2	4.3	-0.006232645604	-0.002302692437	0.003150856965	-0.000425279821	-0.006655530311
1.2	4.4	-0.006013358706	-0.002170027458	0.002759912784	-0.000383418023	-0.006219826009
1.2	4.5	-0.005790201593	-0.002045484369	0.002406587775	-0.000344994664	-0.005806310335
1.2	4.6	-0.005563974711	-0.001928397292	0.002089099774	-0.000309835633	-0.005414841559
1.2	4.7	-0.005335612531	-0.001818193861	0.001805433165	-0.000277750478	-0.005045101358
1.2	4.8	-0.005105984746	-0.001714220878	0.001553403895	-0.000248541899	-0.004696625865
1.2	4.9	-0.004876035398	-0.001615905558	0.001330719158	-0.000222013363	-0.004368835635
1.2	5.0	-0.004646808142	-0.001522806162	0.001135031468	-0.000197970687	-0.004061062761
1.2	5.1	-0.004419306642	-0.001434490468	0.000963986785	-0.000176228663	-0.003772574297
1.2	5.2	-0.004194465419	-0.001350529694	0.000815266279	-0.000156610028	-0.003502591977
1.2	5.3	-0.003973258238	-0.001270626143	0.000686621572	-0.000138945922	-0.003250307745
1.2	5.4	-0.003756538093	-0.001194465386	0.000575903298	-0.000123079759	-0.003014896246
1.2	5.5	-0.003545179011	-0.001121877543	0.000481083140	-0.000108860236	-0.002795524371
1.2	5.6	-0.003339881994	-0.001052646828	0.000400269657	-0.000096145989	-0.002591358834
1.2	5.7	-0.003141250356	-0.000986590871	0.000331718357	-0.000084805689	-0.002401572153
1.2	5.8	-0.002949789176	-0.000923564787	0.000273836661	-0.000074713545	-0.002225347505
1.2	5.9	-0.002765969076	-0.000863517970	0.000225184439	-0.000065752446	-0.002061883098
1.2	6.0	-0.002590044930	-0.000806305508	0.000184470916	-0.000057814498	-0.001910395839
1.3	0.0	-0.012178023236	-0.008338077475	0.026504978961	-0.002521760364	-0.027823164358
1.3	0.1	-0.012201945643	-0.008325599904	0.026442866430	-0.002520176037	-0.027799036131
1.3	0.2	-0.012271189894	-0.008288540319	0.026259290203	-0.002515296779	-0.027726642999
1.3	0.3	-0.012379141015	-0.008228649273	0.025962354952	-0.002506766736	-0.027606079958
1.3	0.4	-0.012515541986	-0.008148579848	0.025564943175	-0.002494092881	-0.027437812432
1.3	0.5	-0.012667565464	-0.008051768123	0.025083898393	-0.002476769656	-0.027222926079
1.3	0.6	-0.012821283647	-0.007942364099	0.024538719322	-0.002454409551	-0.026963229320
1.3	0.7	-0.012962497501	-0.007824687466	0.023950250471	-0.002426854609	-0.026661205896
1.3	0.8	-0.013077953081	-0.007703080461	0.023339208235	-0.002394236604	-0.026319844251
1.3	0.9	-0.013156004817	-0.007581397336	0.022724795417	-0.002356989487	-0.025942413411
1.3	1.0	-0.013187600666	-0.007463067640	0.022123496166	-0.002315792332	-0.025532236860
1.3	1.1	-0.013166223607	-0.007350374323	0.021548138511	-0.002271491337	-0.025092496459
1.3	1.2	-0.013088543318	-0.007244746726	0.021007282584	-0.002224986635	-0.024626092541
1.3	1.3	-0.012954279613	-0.007146544434	0.020504959621	-0.002177129394	-0.024135565405
1.3	1.4	-0.012766019422	-0.007055059845	0.020040760055	-0.002128634897	-0.023623084736
1.3	1.5	-0.012529056235	-0.006968779695	0.019610239082	-0.002080020275	-0.023090495347
1.3	1.6	-0.012250810681	-0.006885407248	0.019205588132	-0.002031580073	-0.022539411492
1.3	1.7	-0.011940522148	-0.006802310298	0.018816503888	-0.001983382615	-0.021971333123
1.3	1.8	-0.011608346801	-0.006716467263	0.018431179919	-0.001935293422	-0.021387766034
1.3	1.9	-0.011264988601	-0.006624990813	0.018037340395	-0.001887016363	-0.020790321820
1.3	2.0	-0.010920771787	-0.006525097039	0.017623239310	-0.001838136141	-0.020180777916
1.3	2.1	-0.010585098893	-0.006414391318	0.017178551081	-0.001788173383	-0.019561085272
1.3	2.2	-0.010265827599	-0.006290967673	0.016695089781	-0.001736633410	-0.018933316297
1.3	2.3	-0.009968621586	-0.006153309483	0.016167307749	-0.001683055880	-0.018299563971
1.3	2.4	-0.009697102573	-0.006000772366	0.015592546934	-0.001627064192	-0.017661812950
1.3	2.5	-0.009452347483	-0.005833175624	0.014971043655	-0.001568394963	-0.017021820550
1.3	2.6	-0.009233274971	-0.005651019167	0.014305714451	-0.001506922516	-0.016381047740
1.3	2.7	-0.009037063096	-0.005455492548	0.013601767887	-0.001442673176	-0.015740665259
1.3	2.8	-0.008859589855	-0.005248327042	0.012866199605	-0.001375824885	-0.015101637534
1.3	2.9	-0.008696084205	-0.005031751280	0.012107225598	-0.001306701324	-0.014464857198
1.3	3.0	-0.008541614117	-0.004808309285	0.011333736476	-0.001235755176	-0.013831286131
1.3	3.1	-0.008391651401	-0.004580795201	0.010554751948	-0.001163545311	-0.013202062837
1.3	3.2	-0.008242283606	-0.004352018162	0.009778999462	-0.001090711741	-0.012578553165
1.3	3.3	-0.008090445789	-0.004124720396	0.009014559814	-0.001017940625	-0.011962344582
1.3	3.4	-0.007933746726	-0.003901273102	0.008268654132	-0.000945931091	-0.011355196665
1.3	3.5	-0.007770744134	-0.003683875422	0.007547459680	-0.000875359883	-0.010758968509
1.3	3.6	-0.007600435854	-0.003474126759	0.006856077462	-0.000806847224	-0.010175539333
1.3	3.7	-0.007422486305	-0.003273352824	0.006198531308	-0.000740932423	-0.009606732366
1.3	3.8	-0.007236944265	-0.003082459284	0.005577820626	-0.000678056480	-0.009054249127
1.3	3.9	-0.007043975820	-0.002901814334	0.004996003434	-0.000618549469	-0.008519615452
1.3	4.0	-0.006844106176	-0.002731627789	0.004454294868	-0.000562632524	-0.008004140730
1.3	4.1	-0.006637817266	-0.002571673528	0.003953171230	-0.000510424147	-0.007508890822
1.3	4.2	-0.006425844619	-0.002421695666	0.003492472551	-0.000461948009	-0.007034673496
1.3	4.3	-0.006208753333	-0.002281058557	0.003071499349	-0.000417156909	-0.006582037216
1.3	4.4	-0.005987421699	-0.002149304718	0.002689102598	-0.000375939032	-0.006151280548
1.3	4.5	-0.005762436179	-0.002025586087	0.002343766334	-0.000338145328	-0.005742471098
1.3	4.6	-0.005534773114	-0.001909390249	0.002033683544	-0.000303595375	-0.005355471034
1.3	4.7	-0.005305278829	-0.001800045236	0.001756826046	-0.000272093212	-0.004989966427
1.3	4.8	-0.005074813308	-0.001696885450	0.001511008581	-0.000243438301	-0.004645498137
1.3	4.9	-0.004844402094	-0.001599427271	0.001293947304	-0.000217430681	-0.004321491446
1.3	5.0	-0.004614959609	-0.001507113792	0.001103312410	-0.000193875001	-0.004017283226
1.3	5.1	-0.004387517471	-0.001419563007	0.000936774723	-0.000172583539	-0.003732145647
1.3	5.2	-0.004163010219	-0.001336369984	0.000792045892	-0.000153380401	-0.003465305726
1.3	5.3	-0.003942345179	-0.001257198832	0.000666912081	-0.000136097176	-0.003215961252
1.3	5.4	-0.003726429100	-0.001181820873	0.000559261109	-0.000120576115	-0.002983293221
1.3	5.5	-0.003515999057	-0.001109959034	0.000467103197	-0.000106667747	-0.002766475472
1.3	5.6	-0.003311724820	-0.001041394986	0.000388585694	-0.000094233239	-0.002564682290
1.3	5.7	-0.003114253127	-0.000976019920	0.000322002213	-0.000083141252	-0.002377094167
1.3	5.8	-0.002924055500	-0.000913678796	0.000265796866	-0.000073270756	-0.002202902814
1.3	5.9	-0.002741484155	-0.000854228276	0.000218564246	-0.000064504967	-0.002041315158
1.3	6.0	-0.002566912682	-0.000797662968	0.000179045933	-0.000056738582	-0.001891557066
1.4	0.0	-0.012325072349	-0.008247900484	0.025861454524	-0.002493487225	-0.027445139164
1.4	0.1	-0.012346714883	-0.008235684054	0.025801944825	-0.002491383690	-0.027421591964
1.4	0.2	-0.012409214719	-0.008199376239	0.025626063889	-0.002484980596	-0.027350921773
1.4	0.3	-0.012506361396	-0.008140752394	0.025341581082	-0.002474026115	-0.027233163968
1.4	0.4	-0.012628428808	-0.008062383010	0.024960841599	-0.002458188123	-0.027068699274
1.4	0.5	-0.012763255203	-0.007967549084	0.024499988798	-0.002437179066	-0.026858515851
1.4	0.6	-0.012897921797	-0.007860427122	0.023977694533	-0.002410865925	-0.026604323283
1.4	0.7	-0.013019069455	-0.007745109732	0.023413909196	-0.002379361408	-0.026308507511
1.4	0.8	-0.013114455392	-0.007625865555	0.022828441989	-0.002343067783	-0.025973964043
1.4	0.9	-0.013173515224	-0.007506609600	0.022239628568	-0.002302659978	-0.025603874212
1.4	1.0	-0.013187863320	-0.007390535126	0.021663172883	-0.002259023453	-0.025201477624
1.4	1.1	-0.013151764364	-0.007279987876	0.021111248636	-0.002213149221	-0.024769875904
1.4	1.2	-0.013062234178	-0.007176239414	0.020591914223	-0.002166016284	-0.024311892702
1.4	1.3	-0.012919396916	-0.007079779049	0.020108868078	-0.002118489392	-0.023829996554
1.4	1.4	-0.012725735811	-0.006989756613	0.019661539239	-0.002071227022	-0.023326291414
1.4	1.5	-0.012486438288	-0.006904717682	0.019245485222	-0.002024640719	-0.022802565109
1.4	1.6	-0.012208620298	-0.006822401035	0.018853044508	-0.001978877295	-0.022260386475
1.4	1.7	-0.011901069912	-0.006740196052	0.018474178855	-0.001933833035	-0.021701219680
1.4	1.8	-0.011573440532	-0.006655132281	0.018097432789	-0.001889198576	-0.021126542464
1.4	1.9	-0.011235893983	-0.006564382137	0.017710933794	-0.001844506500	-0.020537939141
1.4	2.0	-0.010898145006	-0.006465153754	0.017303358745	-0.001799196287	-0.019937153709
1.4	2.1	-0.010569143095	-0.006355180506	0.016864794598	-0.001752665476	-0.019326091712
1.4	2.2	-0.010256179465	-0.006232510496	0.016387432813	-0.001704333196	-0.018706768586
1.4	2.3	-0.009964649635	-0.006095794708	0.015866048754	-0.001653686486	-0.018081217195
1.4	2.4	-0.009697676274	-0.005944228080	0.015298240260	-0.001600315059	-0.017451373394
1.4	2.5	-0.009456383382	-0.005777881636	0.014684427409	-0.001543952814	-0.016818976342
1.4	2.6	-0.009239468195	-0.005597111033	0.014027638055	-0.001484484205	-0.016185511012
1.4	2.7	-0.009044316868	-0.005403265368	0.013333124760	-0.001421960036	-0.015552216223
1.4	2.8	-0.008866771370	-0.005197893648	0.012607868290	-0.001356590398	-0.014920155613
1.4	2.9	-0.008702400422	-0.004983357973	0.011860021048	-0.001288736258	-0.014290327239
1.4	3.0	-0.008546429870	-0.004762135387	0.011098373790	-0.001218887876	-0.013663780396
1.4	3.1	-0.008394422092	-0.004536893487	0.010331820346	-0.001147644284	-0.013041704668
1.4	3.2	-0.008242698356	-0.004310490461	0.009568946597	-0.001075678917	-0.012425475575
1.4	3.3	-0.008088221049	-0.004085540955	0.008817683933	-0.001003710410	-0.011816653618
1.4	3.4	-0.007928690990	-0.003864392837	0.008085106292	-0.000932457802	-0.011216946643
1.4	3.5	-0.007762704881	-0.003649183032	0.007377245832	-0.000862617697	-0.010628149984
1.4	3.6	-0.007589364114	-0.003441534820	0.006699068216	-0.000794819827	-0.010052077683
1.4	3.7	-0.007408322116	-0.003242692803	0.006054473311	-0.000729609028	-0.009490493596
1.4	3.8	-0.007219676935	-0.003053548800	0.005446349877	-0.000667429047	-0.008945048965
1.4	3.9	-0.007023679875	-0.002874502411	0.004876659700	-0.000608607388	-0.008417229777
1.4	4.0	-0.006820940387	-0.002705795827	0.004346536991	-0.000553365817	-0.007908315733
1.4	4.1	-0.006612030359	-0.002547253598	0.003856392668	-0.000501817506	-0.007419351923
1.4	4.2	-0.006397569793	-0.002398468073	0.003406016675	-0.000453985280	-0.006951133115
1.4	4.3	-0.006178332376	-0.002258989240	0.002994674461	-0.000409816440	-0.006504201157
1.4	4.4	-0.005955071560	-0.002128216077	0.002621195994	-0.000369198496	-0.006078852981
1.4	4.5	-0.005728634976	-0.002005553699	0.002284057427	-0.000331979934	-0.005675158770
1.4	4.6	-0.005499783417	-0.001890276017	0.001981455801	-0.000297977246	-0.005292985955
1.4	4.7	-0.005269444384	-0.001781799464	0.001711377480	-0.000266994005	-0.004932028394
1.4	4.8	-0.005038495468	-0.001679492057	0.001471660757	-0.000238828315	-0.004591835854
1.4	4.9	-0.004807889818	-0.001582820048	0.001260052717	-0.000213278987	-0.004271843500
1.4	5.0	-0.004578593384	-0.001491304964	0.001074260274	-0.000190150137	-0.003971398558
1.4	5.1	-0.004351588674	-0.001404544581	0.000911995129	-0.000169255704	-0.003689783519
1.4	5.2	-0.004127779014	-0.001322137857	0.000771012508	-0.000150417952	-0.003426235713
1.4	5.3	-0.003907962264	-0.001243672619	0.000649143474	-0.000133470019	-0.003179963100
1.4	5.4	-0.003693055714	-0.001168965912	0.000544320914	-0.000118254053	-0.002950156663
1.4	5.5	-0.003483790080	-0.001097766685	0.000454599288	-0.000104622583	-0.002736000099
1.4	5.6	-0.003280854582	-0.001029906648	0.000378168554	-0.000092439117	-0.002536677372
1.4	5.7	-0.003084748578	-0.000965161821	0.000313362714	-0.000081570833	-0.002351378638
1.4	5.8	-0.002895986522	-0.000903444692	0.000258663598	-0.000071900269	-0.002179305158
1.4	5.9	-0.002714941878	-0.000844656126	0.000212700578	-0.000063312923	-0.002019673407
1.4	6.0	-0.002541831716	-0.000788656453	0.000174246929	-0.000055703534	-0.001871718658
1.5	0.0	-0.012334660337	-0.008169644467	0.025326001369	-0.002435467507	-0.027055549732
1.5	0.1	-0.012355067223	-0.008157477324	0.025268097583	-0.002433073465	-0.027032614018
1.5	0.2	-0.012414297265	-0.008121687516	0.025096954664	-0.002425822800	-0.026963741614
1.5	0.3	-0.012505994796	-0.008063679733	0.024820083500	-0.002413529126	-0.026848869437
1.5	0.4	-0.012620716318	-0.007986019336	0.024449524036	-0.002395975443	-0.026688245575
1.5	0.5	-0.012746867204	-0.007892006015	0.024000867700	-0.002373014348	-0.026482714540
1.5	0.6	-0.012871968087	-0.007785672100	0.023492241204	-0.002344682941	-0.026233854249
1.5	0.7	-0.012983299341	-0.007671078954	0.022942985959	-0.002311271395	-0.025943934952
1.5	0.8	-0.013069218303	-0.007552402560	0.022372302664	-0.002273358628	-0.025615759779
1.5	0.9	-0.013119873152	-0.007433611663	0.021797956654	-0.002231779728	-0.025252438415
1.5	1.0	-0.013127290685	-0.007317744512	0.021235157180	-0.002187545073	-0.024857158279
1.5	1.1	-0.013086234665	-0.007207204056	0.020695687785	-0.002141733362	-0.024432985031
1.5	1.2	-0.012994074581	-0.007103334306	0.020187342554	-0.002095366645	-0.023982716185
1.5	1.3	-0.012850944560	-0.007006538173	0.019713692251	-0.002049298641	-0.023508799997
1.5	1.4	-0.012659416271	-0.006916129005	0.019274176059	-0.002004142353	-0.023013320972
1.5	1.5	-0.012424444605	-0.006830663332	0.018864489522	-0.001960222398	-0.022498048397
1.5	1.6	-0.012152835865	-0.006747950436	0.018477218337	-0.001917575834	-0.021964527932
1.5	1.7	-0.011852889215	-0.006665369274	0.018102654895	-0.001875977010	-0.021414197826
1.5	1.8	-0.011533938269	-0.006580170334	0.017729727594	-0.001834993650	-0.020848501879
1.5	1.9	-0.011205467150	-0.006489412237	0.017346969097	-0.001794047087	-0.020268976923
1.5	2.0	-0.010876796419	-0.006390473441	0.016943452295	-0.001752474878	-0.019677300394
1.5	2.1	-0.010556293908	-0.006281025579	0.016509623880	-0.001709600852	-0.019075291356
1.5	2.2	-0.010250821596	-0.006159151063	0.016037976213	-0.001664781379	-0.018464865366
1.5	2.3	-0.009965467901	-0.006023557802	0.015523510986	-0.001617463262	-0.017847957823
1.5	2.4	-0.009703178601	-0.005873504495	0.014963969606	-0.001567210688	-0.017226433024
1.5	2.5	-0.009464829561	-0.005708915464	0.014359832144	-0.001513739292	-0.016602006948
1.5	2.6	-0.009249329847	-0.005530309277	0.013714108484	-0.001456926795	-0.015976202258
1.5	2.7	-0.009054057483	-0.005338850756	0.013031965399	-0.001396821362	-0.015350350763
1.5	2.8	-0.008875382805	-0.005136344400	0.012320243018	-0.001333640134	-0.014725641289
1.5	2.9	-0.008708889021	-0.004924849591	0.011586912237	-0.001267753452	-0.014103198214
1.5	3.0	-0.008550111356	-0.004706828609	0.010840557666	-0.001199672231	-0.013484168182
1.5	3.1	-0.008394952312	-0.004484999778	0.010089852712	-0.001130013408	-0.012869791838
1.5	3.2	-0.008239736435	-0.004261975610	0.009343161371	-0.001059475661	-0.012261446536
1.5	3.3	-0.008081633577	-0.004040384322	0.008608199880	-0.000988795208	-0.011660653927
1.5	3.4	-0.007918372359	-0.003822441871	0.007891842822	-0.000918715739	-0.011069057570
1.5	3.5	-0.007748639017	-0.003610255610	0.007199939842	-0.000849946583	-0.010488376666
1.5	3.6	-0.007571613511	-0.003405428605	0.006537296783	-0.000783132752	-0.009920348935
1.5	3.7	-0.007387074405	-0.003209251320	0.005907677142	-0.000718831498	-0.009366668729
1.5	3.8	-0.007195037454	-0.003022474027	0.005313857455	-0.000657492936	-0.008828927946
1.5	3.9	-0.006995921020	-0.002845613279	0.004757711139	-0.000599454195	-0.008308564684
1.5	4.0	-0.006790208829	-0.002678753955	0.004240307001	-0.000544940327	-0.007806821548
1.5	4.1	-0.006578685395	-0.002521911627	0.003762012089	-0.000494069424	-0.007324716433
1.5	4.2	-0.006361930978	-0.002374626771	0.003322592132	-0.000446870257	-0.006863026082
1.5	4.3	-0.006140765788	-0.002236497279	0.002921305878	-0.000403292539	-0.006422281848
1.5	4.4	-0.005915968718	-0.002106954839	0.002556991973	-0.000363228676	-0.006002777176
1.5	4.5	-0.005688327841	-0.001985364621	0.002228148241	-0.000326527222	-0.005604584238
1.5	4.6	-0.005458665607	-0.001871083892	0.001933004168	-0.000293008417	-0.005227577466
1.5	4.7	-0.005227889475	-0.001763537836	0.001669587204	-0.000262477824	-0.004871461019
1.5	4.8	-0.004996822346	-0.001662073199	0.001435783189	-0.000234734499	-0.004535797837
1.5	4.9	-0.004766419277	-0.001566194161	0.001229391303	-0.000209578757	-0.004220037662
1.5	5.0	-0.004537644228	-0.001475457683	0.001048173283	-0.000186816774	-0.003923543053
1.5	5.1	-0.004311405961	-0.001389428453	0.000889896806	-0.000166262346	-0.003645611969
1.5	5.2	-0.004088533901	-0.001307672093	0.000752372848	-0.000147737927	-0.003385496729
1.5	5.3	-0.003869917692	-0.001229906704	0.000633486857	-0.000131078287	-0.003142419558
1.5	5.4	-0.003656391305	-0.001155903269	0.000531223834	-0.000116126991	-0.002915584879
1.5	5.5	-0.003448622296	-0.001085383261	0.000443687411	-0.000102737431	-0.002704189014
1.5	5.6	-0.003247232015	-0.001018145652	0.000369113293	-0.000090771911	-0.002507427746
1.5	5.7	-0.003052803654	-0.000954075735	0.000305877521	-0.000080103008	-0.002324502432
1.5	5.8	-0.002865737333	-0.000893002505	0.000252500128	-0.000070609942	-0.002154625015
1.5	5.9	-0.002686355340	-0.000834795624	0.000207644846	-0.000062182328	-0.001997022233
1.5	6.0	-0.002514930252	-0.000779390185	0.000170115574	-0.000054716306	-0.001850939336
1.6	0.0	-0.012218941168	-0.008102132913	0.024891823076	-0.002353054917	-0.026655576414
1.6	0.1	-0.012239318197	-0.008090011335	0.024834557718	-0.002350587438	-0.026633277142
1.6	0.2	-0.012298241029	-0.008054215519	0.024665360758	-0.002343123358	-0.026566262911
1.6	0.3	-0.012389445968	-0.007996192128	0.024391603974	-0.002330518597	-0.026454339218
1.6	0.4	-0.012503614007	-0.007918492551	0.024025064744	-0.002312609236	-0.026297576965
1.6	0.5	-0.012629104017	-0.007824221032	0.023581082072	-0.002289325324	-0.026096639733
1.6	0.6	-0.012753621355	-0.007717357409	0.023077464952	-0.002260786034	-0.025852942864
1.6	0.7	-0.012864787212	-0.007602008292	0.022533221388	-0.002227372934	-0.025568627375
1.6	0.8	-0.012951200927	-0.007482280795	0.021967227864	-0.002189746938	-0.025246401058
1.6	0.9	-0.013003168614	-0.007362003540	0.021396963772	-0.002148813280	-0.024889315567
1.6	1.0	-0.013013273078	-0.007244514922	0.020837415157	-0.002105640305	-0.024500533008
1.6	1.1	-0.012976284361	-0.007132056437	0.020300226006	-0.002061332095	-0.024083121835
1.6	1.2	-0.012889813868	-0.007026149822	0.019793149667	-0.002016913146	-0.023639900566
1.6	1.3	-0.012753953655	-0.006927210854	0.019319821180	-0.001973216452	-0.023173347528
1.6	1.4	-0.012571246370	-0.006834706130	0.018879847327	-0.001930812426	-0.022685575141
1.6	1.5	-0.012346402391	-0.006747253020	0.018469183617	-0.001889963517	-0.022178369471
1.6	1.6	-0.012086019494	-0.006662851358	0.018080749564	-0.001850638179	-0.021653279521
1.6	1.7	-0.011797890359	-0.006578839334	0.017705220668	-0.001812545690	-0.021111726004
1.6	1.8	-0.011491000107	-0.006492634794	0.017331929618	-0.001775183923	-0.020555111008
1.6	1.9	-0.011174287823	-0.006401273794	0.016949805915	-0.001737917636	-0.019984902307
1.6	2.0	-0.010856652472	-0.006302219716	0.016548283809	-0.001700038096	-0.019402678469
1.6	2.1	-0.010546049372	-0.006193196883	0.016118111891	-0.001660830818	-0.018810133563
1.6	2.2	-0.010248860031	-0.006072194042	0.015652005793	-0.001619626487	-0.018209045295
1.6	2.3	-0.009970015284	-0.005938050616	0.015145099117	-0.001575843443	-0.017601220342
1.6	2.4	-0.009712080101	-0.005789796703	0.014595169983	-0.001529021153	-0.016988432228
1.6	2.5	-0.009476168811	-0.005627594622	0.014002643067	-0.001478849893	-0.016372367363
1.6	2.6	-0.009261191395	-0.005451811950	0.013370390351	-0.001425179048	-0.015754590748
1.6	2.7	-0.009064928144	-0.005263725801	0.012703373386	-0.001368035933	-0.015136539796
1.6	2.8	-0.008883753300	-0.005064764575	0.012008170470	-0.001307615078	-0.014519544117
1.6	2.9	-0.008713913116	-0.004857248055	0.011292480205	-0.001244276240	-0.013904869025
1.6	3.0	-0.008551137726	-0.004643411727	0.010564566894	-0.001178523287	-0.013293769606
1.6	3.1	-0.008391593780	-0.004425874235	0.009832803859	-0.001110978991	-0.012687544413
1.6	3.2	-0.008231853518	-0.004207193284	0.009105261467	-0.001042347129	-0.012087574572
1.6	3.3	-0.008069126893	-0.003989789423	0.008389383100	-0.000973379927	-0.011495340643
1.6	3.4	-0.007901385154	-0.003775934924	0.007691799061	-0.000904833546	-0.010912415746
1.6	3.5	-0.007727296446	-0.003567572803	0.007018145568	-0.000837434603	-0.010340434609
1.6	3.6	-0.007546148967	-0.003366308064	0.006373049529	-0.000771841671	-0.009781048762
1.6	3.7	-0.007357722771	-0.003173350963	0.005760130072	-0.000708629068	-0.009235872812
1.6	3.8	-0.007162137552	-0.002989502122	0.005182053255	-0.000648259302	-0.008706429383
1.6	3.9	-0.006959751117	-0.002815180264	0.004640614151	-0.000591085882	-0.008194099122
1.6	4.0	-0.006751268453	-0.002650679981	0.004136832897	-0.000537342194	-0.007700079175
1.6	4.1	-0.006537239584	-0.002495777844	0.003671054447	-0.000487162785	-0.007225353402
1.6	4.2	-0.006318497072	-0.002350283907	0.003243045573	-0.000440584112	-0.006770674625
1.6	4.3	-0.006095751436	-0.002213711861	0.002852085718	-0.000397565378	-0.006336559915
1.6	4.4	-0.005869696899	-0.002085440792	0.002497050207	-0.000358009305	-0.005923297009
1.6	4.5	-0.005641253893	-0.001965011147	0.002176486284	-0.000321769313	-0.005530959717
1.6	4.6	-0.005411200613	-0.001851779205	0.001888682364	-0.000288673252	-0.005159430520
1.6	4.7	-0.005180391609	-0.001745164506	0.001631731413	-0.000258531896	-0.004808426620
1.6	4.8	-0.004949647420	-0.001644561968	0.001403588824	-0.000231146788	-0.004477527489
1.6	4.9	-0.004719925417	-0.001549525886	0.001202125059	-0.000206322810	-0.004166201781
1.6	5.0	-0.004492070692	-0.001459544520	0.001025172962	-0.000183867249	-0.003873831885
1.6	5.1	-0.004266933017	-0.001374169628	0.000870569573	-0.000163597294	-0.003599735668
1.6	5.2	-0.004045442083	-0.001293113216	0.000736192254	-0.000145336554	-0.003343184568
1.6	5.3	-0.003828411994	-0.001216060896	0.000619988966	-0.000128921234	-0.003103418830
1.6	5.4	-0.003616542286	-0.001142691411	0.000520002697	-0.000114194180	-0.002879659391
1.6	5.5	-0.003410521846	-0.001072782567	0.000434390176	-0.000101011769	-0.002671117687
1.6	5.6	-0.003211012417	-0.001006208802	0.000361435158	-0.000089235497	-0.002477003276
1.6	5.7	-0.003018454537	-0.000942742284	0.000299556693	-0.000078738763	-0.002296530182
1.6	5.8	-0.002833276652	-0.000882264715	0.000247312944	-0.000069402846	-0.002128922035
1.6	5.9	-0.002655816213	-0.000824684379	0.000203401144	-0.000061116387	-0.001973416591
1.6	6.0	-0.002486247825	-0.000769854764	0.000166654411	-0.000053777910	-0.001829269562
1.7	0.0	-0.011995338500	-0.008043280425	0.024546325208	-0.002252595272	-0.026245788012
1.7	0.1	-0.012016627291	-0.008031138090	0.024488911680	-0.002250250017	-0.026224150864
1.7	0.2	-0.012078080323	-0.007995038846	0.024319176153	-0.002243155029	-0.026159062600
1.7	0.3	-0.012173387341	-0.007936523356	0.024044470845	-0.002231171465	-0.026050163365
1.7	0.4	-0.012292903787	-0.007857956649	0.023676504032	-0.002214142592	-0.025897308578
1.7	0.5	-0.012424930782	-0.007762510950	0.023230530587	-0.002192006068	-0.025700944352
1.7	0.6	-0.012556946656	-0.007654030676	0.022724269453	-0.002164886524	-0.025462298909
1.7	0.7	-0.012676499799	-0.007536607612	0.022176644092	-0.002133167277	-0.025183369003
1.7	0.8	-0.012772165562	-0.007414362637	0.021606465901	-0.002097504399	-0.024866764427
1.7	0.9	-0.012834284819	-0.007291186597	0.021031184631	-0.002058796334	-0.024515486520
1.7	1.0	-0.012855299167	-0.007170326066	0.020465807629	-0.002018088094	-0.024132692636
1.7	1.1	-0.012830256796	-0.007054375270	0.019922064173	-0.001976460781	-0.023721484919
1.7	1.2	-0.012756596840	-0.006944809231	0.019407865139	-0.001934908513	-0.023284744235
1.7	1.3	-0.012634364905	-0.006842189793	0.018927077887	-0.001894230386	-0.022825022612
1.7	1.4	-0.012465971985	-0.006746119221	0.018479612081	-0.001854959633	-0.022344505212
1.7	1.5	-0.012256019969	-0.006655439350	0.018061784539	-0.001817331644	-0.021845033515
1.7	1.6	-0.012010739622	-0.006568183617	0.017666916446	-0.001781288427	-0.021328184025
1.7	1.7	-0.011737668785	-0.006481880345	0.017286102306	-0.001746519418	-0.020795371329
1.7	1.8	-0.011445276766	-0.006393894578	0.016909086031	-0.001712516397	-0.020247951822
1.7	1.9	-0.011142315712	-0.006301541556	0.016525174682	-0.001678643117	-0.019687305721
1.7	2.0	-0.010837099817	-0.006202144188	0.016124122545	-0.001644192836	-0.019114885338
1.7	2.1	-0.010537171007	-0.006093406444	0.015696919882	-0.001608456401	-0.018532228045
1.7	2.2	-0.010248754942	-0.005973480887	0.015236429856	-0.001570760662	-0.017940943249
1.7	2.3	-0.009976329586	-0.005840963330	0.014737830919	-0.001530514016	-0.017342683159
1.7	2.4	-0.009722550683	-0.005695048896	0.014198841699	-0.001487233750	-0.016739109736
1.7	2.5	-0.009488474642	-0.005535762711	0.013619729805	-0.001440577317	-0.016131864419
1.7	2.6	-0.009273171972	-0.005363402190	0.013003125774	-0.001390351716	-0.015522543841
1.7	2.7	-0.009074756205	-0.005179214874	0.012353682713	-0.001336539264	-0.014912684780
1.7	2.8	-0.008890139026	-0.004984712870	0.011677623686	-0.001279291565	-0.014303758277
1.7	2.9	-0.008715695221	-0.004781851180	0.010982267351	-0.001218933162	-0.013697178230
1.7	3.0	-0.008547795528	-0.004573021405	0.010275490682	-0.001155941599	-0.013094323205
1.7	3.1	-0.008382770135	-0.004360569451	0.009565290233	-0.001090923757	-0.012496567161
1.7	3.2	-0.008217456606	-0.004146948110	0.008859383298	-0.001024580419	-0.011905311376
1.7	3.3	-0.008049281962	-0.003934504780	0.008164893693	-0.000957664174	-0.011322006700
1.7	3.4	-0.007876359699	-0.003725430196	0.007488172216	-0.000890941450	-0.010748160269
1.7	3.5	-0.007697401469	-0.003521547846	0.006834618662	-0.000825151826	-0.010185320459
1.7	3.6	-0.007511806169	-0.003324456881	0.006208668392	-0.000760971906	-0.009635045774
1.7	3.7	-0.007319293924	-0.003135234448	0.005613793017	-0.000698991551	-0.009098860943
1.7	3.8	-0.007120056600	-0.002954706955	0.005052553074	-0.000639694748	-0.008578207972
1.7	3.9	-0.006914582200	-0.002783410867	0.004526677088	-0.000583449355	-0.008074399066
1.7	4.0	-0.006703428233	-0.002621495413	0.004037153532	-0.000530510336	-0.007588576015
1.7	4.1	-0.006487284193	-0.002468901622	0.003584326211	-0.000481028710	-0.007121680072
1.7	4.2	-0.006266849071	-0.002325345803	0.003167986468	-0.000435055779	-0.006674433957
1.7	4.3	-0.006042893853	-0.002190449865	0.002787459176	-0.000392567133	-0.006247336031
1.7	4.4	-0.005816116474	-0.002063657523	0.002441681516	-0.000353474703	-0.005840665764
1.7	4.5	-0.005587352741	-0.001944483036	0.002129274618	-0.000317646258	-0.005454498065
1.7	4.6	-0.005357394808	-0.001832362145	0.001848608950	-0.000284917410	-0.005088724203
1.7	4.7	-0.005126985427	-0.001726667228	0.001597864175	-0.000255105983	-0.004743076392
1.7	4.8	-0.004897045212	-0.001626954027	0.001375084073	-0.000228021591	-0.004417153667
1.7	4.9	-0.004668385743	-0.001532692532	0.001178226634	-0.000203472901	-0.004110446944
1.7	5.0	-0.004441860428	-0.001443435947	0.001005209426	-0.000181271666	-0.003822362241
1.7	5.1	-0.004218302384	-0.001358775044	0.000853949874	-0.000161236257	-0.003552240957
1.7	5.2	-0.003998580982	-0.001278410435	0.000722400320	-0.000143193692	-0.003299377175
1.7	5.3	-0.003783403369	-0.001201968379	0.000608577600	-0.000126980496	-0.003063032095
1.7	5.4	-0.003573546944	-0.001129246469	0.000510587113	-0.000112441779	-0.002842445809
1.7	5.5	-0.003369624072	-0.001059984716	0.000426641438	-0.000099433798	-0.002636846996
1.7	5.6	-0.003172197106	-0.000993991355	0.000355073738	-0.000087818841	-0.002445460649
1.7	5.7	-0.002981790287	-0.000931150874	0.000294346326	-0.000077471069	-0.002267514670
1.7	5.8	-0.002798755586	-0.000871293622	0.000243054888	-0.000068271496	-0.002102245357
1.7	5.9	-0.002623376770	-0.000814292764	0.000199928929	-0.000060110787	-0.001948902148
1.7	6.0	-0.002455898975	-0.000760090908	0.000163829115	-0.000052885481	-0.001806751701
1.8	0.0	-0.011685242752	-0.007990378955	0.024272422519	-0.002140950947	-0.025826335368
1.8	0.1	-0.011708202424	-0.007978050188	0.024214140746	-0.002138899771	-0.025805393211
1.8	0.2	-0.011774578840	-0.007941394496	0.024041811408	-0.002132680995	-0.025742314757
1.8	0.3	-0.011877807471	-0.007881952903	0.023762819971	-0.002122129628	-0.025636544911
1.8	0.4	-0.012007790519	-0.007801983468	0.023388931883	-0.002107052166	-0.025487686768
1.8	0.5	-0.012152396979	-0.007704612618	0.022935483298	-0.002087330354	-0.025295937305
1.8	0.6	-0.012298636465	-0.007593600457	0.022420297239	-0.002063019013	-0.025062314234
1.8	0.7	-0.012433759202	-0.007473103740	0.021862425168	-0.002034423770	-0.024788656860
1.8	0.8	-0.012545965837	-0.007347207737	0.021280833501	-0.002002118216	-0.024477473385
1.8	0.9	-0.012625388049	-0.007219921341	0.020693160061	-0.001966908204	-0.024131718564
1.8	1.0	-0.012664242886	-0.007094564240	0.020114639636	-0.001929761132	-0.023754557150
1.8	1.1	-0.012657339482	-0.006973777890	0.019557274703	-0.001891688770	-0.023349147525
1.8	1.2	-0.012602074924	-0.006859289910	0.019029297400	-0.001853621323	-0.022918461091
1.8	1.3	-0.012498325305	-0.006751789540	0.018534943935	-0.001816317660	-0.022465162039
1.8	1.4	-0.012348444871	-0.006651142471	0.018074532851	-0.001780290614	-0.021991544637
1.8	1.5	-0.012156759456	-0.006556263143	0.017644817881	-0.001745773286	-0.021499540907
1.8	1.6	-0.011929249167	-0.006465308167	0.017239567468	-0.001712726994	-0.020990781474
1.8	1.7	-0.011673315345	-0.006376063752	0.016850313017	-0.001680876478	-0.020466688132
1.8	1.8	-0.011397066808	-0.006285938443	0.016467202266	-0.001649758119	-0.019928572512
1.8	1.9	-0.011108783277	-0.006192171237	0.016079891370	-0.001618785918	-0.019377717492
1.8	2.0	-0.010816607972	-0.006092278028	0.015678408514	-0.001587306920	-0.018815431538
1.8	2.1	-0.010527730858	-0.005983931410	0.015253925891	-0.001554649024	-0.018243076314
1.8	2.2	-0.010248015106	-0.005865162938	0.014799384349	-0.001520162834	-0.017662073683
1.8	2.3	-0.009981748389	-0.005734516562	0.014309929922	-0.001483258743	-0.017073903006
1.8	2.4	-0.009731720483	-0.005591328475	0.013783140582	-0.001443437672	-0.016480094918
1.8	2.5	-0.009498820150	-0.005435326693	0.013219043446	-0.001400314543	-0.015882222359
1.8	2.6	-0.009282565339	-0.005266977658	0.012619944283	-0.001353646237	-0.015281885727
1.8	2.7	-0.009081224369	-0.005087288918	0.011990106554	-0.001303348148	-0.014680693859
1.8	2.8	-0.008892116972	-0.004897684336	0.011335321102	-0.001249513681	-0.014080240057
1.8	2.9	-0.008712289801	-0.004700255139	0.010662455214	-0.001192408670	-0.013482081205
1.8	3.0	-0.008538142564	-0.004496882470	0.009978935232	-0.001132465448	-0.012887729878
1.8	3.1	-0.008366742813	-0.004290150512	0.009292326748	-0.001070260291	-0.012298658758
1.8	3.2	-0.008195054087	-0.004082216628	0.008609949835	-0.001006469868	-0.011716317427
1.8	3.3	-0.008020765094	-0.003875341043	0.007938574994	-0.000941845819	-0.011142153226
1.8	3.4	-0.007842116179	-0.003671585269	0.007284249652	-0.000877154596	-0.010577625966
1.8	3.5	-0.007657924465	-0.003472693643	0.006652123192	-0.000813147966	-0.010024206048
1.8	3.6	-0.007467625104	-0.003280182258	0.006046433785	-0.000750517934	-0.009483358696
1.8	3.7	-0.007271001588	-0.003095122829	0.005470507289	-0.000689874018	-0.008956512030
1.8	3.8	-0.007068298554	-0.002918367132	0.004926806697	-0.000631720855	-0.008445017263
1.8	3.9	-0.006859961886	-0.002750412526	0.004417006768	-0.000576449705	-0.007950106424
1.8	4.0	-0.006646447113	-0.002591336711	0.003942080927	-0.000524336444	-0.007472854884
1.8	4.1	-0.006428539726	-0.002441225708	0.003502390875	-0.000475552826	-0.007014152067
1.8	4.2	-0.006206863707	-0.002299782311	0.003097773077	-0.000430171217	-0.006574683256
1.8	4.3	-0.005982203582	-0.002166716653	0.002727619083	-0.000388182990	-0.006154923022
1.8	4.4	-0.005755205450	-0.002041495703	0.002390948896	-0.000349519070	-0.005755139573
1.8	4.5	-0.005526627177	-0.001923639398	0.002086477661	-0.000314057807	-0.005375407634
1.8	4.6	-0.005297244575	-0.001812644153	0.001812676586	-0.000281649529	-0.005015627479
1.8	4.7	-0.005067826580	-0.001707987451	0.001567828914	-0.000252120385	-0.004675547658
1.8	4.8	-0.004839121125	-0.001609126242	0.001350081554	-0.000225287704	-0.004354788733
1.8	4.9	-0.004612016031	-0.001515674474	0.001157492582	-0.000200967668	-0.004052866471
1.8	5.0	-0.004387249674	-0.001427136159	0.000988074589	-0.000178975008	-0.003769213096
1.8	5.1	-0.004165676320	-0.001343180588	0.000839833524	-0.000159133040	-0.003503196216
1.8	5.2	-0.003948035707	-0.001263433625	0.000710802852	-0.000141269892	-0.003254135041
1.8	5.3	-0.003735159618	-0.001187693386	0.000599072617	-0.000125224780	-0.003021314069
1.8	5.4	-0.003527594449	-0.001115569858	0.000502813409	-0.000110843481	-0.002803994519
1.8	5.5	-0.003326000143	-0.001046889244	0.000420295112	-0.000097982158	-0.002601423852
1.8	5.6	-0.003131013455	-0.000981564754	0.000349900680	-0.000086505546	-0.002412843836
1.8	5.7	-0.002942968036	-0.000919319748	0.000290135225	-0.000076286195	-0.002237497317
1.8	5.8	-0.002762266717	-0.000860057225	0.000239630861	-0.000067206323	-0.002074634029
1.8	5.9	-0.002589182950	-0.000803659101	0.000197147826	-0.000059156023	-0.001923515652
1.8	6.0	-0.002423907795	-0.000750027508	0.000161572504	-0.000052032517	-0.001783420273
1.9	0.0	-0.011312285984	-0.007939889991	0.024049787640	-0.002025002227	-0.025397181406
1.9	0.1	-0.011337499652	-0.007927259916	0.023990119274	-0.002023387833	-0.025376971178
1.9	0.2	-0.011410812633	-0.007890010456	0.023813662190	-0.002018462567	-0.025316001800
1.9	0.3	-0.011524908721	-0.007829302018	0.023527897699	-0.002010011083	-0.025213493319
1.9	0.4	-0.011669326038	-0.007747553632	0.023144748369	-0.001997758202	-0.025068762573
1.9	0.5	-0.011831192253	-0.007647749488	0.022679760866	-0.001981474627	-0.024881729005
1.9	0.6	-0.011996945922	-0.007533697927	0.022151015374	-0.001961081213	-0.024653182156
1.9	0.7	-0.012153093761	-0.007409427797	0.021577856988	-0.001936730487	-0.024384792465
1.9	0.8	-0.012287380249	-0.007279158922	0.020979579178	-0.001908837891	-0.024078962613
1.9	0.9	-0.012389395113	-0.007146906754	0.020374177067	-0.001878063541	-0.023738601885
1.9	1.0	-0.012451060319	-0.007016206117	0.019777272742	-0.001845238583	-0.023366888361
1.9	1.1	-0.012466847244	-0.006889828121	0.019201284919	-0.001811258716	-0.022967045326
1.9	1.2	-0.012433877360	-0.006769631559	0.018654889844	-0.001776980851	-0.022542154794
1.9	1.3	-0.012351907809	-0.006656563678	0.018142790523	-0.001743120295	-0.022095014359
1.9	1.4	-0.012223012893	-0.006550560746	0.017665786971	-0.001710182693	-0.021628056425
1.9	1.5	-0.012051479506	-0.006450833099	0.017221116529	-0.001678431264	-0.021143331672
1.9	1.6	-0.011843196572	-0.006355776906	0.016803016728	-0.001647888402	-0.020642547992
1.9	1.7	-0.011605259529	-0.006263206160	0.016403455163	-0.001618358006	-0.020127150526
1.9	1.8	-0.011345506137	-0.006170581479	0.016012963387	-0.001589475635	-0.019598412409
1.9	1.9	-0.011072103867	-0.006075341978	0.015621510971	-0.001560753734	-0.019057519127
1.9	2.0	-0.010792864366	-0.005974958441	0.015219352223	-0.001531626316	-0.018505631832
1.9	2.1	-0.010514623536	-0.005866984908	0.014797785030	-0.001501492176	-0.017943931482
1.9	2.2	-0.010243165463	-0.005749534131	0.014349766737	-0.001469749993	-0.017373648075
1.9	2.3	-0.009982724528	-0.005621166444	0.013870347252	-0.001435823801	-0.016796081535
1.9	2.4	-0.009735848188	-0.005480932531	0.013356899759	-0.001399198139	-0.016212617276
1.9	2.5	-0.009503663224	-0.005328630898	0.012809148238	-0.001359446222	-0.015624734342
1.9	2.6	-0.009285902143	-0.005164654299	0.012229013667	-0.001316260402	-0.015034001110
1.9	2.7	-0.009081116528	-0.004989890947	0.011620313400	-0.001269482610	-0.014442056370
1.9	2.8	-0.008887069151	-0.004805721234	0.010988354143	-0.001219125302	-0.013850576758
1.9	2.9	-0.008701078946	-0.004613962159	0.010339504479	-0.001165383089	-0.013261238177
1.9	3.0	-0.008520227886	-0.004416619961	0.009680699244	-0.001108624984	-0.012675682186
1.9	3.1	-0.008341730512	-0.004215896385	0.009019038791	-0.001049377519	-0.012095495399
1.9	3.2	-0.008163120600	-0.004014042565	0.008361419046	-0.000988291521	-0.011522205560
1.9	3.3	-0.007982199606	-0.003813051135	0.007714238037	-0.000926096049	-0.010957290460
1.9	3.4	-0.007797509474	-0.003614985941	0.007083227999	-0.000863558800	-0.010402192733
1.9	3.5	-0.007607921437	-0.003421441295	0.006473283218	-0.000801436951	-0.009858326409
1.9	3.6	-0.007412932026	-0.003233866476	0.005888446049	-0.000740437941	-0.009327073659
1.9	3.7	-0.007212343669	-0.003053289577	0.005331903019	-0.000681189746	-0.008809767365
1.9	3.8	-0.007006395260	-0.002880541563	0.004806029957	-0.000624221450	-0.008307662204
1.9	3.9	-0.006795493185	-0.002716105196	0.004312461173	-0.000569947829	-0.007821901333
1.9	4.0	-0.006580112246	-0.002560127954	0.003852170206	-0.000518670534	-0.007353483964
1.9	4.1	-0.006360931750	-0.002412666269	0.003425553048	-0.000470580190	-0.006903238338
1.9	4.2	-0.006138591782	-0.002273519460	0.003032508146	-0.000425775672	-0.006471804796
1.9	4.3	-0.005913740111	-0.002142354039	0.002672510401	-0.000384267713	-0.006059628760
1.9	4.4	-0.005687075169	-0.002018788213	0.002344678679	-0.000346002196	-0.005666963439
1.9	4.5	-0.005459247318	-0.001902325979	0.002047837035	-0.000310877016	-0.005293881359
1.9	4.6	-0.005230970861	-0.001792497053	0.001780570901	-0.000278753529	-0.004940291181
1.9	4.7	-0.005003044604	-0.001688895997	0.001541278932	-0.000249469595	-0.004605957944
1.9	4.8	-0.004776098859	-0.001590941469	0.001328221255	-0.000222853931	-0.004290524714
1.9	4.9	-0.004550969024	-0.001498274981	0.001139564332	-0.000198725184	-0.003993533191
1.9	5.0	-0.004328443915	-0.001410515207	0.000973422321	-0.000176907627	-0.003714443403
1.9	5.1	-0.004109242777	-0.001327259297	0.000827894634	-0.000157227409	-0.003452650705
1.9	5.2	-0.003894095696	-0.001248180214	0.000701099296	-0.000139513918	-0.003207500859
1.9	5.3	-0.003683728647	-0.001173016755	0.000591201713	-0.000123610528	-0.002978303077
1.9	5.4	-0.003478809393	-0.001101544528	0.000496438694	-0.000109362716	-0.002764340844
1.9	5.5	-0.003279907504	-0.001033535017	0.000415137548	-0.000096628444	-0.002564881592
1.9	5.6	-0.003087512029	-0.000968787107	0.000345730432	-0.000085270630	-0.002379184724
1.9	5.7	-0.002902041667	-0.000907132403	0.000286764122	-0.000075164609	-0.002206508777
1.9	5.8	-0.002723910339	-0.000848507208	0.000236905639	-0.000066191245	-0.002046117525
1.9	5.9	-0.002553309836	-0.000792727911	0.000194944196	-0.000058240676	-0.001897285445
1.9	6.0	-0.002390401726	-0.000739679958	0.000159790005	-0.000051209336	-0.001759302436
2.0	0.0	-0.010900996244	-0.007887997730	0.023856482346	-0.001911159973	-0.024958320887
2.0	0.1	-0.010929047079	-0.007875180136	0.023795104636	-0.001910091853	-0.024938879726
2.0	0.2	-0.011010494375	-0.007837161808	0.023613566070	-0.001906778077	-0.024880120559
2.0	0.3	-0.011137561816	-0.007775102026	0.023319486716	-0.001900933291	-0.024781013215
2.0	0.4	-0.011299075144	-0.007691371348	0.022925013717	-0.001892158690	-0.024640558822
2.0	0.5	-0.011481381157	-0.007588928544	0.022445993479	-0.001880067891	-0.024458378202
2.0	0.6	-0.011670036470	-0.007471496682	0.021900865994	-0.001864387364	-0.024235018417
2.0	0.7	-0.011850851190	-0.007343198423	0.021309384197	-0.001845059440	-0.023971977524
2.0	0.8	-0.012010808260	-0.007208259180	0.020691285591	-0.001822284586	-0.023671550085
2.0	0.9	-0.012138848709	-0.007070762793	0.020065037346	-0.001796524393	-0.023336598869
2.0	1.0	-0.012226392678	-0.006934407095	0.019446755243	-0.001768427352	-0.022970313474
2.0	1.1	-0.012267377325	-0.006802004127	0.018849368191	-0.001738757287	-0.022575984102
2.0	1.2	-0.012258815118	-0.006675805156	0.018282073177	-0.001708278160	-0.022156804979
2.0	1.3	-0.012200077617	-0.006556792272	0.017750097242	-0.001677665189	-0.021715717398
2.0	1.4	-0.012093276439	-0.006445293162	0.017254758729	-0.001647436384	-0.021255305622
2.0	1.5	-0.011942434477	-0.006340558706	0.016793794940	-0.001617915050	-0.020777755661
2.0	1.6	-0.011753331496	-0.006241152150	0.016361910812	-0.001589218911	-0.020284871248
2.0	1.7	-0.011533072279	-0.006145149248	0.015951492401	-0.001561279372	-0.019778136060
2.0	1.8	-0.011289315304	-0.006050075963	0.015553424802	-0.001533866852	-0.019258797291
2.0	1.9	-0.011029900596	-0.005953269139	0.015157950833	-0.001506629764	-0.018727952526
2.0	2.0	-0.010762696372	-0.005852452628	0.014755504918	-0.001479124526	-0.018186624137
2.0	2.1	-0.010494291608	-0.005745081764	0.014337461365	-0.001450849035	-0.017635822174
2.0	2.2	-0.010230268255	-0.005629159895	0.013896743923	-0.001421257896	-0.017076594388
2.0	2.3	-0.009974756151	-0.005503142956	0.013428258164	-0.001389805519	-0.016510065840
2.0	2.4	-0.009730522723	-0.005366216382	0.012929127331	-0.001355961081	-0.015937472591
2.0	2.5	-0.009498656139	-0.005217950577	0.012398731825	-0.001319255348	-0.015360182039
2.0	2.6	-0.009279045828	-0.005058610919	0.011838571864	-0.001279309551	-0.014779697222
2.0	2.7	-0.009070499368	-0.004888958640	0.011251988266	-0.001235885997	-0.014197642997
2.0	2.8	-0.008871255659	-0.004710396195	0.010643777801	-0.001188905145	-0.013615732119
2.0	2.9	-0.008679010352	-0.004524605935	0.010019788499	-0.001138474741	-0.013035718175
2.0	3.0	-0.008491256979	-0.004333465372	0.009386446722	-0.001084890425	-0.012459347904
2.0	3.1	-0.008305576413	-0.004139014766	0.008750374663	-0.001028618129	-0.011888318181
2.0	3.2	-0.008119856714	-0.003943378459	0.008118035650	-0.000970263541	-0.011324250363
2.0	3.3	-0.007932322844	-0.003748556355	0.007495451233	-0.000910535838	-0.010768681884
2.0	3.4	-0.007741516025	-0.003556294332	0.006888038848	-0.000850189082	-0.010223071459
2.0	3.5	-0.007546636591	-0.003368287127	0.006300442221	-0.000789985512	-0.009688806173
2.0	3.6	-0.007347122922	-0.003185787372	0.005736515766	-0.000730644397	-0.009167206918
2.0	3.7	-0.007142912572	-0.003009893906	0.005199317155	-0.000672813032	-0.008659522789
2.0	3.8	-0.006934101916	-0.002841289455	0.004691147098	-0.000617043767	-0.008166915793
2.0	3.9	-0.006721117276	-0.002680518463	0.004213612395	-0.000563773384	-0.007690437824
2.0	4.0	-0.006504398303	-0.002527763091	0.003767699976	-0.000513329000	-0.007231006189
2.0	4.1	-0.006284543684	-0.002383087459	0.003353853165	-0.000465927746	-0.006789381644
2.0	4.2	-0.006062087918	-0.002246290647	0.002972044803	-0.000421688684	-0.006366153390
2.0	4.3	-0.005837667091	-0.002117135896	0.002621844789	-0.000380643740	-0.005961732244
2.0	4.4	-0.005611923312	-0.001995291490	0.002302481270	-0.000342760214	-0.005576352878
2.0	4.5	-0.005385433537	-0.001880296505	0.002012896437	-0.000307950564	-0.005210082905
2.0	4.6	-0.005158871826	-0.001771741665	0.001751797757	-0.000276090370	-0.004862837549
2.0	4.7	-0.004932896644	-0.001669174103	0.001517705724	-0.000247030737	-0.004534397529
2.0	4.8	-0.004708237702	-0.001572201329	0.001308998744	-0.000220607286	-0.004224427831
2.0	4.9	-0.004485583988	-0.001480393058	0.001123955462	-0.000196650217	-0.003932496176
2.0	5.0	-0.004265657978	-0.001393375926	0.000960794230	-0.000174985899	-0.003658090383
2.0	5.1	-0.004049204723	-0.001310834459	0.000817709490	-0.000155445909	-0.003400633845
2.0	5.2	-0.003836896430	-0.001232435744	0.000692904499	-0.000137865825	-0.003159499359
2.0	5.3	-0.003629430429	-0.001157942655	0.000584619933	-0.000122086530	-0.002934021178
2.0	5.4	-0.003427395810	-0.001087090002	0.000491158117	-0.000107958266	-0.002723505659
2.0	5.5	-0.003231391299	-0.001019717468	0.000410902619	-0.000095335799	-0.002527240651
2.0	5.6	-0.003041873278	-0.000955615780	0.000342333282	-0.000084087050	-0.002344503730
2.0	5.7	-0.002859221824	-0.000894605082	0.000284036819	-0.000074083978	-0.002174569582
2.0	5.8	-0.002683816564	-0.000836605450	0.000234713313	-0.000065207939	-0.002016716487
2.0	5.9	-0.002515824532	-0.000781422554	0.000193179055	-0.000057348891	-0.001870232143
2.0	6.0	-0.002355491962	-0.000729034495	0.000158366228	-0.000050405046	-0.001734418649
2.1	0.0	-0.010475342361	-0.007830899355	0.023670473516	-0.001804951931	-0.024509964590
2.1	0.1	-0.010506412184	-0.007817856842	0.023607266515	-0.001804500275	-0.024491321582
2.1	0.2	-0.010596634655	-0.007779066465	0.023420294528	-0.001803009990	-0.024434852727
2.1	0.3	-0.010737695177	-0.007715675131	0.023117337208	-0.001800098533	-0.024339258720
2.1	0.4	-0.010917719261	-0.007630087701	0.022710799825	-0.001795223493	-0.024203207892
2.1	0.5	-0.011121965143	-0.007525035825	0.022216871988	-0.001787791631	-0.024026009676
2.1	0.6	-0.011335159702	-0.007404303063	0.021654405882	-0.001777296111	-0.023807966409
2.1	0.7	-0.011542250704	-0.007272044110	0.021043618842	-0.001763422106	-0.023550403330
2.1	0.8	-0.011729386547	-0.007132514070	0.020404751349	-0.001746114935	-0.023255508892
2.1	0.9	-0.011884839173	-0.006989948472	0.019756799111	-0.001725592545	-0.022926097267
2.1	1.0	-0.011999250837	-0.006848004415	0.019116422805	-0.001702305121	-0.022565364105
2.1	1.1	-0.012066297913	-0.006709881568	0.018497103066	-0.001676862121	-0.022176657291
2.1	1.2	-0.012082361613	-0.006577744846	0.017908586596	-0.001649930067	-0.021763273295
2.1	1.3	-0.012046886923	-0.006453079742	0.017356640255	-0.001622157104	-0.021328290333
2.1	1.4	-0.011961598554	-0.006336171195	0.016843101740	-0.001594086111	-0.020874442988
2.1	1.5	-0.011830591886	-0.006226599954	0.016366196680	-0.001566131024	-0.020404057588
2.1	1.6	-0.011659610025	-0.006123108655	0.015921073869	-0.001538532129	-0.019919043110
2.1	1.7	-0.011455564170	-0.006023751470	0.015500505877	-0.001511382814	-0.019420935762
2.1	1.8	-0.011226248562	-0.005926350032	0.015095693371	-0.001484619456	-0.018910972445
2.1	1.9	-0.010979472668	-0.005828348813	0.014697111435	-0.001458055803	-0.018390179487
2.1	2.0	-0.010722710072	-0.005727188509	0.014295333040	-0.001431394143	-0.017859460459
2.1	2.1	-0.010462712162	-0.005620563113	0.013881768827	-0.001404243152	-0.017319674724
2.1	2.2	-0.010204920916	-0.005506352672	0.013449272555	-0.001376134701	-0.016771706098
2.1	2.3	-0.009953478719	-0.005382979723	0.012992574046	-0.001346553162	-0.016216519880
2.1	2.4	-0.009711128999	-0.005249482053	0.012508521591	-0.001314961271	-0.015655207266
2.1	2.5	-0.009479109791	-0.005105382457	0.011996133571	-0.001280844481	-0.015089016424
2.1	2.6	-0.009257425463	-0.004950781519	0.011456478025	-0.001243758371	-0.014519363598
2.1	2.7	-0.009045224464	-0.004786440957	0.010892413393	-0.001203372469	-0.013947824432
2.1	2.8	-0.008841010918	-0.004613617923	0.010308226414	-0.001159515315	-0.013376104094
2.1	2.9	-0.008642746637	-0.004433803805	0.009709247605	-0.001112201016	-0.012805989421
2.1	3.0	-0.008448375719	-0.004248841428	0.009101401442	-0.001061642091	-0.012239293642
2.1	3.1	-0.008255879673	-0.004060684963	0.008490840428	-0.001008234468	-0.011677800670
2.1	3.2	-0.008063458200	-0.003871307931	0.007883605196	-0.000952534843	-0.011123220623
2.1	3.3	-0.007869585376	-0.003682558731	0.007285352057	-0.000895216381	-0.010577162322
2.1	3.4	-0.007673150567	-0.003496199040	0.006701195822	-0.000837022695	-0.010041124654
2.1	3.5	-0.007473375174	-0.003313713093	0.006135542806	-0.000778708666	-0.009516496220
2.1	3.6	-0.007269800031	-0.003136302609	0.005592073017	-0.000721007073	-0.009004563366
2.1	3.7	-0.007062470302	-0.002965109425	0.005073728799	-0.000664577410	-0.008506512266
2.1	3.8	-0.006851403410	-0.002800732085	0.004582748770	-0.000609994861	-0.008023425234
2.1	3.9	-0.006636909117	-0.002643644008	0.004120724184	-0.000557719711	-0.007556269583
2.1	4.0	-0.006419521470	-0.002494201790	0.003688665991	-0.000508103268	-0.007105882403
2.1	4.1	-0.006199594813	-0.002352328423	0.003287074036	-0.000461385054	-0.006672955372
2.1	4.2	-0.005977704130	-0.002217977546	0.002916003304	-0.000417706377	-0.006258023511
2.1	4.3	-0.005754371134	-0.002090914581	0.002575124762	-0.000377121513	-0.005861459801
2.1	4.4	-0.005530125905	-0.001970816094	0.002263780553	-0.000339613513	-0.005483476852
2.1	4.5	-0.005305556252	-0.001857342614	0.001981034263	-0.000305113422	-0.005124134479
2.1	4.6	-0.005081238564	-0.001750093338	0.001725717433	-0.000273510452	-0.004783352208
2.1	4.7	-0.004857768014	-0.001648649254	0.001496473338	-0.000244667841	-0.004460924257
2.1	4.8	-0.004635840203	-0.001552672011	0.001291798721	-0.000218431037	-0.004156535876
2.1	4.9	-0.004416094496	-0.001461762397	0.001110083686	-0.000194636476	-0.003869779309
2.1	5.0	-0.004199197360	-0.001375558392	0.000949649512	-0.000173119435	-0.003600169046
2.1	5.1	-0.003985855615	-0.001293769749	0.000808783954	-0.000153714203	-0.003347155617
2.1	5.2	-0.003776747658	-0.001216124486	0.000685773461	-0.000136258550	-0.003110138083
2.1	5.3	-0.003572462144	-0.001142321462	0.000578931750	-0.000120596976	-0.002888475456
2.1	5.4	-0.003373602206	-0.001072148918	0.000486624321	-0.000106580973	-0.002681496636
2.1	5.5	-0.003180738296	-0.001005450396	0.000407288641	-0.000094066603	-0.002488509938
2.1	5.6	-0.002994298022	-0.000942016501	0.000339449927	-0.000082920273	-0.002308811174
2.1	5.7	-0.002814619472	-0.000881644531	0.000281732610	-0.000073016092	-0.002141691459
2.1	5.8	-0.002642123031	-0.000824312827	0.000232867759	-0.000064234069	-0.001986443894
2.1	5.9	-0.002476903905	-0.000769766979	0.000191696828	-0.000056464030	-0.001842369724
2.1	6.0	-0.002319195240	-0.000717979282	0.000157172224	-0.000049604570	-0.001708783613
2.2	0.0	-0.010057227098	-0.007764987639	0.023471085739	-0.001710674212	-0.024052650986
2.2	0.1	-0.010091310463	-0.007751744918	0.023406127918	-0.001710876828	-0.024034816634
2.2	0.2	-0.010190225084	-0.007712206556	0.023213956866	-0.001711308833	-0.023980666562
2.2	0.3	-0.010345413738	-0.007647809575	0.022902511268	-0.001711486163	-0.023888629267
2.2	0.4	-0.010543700956	-0.007560427104	0.022484452886	-0.001710688791	-0.023757037947
2.2	0.5	-0.010769826961	-0.007453145337	0.021976313689	-0.001708099518	-0.023584895796
2.2	0.6	-0.011007394499	-0.007329541457	0.021397358012	-0.001702942910	-0.023372268144
2.2	0.7	-0.011240465102	-0.007193798690	0.020768268417	-0.001694618612	-0.023120316217
2.2	0.8	-0.011454324057	-0.007050196159	0.020109787803	-0.001682789794	-0.022831125907
2.2	0.9	-0.011636481529	-0.006903043777	0.019441439759	-0.001667415924	-0.022507461588
2.2	1.0	-0.011776940103	-0.006756122192	0.018780424417	-0.001648728293	-0.022152514035
2.2	1.1	-0.011868897869	-0.006612809706	0.018140763894	-0.001627180560	-0.021769671497
2.2	1.2	-0.011908397226	-0.006475475224	0.017532737854	-0.001603347141	-0.021362312715
2.2	1.3	-0.011894532628	-0.006345675988	0.016962628418	-0.001577854253	-0.020933630805
2.2	1.4	-0.011829026017	-0.006223995824	0.016432761585	-0.001551296432	-0.020486495346
2.2	1.5	-0.011715885080	-0.006110149604	0.015941813644	-0.001524184971	-0.020023364149
2.2	1.6	-0.011560893947	-0.006003060329	0.015485336084	-0.001496916638	-0.019546253064
2.2	1.7	-0.011370939882	-0.005900865847	0.015056445135	-0.001469759449	-0.019056759721
2.2	1.8	-0.011153905317	-0.005801551401	0.014646614966	-0.001442841227	-0.018556127656
2.2	1.9	-0.010917533802	-0.005702556170	0.014246513895	-0.001416156269	-0.018045335259
2.2	2.0	-0.010669344631	-0.005601406326	0.013846818358	-0.001389564878	-0.017525191784
2.2	2.1	-0.010415999690	-0.005495714533	0.013438946595	-0.001362799044	-0.016996432708
2.2	2.2	-0.010162973648	-0.005383357734	0.013015660397	-0.001335474079	-0.016459802233
2.2	2.3	-0.009914524516	-0.005262790289	0.012571500204	-0.001307110073	-0.015916124359
2.2	2.4	-0.009673255308	-0.005132764370	0.012103034245	-0.001277167448	-0.015366357734
2.2	2.5	-0.009440633552	-0.004992830522	0.011608922238	-0.001245092498	-0.014811632771
2.2	2.6	-0.009216868138	-0.004843040252	0.011089811166	-0.001210369766	-0.014253269286
2.2	2.7	-0.009001251505	-0.004683988471	0.010548094941	-0.001172585072	-0.013692772903
2.2	2.8	-0.008792512139	-0.004516802103	0.009987573146	-0.001131473384	-0.013131809798
2.2	2.9	-0.008588929924	-0.004342900568	0.009413085051	-0.001086953450	-0.012572160956
2.2	3.0	-0.008388743864	-0.004164008634	0.008830081164	-0.001039149828	-0.012015666567
2.2	3.1	-0.008190219886	-0.003981941338	0.008244272479	-0.000988387875	-0.011464163152
2.2	3.2	-0.007991919419	-0.003798628457	0.007661304124	-0.000935168182	-0.010919426905
2.2	3.3	-0.007792580637	-0.003615818557	0.007086492538	-0.000880123803	-0.010383130815
2.2	3.4	-0.007591273023	-0.003435149027	0.006524672719	-0.000823975499	-0.009856821216
2.2	3.5	-0.007387380548	-0.003258034807	0.005980034421	-0.000767473244	-0.009341906919
2.2	3.6	-0.007180594570	-0.003085682620	0.005456101554	-0.000711350654	-0.008839662850
2.2	3.7	-0.006970857573	-0.002919054241	0.004955716770	-0.000656284149	-0.008351235954
2.2	3.8	-0.006758248628	-0.002758809175	0.004481069625	-0.000602860277	-0.007877648801
2.2	3.9	-0.006543076220	-0.002605458415	0.004033746173	-0.000551565574	-0.007419798403
2.2	4.0	-0.006325689309	-0.002459259911	0.003614789059	-0.000502767692	-0.006978450764
2.2	4.1	-0.006106416925	-0.002320210722	0.003224759730	-0.000456732580	-0.006554233352
2.2	4.2	-0.005885781218	-0.002188332622	0.002863797998	-0.000413618201	-0.006147628393
2.2	4.3	-0.005664163409	-0.002063371086	0.002531676578	-0.000373498335	-0.005758970567
2.2	4.4	-0.005442082236	-0.001945107504	0.002227850488	-0.000336376572	-0.005388448649
2.2	4.5	-0.005220051658	-0.001833246219	0.001951502207	-0.000302195396	-0.005036112250
2.2	4.6	-0.004998482747	-0.001727324517	0.001701583767	-0.000270859635	-0.004701882362
2.2	4.7	-0.004778042626	-0.001627092344	0.001476856926	-0.000242243262	-0.004385563946
2.2	4.8	-0.004559312188	-0.001532183239	0.001275932012	-0.000216201224	-0.004086859737
2.2	4.9	-0.004342896859	-0.001442240289	0.001097305665	-0.000192578295	-0.003805383940
2.2	5.0	-0.004129410859	-0.001356918272	0.000939397155	-0.000171214368	-0.003540675374
2.2	5.1	-0.003919500759	-0.001275925082	0.000800582773	-0.000151948732	-0.003292209718
2.2	5.2	-0.003713879685	-0.001199073167	0.000679227662	-0.000134623401	-0.003059410778
2.2	5.3	-0.003513082326	-0.001126051617	0.000573714400	-0.000119084115	-0.002841660995
2.2	5.4	-0.003317644120	-0.001056617447	0.000482467885	-0.000105183422	-0.002638311135
2.2	5.5	-0.003128106335	-0.000990613425	0.000403976103	-0.000092779656	-0.002448689357
2.2	5.6	-0.002944916909	-0.000927874477	0.000336806682	-0.000081739499	-0.002272109615
2.2	5.7	-0.002768419473	-0.000868224991	0.000279619204	-0.000071934280	-0.002107879406
2.2	5.8	-0.002598931530	-0.000811549567	0.000231173533	-0.000063248607	-0.001955306889
2.2	5.9	-0.002436645717	-0.000757704403	0.000190334437	-0.000055568625	-0.001813707126
2.2	6.0	-0.002281727291	-0.000706599557	0.000156073010	-0.000048793023	-0.001682407721
2.3	0.0	-0.009665200982	-0.007687001082	0.023240274486	-0.001631209187	-0.023587265199
2.3	0.1	-0.009701950248	-0.007673492558	0.023173825111	-0.001632062517	-0.023570220284
2.3	0.2	-0.009809092239	-0.007633567866	0.022977225512	-0.001634411918	-0.023518337967
2.3	0.3	-0.009977125886	-0.007568234284	0.022658551419	-0.001637653022	-0.023429789999
2.3	0.4	-0.010192432283	-0.007479633640	0.022230687236	-0.001640887126	-0.023302598753
2.3	0.5	-0.010438657275	-0.007370581025	0.021710464711	-0.001643054646	-0.023135486315
2.3	0.6	-0.010698637817	-0.007244748159	0.021117510639	-0.001643098526	-0.022928301771
2.3	0.7	-0.010955561758	-0.007106305209	0.020472919787	-0.001640118901	-0.022682057435
2.3	0.8	-0.011193892255	-0.006959541408	0.019797883089	-0.001633490119	-0.022398743818
2.3	0.9	-0.011400339927	-0.006808760919	0.019112394541	-0.001622903480	-0.022081070070
2.3	1.0	-0.011564461852	-0.006658008049	0.018434136688	-0.001608380606	-0.021732209885
2.3	1.1	-0.011678739751	-0.006510571055	0.017777614249	-0.001590214943	-0.021355568002
2.3	1.2	-0.011738966976	-0.006369067187	0.017153580947	-0.001568904199	-0.020954576537
2.3	1.3	-0.011744014263	-0.006235214710	0.016568774459	-0.001545061128	-0.020532512883
2.3	1.4	-0.011695410670	-0.006109666363	0.016025949175	-0.001519340377	-0.020092353105
2.3	1.5	-0.011597264311	-0.005992399028	0.015524174225	-0.001492371994	-0.019636667514
2.3	1.6	-0.011455358219	-0.005882421537	0.015059348797	-0.001464715180	-0.019167570298
2.3	1.7	-0.011276832336	-0.005778165052	0.014624882765	-0.001436824602	-0.018686725447
2.3	1.8	-0.011069343997	-0.005677399828	0.014212480804	-0.001409026466	-0.018195398506
2.3	1.9	-0.010840946777	-0.005577872266	0.013812969001	-0.001381500960	-0.017694542553
2.3	2.0	-0.010599105516	-0.005477033610	0.013417101011	-0.001354271877	-0.017184901040
2.3	2.1	-0.010350565589	-0.005372541988	0.013016285499	-0.001327196543	-0.016667112556
2.3	2.2	-0.010100835203	-0.005262238383	0.012603185690	-0.001299974879	-0.016141807631
2.3	2.3	-0.009854132216	-0.005144426356	0.012172156281	-0.001272171760	-0.015609690380
2.3	2.4	-0.009613240415	-0.005017893562	0.011719499377	-0.001243244631	-0.015071601599
2.3	2.5	-0.009379746081	-0.004882116544	0.011243539564	-0.001212606406	-0.014528562696
2.3	2.6	-0.009153927449	-0.004736982425	0.010744534695	-0.001179682006	-0.013981797712
2.3	2.7	-0.008935324868	-0.004583062810	0.010224447876	-0.001143975959	-0.013432733975
2.3	2.8	-0.008722698675	-0.004421233787	0.009686649317	-0.001105134836	-0.012882979369
2.3	2.9	-0.008514727470	-0.004252974454	0.009135518383	-0.001062988127	-0.012334283272
2.3	3.0	-0.008309850755	-0.004079877250	0.008576082967	-0.001017577158	-0.011788479313
2.3	3.1	-0.008106528291	-0.003903610919	0.008013657350	-0.000969153352	-0.011247421370
2.3	3.2	-0.007903585436	-0.003726040067	0.007453532856	-0.000918156710	-0.010712921514
2.3	3.3	-0.007700009280	-0.003548854951	0.006900723617	-0.000865181582	-0.010186696363
2.3	3.4	-0.007494997465	-0.003373562908	0.006359816614	-0.000810919499	-0.009670331672
2.3	3.5	-0.007288181683	-0.003201626166	0.005834812295	-0.000756106700	-0.009165261111
2.3	3.6	-0.007079181090	-0.003034040333	0.005329100226	-0.000701477800	-0.008672763183
2.3	3.7	-0.006868047134	-0.002871809850	0.004845440356	-0.000647712449	-0.008193965191
2.3	3.8	-0.006654868090	-0.002715589469	0.004385985505	-0.000595413175	-0.007729850952
2.3	3.9	-0.006439859760	-0.002565840123	0.003952324753	-0.000545078507	-0.007281265883
2.3	4.0	-0.006223262238	-0.002422781430	0.003545536749	-0.000497097995	-0.006848919561
2.3	4.1	-0.006005501122	-0.002286610953	0.003166245400	-0.000451750423	-0.006433385146
2.3	4.2	-0.005786809510	-0.002157168879	0.002814673177	-0.000409215287	-0.006035098522
2.3	4.3	-0.005567606447	-0.002034355770	0.002490689914	-0.000369582039	-0.005654358551
2.3	4.4	-0.005348301170	-0.001917960424	0.002193856958	-0.000332867235	-0.005291330469
2.3	4.5	-0.005129326070	-0.001807709958	0.001923467764	-0.000299031514	-0.004946052361
2.3	4.6	-0.004911085596	-0.001703239216	0.001678586142	-0.000267988444	-0.004618444078
2.3	4.7	-0.004694150510	-0.001604291962	0.001458083241	-0.000239623659	-0.004308318131
2.3	4.8	-0.004479038560	-0.001510521000	0.001260673943	-0.000213800182	-0.004015391322
2.3	4.9	-0.004266315344	-0.001421600599	0.001084952702	-0.000190371032	-0.003739296414
2.3	5.0	-0.004056586449	-0.001337240690	0.000929428638	-0.000169181008	-0.003479593389
2.3	5.1	-0.003850481549	-0.001257186878	0.000792559150	-0.000150073573	-0.003235780249
2.3	5.2	-0.003648594624	-0.001181178726	0.000672781434	-0.000132894156	-0.003007303176
2.3	5.3	-0.003451482708	-0.001108966474	0.000568541147	-0.000117491100	-0.002793566282
2.3	5.4	-0.003259686660	-0.001040344111	0.000478317618	-0.000103719369	-0.002593940798
2.3	5.5	-0.003073708418	-0.000975143948	0.000400645190	-0.000091435728	-0.002407773932
2.3	5.6	-0.002893933239	-0.000913157255	0.000334130469	-0.000080509146	-0.002234397306
2.3	5.7	-0.002720735736	-0.000854253637	0.000277465428	-0.000070812833	-0.002073134694
2.3	5.8	-0.002554376657	-0.000798276377	0.000229436536	-0.000062227451	-0.001923309365
2.3	5.9	-0.002395127897	-0.000745163746	0.000188930197	-0.000054643837	-0.001784250511
2.3	6.0	-0.002243090902	-0.000694768743	0.000154934920	-0.000047958094	-0.001655298984
2.4	0.0	-0.009313387711	-0.007594114072	0.022963634236	-0.001567959400	-0.023114948476
2.4	0.1	-0.009352547461	-0.007580588033	0.022896106985	-0.001569427896	-0.023098638517
2.4	0.2	-0.009466582776	-0.007540426335	0.022696305696	-0.001573585818	-0.023048876319
2.4	0.3	-0.009645564179	-0.007474633635	0.022372403003	-0.001579714570	-0.022963618977
2.4	0.4	-0.009875275088	-0.007385360960	0.021937444156	-0.001586728841	-0.022840629442
2.4	0.5	-0.010138584800	-0.007275340782	0.021408479774	-0.001593329787	-0.022678394005
2.4	0.6	-0.010417594432	-0.007148240943	0.020805407015	-0.001598179502	-0.022476581002
2.4	0.7	-0.010694597038	-0.007008066817	0.020149632379	-0.001600088748	-0.022236073852
2.4	0.8	-0.010953585928	-0.006859360404	0.019462689987	-0.001598142422	-0.021958773089
2.4	0.9	-0.011180518535	-0.006706344347	0.018764939490	-0.001591784348	-0.021647329331
2.4	1.0	-0.011364317802	-0.006553050620	0.018074442039	-0.001580827266	-0.021304881955
2.4	1.1	-0.011497027626	-0.006402859610	0.017406084977	-0.001565425532	-0.020934827461
2.4	1.2	-0.011574215024	-0.006258594852	0.016771001113	-0.001546003953	-0.020540617332
2.4	1.3	-0.011594357718	-0.006121897861	0.016176294630	-0.001523177335	-0.020125577153
2.4	1.4	-0.011559186071	-0.005993833434	0.015625066722	-0.001497665352	-0.019692754007
2.4	1.5	-0.011472569293	-0.005874247859	0.015116705264	-0.001470223757	-0.019244802941
2.4	1.6	-0.011340557317	-0.005762458451	0.014647393305	-0.001441571738	-0.018783920434
2.4	1.7	-0.011170241554	-0.005656838404	0.014210780807	-0.001412350545	-0.018311833412
2.4	1.8	-0.010969594126	-0.005555433867	0.013798760941	-0.001383081204	-0.017829839997
2.4	1.9	-0.010746550116	-0.005455827852	0.013402287795	-0.001354122309	-0.017338887750
2.4	2.0	-0.010508894945	-0.005355731747	0.013012174965	-0.001325658763	-0.016839679400
2.4	2.1	-0.010263288571	-0.005252653482	0.012619816738	-0.001297668136	-0.016332783691
2.4	2.2	-0.010015315411	-0.005144422931	0.012217785578	-0.001269936009	-0.015818742050
2.4	2.3	-0.009769371036	-0.005029411173	0.011800270495	-0.001242070049	-0.015298160310
2.4	2.4	-0.009528287589	-0.004906312086	0.011363338915	-0.001213535385	-0.014771779033
2.4	2.5	-0.009293747751	-0.004774529610	0.010905021841	-0.001183716671	-0.014240523311
2.4	2.6	-0.009066072106	-0.004633791932	0.010425237641	-0.001151989512	-0.013705528303
2.4	2.7	-0.008844981952	-0.004484625936	0.009925579787	-0.001117791914	-0.013168143888
2.4	2.8	-0.008629487443	-0.004327921909	0.009409033707	-0.001080686148	-0.012629913093
2.4	2.9	-0.008418276128	-0.004164908109	0.008879596093	-0.001040426905	-0.012092537207
2.4	3.0	-0.008210033865	-0.003997167465	0.008341927787	-0.000996974625	-0.011557819562
2.4	3.1	-0.008003419051	-0.003826305046	0.007801004284	-0.000950515113	-0.011027603176
2.4	3.2	-0.007797428544	-0.003654107316	0.007261815868	-0.000901431242	-0.010503705854
2.4	3.3	-0.007591117933	-0.003482106360	0.006729120893	-0.000850270155	-0.009987862310
2.4	3.4	-0.007383892253	-0.003311813378	0.006207297027	-0.000797694995	-0.009481680907
2.4	3.5	-0.007175403659	-0.003144552772	0.005700187150	-0.000744423761	-0.008986614277
2.4	3.6	-0.006965575778	-0.002981516904	0.005211070669	-0.000691180551	-0.008503948992
2.4	3.7	-0.006754222831	-0.002823412207	0.004742642044	-0.000638646669	-0.008034805998
2.4	3.8	-0.006541522258	-0.002670973315	0.004297028626	-0.000587429867	-0.007580147702
2.4	3.9	-0.006327642724	-0.002524645397	0.003875828148	-0.000538038925	-0.007140786549
2.4	4.0	-0.006112813236	-0.002384701464	0.003480156129	-0.000490875564	-0.006717392336
2.4	4.1	-0.005897269351	-0.002251235174	0.003110695655	-0.000446232474	-0.006310497358
2.4	4.2	-0.005681284348	-0.002124226596	0.002767745100	-0.000404302637	-0.005920500215
2.4	4.3	-0.005465160994	-0.002003563912	0.002451261916	-0.000365189345	-0.005547669652
2.4	4.4	-0.005249299563	-0.001889130746	0.002160902360	-0.000328921497	-0.005192149680
2.4	4.5	-0.005033891979	-0.001780513716	0.001896058249	-0.000295470033	-0.004853966479
2.4	4.6	-0.004819514585	-0.001677608423	0.001655891991	-0.000264761304	-0.004533036848
2.4	4.7	-0.004606514989	-0.001580021394	0.001439370982	-0.000236686907	-0.004229177670
2.4	4.8	-0.004395413868	-0.001487478486	0.001245301954	-0.000211121195	-0.003942116141
2.4	4.9	-0.004186766219	-0.001399711457	0.001072365353	-0.000187920522	-0.003671499593
2.4	5.0	-0.003981129854	-0.001316437160	0.000919149353	-0.000166936579	-0.003416905469
2.4	5.1	-0.003779065071	-0.001237380270	0.000784182894	-0.000148016982	-0.003177850713
2.4	5.2	-0.003581135838	-0.001162290772	0.000665966935	-0.000131010912	-0.002953801088
2.4	5.3	-0.003387934789	-0.001090990504	0.000563003178	-0.000115767427	-0.002744180036
2.4	5.4	-0.003199944916	-0.001023243702	0.000473819575	-0.000102143181	-0.002548377608
2.4	5.5	-0.003017664638	-0.000958899170	0.000396992134	-0.000089998639	-0.002365758962
2.4	5.6	-0.002841429786	-0.000897718755	0.000331162759	-0.000079201081	-0.002195672708
2.4	5.7	-0.002671690613	-0.000839660087	0.000275053006	-0.000069624859	-0.002037458672
2.4	5.8	-0.002508637357	-0.000784503706	0.000227473896	-0.000061152307	-0.001890455240
2.4	5.9	-0.002352498783	-0.000732151726	0.000187332028	-0.000053673132	-0.001754005954
2.4	6.0	-0.002203433216	-0.000682516244	0.000153632388	-0.000047084048	-0.001627465311
2.5	0.0	-0.009011415405	-0.007484642476	0.022631098694	-0.001520943337	-0.022636928287
2.5	0.1	-0.009052304413	-0.007471093912	0.022563018029	-0.001522962773	-0.022621265757
2.5	0.2	-0.009171478347	-0.007430951413	0.022361595854	-0.001528736382	-0.022573386405
2.5	0.3	-0.009358760728	-0.007365263776	0.022035038144	-0.001537438183	-0.022491096913
2.5	0.4	-0.009599328417	-0.007276007057	0.021596464831	-0.001547810494	-0.022371975696
2.5	0.5	-0.009875609713	-0.007165982761	0.021063035148	-0.001558323468	-0.022214338632
2.5	0.6	-0.010168936197	-0.007038620906	0.020454788655	-0.001567386402	-0.022017717545
2.5	0.7	-0.010461281302	-0.006898163945	0.019793303990	-0.001573531505	-0.021782889841
2.5	0.8	-0.010735862863	-0.006748915830	0.019100314103	-0.001575585806	-0.021511675330
2.5	0.9	-0.010978124829	-0.006595106468	0.018396399531	-0.001572757751	-0.021206660141
2.5	1.0	-0.011176631518	-0.006440876471	0.017699859733	-0.001564680621	-0.020870934160
2.5	1.1	-0.011323068047	-0.006289659393	0.017025832469	-0.001551380143	-0.020507860980
2.5	1.2	-0.011412578182	-0.006144178521	0.016385706836	-0.001533227592	-0.020120878905
2.5	1.3	-0.011443643426	-0.006006320243	0.015786843253	-0.001510843370	-0.019713323065
2.5	1.4	-0.011417820337	-0.005877123348	0.015232592061	-0.001485015157	-0.019288273893
2.5	1.5	-0.011339114404	-0.005756638146	0.014722576052	-0.001456616020	-0.018848436290
2.5	1.6	-0.011213482138	-0.005644090587	0.014253192713	-0.001426519514	-0.018396064751
2.5	1.7	-0.011048305725	-0.005538104999	0.013818278073	-0.001395540550	-0.017932938249
2.5	1.8	-0.010851579928	-0.005436689617	0.013409874923	-0.001364376680	-0.017460388555
2.5	1.9	-0.010631620620	-0.005337735571	0.013019042123	-0.001333555828	-0.016979371344
2.5	2.0	-0.010396004698	-0.005238677861	0.012636644795	-0.001303403736	-0.016490567896
2.5	2.1	-0.010151636988	-0.005137190591	0.012254070118	-0.001274015725	-0.015994500791
2.5	2.2	-0.009904270058	-0.005031187666	0.011863821040	-0.001245257350	-0.015491646082
2.5	2.3	-0.009658258490	-0.004918900587	0.011459955456	-0.001216780520	-0.014982532839
2.5	2.4	-0.009416571086	-0.004799040338	0.011038352550	-0.001188062867	-0.014467820431
2.5	2.5	-0.009180938186	-0.004670917238	0.010596806166	-0.001158473983	-0.013948353132
2.5	2.6	-0.008951860236	-0.004534281183	0.010134959502	-0.001127349073	-0.013425189482
2.5	2.7	-0.008729074067	-0.004389499883	0.009654105759	-0.001094072284	-0.012899607659
2.5	2.8	-0.008511748100	-0.004237434011	0.009156918639	-0.001058146587	-0.012373086142
2.5	2.9	-0.008298648572	-0.004079208301	0.008647084950	-0.001019254365	-0.011847270856
2.5	3.0	-0.008088551625	-0.003916304762	0.008128969444	-0.000977295892	-0.011323920415
2.5	3.1	-0.007880359308	-0.003750397686	0.007607275223	-0.000932390967	-0.010804845877
2.5	3.2	-0.007672945777	-0.003582978031	0.007086751506	-0.000884872766	-0.010291846485
2.5	3.3	-0.007465618643	-0.003415677011	0.006571953030	-0.000835243708	-0.009786650954
2.5	3.4	-0.007257863668	-0.003249949492	0.006067091068	-0.000784134427	-0.009290870817
2.5	3.5	-0.007049368888	-0.003087051782	0.005575885132	-0.000732236400	-0.008805965837
2.5	3.6	-0.006840005603	-0.002928044591	0.005101529531	-0.000680262162	-0.008333228381
2.5	3.7	-0.006629752017	-0.002773758198	0.004646670173	-0.000628885004	-0.007873778988
2.5	3.8	-0.006418715872	-0.002624852940	0.004213418325	-0.000578710284	-0.007428570974
2.5	3.9	-0.006207055030	-0.002481787225	0.003803383385	-0.000530251865	-0.006998399325
2.5	4.0	-0.005994879848	-0.002344770155	0.003417715169	-0.000483915084	-0.006583909778
2.5	4.1	-0.005782419554	-0.002213957558	0.003057148703	-0.000440003059	-0.006185607640
2.5	4.2	-0.005569907089	-0.002089373466	0.002722047401	-0.000398716079	-0.005803864945
2.5	4.3	-0.005357526562	-0.001970874517	0.002412442709	-0.000360167424	-0.005438927331
2.5	4.4	-0.005145571626	-0.001858323235	0.002128070275	-0.000324397354	-0.005090921311
2.5	4.5	-0.004934381761	-0.001751540325	0.001868403788	-0.000291383225	-0.004759862000
2.5	4.6	-0.004724269642	-0.001650234512	0.001632687497	-0.000261060840	-0.004445661787
2.5	4.7	-0.004515590454	-0.001554088908	0.001419968691	-0.000233331126	-0.004148139111
2.5	4.8	-0.004308867776	-0.001462898949	0.001229130491	-0.000208071554	-0.003867027765
2.5	4.9	-0.004104582728	-0.001376374907	0.001058925107	-0.000185147251	-0.003601985677
2.5	5.0	-0.003903281090	-0.001294271642	0.000908007047	-0.000164412784	-0.003352603712
2.5	5.1	-0.003705514767	-0.001216346386	0.000774965699	-0.000145719944	-0.003118414137
2.5	5.2	-0.003511791382	-0.001142327934	0.000658356356	-0.000128920735	-0.002898899069
2.5	5.3	-0.003322668081	-0.001072030493	0.000556728950	-0.000113867697	-0.002693498841
2.5	5.4	-0.003138668000	-0.001005282314	0.000468653752	-0.000100419002	-0.002501620437
2.5	5.5	-0.002960190659	-0.000941851895	0.000392743509	-0.000088436633	-0.002322645640
2.5	5.6	-0.002787684636	-0.000881628683	0.000327671701	-0.000077788382	-0.002155939272
2.5	5.7	-0.002621416002	-0.000824395487	0.000272186786	-0.000068350453	-0.002000856847
2.5	5.8	-0.002461746010	-0.000770111513	0.000225122514	-0.000060005140	-0.001856751871
2.5	5.9	-0.002308836916	-0.000718615683	0.000185404556	-0.000052643354	-0.001722982436
2.5	6.0	-0.002162784045	-0.000669759419	0.000152053802	-0.000046161414	-0.001598917015
2.6	0.0	-0.008763476523	-0.007357397195	0.022237249108	-0.001489010375	-0.022154318061
2.6	0.1	-0.008805430328	-0.007343989292	0.022169246261	-0.001491493399	-0.022139193898
2.6	0.2	-0.008927747060	-0.007304235708	0.021968010883	-0.001498621774	-0.022092900460
2.6	0.3	-0.009120034128	-0.007239140594	0.021641753269	-0.001509477563	-0.022013169239
2.6	0.4	-0.009367308693	-0.007150731848	0.021203555333	-0.001522649604	-0.021897482573
2.6	0.5	-0.009651569096	-0.007041648682	0.020670552592	-0.001536411823	-0.021744061183
2.6	0.6	-0.009953898907	-0.006915379868	0.020062772667	-0.001548941290	-0.021552350415
2.6	0.7	-0.010255764175	-0.006775972164	0.019401799449	-0.001558539605	-0.021323051855
2.6	0.8	-0.010540082059	-0.006627759522	0.018709391366	-0.001563798929	-0.021057914974
2.6	0.9	-0.010791955391	-0.006474934231	0.018006177686	-0.001563737634	-0.020759461213
2.6	1.0	-0.010999576926	-0.006321565170	0.017310529985	-0.001557822716	-0.020430719026
2.6	1.1	-0.011154368154	-0.006171067138	0.016637681930	-0.001545984704	-0.020074998242
2.6	1.2	-0.011251283867	-0.006026186663	0.015999138417	-0.001528541445	-0.019695694176
2.6	1.3	-0.011288695273	-0.005888844305	0.015402391809	-0.001506127746	-0.019296115031
2.6	1.4	-0.011268066937	-0.005760071216	0.014850934479	-0.001479596261	-0.018879333939
2.6	1.5	-0.011193425593	-0.005639972395	0.014344536017	-0.001449921249	-0.018448067966
2.6	1.6	-0.011070900130	-0.005527927971	0.013879737522	-0.001418112782	-0.018004596898
2.6	1.7	-0.010907996127	-0.005422635586	0.013450509052	-0.001385138287	-0.017550731307
2.6	1.8	-0.010712752177	-0.005322085147	0.013049008739	-0.001351847390	-0.017087828380
2.6	1.9	-0.010493625457	-0.005224241077	0.012666383606	-0.001318912196	-0.016616855790
2.6	2.0	-0.010258370343	-0.005126648685	0.012293551589	-0.001286785559	-0.016138487688
2.6	2.1	-0.010013966492	-0.005026991734	0.011921910010	-0.001255665132	-0.015653219636
2.6	2.2	-0.009766270324	-0.004923222055	0.011543925310	-0.001225489097	-0.015161484482
2.6	2.3	-0.009519642764	-0.004813504274	0.011153570876	-0.001195952867	-0.014663756498
2.6	2.4	-0.009277262771	-0.004696668468	0.010746596315	-0.001166555899	-0.014160634719
2.6	2.5	-0.009040800669	-0.004571865145	0.010320625986	-0.001136661228	-0.013652900282
2.6	2.6	-0.008810895000	-0.004438864704	0.009875102681	-0.001105584099	-0.013141548878
2.6	2.7	-0.008587401845	-0.004298033575	0.009411098270	-0.001072669486	-0.012627797054
2.6	2.8	-0.008369403070	-0.004150017877	0.008931055571	-0.001037377254	-0.012113063511
2.6	2.9	-0.008155922130	-0.003996077516	0.008438431155	-0.000999338913	-0.011598936856
2.6	3.0	-0.007945666887	-0.003837512555	0.007937370005	-0.000958401164	-0.011087123174
2.6	3.1	-0.007737510402	-0.003675859316	0.007432373480	-0.000914636804	-0.010579387763
2.6	3.2	-0.007530546286	-0.003512736042	0.006928012956	-0.000868329606	-0.010077493593
2.6	3.3	-0.007324005277	-0.003349612181	0.006428693607	-0.000819942885	-0.009583143819
2.6	3.4	-0.007117438656	-0.003187938562	0.005938504911	-0.000770069646	-0.009097935358
2.6	3.5	-0.006910577175	-0.003028955207	0.005461077379	-0.000719376928	-0.008623322420
2.6	3.6	-0.006703242362	-0.002873637317	0.004999544879	-0.000668553115	-0.008160596809
2.6	3.7	-0.006495447214	-0.002722828901	0.004556520240	-0.000618258877	-0.007710879675
2.6	3.8	-0.006287239567	-0.002577132025	0.004134105960	-0.000569090932	-0.007275122570
2.6	3.9	-0.006078802380	-0.002437053594	0.003733923270	-0.000521557903	-0.006854114153
2.6	4.0	-0.005870253754	-0.002302850057	0.003357150488	-0.000476064960	-0.006448489224
2.6	4.1	-0.005661713751	-0.002174620803	0.003004563979	-0.000432918446	-0.006058738481
2.6	4.2	-0.005453362682	-0.002052400455	0.002676577810	-0.000392322364	-0.005685217673
2.6	4.3	-0.005245356524	-0.001936083694	0.002373280378	-0.000354396333	-0.005328156875
2.6	4.4	-0.005037903390	-0.001825518445	0.002094468126	-0.000319183717	-0.004987669354
2.6	4.5	-0.004831311269	-0.001720555944	0.001839677211	-0.000286671798	-0.004663760738
2.6	4.6	-0.004625859875	-0.001620936283	0.001608214453	-0.000256799911	-0.004356338133
2.6	4.7	-0.004421903500	-0.001526397800	0.001399188458	-0.000229474964	-0.004065219193
2.6	4.8	-0.004219856991	-0.001436676203	0.001211541415	-0.000204581320	-0.003790140883
2.6	4.9	-0.004020192109	-0.001351518556	0.001044081571	-0.000181987383	-0.003530767741
2.6	5.0	-0.003823449419	-0.001270712184	0.000895515893	-0.000161553018	-0.003286700110
2.6	5.1	-0.003630158468	-0.001194025237	0.000764482267	-0.000143133636	-0.003057481862
2.6	5.2	-0.003440805447	-0.001121194027	0.000649580318	-0.000126583426	-0.002842608312
2.6	5.3	-0.003255902837	-0.001052011288	0.000549400069	-0.000111757564	-0.002641534055
2.6	5.4	-0.003075979054	-0.000986328650	0.000462547695	-0.000098517083	-0.002453681016
2.6	5.5	-0.002901450504	-0.000923947029	0.000387667801	-0.000086725049	-0.002278446227
2.6	5.6	-0.002732717319	-0.000864718045	0.000323461900	-0.000076251316	-0.002115209858
2.6	5.7	-0.002570092913	-0.000808481341	0.000268702935	-0.000066971770	-0.001963342737
2.6	5.8	-0.002413832674	-0.000755093577	0.000222245897	-0.000058771605	-0.001822213389
2.6	5.9	-0.002264208745	-0.000704507932	0.000183034770	-0.000051540964	-0.001691194619
2.6	6.0	-0.002121262392	-0.000656519893	0.000150106157	-0.000045179454	-0.001569669202
2.7	0.0	-0.008569058011	-0.007212313707	0.021781358934	-0.001470137168	-0.021667966070
2.7	0.1	-0.008611322177	-0.007199156636	0.021714075454	-0.001472976101	-0.021653264893
2.7	0.2	-0.008734591789	-0.007160178648	0.021514975666	-0.001481149019	-0.021608239788
2.7	0.3	-0.008928478492	-0.007096334605	0.021192138161	-0.001493662256	-0.021530619792
2.7	0.4	-0.009177838844	-0.007009515516	0.020758538606	-0.001508983575	-0.021417878360
2.7	0.5	-0.009464741852	-0.006902428597	0.020231131505	-0.001525226954	-0.021268217806
2.7	0.6	-0.009770169241	-0.006778489413	0.019629764390	-0.001540389926	-0.021081054291
2.7	0.7	-0.010075447686	-0.006641665184	0.018975843284	-0.001552576925	-0.020857048862
2.7	0.8	-0.010363253869	-0.006496112234	0.018290963498	-0.001560204405	-0.020597900729
2.7	0.9	-0.010618601678	-0.006346024602	0.017595615111	-0.001562121192	-0.020306070996
2.7	1.0	-0.010829472687	-0.006195338737	0.016908062554	-0.001557675244	-0.019984521258
2.7	1.1	-0.010987118252	-0.006047383745	0.016243468570	-0.001546712388	-0.019636490689
2.7	1.2	-0.011086406483	-0.005904888298	0.015613304440	-0.001529517643	-0.019265304981
2.7	1.3	-0.011125641727	-0.005769760872	0.015025064175	-0.001506733865	-0.018874211164
2.7	1.4	-0.011106206129	-0.005642979160	0.014482272752	-0.001479265708	-0.018466234012
2.7	1.5	-0.011032264098	-0.005524788017	0.013984757508	-0.001448173148	-0.018044060441
2.7	1.6	-0.010909873336	-0.005414475361	0.013529135610	-0.001414575381	-0.017609958204
2.7	1.7	-0.010746575148	-0.005310739582	0.013109463052	-0.001379559382	-0.017165739236
2.7	1.8	-0.010550783636	-0.005211900954	0.012717985459	-0.001344098108	-0.016712770033
2.7	1.9	-0.010330778999	-0.005115700428	0.012345928985	-0.001308981526	-0.016252026030
2.7	2.0	-0.010094599490	-0.005019925433	0.011984273523	-0.001274765314	-0.015784182266
2.7	2.1	-0.009849258243	-0.004922257591	0.011624452973	-0.001241730396	-0.015309723229
2.7	2.2	-0.009600687783	-0.004820686060	0.011258939300	-0.001209881321	-0.014829059702
2.7	2.3	-0.009353366613	-0.004713450902	0.010881677206	-0.001178959189	-0.014342633727
2.7	2.4	-0.009110399088	-0.004599260233	0.010488353191	-0.001148487009	-0.013851005036
2.7	2.5	-0.008873621523	-0.004477368845	0.010076497522	-0.001117839060	-0.013354911140
2.7	2.6	-0.008643800864	-0.004347606655	0.009645428581	-0.001086321740	-0.012855301050
2.7	2.7	-0.008420652520	-0.004210141608	0.009196095400	-0.001053267100	-0.012353339212
2.7	2.8	-0.008203378357	-0.004065658086	0.008730779360	-0.001018106617	-0.011850393014
2.7	2.9	-0.007991005140	-0.003915361710	0.008252793564	-0.000980441720	-0.011347995275
2.7	3.0	-0.007782265486	-0.003760528507	0.007766140402	-0.000940081387	-0.010847795994
2.7	3.1	-0.007576023726	-0.003602645461	0.007275190208	-0.000897062003	-0.010351506471
2.7	3.2	-0.007371336664	-0.003443266831	0.006784398975	-0.000851627656	-0.009860841152
2.7	3.3	-0.007167367875	-0.003283775951	0.006298075366	-0.000804203739	-0.009377463551
2.7	3.4	-0.006963723978	-0.003125663222	0.005820230410	-0.000755348954	-0.008902942212
2.7	3.5	-0.006760062877	-0.002970087261	0.005354438192	-0.000705699858	-0.008438713950
2.7	3.6	-0.006556234324	-0.002818049635	0.004903794793	-0.000655916496	-0.007986062986
2.7	3.7	-0.006352243661	-0.002670387429	0.004470893239	-0.000606640137	-0.007546109334
2.7	3.8	-0.006148111414	-0.002527686976	0.004057831989	-0.000558450439	-0.007119805987
2.7	3.9	-0.005943948274	-0.002390402866	0.003666241522	-0.000511844378	-0.006707942551
2.7	4.0	-0.005739910568	-0.002258855769	0.003297319993	-0.000467222435	-0.006311152357
2.7	4.1	-0.005536039844	-0.002133106227	0.002951871614	-0.000424883884	-0.005929921347
2.7	4.2	-0.005332516202	-0.002013227715	0.002630344088	-0.000385034562	-0.005564598013
2.7	4.3	-0.005129402064	-0.001899068619	0.002332863356	-0.000347793271	-0.005215403528
2.7	4.4	-0.004926976490	-0.001790592865	0.002059265854	-0.000313207224	-0.004882442256
2.7	4.5	-0.004725386186	-0.001687535859	0.001809129084	-0.000281267206	-0.004565712204
2.7	4.6	-0.004524928395	-0.001589699480	0.001581801666	-0.000251915707	-0.004265114874
2.7	4.7	-0.004325911188	-0.001496815922	0.001376433823	-0.000225063903	-0.003980465186
2.7	4.8	-0.004128809493	-0.001408717232	0.001192008616	-0.000200600662	-0.003711500215
2.7	4.9	-0.003933992565	-0.001325079642	0.001027374014	-0.000178399263	-0.003457887674
2.7	5.0	-0.003741975794	-0.001245696630	0.000881275188	-0.000158320784	-0.003219233568
2.7	5.1	-0.003553286038	-0.001170357229	0.000752386417	-0.000140225284	-0.002995089941
2.7	5.2	-0.003368424741	-0.001098834215	0.000639341657	-0.000123969968	-0.002784962214
2.7	5.3	-0.003187864338	-0.001030897893	0.000540763030	-0.000109412780	-0.002588316695
2.7	5.4	-0.003012136270	-0.000966418088	0.000455286433	-0.000096416333	-0.002404588283
2.7	5.5	-0.002841628521	-0.000905178798	0.000381583773	-0.000084845575	-0.002233187921
2.7	5.6	-0.002676721463	-0.000847019722	0.000318381421	-0.000074572915	-0.002073510246
2.7	5.7	-0.002517770510	-0.000791828163	0.000264474780	-0.000065476232	-0.001924940896
2.7	5.8	-0.002365020994	-0.000739455821	0.000218738997	-0.000057440841	-0.001786863328
2.7	5.9	-0.002218690700	-0.000689802582	0.000180136014	-0.000050358959	-0.001658665173
2.7	6.0	-0.002078929369	-0.000642772687	0.000147718337	-0.000044131223	-0.001539743796
2.8	0.0	-0.008423290887	-0.007050177429	0.021267019862	-0.001461742664	-0.021178390656
2.8	0.1	-0.008465166446	-0.007037444340	0.021201101523	-0.001464822315	-0.021164001314
2.8	0.2	-0.008587134479	-0.006999537007	0.021006037191	-0.001473699596	-0.021119935067
2.8	0.3	-0.008779107379	-0.006937536928	0.020689735000	-0.001487327084	-0.021043978367
2.8	0.4	-0.009026056767	-0.006853203661	0.020264914058	-0.001504093265	-0.020933673899
2.8	0.5	-0.009310263106	-0.006749194281	0.019748212734	-0.001521999373	-0.020787282187
2.8	0.6	-0.009612872972	-0.006628837244	0.019159127649	-0.001538911133	-0.020604252244
2.8	0.7	-0.009915340497	-0.006495995298	0.018518701767	-0.001552798214	-0.020385248751
2.8	0.8	-0.010200405351	-0.006354691923	0.017848174723	-0.001561941835	-0.020131946315
2.8	0.9	-0.010453137317	-0.006209009888	0.017167706672	-0.001565077544	-0.019846756557
2.8	1.0	-0.010661500065	-0.006062741653	0.016495272773	-0.001561459528	-0.019532571657
2.8	1.1	-0.010816776456	-0.005919155330	0.015845796285	-0.001550871642	-0.019192545769
2.8	1.2	-0.010913661468	-0.005780743061	0.015230564876	-0.001533572564	-0.018829910718
2.8	1.3	-0.010950555238	-0.005649468693	0.014656945084	-0.001510213318	-0.018447818310
2.8	1.4	-0.010928729235	-0.005526181706	0.014128387920	-0.001481730495	-0.018049204954
2.8	1.5	-0.010852404180	-0.005411168283	0.013644694413	-0.001449246574	-0.017636683736
2.8	1.6	-0.010727633685	-0.005303705472	0.013202495698	-0.001413955064	-0.017212468846
2.8	1.7	-0.010562072409	-0.005202594277	0.012795893212	-0.001377031518	-0.016778339826
2.8	1.8	-0.010364064373	-0.005106078581	0.012417199136	-0.001339535823	-0.016335649105
2.8	1.9	-0.010142098593	-0.005012102702	0.012057717565	-0.001302342531	-0.015885370924
2.8	2.0	-0.009904188455	-0.004918428791	0.011708506938	-0.001266082666	-0.015428183935
2.8	2.1	-0.009657473715	-0.004822861971	0.011361071243	-0.001231107005	-0.014964575982
2.8	2.2	-0.009407877469	-0.004723387188	0.011007936207	-0.001197471534	-0.014494954954
2.8	2.3	-0.009160030866	-0.004618393270	0.010643078684	-0.001164962821	-0.014019753459
2.8	2.4	-0.008916984867	-0.004506526464	0.010262193093	-0.001133137362	-0.013539514135
2.8	2.5	-0.008680745970	-0.004387200098	0.009862793807	-0.001101389528	-0.013054950151
2.8	2.6	-0.008451970829	-0.004260114788	0.009444162112	-0.001069038615	-0.012566979539
2.8	2.7	-0.008230400606	-0.004125445538	0.009007193841	-0.001035420777	-0.012076728132
2.8	2.8	-0.008015349619	-0.003983976772	0.008554106483	-0.000999961245	-0.011585518086
2.8	2.9	-0.007805684180	-0.003836749203	0.008088144328	-0.000962249245	-0.011094830060
2.8	3.0	-0.007600168501	-0.003685076638	0.007613241332	-0.000922075893	-0.010606257302
2.8	3.1	-0.007397565291	-0.003530367510	0.007133703736	-0.000879449172	-0.010121452345
2.8	3.2	-0.007196880700	-0.003374153237	0.006653930666	-0.000834584418	-0.009642073712
2.8	3.3	-0.006997250186	-0.003217822400	0.006178183222	-0.000787874899	-0.009169736109
2.8	3.4	-0.006798177581	-0.003062798033	0.005710433733	-0.000739844155	-0.008705969126
2.8	3.5	-0.006599256258	-0.002910206897	0.005254228741	-0.000691094509	-0.008252183593
2.8	3.6	-0.006400393975	-0.002761132442	0.004812645936	-0.000642257815	-0.007809649654
2.8	3.7	-0.006201423676	-0.002616263534	0.004388268634	-0.000593945836	-0.007379482940
2.8	3.8	-0.006002485845	-0.002476323681	0.003983193142	-0.000546716689	-0.006962638618
2.8	3.9	-0.005803542636	-0.002341637337	0.003599053960	-0.000501048081	-0.006559911178
2.8	4.0	-0.005604840939	-0.002212631507	0.003237057992	-0.000457328861	-0.006171938563
2.8	4.1	-0.005406322849	-0.002089287889	0.002898021759	-0.000415847621	-0.005799209099
2.8	4.2	-0.005208145848	-0.001971678236	0.002582407796	-0.000376804673	-0.005442070735
2.8	4.3	-0.005010467590	-0.001859767611	0.002290358798	-0.000340317325	-0.005100741452
2.8	4.4	-0.004813398702	-0.001753377568	0.002021729426	-0.000306430039	-0.004775320521
2.8	4.5	-0.004617161134	-0.001652343014	0.001776116678	-0.000275134765	-0.004465800032
2.8	4.6	-0.004421947726	-0.001556384212	0.001552889882	-0.000246377292	-0.004172076104
2.8	4.7	-0.004228184818	-0.001465375796	0.001351221046	-0.000220070678	-0.003893959390
2.8	4.8	-0.004036152933	-0.001378978482	0.001170116051	-0.000196105739	-0.003631184762
2.8	4.9	-0.003846318885	-0.001296986918	0.001008446554	-0.000174358627	-0.003383419894
2.8	5.0	-0.003659152069	-0.001219165561	0.000864982094	-0.000154695246	-0.003150273357
2.8	5.1	-0.003475194929	-0.001145336795	0.000738421719	-0.000136977631	-0.002931302223
2.8	5.2	-0.003294864642	-0.001075204917	0.000627424272	-0.000121064766	-0.002726019231
2.8	5.3	-0.003118762403	-0.001008679400	0.000530636532	-0.000106819398	-0.002533900136
2.8	5.4	-0.002947254482	-0.000945477539	0.000446718524	-0.000094104511	-0.002354390955
2.8	5.5	-0.002780800687	-0.000885461303	0.000374365442	-0.000082789609	-0.002186915217
2.8	5.6	-0.002619800279	-0.000828498652	0.000312325872	-0.000072746314	-0.002030881185
2.8	5.7	-0.002464612201	-0.000774482602	0.000259416156	-0.000063856923	-0.001885688832
2.8	5.8	-0.002315410470	-0.000723197763	0.000214530958	-0.000056007290	-0.001750736376
2.8	5.9	-0.002172435624	-0.000674567558	0.000176650231	-0.000049091961	-0.001625426336
2.8	6.0	-0.002035868340	-0.000628527005	0.000144842940	-0.000043013418	-0.001509170856
2.9	0.0	-0.008318060537	-0.006872781525	0.020701518524	-0.001461003844	-0.020685793692
2.9	0.1	-0.008358751167	-0.006860502809	0.020637564982	-0.001464202573	-0.020671610768
2.9	0.2	-0.008477404211	-0.006824080563	0.020448311079	-0.001473429113	-0.020628205614
2.9	0.3	-0.008664112722	-0.006764449826	0.020141426505	-0.001487613401	-0.020553476000
2.9	0.4	-0.008904312676	-0.006683373683	0.019729266650	-0.001505098849	-0.020445106794
2.9	0.5	-0.009180740854	-0.006583431102	0.019228015402	-0.001523832721	-0.020301492433
2.9	0.6	-0.009474931934	-0.006467801969	0.018656657373	-0.001541607352	-0.020122179987
2.9	0.7	-0.009768730878	-0.006340227666	0.018035695222	-0.001556313968	-0.019907884464
2.9	0.8	-0.010045263093	-0.006204652234	0.017385828830	-0.001566156718	-0.019660282971
2.9	0.9	-0.010289757335	-0.006064915373	0.016726705361	-0.001569798970	-0.019381748353
2.9	1.0	-0.010490343935	-0.005924640839	0.016075834640	-0.001566438316	-0.019075099420
2.9	1.1	-0.010638407292	-0.005786936165	0.015447739580	-0.001555819834	-0.018743390872
2.9	1.2	-0.010728728013	-0.005654194985	0.014853381159	-0.001538177934	-0.018389736254
2.9	1.3	-0.010759689407	-0.005528247043	0.014299877382	-0.001514160056	-0.018017159689
2.9	1.4	-0.010732508090	-0.005409821154	0.013790506725	-0.001484722777	-0.017628470885
2.9	1.5	-0.010651359584	-0.005299141334	0.013324968746	-0.001451019159	-0.017226167837
2.9	1.6	-0.010522381329	-0.005195583198	0.012899855777	-0.001414283521	-0.016812370387
2.9	1.7	-0.010353126488	-0.005097880227	0.012509282612	-0.001375737986	-0.016388790887
2.9	1.8	-0.010152002440	-0.005004381255	0.012145616479	-0.001336494158	-0.015956743506
2.9	1.9	-0.009927402836	-0.004912982112	0.011800245405	-0.001297477196	-0.015517188933
2.9	2.0	-0.009687494677	-0.004821645700	0.011464329651	-0.001259367733	-0.015070810896
2.9	2.1	-0.009439385585	-0.004728193327	0.011129481605	-0.001222562394	-0.014618111469
2.9	2.2	-0.009189137544	-0.004630789833	0.010788332192	-0.001187164878	-0.014159515025
2.9	2.3	-0.008941244357	-0.004527731227	0.010434952871	-0.001152999585	-0.013695466416
2.9	2.4	-0.008698972558	-0.004417914242	0.010065116865	-0.001119662161	-0.013226513020
2.9	2.5	-0.008464213899	-0.004300660568	0.009676394031	-0.001086583360	-0.012753364001
2.9	2.6	-0.008237663143	-0.004175754975	0.009268123778	-0.001053112858	-0.012276919087
2.9	2.7	-0.008019101127	-0.004043428356	0.008841212953	-0.001018606100	-0.011798279624
2.9	2.8	-0.007807724472	-0.003904387955	0.008397898139	-0.000982506036	-0.011318728620
2.9	2.9	-0.007602382910	-0.003759705632	0.007941428381	-0.000944407304	-0.010839698355
2.9	3.0	-0.007401665988	-0.003610579438	0.007475736556	-0.000904097570	-0.010362725537
2.9	3.1	-0.007204401691	-0.003458552127	0.007005124919	-0.000861572582	-0.009889401901
2.9	3.2	-0.007009380731	-0.003305016398	0.006533987438	-0.000817026140	-0.009421325631
2.9	3.3	-0.006815705682	-0.003151405788	0.006066580166	-0.000770823650	-0.008960056411
2.9	3.4	-0.006622689553	-0.002999024888	0.005606870720	-0.000723456502	-0.008507078883
2.9	3.5	-0.006429956853	-0.002849095387	0.005158401781	-0.000675492022	-0.008063771225
2.9	3.6	-0.006237240308	-0.002702575943	0.004724247514	-0.000627527664	-0.007631384215
2.9	3.7	-0.006044483058	-0.002560302644	0.004306987936	-0.000580142502	-0.007211025848
2.9	3.8	-0.005851678568	-0.002422876400	0.003908716031	-0.000533865707	-0.006803652492
2.9	3.9	-0.005658889750	-0.002290734039	0.003531062629	-0.000489153486	-0.006410064854
2.9	4.0	-0.005466135536	-0.002164083450	0.003175230528	-0.000446373931	-0.006030908684
2.9	4.1	-0.005273586606	-0.002043135441	0.002842031688	-0.000405803592	-0.005666679261
2.9	4.2	-0.005081302253	-0.001927867668	0.002531923965	-0.000367629951	-0.005317728598
2.9	4.3	-0.004889366641	-0.001818171282	0.002245045654	-0.000331965401	-0.004984275613
2.9	4.4	-0.004697987755	-0.001713968006	0.001981247980	-0.000298850202	-0.004666417527
2.9	4.5	-0.004507291930	-0.001615001090	0.001740126062	-0.000268274608	-0.004364142294
2.9	4.6	-0.004317575947	-0.001521100637	0.001521049508	-0.000240183906	-0.004077340911
2.9	4.7	-0.004129132354	-0.001432013573	0.001323193209	-0.000214493066	-0.003805818924
2.9	4.8	-0.003942306032	-0.001347473634	0.001145568837	-0.000191094138	-0.003549307097
2.9	4.9	-0.003757566366	-0.001267287526	0.000987056804	-0.000169864821	-0.003307470823
2.9	5.0	-0.003575336373	-0.001191181621	0.000846438287	-0.000150674365	-0.003079918674
2.9	5.1	-0.003396108610	-0.001118937924	0.000722426573	-0.000133387130	-0.002866210129
2.9	5.2	-0.003220429691	-0.001050397565	0.000613696952	-0.000117866104	-0.002665862974
2.9	5.3	-0.003048750713	-0.000985330185	0.000518914363	-0.000103974530	-0.002478360361
2.9	5.4	-0.002881528048	-0.000923548461	0.000436758194	-0.000091579925	-0.002303157857
2.9	5.5	-0.002719176376	-0.000864877215	0.000365943671	-0.000080552437	-0.002139690396
2.9	5.6	-0.002562126555	-0.000809218237	0.000305239602	-0.000070768845	-0.001987379074
2.9	5.7	-0.002410635967	-0.000756369434	0.000253482297	-0.000062111119	-0.001845637711
2.9	5.8	-0.002265036795	-0.000706274334	0.000209585780	-0.000054469145	-0.001713879096
2.9	5.9	-0.002125485282	-0.000658774138	0.000172548470	-0.000047738996	-0.001591520618
2.9	6.0	-0.001992126059	-0.000613769238	0.000141456679	-0.000041824150	-0.001477989350
3.0	0.0	-0.008242908892	-0.006682667460	0.020094963185	-0.001465108441	-0.020190096176
3.0	0.1	-0.008281749658	-0.006670919496	0.020033492431	-0.001468307293	-0.020176015300
3.0	0.2	-0.008395165302	-0.006636235437	0.019851584453	-0.001477533777	-0.020132980540
3.0	0.3	-0.008573645169	-0.006579493564	0.019556630461	-0.001491722784	-0.020059059283
3.0	0.4	-0.008803202513	-0.006502311953	0.019160486021	-0.001509218480	-0.019952158102
3.0	0.5	-0.009067257558	-0.006407221500	0.018678808091	-0.001527963689	-0.019810880460
3.0	0.6	-0.009348084927	-0.006297319758	0.018129910029	-0.001545743492	-0.019634931705
3.0	0.7	-0.009628109080	-0.006176157769	0.017533594796	-0.001560429825	-0.019425116282
3.0	0.8	-0.009890952046	-0.006047467026	0.016909855043	-0.001570206904	-0.019183133158
3.0	0.9	-0.010122355556	-0.005914980841	0.016277657097	-0.001573712434	-0.018911319378
3.0	1.0	-0.010310692748	-0.005782045676	0.015653886000	-0.001570120701	-0.018612412371
3.0	1.1	-0.010447533659	-0.005651549191	0.015052517565	-0.001559152236	-0.018289349797
3.0	1.2	-0.010527890994	-0.005525820313	0.014484057763	-0.001541025575	-0.017945102869
3.0	1.3	-0.010549993966	-0.005406345104	0.013955268087	-0.001516378515	-0.017582538435
3.0	1.4	-0.010515260581	-0.005293963160	0.013469169484	-0.001486160946	-0.017204305958
3.0	1.5	-0.010427638693	-0.005188661603	0.013025296946	-0.001451521972	-0.016812752064
3.0	1.6	-0.010293196903	-0.005089785140	0.012620162600	-0.001413706435	-0.016409867928
3.0	1.7	-0.010119510078	-0.004996171891	0.012247873979	-0.001373943742	-0.015997268425
3.0	1.8	-0.009914849330	-0.004906134318	0.011900850174	-0.001333358232	-0.015576206954
3.0	1.9	-0.009687585211	-0.004817651881	0.011570577193	-0.001292891195	-0.015147619328
3.0	2.0	-0.009445906366	-0.004728812185	0.011248345370	-0.001253245716	-0.014712193835
3.0	2.1	-0.009196898875	-0.004637512353	0.010925916540	-0.001214845936	-0.014270457125
3.0	2.2	-0.008946566277	-0.004541950041	0.010596078727	-0.001177827808	-0.013822867155
3.0	2.3	-0.008699516146	-0.004440616623	0.010253058470	-0.001142056321	-0.013369901674
3.0	2.4	-0.008459047570	-0.004332518587	0.009892774627	-0.001107170065	-0.012912133545
3.0	2.5	-0.008226913023	-0.004216910773	0.009512928653	-0.001072645652	-0.012450285251
3.0	2.6	-0.008003907362	-0.004093748985	0.009112974460	-0.001037878065	-0.011985254772
3.0	2.7	-0.007789656690	-0.003963183615	0.008693917454	-0.001002263729	-0.011518126799
3.0	2.8	-0.007583435095	-0.003826079231	0.008258076881	-0.000965280617	-0.011050152129
3.0	2.9	-0.007383897760	-0.003683404553	0.007808770522	-0.000926546220	-0.010582717509
3.0	3.0	-0.007189644243	-0.003536468483	0.007349988163	-0.000885860274	-0.010117303650
3.0	3.1	-0.006999220671	-0.003386641152	0.006886078660	-0.000843217842	-0.009655440336
3.0	3.2	-0.006811352386	-0.003235364242	0.006421473639	-0.000798798929	-0.009198662855
3.0	3.3	-0.006624955570	-0.003083993126	0.005960458218	-0.000752948014	-0.008748472648
3.0	3.4	-0.006439352268	-0.002933945154	0.005507021881	-0.000706123692	-0.008306305303
3.0	3.5	-0.006254019773	-0.002786377667	0.005064720770	-0.000658860583	-0.007873502293
3.0	3.6	-0.006068620139	-0.002642246256	0.004636635181	-0.000611717970	-0.007451291095
3.0	3.7	-0.005883033930	-0.002502371147	0.004225344139	-0.000565238049	-0.007040768873
3.0	3.8	-0.005697186190	-0.002367307908	0.003832933074	-0.000519920189	-0.006642891168
3.0	3.9	-0.005511136707	-0.002237501443	0.003461019430	-0.000476190215	-0.006258464479
3.0	4.0	-0.005324992586	-0.002113243411	0.003110787791	-0.000434393536	-0.005888143430
3.0	4.1	-0.005138849740	-0.001994659203	0.002783028326	-0.000394786681	-0.005532432183
3.0	4.2	-0.004952767669	-0.001881707875	0.002478174838	-0.000357544998	-0.005191689635
3.0	4.3	-0.004766928426	-0.001774359942	0.002196340890	-0.000322771052	-0.004866138323
3.0	4.4	-0.004581369904	-0.001672348848	0.001937353735	-0.000290499067	-0.004555875724
3.0	4.5	-0.004396422094	-0.001575607749	0.001700786696	-0.000260713908	-0.004260887132
3.0	4.6	-0.004212261544	-0.001483833756	0.001485990926	-0.000233359856	-0.003981058857
3.0	4.7	-0.004029218454	-0.001396801252	0.001292127107	-0.000208353223	-0.003716191086
3.0	4.8	-0.003847659508	-0.001314263614	0.001118197489	-0.000185584040	-0.003466009342
3.0	4.9	-0.003668043843	-0.001236013666	0.000963078115	-0.000164933051	-0.003230175240
3.0	5.0	-0.003490760064	-0.001161743554	0.000825550769	-0.000146271833	-0.003008295446
3.0	5.1	-0.003316332906	-0.001091270020	0.000704334005	-0.000129466879	-0.002799930013
3.0	5.2	-0.003145281222	-0.001024410991	0.000598112513	-0.000114382825	-0.002604599919
3.0	5.3	-0.002978044947	-0.000960927847	0.000505564129	-0.000100887050	-0.002421794179
3.0	5.4	-0.002815103418	-0.000900662448	0.000425383881	-0.000088848219	-0.002250976631
3.0	5.5	-0.002656895144	-0.000843466026	0.000356304658	-0.000078141188	-0.002091592588
3.0	5.6	-0.002503743642	-0.000789138051	0.000297114214	-0.000068644535	-0.001943075270
3.0	5.7	-0.002356061110	-0.000737634368	0.000246668464	-0.000060243270	-0.001804851936
3.0	5.8	-0.002214024665	-0.000688746937	0.000203901101	-0.000052829168	-0.001676349662
3.0	5.9	-0.002077896971	-0.000642425294	0.000167829829	-0.000046300820	-0.001557000686
3.0	6.0	-0.001947761043	-0.000598508055	0.000137559479	-0.000040565389	-0.001446247079
3.1	0.0	-0.008186149328	-0.006482966801	0.019459248607	-0.001471464721	-0.019690966413
3.1	0.1	-0.008222738837	-0.006471975063	0.019400671848	-0.001474547874	-0.019676887748
3.1	0.2	-0.008329262010	-0.006439196686	0.019227331479	-0.001483443809	-0.019633952994
3.1	0.3	-0.008496949412	-0.006385650447	0.018946287794	-0.001497114167	-0.019560472591
3.1	0.4	-0.008712564993	-0.006312836292	0.018568878196	-0.001513948999	-0.019454657898
3.1	0.5	-0.008960521723	-0.006223278413	0.018110090082	-0.001531940664	-0.019315392728
3.1	0.6	-0.009223932289	-0.006119882799	0.017587462505	-0.001548925889	-0.019142586106
3.1	0.7	-0.009485949839	-0.006005941141	0.017019962613	-0.001562817787	-0.018937153525
3.1	0.8	-0.009731035729	-0.005885111177	0.016426731495	-0.001571835872	-0.018700820176
3.1	0.9	-0.009945400748	-0.005760793281	0.015825910672	-0.001574637994	-0.018435880144
3.1	1.0	-0.010117937381	-0.005636180452	0.015233622970	-0.001570404873	-0.018144975025
3.1	1.1	-0.010240528612	-0.005513942555	0.014663171980	-0.001558852160	-0.017830905877
3.1	1.2	-0.010308331363	-0.005396169579	0.014124500420	-0.001540182690	-0.017496479514
3.1	1.3	-0.010319654540	-0.005284184888	0.013623924437	-0.001515013482	-0.017144380607
3.1	1.4	-0.010275801811	-0.005178603273	0.013164138674	-0.001484265228	-0.016777071983
3.1	1.5	-0.010180691345	-0.005079374777	0.012744466150	-0.001449059665	-0.016396723053
3.1	1.6	-0.010040336835	-0.004985870344	0.012361311098	-0.001410607493	-0.016005170096
3.1	1.7	-0.009862035363	-0.004896778756	0.012008764015	-0.001370111850	-0.015603908772
3.1	1.8	-0.009654008228	-0.004810523858	0.011679302499	-0.001328672168	-0.015194114700
3.1	1.9	-0.009424590970	-0.004725217170	0.011364530972	-0.001287214781	-0.014776689990
3.1	2.0	-0.009181760455	-0.004638897816	0.011055901947	-0.001246437107	-0.014352327480
3.1	2.1	-0.008932665614	-0.004549675673	0.010745368585	-0.001206771959	-0.013921586566
3.1	2.2	-0.008683254427	-0.004455830026	0.010425925628	-0.001168376377	-0.013484973652
3.1	2.3	-0.008438158772	-0.004355996769	0.010092010216	-0.001131154140	-0.013043018080
3.1	2.4	-0.008200582962	-0.004249202938	0.009739746302	-0.001094789632	-0.012596336694
3.1	2.5	-0.007972364500	-0.004134896390	0.009367028490	-0.001058815145	-0.012145681455
3.1	2.6	-0.007754181888	-0.004013021788	0.008973486897	-0.001022685109	-0.011691961888
3.1	2.7	-0.007545711590	-0.003883891795	0.008560285484	-0.000985851432	-0.011236253848
3.1	2.8	-0.007346034946	-0.003748292347	0.008129882756	-0.000947844476	-0.010779780880
3.1	2.9	-0.007153724136	-0.003607235745	0.007685717210	-0.000908319779	-0.010323885822
3.1	3.0	-0.006967201934	-0.003461987515	0.007231881500	-0.000867102454	-0.009869993465
3.1	3.1	-0.006784924855	-0.003313966712	0.006772810378	-0.000824197804	-0.009419570716
3.1	3.2	-0.006605468541	-0.003164598317	0.006313000258	-0.000779782365	-0.008974088117
3.1	3.3	-0.006427654430	-0.003015291698	0.005856804787	-0.000734179764	-0.008534987755
3.1	3.4	-0.006250533316	-0.002867295499	0.005408238512	-0.000687823093	-0.008103653236
3.1	3.5	-0.006073581367	-0.002721870939	0.004970886315	-0.000641209792	-0.007681386952
3.1	3.6	-0.005896315137	-0.002579901203	0.004547838686	-0.000594862454	-0.007269390166
3.1	3.7	-0.005718590230	-0.002442228675	0.004141671826	-0.000549287018	-0.006868746363
3.1	3.8	-0.005540396950	-0.002309503483	0.003754456557	-0.000504942449	-0.006480407575
3.1	3.9	-0.005361668420	-0.002182042792	0.003387785671	-0.000462226851	-0.006105184448
3.1	4.0	-0.005182549027	-0.002060164758	0.003042810988	-0.000421455575	-0.005743739682
3.1	4.1	-0.005003123625	-0.001943954572	0.002720283993	-0.000382866456	-0.005396586590
3.1	4.2	-0.004823477038	-0.001833363167	0.002420596281	-0.000346618204	-0.005064091949
3.1	4.3	-0.004643835531	-0.001728371793	0.002143817992	-0.000312798359	-0.004746483370
3.1	4.4	-0.004464272767	-0.001628712329	0.001889734000	-0.000281434390	-0.004443860048
3.1	4.5	-0.004285143407	-0.001534309181	0.001657878301	-0.000252506738	-0.004156205788
3.1	4.6	-0.004106548744	-0.001444758753	0.001447567375	-0.000225954307	-0.003883403060
3.1	4.7	-0.003928930612	-0.001359924371	0.001257933130	-0.000201692655	-0.003625246716
3.1	4.8	-0.003752634876	-0.001279520778	0.001087955689	-0.000179612926	-0.003381456860
3.1	4.9	-0.003578084132	-0.001203292958	0.000936495923	-0.000159596648	-0.003151690449
3.1	5.0	-0.003405713649	-0.001130974506	0.000802327343	-0.000141515287	-0.002935551199
3.1	5.1	-0.003236067222	-0.001062396811	0.000684166708	-0.000125238546	-0.002732598573
3.1	5.2	-0.003069605295	-0.000997317745	0.000580702750	-0.000110634683	-0.002542355617
3.1	5.3	-0.002906805505	-0.000935539176	0.000490622338	-0.000097572624	-0.002364316044
3.1	5.4	-0.002748148443	-0.000876906267	0.000412633613	-0.000085924717	-0.002197951073
3.1	5.5	-0.002594031055	-0.000821233832	0.000345485698	-0.000075567322	-0.002042715600
3.1	5.6	-0.002444837547	-0.000768385436	0.000287984798	-0.000066382523	-0.001898054386
3.1	5.7	-0.002300889502	-0.000718228684	0.000239006634	-0.000058259709	-0.001763407743
3.1	5.8	-0.002162481979	-0.000670677696	0.000197505333	-0.000051092795	-0.001638216821
3.1	5.9	-0.002029744120	-0.000625550935	0.000162519021	-0.000044783634	-0.001521928572
3.1	6.0	-0.001902886765	-0.000582818429	0.000133172441	-0.000039240693	-0.001414000084
3.2	0.0	-0.008136086207	-0.006277341285	0.018806970244	-0.001477832884	-0.019187882282
3.2	0.1	-0.008169900999	-0.006267051945	0.018751579527	-0.001480699760	-0.019173728821
3.2	0.2	-0.008268353310	-0.006236374000	0.018587678710	-0.001488963759	-0.019130694261
3.2	0.3	-0.008423345815	-0.006186276019	0.018321978377	-0.001501642048	-0.019057406125
3.2	0.4	-0.008622669751	-0.006118261851	0.017965256251	-0.001517206723	-0.018952457428
3.2	0.5	-0.008851606595	-0.006034551946	0.017531761375	-0.001533751527	-0.018815064496
3.2	0.6	-0.009094472913	-0.005938057319	0.017038166501	-0.001549218193	-0.018645363902
3.2	0.7	-0.009335494344	-0.005831975788	0.016502494941	-0.001561628809	-0.018444384688
3.2	0.8	-0.009559793501	-0.005719567251	0.015942920873	-0.001569279157	-0.018213867965
3.2	0.9	-0.009754413452	-0.005604118573	0.015376645454	-0.001570891222	-0.017956049111
3.2	1.0	-0.009908720717	-0.005488503499	0.014818919935	-0.001565682361	-0.017673454792
3.2	1.1	-0.010014947662	-0.005375114910	0.014282277847	-0.001553379763	-0.017368730836
3.2	1.2	-0.010068586774	-0.005265929003	0.013776015201	-0.001534172146	-0.017044500826
3.2	1.3	-0.010067927088	-0.005161971774	0.013305936099	-0.001508642151	-0.016703249262
3.2	1.4	-0.010014316014	-0.005063778341	0.012874360520	-0.001477662543	-0.016347235649
3.2	1.5	-0.009911536406	-0.004971171170	0.012480368920	-0.001442297491	-0.015978436664
3.2	1.6	-0.009765292039	-0.004883322684	0.012120244286	-0.001403693410	-0.015598520231
3.2	1.7	-0.009582842835	-0.004799066489	0.011788061973	-0.001362988335	-0.015208849984
3.2	1.8	-0.009372141318	-0.004716773975	0.011476373393	-0.001321225771	-0.014810514964
3.2	1.9	-0.009141390910	-0.004634653010	0.011176927187	-0.001279286907	-0.014404378180
3.2	2.0	-0.008898478483	-0.004550875517	0.010881372542	-0.001237838226	-0.013991137282
3.2	2.1	-0.008650378234	-0.004463577787	0.010581894671	-0.001197303769	-0.013571391349
3.2	2.2	-0.008403077854	-0.004371258734	0.010271740411	-0.001157852707	-0.013145706824
3.2	2.3	-0.008161118349	-0.004272626500	0.009945605662	-0.001119417923	-0.012714679588
3.2	2.4	-0.007927784689	-0.004166924602	0.009599864374	-0.001081737102	-0.012278987359
3.2	2.5	-0.007704748361	-0.004053588022	0.009232668515	-0.001044405527	-0.011839423328
3.2	2.6	-0.007492678818	-0.003932671147	0.008843858489	-0.001006944663	-0.011396921498
3.2	2.7	-0.007291234738	-0.003804605323	0.008434807429	-0.000968881478	-0.010952555366
3.2	2.8	-0.007099302318	-0.003670128009	0.008008155366	-0.000929805686	-0.010507523989
3.2	2.9	-0.006915438843	-0.003530383498	0.007567499126	-0.000889427256	-0.010063127214
3.2	3.0	-0.006737804623	-0.003386531200	0.007117066493	-0.000847606835	-0.009620733081
3.2	3.1	-0.006564755269	-0.003240046259	0.006661404597	-0.000804369544	-0.009181744063
3.2	3.2	-0.006394704301	-0.003092344850	0.006205099299	-0.000759893551	-0.008747565199
3.2	3.3	-0.006226290458	-0.002944798070	0.005752574257	-0.000714489366	-0.008319577280
3.2	3.4	-0.006058512925	-0.002798726015	0.005307890978	-0.000668566461	-0.007899111427
3.2	3.5	-0.005890609980	-0.002655256667	0.004874662013	-0.000622586413	-0.007487428913
3.2	3.6	-0.005722161018	-0.002515413092	0.004455986625	-0.000577032049	-0.007085702501
3.2	3.7	-0.005552899954	-0.002379961470	0.004054432440	-0.000532371681	-0.006694999243
3.2	3.8	-0.005382717059	-0.002249470932	0.003672046380	-0.000489027511	-0.006316264997
3.2	3.9	-0.005211644971	-0.002124355799	0.003310384358	-0.000447361842	-0.005950311688
3.2	4.0	-0.005039773146	-0.002004853981	0.002970551106	-0.000407662161	-0.005597808109
3.2	4.1	-0.004867237173	-0.001891063871	0.002653243804	-0.000370141579	-0.005259275527
3.2	4.2	-0.004694186581	-0.001782952646	0.002358795598	-0.000334941258	-0.004935088275
3.2	4.3	-0.004520802223	-0.001680406147	0.002087217061	-0.000302133798	-0.004625479339
3.2	4.4	-0.004347297584	-0.001583244326	0.001838235175	-0.000271737978	-0.004330550454
3.2	4.5	-0.004173856929	-0.001491176518	0.001611330176	-0.000243725644	-0.004050284943
3.2	4.6	-0.004000847102	-0.001404022713	0.001405770824	-0.000218032977	-0.003784562236
[truncated: 2,942 more rows]
