# Supplementary material for: The Nodal Structure of π‑Orbitals Is Mapped in the Interaction Energy of π‑Stacked Acene Dimers
Source: J Am Chem Soc. 2026 Apr 9;148(15):16151–69. doi: 10.1021/jacs.6c00921 (PMC13107468; doi:10.1021/jacs.6c00921)
Supplement: Supplementary file 1 [file ja6c00921_si_001.zip › data_si/naphthalene_sapt_xshift.csv]

x(A)	y(A)	z(A)	SAPT0|Eint(Eh)	SAPT0|Eelst(Eh)	SAPT0|Exr(Eh)	SAPT0|Eind(Eh)	SAPT0|Edisp(Eh)	sSAPT0|Eint(Eh)	sSAPT0|Eelst(Eh)	sSAPT0|Exr(Eh)	sSAPT0|Eind(Eh)	sSAPT0|Edisp(Eh)
0.0	0.0	3.4	-0.004561209524227745	-0.009548874436688948	0.036527780771737586	-0.001139671566934855	-0.030400444292341528	-0.0044269740154375785	-0.009548874436688948	0.036527780771737586	-0.0010432647325778863	-0.03036261561790833
0.1	0.0	3.4	-0.004671442339542069	-0.0095384436502286	0.03642125319848312	-0.001163092929942669	-0.03039115895785392	-0.0045386019411799705	-0.0095384436502286	0.03642125319848312	-0.001067715908843254	-0.030353695580591235
0.2	0.0	3.4	-0.004992865088701753	-0.009506915495023804	0.03610612914109051	-0.0012316614502068581	-0.030360417284561597	-0.0048640660155933775	-0.009506915495023804	0.03610612914109051	-0.00113926466978803	-0.03032401499187205
0.3	0.0	3.4	-0.00550024512741578	-0.009454050174440454	0.03559573712934952	-0.00134037556919356	-0.030301556513131288	-0.0053777251605258425	-0.009454050174440454	0.03559573712934952	-0.0012526012228813329	-0.030266810892553574
0.4	0.0	3.4	-0.006157773390294004	-0.009380423435800367	0.034911899854990235	-0.001481252792701079	-0.03020799701678279	-0.0060431596207602654	-0.009380423435800367	0.034911899854990235	-0.0013992858744192333	-0.0301753501655309
0.5	0.0	3.4	-0.006923825050198493	-0.009287784265893606	0.034083753724564944	-0.0016440623668701887	-0.030075732141999642	-0.006818017554645832	-0.009287784265893606	0.034083753724564944	-0.0015685486409056585	-0.030045438372411512
0.6	0.0	3.4	-0.00775465440410706	-0.009179446366999855	0.033145856122286425	-0.0018173169443518808	-0.02990374721504175	-0.007657801907578109	-0.009179446366999855	0.033145856122286425	-0.0017483503662514468	-0.02987586129661323
0.7	0.0	3.4	-0.008606374728084606	-0.009059499387262804	0.0321358650459208	-0.0019893719283506847	-0.02969336845839192	-0.008517936006534613	-0.009059499387262804	0.0321358650459208	-0.0019265450042967602	-0.029667756660895852
0.8	0.0	3.4	-0.00943702325289665	-0.008932393673774186	0.031092205999993728	-0.0021493825453374645	-0.029447453033778728	-0.00935589451902923	-0.008932393673774186	0.031092205999993728	-0.002091883694974401	-0.02942382315027437
0.9	0.0	3.4	-0.010208945410671608	-0.008802898441729212	0.030051776132505557	-0.002288080067056518	-0.029169743034391436	-0.010133628292388792	-0.008802898441729212	0.030051776132505557	-0.0022348183872186816	-0.029147687595946457
1.0	0.0	3.4	-0.010890097503414901	-0.008675323231273069	0.029047885122812117	-0.0023982719105978545	-0.028864387484356095	-0.010818878465467769	-0.008675323231273069	0.029047885122812117	-0.002348007689407354	-0.028843432667599464
1.1	0.0	3.4	-0.011455561793353611	-0.008553554440027256	0.028108696360774753	-0.002475134791254073	-0.028535568922847036	-0.01138667446822075	-0.008553554440027256	0.028108696360774753	-0.0024265953225680753	-0.02851522106640017
1.2	0.0	3.4	-0.011888035516333433	-0.008440510031448412	0.02725594860413012	-0.0025162789747751983	-0.028187195114239942	-0.011819789651047234	-0.008440510031448412	0.02725594860413012	-0.0024682486260961846	-0.028166979597632757
1.3	0.0	3.4	-0.012178460122289944	-0.008338357227785309	0.02650421435933524	-0.0025216678948542914	-0.027822649358985582	-0.01210932825946464	-0.008338357227785309	0.02650421435933524	-0.0024730470755470885	-0.027802138315467483
1.4	0.0	3.4	-0.012325537299696392	-0.008248192401424603	0.025860666218056307	-0.0024933911504143955	-0.0274446199659137	-0.012254201496408695	-0.008248192401424603	0.025860666218056307	-0.002443226848284681	-0.027423448464755716
1.5	0.0	3.4	-0.012335090027744735	-0.008169885105246522	0.025325185753442822	-0.0024353659580333264	-0.02705502471790771	-0.012260460788253384	-0.008169885105246522	0.025325185753442822	-0.0023828632833989725	-0.02703289815305071
1.6	0.0	3.4	-0.01221947982492926	-0.008102463513353086	0.024890976803518716	-0.002352948964513891	-0.026655044150581	-0.012140699898916496	-0.008102463513353086	0.024890976803518716	-0.002297473157320427	-0.0266317400317617
1.7	0.0	3.4	-0.011995852894496254	-0.008043564119475377	0.02454544581974933	-0.002252487714267953	-0.026245246880502254	-0.011912299320737226	-0.008043564119475377	0.02454544581974933	-0.0021935662460933593	-0.02622061477491782
1.8	0.0	3.4	-0.01168576795489296	-0.007990651368572799	0.0242715084156339	-0.0021408398576136384	-0.025825785144340422	-0.01159705772395787	-0.007990651368572799	0.0242715084156339	-0.002078168363278777	-0.025799746407740194
1.9	0.0	3.4	-0.01131280357982661	-0.007940131352313529	0.024048838274046906	-0.0020248888998881595	-0.025396621601671828	-0.011218805324809438	-0.007940131352313529	0.024048838274046906	-0.001958342392651847	-0.02536916985389097
2.0	0.0	3.4	-0.010901585045338578	-0.007888285809258377	0.023855498577560877	-0.0019110458343761932	-0.024957751979264885	-0.01080242824986033	-0.007888285809258377	0.023855498577560877	-0.0018406887827530978	-0.02492895223540973
2.1	0.0	3.4	-0.010475935372102865	-0.007831169901692192	0.023669457027215676	-0.001804835122759859	-0.02450938737486649	-0.010372009628276427	-0.007831169901692192	0.023669457027215676	-0.0017309245437986038	-0.024479372210001307
2.2	0.0	3.4	-0.010057818209242557	-0.007765233670454563	0.023470040063396546	-0.0017105571203142704	-0.02405206748187027	-0.00994975441605902	-0.007765233670454563	0.023470040063396546	-0.0016335322850272642	-0.02402102852397374
2.3	0.0	3.4	-0.00966576882073138	-0.007687205569254729	0.023239204069056076	-0.0016310910023653279	-0.0235866763181674	-0.009554398326783347	-0.007687205569254729	0.023239204069056076	-0.001551546265482882	-0.023554850561101813
2.4	0.0	3.4	-0.009313951738434266	-0.007594301435688067	0.022962544969884015	-0.0015678391755766588	-0.023114356097053555	-0.009200244811742694	-0.007594301435688067	0.022962544969884015	-0.0014864804316192073	-0.023082007914319434
2.5	0.0	3.4	-0.009011991558780724	-0.007484832881004877	0.022629997559082824	-0.001520822849844592	-0.02263633338701408	-0.008896981497574983	-0.007484832881004877	0.022629997559082824	-0.0014384119477819678	-0.022603734227870962
2.6	0.0	3.4	-0.008764020738309869	-0.007357552980977289	0.02223614390664457	-0.001488890391277576	-0.022153721272699572	-0.00864872392851533	-0.007357552980977289	0.02223614390664457	-0.0014061850947754125	-0.022121129759407197
2.7	0.0	3.4	-0.008569578479093804	-0.007212452732915153	0.021780258091616034	-0.0014700167719244213	-0.021667367065870264	-0.008454919719807302	-0.007212452732915153	0.021780258091616034	-0.0013877134872259727	-0.02163501159128221
2.8	0.0	3.4	-0.008423734269113761	-0.007050253672872486	0.02126593211163383	-0.001461624106825793	-0.02117778860104931	-0.00831048772930904	-0.007050253672872486	0.02126593211163383	-0.0013803115366789072	-0.021145854631391476
2.9	0.0	3.4	-0.008318462984953472	-0.006872839410675624	0.020700452719655135	-0.0014608883856686988	-0.020685187908264284	-0.008207213977321553	-0.006872839410675624	0.020700452719655135	-0.0013810164889693762	-0.02065381079733169
3.0	0.0	3.4	-0.008243258203557056	-0.006682702201999291	0.02009392775945834	-0.0014649976482386529	-0.020189486112777454	-0.008134387792086676	-0.006682702201999291	0.02009392775945834	-0.001386863823797819	-0.020158749525747907
3.1	0.0	3.4	-0.008186449190228349	-0.006482992672175669	0.01945825146084505	-0.00147135627717691	-0.01969035170172082	-0.008080139566292678	-0.006482992672175669	0.01945825146084505	-0.0013951075303481242	-0.019660290824613933
3.2	0.0	3.4	-0.008136417682922538	-0.006277441447139154	0.01880601828514158	-0.0014777310837473488	-0.019187263437177617	-0.00803267338283873	-0.006277441447139154	0.01880601828514158	-0.001403378690951521	-0.019157871529889636
3.3	0.0	3.4	-0.008082208174946641	-0.006069703743463606	0.018149514401331626	-0.0014823375606473213	-0.01867968127216734	-0.007980887007381199	-0.006069703743463606	0.018149514401331626	-0.0014097796956255024	-0.018650917969623718
3.4	0.0	3.4	-0.008014869911767836	-0.005863559012539099	0.017499888784451637	-0.0014838809778815508	-0.018167318705798824	-0.007915718059977843	-0.005863559012539099	0.017499888784451637	-0.0014129290457148918	-0.01813911878617549
3.5	0.0	3.4	-0.007927754895178656	-0.005662333643499551	0.016866550794802322	-0.0014815694328692078	-0.01765040261361222	-0.007830442322713307	-0.005662333643499551	0.016866550794802322	-0.001411974967681351	-0.017622684506334727
3.6	0.0	3.4	-0.0078169178050175	-0.005468850243403267	0.016256777993181662	-0.001475062935345453	-0.017129782619450442	-0.007721072079790161	-0.005468850243403267	0.016256777993181662	-0.0014065434013277715	-0.017102456428240785
3.7	0.0	3.4	-0.007681279704884147	-0.0052855184621023454	0.01567549621772356	-0.001464408801964065	-0.016606848658541295	-0.007586517980711905	-0.0052855184621023454	0.01567549621772356	-0.0013966719355569673	-0.01657982380077615
3.8	0.0	3.4	-0.007521831961406291	-0.005113804315726611	0.01512524524851471	-0.0014499547967426378	-0.01608331809745175	-0.007427791381319177	-0.005113804315726611	0.01512524524851471	-0.0013827216535699572	-0.01605651066053732
3.9	0.0	3.4	-0.007341459391410513	-0.0049544629663955675	0.014606225323695616	-0.0014322364895698212	-0.01556098525914074	-0.007247827294926366	-0.0049544629663955675	0.014606225323695616	-0.0013652642508732353	-0.01553432540135318
4.0	0.0	3.4	-0.007144416510337474	-0.004807583160612694	0.014116545151388667	-0.0014118739094969935	-0.015041504591616454	-0.007050959831497731	-0.004807583160612694	0.014116545151388667	-0.0013449780884361871	-0.015014943733837516
4.1	0.0	3.4	-0.006935332681263968	-0.0046721731110039855	0.013652550649367257	-0.0013894689733991335	-0.014526241246228106	-0.006841925894657032	-0.0046721731110039855	0.013652550649367257	-0.0013225446143933551	-0.014499758818626949
4.2	0.0	3.4	-0.0067195387411233334	-0.004547078207821187	0.013209246020208513	-0.0013655113959583666	-0.014016195157552293	-0.006626188064625067	-0.004547078207821187	0.013209246020208513	-0.0012985516159756871	-0.013989804261036706
4.3	0.0	3.4	-0.00650181547177969	-0.004430268528750503	0.012780761818800232	-0.001340314382002948	-0.013511994379826472	-0.006408676247033682	-0.004430268528750503	0.012780761818800232	-0.0012734239655460627	-0.013485745571537349
4.4	0.0	3.4	-0.006286780726809316	-0.004319692784719109	0.012360831682644034	-0.0013139781201110465	-0.013013941504623195	-0.006194164739984218	-0.004319692784719109	0.012360831682644034	-0.0012473797026829345	-0.01298792393522621
4.5	0.0	3.4	-0.006078173562475456	-0.004212932869961605	0.01194324518873976	-0.0012863882375533046	-0.012522097643700306	-0.0059865437117877125	-0.004212932869961605	0.01194324518873976	-0.001220419038905978	-0.01249643699165989
4.6	0.0	3.4	-0.005879287197700197	-0.004107913179353773	0.011522253764517577	-0.0012572421576843365	-0.012036385625179665	-0.0057892383316495225	-0.004107913179353773	0.011522253764517577	-0.001192340258437051	-0.012011238658376276
4.7	0.0	3.4	-0.005692373658851781	-0.0040024759393872955	0.011092912558947694	-0.0012261157068250324	-0.011556694571587147	-0.005604600267506945	-0.0040024759393872955	0.011092912558947694	-0.0011627962589555504	-0.011532240628111793
4.8	0.0	3.4	-0.005519147953685927	-0.00389499580279562	0.010651346549910835	-0.0011925269341520502	-0.011082971766649092	-0.005434401330382773	-0.00389499580279562	0.010651346549910835	-0.001131350187101537	-0.011059401890396451
4.9	0.0	3.4	-0.005360584204162069	-0.003784206027290793	0.010194932427120548	-0.0011560209362445582	-0.010615289667747265	-0.0052796232814705385	-0.003784206027290793	0.010194932427120548	-0.0010975552070880427	-0.01059279447421225
5.0	0.0	3.4	-0.005216928458490783	-0.003669191860836918	0.009722392487907468	-0.0011162457646833393	-0.010153883320877993	-0.005140469424837458	-0.003669191860836918	0.009722392487907468	-0.001061029220930509	-0.010132640830977499
5.1	0.0	3.4	-0.005087726413373055	-0.003549369033265748	0.009233801925809158	-0.001073004734543102	-0.009699154571373363	-0.005016396319766142	-0.003549369033265748	0.009233801925809158	-0.0010215099815557016	-0.00967931923075385
5.2	0.0	3.4	-0.00497220690685094	-0.0034247768316504335	0.008730516107831623	-0.001026298445068765	-0.009251647737963364	-0.004906505760441479	-0.0034247768316504335	0.008730516107831623	-0.0009789034055366355	-0.009233341631086033
5.3	0.0	3.4	-0.004868845560071425	-0.0032955275353288016	0.008215021182727147	-0.0009763343146775207	-0.00881200489279225	-0.004809120067277917	-0.0032955275353288016	0.008215021182727147	-0.0009333018909460188	-0.008795311823730244
5.4	0.0	3.4	-0.004775793355343732	-0.0031621408567730214	0.007690769349465811	-0.000923510171588462	-0.00838091167644806	-0.004722223857024839	-0.0031621408567730214	0.007690769349465811	-0.0008849779493270054	-0.008365874400390624
5.5	0.0	3.4	-0.00469073902616025	-0.0030251994928960357	0.007161898392345467	-0.0008683904208536038	-0.007959047504756078	-0.00464333946792149	-0.0030251994928960357	0.007161898392345467	-0.0008343703736189311	-0.00794566799375199
5.6	0.0	3.4	-0.0046114053739546015	-0.002885714681696072	0.006633011655092672	-0.0008116546606896681	-0.0075470476866615335	-0.004570034789582499	-0.002885714681696072	0.006633011655092672	-0.0007820417408362154	-0.007535290022142883
5.7	0.0	3.4	-0.004535169741382178	-0.00274454922018208	0.006108916239096689	-0.0007540521757188716	-0.007145484584577916	-0.004499552736534932	-0.00274454922018208	0.006108916239096689	-0.0007286398955399221	-0.00713527985990962
5.8	0.0	3.4	-0.004459605655960657	-0.0026027734272986436	0.005594384119320002	-0.0006963506690171829	-0.006754865678964832	-0.004429358896919887	-0.0026027734272986436	0.005594384119320002	-0.0006748513712285559	-0.00674611821771269
5.9	0.0	3.4	-0.00438251093959301	-0.0024615181333729197	0.005093941427359896	-0.0006392906246602071	-0.0063756436089197795	-0.004357172598690252	-0.0024615181333729197	0.005093941427359896	-0.0006213580718929003	-0.006368237820784328
6.0	0.0	3.4	-0.0043019168014603	-0.002321827054345249	0.004611695263681239	-0.0005835539322920601	-0.00600823107850423	-0.004280976208262614	-0.002321827054345249	0.004611695263681239	-0.0005688060559368801	-0.006002038361661724
6.1	0.0	3.4	-0.004216207626948797	-0.0021846619542884582	0.0041512035782426265	-0.0005297352651433412	-0.005653013985759624	-0.0041991328906676745	-0.0021846619542884582	0.0041512035782426265	-0.0005177753082782149	-0.005647899206343628
6.2	0.0	3.4	-0.004124403458374683	-0.0020511045146349716	0.003715389105772289	-0.0004783295080495976	-0.005310358541462403	-0.004110665454084883	-0.0020511045146349716	0.003715389105772289	-0.0004687642902441427	-0.005306185754978057
6.3	0.0	3.4	-0.0040256497131169475	-0.0019218106178016114	0.003306495354693849	-0.0004297232917037639	-0.004980611158305421	-0.004014741462718751	-0.0019218106178016114	0.003306495354693849	-0.0004221778348305096	-0.0049772483647804785
6.4	0.0	3.4	-0.0039197970825936386	-0.001797588327235644	0.0029260800014174293	-0.00038419708350718616	-0.004664091673268238	-0.003911248149926601	-0.001797588327235644	0.0029260800014174293	-0.0003783253133805647	-0.004661414510727821
6.5	0.0	3.4	-0.0038068830518531768	-0.0016789116793063386	0.0025750395424394184	-0.00034192886112248844	-0.004361082053863768	-0.0038002690573208904	-0.0016789116793063386	0.0025750395424394184	-0.00033742049294573236	-0.004358976427508238
6.6	0.0	3.4	-0.0036872415150186622	-0.0015660798560475087	0.00225365835076089	-0.00030300728145319364	-0.00407181272827885	-0.0036821892383344652	-0.0015660798560475087	0.00225365835076089	-0.00029959128856228874	-0.004070176444485558
6.7	0.0	3.4	-0.003561630419823515	-0.0014594164883021676	0.0019616752088944724	-0.00026744027184635	-0.00379644886856947	-0.0035578191924576703	-0.0014594164883021676	0.0019616752088944724	-0.0002648855195748349	-0.0037951923934751402
6.8	0.0	3.4	-0.0034308035628287286	-0.0013589173258026221	0.0016983608165994648	-0.0002351683481074398	-0.0035350787055181314	-0.003427963763545844	-0.0013589173258026221	0.0016983608165994648	-0.00023328205570190584	-0.003534125198640781
6.9	0.0	3.4	-0.003295665059267037	-0.0012644830596286738	0.0014626004257519592	-0.00020607778745162	-0.0032877046379387025	-0.003293574538518329	-0.0012644830596286738	0.0014626004257519592	-0.00020470247999273782	-0.0032869894246488765
7.0	0.0	3.4	-0.003157361606332423	-0.0011760825933322394	0.0012529768776654896	-0.00018001733484099757	-0.0030542385558246757	-0.0031558408005531863	-0.0011760825933322394	0.0012529768776654896	-0.00017902688459252292	-0.0030537082002939134
7.1	0.0	3.4	-0.0030168041983753106	-0.0010933516566353774	0.001067850140344656	-0.0001568014297390007	-0.0028345012523455886	-0.0030157105837976123	-0.0010933516566353774	0.001067850140344656	-0.00015609668781230604	-0.002834112379694585
7.2	0.0	3.4	-0.0028751891004046752	-0.001016164366802741	0.0009054306264190436	-0.00013622938745220018	-0.0026282259725687778	-0.0028744115002040035	-0.001016164366802741	0.0009054306264190436	-0.00013573379189904666	-0.00262794396792126
7.3	0.0	3.4	-0.002733411449066987	-0.000944101620177662	0.0007638435419972867	-0.00011808782969876315	-0.0024350655411878486	-0.0027328645687230684	-0.000944101620177662	0.0007638435419972867	-0.00011774326224594045	-0.002434863228296753
7.4	0.0	3.4	-0.002592405769667362	-0.0008768327736277115	0.0006411888082772788	-0.00010215975716569521	-0.002254602047151234	-0.0025920252055022476	-0.0008768327736277115	0.0006411888082772788	-0.00010192281773023783	-0.002254458422421577
7.5	0.0	3.4	-0.0024531369986819334	-0.0008141280659117456	0.0005355822093886236	-8.823238153718376e-05	-0.0020863587606216277	-0.0024528748599494696	-0.0008141280659117456	0.0005355822093886236	-8.807116835401434e-05	-0.002086257835072333
7.6	0.0	3.4	-0.0023163652294729553	-0.0007556495271501262	0.00044519679344744135	-7.60999785543862e-05	-0.001929812517215884	-0.0023161864230913107	-0.0007556495271501262	0.00044519679344744135	-7.599139440078061e-05	-0.001929742294987845
7.7	0.0	3.4	-0.0021826473621771886	-0.0007009660708945376	0.000368290897731755	-6.556599341604512e-05	-0.001784406195598361	-0.002182526531929315	-0.0007009660708945376	0.000368290897731755	-6.549355711610255e-05	-0.0017843578016504297
7.8	0.0	3.4	-0.002052770343159885	-0.0006499906209000983	0.00030322927074932223	-5.644845578755544e-05	-0.0016495605372215535	-0.0020526894128019705	-0.0006499906209000983	0.00030322927074932223	-5.640056973005079e-05	-0.0016495274929211436
7.9	0.0	3.4	-0.0019270975820636636	-0.0006023323715282913	0.00024849723661342187	-4.8577600382860777e-05	-0.0015246848467659333	-0.0019270438293138613	-0.0006023323715282913	0.00024849723661342187	-4.8546211178898505e-05	-0.0015246624832200935
8.0	0.0	3.4	-0.0018060631766184517	-0.0005577874203197553	0.00020270889137097975	-4.1798478568784335e-05	-0.001409186169100892	-0.0018060277557569615	-0.0005577874203197553	0.00020270889137097975	-4.1778064054149956e-05	-0.001409171162754036
8.1	0.0	3.4	-0.001690034133839217	-0.0005161944687870346	0.00016461030395695649	-3.5972930279436086e-05	-0.0013024770387297028	-0.0016900109649455202	-0.0005161944687870346	0.00016461030395695649	-3.595974877447453e-05	-0.0013024670513409676
8.2	0.0	3.4	-0.001579109112441864	-0.00047723263512011727	0.00013307868003223123	-3.0973432909168016e-05	-0.00120398172444481	-0.001579094061710329	-0.00047723263512011727	0.00013307868003223123	-3.096497731126712e-05	-0.0012039751293111758
8.3	0.0	3.4	-0.001473567783167868	-0.00044085495611057013	0.00010711835474509535	-2.669003276579754e-05	-0.0011131411490365958	-0.0014735580684243062	-0.00044085495611057013	0.00010711835474509535	-2.668464057520462e-05	-0.0011131368264836268
8.4	0.0	3.4	-0.001373429851139755	-0.00040684454958750393	8.585442561779179e-05	-2.3023098077866747e-05	-0.0010294166290921762	-0.0013734236175858003	-0.00040684454958750393	8.585442561779179e-05	-2.301967739441851e-05	-0.0010294138162216698
8.5	0.0	3.4	-0.0012787071659853958	-0.0003750528554178345	6.852472671132746e-05	-1.988644379187208e-05	-0.0009522925934870167	-0.0012787031879287222	-0.0003750528554178345	6.852472671132746e-05	-1.9884283742097358e-05	-0.0009522907754801178
8.6	0.0	3.4	-0.0011893864768698558	-0.00034537517134936024	5.447074389547392e-05	-1.7203549423749922e-05	-0.0008812784999922196	-0.0011893839509170428	-0.00034537517134936024	5.447074389547392e-05	-1.7202190861946587e-05	-0.0008812773326012099
8.7	0.0	3.4	-0.0011053859606821974	-0.00031769398364644985	4.312799085879585e-05	-1.4909945628563102e-05	-0.0008159100222659803	-0.0011053843641730624	-0.00031769398364644985	4.312799085879585e-05	-1.4909094099511334e-05	-0.000815909277285897
8.8	0.0	3.4	-0.0010265599453212933	-0.0002918784111045625	3.40162336556001e-05	-1.2948069723941085e-05	-0.0007557496981483898	-0.0010265589405584956	-0.0002918784111045625	3.40162336556001e-05	-1.294753757411562e-05	-0.0007557492255354175
8.9	0.0	3.4	-0.000952752380028152	-0.00026782537304370635	2.6729898539472134e-05	-1.1269792767891281e-05	-0.0007003871127560265	-0.0009527517501840541	-0.00026782537304370635	2.6729898539472134e-05	-1.126946106090242e-05	-0.0007003868146189175
9.0	0.0	3.4	-0.0008837966214454496	-0.00024545474917658794	2.0928885596602345e-05	-9.832058544687163e-06	-0.0006494386993207769	-0.0008837962280905431	-0.00024545474917658794	2.0928885596602345e-05	-9.83185225072232e-06	-0.0006494385122598353
9.1	0.0	3.4	-0.0008194806683473864	-0.00022466258110398485	1.6329959867321794e-05	-8.600798144230533e-06	-0.0006025472489664928	-0.0008194804235585095	-0.00022466258110398485	1.6329959867321794e-05	-8.600670117944862e-06	-0.0006025471322039016
9.2	0.0	3.4	-0.0007595787119089976	-0.00020535280805233924	1.2698823981776059e-05	-7.543573646711117e-06	-0.0005593811541917233	-0.0007595785601015471	-0.00020535280805233924	1.2698823981776059e-05	-7.543494360199673e-06	-0.0005593810816707842
9.3	0.0	3.4	-0.0007038658109146407	-0.00018743929288689287	9.842927040858061e-06	-6.635967862643391e-06	-0.0005196334772059625	-0.0007038658109146407	-0.00018743929288689287	9.842927040858061e-06	-6.635967862643391e-06	-0.0005196334772059625
9.4	0.0	3.4	-0.0006521246383380684	-0.0001708539319480451	7.605031863934762e-06	-5.854871754653005e-06	-0.0004830208664993051	-0.0006521246383380684	-0.0001708539319480451	7.605031863934762e-06	-5.854871754653005e-06	-0.0004830208664993051
9.5	0.0	3.4	-0.000604117202433857	-0.0001555099910746094	5.857529886143731e-06	-5.182398738711951e-06	-0.00044928234250667944	-0.000604117202433857	-0.0001555099910746094	5.857529886143731e-06	-5.182398738711951e-06	-0.00044928234250667944
9.6	0.0	3.4	-0.0005596032551813256	-0.00014132161494728734	4.497473495746885e-06	-4.601082606371214e-06	-0.00041817803112341386	-0.0005596032551813256	-0.00014132161494728734	4.497473495746885e-06	-4.601082606371214e-06	-0.00041817803112341386
9.7	0.0	3.4	-0.0005183769489983089	-0.00012823268718875624	3.4422829284227507e-06	-4.098702146071104e-06	-0.00038948784259190434	-0.0005183769489983089	-0.00012823268718875624	3.4422829284227507e-06	-4.098702146071104e-06	-0.00038948784259190434
9.8	0.0	3.4	-0.000480255352309714	-0.0001162085138872726	2.626073780364559e-06	-3.6627822771911405e-06	-0.00036301012992561485	-0.000480255352309714	-0.0001162085138872726	2.626073780364559e-06	-3.6627822771911405e-06	-0.00036301012992561485
9.9	0.0	3.4	-0.00044495645906197576	-0.00010510850968614704	1.9965470606843208e-06	-3.2841233000903313e-06	-0.0003385603731364227	-0.00044495645906197576	-0.00010510850968614704	1.9965470606843208e-06	-3.2841233000903313e-06	-0.0003385603731364227
10.0	0.0	3.4	-0.0004123124322836346	-9.490162233305455e-05	1.5123815446504028e-06	-2.953324298211499e-06	-0.00031596986719701893	-0.0004123124322836346	-9.490162233305455e-05	1.5123815446504028e-06	-2.953324298211499e-06	-0.00031596986719701893
10.1	0.0	3.4	-0.00038210989187027354	-8.550144899288625e-05	1.1410681308607034e-06	-2.6650279265513437e-06	-0.00029508448308169664	-0.00038210989187027354	-8.550144899288625e-05	1.1410681308607034e-06	-2.6650279265513437e-06	-0.00029508448308169664
10.2	0.0	3.4	-0.00035424005086658994	-7.692220188459942e-05	8.571278552997787e-07	-2.41151384411097e-06	-0.0002757634629931793	-0.00035424005086658994	-7.692220188459942e-05	8.571278552997787e-07	-2.41151384411097e-06	-0.0002757634629931793
10.3	0.0	3.4	-0.00032848103880350066	-6.905529207301697e-05	6.406589979462985e-07	-2.188105542182966e-06	-0.000257878300186247	-0.00032848103880350066	-6.905529207301697e-05	6.406589979462985e-07	-2.188105542182966e-06	-0.000257878300186247
10.4	0.0	3.4	-0.0003046685972843901	-6.184145243537387e-05	4.761619555183303e-07	-1.9916282217736455e-06	-0.0002413116785827609	-0.0003046685972843901	-6.184145243537387e-05	4.761619555183303e-07	-1.9916282217736455e-06	-0.0002413116785827609
10.5	0.0	3.4	-0.0002826716492572565	-5.5249680954716496e-05	3.5159672107871383e-07	-1.8170714883935589e-06	-0.00022595649353522514	-0.0002826716492572565	-5.5249680954716496e-05	3.5159672107871383e-07	-1.8170714883935589e-06	-0.00022595649353522514
10.6	0.0	3.4	-0.0002623371970913267	-4.921818069192341e-05	2.576320550728832e-07	-1.6617009091446223e-06	-0.00021171494754533153	-0.0002623371970913267	-4.921818069192341e-05	2.576320550728832e-07	-1.6617009091446223e-06	-0.00021171494754533153
10.7	0.0	3.4	-0.00024353923293087297	-4.370495348382519e-05	1.8705107585467277e-07	-1.523615456803979e-06	-0.00019849771506609846	-0.00024353923293087297	-4.370495348382519e-05	1.8705107585467277e-07	-1.523615456803979e-06	-0.00019849771506609846
10.8	0.0	3.4	-0.000226184484084325	-3.869593922445347e-05	1.3428343688409088e-07	-1.399646930869299e-06	-0.00018622318136588632	-0.000226184484084325	-3.869593922445347e-05	1.3428343688409088e-07	-1.399646930869299e-06	-0.00018622318136588632
10.9	0.0	3.4	-0.00021014203685731277	-3.413188250078747e-05	9.503856570762278e-08	-1.2884450557818932e-06	-0.00017481674786645103	-0.00021014203685731277	-3.413188250078747e-05	9.503856570762278e-08	-1.2884450557818932e-06	-0.00017481674786645103
11.0	0.0	3.4	-0.00019530600151729688	-2.997345400501672e-05	6.60192192411362e-08	-1.1883692046352032e-06	-0.0001642101975268861	-0.00019530600151729688	-2.997345400501672e-05	6.60192192411362e-08	-1.1883692046352032e-06	-0.0001642101975268861
11.1	0.0	3.4	-0.0001815823170611062	-2.6188142314254037e-05	4.469817937853641e-08	-1.0977533371188823e-06	-0.0001543411195891118	-0.0001815823170611062	-2.6188142314254037e-05	4.469817937853641e-08	-1.0977533371188823e-06	-0.0001543411195891118
11.2	0.0	3.4	-0.0001688822746337956	-2.274325274242983e-05	2.9144583115264253e-08	-1.015780039117014e-06	-0.00014515238643536402	-0.0001688822746337956	-2.274325274242983e-05	2.9144583115264253e-08	-1.015780039117014e-06	-0.00014515238643536402
11.3	0.0	3.4	-0.0001571693503204346	-1.965467562570211e-05	1.7888644290196467e-08	-9.408822795896607e-07	-0.00013659168105943303	-0.0001571693503204346	-1.965467562570211e-05	1.7888644290196467e-08	-9.408822795896607e-07	-0.00013659168105943303
11.4	0.0	3.4	-0.0001462778991206355	-1.6803510348495365e-05	9.816659453360616e-09	-8.731397116115532e-07	-0.00012861106571998194	-0.0001462778991206355	-1.6803510348495365e-05	9.816659453360616e-09	-8.731397116115532e-07	-0.00012861106571998194
11.5	0.0	3.4	-0.00013621535016278025	-1.4241428800687572e-05	4.089088826637214e-09	-8.11418545446847e-07	-0.00012116659190547248	-0.00013621535016278025	-1.4241428800687572e-05	4.089088826637214e-09	-8.11418545446847e-07	-0.00012116659190547248
11.6	0.0	3.4	-0.0001268979516273037	-1.1925644471943997e-05	7.694035510715667e-11	-7.54436558681922e-07	-0.00011421794753703289	-0.0001268979516273037	-1.1925644471943997e-05	7.694035510715667e-11	-7.54436558681922e-07	-0.00011421794753703289
11.7	0.0	3.4	-0.0001182602093861112	-9.826372675547645e-06	-2.6878788699689763e-09	-7.030138865988338e-07	-0.00010772813494509475	-0.0001182602093861112	-9.826372675547645e-06	-2.6878788699689763e-09	-7.030138865988338e-07	-0.00010772813494509475
11.8	0.0	3.4	-0.00011024802123905574	-7.925188270974104e-06	-4.551065829958963e-09	-6.551013202180786e-07	-0.0001016631805820336	-0.00011024802123905574	-7.925188270974104e-06	-4.551065829958963e-09	-6.551013202180786e-07	-0.0001016631805820336
11.9	0.0	3.4	-0.00010282742458977539	-6.218430883109249e-06	-5.765917488683592e-09	-6.113580699788103e-07	-9.599186971919865e-05	-0.00010282742458977539	-6.218430883109249e-06	-5.765917488683592e-09	-6.113580699788103e-07	-9.599186971919865e-05
12.0	0.0	3.4	-9.595316079230808e-05	-4.6902942898441324e-06	-6.516489468677154e-09	-5.708432101363623e-07	-9.06855068028589e-05	-9.595316079230808e-05	-4.6902942898441324e-06	-6.516489468677154e-09	-5.708432101363623e-07	-9.06855068028589e-05
12.1	0.0	3.4	-8.95682226586603e-05	-3.309835534537342e-06	-6.935427784533158e-09	-5.337557333926317e-07	-8.57176959629458e-05	-8.95682226586603e-05	-3.309835534537342e-06	-6.935427784533158e-09	-5.337557333926317e-07	-8.57176959629458e-05
12.2	0.0	3.4	-8.363737036840246e-05	-2.0665801088171065e-06	-7.11763979091743e-09	-4.995290172815341e-07	-8.10641436025129e-05	-8.363737036840246e-05	-2.0665801088171065e-06	-7.11763979091743e-09	-4.995290172815341e-07	-8.10641436025129e-05
12.3	0.0	3.4	-7.81230300438773e-05	-9.459692762447958e-07	-7.1306856920169e-09	-4.6745277306182416e-07	-7.670247730887866e-05	-7.81230300438773e-05	-9.459692762447958e-07	-7.1306856920169e-09	-4.6745277306182416e-07	-7.670247730887866e-05
12.4	0.0	3.4	-7.300004143729581e-05	5.704779937332205e-08	-7.02247274797095e-09	-4.3798507095549745e-07	-7.261208169296567e-05	-7.300004143729581e-05	5.704779937332205e-08	-7.02247274797095e-09	-4.3798507095549745e-07	-7.261208169296567e-05
12.5	0.0	3.4	-6.823359462963944e-05	9.577402408922353e-07	-6.827105858567062e-09	-4.105593679691519e-07	-6.877394839670396e-05	-6.823359462963944e-05	9.577402408922353e-07	-6.827105858567062e-09	-4.105593679691519e-07	-6.877394839670396e-05
12.6	0.0	3.4	-6.380733545630169e-05	1.7552551128119376e-06	-6.569023533902407e-09	-3.854801216142187e-07	-6.51705414239655e-05	-6.380733545630169e-05	1.7552551128119376e-06	-6.569023533902407e-09	-3.854801216142187e-07	-6.51705414239655e-05
12.7	0.0	3.4	-5.970242661258962e-05	2.4511350886768923e-06	-6.266061187693081e-09	-3.616238919801397e-07	-6.178567174809868e-05	-5.970242661258962e-05	2.4511350886768923e-06	-6.266061187693081e-09	-3.616238919801397e-07	-6.178567174809868e-05
12.8	0.0	3.4	-5.585943538111595e-05	3.0907253005807434e-06	-5.931548678204468e-09	-3.3984330185157433e-07	-5.860438583116691e-05	-5.585943538111595e-05	3.0907253005807434e-06	-5.931548678204468e-09	-3.3984330185157433e-07	-5.860438583116691e-05
12.9	0.0	3.4	-5.228646551307366e-05	3.6511950298745433e-06	-5.575777926213776e-09	-3.1922252943443805e-07	-5.561286223558755e-05	-5.228646551307366e-05	3.6511950298745433e-06	-5.575777926213776e-09	-3.1922252943443805e-07	-5.561286223558755e-05
13.0	0.0	3.4	-4.8965043366415564e-05	4.1388511107243176e-06	-5.206962441976554e-09	-3.003690322881569e-07	-5.279831848240975e-05	-4.8965043366415564e-05	4.1388511107243176e-06	-5.206962441976554e-09	-3.003690322881569e-07	-5.279831848240975e-05
13.1	0.0	3.4	-4.587696058127583e-05	4.559474120924278e-06	-4.831874493014752e-09	-2.8267696535383673e-07	-5.014892586235326e-05	-4.587696058127583e-05	4.559474120924278e-06	-4.831874493014752e-09	-2.8267696535383673e-07	-5.014892586235326e-05
13.2	0.0	3.4	-4.298876497870685e-05	4.935433793207267e-06	-4.4562078569528075e-09	-2.660113444976494e-07	-4.765373121955951e-05	-4.298876497870685e-05	4.935433793207267e-06	-4.4562078569528075e-09	-2.660113444976494e-07	-4.765373121955951e-05
13.3	0.0	3.4	-4.0300457086037955e-05	5.256642936046774e-06	-4.084849843090376e-09	-2.504285169832689e-07	-4.530258665525837e-05	-4.0300457086037955e-05	5.256642936046774e-06	-4.084849843090376e-09	-2.504285169832689e-07	-4.530258665525837e-05
13.4	0.0	3.4	-3.778606176770464e-05	5.539673239240983e-06	-3.7219731169625096e-09	-2.3592813286507459e-07	-4.3086084900963586e-05	-3.778606176770464e-05	5.539673239240983e-06	-3.7219731169625096e-09	-2.3592813286507459e-07	-4.3086084900963586e-05
13.5	0.0	3.4	-3.5452875886110005e-05	5.768232895775327e-06	-3.3711063168599592e-09	-2.2223816361578744e-07	-4.0995499511952685e-05	-3.5452875886110005e-05	5.768232895775327e-06	-3.3711063168599592e-09	-2.2223816361578744e-07	-4.0995499511952685e-05
13.6	0.0	3.4	-3.3255074237969334e-05	5.980292272056431e-06	-3.035192547015991e-09	-2.09599737560909e-07	-3.902273157991784e-05	-3.3255074237969334e-05	5.980292272056431e-06	-3.035192547015991e-09	-2.09599737560909e-07	-3.902273157991784e-05
13.7	0.0	3.4	-3.120070627103016e-05	6.160222270068516e-06	-2.716583525169636e-09	-1.979514995139207e-07	-3.716026045805958e-05	-3.120070627103016e-05	6.160222270068516e-06	-2.716583525169636e-09	-1.979514995139207e-07	-3.716026045805958e-05
13.8	0.0	3.4	-2.9301997784546348e-05	6.2883308089567436e-06	-2.417085256732196e-09	-1.8681343399739202e-07	-3.540109807424897e-05	-2.9301997784546348e-05	6.2883308089567436e-06	-2.417085256732196e-09	-1.8681343399739202e-07	-3.540109807424897e-05
13.9	0.0	3.4	-2.7507423433232046e-05	6.409878025692706e-06	-2.1379683126878634e-09	-1.7641543841398956e-07	-3.3738748052198074e-05	-2.7507423433232046e-05	6.409878025692706e-06	-2.1379683126878634e-09	-1.7641543841398956e-07	-3.3738748052198074e-05
14.0	0.0	3.4	-2.5846311496406613e-05	6.48944643444338e-06	-1.8800122100658433e-09	-1.6671000795638274e-07	-3.2167167910683545e-05	-2.5846311496406613e-05	6.48944643444338e-06	-1.8800122100658433e-09	-1.6671000795638274e-07	-3.2167167910683545e-05
14.1	0.0	3.4	-2.4285929387925447e-05	6.554016124482587e-06	-1.6435417066408454e-09	-1.5756776909512456e-07	-3.068073420160627e-05	-2.4285929387925447e-05	6.554016124482587e-06	-1.6435417066408454e-09	-1.5756776909512456e-07	-3.068073420160627e-05
14.2	0.0	3.4	-2.281293731139627e-05	6.611589327576439e-06	-1.4284740019355821e-09	-1.488873249171738e-07	-2.9274210840053598e-05	-2.281293731139627e-05	6.611589327576439e-06	-1.4284740019355821e-09	-1.488873249171738e-07	-2.9274210840053598e-05
14.3	0.0	3.4	-2.1450356165814916e-05	6.634273361783016e-06	-1.2343773010968028e-09	-1.406754026260213e-07	-2.7942719747670814e-05	-2.1450356165814916e-05	6.634273361783016e-06	-1.2343773010968028e-09	-1.406754026260213e-07	-2.7942719747670814e-05
14.4	0.0	3.4	-2.0165983013238705e-05	6.650130075058769e-06	-1.0605250861627564e-09	-1.333382639006379e-07	-2.6681714299310673e-05	-2.0165983013238705e-05	6.650130075058769e-06	-1.0605250861627564e-09	-1.333382639006379e-07	-2.6681714299310673e-05
14.5	0.0	3.4	-1.8959935332331368e-05	6.6540666949777005e-06	-9.059522444629904e-10	-1.261414905438901e-07	-2.5486954584520716e-05	-1.8959935332331368e-05	6.6540666949777005e-06	-9.059522444629904e-10	-1.261414905438901e-07	-2.5486954584520716e-05
14.6	0.0	3.4	-1.7851014953310124e-05	6.623523219673189e-06	-7.695158595199486e-10	-1.192838274070704e-07	-2.4354484829716722e-05	-1.7851014953310124e-05	6.623523219673189e-06	-7.695158595199486e-10	-1.192838274070704e-07	-2.4354484829716722e-05
14.7	0.0	3.4	-1.6787592692111732e-05	6.606624097571512e-06	-6.499395726679364e-10	-1.1295454624587387e-07	-2.3280612303864703e-05	-1.6787592692111732e-05	6.606624097571512e-06	-6.499395726679364e-10	-1.1295454624587387e-07	-2.3280612303864703e-05
14.8	0.0	3.4	-1.580350637328616e-05	6.566128348595157e-06	-5.458699567496181e-10	-1.072002904814326e-07	-2.2261888561443136e-05	-1.580350637328616e-05	6.566128348595157e-06	-5.458699567496181e-10	-1.072002904814326e-07	-2.2261888561443136e-05
14.9	0.0	3.4	-1.4864696467018177e-05	6.532576350082309e-06	-4.559142010360608e-10	-1.0172555974776844e-07	-2.1295091343151683e-05	-1.4864696467018177e-05	6.532576350082309e-06	-4.559142010360608e-10	-1.0172555974776844e-07	-2.1295091343151683e-05
15.0	0.0	3.4	-1.3988422306040654e-05	6.485506588660428e-06	-3.7868092482821926e-10	-9.634156155692316e-08	-2.037720865221933e-05	-1.3988422306040654e-05	6.485506588660428e-06	-3.7868092482821926e-10	-9.634156155692316e-08	-2.037720865221933e-05
