# Supplementary material for: The Nodal Structure of π‑Orbitals Is Mapped in the Interaction Energy of π‑Stacked Acene Dimers
Source: J Am Chem Soc. 2026 Apr 9;148(15):16151–69. doi: 10.1021/jacs.6c00921 (PMC13107468; doi:10.1021/jacs.6c00921)
Supplement: Supplementary file 1 [file ja6c00921_si_001.zip › data_si/naphthalene_sapt_y1_xshift.csv]

x(A)	y(A)	z(A)	SAPT0|Eint(Eh)	SAPT0|Eelst(Eh)	SAPT0|Exr(Eh)	SAPT0|Eind(Eh)	SAPT0|Edisp(Eh)	sSAPT0|Eint(Eh)	sSAPT0|Eelst(Eh)	sSAPT0|Exr(Eh)	sSAPT0|Eind(Eh)	sSAPT0|Edisp(Eh)
0.0	1.0	3.4	-0.01035097746142918	-0.0080776758633192	0.027525129619862566	-0.001892298865146115	-0.02790613235282643	-0.010289358947355085	-0.0080776758633192	0.027525129619862566	-0.0018488477241137833	-0.027887964979784668
0.1	1.0	3.4	-0.01039255340418543	-0.008073066541498974	0.027473106573815277	-0.0019027877736236057	-0.027889805662878128	-0.010331060034814939	-0.008073066541498974	0.027473106573815277	-0.0018594291512872613	-0.02787167091584398
0.2	1.0	3.4	-0.010514805642299351	-0.00805945253534901	0.02731904935792128	-0.00193332306481208	-0.027841079400059542	-0.01045368345577619	-0.00805945253534901	0.02731904935792128	-0.0018902386807007232	-0.027823041597647737
0.3	1.0	3.4	-0.010709933549533746	-0.008036916484570611	0.027068863522651226	-0.0019811944425433825	-0.02776068614507098	-0.010649414475734625	-0.008036916484570611	0.027068863522651226	-0.0019385551360963683	-0.027742806377718872
0.4	1.0	3.4	-0.010965762062993899	-0.008005773597631105	0.026731952156810356	-0.0020421843854612296	-0.02764975623671192	-0.010906050612293994	-0.008005773597631105	0.026731952156810356	-0.0020001402084145825	-0.027632088963058663
0.5	1.0	3.4	-0.011266544387806849	-0.007966557800159535	0.026320672351511813	-0.0021109599227265886	-0.027509699016432538	-0.011207798741952463	-0.007966557800159535	0.026320672351511813	-0.0020696264373751784	-0.02749228685592956
0.6	1.0	3.4	-0.011594003033149242	-0.00791982297624827	0.02584946676865727	-0.002181566222655397	-0.027342080602902847	-0.011536312826993588	-0.00791982297624827	0.02584946676865727	-0.0021410086736987177	-0.02732494794570387
0.7	1.0	3.4	-0.011928891551432466	-0.007866453817541696	0.0253340254578496	-0.002247942730517788	-0.027148520461222583	-0.011872252748809447	-0.007866453817541696	0.0253340254578496	-0.0022081584088303415	-0.02713166598028701
0.8	1.0	3.4	-0.012252035247772828	-0.007807304271580051	0.02479033307707922	-0.0023044307361611456	-0.02693063331711085	-0.012196326996616918	-0.007807304271580051	0.02479033307707922	-0.0022653329592282464	-0.02691402284288784
0.9	1.0	3.4	-0.0125460970514173	-0.007743621273959889	0.024233757982505252	-0.002346221676451918	-0.026690012083510746	-0.01249106574710385	-0.007743621273959889	0.024233757982505252	-0.0023076289917173904	-0.026673573463931823
1.0	1.0	3.4	-0.012796089490620145	-0.007676401532023647	0.023678232772158657	-0.0023696854999458936	-0.026428235230809262	-0.012741345882044217	-0.007676401532023647	0.023678232772158657	-0.002331320087938189	-0.026411857034241037
1.1	1.0	3.4	-0.012990605618174979	-0.007606687306690674	0.023135580496686386	-0.00237261830518885	-0.02614688050298184	-0.01293563983954876	-0.007606687306690674	0.023135580496686386	-0.0023341168757262803	-0.02613041615381819
1.2	1.0	3.4	-0.013122268499097554	-0.007535424597904239	0.022615022136705576	-0.002354342763937367	-0.025847523273961524	-0.013066485400084569	-0.007535424597904239	0.022615022136705576	-0.002315281509212151	-0.025830801429673755
1.3	1.0	3.4	-0.013187875562062752	-0.007463347373459328	0.022122888614865027	-0.0023157001919343057	-0.025531716611534146	-0.013130649001726849	-0.007463347373459328	0.022122888614865027	-0.0022756328453218443	-0.025514557397810705
1.4	1.0	3.4	-0.013188129744714384	-0.007390785440406944	0.02166254232976721	-0.002258931591160352	-0.025200955042914298	-0.013128870293514894	-0.007390785440406944	0.02166254232976721	-0.00221743678256046	-0.0251831904003147
1.5	1.0	3.4	-0.013127625234805554	-0.0073180380510962095	0.021234499041009314	-0.002187453786712524	-0.024856632438006135	-0.013065852020113195	-0.0073180380510962095	0.021234499041009314	-0.002144185370029036	-0.024838127639997265
1.6	1.0	3.4	-0.013013599950415507	-0.007244776392951735	0.020836725979996615	-0.002105546791120603	-0.024500002746339785	-0.01294900527365915	-0.007244776392951735	0.020836725979996615	-0.0020602793555270778	-0.024480675505176953
1.7	1.0	3.4	-0.0128557125354485	-0.007170648595376861	0.020465085504808248	-0.0020179925284917223	-0.024132156916388165	-0.012788208031355336	-0.007170648595376861	0.020465085504808248	-0.001970654330791044	-0.02411199060999568
1.8	1.0	3.4	-0.012664622559114127	-0.007094828674325981	0.02011388428980234	-0.00192966281480602	-0.023754015359784466	-0.012594358261103698	-0.007094828674325981	0.02011388428980234	-0.0018803500456382948	-0.023733063830941762
1.9	1.0	3.4	-0.012451512529554093	-0.007016523852030332	0.019776485500101665	-0.0018451346024041804	-0.023366339575221245	-0.012378864699867518	-0.007016523852030332	0.019776485500101665	-0.0017941039031252426	-0.023344722444813608
2.0	1.0	3.4	-0.012226825437981752	-0.00693468743872927	0.019445939301610447	-0.0017683191332112033	-0.022969758167651726	-0.012152354438997502	-0.00693468743872927	0.019445939301610447	-0.0017159589851247622	-0.022947647316753916
2.1	1.0	3.4	-0.011999677282720726	-0.006848265676467236	0.019115582947945492	-0.0017021923898552782	-0.022564802164343704	-0.011924061906442731	-0.006848265676467236	0.019115582947945492	-0.001648977614766326	-0.022542401563154662
2.2	1.0	3.4	-0.011777354921026911	-0.006756365005855969	0.018779566586162783	-0.0016486108383602371	-0.022151945662973488	-0.011701313410417784	-0.006756365005855969	0.018779566586162783	-0.0015950472223796484	-0.02212946776834495
2.3	1.0	3.4	-0.011564895391757157	-0.006658271323715326	0.018433268043875142	-0.001608256567092195	-0.021731635544824778	-0.011489105134442602	-0.006658271323715326	0.018433268043875142	-0.00155482398731794	-0.02170927786728448
2.4	1.0	3.4	-0.011364686446382527	-0.006553257105991861	0.018073570371709573	-0.0015806978164766656	-0.021304301895623573	-0.011289713782120528	-0.006553257105991861	0.018073570371709573	-0.0015278000206783403	-0.0212822270271599
2.5	1.0	3.4	-0.011176965304223276	-0.006441064056247114	0.017698993560632884	-0.001564545735736514	-0.02087034907287253	-0.011103214314713103	-0.006441064056247114	0.017698993560632884	-0.001512473211748542	-0.02084867060735033
2.6	1.0	3.4	-0.010999873742011371	-0.006321737478145906	0.0173096776936135	-0.0015576846934337914	-0.020430129264045173	-0.010927558960286372	-0.006321737478145906	0.0173096776936135	-0.0015065943310181651	-0.0204089048447358
2.7	1.0	3.4	-0.010829723853885573	-0.006195494445734084	0.01690723225979595	-0.0015575342281398605	-0.019983927439807578	-0.010758867434206149	-0.006195494445734084	0.01690723225979595	-0.0015074463476000355	-0.01996315890066798
2.8	1.0	3.4	-0.010661707733110254	-0.006062888168713698	0.01649447209794238	-0.0015613175005416372	-0.0195319741617973	-0.010592157635237019	-0.006062888168713698	0.01649447209794238	-0.0015121279358495442	-0.019511613628616156
2.9	1.0	3.4	-0.010490486443718	-0.005924760962869868	0.01607507033399607	-0.0015662968658166007	-0.019074498949027602	-0.010421949398638058	-0.005924760962869868	0.01607507033399607	-0.0015177997425477928	-0.019054459027216468
3.0	1.0	3.4	-0.01031078127325059	-0.005782155251807808	0.015653163785358352	-0.0015699799866546937	-0.01861180982014644	-0.01024286308982333	-0.005782155251807808	0.015653163785358352	-0.0015218959101213525	-0.018591975713252523
3.1	1.0	3.4	-0.01011800373022435	-0.0056363136218635645	0.015232947205256885	-0.0015702660913431074	-0.018144371222274563	-0.010050250010853475	-0.0056363136218635645	0.015232947205256885	-0.0015222707913714786	-0.018124612802875317
3.2	1.0	3.4	-0.009908646939325916	-0.00548854051919534	0.014818293805405662	-0.00156554924163365	-0.017672850983902588	-0.009840579078844539	-0.00548854051919534	0.014818293805405662	-0.0015172989957561917	-0.01765303336929867
3.3	1.0	3.4	-0.009680837362589026	-0.0053403826634053075	0.014412433459990756	-0.0015547668227170325	-0.017198121336457442	-0.009611981339369111	-0.0053403826634053075	0.014412433459990756	-0.0015059188748114828	-0.017178113261143078
3.4	1.0	3.4	-0.009434065562239764	-0.005193147792112995	0.01401771181169282	-0.0015374119601749342	-0.016721217621644652	-0.009363973662040143	-0.005193147792112995	0.01401771181169282	-0.0014876400467528366	-0.01670089763486713
3.5	1.0	3.4	-0.009169547459739164	-0.00504821819995982	0.01363544318575451	-0.001513506305420703	-0.01624326614011315	-0.009097815140962955	-0.00504821819995982	0.01363544318575451	-0.0014625128936466799	-0.016222527233110965
3.6	1.0	3.4	-0.008889767404917166	-0.0049066906623522755	0.013265856904778394	-0.0014835379577654122	-0.015765395689577872	-0.008816048465145138	-0.0049066906623522755	0.013265856904778394	-0.001431065481068008	-0.01574414922650325
3.7	1.0	3.4	-0.008598498782114444	-0.004769607481989624	0.012908132372875122	-0.0014483716829299803	-0.015288651990069962	-0.008522521728496085	-0.004769607481989624	0.012908132372875122	-0.0013942148703366345	-0.01526683174904495
3.8	1.0	3.4	-0.008299949457573622	-0.004637393674897794	0.012560509864242474	-0.0014091401156676939	-0.014813925531250608	-0.00822153665891358	-0.004637393674897794	0.012560509864242474	-0.0013531605509018785	-0.01479149229735638
3.9	1.0	3.4	-0.00799888283087474	-0.004510320663513312	0.01222046378376806	-0.0013671202929456065	-0.014341905658183881	-0.007917972128713832	-0.004510320663513312	0.01222046378376806	-0.0013092629557849358	-0.014318852293183644
4.0	1.0	3.4	-0.007700055569655244	-0.004388312039452558	0.011884919206991916	-0.0013235970007062208	-0.013873065736488381	-0.007616722114947752	-0.004388312039452558	0.011884919206991916	-0.0012639071409966862	-0.013849422141490424
4.1	1.0	3.4	-0.007407764026732499	-0.004270831927016161	0.011550493690065933	-0.0012797440605818895	-0.013407681729200382	-0.007322238723709305	-0.004270831927016161	0.011550493690065933	-0.00121838171426547	-0.013383518772493608
4.2	1.0	3.4	-0.007125792462217001	-0.004157141932921604	0.011213743997894253	-0.0012365166973273157	-0.012945877829862335	-0.007038472889391813	-0.004157141932921604	0.011213743997894253	-0.0011737657381830104	-0.012921309216181452
4.3	1.0	3.4	-0.006857163873355219	-0.0040462971850558915	0.010871399941642997	-0.001194578662542474	-0.01248768796739985	-0.006768614039461972	-0.0040462971850558915	0.010871399941642997	-0.001130847596563007	-0.01246286919948607
4.4	1.0	3.4	-0.006604068585790374	-0.003937255211695856	0.010520569973187337	-0.001154263190875797	-0.012033120156406058	-0.006515005212491045	-0.003937255211695856	0.010520569973187337	-0.0010900758532819293	-0.012008244120700597
4.5	1.0	3.4	-0.006367781689799021	-0.0038288912462292046	0.010158907276339956	-0.0011155839503001024	-0.01158221376960967	-0.006279046597704661	-0.0038288912462292046	0.010158907276339956	-0.001051559654372613	-0.0115575029734428
4.6	1.0	3.4	-0.006148829087039426	-0.003720212104639131	0.009784729863428727	-0.0010782648862625206	-0.0111350819595665	-0.006061349307548531	-0.003720212104639131	0.009784729863428727	-0.0010150891151518798	-0.011110777951186247
4.7	1.0	3.4	-0.005947116970997809	-0.003610447538108019	0.009397091988557177	-0.001041821546447691	-0.010691939874999275	-0.005861855994092745	-0.003610447538108019	0.009397091988557177	-0.0009802096669547216	-0.01066829077758718
4.8	1.0	3.4	-0.005761771464493644	-0.0034988171385350597	0.008995808373875437	-0.0010056445981167627	-0.010253118101717258	-0.005679676283749031	-0.0034988171385350597	0.008995808373875437	-0.0009463020740146061	-0.010230365445074802
4.9	1.0	3.4	-0.005591768071066818	-0.0033850436007583085	0.00858143565036524	-0.0009690957746448306	-0.009819064346028918	-0.005513717206822935	-0.0033850436007583085	0.00858143565036524	-0.0009126788152854366	-0.00979743044114443
5.0	1.0	3.4	-0.005435610795760378	-0.00326890094436294	0.008155218166890167	-0.0009315938170705654	-0.00939033420121704	-0.005362368217679207	-0.00326890094436294	0.008155218166890167	-0.0008786742504838272	-0.009370011189722607
5.1	1.0	3.4	-0.00529164738133161	-0.0031503953410663144	0.0077190064713794585	-0.0008926859672475588	-0.008967572544397196	-0.005223826336504058	-0.0031503953410663144	0.0077190064713794585	-0.0008437234673419671	-0.008948713999475236
5.2	1.0	3.4	-0.005158233352483679	-0.003029812586873959	0.007275157592201514	-0.0008520925723277395	-0.008551485785483495	-0.005096272713791889	-0.003029812586873959	0.007275157592201514	-0.0008074163213037264	-0.008534201397815718
5.3	1.0	3.4	-0.005033613483119157	-0.0029074931024410944	0.0068264187500289494	-0.0008097299887935491	-0.008142809141913463	-0.004977767661730723	-0.0029074931024410944	0.0068264187500289494	-0.0007695306550780783	-0.0081271626542405
5.4	1.0	3.4	-0.0049160516538482284	-0.0027839129474500623	0.006375838942195055	-0.0007657069239899051	-0.007742270724603316	-0.0048663934101840466	-0.0027839129474500623	0.006375838942195055	-0.0007300385177656516	-0.007728280887163387
5.5	1.0	3.4	-0.004803911637437564	-0.002659669968693379	0.005926618032062339	-0.0007202972888212169	-0.007350562411985307	-0.004760346266949721	-0.002659669968693379	0.005926618032062339	-0.0006890877698460062	-0.007338206560472675
5.6	1.0	3.4	-0.004695541526429389	-0.002535340565856359	0.0054820238028916385	-0.0006739078730724152	-0.006968316890392253	-0.0046578295048644676	-0.002535340565856359	0.0054820238028916385	-0.0006469763106447439	-0.006957536431255003
5.7	1.0	3.4	-0.004589347462809346	-0.002411503626404965	0.005045283333008148	-0.0006270289787022754	-0.006596098190710254	-0.004557132642559763	-0.002411503626404965	0.005045283333008148	-0.0006041070341600953	-0.006586805315002851
5.8	1.0	3.4	-0.00448395075104181	-0.002288846261251365	0.004619489215789358	-0.0005801914540677303	-0.0062344022515120725	-0.004456791075708739	-0.002288846261251365	0.004619489215789358	-0.000560946841376134	-0.006226487188870597
5.9	1.0	3.4	-0.004378035474448221	-0.0021679593648968876	0.004207516251345201	-0.0005339265975731321	-0.0058836657633234025	-0.00435543354595282	-0.0021679593648968876	0.004207516251345201	-0.0005179864444057547	-0.0058770039879953795
6.0	1.0	3.4	-0.004270453733415797	-0.0020493945753798926	0.003811950484885113	-0.0004887320681462308	-0.005544277574774787	-0.004251885119555528	-0.0020493945753798926	0.003811950484885113	-0.00047570451724222065	-0.005538736511818528
6.1	1.0	3.4	-0.0041603141486115615	-0.0019337073670726568	0.003435032401330642	-0.00044505027061664476	-0.005216588912252902	-0.004145251943018546	-0.0019337073670726568	0.003435032401330642	-0.0004345431458359674	-0.0052120338314405636
6.2	1.0	3.4	-0.004047000690117138	-0.0018214442444559609	0.0030786151380461637	-0.00040325306887686787	-0.004900918514830473	-0.0040349354626211245	-0.0018214442444559609	0.0030786151380461637	-0.00039488892476521604	-0.004897217431446111
6.3	1.0	3.4	-0.003929976812827742	-0.00171292869674744	0.002744138353617482	-0.0003636339150975893	-0.004597552554600194	-0.003920431636030655	-0.00171292869674744	0.002744138353617482	-0.0003570612285895448	-0.004594580064311152
6.4	1.0	3.4	-0.0038091745952936766	-0.0016086411841911286	0.002432617442833354	-0.0003264117264743542	-0.004306739127461548	-0.003801715279706486	-0.0016086411841911286	0.002432617442833354	-0.0003213123500196173	-0.004304379188329094
6.5	1.0	3.4	-0.0036844935561295257	-0.0015087337866646067	0.0021446474754135284	-0.0002917275443600079	-0.0040286797005184396	-0.0036787345488768016	-0.0015087337866646067	0.0021446474754135284	-0.0002878208005585644	-0.004026827437067159
6.6	1.0	3.4	-0.0035562217107181137	-0.0014134661104208135	0.0018804205864015474	-0.00025965706048088196	-0.0037635191262179657	-0.0035518283191657025	-0.0014134661104208135	0.0018804205864015474	-0.0002567010224763594	-0.003762081772670077
6.7	1.0	3.4	-0.0034246940400723194	-0.0013228956637476585	0.0016397551005495475	-0.00023021690169273967	-0.0035113365751814687	-0.0034213817396991078	-0.0013228956637476585	0.0016397551005495475	-0.00022800747685412933	-0.0035102336996468675
6.8	1.0	3.4	-0.003290461641719661	-0.001237082447858029	0.0014221327532286437	-0.00020337350950148047	-0.0032721384375887955	-0.0032879932390696737	-0.001237082447858029	0.0014221327532286437	-0.00020174194539887032	-0.0032713015990414184
6.9	1.0	3.4	-0.003154108757194111	-0.0011559544012698098	0.0012267505797599004	-0.0001790508300832333	-0.0030458541056009683	-0.003152290131627252	-0.0011559544012698098	0.0012267505797599004	-0.0001778602142595278	-0.003045226095857815
7.0	1.0	3.4	-0.0030163489613751764	-0.0010794314313784525	0.0010525617323625172	-0.00015714341907108772	-0.0028323358432881533	-0.0030150239983920105	-0.0010794314313784525	0.0010525617323625172	-0.00015628464970913873	-0.0028318696496669364
7.1	1.0	3.4	-0.0028778570673993814	-0.0010073100027341297	0.0008983340453853682	-0.00013751989768890347	-0.0026313612123617163	-0.0028769022994667268	-0.0010073100027341297	0.0008983340453853682	-0.0001369075151018278	-0.0026310188270161376
7.2	1.0	3.4	-0.002739491280483531	-0.0009395203553594911	0.0007626997526398256	-0.00012003205918460224	-0.0024426386185792633	-0.0027388106120776927	-0.0009395203553594911	0.0007626997526398256	-0.00011960021611229643	-0.002442389793245731
7.3	1.0	3.4	-0.002601891698200019	-0.0008757572867921226	0.0006442042288790379	-0.00010452360044380281	-0.0022658150398431314	-0.0026014114808723785	-0.0008757572867921226	0.0006442042288790379	-0.00010422235886477948	-0.002265636064094514
7.4	1.0	3.4	-0.002465814107428603	-0.0008158480729605344	0.0005413503536703193	-9.08313275817054e-05	-0.0021004850605566825	-0.0024654787276700606	-0.0008158480729605344	0.0005413503536703193	-9.062338939823122e-05	-0.0021003576189816144
7.5	1.0	3.4	-0.002331961959462492	-0.0007596056028944531	0.00045263743435004474	-7.879310153686674e-05	-0.001946200689381217	-0.002331730018710178	-0.0007596056028944531	0.00045263743435004474	-7.865101736992709e-05	-0.0019461108327958425
7.6	1.0	3.4	-0.0022009215599421315	-0.000706785385460762	0.0003765940291666933	-6.824903652026788e-05	-0.0018024811671277948	-0.0022007626631982916	-0.000706785385460762	0.0003765940291666933	-6.815289096320525e-05	-0.0018024184159410178
7.7	1.0	3.4	-0.002073231458764817	-0.0006571670992912004	0.0003118044556326837	-5.9046385727471384e-05	-0.0016688224293788289	-0.0020731235842599803	-0.0006571670992912004	0.0003118044556326837	-5.898192675370789e-05	-0.0016687790138477556
7.8	1.0	3.4	-0.0019494200501568434	-0.0006106033506512176	0.00025692911110157703	-5.1040039052473426e-05	-0.0015447057715547293	-0.0019493474450505003	-0.0006106033506512176	0.00025692911110157703	-5.099720150740267e-05	-0.001544676003993457
7.9	1.0	3.4	-0.0018298486899188274	-0.0005668683327257895	0.0002107190332112635	-4.4093778191837656e-05	-0.0014296056122124637	-0.0018298002227667394	-0.0005668683327257895	0.0002107190332112635	-4.406554334863994e-05	-0.0014295853799035734
8.0	1.0	3.4	-0.0017148678546617935	-0.0005258141825663643	0.00017202525295791391	-3.8082723555893686e-05	-0.0013229962014974495	-0.0017148357510523675	-0.0005258141825663643	0.00017202525295791391	-3.806425589242955e-05	-0.0013229825655514877
8.1	1.0	3.4	-0.0016047319974902183	-0.0004872858990552231	0.00013980363277833275	-3.289238722582264e-05	-0.0012243573439875053	-0.0016047108876820853	-0.0004872858990552231	0.00013980363277833275	-3.28803933245775e-05	-0.0012243482280806174
8.2	1.0	3.4	-0.0014995988454455285	-0.00045111744506698415	0.00011311593275276536	-2.8418223739339293e-05	-0.0011331791093919703	-0.0014995850594561803	-0.00045111744506698415	0.00011311593275276536	-2.841048459650904e-05	-0.0011331730625454524
8.3	1.0	3.4	-0.0013996155248262915	-0.0004172100537687129	9.112783874459149e-05	-2.4567637610766374e-05	-0.0010489656721914037	-0.00139960657917108	-0.0004172100537687129	9.112783874459149e-05	-2.4562673151130086e-05	-0.0010489616909958286
8.4	1.0	3.4	-0.001304796709910382	-0.0003854053330201168	7.310465411206094e-05	-2.1257698270577363e-05	-0.0009712383327317488	-0.0013047909395971936	-0.0003854053330201168	7.310465411206094e-05	-2.125453048113192e-05	-0.0009712357302080057
8.5	1.0	3.4	-0.0012151558065382068	-0.00035560949143587095	5.8405301931427865e-05	-1.841377070706862e-05	-0.0008995378463266951	-0.0012151521049839323	-0.00035560949143587095	5.8405301931427865e-05	-1.841175886357469e-05	-0.0008995361566159145
8.6	1.0	3.4	-0.0011306669174516535	-0.0003277429705406121	4.647520860699305e-05	-1.5973025868292186e-05	-0.0008334261296497424	-0.00113066455512607	-0.0003277429705406121	4.647520860699305e-05	-1.597175348550883e-05	-0.0008334250397069421
8.7	1.0	3.4	-0.001051203427851286	-0.00030167665201474847	3.683854200968918e-05	-1.387790241207576e-05	-0.0007724874154341509	-0.0010512019273884242	-0.00030167665201474847	3.683854200968918e-05	-1.3877100666842273e-05	-0.0007724867167165226
8.8	1.0	3.4	-0.0009766728034251988	-0.0002773535699702734	2.9090205562662898e-05	-1.2080470487982778e-05	-0.0007163289685296055	-0.0009766718546099517	-0.0002773535699702734	2.9090205562662898e-05	-1.2079966953281745e-05	-0.0007163285232490595
8.9	1.0	3.4	-0.0009068575830461125	-0.0002546267524508039	2.288789065759966e-05	-1.0537326580375994e-05	-0.0006645813946725323	-0.0009068569855591486	-0.0002546267524508039	2.288789065759966e-05	-1.0537011269434412e-05	-0.0006645811124965099
9.0	1.0	3.4	-0.0008416269270568992	-0.00023346093547615965	1.7944418191274798e-05	-9.211791580111645e-06	-0.0006168986181919027	-0.0008416265522912937	-0.00023346093547615965	1.7944418191274798e-05	-9.211594672293842e-06	-0.000616898440334115
9.1	1.0	3.4	-0.0007807767181211564	-0.00021376686768803665	1.4020527230412243e-05	-8.07279695767495e-06	-0.000572957580705857	-0.0007807764839459672	-0.00021376686768803665	1.4020527230412243e-05	-8.07267431327034e-06	-0.0005729574691750725
9.2	1.0	3.4	-0.0007240766923027161	-0.00019544378292835063	1.0918215865911432e-05	-7.0934205090343754e-06	-0.0005324577047312425	-0.0007240765465201496	-0.00019544378292835063	1.0918215865911432e-05	-7.093344321521423e-06	-0.0005324576351361889
9.3	1.0	3.4	-0.0006713468446388629	-0.00017845109060488085	8.474690405906799e-06	-6.250271868540249e-06	-0.0004951201725713486	-0.0006713468446388629	-0.00017845109060488085	8.474690405906799e-06	-6.250271868540249e-06	-0.0004951201725713486
9.4	1.0	3.4	-0.0006223726148512322	-0.00016271924218358436	6.556945495450811e-06	-5.523263981732867e-06	-0.00046068705418136576	-0.0006223726148512322	-0.00016271924218358436	6.556945495450811e-06	-5.523263981732867e-06	-0.00046068705418136576
9.5	1.0	3.4	-0.0005768808620441193	-0.00014812187644963615	5.05697094592347e-06	-4.895636775011787e-06	-0.0004289203197653949	-0.0005768808620441193	-0.00014812187644963615	5.05697094592347e-06	-4.895636775011787e-06	-0.0004289203197653949
9.6	1.0	3.4	-0.0005346811121178124	-0.00013461513125889724	3.887562623770366e-06	-4.352770272173918e-06	-0.00039960077321051163	-0.0005346811121178124	-0.00013461513125889724	3.887562623770366e-06	-4.352770272173918e-06	-0.00039960077321051163
9.7	1.0	3.4	-0.0004956091131854731	-0.00012217804565750612	2.9787012653841614e-06	-3.882831724773496e-06	-0.00037252693706857766	-0.0004956091131854731	-0.00012217804565750612	2.9787012653841614e-06	-3.882831724773496e-06	-0.00037252693706857766
9.8	1.0	3.4	-0.0004593983118490278	-0.00011068483598819512	2.2744568047392823e-06	-3.4740325110625203e-06	-0.00034751390015450945	-0.0004593983118490278	-0.00011068483598819512	2.2744568047392823e-06	-3.4740325110625203e-06	-0.00034751390015450945
9.9	1.0	3.4	-0.00042590971346415454	-0.00010012918366442136	1.7303670665888897e-06	-3.1187220122639186e-06	-0.00032439217485405816	-0.00042590971346415454	-0.00010012918366442136	1.7303670665888897e-06	-3.1187220122639186e-06	-0.00032439217485405816
10.0	1.0	3.4	-0.00039488800996260526	-9.03844862563119e-05	1.3112418907707766e-06	-2.8082023130577447e-06	-0.0003030065632840064	-0.00039488800996260526	-9.03844862563119e-05	1.3112418907707766e-06	-2.8082023130577447e-06	-0.0003030065632840064
10.1	1.0	3.4	-0.0003662052702099848	-8.144298067236377e-05	9.893403518523796e-07	-2.5365725111348014e-06	-0.0002832150573783386	-0.0003662052702099848	-8.144298067236377e-05	9.893403518523796e-07	-2.5365725111348014e-06	-0.0002832150573783386
10.2	1.0	3.4	-0.00033967195411064834	-7.32290167775318e-05	7.42871775566169e-07	-2.2980248378931798e-06	-0.00026488778427078953	-0.00033967195411064834	-7.32290167775318e-05	7.42871775566169e-07	-2.2980248378931798e-06	-0.00026488778427078953
10.3	1.0	3.4	-0.0003151375095334778	-6.569857239924204e-05	5.547738149665974e-07	-2.087704027955103e-06	-0.00024790600692124726	-0.0003151375095334778	-6.569857239924204e-05	5.547738149665974e-07	-2.087704027955103e-06	-0.00024790600692124726
10.4	1.0	3.4	-0.0002924719227857278	-5.882066443518852e-05	4.117240874476669e-07	-1.901800984873422e-06	-0.00023216118145311354	-0.0002924719227857278	-5.882066443518852e-05	4.117240874476669e-07	-1.901800984873422e-06	-0.00023216118145311354
10.5	1.0	3.4	-0.000271494159800404	-5.250622123753601e-05	3.033467867395538e-07	-1.737202388102219e-06	-0.0002175540829615053	-0.000271494159800404	-5.250622123753601e-05	3.033467867395538e-07	-1.737202388102219e-06	-0.0002175540829615053
10.6	1.0	3.4	-0.00025209853356633735	-4.673591391224363e-05	2.2157978074726798e-07	-1.5902096053302307e-06	-0.00020399398982951072	-0.00025209853356633735	-4.673591391224363e-05	2.2157978074726798e-07	-1.5902096053302307e-06	-0.00020399398982951072
10.7	1.0	3.4	-0.00023418625031584043	-4.1489692392815414e-05	1.6017255841482359e-07	-1.4587941988590723e-06	-0.00019139793628258076	-0.00023418625031584043	-4.1489692392815414e-05	1.6017255841482359e-07	-1.4587941988590723e-06	-0.00019139793628258076
10.8	1.0	3.4	-0.00021759712735236478	-3.667955496666764e-05	1.1429003629111455e-07	-1.3418359447687321e-06	-0.00017969002647721951	-0.00021759712735236478	-3.667955496666764e-05	1.1429003629111455e-07	-1.3418359447687321e-06	-0.00017969002647721951
10.9	1.0	3.4	-0.0002022740104946946	-3.231771023592955e-05	8.020074678889266e-08	-1.2356962007749727e-06	-0.00016880080480477898	-0.0002022740104946946	-3.231771023592955e-05	8.020074678889266e-08	-1.2356962007749727e-06	-0.00016880080480477898
11.0	1.0	3.4	-0.00018808333777099064	-2.833089773446318e-05	5.503252290683948e-08	-1.1407885058060093e-06	-0.0001586666840536283	-0.00018808333777099064	-2.833089773446318e-05	5.503252290683948e-08	-1.1407885058060093e-06	-0.0001586666840536283
11.1	1.0	3.4	-0.00017496337444203043	-2.4715728855539965e-05	3.658120124025498e-08	-1.0548046161572312e-06	-0.0001492294221715735	-0.00017496337444203043	-2.4715728855539965e-05	3.658120124025498e-08	-1.0548046161572312e-06	-0.0001492294221715735
11.2	1.0	3.4	-0.0001628217129262106	-2.1432877787219695e-05	2.3161106668823084e-08	-9.76346541251161e-07	-0.00014043564970440858	-0.0001628217129262106	-2.1432877787219695e-05	2.3161106668823084e-08	-9.76346541251161e-07	-0.00014043564970440858
11.3	1.0	3.4	-0.00015155584848319567	-1.8427413948529647e-05	1.3488375658031275e-08	-9.054860194062844e-07	-0.00013223643689091777	-0.00015155584848319567	-1.8427413948529647e-05	1.3488375658031275e-08	-9.054860194062844e-07	-0.00013223643689091777
11.4	1.0	3.4	-0.00014114617761201476	-1.5724881677670055e-05	6.589773301783127e-09	-8.409824384850409e-07	-0.00012458690326916144	-0.00014114617761201476	-1.5724881677670055e-05	6.589773301783127e-09	-8.409824384850409e-07	-0.00012458690326916144
11.5	1.0	3.4	-0.00013151262229118277	-1.328653733878582e-05	1.7315948425285731e-09	-7.819556224503295e-07	-0.00011744586092478915	-0.00013151262229118277	-1.328653733878582e-05	1.7315948425285731e-09	-7.819556224503295e-07	-0.00011744586092478915
11.6	1.0	3.4	-0.00012256726827003463	-1.1062320012911186e-05	-1.635843711709086e-09	-7.278207580773154e-07	-0.00011077549165533443	-0.00012256726827003463	-1.1062320012911186e-05	-1.635843711709086e-09	-7.278207580773154e-07	-0.00011077549165533443
11.7	1.0	3.4	-0.00011427577998964431	-9.052354172922605e-06	-3.921496166143585e-09	-6.784519291541498e-07	-0.00010454105239140141	-0.00011427577998964431	-9.052354172922605e-06	-3.921496166143585e-09	-6.784519291541498e-07	-0.00010454105239140141
11.8	1.0	3.4	-0.0001065713580930796	-7.222629093917021e-06	-5.427270997925107e-09	-6.326926432445266e-07	-9.871060908492012e-05	-0.0001065713580930796	-7.222629093917021e-06	-5.427270997925107e-09	-6.326926432445266e-07	-9.871060908492012e-05
11.9	1.0	3.4	-9.944792118851826e-05	-5.595911133582376e-06	-6.374267317733593e-09	-5.90842998545303e-07	-9.325479278907285e-05	-9.944792118851826e-05	-5.595911133582376e-06	-6.374267317733593e-09	-5.90842998545303e-07	-9.325479278907285e-05
12.0	1.0	3.4	-9.283729998265183e-05	-4.131603034807085e-06	-6.922979441679714e-09	-5.521947859779348e-07	-8.814657918242513e-05	-9.283729998265183e-05	-4.131603034807085e-06	-6.922979441679714e-09	-5.521947859779348e-07	-8.814657918242513e-05
12.1	1.0	3.4	-8.668154051452553e-05	-2.7971527600811896e-06	-7.1889749222835634e-09	-5.161109848869811e-07	-8.336108779463508e-05	-8.668154051452553e-05	-2.7971527600811896e-06	-7.1889749222835634e-09	-5.161109848869811e-07	-8.336108779463508e-05
12.2	1.0	3.4	-8.098617487809771e-05	-1.6202930623876455e-06	-7.25481329953255e-09	-4.832290286866015e-07	-7.887539797372393e-05	-8.098617487809771e-05	-1.6202930623876455e-06	-7.25481329953255e-09	-4.832290286866015e-07	-7.887539797372393e-05
12.3	1.0	3.4	-7.568097817463413e-05	-5.52904239725649e-07	-7.179094949617727e-09	-4.525121412379917e-07	-7.466838269872087e-05	-7.568097817463413e-05	-5.52904239725649e-07	-7.179094949617727e-09	-4.525121412379917e-07	-7.466838269872087e-05
12.4	1.0	3.4	-7.074463065736582e-05	4.0747232787907706e-07	-7.00331903810389e-09	-4.2454236725878193e-07	-7.072055729894801e-05	-7.074463065736582e-05	4.0747232787907706e-07	-7.00331903810389e-09	-4.2454236725878193e-07	-7.072055729894801e-05
12.5	1.0	3.4	-6.616286137512522e-05	1.2558391944139657e-06	-6.756875005041001e-09	-3.9800355283617e-07	-6.701394014169797e-05	-6.616286137512522e-05	1.2558391944139657e-06	-6.756875005041001e-09	-3.9800355283617e-07	-6.701394014169797e-05
12.6	1.0	3.4	-6.189892919955616e-05	2.0130475206769916e-06	-6.460761498546729e-09	-3.735877715899373e-07	-6.353192818714467e-05	-6.189892919955616e-05	2.0130475206769916e-06	-6.460761498546729e-09	-3.735877715899373e-07	-6.353192818714467e-05
12.7	1.0	3.4	-5.793033072874452e-05	2.685997529283668e-06	-6.130225861853685e-09	-3.5101710273829525e-07	-6.0259180929428036e-05	-5.793033072874452e-05	2.685997529283668e-06	-6.130225861853685e-09	-3.5101710273829525e-07	-6.0259180929428036e-05
12.8	1.0	3.4	-5.4230036374758756e-05	3.287227286818961e-06	-5.776598202638935e-09	-3.299708742881271e-07	-5.718151618908695e-05	-5.4230036374758756e-05	3.287227286818961e-06	-5.776598202638935e-09	-3.299708742881271e-07	-5.718151618908695e-05
12.9	1.0	3.4	-5.078954573563383e-05	3.8118431717748535e-06	-5.408604264087663e-09	-3.1016452780622457e-07	-5.428581577533837e-05	-5.078954573563383e-05	3.8118431717748535e-06	-5.408604264087663e-09	-3.1016452780622457e-07	-5.428581577533837e-05
13.0	1.0	3.4	-4.757744912021748e-05	4.279418007513414e-06	-5.033191824549903e-09	-2.918970325836932e-07	-5.155993690332265e-05	-4.757744912021748e-05	4.279418007513414e-06	-5.033191824549903e-09	-2.918970325836932e-07	-5.155993690332265e-05
13.1	1.0	3.4	-4.459228157419326e-05	4.679836479226651e-06	-4.65606135315837e-09	-2.7482768146234254e-07	-4.899263431060441e-05	-4.459228157419326e-05	4.679836479226651e-06	-4.65606135315837e-09	-2.7482768146234254e-07	-4.899263431060441e-05
13.2	1.0	3.4	-4.1793297589763e-05	5.043140731686435e-06	-4.282040141026738e-09	-2.5866896482906433e-07	-4.657348731647934e-05	-4.1793297589763e-05	5.043140731686435e-06	-4.282040141026738e-09	-2.5866896482906433e-07	-4.657348731647934e-05
13.3	1.0	3.4	-3.9181948111913506e-05	5.3583163861503635e-06	-3.915230995284064e-09	-2.4351546005187314e-07	-4.429283380701671e-05	-3.9181948111913506e-05	5.3583163861503635e-06	-3.915230995284064e-09	-2.4351546005187314e-07	-4.429283380701671e-05
13.4	1.0	3.4	-3.676215797773391e-05	5.6126797005617846e-06	-3.5591544343369495e-09	-2.2956863819162839e-07	-4.214170988566973e-05	-3.676215797773391e-05	5.6126797005617846e-06	-3.5591544343369495e-09	-2.2956863819162839e-07	-4.214170988566973e-05
13.5	1.0	3.4	-3.447890364685363e-05	5.852722253507636e-06	-3.21676633322754e-09	-2.1661439849392802e-07	-4.011179473553411e-05	-3.447890364685363e-05	5.852722253507636e-06	-3.21676633322754e-09	-2.1661439849392802e-07	-4.011179473553411e-05
13.6	1.0	3.4	-3.235723186433356e-05	6.04565023820669e-06	-2.890518942766746e-09	-2.046312603735007e-07	-3.8195360323223986e-05	-3.235723186433356e-05	6.04565023820669e-06	-2.890518942766746e-09	-2.046312603735007e-07	-3.8195360323223986e-05
13.7	1.0	3.4	-3.0374162355608264e-05	6.206431365285425e-06	-2.5823443097738513e-09	-1.9278634047576174e-07	-3.6385225036108154e-05	-3.0374162355608264e-05	6.206431365285425e-06	-2.5823443097738513e-09	-1.9278634047576174e-07	-3.6385225036108154e-05
13.8	1.0	3.4	-2.853569408815364e-05	6.323369916572119e-06	-2.2936886009793307e-09	-1.820587842418953e-07	-3.4674711531882886e-05	-2.853569408815364e-05	6.323369916572119e-06	-2.2936886009793307e-09	-1.820587842418953e-07	-3.4674711531882886e-05
13.9	1.0	3.4	-2.6802121571161868e-05	6.429388577089412e-06	-2.025531401875304e-09	-1.718765631005342e-07	-3.305760805374887e-05	-2.6802121571161868e-05	6.429388577089412e-06	-2.025531401875304e-09	-1.718765631005342e-07	-3.305760805374887e-05
14.0	1.0	3.4	-2.5182583647787988e-05	6.50989439066052e-06	-1.7784067149538431e-09	-1.6256684535891795e-07	-3.1528132786374636e-05	-2.5182583647787988e-05	6.50989439066052e-06	-1.7784067149538431e-09	-1.6256684535891795e-07	-3.1528132786374636e-05
14.1	1.0	3.4	-2.3654843461575582e-05	6.581395567195614e-06	-1.5524471096562857e-09	-1.537849420641817e-07	-3.0080901639597358e-05	-2.3654843461575582e-05	6.581395567195614e-06	-1.5524471096562857e-09	-1.537849420641817e-07	-3.0080901639597358e-05
14.2	1.0	3.4	-2.2243715754973154e-05	6.61385615785548e-06	-1.3474211120303577e-09	-1.4532656206921367e-07	-2.871089792964739e-05	-2.2243715754973154e-05	6.61385615785548e-06	-1.3474211120303577e-09	-1.4532656206921367e-07	-2.871089792964739e-05
14.3	1.0	3.4	-2.090830756897596e-05	6.643869198796892e-06	-1.1627862030051698e-09	-1.375686934344937e-07	-2.7413445288135354e-05	-2.090830756897596e-05	6.643869198796892e-06	-1.1627862030051698e-09	-1.375686934344937e-07	-2.7413445288135354e-05
14.4	1.0	3.4	-1.9676103900889607e-05	6.639327665425299e-06	-9.977405437321573e-10	-1.30251581977666e-07	-2.6184182243793507e-05	-1.9676103900889607e-05	6.639327665425299e-06	-9.977405437321573e-10	-1.30251581977666e-07	-2.6184182243793507e-05
14.5	1.0	3.4	-1.8511592904988065e-05	6.631543215007696e-06	-8.512715165445603e-10	-1.2324575624840158e-07	-2.5019039092230814e-05	-1.8511592904988065e-05	6.631543215007696e-06	-8.512715165445603e-10	-1.2324575624840158e-07	-2.5019039092230814e-05
14.6	1.0	3.4	-1.74154666761122e-05	6.616143295445909e-06	-7.222153738818232e-10	-1.1667119695053647e-07	-2.3914216559233692e-05	-1.74154666761122e-05	6.616143295445909e-06	-7.222153738818232e-10	-1.1667119695053647e-07	-2.3914216559233692e-05
14.7	1.0	3.4	-1.6394715163766643e-05	6.582651380426796e-06	-6.092927612254237e-10	-1.1059125645198249e-07	-2.286616599498023e-05	-1.6394715163766643e-05	6.582651380426796e-06	-6.092927612254237e-10	-1.1059125645198249e-07	-2.286616599498023e-05
14.8	1.0	3.4	-1.5430295997100894e-05	6.546772695514846e-06	-5.111688876037539e-10	-1.0498591062907752e-07	-2.187157161309906e-05	-1.5430295997100894e-05	6.546772695514846e-06	-5.111688876037539e-10	-1.0498591062907752e-07	-2.187157161309906e-05
14.9	1.0	3.4	-1.4526194705165415e-05	6.5011191026087545e-06	-4.2647881908167145e-10	-9.955403216228604e-08	-2.09273332967928e-05	-1.4526194705165415e-05	6.5011191026087545e-06	-4.2647881908167145e-10	-9.955403216228604e-08	-2.09273332967928e-05
15.0	1.0	3.4	-1.3679042216479697e-05	6.4462221018857235e-06	-3.538693980446853e-10	-9.435883405979937e-08	-2.0030551614907576e-05	-1.3679042216479697e-05	6.4462221018857235e-06	-3.538693980446853e-10	-9.435883405979937e-08	-2.0030551614907576e-05
