# Supplementary material for: The Nodal Structure of π‑Orbitals Is Mapped in the Interaction Energy of π‑Stacked Acene Dimers
Source: J Am Chem Soc. 2026 Apr 9;148(15):16151–69. doi: 10.1021/jacs.6c00921 (PMC13107468; doi:10.1021/jacs.6c00921)
Supplement: Supplementary file 1 [file ja6c00921_si_001.zip › data_si/naphthalene_sapt_yshift.csv]

x(A)	y(A)	z(A)	SAPT0|Eint(Eh)	SAPT0|Eelst(Eh)	SAPT0|Exr(Eh)	SAPT0|Eind(Eh)	SAPT0|Edisp(Eh)	sSAPT0|Eint(Eh)	sSAPT0|Eelst(Eh)	sSAPT0|Exr(Eh)	sSAPT0|Eind(Eh)	sSAPT0|Edisp(Eh)
0.0	0.0	3.4	-0.0045612095247393215	-0.009548874323854761	0.03652778077252895	-0.0011396716810719975	-0.030400444292341514	-0.0044269740159320475	-0.009548874323854761	0.03652778077252895	-0.0010432648467026187	-0.03036261561790362
0.0	0.1	3.4	-0.004668280123992757	-0.009532103116669077	0.03640498427637087	-0.001153103948579176	-0.030388057335115376	-0.004535627431906476	-0.009532103116669077	0.03640498427637087	-0.001057867751937628	-0.030350640839670644
0.0	0.2	3.4	-0.004975870325988067	-0.00948075393068848	0.03604051589355533	-0.001192780989592683	-0.030342851299262234	-0.004847796899061944	-0.00948075393068848	0.03604051589355533	-0.0011009253065972664	-0.030306633555331527
0.0	0.3	3.4	-0.005451189954458757	-0.009393191317087712	0.03544726069783499	-0.0012564163896074954	-0.030248842945598542	-0.005330226272604606	-0.009393191317087712	0.03544726069783499	-0.001169793303499249	-0.030214502349852637
0.0	0.4	3.4	-0.006056237948219561	-0.009270220438509114	0.034647799508666095	-0.0013396371787211588	-0.030094179839655382	-0.005944239073146243	-0.009270220438509114	0.034647799508666095	-0.0012595887674183115	-0.030062229375884913
0.0	0.5	3.4	-0.006753010843098289	-0.009115346343605779	0.03367323768901152	-0.0014363859213478575	-0.029874516267156176	-0.006651038356808501	-0.009115346343605779	0.03367323768901152	-0.0013636645239106723	-0.029845265178303573
0.0	0.6	3.4	-0.00750396594717876	-0.008934038033657998	0.0325606194894547	-0.001539757786754567	-0.029590789616220893	-0.007412258255551144	-0.008934038033657998	0.0325606194894547	-0.0014745120539809257	-0.02956432765736692
0.0	0.7	3.4	-0.008272376228946596	-0.008732951903141384	0.03135010008902362	-0.0016428079230289602	-0.02924671649179987	-0.008190401954650046	-0.008732951903141384	0.03135010008902362	-0.0015846289112426463	-0.02922292122928964
0.0	0.8	3.4	-0.009023125037233147	-0.008518818066704625	0.030082268754014353	-0.0017392062502917058	-0.02884736947425117	-0.008949703964172134	-0.008518818066704625	0.030082268754014353	-0.0016872211990122336	-0.02882593345246963
0.0	0.9	3.4	-0.009724709278935928	-0.008298288638457052	0.02879575176707453	-0.0018236810380014915	-0.028398491369551915	-0.009658175795058316	-0.008298288638457052	0.02879575176707453	-0.0017766756912392155	-0.028378963232436577
0.0	1.0	3.4	-0.010350977462032486	-0.008077675643107796	0.027525129619967552	-0.0018922990860309376	-0.027906132352861303	-0.010289358947958283	-0.008077675643107796	0.027525129619967552	-0.00184884794499855	-0.02788796497981949
0.0	1.1	3.4	-0.010881656160307906	-0.00786208299507507	0.02629940154134017	-0.001942572125702622	-0.027376402580870384	-0.01082284093749715	-0.00786208299507507	0.02629940154134017	-0.0019011582623294334	-0.027359001221432817
0.0	1.2	3.4	-0.011303581844907288	-0.007655742668418952	0.025140864021103215	-0.0019734489199329536	-0.026815254277658598	-0.011245461367368132	-0.007655742668418952	0.025140864021103215	-0.00193256288787159	-0.026798019832180806
0.0	1.3	3.4	-0.011610532111010628	-0.007461658799059023	0.024064581589649078	-0.0019851803754781204	-0.02622827452612256	-0.011551110376039802	-0.007461658799059023	0.024064581589649078	-0.0019433942351752115	-0.026210638931454644
0.0	1.4	3.4	-0.011802724126159164	-0.007281462966261643	0.023078375418085453	-0.0019791379319733654	-0.02562049864600961	-0.011740196827040986	-0.007281462966261643	0.023078375418085453	-0.0019351574318514878	-0.025601951847013308
0.0	1.5	3.4	-0.011885929197721273	-0.0071153983567455725	0.022183281488705284	-0.00195755239206806	-0.024996259937612925	-0.01181874078031519	-0.0071153983567455725	0.022183281488705284	-0.0019102542808948954	-0.024976369631380006
0.0	1.6	3.4	-0.01187073401341833	-0.006962773635450503	0.021374397707728372	-0.0019232579995046087	-0.02435910008619159	-0.011797622574816407	-0.006962773635450503	0.021374397707728372	-0.0018717203962400177	-0.02433752625085426
0.0	1.7	3.4	-0.011770747580127586	-0.0068215862320926135	0.020641991029281687	-0.001879405843526999	-0.02371174653378966	-0.011690785670648546	-0.0068215862320926135	0.020641991029281687	-0.0018229378328795678	-0.02368825263495805
0.0	1.8	3.4	-0.011601886266169554	-0.006689403473501443	0.019972882027980622	-0.0018292027088141274	-0.023056162111834606	-0.01151451940917168	-0.006689403473501443	0.019972882027980622	-0.001767374442681064	-0.023030623520969795
0.0	1.9	3.4	-0.011380344936495812	-0.0065628485663751235	0.019351791759882334	-0.001775637959476998	-0.022393650170526025	-0.011285425301034525	-0.0065628485663751235	0.019351791759882334	-0.0017083089910053468	-0.02236605950353639
0.0	2.0	3.4	-0.011122378445916768	-0.006438692158326376	0.01876261977296999	-0.0017212879005641286	-0.021725018159996255	-0.011020190498194714	-0.006438692158326376	0.01876261977296999	-0.0016486306845548246	-0.021695487428283505
0.0	2.1	3.4	-0.010842466067323173	-0.006313353685158063	0.018189780128476454	-0.0016681344083439714	-0.021050758102297593	-0.010733729859030042	-0.006313353685158063	0.018189780128476454	-0.001590641789432593	-0.02101951451291584
0.0	2.2	3.4	-0.010553305745081256	-0.0061837995831695025	0.017619207043433914	-0.0016174729362702584	-0.02037124026907541	-0.010439153933931748	-0.0061837995831695025	0.017619207043433914	-0.0015359458202580246	-0.020338615573938134
0.0	2.3	3.4	-0.010264937601303425	-0.006047304908037177	0.017039139548751733	-0.0015698850733603517	-0.01968688716865763	-0.010146861628555779	-0.006047304908037177	0.017039139548751733	-0.0014853962336507502	-0.019653300035619586
0.0	2.4	3.4	-0.009984793809867304	-0.005901819060454727	0.016440624474662303	-0.0015252829598829468	-0.018998316264191933	-0.009864560526854957	-0.005901819060454727	0.016440624474662303	-0.0014391174869788604	-0.018964248454083673
0.0	2.5	3.4	-0.009717853412739518	-0.005746131616007233	0.015817738125096594	-0.0014830289124490269	-0.018306431009379853	-0.009597398488978899	-0.005746131616007233	0.015817738125096594	-0.0013966058413378635	-0.018272399156730398
0.0	2.6	3.4	-0.009466822833350513	-0.005579815325774007	0.015167551808994935	-0.0014421038279497991	-0.017612455488621642	-0.009348131175384543	-0.005579815325774007	0.015167551808994935	-0.0013568866688732227	-0.01757898098973225
0.0	2.7	3.4	-0.009232401201981648	-0.005403086376588817	0.014489886077428092	-0.0014012925785498384	-0.016917908324271085	-0.009117386525339857	-0.005403086376588817	0.014489886077428092	-0.0013186981157721986	-0.016885488110406934
0.0	2.8	3.4	-0.00901387660627992	-0.005216891992745332	0.013786920223971516	-0.001359374723655743	-0.01622453011385036	-0.008904272027287045	-0.005216891992745332	0.013786920223971516	-0.0012806893762407543	-0.016193610882272474
0.0	2.9	3.4	-0.008809538546560164	-0.0050227295609488465	0.01306266324376611	-0.0013152932734719798	-0.015534178955905448	-0.008706808207771397	-0.0050227295609488465	0.01306266324376611	-0.0012416049591108696	-0.015505136931477792
0.0	3.0	3.4	-0.008617013706554185	-0.004822498712712786	0.012322483830075294	-0.0012682712093687997	-0.014848727614547893	-0.008522291492766822	-0.004822498712712786	0.012322483830075294	-0.0012004216850019435	-0.014821854925127387
0.0	3.1	3.4	-0.008433596473296251	-0.004618286823131257	0.01157255306143614	-0.0012178738087220906	-0.014169988902879044	-0.008347654932551218	-0.004618286823131257	0.01157255306143614	-0.0011564341317781154	-0.014145487039077986
0.0	3.2	3.4	-0.008256548566321981	-0.004412250610585033	0.010819413064964938	-0.001164024253128464	-0.013499686767573422	-0.008179796758552996	-0.004412250610585033	0.010819413064964938	-0.0011092926102982592	-0.013477666602634641
0.0	3.3	3.4	-0.008083448092375548	-0.004206579373118302	0.010069566915027944	-0.0011069702057038555	-0.012839465428581335	-0.008015954883620481	-0.004206579373118302	0.010069566915027944	-0.0010589895025415502	-0.012819952922988574
0.0	3.4	3.4	-0.007912097301283715	-0.004003156365513405	0.00932920768354686	-0.0010472291199307392	-0.012190919499386431	-0.007853634092821193	-0.004003156365513405	0.00932920768354686	-0.0010058197055938392	-0.012173865705260809
0.0	3.5	3.4	-0.007740877796661922	-0.0038037682539595608	0.008604009643038514	-0.000985502988884425	-0.01155561619685645	-0.007690974168400164	-0.0038037682539595608	0.008604009643038514	-0.0009503053728243231	-0.011540910184654795
0.0	3.6	3.4	-0.0075684969279928	-0.003609818084157723	0.007899020547816235	-0.0009226043188646144	-0.010935095072786697	-0.007526502381782254	-0.003609818084157723	0.007899020547816235	-0.0008931264972233745	-0.010922578348217391
0.0	3.7	3.4	-0.007393984795343363	-0.0034223520464422563	0.007218588028838428	-0.0008593784959214073	-0.010330842281818128	-0.0073591306278632486	-0.0034223520464422563	0.007218588028838428	-0.0008350431685434339	-0.010320323441715986
0.0	3.8	3.4	-0.007216683673682493	-0.003242155930252011	0.006566362450772141	-0.0007966413135165398	-0.009744248880686084	-0.007188139995265963	-0.003242155930252011	0.006566362450772141	-0.0007768291090852371	-0.009735517406700856
0.0	3.9	3.4	-0.007036085035710552	-0.0030696997385177838	0.005945312694727437	-0.0007351312800309021	-0.009176566711889303	-0.007013009590232192	-0.0030696997385177838	0.005945312694727437	-0.0007192174287699938	-0.009169405117671852
0.0	4.0	3.4	-0.006851703316878699	-0.002905114706720724	0.005357759736196615	-0.0006754784896231766	-0.008628869856731414	-0.006833280224094339	-0.002905114706720724	0.005357759736196615	-0.0006628615657588667	-0.008623063687811364
0.0	4.1	3.4	-0.006663315429071011	-0.0027485071541377692	0.004805415746512341	-0.0006181924650497479	-0.008102031556395835	-0.0066487833584270035	-0.0027485071541377692	0.004805415746512341	-0.0006083149197782236	-0.008097377031023352
0.0	4.2	3.4	-0.006470425544911163	-0.0025994782329803456	0.004289423539787875	-0.0005636562962789485	-0.007596714555439744	-0.006459095914746008	-0.0025994782329803456	0.004289423539787875	-0.0005560173350186415	-0.007593023886534896
0.0	4.3	3.4	-0.006273017870124904	-0.0024579027173956547	0.003810395129805943	-0.0005121352156597144	-0.007113375066875478	-0.006264284396441445	-0.0024579027173956547	0.003810395129805943	-0.0005062971222840287	-0.007110479686567705
0.0	4.4	3.4	-0.006070996294222137	-0.002323378305931101	0.0033684497711649877	-0.00046379186398467966	-0.006652275895471344	-0.006064337591105031	-0.002323378305931101	0.0033684497711649877	-0.00045938113943637865	-0.006650027916902539
0.0	4.5	3.4	-0.005864492072412369	-0.00219553860441124	0.0029632532658470825	-0.00041870176312415756	-0.006213504970724054	-0.0058594690978535265	-0.00219553860441124	0.0029632532658470825	-0.00041540649031397134	-0.0062117772689753974
0.0	4.6	3.4	-0.005653802827091494	-0.0020739966756480044	0.002594060217202625	-0.00037687067685662626	-0.005796995691789488	-0.0056500528477389945	-0.0020739966756480044	0.002594060217202625	-0.00037443540732123176	-0.005795680981972383
0.0	4.7	3.4	-0.0054394440670099894	-0.001958406820165237	0.0022597604320068335	-0.00033825110248665666	-0.005402546576364929	-0.005436672572144269	-0.001958406820165237	0.0022597604320068335	-0.0003364703546026582	-0.005401555829383207
0.0	4.8	3.4	-0.0052220076136730775	-0.0018483430615674479	0.0019589295040294535	-0.0003027554823678263	-0.005029838573767257	-0.005219979308853555	-0.0018483430615674479	0.0019589295040294535	-0.00030146669787935203	-0.005029099053436209
0.0	4.9	3.4	-0.005002405926544796	-0.0017435703908290634	0.0016898827942088519	-0.0002702682874644142	-0.004678450042460171	-0.005000935639195156	-0.0017435703908290634	0.0016898827942088519	-0.0002693448567822723	-0.004677903185792672
0.0	5.0	3.4	-0.004781443709936434	-0.001643654248795201	0.001450731397285067	-0.0002406517598964501	-0.00434786909852985	-0.004780387768632547	-0.001643654248795201	0.001450731397285067	-0.00023999651582211738	-0.004347468401300296
0.0	5.1	3.4	-0.0045602315986586345	-0.0015484081979764142	0.0012394381815392633	-0.00021375668402989583	-0.004037504898191588	-0.004559480026588153	-0.0015484081979764142	0.0012394381815392633	-0.00021329609446240017	-0.004037213915688602
0.0	5.2	3.4	-0.004339826371958842	-0.0014575787322144151	0.0010538721372787318	-0.00018942227652210975	-0.003746697500501049	-0.004339296063930527	-0.0014575787322144151	0.0010538721372787318	-0.0001891014379455152	-0.003746488031049328
0.0	5.3	3.4	-0.004121211948567197	-0.0013708576843498577	0.0008918591892861545	-0.00016748538870638494	-0.003474728064797109	-0.0041208408782276	-0.0013708576843498577	0.0008918591892861545	-0.00016726383260260742	-0.003474578550561289
0.0	5.4	3.4	-0.0039055024490945098	-0.0012881223817657883	0.0007512281805838162	-0.0001477793442540266	-0.003220828903658511	-0.0039052448707470357	-0.0012881223817657883	0.0007512281805838162	-0.00014762761016640292	-0.0032207230593986605
0.0	5.5	3.4	-0.003693626847777304	-0.0012091466444417165	0.0006298508909396901	-0.00013013722307574652	-0.002984193871199531	-0.003693449407554297	-0.0012091466444417165	0.0006298508909396901	-0.0001300341189955277	-0.0029841195350567428
0.0	5.6	3.4	-0.0034864965687697903	-0.0011337856277862102	0.0005256754288229888	-0.00011439729015206581	-0.002763989079654503	-0.0034863752140725525	-0.0011337856277862102	0.0005256754288229888	-0.00011432774560573589	-0.0027639372695035954
0.0	5.7	3.4	-0.003284874605630014	-0.0010618657390182307	0.0004367527973380442	-0.0001003983920321611	-0.0025593632719176666	-0.003284792173019858	-0.0010618657390182307	0.0004367527973380442	-0.0001003518064318035	-0.0025593274249078677
0.0	5.8	3.4	-0.0030895472779048625	-0.0009933577387073456	0.0003612566592439966	-8.79881051335236e-05	-0.00236945809330799	-0.0030894916420430773	-0.0009933577387073456	0.0003612566592439966	-8.79570989752905e-05	-0.002369433463604438
0.0	5.9	3.4	-0.0029009818626609244	-0.0009280436537437708	0.000297496715208474	-7.70175598489754e-05	-0.0021934173642766523	-0.002900944538263314	-0.0009280436537437708	0.000297496715208474	-7.699704585699269e-05	-0.0021934005538710244
0.0	6.0	3.4	-0.0027197305013978313	-0.0008659139285214223	0.00024392632124533336	-6.73472904667214e-05	-0.002030395603655021	-0.0027197056031114993	-0.0008659139285214223	0.00024392632124533336	-6.733379335104069e-05	-0.0020303842024843696
0.0	6.1	3.4	-0.0025461247577881394	-0.0008068583611020586	0.00019914510773106045	-5.884625761837478e-05	-0.0018795652467987665	-0.0025461082373077646	-0.0008068583611020586	0.00019914510773106045	-5.883742317063404e-05	-0.0018795575607661325
0.0	6.2	3.4	-0.002380364951290176	-0.0007507495597849356	0.00016189745439808807	-5.139015902321496e-05	-0.0017401226868801133	-0.002380354045271913	-0.0007507495597849356	0.00016189745439808807	-5.138440470557529e-05	-0.00174011753517949
0.0	6.3	3.4	-0.0022226564891246595	-0.000697566136864225	0.00013106770402423616	-4.486504381070604e-05	-0.0016112930124739648	-0.00222264932463981	-0.000697566136864225	0.00013106770402423616	-4.4861313237472205e-05	-0.0016112895785623488
0.0	6.4	3.4	-0.002073078833273411	-0.0006472516656970129	0.00010567294280413687	-3.916650667698074e-05	-0.0014923336037035546	-0.0020730741491179036	-0.0006472516656970129	0.00010567294280413687	-3.9164099134693306e-05	-0.0014923313270903344
0.0	6.5	3.4	-0.0019315570880192516	-0.0005996763548807849	8.485410456602096e-05	-3.4198183621911635e-05	-0.001382536654082576	-0.0019315540399623362	-0.0005996763548807849	8.485410456602096e-05	-3.419663696949231e-05	-0.0013825351526780799
0.0	6.6	3.4	-0.0017980542939949966	-0.000554816927177626	6.786604500886498e-05	-2.987264442678353e-05	-0.001281230767399452	-0.0017980523200134338	-0.000554816927177626	6.786604500886498e-05	-2.987165544469988e-05	-0.001281229782399973
0.0	6.7	3.4	-0.0016723935640097505	-0.0005125674603903008	5.406711996998703e-05	-2.6111363177834165e-05	-0.0011877818604116026	-0.0016723922918533037	-0.0005125674603903008	5.406711996998703e-05	-2.6110733859936763e-05	-0.0011877812175730533
0.0	6.8	3.4	-0.001554346947892295	-0.00047281798993026314	4.290867997568126e-05	-2.2844245225570156e-05	-0.001101593392712143	-0.001554346132185402	-0.00047281798993026314	4.290867997568126e-05	-2.284384684185606e-05	-0.001101592975388964
0.0	6.9	3.4	-0.0014437312709963761	-0.00043554164034276255	3.392478949380598e-05	-2.0008275287903268e-05	-0.0010221061448595164	-0.0014437307507397983	-0.00043554164034276255	3.392478949380598e-05	-2.0008024500097374e-05	-0.0010221058753907444
0.0	7.0	3.4	-0.0013402284086036834	-0.00040060422210785873	2.6722393007139642e-05	-1.7549001417683178e-05	-0.0009487975780852812	-0.0013402280786396564	-0.00040060422210785873	2.6722393007139642e-05	-1.754884449873288e-05	-0.0009487974050402044
0.0	7.1	3.4	-0.0012436071482025567	-0.0003679823529409987	2.0972074704762384e-05	-1.5415965603072575e-05	-0.0008811809043632479	-0.0012436069401618763	-0.0003679823529409987	2.0972074704762384e-05	-1.5415868064164035e-05	-0.0008811807938614761
0.0	7.2	3.4	-0.0011534823934637895	-0.0003375108681495931	1.6399510571461063e-05	-1.3567161005909704e-05	-0.0008188038748797477	-0.0011534822631075617	-0.0003375108681495931	1.6399510571461063e-05	-1.3567100808703901e-05	-0.0008188038047207257
0.0	7.3	3.4	-0.0010695763338072536	-0.0003091429654773492	1.2777665792072329e-05	-1.1963663543355516e-05	-0.0007612473705786211	-0.0010695762526549651	-0.0003091429654773492	1.2777665792072329e-05	-1.1963626675797e-05	-0.0007612473262938914
0.0	7.4	3.4	-0.0009915068428957199	-0.00028272866330780744	9.919763221898949e-06	-1.0574088100622794e-05	-0.0007081238547091886	-0.0009915068428957199	-0.00028272866330780744	9.919763221898949e-06	-1.0574088100622794e-05	-0.0007081238547091886
0.0	7.5	3.4	-0.0009189730416562375	-0.00025820261851094983	7.673024621217228e-06	-9.367772159966909e-06	-0.000659075675606538	-0.0009189730416562375	-0.00025820261851094983	7.673024621217228e-06	-9.367772159966909e-06	-0.000659075675606538
0.0	7.6	3.4	-0.000851699922833415	-0.00023551938650712145	5.913161558620302e-06	-8.320359356158444e-06	-0.0006137733385287553	-0.000851699922833415	-0.00023551938650712145	5.913161558620302e-06	-8.320359356158444e-06	-0.0006137733385287553
0.0	7.7	3.4	-0.0007892511177709329	-0.00021446734891128472	4.5395869085493196e-06	-7.409649467717545e-06	-0.00057191370630048	-0.0007892511177709329	-0.00021446734891128472	4.5395869085493196e-06	-7.409649467717545e-06	-0.00057191370630048
0.0	7.8	3.4	-0.0007314032511023126	-0.00019503932259112844	3.4712920811786296e-06	-6.6169958533124895e-06	-0.0005332182247390503	-0.0007314032511023126	-0.00019503932259112844	3.4712920811786296e-06	-6.6169958533124895e-06	-0.0005332182247390503
0.0	7.9	3.4	-0.0006778073996432443	-0.00017709470103000058	2.6433390311648813e-06	-5.924874359079639e-06	-0.0004974311632853289	-0.0006778073996432443	-0.00017709470103000058	2.6433390311648813e-06	-5.924874359079639e-06	-0.0004974311632853289
0.0	8.0	3.4	-0.0006281955381581369	-0.00016056138693443245	2.0039006065317574e-06	-5.320136823719648e-06	-0.0004643179150065165	-0.0006281955381581369	-0.00016056138693443245	2.0039006065317574e-06	-5.320136823719648e-06	-0.0004643179150065165
