# Supplementary material for: The Nodal Structure of π‑Orbitals Is Mapped in the Interaction Energy of π‑Stacked Acene Dimers
Source: J Am Chem Soc. 2026 Apr 9;148(15):16151–69. doi: 10.1021/jacs.6c00921 (PMC13107468; doi:10.1021/jacs.6c00921)
Supplement: Supplementary file 1 [file ja6c00921_si_001.zip › data_si/pentacene.xyz]

36
pentacene
C    4.8947    1.4001   0.0000   
C    3.6522    0.7187   0.0000   
C    3.6522    -0.7187    0.0000   
C    4.8947    -1.4001    0.0000   
C    6.0724    -0.7083    0.0000   
C    6.0724    0.7083   0.0000   
C    2.4429    1.4010   0.0000   
C    1.2182    0.7240   0.0000   
C    1.2182    -0.7240    0.0000   
C    2.4429    -1.4010    0.0000   
C    -0.0000     1.4040   0.0000   
C    -1.2182     0.7240   0.0000   
C    -1.2182     -0.7240    0.0000   
C    0.0000    -1.4040    0.0000   
C    -2.4429     1.4010   0.0000   
C    -3.6522     0.7187   0.0000   
C    -3.6522     -0.7187    0.0000   
C    -2.4429     -1.4010    0.0000   
C    -4.8947     1.4001   0.0000   
C    -6.0724     0.7083   0.0000   
C    -6.0724     -0.7083    0.0000   
C    -4.8947     -1.4001    0.0000   
H    -7.0118     -1.2412    0.0000   
H    -4.8953     -2.4817    0.0000   
H    -7.0118     1.2412   0.0000   
H    -4.8953     2.4817   0.0000   
H    -2.4465     -2.4849    0.0000   
H    -2.4465     2.4849   0.0000   
H    0.0000    -2.4880    0.0000   
H    -0.0000     2.4880   0.0000   
H    2.4465    -2.4849    0.0000   
H    2.4465    2.4849   0.0000   
H    4.8953    -2.4817    0.0000   
H    7.0118    -1.2412    0.0000   
H    7.0118    1.2412   0.0000   
H    4.8953    2.4817   0.0000   
