# Supplementary material for: The Nodal Structure of π‑Orbitals Is Mapped in the Interaction Energy of π‑Stacked Acene Dimers
Source: J Am Chem Soc. 2026 Apr 9;148(15):16151–69. doi: 10.1021/jacs.6c00921 (PMC13107468; doi:10.1021/jacs.6c00921)
Supplement: Supplementary file 1 [file ja6c00921_si_001.zip › data_si/pentacene_mopce_xshift.csv]

x(1)	y(2)	z(3)	P2_Exr(4)	P2_Er(5)	P2_Exi(6)	P2_Exr2(7)	P2_Exr3(8)	P2_Exr4(9)	P2_Exrb(10)	sigma_sigma_xr(11)	sigma_pi_xr(12)	pi_pi_xr(13)	S_ab^2(14)	S_ab^2_pipi(15)	S_ab^2_sigpi(16))
0.000	0.000	3.400	0.082152313959	0.192801935082	-0.110649621123	0.204838035366	0.004049774614	-0.027815440082	0.0117296	0.0015276	0.0340537	0.0465705	0.1153612	0.0815280	0.0318934
0.100	0.000	3.400	0.081894759129	0.192345767503	-0.110451008374	0.204340396035	0.004042114323	-0.027767282717	0.0117305	0.0015194	0.0340031	0.0463661	0.1150829	0.0812879	0.0318622
0.200	0.000	3.400	0.081137006950	0.191002056578	-0.109865049628	0.202873979622	0.004019395762	-0.027624463862	0.0117331	0.0015034	0.0338584	0.0457689	0.1142625	0.0805803	0.0317702
0.300	0.000	3.400	0.079922642010	0.188843396027	-0.108920754017	0.200516532438	0.003982423275	-0.027392017333	0.0117365	0.0014795	0.0336255	0.0448131	0.1129429	0.0794427	0.0316213
0.400	0.000	3.400	0.078320590007	0.185985008467	-0.107664418460	0.197391909867	0.003932585784	-0.027078532824	0.0117390	0.0014512	0.0333160	0.0435533	0.1111926	0.0779345	0.0314221
0.500	0.000	3.400	0.076419964374	0.182576671979	-0.106156707605	0.193661966982	0.003871898202	-0.026696305514	0.0117391	0.0014123	0.0329431	0.0420618	0.1091009	0.0761339	0.0311809
0.600	0.000	3.400	0.074323619527	0.178792485045	-0.104468865518	0.189516099872	0.003803006839	-0.026261291364	0.0117347	0.0013723	0.0325255	0.0404209	0.1067727	0.0741327	0.0309079
0.700	0.000	3.400	0.072141029340	0.174819355267	-0.102678325927	0.185159218735	0.003729125925	-0.025792709175	0.0117237	0.0013366	0.0320829	0.0387203	0.1043218	0.0720306	0.0306140
0.800	0.000	3.400	0.069981110934	0.170845132844	-0.100864021910	0.180799015396	0.003653884873	-0.025312190291	0.0117044	0.0012972	0.0316327	0.0370473	0.1018636	0.0699291	0.0303104
0.900	0.000	3.400	0.067945538832	0.167047244875	-0.099101706042	0.176633393476	0.003581085765	-0.024842471954	0.0116752	0.0012687	0.0311915	0.0354844	0.0995087	0.0679257	0.0300077
1.000	0.000	3.400	0.066122968483	0.163582547967	-0.097459579484	0.172838868507	0.003514392755	-0.024405736671	0.0116350	0.0012400	0.0307776	0.0341041	0.0973560	0.0661078	0.0297157
1.100	0.000	3.400	0.064584442005	0.160578938483	-0.095994496478	0.169560632370	0.003456993903	-0.024021791102	0.0115831	0.0012199	0.0304011	0.0329630	0.0954874	0.0645478	0.0294424
1.200	0.000	3.400	0.063380112196	0.158129076048	-0.094748963852	0.166904830265	0.003411286625	-0.023706331894	0.0115193	0.0012028	0.0300752	0.0321017	0.0939630	0.0632994	0.0291936
1.300	0.000	3.400	0.062537313947	0.156286411713	-0.093749097766	0.164933434962	0.003378637706	-0.023469549937	0.0114439	0.0011891	0.0297998	0.0315424	0.0928187	0.0623944	0.0289729
1.400	0.000	3.400	0.062059944341	0.155063581250	-0.093003636909	0.163661936362	0.003359257558	-0.023315278179	0.0113577	0.0011885	0.0295827	0.0312886	0.0920645	0.0618422	0.0287811
1.500	0.000	3.400	0.061929080448	0.154433126513	-0.092504046065	0.163059901968	0.003352208839	-0.023240801948	0.0112618	0.0011865	0.0294150	0.0313229	0.0916849	0.0616290	0.0286166
1.600	0.000	3.400	0.062104754736	0.154330434229	-0.092225679493	0.163054310022	0.003355545906	-0.023237343610	0.0111579	0.0011947	0.0292961	0.0316110	0.0916404	0.0617201	0.0284757
1.700	0.000	3.400	0.062528804469	0.154658716877	-0.092129912408	0.163535412515	0.003366559362	-0.023291127951	0.0110479	0.0012032	0.0292164	0.0321069	0.0918711	0.0620626	0.0283525
1.800	0.000	3.400	0.063128696687	0.155295789702	-0.092167093015	0.164364750694	0.003382083795	-0.023384852111	0.0109338	0.0012172	0.0291603	0.0327497	0.0923009	0.0625888	0.0282400
1.900	0.000	3.400	0.063822193034	0.156102312428	-0.092280119394	0.165384823155	0.003398819919	-0.023499339783	0.0108180	0.0012319	0.0291155	0.0334732	0.0928429	0.0632220	0.0281300
2.000	0.000	3.400	0.064522656518	0.156931064110	-0.092408407591	0.166429801831	0.003413625780	-0.023615159976	0.0107028	0.0012451	0.0290682	0.0342028	0.0934053	0.0638805	0.0280145
2.100	0.000	3.400	0.065144723060	0.157636715348	-0.092491992288	0.167336612638	0.003423743748	-0.023714032384	0.0105904	0.0012579	0.0290099	0.0348720	0.0938978	0.0644842	0.0278855
2.200	0.000	3.400	0.065609981312	0.158085473327	-0.092475492015	0.167955656463	0.003426947453	-0.023779911195	0.0104828	0.0012702	0.0289229	0.0354134	0.0942367	0.0649587	0.0277360
2.300	0.000	3.400	0.065852245884	0.158163924940	-0.092311679056	0.168160452514	0.003421610873	-0.023799718291	0.0103816	0.0012734	0.0287995	0.0357753	0.0943514	0.0652407	0.0275606
2.400	0.000	3.400	0.065821992633	0.157786413704	-0.091964421070	0.167855547929	0.003406716243	-0.023763765368	0.0102879	0.0012732	0.0286283	0.0359158	0.0941879	0.0652816	0.0273554
2.500	0.000	3.400	0.065489563902	0.156900369723	-0.091410805821	0.166982155478	0.003381824954	-0.023665946635	0.0102023	0.0012646	0.0284110	0.0358112	0.0937121	0.0650501	0.0271185
2.600	0.000	3.400	0.064846849126	0.155489169001	-0.090642319876	0.165521149436	0.003347035202	-0.023503791811	0.0101248	0.0012515	0.0281396	0.0354537	0.0929118	0.0645337	0.0268504
2.700	0.000	3.400	0.063907291892	0.153572313724	-0.089665021832	0.163493254078	0.003302942770	-0.023278445618	0.0100546	0.0012277	0.0278216	0.0348538	0.0917969	0.0637393	0.0265532
2.800	0.000	3.400	0.062704246479	0.151202971128	-0.088498724649	0.160956479581	0.003250610043	-0.022994596213	0.0099905	0.0012019	0.0274617	0.0340369	0.0903974	0.0626916	0.0262315
2.900	0.000	3.400	0.061287877281	0.148463150553	-0.087175273273	0.158001073312	0.003191536878	-0.022660327761	0.0099309	0.0011717	0.0270665	0.0330449	0.0887617	0.0614312	0.0258910
3.000	0.000	3.400	0.059720935231	0.145457001621	-0.085736066390	0.154742437615	0.003127619088	-0.022286838479	0.0098738	0.0011392	0.0266504	0.0319254	0.0869523	0.0600114	0.0255392
3.100	0.000	3.400	0.058073835327	0.142302855075	-0.084229019748	0.151312600823	0.003061078246	-0.021887956901	0.0098171	0.0011090	0.0262244	0.0307378	0.0850412	0.0584941	0.0251839
3.200	0.000	3.400	0.056419488454	0.139124687716	-0.082705199263	0.147850904683	0.002994351037	-0.021479409562	0.0097588	0.0010760	0.0258006	0.0295395	0.0831051	0.0569456	0.0248338
3.300	0.000	3.400	0.054828311650	0.136043675632	-0.081215363982	0.144494586955	0.002929935878	-0.021077837722	0.0096970	0.0010507	0.0253866	0.0283885	0.0812197	0.0554320	0.0244970
3.400	0.000	3.400	0.053363766949	0.133170419378	-0.079806652429	0.141369897570	0.002870206421	-0.020699617018	0.0096299	0.0010247	0.0249993	0.0273348	0.0794558	0.0540150	0.0241808
3.500	0.000	3.400	0.052078680038	0.130598303485	-0.078519623447	0.138584302510	0.002817212336	-0.020359587005	0.0095564	0.0010062	0.0246469	0.0264244	0.0778736	0.0527480	0.0238916
3.600	0.000	3.400	0.051012486804	0.128398314810	-0.077385828006	0.136220215800	0.002772494448	-0.020069833317	0.0094754	0.0009876	0.0243350	0.0256858	0.0765201	0.0516727	0.0236339
3.700	0.000	3.400	0.050189465971	0.126615511192	-0.076426045221	0.134330571547	0.002736942180	-0.019838674344	0.0093867	0.0009770	0.0240679	0.0251417	0.0754263	0.0508172	0.0234104
3.800	0.000	3.400	0.049617949355	0.125267217524	-0.075649268168	0.132936417198	0.002710715862	-0.019669984261	0.0092901	0.0009695	0.0238465	0.0247985	0.0746057	0.0501944	0.0232217
3.900	0.000	3.400	0.049290460092	0.124342935901	-0.075052475809	0.132026583916	0.002693246217	-0.019562939074	0.0091860	0.0009689	0.0236716	0.0246501	0.0740537	0.0498016	0.0230662
4.000	0.000	3.400	0.049184708515	0.123805887789	-0.074621179273	0.131559375144	0.002683310563	-0.019512211601	0.0090754	0.0009688	0.0235321	0.0246807	0.0737491	0.0496214	0.0229405
4.100	0.000	3.400	0.049265365550	0.123596050970	-0.074330685420	0.131466110047	0.002679172919	-0.019508577395	0.0089593	0.0009733	0.0234311	0.0248592	0.0736555	0.0496233	0.0228394
4.200	0.000	3.400	0.049486523825	0.123634503610	-0.074147979785	0.131656264902	0.002678765839	-0.019539839035	0.0088393	0.0009788	0.0233540	0.0251491	0.0737242	0.0497661	0.0227563
4.300	0.000	3.400	0.049794738504	0.123828834311	-0.074034095807	0.132023872096	0.002679887331	-0.019591940763	0.0087170	0.0009873	0.0232931	0.0255089	0.0738975	0.0500008	0.0226839
4.400	0.000	3.400	0.050132509094	0.124079318400	-0.073946809306	0.132454765110	0.002680387129	-0.019650134576	0.0085943	0.0009960	0.0232408	0.0258917	0.0741132	0.0502745	0.0226141
4.500	0.000	3.400	0.050442022279	0.124285500341	-0.073843478062	0.132834203134	0.002678322253	-0.019700072391	0.0084730	0.0010050	0.0231796	0.0262542	0.0743082	0.0505334	0.0225392
4.600	0.000	3.400	0.050668932035	0.124352769950	-0.073683837915	0.133054377278	0.002672070350	-0.019728731531	0.0083551	0.0010132	0.0231035	0.0265505	0.0744230	0.0507269	0.0224519
4.700	0.000	3.400	0.050765918557	0.124198488770	-0.073432570213	0.133021298610	0.002660398611	-0.019725123256	0.0082419	0.0010164	0.0230040	0.0267437	0.0744051	0.0508103	0.0223457
4.800	0.000	3.400	0.050695754365	0.123757226234	-0.073061471869	0.132660602845	0.002642493677	-0.019680775912	0.0081349	0.0010141	0.0228709	0.0268065	0.0742127	0.0507481	0.0222157
4.900	0.000	3.400	0.050433624039	0.122984712164	-0.072551088126	0.131921879297	0.002617962499	-0.019590015921	0.0080349	0.0010106	0.0227020	0.0267189	0.0738167	0.0505155	0.0220583
5.000	0.000	3.400	0.049968497140	0.121860205059	-0.071891707919	0.130781240575	0.002586814757	-0.019450085650	0.0079422	0.0009994	0.0224950	0.0264720	0.0732023	0.0500998	0.0218717
5.100	0.000	3.400	0.049303438140	0.120387107776	-0.071083669636	0.129241986219	0.002549434928	-0.019261136195	0.0078568	0.0009820	0.0222467	0.0260673	0.0723695	0.0495007	0.0216559
5.200	0.000	3.400	0.048454841683	0.118591818404	-0.070136976720	0.127333365067	0.002506547613	-0.019026119499	0.0077780	0.0009647	0.0219663	0.0255214	0.0713323	0.0487300	0.0214126
5.300	0.000	3.400	0.047450689942	0.116520963591	-0.069070273650	0.125107591591	0.002459175253	-0.018750585391	0.0077048	0.0009416	0.0216524	0.0248544	0.0701177	0.0478101	0.0211451
5.400	0.000	3.400	0.046328024118	0.114237302373	-0.067909278256	0.122635404614	0.002408584407	-0.018442373392	0.0076357	0.0009187	0.0213134	0.0240949	0.0687628	0.0467721	0.0208582
5.500	0.000	3.400	0.045129889476	0.111814691823	-0.066684802347	0.120000558328	0.002356216471	-0.018111183248	0.0075691	0.0008947	0.0209572	0.0232773	0.0673123	0.0456534	0.0205575
5.600	0.000	3.400	0.043902044085	0.109332560277	-0.065430516191	0.117293696496	0.002303601081	-0.017768014937	0.0075033	0.0008655	0.0205971	0.0224371	0.0658147	0.0444949	0.0202496
5.700	0.000	3.400	0.042689714376	0.106870336703	-0.064180622327	0.114606077292	0.002252254743	-0.017424487067	0.0074365	0.0008412	0.0202323	0.0216099	0.0643199	0.0433381	0.0199412
5.800	0.000	3.400	0.041534641802	0.104502242540	-0.062967600739	0.112023591795	0.002203572044	-0.017092067097	0.0073671	0.0008205	0.0198824	0.0208291	0.0628750	0.0422227	0.0196388
5.900	0.000	3.400	0.040472604943	0.102292777161	-0.061820172218	0.109621460928	0.002158720626	-0.016781270782	0.0072939	0.0008052	0.0195466	0.0201206	0.0615218	0.0411835	0.0193487
6.000	0.000	3.400	0.039531533446	0.100293135930	-0.060761602485	0.107459914740	0.002118552673	-0.016500904797	0.0072156	0.0007876	0.0192358	0.0195081	0.0602941	0.0402488	0.0190758
6.100	0.000	3.400	0.038730265826	0.098538704983	-0.059808439157	0.105581065571	0.002083544505	-0.016257431096	0.0071315	0.0007696	0.0189509	0.0190043	0.0592165	0.0394388	0.0188243
6.200	0.000	3.400	0.038077950968	0.097047691207	-0.058969740238	0.104007093281	0.002053772141	-0.016054522383	0.0070413	0.0007620	0.0186982	0.0186163	0.0583025	0.0387645	0.0185966
6.300	0.000	3.400	0.037574056667	0.095820875292	-0.058246818624	0.102739773171	0.002028925280	-0.015892856760	0.0069450	0.0007570	0.0184793	0.0183402	0.0575548	0.0382276	0.0183936
6.400	0.000	3.400	0.037208927114	0.094842421671	-0.057633494557	0.101761299925	0.002008356394	-0.015770170333	0.0068429	0.0007521	0.0182827	0.0181719	0.0569654	0.0378210	0.0182150
6.500	0.000	3.400	0.036964820792	0.094081638719	-0.057116817927	0.101036294562	0.001991156688	-0.015681554783	0.0067357	0.0007500	0.0181178	0.0180951	0.0565164	0.0375293	0.0180585
6.600	0.000	3.400	0.036817354598	0.093495550794	-0.056678196197	0.100514825267	0.001976247739	-0.015619958364	0.0066244	0.0007500	0.0179722	0.0180908	0.0561821	0.0373305	0.0179210
6.700	0.000	3.400	0.036737274110	0.093032115882	-0.056294841771	0.100136225916	0.001962476924	-0.015576828161	0.0065102	0.0007526	0.0178478	0.0181340	0.0559306	0.0371979	0.0177980
6.800	0.000	3.400	0.036692459802	0.092633895510	-0.055941435709	0.099833457296	0.001948706343	-0.015542821425	0.0063946	0.0007564	0.0177314	0.0182029	0.0557263	0.0371019	0.0176847
6.900	0.000	3.400	0.036650064085	0.092241957656	-0.055591893571	0.099537727008	0.001933888064	-0.015508515009	0.0062789	0.0007596	0.0176181	0.0182694	0.0555322	0.0370119	0.0175754
7.000	0.000	3.400	0.036578657095	0.091799771666	-0.055221114570	0.099183067302	0.001917122209	-0.015465052644	0.0061646	0.0007589	0.0175031	0.0183120	0.0553129	0.0368990	0.0174648
7.100	0.000	3.400	0.036450244847	0.091256842639	-0.054806597792	0.098710569680	0.001897697790	-0.015404686742	0.0060533	0.0007621	0.0173760	0.0183083	0.0550360	0.0367373	0.0173476
7.200	0.000	3.400	0.036242018012	0.090571837791	-0.054329819779	0.098071994723	0.001875118369	-0.015321190366	0.0059459	0.0007624	0.0172351	0.0182429	0.0546751	0.0365058	0.0172192
7.300	0.000	3.400	0.035937698304	0.089714984154	-0.053777285850	0.097232517566	0.001849115321	-0.015210132126	0.0058435	0.0007557	0.0170729	0.0181048	0.0542102	0.0361892	0.0170758
7.400	0.000	3.400	0.035528375366	0.088669567657	-0.053141192291	0.096172433044	0.001819650853	-0.015069019174	0.0057465	0.0007514	0.0168880	0.0178863	0.0536297	0.0357790	0.0169145
7.500	0.000	3.400	0.035012768863	0.087432435427	-0.052419666564	0.094887725953	0.001786911473	-0.014897320098	0.0056551	0.0007374	0.0166780	0.0175892	0.0529300	0.0352734	0.0167336
7.600	0.000	3.400	0.034396904232	0.086013489300	-0.051616585068	0.093389503857	0.001751291159	-0.014696381197	0.0055691	0.0007249	0.0164464	0.0172193	0.0521155	0.0346772	0.0165326
7.700	0.000	3.400	0.033693247945	0.084434248082	-0.050741000137	0.091702382618	0.001713362684	-0.014469248327	0.0054878	0.0007073	0.0161940	0.0167870	0.0511980	0.0340007	0.0163122
7.800	0.000	3.400	0.032919401019	0.082725637595	-0.049806236575	0.089861998263	0.001673836040	-0.014220404959	0.0054102	0.0006899	0.0159220	0.0163022	0.0501955	0.0332590	0.0160741
7.900	0.000	3.400	0.032096488870	0.080925229612	-0.048828740742	0.087911883010	0.001633504488	-0.013955437353	0.0053353	0.0006733	0.0156343	0.0157862	0.0491300	0.0324708	0.0158212
8.000	0.000	3.400	0.031247406928	0.079074186354	-0.047826779426	0.085899982113	0.001593181281	-0.013680640916	0.0052617	0.0006525	0.0153367	0.0152541	0.0480265	0.0316563	0.0155569
8.100	0.000	3.400	0.030395081365	0.077214172939	-0.046819091574	0.083875098009	0.001553632617	-0.013402587396	0.0051880	0.0006327	0.0150367	0.0147248	0.0469105	0.0308360	0.0152855
8.200	0.000	3.400	0.029560886216	0.075384478377	-0.045823592161	0.081883530820	0.001515514256	-0.013127678988	0.0051131	0.0006124	0.0147330	0.0142094	0.0458068	0.0300293	0.0150113
8.300	0.000	3.400	0.028763325680	0.073619542292	-0.044856216612	0.079966143893	0.001479319686	-0.012861720616	0.0050358	0.0005983	0.0144365	0.0137246	0.0447374	0.0292534	0.0147390
8.400	0.000	3.400	0.028017051256	0.071947028074	-0.043929976819	0.078156027248	0.001445346591	-0.012609543556	0.0049552	0.0005832	0.0141512	0.0132798	0.0437205	0.0285217	0.0144727
8.500	0.000	3.400	0.027332243612	0.070386522646	-0.043054279034	0.076476868726	0.001413685681	-0.012374711112	0.0048707	0.0005691	0.0138761	0.0128827	0.0427696	0.0278437	0.0142161
8.600	0.000	3.400	0.026714354445	0.068948886144	-0.042234531699	0.074942079810	0.001384232417	-0.012159330186	0.0047819	0.0005591	0.0136197	0.0125335	0.0418929	0.0272246	0.0139723
8.700	0.000	3.400	0.026164178021	0.067636227085	-0.041472049063	0.073554666741	0.001356718507	-0.011963982242	0.0046888	0.0005477	0.0133788	0.0122345	0.0410929	0.0266648	0.0137434
8.800	0.000	3.400	0.025678205343	0.066442442314	-0.040764236970	0.072307790986	0.001330757078	-0.011787775140	0.0045917	0.0005406	0.0131549	0.0119791	0.0403673	0.0261608	0.0135307
8.900	0.000	3.400	0.025249206634	0.065354236264	-0.040105029630	0.071185927682	0.001305893869	-0.011628505426	0.0044909	0.0005344	0.0129478	0.0117627	0.0397088	0.0257054	0.0133343
9.000	0.000	3.400	0.024866985544	0.064352518792	-0.039485533249	0.070166505599	0.001281656768	-0.011482910677	0.0043873	0.0005280	0.0127580	0.0115752	0.0391065	0.0252885	0.0131535
9.100	0.000	3.400	0.024519250698	0.063414072367	-0.038894821669	0.069221895868	0.001257597531	-0.011346984678	0.0042816	0.0005262	0.0125806	0.0114101	0.0385465	0.0248984	0.0129867
9.200	0.000	3.400	0.024192551654	0.062513375063	-0.038320823409	0.068321607033	0.001233322019	-0.011216324919	0.0041748	0.0005214	0.0124119	0.0112523	0.0380134	0.0245223	0.0128316
9.300	0.000	3.400	0.023873228057	0.061624464322	-0.037751236266	0.067434540200	0.001208508110	-0.011086482242	0.0040679	0.0005196	0.0122486	0.0110972	0.0374911	0.0241477	0.0126851
9.400	0.000	3.400	0.023548320542	0.060722727201	-0.037174406660	0.066531159234	0.001182912956	-0.010953285639	0.0039619	0.0005198	0.0120903	0.0109335	0.0369643	0.0237633	0.0125440
9.500	0.000	3.400	0.023206392205	0.059786507358	-0.036580115152	0.065585438665	0.001156372827	-0.010813120394	0.0038578	0.0005188	0.0119304	0.0107539	0.0364193	0.0233593	0.0124048
9.600	0.000	3.400	0.022838211305	0.058798428564	-0.035960217259	0.064576466350	0.001128799186	-0.010663143898	0.0037563	0.0005178	0.0117651	0.0105518	0.0358449	0.0229288	0.0122640
9.700	0.000	3.400	0.022437250590	0.057746351214	-0.035309100624	0.063489601073	0.001100173983	-0.010501429713	0.0036580	0.0005135	0.0115929	0.0103258	0.0352329	0.0224674	0.0121183
9.800	0.000	3.400	0.021999969932	0.056623902592	-0.034623932661	0.062317116320	0.001070545670	-0.010327036169	0.0035633	0.0005082	0.0114132	0.0100761	0.0345788	0.0219738	0.0119648
9.900	0.000	3.400	0.021525863625	0.055430553184	-0.033904689560	0.061058299904	0.001040025736	-0.010140000644	0.0034722	0.0004988	0.0112215	0.0098000	0.0338815	0.0214498	0.0118010
10.000	0.000	3.400	0.021017273676	0.054171247545	-0.033153973869	0.059719021680	0.001008784198	-0.009941264850	0.0033847	0.0004886	0.0110173	0.0095036	0.0331433	0.0208992	0.0116253
10.100	0.000	3.400	0.020478991471	0.052855635558	-0.032376644087	0.058310824523	0.000977041796	-0.009732539894	0.0033003	0.0004754	0.0108042	0.0091913	0.0323693	0.0203283	0.0114365
10.200	0.000	3.400	0.019917690567	0.051496983690	-0.031579293123	0.056849632234	0.000945056962	-0.009516123010	0.0032184	0.0004656	0.0105773	0.0088686	0.0315672	0.0197444	0.0112343
10.300	0.000	3.400	0.019341247508	0.050110871738	-0.030769624229	0.055354197465	0.000913106771	-0.009294680547	0.0031382	0.0004511	0.0103437	0.0085409	0.0307460	0.0191558	0.0110194
10.400	0.000	3.400	0.018758018496	0.048713795240	-0.029955776744	0.053844430001	0.000881462730	-0.009071013967	0.0030589	0.0004398	0.0101003	0.0082148	0.0299157	0.0185703	0.0107929
10.500	0.000	3.400	0.018176137770	0.047321795451	-0.029145657681	0.052339748442	0.000850363981	-0.008847826844	0.0029795	0.0004262	0.0098500	0.0078963	0.0290859	0.0179955	0.0105568
10.600	0.000	3.400	0.017602898350	0.045949227873	-0.028346329524	0.050857587098	0.000819991708	-0.008627510798	0.0028992	0.0004098	0.0095996	0.0075875	0.0282657	0.0174371	0.0103136
10.700	0.000	3.400	0.017044261061	0.044607759062	-0.027563498001	0.049412166598	0.000790448958	-0.008411966583	0.0028171	0.0003969	0.0093496	0.0072946	0.0274626	0.0168994	0.0100662
10.800	0.000	3.400	0.016504520938	0.043305652997	-0.026801132059	0.048013604873	0.000761749524	-0.008202473198	0.0027328	0.0003830	0.0091005	0.0070176	0.0266819	0.0163845	0.0098176
10.900	0.000	3.400	0.015986141290	0.042047377076	-0.026061235786	0.046667409222	0.000733818160	-0.007999613206	0.0026458	0.0003713	0.0088557	0.0067576	0.0259271	0.0158924	0.0095711
11.000	0.000	3.400	0.015489748188	0.040833527411	-0.025343779222	0.045374354397	0.000706502403	-0.007803256916	0.0025559	0.0003579	0.0086152	0.0065134	0.0251993	0.0154210	0.0093295
11.100	0.000	3.400	0.015014265417	0.039661047059	-0.024646781642	0.044130719994	0.000679594339	-0.007612602612	0.0024633	0.0003476	0.0083810	0.0062814	0.0244971	0.0149665	0.0090956
11.200	0.000	3.400	0.014557159505	0.038523690926	-0.023966531421	0.042928835286	0.000652858913	-0.007426265206	0.0023683	0.0003376	0.0081534	0.0060605	0.0238174	0.0145235	0.0088715
11.300	0.000	3.400	0.014114761015	0.037412678509	-0.023297917494	0.041757862806	0.000626064459	-0.007242402240	0.0022712	0.0003303	0.0079369	0.0058453	0.0231552	0.0140856	0.0086587
11.400	0.000	3.400	0.013682627678	0.036317469969	-0.022634842290	0.040604743123	0.000599011006	-0.007058864219	0.0021726	0.0003206	0.0077261	0.0056328	0.0225046	0.0136460	0.0084582
11.500	0.000	3.400	0.013255919073	0.035226601346	-0.021970682273	0.039455221891	0.000571552577	-0.006873356012	0.0020732	0.0003119	0.0075219	0.0054189	0.0218586	0.0131979	0.0082700
11.600	0.000	3.400	0.012829755720	0.034128519622	-0.021298763903	0.038294884680	0.000543611033	-0.006683597066	0.0019736	0.0003045	0.0073211	0.0052001	0.0212104	0.0127350	0.0080934
11.700	0.000	3.400	0.012399544669	0.033012366175	-0.020612821506	0.037110133788	0.000515180572	-0.006487470127	0.0018745	0.0002997	0.0071246	0.0049743	0.0205530	0.0122520	0.0079272
11.800	0.000	3.400	0.011961255996	0.031868666718	-0.019907410722	0.035889052492	0.000486323567	-0.006283150636	0.0017764	0.0002913	0.0069281	0.0047375	0.0198806	0.0117452	0.0077693
11.900	0.000	3.400	0.011511642590	0.030689896000	-0.019178253410	0.034622114844	0.000457159615	-0.006069211396	0.0016798	0.0002860	0.0067307	0.0044908	0.0191880	0.0112122	0.0076171
12.000	0.000	3.400	0.011048398318	0.029470895723	-0.018422497405	0.033302712200	0.000427850428	-0.005844699418	0.0015850	0.0002822	0.0065289	0.0042330	0.0184717	0.0106527	0.0074675
12.100	0.000	3.400	0.010570253299	0.028209134002	-0.017638880703	0.031927480575	0.000398583334	-0.005609183724	0.0014923	0.0002762	0.0063251	0.0039654	0.0177294	0.0100679	0.0073173
12.200	0.000	3.400	0.010077007506	0.026904804035	-0.016827796529	0.030496425339	0.000369555816	-0.005362774354	0.0014016	0.0002726	0.0061134	0.0036897	0.0169607	0.0094609	0.0071630
12.300	0.000	3.400	0.009569507372	0.025560768395	-0.015991261023	0.029012851286	0.000340962831	-0.005106114001	0.0013131	0.0002651	0.0058896	0.0034088	0.0161665	0.0088362	0.0070011
12.400	0.000	3.400	0.009049569598	0.024182363226	-0.015132793628	0.027483116486	0.000312987806	-0.004840344579	0.0012266	0.0002604	0.0056596	0.0031266	0.0153494	0.0081997	0.0068284
12.500	0.000	3.400	0.008519861129	0.022777083451	-0.014257222322	0.025916237106	0.000285797362	-0.004567051812	0.0011421	0.0002544	0.0054157	0.0028448	0.0145132	0.0075579	0.0066422
12.600	0.000	3.400	0.007983743925	0.021354175411	-0.013370431487	0.024323377137	0.000259539194	-0.004288191618	0.0010595	0.0002453	0.0051657	0.0025692	0.0136631	0.0069180	0.0064402
12.700	0.000	3.400	0.007445096031	0.019924166869	-0.012479070838	0.022717261315	0.000234342143	-0.004006002680	0.0009786	0.0002380	0.0049009	0.0023010	0.0128047	0.0062873	0.0062208
12.800	0.000	3.400	0.006908119253	0.018498365745	-0.011590246492	0.021111551158	0.000210317375	-0.003722910104	0.0008994	0.0002338	0.0046288	0.0020429	0.0119447	0.0056728	0.0059832
12.900	0.000	3.400	0.006377146115	0.017088358209	-0.010711212093	0.019520222928	0.000187559739	-0.003441425379	0.0008220	0.0002251	0.0043500	0.0017993	0.0110897	0.0050810	0.0057276
13.000	0.000	3.400	0.005856456038	0.015705533926	-0.009849077887	0.017956982614	0.000166148649	-0.003164047912	0.0007465	0.0002158	0.0040646	0.0015716	0.0102465	0.0045177	0.0054549
13.100	0.000	3.400	0.005350110401	0.014360661809	-0.009010551408	0.016434747161	0.000146148178	-0.002893173141	0.0006729	0.0002075	0.0037759	0.0013618	0.0094217	0.0039875	0.0051668
13.200	0.000	3.400	0.004861812925	0.013063533835	-0.008201720910	0.014965213787	0.000127606403	-0.002631011627	0.0006017	0.0002009	0.0034880	0.0011699	0.0086213	0.0034940	0.0048658
13.300	0.000	3.400	0.004394801140	0.011822688240	-0.007427887099	0.013558531043	0.000110554255	-0.002379522588	0.0005331	0.0001932	0.0032015	0.0009973	0.0078507	0.0030397	0.0045549
13.400	0.000	3.400	0.003951769311	0.010645217015	-0.006693447704	0.012223077045	0.000095004273	-0.002140364221	0.0004675	0.0001830	0.0029213	0.0008432	0.0071147	0.0026259	0.0042376
13.500	0.000	3.400	0.003534824657	0.009536656874	-0.006001832216	0.010965342791	0.000080949673	-0.001914861870	0.0004052	0.0001736	0.0026508	0.0007074	0.0064170	0.0022529	0.0039177
13.600	0.000	3.400	0.003145473298	0.008500957912	-0.005355484614	0.009789912107	0.000068364066	-0.001703993857	0.0003467	0.0001664	0.0023869	0.0005889	0.0057605	0.0019201	0.0035989
13.700	0.000	3.400	0.002784632717	0.007540520527	-0.004755887810	0.008699525020	0.000057202032	-0.001508393672	0.0002922	0.0001590	0.0021389	0.0004862	0.0051473	0.0016259	0.0032851
13.800	0.000	3.400	0.002452666232	0.006656288660	-0.004203622428	0.007695208310	0.000047400599	-0.001328366313	0.0002420	0.0001467	0.0019034	0.0003989	0.0045784	0.0013683	0.0029795
13.900	0.000	3.400	0.002149434709	0.005847886203	-0.003698451494	0.006776455602	0.000038881558	-0.001163915975	0.0001965	0.0001387	0.0016832	0.0003250	0.0040543	0.0011447	0.0026855
14.000	0.000	3.400	0.001874358294	0.005113783269	-0.003239424975	0.005941439540	0.000031554417	-0.001014781972	0.0001556	0.0001300	0.0014789	0.0002621	0.0035745	0.0009523	0.0024055
14.100	0.000	3.400	0.001626487508	0.004451479740	-0.002824992232	0.005187239916	0.000025319757	-0.000880479769	0.0001194	0.0001210	0.0012924	0.0002098	0.0031380	0.0007881	0.0021417
14.200	0.000	3.400	0.001404574638	0.003857694897	-0.002453120258	0.004510073853	0.000020072729	-0.000760344222	0.0000879	0.0001116	0.0011234	0.0001681	0.0027433	0.0006490	0.0018957
14.300	0.000	3.400	0.001207144927	0.003328553733	-0.002121408806	0.003905516863	0.000015706443	-0.000653572531	0.0000609	0.0001000	0.0009698	0.0001323	0.0023884	0.0005320	0.0016684
14.400	0.000	3.400	0.001032563451	0.002859762561	-0.001827199110	0.003368706495	0.000012115055	-0.000559264923	0.0000382	0.0000908	0.0008330	0.0001038	0.0020711	0.0004343	0.0014602
14.500	0.000	3.400	0.000879096299	0.002446768564	-0.001567672265	0.002894523111	0.000009196405	-0.000476461608	0.0000195	0.0000816	0.0007132	0.0000805	0.0017890	0.0003531	0.0012714
14.600	0.000	3.400	0.000744963487	0.002084899846	-0.001339936359	0.002477744821	0.000006854126	-0.000404175090	0.0000045	0.0000739	0.0006075	0.0000626	0.0015394	0.0002861	0.0011014
14.700	0.000	3.400	0.000628384708	0.001769484238	-0.001141099530	0.002113175713	0.000004999193	-0.000341417383	-0.0000073	0.0000651	0.0005141	0.0000480	0.0013197	0.0002312	0.0009495
14.800	0.000	3.400	0.000527616208	0.001495946525	-0.000968330318	0.001795748123	0.000003550934	-0.000287222054	-0.0000161	0.0000560	0.0004332	0.0000369	0.0011271	0.0001862	0.0008149
14.900	0.000	3.400	0.000440980074	0.001259884849	-0.000818904775	0.001520600821	0.000002437547	-0.000240661308	-0.0000225	0.0000488	0.0003631	0.0000268	0.0009592	0.0001497	0.0006963
15.000	0.000	3.400	0.000366885353	0.001057127842	-0.000690242489	0.001283135739	0.000001596195	-0.000200858538	-0.0000267	0.0000415	0.0003033	0.0000199	0.0008135	0.0001201	0.0005926
