# Supplementary material for: The Nodal Structure of π‑Orbitals Is Mapped in the Interaction Energy of π‑Stacked Acene Dimers
Source: J Am Chem Soc. 2026 Apr 9;148(15):16151–69. doi: 10.1021/jacs.6c00921 (PMC13107468; doi:10.1021/jacs.6c00921)
Supplement: Supplementary file 1 [file ja6c00921_si_001.zip › data_si/pentacene_mopce_xshift_orbitalcontributions.csv]

x(1);y(2);z(3);E_exr(57	57)(4);E_exr(57	58)(5);E_exr(57	62)(6);E_exr(57	66)(7);E_exr(57	67)(8);E_exr(57	68)(9);E_exr(57	69)(10);E_exr(57	70)(11);E_exr(57	71)(12);E_exr(57	72)(13);E_exr(57	73)(14);E_exr(58	57)(15);E_exr(58	58)(16);E_exr(58	62)(17);E_exr(58	66)(18);E_exr(58	67)(19);E_exr(58	68)(20);E_exr(58	69)(21);E_exr(58	70)(22);E_exr(58	71)(23);E_exr(58	72)(24);E_exr(58	73)(25);E_exr(62	57)(26);E_exr(62	58)(27);E_exr(62	62)(28);E_exr(62	66)(29);E_exr(62	67)(30);E_exr(62	68)(31);E_exr(62	69)(32);E_exr(62	70)(33);E_exr(62	71)(34);E_exr(62	72)(35);E_exr(62	73)(36);E_exr(66	57)(37);E_exr(66	58)(38);E_exr(66	62)(39);E_exr(66	66)(40);E_exr(66	67)(41);E_exr(66	68)(42);E_exr(66	69)(43);E_exr(66	70)(44);E_exr(66	71)(45);E_exr(66	72)(46);E_exr(66	73)(47);E_exr(67	57)(48);E_exr(67	58)(49);E_exr(67	62)(50);E_exr(67	66)(51);E_exr(67	67)(52);E_exr(67
0.000;0.000;3.400;0.008559800000;-0.000966200000;-0.000643400000;-0.000453600000;-0.000579600000;-0.000323900000;-0.000315600000;-0.000260000000;-0.000329500000;-0.000216500000;-0.000220800000;-0.000966200000;0.008912800000;-0.000818200000;-0.000551300000;-0.000301400000;-0.000509900000;-0.000447900000;-0.000289300000;-0.000327900000;-0.000260800000;-0.000195700000;-0.000643400000;-0.000818200000…
0.100;0.000;3.400;0.008552800000;-0.000962900000;-0.000643400000;-0.000453100000;-0.000579400000;-0.000323900000;-0.000315500000;-0.000260000000;-0.000328800000;-0.000216500000;-0.000220700000;-0.000962900000;0.008895100000;-0.000808300000;-0.000551600000;-0.000301500000;-0.000509200000;-0.000446300000;-0.000289300000;-0.000327200000;-0.000260700000;-0.000195700000;-0.000643400000;-0.000808300000…
0.200;0.000;3.400;0.008532200000;-0.000953000000;-0.000643400000;-0.000451400000;-0.000578700000;-0.000323900000;-0.000315300000;-0.000260100000;-0.000326500000;-0.000216500000;-0.000220500000;-0.000953000000;0.008842100000;-0.000778700000;-0.000552500000;-0.000301600000;-0.000507100000;-0.000441500000;-0.000289400000;-0.000325100000;-0.000260600000;-0.000195600000;-0.000643400000;-0.000778700000…
0.300;0.000;3.400;0.008498600000;-0.000936500000;-0.000643500000;-0.000448700000;-0.000577600000;-0.000323900000;-0.000314900000;-0.000260200000;-0.000322800000;-0.000216500000;-0.000220100000;-0.000936500000;0.008755200000;-0.000729700000;-0.000554100000;-0.000301800000;-0.000503700000;-0.000433800000;-0.000289500000;-0.000321800000;-0.000260300000;-0.000195400000;-0.000643500000;-0.000729700000…
0.400;0.000;3.400;0.008453100000;-0.000913700000;-0.000643600000;-0.000445000000;-0.000576100000;-0.000323900000;-0.000314400000;-0.000260300000;-0.000318000000;-0.000216500000;-0.000219700000;-0.000913700000;0.008636000000;-0.000662000000;-0.000556400000;-0.000302100000;-0.000499000000;-0.000423400000;-0.000289700000;-0.000317500000;-0.000260000000;-0.000195200000;-0.000643600000;-0.000662000000…
0.500;0.000;3.400;0.008397100000;-0.000884600000;-0.000643900000;-0.000440500000;-0.000574300000;-0.000323900000;-0.000313900000;-0.000260500000;-0.000312400000;-0.000216500000;-0.000219100000;-0.000884600000;0.008486900000;-0.000576300000;-0.000559300000;-0.000302500000;-0.000492900000;-0.000410600000;-0.000290000000;-0.000312500000;-0.000259600000;-0.000194900000;-0.000643900000;-0.000576300000…
0.600;0.000;3.400;0.008332400000;-0.000849500000;-0.000644400000;-0.000435200000;-0.000572000000;-0.000324000000;-0.000313500000;-0.000260700000;-0.000306100000;-0.000216600000;-0.000218400000;-0.000849500000;0.008310600000;-0.000473700000;-0.000563000000;-0.000303000000;-0.000485700000;-0.000395800000;-0.000290300000;-0.000307100000;-0.000259100000;-0.000194700000;-0.000644400000;-0.000473700000…
0.700;0.000;3.400;0.008260500000;-0.000808600000;-0.000645200000;-0.000429400000;-0.000569300000;-0.000324100000;-0.000313300000;-0.000261000000;-0.000299700000;-0.000216700000;-0.000217700000;-0.000808600000;0.008110100000;-0.000355200000;-0.000567400000;-0.000303600000;-0.000477300000;-0.000379400000;-0.000290700000;-0.000301700000;-0.000258600000;-0.000194400000;-0.000645200000;-0.000355200000…
0.800;0.000;3.400;0.008183400000;-0.000762200000;-0.000646300000;-0.000423200000;-0.000566400000;-0.000324300000;-0.000313300000;-0.000261400000;-0.000293400000;-0.000216900000;-0.000217000000;-0.000762200000;0.007888500000;-0.000222200000;-0.000572400000;-0.000304300000;-0.000467800000;-0.000361900000;-0.000291200000;-0.000296600000;-0.000258100000;-0.000194300000;-0.000646300000;-0.000222200000…
0.900;0.000;3.400;0.008102700000;-0.000710400000;-0.000647900000;-0.000416600000;-0.000563100000;-0.000324500000;-0.000313600000;-0.000261900000;-0.000287600000;-0.000217200000;-0.000216300000;-0.000710400000;0.007648800000;-0.000076000000;-0.000578100000;-0.000305100000;-0.000457300000;-0.000343700000;-0.000291800000;-0.000292100000;-0.000257600000;-0.000194200000;-0.000647900000;-0.000076000000…
1.000;0.000;3.400;0.008019700000;-0.000653400000;-0.000649800000;-0.000409900000;-0.000559500000;-0.000324700000;-0.000314200000;-0.000262400000;-0.000282600000;-0.000217600000;-0.000215500000;-0.000653400000;0.007393800000;0.000081900000;-0.000584200000;-0.000306100000;-0.000445900000;-0.000325300000;-0.000292400000;-0.000288400000;-0.000257100000;-0.000194200000;-0.000649800000;0.000081900000;0…
1.100;0.000;3.400;0.007935700000;-0.000591600000;-0.000652200000;-0.000403200000;-0.000555600000;-0.000325100000;-0.000315100000;-0.000263100000;-0.000278600000;-0.000218000000;-0.000214900000;-0.000591600000;0.007126200000;0.000250100000;-0.000590600000;-0.000307200000;-0.000433700000;-0.000307200000;-0.000293100000;-0.000285800000;-0.000256500000;-0.000194400000;-0.000652200000;0.000250100000;0…
1.200;0.000;3.400;0.007851500000;-0.000525100000;-0.000655000000;-0.000396600000;-0.000551400000;-0.000325500000;-0.000316400000;-0.000263800000;-0.000275700000;-0.000218500000;-0.000214200000;-0.000525100000;0.006848100000;0.000426800000;-0.000597000000;-0.000308400000;-0.000420700000;-0.000289600000;-0.000293900000;-0.000284200000;-0.000256000000;-0.000194600000;-0.000655000000;0.000426800000;0…
1.300;0.000;3.400;0.007767600000;-0.000454200000;-0.000658200000;-0.000390200000;-0.000547000000;-0.000326000000;-0.000317800000;-0.000264600000;-0.000274100000;-0.000219100000;-0.000213600000;-0.000454200000;0.006561400000;0.000610500000;-0.000603200000;-0.000309700000;-0.000407100000;-0.000272800000;-0.000294700000;-0.000283600000;-0.000255500000;-0.000195000000;-0.000658200000;0.000610500000;0…
1.400;0.000;3.400;0.007684000000;-0.000379000000;-0.000661700000;-0.000383900000;-0.000542300000;-0.000326500000;-0.000319500000;-0.000265500000;-0.000273700000;-0.000219800000;-0.000213000000;-0.000379000000;0.006267900000;0.000799400000;-0.000608900000;-0.000311100000;-0.000392900000;-0.000257200000;-0.000295400000;-0.000284000000;-0.000255000000;-0.000195500000;-0.000661700000;0.000799400000;0…
1.500;0.000;3.400;0.007600500000;-0.000299900000;-0.000665400000;-0.000377900000;-0.000537400000;-0.000327100000;-0.000321100000;-0.000266500000;-0.000274400000;-0.000220600000;-0.000212500000;-0.000299900000;0.005968600000;0.000991600000;-0.000613600000;-0.000312600000;-0.000378200000;-0.000242800000;-0.000296200000;-0.000285100000;-0.000254400000;-0.000196100000;-0.000665400000;0.000991600000;0…
1.600;0.000;3.400;0.007516600000;-0.000217100000;-0.000669100000;-0.000372100000;-0.000532200000;-0.000327800000;-0.000322700000;-0.000267500000;-0.000276100000;-0.000221400000;-0.000212000000;-0.000217100000;0.005664700000;0.001185000000;-0.000616800000;-0.000314200000;-0.000363200000;-0.000229800000;-0.000296800000;-0.000286600000;-0.000253800000;-0.000196700000;-0.000669100000;0.001185000000;0…
1.700;0.000;3.400;0.007431400000;-0.000130900000;-0.000672800000;-0.000366600000;-0.000526800000;-0.000328400000;-0.000323900000;-0.000268500000;-0.000278500000;-0.000222300000;-0.000211500000;-0.000130900000;0.005357100000;0.001377800000;-0.000618300000;-0.000315900000;-0.000347800000;-0.000218200000;-0.000297300000;-0.000288100000;-0.000253000000;-0.000197400000;-0.000672800000;0.001377800000;0…
1.800;0.000;3.400;0.007343900000;-0.000041700000;-0.000676100000;-0.000361400000;-0.000521100000;-0.000329100000;-0.000324800000;-0.000269600000;-0.000281300000;-0.000223200000;-0.000211000000;-0.000041700000;0.005046500000;0.001567600000;-0.000617400000;-0.000317600000;-0.000332300000;-0.000208000000;-0.000297700000;-0.000289100000;-0.000252100000;-0.000198100000;-0.000676100000;0.001567600000;0…
1.900;0.000;3.400;0.007253100000;0.000050100000;-0.000679000000;-0.000356300000;-0.000515100000;-0.000329800000;-0.000325000000;-0.000270600000;-0.000284300000;-0.000224000000;-0.000210400000;0.000050100000;0.004733800000;0.001752300000;-0.000613700000;-0.000319300000;-0.000316600000;-0.000199300000;-0.000297900000;-0.000289400000;-0.000251000000;-0.000198700000;-0.000679000000;0.001752300000;0.0…
2.000;0.000;3.400;0.007157800000;0.000144100000;-0.000681300000;-0.000351400000;-0.000508900000;-0.000330500000;-0.000324400000;-0.000271600000;-0.000287100000;-0.000224900000;-0.000209800000;0.000144100000;0.004419800000;0.001929600000;-0.000606800000;-0.000321000000;-0.000300900000;-0.000191800000;-0.000297800000;-0.000288500000;-0.000249700000;-0.000199200000;-0.000681300000;0.001929600000;0.0…
2.100;0.000;3.400;0.007057100000;0.000239700000;-0.000682800000;-0.000346600000;-0.000502400000;-0.000331100000;-0.000322900000;-0.000272500000;-0.000289400000;-0.000225700000;-0.000209100000;0.000239700000;0.004105600000;0.002097400000;-0.000596400000;-0.000322700000;-0.000285200000;-0.000185500000;-0.000297400000;-0.000285900000;-0.000248200000;-0.000199500000;-0.000682800000;0.002097400000;0.0…
2.200;0.000;3.400;0.006950100000;0.000336300000;-0.000683200000;-0.000342000000;-0.000495600000;-0.000331700000;-0.000320400000;-0.000273400000;-0.000290900000;-0.000226500000;-0.000208300000;0.000336300000;0.003792200000;0.002253500000;-0.000582100000;-0.000324400000;-0.000269700000;-0.000180400000;-0.000296600000;-0.000281500000;-0.000246300000;-0.000199700000;-0.000683200000;0.002253500000;0.0…
2.300;0.000;3.400;0.006836100000;0.000433600000;-0.000682600000;-0.000337400000;-0.000488600000;-0.000332200000;-0.000316800000;-0.000274200000;-0.000291500000;-0.000227200000;-0.000207400000;0.000433600000;0.003480900000;0.002396000000;-0.000563700000;-0.000325900000;-0.000254300000;-0.000176200000;-0.000295400000;-0.000275100000;-0.000244200000;-0.000199600000;-0.000682600000;0.002396000000;0.0…
2.400;0.000;3.400;0.006715000000;0.000530900000;-0.000680600000;-0.000333000000;-0.000481300000;-0.000332600000;-0.000312200000;-0.000274800000;-0.000290900000;-0.000227800000;-0.000206300000;0.000530900000;0.003173300000;0.002523400000;-0.000541100000;-0.000327400000;-0.000239300000;-0.000172900000;-0.000293800000;-0.000266500000;-0.000241700000;-0.000199300000;-0.000680600000;0.002523400000;0.0…
2.500;0.000;3.400;0.006586600000;0.000627700000;-0.000677300000;-0.000328600000;-0.000473800000;-0.000333000000;-0.000306400000;-0.000275400000;-0.000289000000;-0.000228200000;-0.000205100000;0.000627700000;0.002871000000;0.002634000000;-0.000514200000;-0.000328800000;-0.000224600000;-0.000170300000;-0.000291800000;-0.000255700000;-0.000238800000;-0.000198700000;-0.000677300000;0.002634000000;0.0…
2.600;0.000;3.400;0.006451300000;0.000723600000;-0.000672500000;-0.000324400000;-0.000466000000;-0.000333200000;-0.000299700000;-0.000275800000;-0.000286000000;-0.000228600000;-0.000203700000;0.000723600000;0.002575700000;0.002727000000;-0.000483100000;-0.000330000000;-0.000210300000;-0.000168400000;-0.000289200000;-0.000243000000;-0.000235600000;-0.000197700000;-0.000672500000;0.002727000000;-0.…
2.700;0.000;3.400;0.006309800000;0.000818200000;-0.000666200000;-0.000320400000;-0.000458000000;-0.000333300000;-0.000292100000;-0.000276100000;-0.000281700000;-0.000228800000;-0.000202200000;0.000818200000;0.002289200000;0.002801600000;-0.000448000000;-0.000331100000;-0.000196600000;-0.000167100000;-0.000286200000;-0.000228600000;-0.000232000000;-0.000196500000;-0.000666200000;0.002801600000;-0.…
2.800;0.000;3.400;0.006162900000;0.000911100000;-0.000658400000;-0.000316500000;-0.000449800000;-0.000333300000;-0.000283700000;-0.000276200000;-0.000276500000;-0.000229000000;-0.000200500000;0.000911100000;0.002013200000;0.002857500000;-0.000409100000;-0.000332100000;-0.000183500000;-0.000166200000;-0.000282700000;-0.000212800000;-0.000228100000;-0.000195000000;-0.000658400000;0.002857500000;-0.…
2.900;0.000;3.400;0.006011700000;0.001002100000;-0.000649000000;-0.000312900000;-0.000441300000;-0.000333200000;-0.000274700000;-0.000276200000;-0.000270400000;-0.000229000000;-0.000198700000;0.001002100000;0.001749300000;0.002894600000;-0.000366700000;-0.000332900000;-0.000171000000;-0.000165800000;-0.000278600000;-0.000196000000;-0.000223900000;-0.000193200000;-0.000649000000;0.002894600000;-0.…
3.000;0.000;3.400;0.005857500000;0.001090900000;-0.000638200000;-0.000309700000;-0.000432700000;-0.000333000000;-0.000265400000;-0.000276000000;-0.000263700000;-0.000228900000;-0.000196800000;0.001090900000;0.001499200000;0.002913400000;-0.000321300000;-0.000333600000;-0.000159300000;-0.000165800000;-0.000274100000;-0.000178900000;-0.000219300000;-0.000191200000;-0.000638200000;0.002913400000;-0.…
3.100;0.000;3.400;0.005701500000;0.001177600000;-0.000625800000;-0.000306800000;-0.000424000000;-0.000332700000;-0.000255800000;-0.000275800000;-0.000256700000;-0.000228800000;-0.000194800000;0.001177600000;0.001264000000;0.002914400000;-0.000273200000;-0.000334100000;-0.000148300000;-0.000166100000;-0.000269200000;-0.000161800000;-0.000214600000;-0.000188900000;-0.000625800000;0.002914400000;-0.…
3.200;0.000;3.400;0.005544900000;0.001261900000;-0.000612000000;-0.000304300000;-0.000415200000;-0.000332300000;-0.000246200000;-0.000275400000;-0.000249700000;-0.000228500000;-0.000192800000;0.001261900000;0.001045000000;0.002898300000;-0.000223000000;-0.000334400000;-0.000138200000;-0.000166700000;-0.000263800000;-0.000145300000;-0.000209600000;-0.000186500000;-0.000612000000;0.002898300000;0.0…
3.300;0.000;3.400;0.005388900000;0.001344000000;-0.000596700000;-0.000302300000;-0.000406200000;-0.000331800000;-0.000236800000;-0.000274900000;-0.000242900000;-0.000228200000;-0.000190700000;0.001344000000;0.000843000000;0.002866300000;-0.000171000000;-0.000334600000;-0.000129000000;-0.000167600000;-0.000257900000;-0.000129900000;-0.000204400000;-0.000183900000;-0.000596700000;0.002866300000;0.0…
3.400;0.000;3.400;0.005234400000;0.001423700000;-0.000580000000;-0.000300700000;-0.000397200000;-0.000331100000;-0.000227700000;-0.000274200000;-0.000236500000;-0.000227900000;-0.000188600000;0.001423700000;0.000658700000;0.002819200000;-0.000117900000;-0.000334600000;-0.000120800000;-0.000168600000;-0.000251700000;-0.000116100000;-0.000199100000;-0.000181300000;-0.000580000000;0.002819200000;0.0…
3.500;0.000;3.400;0.005082400000;0.001501000000;-0.000561900000;-0.000299500000;-0.000388100000;-0.000330400000;-0.000219000000;-0.000273500000;-0.000230700000;-0.000227400000;-0.000186500000;0.001501000000;0.000492400000;0.002758200000;-0.000064100000;-0.000334500000;-0.000113400000;-0.000169700000;-0.000245200000;-0.000104100000;-0.000193800000;-0.000178600000;-0.000561900000;0.002758200000;0.0…
3.600;0.000;3.400;0.004933400000;0.001576000000;-0.000542400000;-0.000298800000;-0.000379000000;-0.000329600000;-0.000210800000;-0.000272700000;-0.000225600000;-0.000227000000;-0.000184400000;0.001576000000;0.000344500000;0.002684300000;-0.000010200000;-0.000334100000;-0.000107100000;-0.000170900000;-0.000238400000;-0.000094300000;-0.000188400000;-0.000175900000;-0.000542400000;0.002684300000;0.0…
3.700;0.000;3.400;0.004787600000;0.001648600000;-0.000521400000;-0.000298500000;-0.000369900000;-0.000328700000;-0.000203100000;-0.000271800000;-0.000221300000;-0.000226500000;-0.000182300000;0.001648600000;0.000214800000;0.002598700000;0.000043400000;-0.000333700000;-0.000101800000;-0.000172000000;-0.000231300000;-0.000086800000;-0.000183100000;-0.000173200000;-0.000521400000;0.002598700000;0.00…
3.800;0.000;3.400;0.004645400000;0.001718500000;-0.000498900000;-0.000298400000;-0.000360800000;-0.000327600000;-0.000196100000;-0.000270900000;-0.000217900000;-0.000226000000;-0.000180300000;0.001718500000;0.000103200000;0.002502400000;0.000096200000;-0.000333000000;-0.000097500000;-0.000172900000;-0.000224000000;-0.000081800000;-0.000177800000;-0.000170600000;-0.000498900000;0.002502400000;0.00…
3.900;0.000;3.400;0.004506600000;0.001785700000;-0.000474900000;-0.000298600000;-0.000351700000;-0.000326400000;-0.000189500000;-0.000269800000;-0.000215100000;-0.000225400000;-0.000178300000;0.001785700000;0.000009500000;0.002396300000;0.000147600000;-0.000332200000;-0.000094200000;-0.000173600000;-0.000216500000;-0.000079200000;-0.000172600000;-0.000168100000;-0.000474900000;0.002396300000;0.00…
4.000;0.000;3.400;0.004371100000;0.001849800000;-0.000449400000;-0.000298900000;-0.000342600000;-0.000325100000;-0.000183500000;-0.000268600000;-0.000212800000;-0.000224800000;-0.000176300000;0.001849800000;-0.000066900000;0.002281400000;0.000197100000;-0.000331200000;-0.000091900000;-0.000173700000;-0.000208900000;-0.000078800000;-0.000167500000;-0.000165700000;-0.000449400000;0.002281400000;0.0…
4.100;0.000;3.400;0.004238300000;0.001910500000;-0.000422300000;-0.000299100000;-0.000333500000;-0.000323700000;-0.000177900000;-0.000267300000;-0.000210900000;-0.000224100000;-0.000174400000;0.001910500000;-0.000126400000;0.002158700000;0.000244300000;-0.000330000000;-0.000090600000;-0.000173300000;-0.000201200000;-0.000080400000;-0.000162600000;-0.000163300000;-0.000422300000;0.002158700000;0.0…
4.200;0.000;3.400;0.004107900000;0.001967500000;-0.000393600000;-0.000299200000;-0.000324400000;-0.000322100000;-0.000172700000;-0.000266000000;-0.000209200000;-0.000223400000;-0.000172500000;0.001967500000;-0.000169600000;0.002029200000;0.000288600000;-0.000328600000;-0.000090200000;-0.000172300000;-0.000193400000;-0.000083900000;-0.000157900000;-0.000161100000;-0.000393600000;0.002029200000;0.0…
4.300;0.000;3.400;0.003979400000;0.002020200000;-0.000363300000;-0.000299000000;-0.000315400000;-0.000320300000;-0.000167800000;-0.000264500000;-0.000207400000;-0.000222600000;-0.000170600000;0.002020200000;-0.000197300000;0.001893800000;0.000329400000;-0.000327000000;-0.000090800000;-0.000170400000;-0.000185700000;-0.000088700000;-0.000153300000;-0.000158900000;-0.000363300000;0.001893800000;0.0…
4.400;0.000;3.400;0.003852300000;0.002068200000;-0.000331400000;-0.000298400000;-0.000306500000;-0.000318300000;-0.000163000000;-0.000262900000;-0.000205300000;-0.000221700000;-0.000168600000;0.002068200000;-0.000210200000;0.001753600000;0.000366400000;-0.000325200000;-0.000092200000;-0.000167700000;-0.000178000000;-0.000094600000;-0.000149100000;-0.000156800000;-0.000331400000;0.001753600000;0.0…
4.500;0.000;3.400;0.003726100000;0.002111100000;-0.000298000000;-0.000297300000;-0.000297500000;-0.000316100000;-0.000158300000;-0.000261100000;-0.000202600000;-0.000220800000;-0.000166600000;0.002111100000;-0.000209200000;0.001609700000;0.000399000000;-0.000323100000;-0.000094500000;-0.000164100000;-0.000170500000;-0.000101200000;-0.000145000000;-0.000154800000;-0.000298000000;0.001609700000;0.0…
4.600;0.000;3.400;0.003600400000;0.002148600000;-0.000263100000;-0.000295500000;-0.000288600000;-0.000313700000;-0.000153700000;-0.000259300000;-0.000199100000;-0.000219700000;-0.000164600000;0.002148600000;-0.000195100000;0.001463400000;0.000426800000;-0.000320800000;-0.000097500000;-0.000159500000;-0.000163100000;-0.000108200000;-0.000141200000;-0.000152700000;-0.000263100000;0.001463400000;0.0…
4.700;0.000;3.400;0.003475000000;0.002180100000;-0.000226900000;-0.000293100000;-0.000279800000;-0.000311100000;-0.000149200000;-0.000257300000;-0.000194700000;-0.000218500000;-0.000162600000;0.002180100000;-0.000169000000;0.001315900000;0.000449400000;-0.000318200000;-0.000101300000;-0.000154100000;-0.000155800000;-0.000115000000;-0.000137600000;-0.000150700000;-0.000226900000;0.001315900000;0.0…
4.800;0.000;3.400;0.003349700000;0.002205600000;-0.000189400000;-0.000289800000;-0.000271000000;-0.000308300000;-0.000144600000;-0.000255100000;-0.000189300000;-0.000217200000;-0.000160400000;0.002205600000;-0.000131800000;0.001168500000;0.000466600000;-0.000315300000;-0.000105700000;-0.000147800000;-0.000148800000;-0.000121600000;-0.000134300000;-0.000148600000;-0.000189400000;0.001168500000;0.0…
4.900;0.000;3.400;0.003224500000;0.002224900000;-0.000150800000;-0.000285800000;-0.000262200000;-0.000305200000;-0.000140000000;-0.000252800000;-0.000182800000;-0.000215700000;-0.000158200000;0.002224900000;-0.000084600000;0.001022600000;0.000478000000;-0.000312200000;-0.000110700000;-0.000140800000;-0.000142100000;-0.000127600000;-0.000131200000;-0.000146400000;-0.000150800000;0.001022600000;0.0…
5.000;0.000;3.400;0.003099600000;0.002237900000;-0.000111400000;-0.000280900000;-0.000253500000;-0.000301900000;-0.000135500000;-0.000250400000;-0.000175200000;-0.000214100000;-0.000155900000;0.002237900000;-0.000028400000;0.000879700000;0.000483600000;-0.000308700000;-0.000116200000;-0.000133300000;-0.000135800000;-0.000132900000;-0.000128400000;-0.000144100000;-0.000111400000;0.000879700000;0.0…
5.100;0.000;3.400;0.002975100000;0.002244700000;-0.000071200000;-0.000275200000;-0.000244900000;-0.000298400000;-0.000131100000;-0.000247800000;-0.000166700000;-0.000212400000;-0.000153500000;0.002244700000;0.000035700000;0.000741000000;0.000483200000;-0.000305000000;-0.000122200000;-0.000125500000;-0.000129800000;-0.000137300000;-0.000125900000;-0.000141700000;-0.000071200000;0.000741000000;0.00…
5.200;0.000;3.400;0.002851500000;0.002245700000;-0.000030400000;-0.000268700000;-0.000236300000;-0.000294600000;-0.000126800000;-0.000245200000;-0.000157300000;-0.000210600000;-0.000151000000;0.002245700000;0.000106600000;0.000608100000;0.000477000000;-0.000301000000;-0.000128500000;-0.000117400000;-0.000124200000;-0.000140900000;-0.000123500000;-0.000139200000;-0.000030400000;0.000608100000;0.00…
5.300;0.000;3.400;0.002729300000;0.002241000000;0.000010600000;-0.000261500000;-0.000227800000;-0.000290600000;-0.000122800000;-0.000242400000;-0.000147200000;-0.000208600000;-0.000148400000;0.002241000000;0.000183400000;0.000482100000;0.000465100000;-0.000296800000;-0.000135200000;-0.000109500000;-0.000119100000;-0.000143700000;-0.000121500000;-0.000136600000;0.000010600000;0.000482100000;0.0033…
5.400;0.000;3.400;0.002608800000;0.002231100000;0.000051900000;-0.000253500000;-0.000219500000;-0.000286300000;-0.000119200000;-0.000239500000;-0.000136700000;-0.000206500000;-0.000145700000;0.002231100000;0.000265000000;0.000364100000;0.000447700000;-0.000292300000;-0.000142200000;-0.000101800000;-0.000114500000;-0.000145700000;-0.000119600000;-0.000133800000;0.000051900000;0.000364100000;0.0032…
5.500;0.000;3.400;0.002490500000;0.002216600000;0.000093100000;-0.000244800000;-0.000211200000;-0.000281900000;-0.000115900000;-0.000236500000;-0.000126000000;-0.000204300000;-0.000143000000;0.002216600000;0.000350500000;0.000255200000;0.000425200000;-0.000287600000;-0.000149300000;-0.000094800000;-0.000110500000;-0.000147200000;-0.000118000000;-0.000131000000;0.000093100000;0.000255200000;0.0032…
5.600;0.000;3.400;0.002375000000;0.002197800000;0.000134100000;-0.000235500000;-0.000203100000;-0.000277300000;-0.000113100000;-0.000233400000;-0.000115300000;-0.000202000000;-0.000140200000;0.002197800000;0.000439000000;0.000156100000;0.000397900000;-0.000282600000;-0.000156600000;-0.000088500000;-0.000107000000;-0.000148200000;-0.000116700000;-0.000128100000;0.000134100000;0.000156100000;0.0030…
5.700;0.000;3.400;0.002262600000;0.002175300000;0.000174800000;-0.000225600000;-0.000195100000;-0.000272500000;-0.000110900000;-0.000230200000;-0.000104900000;-0.000199700000;-0.000137400000;0.002175300000;0.000529600000;0.000067700000;0.000366400000;-0.000277500000;-0.000164000000;-0.000083200000;-0.000104200000;-0.000148900000;-0.000115600000;-0.000125200000;0.000174800000;0.000067700000;0.0029…
5.800;0.000;3.400;0.002153600000;0.002149500000;0.000215000000;-0.000215200000;-0.000187200000;-0.000267500000;-0.000109200000;-0.000227000000;-0.000095100000;-0.000197200000;-0.000134600000;0.002149500000;0.000621500000;-0.000009800000;0.000331200000;-0.000272100000;-0.000171300000;-0.000079000000;-0.000101900000;-0.000149500000;-0.000114700000;-0.000122200000;0.000215000000;-0.000009800000;0.00…
5.900;0.000;3.400;0.002048400000;0.002121000000;0.000254500000;-0.000204200000;-0.000179600000;-0.000262400000;-0.000108100000;-0.000223800000;-0.000085900000;-0.000194700000;-0.000131800000;0.002121000000;0.000714000000;-0.000075900000;0.000292900000;-0.000266600000;-0.000178600000;-0.000076200000;-0.000100400000;-0.000150200000;-0.000114100000;-0.000119300000;0.000254500000;-0.000075900000;0.00…
6.000;0.000;3.400;0.001947200000;0.002090000000;0.000293300000;-0.000192700000;-0.000172000000;-0.000257200000;-0.000107500000;-0.000220500000;-0.000077700000;-0.000192100000;-0.000128900000;0.002090000000;0.000806200000;-0.000130400000;0.000252000000;-0.000260900000;-0.000185800000;-0.000074800000;-0.000099400000;-0.000151000000;-0.000113600000;-0.000116500000;0.000293300000;-0.000130400000;0.00…
6.100;0.000;3.400;0.001849900000;0.002056900000;0.000331300000;-0.000180600000;-0.000164700000;-0.000251800000;-0.000107400000;-0.000217200000;-0.000070400000;-0.000189400000;-0.000126100000;0.002056900000;0.000897600000;-0.000173500000;0.000209100000;-0.000255100000;-0.000192800000;-0.000074900000;-0.000099200000;-0.000152100000;-0.000113500000;-0.000113800000;0.000331300000;-0.000173500000;0.00…
6.200;0.000;3.400;0.001756600000;0.002021800000;0.000368100000;-0.000168000000;-0.000157500000;-0.000246300000;-0.000107700000;-0.000213800000;-0.000064100000;-0.000186700000;-0.000123300000;0.002021800000;0.000987300000;-0.000205200000;0.000165000000;-0.000249100000;-0.000199600000;-0.000076400000;-0.000099600000;-0.000153500000;-0.000113500000;-0.000111200000;0.000368100000;-0.000205200000;0.00…
6.300;0.000;3.400;0.001667300000;0.001985000000;0.000403800000;-0.000154800000;-0.000150600000;-0.000240800000;-0.000108200000;-0.000210500000;-0.000058900000;-0.000184000000;-0.000120600000;0.001985000000;0.001074700000;-0.000225900000;0.000120200000;-0.000243100000;-0.000206200000;-0.000079500000;-0.000100600000;-0.000155200000;-0.000113700000;-0.000108800000;0.000403800000;-0.000225900000;0.00…
6.400;0.000;3.400;0.001581800000;0.001946500000;0.000438200000;-0.000141100000;-0.000143800000;-0.000235100000;-0.000108900000;-0.000207000000;-0.000054700000;-0.000181200000;-0.000117900000;0.001946500000;0.001159100000;-0.000235800000;0.000075400000;-0.000236900000;-0.000212400000;-0.000083900000;-0.000102200000;-0.000157100000;-0.000114100000;-0.000106600000;0.000438200000;-0.000235800000;0.00…
6.500;0.000;3.400;0.001499900000;0.001906400000;0.000471100000;-0.000126600000;-0.000137200000;-0.000229300000;-0.000109600000;-0.000203600000;-0.000051500000;-0.000178300000;-0.000115200000;0.001906400000;0.001239700000;-0.000235500000;0.000031300000;-0.000230700000;-0.000218200000;-0.000089600000;-0.000104500000;-0.000159100000;-0.000114700000;-0.000104600000;0.000471100000;-0.000235500000;0.00…
6.600;0.000;3.400;0.001421400000;0.001864600000;0.000502300000;-0.000111600000;-0.000130800000;-0.000223400000;-0.000110100000;-0.000200100000;-0.000049200000;-0.000175400000;-0.000112600000;0.001864600000;0.001316000000;-0.000225600000;-0.000011600000;-0.000224400000;-0.000223600000;-0.000096500000;-0.000107200000;-0.000161200000;-0.000115500000;-0.000102800000;0.000502300000;-0.000225600000;0.0…
6.700;0.000;3.400;0.001346200000;0.001821000000;0.000531700000;-0.000095900000;-0.000124600000;-0.000217500000;-0.000110300000;-0.000196600000;-0.000047600000;-0.000172400000;-0.000110100000;0.001821000000;0.001387100000;-0.000206700000;-0.000052500000;-0.000218000000;-0.000228500000;-0.000104500000;-0.000110500000;-0.000163100000;-0.000116400000;-0.000101300000;0.000531700000;-0.000206700000;0.0…
6.800;0.000;3.400;0.001273900000;0.001775700000;0.000559000000;-0.000079500000;-0.000118500000;-0.000211500000;-0.000110000000;-0.000193100000;-0.000046500000;-0.000169400000;-0.000107500000;0.001775700000;0.001452500000;-0.000179600000;-0.000090900000;-0.000211600000;-0.000232900000;-0.000113300000;-0.000114200000;-0.000164800000;-0.000117500000;-0.000100000000;0.000559000000;-0.000179600000;0.0…
6.900;0.000;3.400;0.001204300000;0.001728600000;0.000584100000;-0.000062600000;-0.000112700000;-0.000205400000;-0.000109100000;-0.000189400000;-0.000045900000;-0.000166300000;-0.000105000000;0.001728600000;0.001511700000;-0.000145100000;-0.000126100000;-0.000205200000;-0.000236700000;-0.000122700000;-0.000118400000;-0.000166000000;-0.000118600000;-0.000098900000;0.000584100000;-0.000145100000;0.0…
7.000;0.000;3.400;0.001137400000;0.001679700000;0.000606900000;-0.000045000000;-0.000107000000;-0.000199200000;-0.000107500000;-0.000185800000;-0.000045600000;-0.000163100000;-0.000102600000;0.001679700000;0.001564000000;-0.000104000000;-0.000157800000;-0.000198700000;-0.000240000000;-0.000132700000;-0.000122800000;-0.000166700000;-0.000119900000;-0.000098000000;0.000606900000;-0.000104000000;0.0…
7.100;0.000;3.400;0.001072800000;0.001628900000;0.000627100000;-0.000027000000;-0.000101600000;-0.000193000000;-0.000105200000;-0.000182000000;-0.000045400000;-0.000159800000;-0.000100100000;0.001628900000;0.001609100000;-0.000057200000;-0.000185400000;-0.000192100000;-0.000242700000;-0.000142900000;-0.000127500000;-0.000166800000;-0.000121200000;-0.000097300000;0.000627100000;-0.000057200000;0.0…
7.200;0.000;3.400;0.001010600000;0.001576500000;0.000644700000;-0.000008600000;-0.000096300000;-0.000186800000;-0.000101900000;-0.000178200000;-0.000045200000;-0.000156500000;-0.000097700000;0.001576500000;0.001646600000;-0.000005600000;-0.000208500000;-0.000185600000;-0.000244700000;-0.000153200000;-0.000132400000;-0.000166200000;-0.000122600000;-0.000096800000;0.000644700000;-0.000005600000;0.0…
7.300;0.000;3.400;0.000950600000;0.001522400000;0.000659500000;0.000010200000;-0.000091100000;-0.000180500000;-0.000097800000;-0.000174300000;-0.000044900000;-0.000153100000;-0.000095200000;0.001522400000;0.001676400000;0.000049700000;-0.000226700000;-0.000179000000;-0.000246100000;-0.000163400000;-0.000137400000;-0.000164900000;-0.000124000000;-0.000096300000;0.000659500000;0.000049700000;0.0003…
7.400;0.000;3.400;0.000892700000;0.001467000000;0.000671600000;0.000029100000;-0.000086200000;-0.000174100000;-0.000092800000;-0.000170300000;-0.000044500000;-0.000149600000;-0.000092800000;0.001467000000;0.001698400000;0.000108100000;-0.000239900000;-0.000172500000;-0.000246800000;-0.000173400000;-0.000142500000;-0.000163000000;-0.000125500000;-0.000095900000;0.000671600000;0.000108100000;0.0002…
7.500;0.000;3.400;0.000837000000;0.001410400000;0.000680900000;0.000048100000;-0.000081400000;-0.000167800000;-0.000087100000;-0.000166300000;-0.000043800000;-0.000146000000;-0.000090400000;0.001410400000;0.001712800000;0.000168500000;-0.000247900000;-0.000165900000;-0.000246900000;-0.000182900000;-0.000147600000;-0.000160400000;-0.000126900000;-0.000095600000;0.000680900000;0.000168500000;0.0001…
7.600;0.000;3.400;0.000783400000;0.001353000000;0.000687400000;0.000066900000;-0.000076800000;-0.000161400000;-0.000080500000;-0.000162100000;-0.000042900000;-0.000142400000;-0.000087900000;0.001353000000;0.001719600000;0.000230000000;-0.000250500000;-0.000159400000;-0.000246300000;-0.000191900000;-0.000152600000;-0.000157400000;-0.000128400000;-0.000095300000;0.000687400000;0.000230000000;0.0000…
7.700;0.000;3.400;0.000732000000;0.001295000000;0.000691300000;0.000085600000;-0.000072400000;-0.000155100000;-0.000073300000;-0.000157900000;-0.000041700000;-0.000138800000;-0.000085500000;0.001295000000;0.001719200000;0.000292000000;-0.000247800000;-0.000152900000;-0.000245100000;-0.000200200000;-0.000157400000;-0.000154100000;-0.000129800000;-0.000094900000;0.000691300000;0.000292000000;0.0000…
7.800;0.000;3.400;0.000682800000;0.001236800000;0.000692600000;0.000103800000;-0.000068100000;-0.000148800000;-0.000065600000;-0.000153700000;-0.000040300000;-0.000135100000;-0.000083000000;0.001236800000;0.001712100000;0.000353600000;-0.000240000000;-0.000146400000;-0.000243300000;-0.000207600000;-0.000162000000;-0.000150700000;-0.000131200000;-0.000094500000;0.000692600000;0.000353600000;-0.000…
7.900;0.000;3.400;0.000635900000;0.001178700000;0.000691400000;0.000121500000;-0.000064000000;-0.000142500000;-0.000057400000;-0.000149400000;-0.000038700000;-0.000131300000;-0.000080500000;0.001178700000;0.001698700000;0.000414100000;-0.000227100000;-0.000140000000;-0.000240800000;-0.000214000000;-0.000166400000;-0.000147300000;-0.000132500000;-0.000094100000;0.000691400000;0.000414100000;-0.000…
8.000;0.000;3.400;0.000591200000;0.001121200000;0.000687900000;0.000138600000;-0.000060100000;-0.000136300000;-0.000048800000;-0.000145000000;-0.000036900000;-0.000127600000;-0.000078100000;0.001121200000;0.001679600000;0.000473000000;-0.000209400000;-0.000133700000;-0.000237800000;-0.000219300000;-0.000170500000;-0.000144100000;-0.000133900000;-0.000093600000;0.000687900000;0.000473000000;-0.000…
8.100;0.000;3.400;0.000548800000;0.001064400000;0.000682300000;0.000154900000;-0.000056300000;-0.000130100000;-0.000040000000;-0.000140600000;-0.000035000000;-0.000123800000;-0.000075600000;0.001064400000;0.001655300000;0.000529600000;-0.000187300000;-0.000127400000;-0.000234200000;-0.000223300000;-0.000174200000;-0.000141200000;-0.000135100000;-0.000092900000;0.000682300000;0.000529600000;-0.000…
8.200;0.000;3.400;0.000508800000;0.001008600000;0.000674700000;0.000170400000;-0.000052700000;-0.000124100000;-0.000031100000;-0.000136100000;-0.000033000000;-0.000120000000;-0.000073100000;0.001008600000;0.001626300000;0.000583500000;-0.000161200000;-0.000121300000;-0.000230100000;-0.000225900000;-0.000177500000;-0.000138900000;-0.000136300000;-0.000092200000;0.000674700000;0.000583500000;-0.000…
8.300;0.000;3.400;0.000471000000;0.000954200000;0.000665300000;0.000184900000;-0.000049300000;-0.000118100000;-0.000022200000;-0.000131600000;-0.000031000000;-0.000116300000;-0.000070700000;0.000954200000;0.001593300000;0.000634200000;-0.000131400000;-0.000115300000;-0.000225600000;-0.000227000000;-0.000180400000;-0.000137000000;-0.000137500000;-0.000091400000;0.000665300000;0.000634200000;-0.000…
8.400;0.000;3.400;0.000435400000;0.000901200000;0.000654300000;0.000198400000;-0.000046000000;-0.000112300000;-0.000013200000;-0.000127200000;-0.000029000000;-0.000112500000;-0.000068200000;0.000901200000;0.001556700000;0.000681300000;-0.000098400000;-0.000109400000;-0.000220600000;-0.000226400000;-0.000182900000;-0.000135700000;-0.000138600000;-0.000090500000;0.000654300000;0.000681300000;-0.000…
8.500;0.000;3.400;0.000402100000;0.000849900000;0.000641900000;0.000210800000;-0.000042900000;-0.000106500000;-0.000004400000;-0.000122700000;-0.000027000000;-0.000108800000;-0.000065800000;0.000849900000;0.001516900000;0.000724500000;-0.000062800000;-0.000103600000;-0.000215100000;-0.000224000000;-0.000184800000;-0.000134900000;-0.000139600000;-0.000089500000;0.000641900000;0.000724500000;-0.000…
8.600;0.000;3.400;0.000370900000;0.000800300000;0.000628000000;0.000222000000;-0.000039900000;-0.000100900000;0.000004300000;-0.000118200000;-0.000025000000;-0.000105200000;-0.000063400000;0.000800300000;0.001474500000;0.000763500000;-0.000025100000;-0.000098000000;-0.000209400000;-0.000219600000;-0.000186200000;-0.000134600000;-0.000140500000;-0.000088400000;0.000628000000;0.000763500000;0.00000…
8.700;0.000;3.400;0.000341700000;0.000752500000;0.000613000000;0.000232000000;-0.000037100000;-0.000095500000;0.000012800000;-0.000113700000;-0.000023000000;-0.000101500000;-0.000061000000;0.000752500000;0.001429700000;0.000798000000;0.000014200000;-0.000092500000;-0.000203300000;-0.000213200000;-0.000187100000;-0.000134500000;-0.000141300000;-0.000087300000;0.000613000000;0.000798000000;0.000056…
8.800;0.000;3.400;0.000314500000;0.000706600000;0.000596800000;0.000240900000;-0.000034500000;-0.000090200000;0.000021100000;-0.000109200000;-0.000021000000;-0.000098000000;-0.000058700000;0.000706600000;0.001382900000;0.000827700000;0.000054500000;-0.000087200000;-0.000196900000;-0.000204600000;-0.000187400000;-0.000134600000;-0.000142000000;-0.000086100000;0.000596800000;0.000827700000;0.000106…
8.900;0.000;3.400;0.000289100000;0.000662500000;0.000579600000;0.000248400000;-0.000031900000;-0.000085100000;0.000029300000;-0.000104800000;-0.000019000000;-0.000094400000;-0.000056400000;0.000662500000;0.001334400000;0.000852500000;0.000095200000;-0.000082100000;-0.000190300000;-0.000193800000;-0.000187200000;-0.000134600000;-0.000142500000;-0.000084900000;0.000579600000;0.000852500000;0.000160…
9.000;0.000;3.400;0.000265500000;0.000620100000;0.000561400000;0.000254600000;-0.000029600000;-0.000080100000;0.000037200000;-0.000100400000;-0.000016900000;-0.000090900000;-0.000054200000;0.000620100000;0.001284300000;0.000872300000;0.000135800000;-0.000077100000;-0.000183500000;-0.000180700000;-0.000186500000;-0.000134300000;-0.000142900000;-0.000083700000;0.000561400000;0.000872300000;0.000216…
9.100;0.000;3.400;0.000243500000;0.000579600000;0.000542400000;0.000259600000;-0.000027300000;-0.000075300000;0.000044900000;-0.000096000000;-0.000014700000;-0.000087500000;-0.000052000000;0.000579600000;0.001232900000;0.000886900000;0.000175800000;-0.000072400000;-0.000176500000;-0.000165400000;-0.000185100000;-0.000133300000;-0.000143100000;-0.000082400000;0.000542400000;0.000886900000;0.000272…
9.200;0.000;3.400;0.000223000000;0.000540700000;0.000522700000;0.000263200000;-0.000025200000;-0.000070600000;0.000052300000;-0.000091700000;-0.000012400000;-0.000084100000;-0.000049800000;0.000540700000;0.001180500000;0.000896300000;0.000214500000;-0.000067800000;-0.000169400000;-0.000147900000;-0.000183300000;-0.000131600000;-0.000143000000;-0.000081200000;0.000522700000;0.000896300000;0.000328…
9.300;0.000;3.400;0.000204000000;0.000503600000;0.000502200000;0.000265500000;-0.000023300000;-0.000066200000;0.000059500000;-0.000087400000;-0.000009900000;-0.000080700000;-0.000047800000;0.000503600000;0.001127100000;0.000900500000;0.000251600000;-0.000063400000;-0.000162200000;-0.000128300000;-0.000180800000;-0.000128900000;-0.000142800000;-0.000080000000;0.000502200000;0.000900500000;0.000382…
9.400;0.000;3.400;0.000186300000;0.000468100000;0.000481200000;0.000266500000;-0.000021400000;-0.000061900000;0.000066500000;-0.000083100000;-0.000007200000;-0.000077400000;-0.000045700000;0.000468100000;0.001073100000;0.000899500000;0.000286500000;-0.000059100000;-0.000154900000;-0.000106800000;-0.000177900000;-0.000124900000;-0.000142200000;-0.000078800000;0.000481200000;0.000899500000;0.000433…
9.500;0.000;3.400;0.000169800000;0.000434200000;0.000459600000;0.000266200000;-0.000019700000;-0.000057700000;0.000073100000;-0.000078900000;-0.000004300000;-0.000074100000;-0.000043700000;0.000434200000;0.001018600000;0.000893500000;0.000318800000;-0.000055100000;-0.000147600000;-0.000083600000;-0.000174400000;-0.000119700000;-0.000141400000;-0.000077600000;0.000459600000;0.000893500000;0.000480…
9.600;0.000;3.400;0.000154600000;0.000401800000;0.000437600000;0.000264600000;-0.000018000000;-0.000053800000;0.000079400000;-0.000074800000;-0.000001100000;-0.000070900000;-0.000041800000;0.000401800000;0.000963900000;0.000882700000;0.000348100000;-0.000051200000;-0.000140300000;-0.000059000000;-0.000170500000;-0.000113000000;-0.000140300000;-0.000076400000;0.000437600000;0.000882700000;0.000523…
9.700;0.000;3.400;0.000140400000;0.000370900000;0.000415400000;0.000261800000;-0.000016500000;-0.000050000000;0.000085200000;-0.000070700000;0.000002200000;-0.000067700000;-0.000039900000;0.000370900000;0.000909200000;0.000867300000;0.000374300000;-0.000047600000;-0.000133000000;-0.000033300000;-0.000166100000;-0.000104800000;-0.000138800000;-0.000075100000;0.000415400000;0.000867300000;0.0005607…
9.800;0.000;3.400;0.000127300000;0.000341600000;0.000393000000;0.000257900000;-0.000015100000;-0.000046400000;0.000090700000;-0.000066700000;0.000005700000;-0.000064500000;-0.000038100000;0.000341600000;0.000854700000;0.000847700000;0.000396900000;-0.000044000000;-0.000125700000;-0.000006900000;-0.000161200000;-0.000095200000;-0.000137000000;-0.000073900000;0.000393000000;0.000847700000;0.0005928…
9.900;0.000;3.400;0.000115100000;0.000313800000;0.000370500000;0.000252900000;-0.000013800000;-0.000042900000;0.000095600000;-0.000062800000;0.000009300000;-0.000061400000;-0.000036300000;0.000313800000;0.000800800000;0.000824300000;0.000415800000;-0.000040700000;-0.000118600000;0.000019800000;-0.000156000000;-0.000084300000;-0.000134900000;-0.000072700000;0.000370500000;0.000824300000;0.00061920…
10.000;0.000;3.400;0.000103900000;0.000287400000;0.000348100000;0.000246800000;-0.000012500000;-0.000039700000;0.000100000000;-0.000059000000;0.000013000000;-0.000058300000;-0.000034600000;0.000287400000;0.000747800000;0.000797500000;0.000431000000;-0.000037600000;-0.000111500000;0.000046300000;-0.000150400000;-0.000072200000;-0.000132400000;-0.000071400000;0.000348100000;0.000797500000;0.0006396…
10.100;0.000;3.400;0.000093500000;0.000262500000;0.000326000000;0.000239800000;-0.000011400000;-0.000036500000;0.000103800000;-0.000055300000;0.000016700000;-0.000055300000;-0.000032900000;0.000262500000;0.000695800000;0.000767800000;0.000442500000;-0.000034600000;-0.000104600000;0.000072400000;-0.000144500000;-0.000059000000;-0.000129500000;-0.000070000000;0.000326000000;0.000767800000;0.0006541…
10.200;0.000;3.400;0.000084000000;0.000239100000;0.000304200000;0.000232100000;-0.000010300000;-0.000033600000;0.000106900000;-0.000051700000;0.000020300000;-0.000052300000;-0.000031200000;0.000239100000;0.000645200000;0.000735600000;0.000450200000;-0.000031800000;-0.000097800000;0.000097600000;-0.000138300000;-0.000045100000;-0.000126300000;-0.000068600000;0.000304200000;0.000735600000;0.0006628…
10.300;0.000;3.400;0.000075200000;0.000217200000;0.000282800000;0.000223600000;-0.000009400000;-0.000030800000;0.000109400000;-0.000048100000;0.000023900000;-0.000049300000;-0.000029600000;0.000217200000;0.000596200000;0.000701400000;0.000454300000;-0.000029100000;-0.000091200000;0.000121400000;-0.000131900000;-0.000030700000;-0.000122700000;-0.000067100000;0.000282800000;0.000701400000;0.0006660…
10.400;0.000;3.400;0.000067200000;0.000196600000;0.000262100000;0.000214500000;-0.000008500000;-0.000028200000;0.000111100000;-0.000044700000;0.000027300000;-0.000046400000;-0.000028100000;0.000196600000;0.000549000000;0.000665800000;0.000454900000;-0.000026600000;-0.000084700000;0.000143600000;-0.000125300000;-0.000016100000;-0.000118800000;-0.000065500000;0.000262100000;0.000665800000;0.0006639…
10.500;0.000;3.400;0.000059900000;0.000177600000;0.000242100000;0.000204900000;-0.000007600000;-0.000025700000;0.000112200000;-0.000041500000;0.000030500000;-0.000043600000;-0.000026500000;0.000177600000;0.000503800000;0.000629200000;0.000452200000;-0.000024300000;-0.000078500000;0.000163800000;-0.000118600000;-0.000001400000;-0.000114600000;-0.000063800000;0.000242100000;0.000629200000;0.0006570…
10.600;0.000;3.400;0.000053200000;0.000159800000;0.000222800000;0.000194900000;-0.000006800000;-0.000023400000;0.000112400000;-0.000038300000;0.000033300000;-0.000040800000;-0.000025000000;0.000159800000;0.000460800000;0.000592100000;0.000446400000;-0.000022100000;-0.000072500000;0.000181800000;-0.000111800000;0.000012900000;-0.000110100000;-0.000062000000;0.000222800000;0.000592100000;0.00064570…
10.700;0.000;3.400;0.000047100000;0.000143500000;0.000204400000;0.000184700000;-0.000006100000;-0.000021200000;0.000112000000;-0.000035300000;0.000035800000;-0.000038100000;-0.000023600000;0.000143500000;0.000420100000;0.000554800000;0.000437900000;-0.000020000000;-0.000066800000;0.000197300000;-0.000105000000;0.000026600000;-0.000105400000;-0.000060000000;0.000204400000;0.000554800000;0.00063040…
10.800;0.000;3.400;0.000041700000;0.000128400000;0.000186900000;0.000174200000;-0.000005500000;-0.000019200000;0.000110900000;-0.000032400000;0.000038000000;-0.000035500000;-0.000022200000;0.000128400000;0.000381700000;0.000517700000;0.000426800000;-0.000018100000;-0.000061300000;0.000210300000;-0.000098200000;0.000039500000;-0.000100400000;-0.000058000000;0.000186900000;0.000517700000;0.00061170…
10.900;0.000;3.400;0.000036700000;0.000114600000;0.000170300000;0.000163700000;-0.000004900000;-0.000017300000;0.000109000000;-0.000029600000;0.000039700000;-0.000032900000;-0.000020800000;0.000114600000;0.000345700000;0.000481100000;0.000413500000;-0.000016300000;-0.000056000000;0.000220500000;-0.000091500000;0.000051300000;-0.000095300000;-0.000055800000;0.000170300000;0.000481100000;0.00059000…
11.000;0.000;3.400;0.000032300000;0.000102000000;0.000154700000;0.000153300000;-0.000004400000;-0.000015600000;0.000106600000;-0.000027000000;0.000041000000;-0.000030400000;-0.000019400000;0.000102000000;0.000312100000;0.000445300000;0.000398200000;-0.000014700000;-0.000051000000;0.000228100000;-0.000084900000;0.000062000000;-0.000090000000;-0.000053400000;0.000154700000;0.000445300000;0.00056570…
11.100;0.000;3.400;0.000028300000;0.000090600000;0.000140100000;0.000142900000;-0.000003900000;-0.000014000000;0.000103500000;-0.000024600000;0.000041800000;-0.000028100000;-0.000018100000;0.000090600000;0.000280900000;0.000410600000;0.000381300000;-0.000013100000;-0.000046300000;0.000232900000;-0.000078400000;0.000071300000;-0.000084700000;-0.000051000000;0.000140100000;0.000410600000;0.00053940…
11.200;0.000;3.400;0.000024800000;0.000080200000;0.000126500000;0.000132600000;-0.000003400000;-0.000012500000;0.000099900000;-0.000022300000;0.000042300000;-0.000025800000;-0.000016800000;0.000080200000;0.000251900000;0.000377100000;0.000363000000;-0.000011700000;-0.000041900000;0.000235100000;-0.000072100000;0.000079100000;-0.000079300000;-0.000048500000;0.000126500000;0.000377100000;0.00051140…
11.300;0.000;3.400;0.000021600000;0.000070700000;0.000113800000;0.000122600000;-0.000003000000;-0.000011100000;0.000095900000;-0.000020100000;0.000042300000;-0.000023600000;-0.000015600000;0.000070700000;0.000225300000;0.000344900000;0.000343700000;-0.000010500000;-0.000037800000;0.000234900000;-0.000066000000;0.000085400000;-0.000073900000;-0.000045900000;0.000113800000;0.000344900000;0.00048220…
11.400;0.000;3.400;0.000018800000;0.000062300000;0.000102000000;0.000112800000;-0.000002600000;-0.000009900000;0.000091400000;-0.000018100000;0.000041800000;-0.000021500000;-0.000014400000;0.000062300000;0.000200800000;0.000314200000;0.000323500000;-0.000009300000;-0.000033900000;0.000232200000;-0.000060200000;0.000090200000;-0.000068500000;-0.000043300000;0.000102000000;0.000314200000;0.00045220…
11.500;0.000;3.400;0.000016400000;0.000054600000;0.000091100000;0.000103400000;-0.000002300000;-0.000008700000;0.000086600000;-0.000016200000;0.000041000000;-0.000019500000;-0.000013200000;0.000054600000;0.000178300000;0.000285100000;0.000302800000;-0.000008200000;-0.000030300000;0.000227400000;-0.000054600000;0.000093500000;-0.000063200000;-0.000040600000;0.000091100000;0.000285100000;0.00042170…
11.600;0.000;3.400;0.000014200000;0.000047800000;0.000081100000;0.000094300000;-0.000002000000;-0.000007700000;0.000081600000;-0.000014400000;0.000039900000;-0.000017700000;-0.000012100000;0.000047800000;0.000157900000;0.000257600000;0.000281800000;-0.000007200000;-0.000026900000;0.000220600000;-0.000049300000;0.000095300000;-0.000058000000;-0.000037900000;0.000081100000;0.000257600000;0.00039110…
11.700;0.000;3.400;0.000012200000;0.000041700000;0.000072000000;0.000085700000;-0.000001800000;-0.000006700000;0.000076300000;-0.000012800000;0.000038500000;-0.000015900000;-0.000011100000;0.000041700000;0.000139300000;0.000231800000;0.000260700000;-0.000006300000;-0.000023900000;0.000212200000;-0.000044300000;0.000095800000;-0.000053000000;-0.000035100000;0.000072000000;0.000231800000;0.00036070…
11.800;0.000;3.400;0.000010500000;0.000036200000;0.000063600000;0.000077400000;-0.000001500000;-0.000005900000;0.000071000000;-0.000011300000;0.000036800000;-0.000014300000;-0.000010100000;0.000036200000;0.000122400000;0.000207600000;0.000239800000;-0.000005500000;-0.000021100000;0.000202200000;-0.000039600000;0.000094900000;-0.000048200000;-0.000032500000;0.000063600000;0.000207600000;0.00033070…
11.900;0.000;3.400;0.000009000000;0.000031400000;0.000056000000;0.000069600000;-0.000001300000;-0.000005100000;0.000065600000;-0.000010000000;0.000034900000;-0.000012700000;-0.000009100000;0.000031400000;0.000107200000;0.000185100000;0.000219300000;-0.000004800000;-0.000018500000;0.000191100000;-0.000035200000;0.000092900000;-0.000043500000;-0.000029800000;0.000056000000;0.000185100000;0.00030140…
12.000;0.000;3.400;0.000007700000;0.000027100000;0.000049100000;0.000062300000;-0.000001100000;-0.000004400000;0.000060200000;-0.000008700000;0.000032800000;-0.000011300000;-0.000008200000;0.000027100000;0.000093500000;0.000164200000;0.000199300000;-0.000004200000;-0.000016200000;0.000179200000;-0.000031200000;0.000089800000;-0.000039100000;-0.000027200000;0.000049100000;0.000164200000;0.00027310…
12.100;0.000;3.400;0.000006600000;0.000023300000;0.000042800000;0.000055500000;-0.000001000000;-0.000003800000;0.000054900000;-0.000007600000;0.000030600000;-0.000010000000;-0.000007300000;0.000023300000;0.000081200000;0.000145000000;0.000180000000;-0.000003600000;-0.000014100000;0.000166500000;-0.000027500000;0.000085900000;-0.000035000000;-0.000024700000;0.000042800000;0.000145000000;0.00024600…
12.200;0.000;3.400;0.000005600000;0.000019900000;0.000037200000;0.000049100000;-0.000000800000;-0.000003300000;0.000049700000;-0.000006600000;0.000028300000;-0.000008800000;-0.000006600000;0.000019900000;0.000070200000;0.000127400000;0.000161500000;-0.000003100000;-0.000012200000;0.000153500000;-0.000024100000;0.000081300000;-0.000031100000;-0.000022300000;0.000037200000;0.000127400000;0.00022010…
12.300;0.000;3.400;0.000004700000;0.000017000000;0.000032200000;0.000043200000;-0.000000700000;-0.000002800000;0.000044700000;-0.000005700000;0.000025900000;-0.000007700000;-0.000005800000;0.000017000000;0.000060400000;0.000111300000;0.000144000000;-0.000002600000;-0.000010500000;0.000140300000;-0.000021000000;0.000076200000;-0.000027500000;-0.000020100000;0.000032200000;0.000111300000;0.00019570…
12.400;0.000;3.400;0.000004000000;0.000014500000;0.000027700000;0.000037800000;-0.000000600000;-0.000002400000;0.000039900000;-0.000004900000;0.000023600000;-0.000006700000;-0.000005100000;0.000014500000;0.000051800000;0.000096700000;0.000127500000;-0.000002200000;-0.000009000000;0.000127300000;-0.000018200000;0.000070700000;-0.000024100000;-0.000017900000;0.000027700000;0.000096700000;0.00017290…
12.500;0.000;3.400;0.000003300000;0.000012200000;0.000023700000;0.000032900000;-0.000000500000;-0.000002000000;0.000035400000;-0.000004200000;0.000021300000;-0.000005800000;-0.000004500000;0.000012200000;0.000044100000;0.000083500000;0.000112200000;-0.000001900000;-0.000007700000;0.000114500000;-0.000015600000;0.000064900000;-0.000021100000;-0.000015900000;0.000023700000;0.000083500000;0.00015180…
12.600;0.000;3.400;0.000002800000;0.000010300000;0.000020200000;0.000028500000;-0.000000400000;-0.000001700000;0.000031200000;-0.000003600000;0.000019100000;-0.000005000000;-0.000004000000;0.000010300000;0.000037400000;0.000071800000;0.000098100000;-0.000001600000;-0.000006500000;0.000102200000;-0.000013400000;0.000059100000;-0.000018300000;-0.000014000000;0.000020200000;0.000071800000;0.00013230…
12.700;0.000;3.400;0.000002300000;0.000008600000;0.000017100000;0.000024500000;-0.000000300000;-0.000001400000;0.000027300000;-0.000003000000;0.000017000000;-0.000004300000;-0.000003400000;0.000008600000;0.000031600000;0.000061300000;0.000085100000;-0.000001300000;-0.000005500000;0.000090500000;-0.000011400000;0.000053300000;-0.000015800000;-0.000012300000;0.000017100000;0.000061300000;0.00011450…
12.800;0.000;3.400;0.000001900000;0.000007200000;0.000014400000;0.000020900000;-0.000000300000;-0.000001200000;0.000023700000;-0.000002500000;0.000015000000;-0.000003700000;-0.000003000000;0.000007200000;0.000026500000;0.000052000000;0.000073400000;-0.000001100000;-0.000004600000;0.000079500000;-0.000009700000;0.000047600000;-0.000013600000;-0.000010700000;0.000014400000;0.000052000000;0.00009850…
12.900;0.000;3.400;0.000001600000;0.000005900000;0.000012000000;0.000017700000;-0.000000200000;-0.000001000000;0.000020500000;-0.000002100000;0.000013100000;-0.000003100000;-0.000002600000;0.000005900000;0.000022100000;0.000043900000;0.000062800000;-0.000000900000;-0.000003800000;0.000069300000;-0.000008100000;0.000042200000;-0.000011600000;-0.000009300000;0.000012000000;0.000043900000;0.00008410…
13.000;0.000;3.400;0.000001300000;0.000004900000;0.000010000000;0.000015000000;-0.000000200000;-0.000000800000;0.000017600000;-0.000001800000;0.000011400000;-0.000002600000;-0.000002200000;0.000004900000;0.000018300000;0.000036800000;0.000053400000;-0.000000800000;-0.000003200000;0.000059900000;-0.000006800000;0.000037100000;-0.000009800000;-0.000008000000;0.000010000000;0.000036800000;0.00007130…
13.100;0.000;3.400;0.000001100000;0.000004000000;0.000008300000;0.000012500000;-0.000000200000;-0.000000700000;0.000014900000;-0.000001500000;0.000009900000;-0.000002200000;-0.000001900000;0.000004000000;0.000015100000;0.000030600000;0.000045100000;-0.000000600000;-0.000002600000;0.000051400000;-0.000005700000;0.000032300000;-0.000008300000;-0.000006900000;0.000008300000;0.000030600000;0.00006010…
13.200;0.000;3.400;0.000000900000;0.000003300000;0.000006800000;0.000010400000;-0.000000100000;-0.000000600000;0.000012600000;-0.000001200000;0.000008400000;-0.000001800000;-0.000001600000;0.000003300000;0.000012400000;0.000025400000;0.000037800000;-0.000000500000;-0.000002200000;0.000043800000;-0.000004700000;0.000027900000;-0.000007000000;-0.000005900000;0.000006800000;0.000025400000;0.00005030…
13.300;0.000;3.400;0.000000700000;0.000002600000;0.000005600000;0.000008600000;-0.000000100000;-0.000000400000;0.000010600000;-0.000001000000;0.000007200000;-0.000001500000;-0.000001300000;0.000002600000;0.000010100000;0.000020900000;0.000031500000;-0.000000400000;-0.000001800000;0.000037000000;-0.000003900000;0.000024000000;-0.000005800000;-0.000005000000;0.000005600000;0.000020900000;0.00004180…
13.400;0.000;3.400;0.000000600000;0.000002100000;0.000004500000;0.000007100000;-0.000000100000;-0.000000400000;0.000008800000;-0.000000800000;0.000006100000;-0.000001300000;-0.000001100000;0.000002100000;0.000008200000;0.000017100000;0.000026100000;-0.000000300000;-0.000001400000;0.000031100000;-0.000003200000;0.000020400000;-0.000004800000;-0.000004200000;0.000004500000;0.000017100000;0.00003450…
13.500;0.000;3.400;0.000000400000;0.000001700000;0.000003700000;0.000005800000;-0.000000100000;-0.000000300000;0.000007300000;-0.000000700000;0.000005100000;-0.000001000000;-0.000000900000;0.000001700000;0.000006600000;0.000013900000;0.000021400000;-0.000000300000;-0.000001100000;0.000025900000;-0.000002600000;0.000017200000;-0.000004000000;-0.000003500000;0.000003700000;0.000013900000;0.00002830…
13.600;0.000;3.400;0.000000300000;0.000001400000;0.000002900000;0.000004700000;-0.000000100000;-0.000000200000;0.000006000000;-0.000000500000;0.000004200000;-0.000000800000;-0.000000800000;0.000001400000;0.000005300000;0.000011200000;0.000017500000;-0.000000200000;-0.000000900000;0.000021500000;-0.000002100000;0.000014500000;-0.000003200000;-0.000002900000;0.000002900000;0.000011200000;0.00002300…
13.700;0.000;3.400;0.000000300000;0.000001100000;0.000002400000;0.000003800000;-0.000000000000;-0.000000200000;0.000004900000;-0.000000400000;0.000003500000;-0.000000700000;-0.000000600000;0.000001100000;0.000004200000;0.000009000000;0.000014200000;-0.000000200000;-0.000000700000;0.000017700000;-0.000001700000;0.000012000000;-0.000002600000;-0.000002400000;0.000002400000;0.000009000000;0.00001860…
13.800;0.000;3.400;0.000000200000;0.000000900000;0.000001900000;0.000003100000;-0.000000000000;-0.000000100000;0.000004000000;-0.000000300000;0.000002900000;-0.000000600000;-0.000000500000;0.000000900000;0.000003300000;0.000007200000;0.000011500000;-0.000000100000;-0.000000600000;0.000014400000;-0.000001300000;0.000010000000;-0.000002100000;-0.000002000000;0.000001900000;0.000007200000;0.00001500…
13.900;0.000;3.400;0.000000200000;0.000000700000;0.000001500000;0.000002400000;-0.000000000000;-0.000000100000;0.000003200000;-0.000000300000;0.000002400000;-0.000000400000;-0.000000400000;0.000000700000;0.000002600000;0.000005700000;0.000009200000;-0.000000100000;-0.000000500000;0.000011700000;-0.000001100000;0.000008200000;-0.000001700000;-0.000001700000;0.000001500000;0.000005700000;0.00001200…
14.000;0.000;3.400;0.000000100000;0.000000500000;0.000001200000;0.000001900000;-0.000000000000;-0.000000100000;0.000002600000;-0.000000200000;0.000001900000;-0.000000400000;-0.000000400000;0.000000500000;0.000002100000;0.000004500000;0.000007300000;-0.000000100000;-0.000000400000;0.000009500000;-0.000000800000;0.000006700000;-0.000001400000;-0.000001400000;0.000001200000;0.000004500000;0.00000950…
14.100;0.000;3.400;0.000000100000;0.000000400000;0.000000900000;0.000001500000;-0.000000000000;-0.000000100000;0.000002100000;-0.000000200000;0.000001600000;-0.000000300000;-0.000000300000;0.000000400000;0.000001600000;0.000003500000;0.000005800000;-0.000000100000;-0.000000300000;0.000007600000;-0.000000700000;0.000005400000;-0.000001100000;-0.000001100000;0.000000900000;0.000003500000;0.00000760…
14.200;0.000;3.400;0.000000100000;0.000000300000;0.000000700000;0.000001200000;-0.000000000000;-0.000000100000;0.000001700000;-0.000000100000;0.000001300000;-0.000000200000;-0.000000200000;0.000000300000;0.000001200000;0.000002800000;0.000004600000;-0.000000000000;-0.000000200000;0.000006100000;-0.000000500000;0.000004400000;-0.000000900000;-0.000000900000;0.000000700000;0.000002800000;0.00000590…
14.300;0.000;3.400;0.000000100000;0.000000200000;0.000000500000;0.000000900000;-0.000000000000;-0.000000000000;0.000001300000;-0.000000100000;0.000001000000;-0.000000200000;-0.000000200000;0.000000200000;0.000001000000;0.000002100000;0.000003600000;-0.000000000000;-0.000000200000;0.000004800000;-0.000000400000;0.000003500000;-0.000000700000;-0.000000700000;0.000000500000;0.000002100000;0.00000470…
14.400;0.000;3.400;0.000000000000;0.000000200000;0.000000400000;0.000000700000;-0.000000000000;-0.000000000000;0.000001000000;-0.000000100000;0.000000800000;-0.000000100000;-0.000000200000;0.000000200000;0.000000700000;0.000001700000;0.000002800000;-0.000000000000;-0.000000100000;0.000003800000;-0.000000300000;0.000002800000;-0.000000600000;-0.000000600000;0.000000400000;0.000001700000;0.00000360…
14.500;0.000;3.400;0.000000000000;0.000000100000;0.000000300000;0.000000600000;-0.000000000000;-0.000000000000;0.000000800000;-0.000000100000;0.000000600000;-0.000000100000;-0.000000100000;0.000000100000;0.000000600000;0.000001300000;0.000002200000;-0.000000000000;-0.000000100000;0.000003000000;-0.000000200000;0.000002200000;-0.000000400000;-0.000000500000;0.000000300000;0.000001300000;0.00000280…
14.600;0.000;3.400;0.000000000000;0.000000100000;0.000000200000;0.000000400000;-0.000000000000;-0.000000000000;0.000000600000;-0.000000000000;0.000000500000;-0.000000100000;-0.000000100000;0.000000100000;0.000000400000;0.000001000000;0.000001700000;-0.000000000000;-0.000000100000;0.000002400000;-0.000000200000;0.000001800000;-0.000000300000;-0.000000400000;0.000000200000;0.000001000000;0.00000220…
14.700;0.000;3.400;0.000000000000;0.000000100000;0.000000200000;0.000000300000;-0.000000000000;-0.000000000000;0.000000500000;-0.000000000000;0.000000400000;-0.000000100000;-0.000000100000;0.000000100000;0.000000300000;0.000000800000;0.000001300000;-0.000000000000;-0.000000100000;0.000001800000;-0.000000100000;0.000001400000;-0.000000300000;-0.000000300000;0.000000200000;0.000000800000;0.00000170…
14.800;0.000;3.400;0.000000000000;0.000000100000;0.000000100000;0.000000300000;-0.000000000000;-0.000000000000;0.000000400000;-0.000000000000;0.000000300000;-0.000000100000;-0.000000100000;0.000000100000;0.000000200000;0.000000600000;0.000001000000;-0.000000000000;-0.000000000000;0.000001400000;-0.000000100000;0.000001100000;-0.000000200000;-0.000000200000;0.000000100000;0.000000600000;0.00000130…
14.900;0.000;3.400;0.000000000000;0.000000000000;0.000000100000;0.000000200000;-0.000000000000;-0.000000000000;0.000000300000;-0.000000000000;0.000000200000;-0.000000000000;-0.000000100000;0.000000000000;0.000000200000;0.000000400000;0.000000800000;-0.000000000000;-0.000000000000;0.000001100000;-0.000000100000;0.000000800000;-0.000000200000;-0.000000200000;0.000000100000;0.000000400000;0.00000100…
15.000;0.000;3.400;0.000000000000;0.000000000000;0.000000100000;0.000000100000;-0.000000000000;-0.000000000000;0.000000200000;-0.000000000000;0.000000200000;-0.000000000000;-0.000000000000;0.000000000000;0.000000100000;0.000000300000;0.000000600000;-0.000000000000;-0.000000000000;0.000000800000;-0.000000100000;0.000000700000;-0.000000100000;-0.000000200000;0.000000100000;0.000000300000;0.00000070…
[truncated: 193 more columns]
