# Supplementary material for: The Nodal Structure of π‑Orbitals Is Mapped in the Interaction Energy of π‑Stacked Acene Dimers
Source: J Am Chem Soc. 2026 Apr 9;148(15):16151–69. doi: 10.1021/jacs.6c00921 (PMC13107468; doi:10.1021/jacs.6c00921)
Supplement: Supplementary file 1 [file ja6c00921_si_001.zip › data_si/pentacene_mopce_y1_xshift.csv]

x(1)	y(2)	z(3)	P2_Exr(4)	P2_Er(5)	P2_Exi(6)	P2_Exr2(7)	P2_Exr3(8)	P2_Exr4(9)	P2_Exrb(10)	sigma_sigma_xr(11)	sigma_pi_xr(12)	pi_pi_xr(13)	S_ab^2(14)	S_ab^2_pipi(15)	S_ab^2_sigpi(16))
0.000	1.000	3.400	0.058105860041	0.144466719569	-0.086360859528	0.153160538656	0.003064807722	-0.022496851906	0.0107382	0.0012462	0.0284726	0.0283839	0.0868559	0.0564274	0.0289357
0.100	1.000	3.400	0.058002658089	0.144278307390	-0.086275649301	0.152956531374	0.003060696017	-0.022468795803	0.0107299	0.0012389	0.0284462	0.0283061	0.0867367	0.0563290	0.0289175
0.200	1.000	3.400	0.057698428228	0.143721776369	-0.086023348140	0.152353801309	0.003048628206	-0.022385801355	0.0107051	0.0012338	0.0283787	0.0280751	0.0863845	0.0560389	0.0288636
0.300	1.000	3.400	0.057208886028	0.142822629150	-0.085613743122	0.151379611194	0.003029373131	-0.022251344589	0.0106650	0.0012235	0.0282676	0.0277057	0.0858152	0.0555708	0.0287752
0.400	1.000	3.400	0.056558893981	0.141621383054	-0.085062489073	0.150077407110	0.003004107953	-0.022071063508	0.0106109	0.0012170	0.0281150	0.0272158	0.0850544	0.0549473	0.0286545
0.500	1.000	3.400	0.055780615133	0.140170788254	-0.084390173122	0.148504000922	0.002974281342	-0.021852514586	0.0105450	0.0012052	0.0279320	0.0266342	0.0841355	0.0541977	0.0285043
0.600	1.000	3.400	0.054911201421	0.138532301755	-0.083621100334	0.146725946417	0.002941456753	-0.021604817493	0.0104697	0.0011964	0.0277155	0.0259906	0.0830975	0.0533561	0.0283283
0.700	1.000	3.400	0.053990238578	0.136772123934	-0.082781885356	0.144815387872	0.002907161424	-0.021338186710	0.0103878	0.0011802	0.0274800	0.0253198	0.0819829	0.0524600	0.0281306
0.800	1.000	3.400	0.053057171723	0.134957117696	-0.081899945973	0.142845686776	0.002872763442	-0.021063362110	0.0103020	0.0011687	0.0272247	0.0246521	0.0808349	0.0515469	0.0279154
0.900	1.000	3.400	0.052148910566	0.133150908359	-0.081001997793	0.140887131519	0.002839391376	-0.020790967586	0.0102154	0.0011599	0.0269613	0.0240182	0.0796949	0.0506530	0.0276876
1.000	1.000	3.400	0.051297768685	0.131410413964	-0.080112645279	0.139003009601	0.002807900743	-0.020530843337	0.0101303	0.0011484	0.0266945	0.0234440	0.0786005	0.0498107	0.0274515
1.100	1.000	3.400	0.050529838449	0.129782992516	-0.079253154067	0.137246278136	0.002778881211	-0.020291409359	0.0100492	0.0011407	0.0264286	0.0229513	0.0775829	0.0490466	0.0272113
1.200	1.000	3.400	0.049863852368	0.128304326489	-0.078440474121	0.135657012918	0.002752690639	-0.020079121565	0.0099737	0.0011362	0.0261628	0.0225543	0.0766658	0.0483805	0.0269709
1.300	1.000	3.400	0.049310540874	0.126997105445	-0.077686564571	0.134260756166	0.002729498384	-0.019898076440	0.0099049	0.0011307	0.0259136	0.0222596	0.0758644	0.0478245	0.0267332
1.400	1.000	3.400	0.048872469462	0.125870519756	-0.076998050295	0.133067822567	0.002709321650	-0.019749805464	0.0098432	0.0011266	0.0256696	0.0220675	0.0751846	0.0473822	0.0265008
1.500	1.000	3.400	0.048544324262	0.124920543176	-0.076376218914	0.132073566438	0.002692044218	-0.019633279349	0.0097882	0.0011215	0.0254433	0.0219709	0.0746236	0.0470495	0.0262752
1.600	1.000	3.400	0.048313609963	0.124130955916	-0.075817345954	0.131259560378	0.002677415159	-0.019545117884	0.0097391	0.0011185	0.0252274	0.0219593	0.0741705	0.0468148	0.0260571
1.700	1.000	3.400	0.048161721550	0.123475037905	-0.075313316355	0.130595588433	0.002665033631	-0.019479978182	0.0096944	0.0011146	0.0250245	0.0220117	0.0738069	0.0466603	0.0258466
1.800	1.000	3.400	0.048065345364	0.122917838572	-0.074852493207	0.130042313875	0.002654332231	-0.019431076013	0.0096523	0.0011120	0.0248333	0.0221084	0.0735095	0.0465637	0.0256433
1.900	1.000	3.400	0.047998131671	0.122418901937	-0.074420770266	0.129554444285	0.002644573925	-0.019390784291	0.0096107	0.0011098	0.0246524	0.0222237	0.0732512	0.0464994	0.0254461
2.000	1.000	3.400	0.047932559601	0.121935293813	-0.074002734212	0.129084185434	0.002634875462	-0.019351250740	0.0095675	0.0011119	0.0244766	0.0223353	0.0730032	0.0464410	0.0252534
2.100	1.000	3.400	0.047841889153	0.121424745740	-0.073582856587	0.128584753990	0.002624264032	-0.019304982397	0.0095207	0.0011115	0.0243070	0.0224192	0.0727377	0.0463632	0.0250637
2.200	1.000	3.400	0.047702070058	0.120848704428	-0.073146634371	0.128013710250	0.002611765253	-0.019245355948	0.0094686	0.0011057	0.0241360	0.0224537	0.0724290	0.0462430	0.0248750
2.300	1.000	3.400	0.047493461144	0.120175063880	-0.072681602736	0.127335879518	0.002596511613	-0.019167026710	0.0094097	0.0010944	0.0239587	0.0224235	0.0720561	0.0460617	0.0246856
2.400	1.000	3.400	0.047202213353	0.119380366963	-0.072178153609	0.126525656792	0.002577853604	-0.019066222494	0.0093431	0.0010894	0.0237843	0.0223166	0.0716034	0.0458061	0.0244938
2.500	1.000	3.400	0.046821188737	0.118451297478	-0.071630108741	0.125568533988	0.002555452766	-0.018940919057	0.0092682	0.0010814	0.0235974	0.0221280	0.0710619	0.0454688	0.0242980
2.600	1.000	3.400	0.046350326860	0.117385341989	-0.071035015129	0.124461749842	0.002529337591	-0.018790900429	0.0091852	0.0010739	0.0234059	0.0218603	0.0704297	0.0450493	0.0240972
2.700	1.000	3.400	0.045796424555	0.116190576702	-0.070394152147	0.123214034198	0.002499909501	-0.018617710286	0.0090943	0.0010604	0.0232050	0.0215199	0.0697118	0.0445529	0.0238903
2.800	1.000	3.400	0.045172357088	0.114884619002	-0.069712261914	0.121844494043	0.002467895470	-0.018424501296	0.0089967	0.0010467	0.0229948	0.0211191	0.0689191	0.0439906	0.0236770
2.900	1.000	3.400	0.044495828251	0.113492863398	-0.068997035147	0.120380759040	0.002434254323	-0.018215789911	0.0088936	0.0010319	0.0227789	0.0206743	0.0680682	0.0433778	0.0234574
3.000	1.000	3.400	0.043787784421	0.112046186631	-0.068258402210	0.118856562738	0.002400052759	-0.017997126302	0.0087867	0.0010163	0.0225561	0.0202055	0.0671788	0.0427331	0.0232321
3.100	1.000	3.400	0.043070655509	0.110578347161	-0.067507691652	0.117308974545	0.002366332827	-0.017774693776	0.0086777	0.0010021	0.0223270	0.0197308	0.0662732	0.0420769	0.0230022
3.200	1.000	3.400	0.042366591042	0.109123316660	-0.066756725618	0.115775515039	0.002333993472	-0.017554859011	0.0085687	0.0009858	0.0220931	0.0192726	0.0653743	0.0414296	0.0227692
3.300	1.000	3.400	0.041695843231	0.107712765562	-0.066016922330	0.114291381275	0.002303704903	-0.017343702101	0.0084614	0.0009750	0.0218643	0.0188471	0.0645032	0.0408099	0.0225350
3.400	1.000	3.400	0.041075416044	0.106373887376	-0.065298471333	0.112886983828	0.002275866736	-0.017146561903	0.0083576	0.0009618	0.0216337	0.0184689	0.0636789	0.0402344	0.0223018
3.500	1.000	3.400	0.040518057356	0.105127695157	-0.064609637801	0.111585956991	0.002250611199	-0.016967635290	0.0082588	0.0009501	0.0214074	0.0181486	0.0629160	0.0397153	0.0220717
3.600	1.000	3.400	0.040031628526	0.103987867917	-0.063956239391	0.110403754767	0.002227843378	-0.016809667105	0.0081659	0.0009436	0.0211837	0.0178940	0.0622246	0.0392603	0.0218469
3.700	1.000	3.400	0.039618848999	0.102960173167	-0.063341324168	0.109346893853	0.002207303759	-0.016673760603	0.0080797	0.0009363	0.0209700	0.0177044	0.0616094	0.0388724	0.0216293
3.800	1.000	3.400	0.039277387136	0.102042449587	-0.062765062452	0.108412855633	0.002188635651	-0.016559326463	0.0080003	0.0009278	0.0207626	0.0175780	0.0610696	0.0385492	0.0214203
3.900	1.000	3.400	0.039000253548	0.101225103576	-0.062224850028	0.107590615907	0.002171441814	-0.016464173910	0.0079272	0.0009202	0.0205654	0.0175057	0.0605993	0.0382841	0.0212211
4.000	1.000	3.400	0.038776447878	0.100492053952	-0.061715606074	0.106861735089	0.002155320125	-0.016384732313	0.0078597	0.0009149	0.0203740	0.0174780	0.0601880	0.0380660	0.0210321
4.100	1.000	3.400	0.038591810346	0.099822047316	-0.061230236969	0.106201913196	0.002139875667	-0.016316378217	0.0077966	0.0009110	0.0201926	0.0174813	0.0598213	0.0378811	0.0208533
4.200	1.000	3.400	0.038430030971	0.099190258299	-0.060760227328	0.105582892164	0.002124714181	-0.016253833131	0.0077365	0.0009054	0.0200156	0.0174988	0.0594827	0.0377135	0.0206844
4.300	1.000	3.400	0.038273768459	0.098570080900	-0.060296312441	0.104974572475	0.002109427355	-0.016191592676	0.0076777	0.0008960	0.0198493	0.0175147	0.0591539	0.0375463	0.0205242
4.400	1.000	3.400	0.038105825400	0.097935007520	-0.059829182120	0.104347200781	0.002093582528	-0.016124348170	0.0076186	0.0008964	0.0196840	0.0175142	0.0588171	0.0373636	0.0203714
4.500	1.000	3.400	0.037910317261	0.097260482101	-0.059350164840	0.103673481265	0.002076727672	-0.016047366714	0.0075576	0.0008913	0.0195248	0.0174830	0.0584552	0.0371508	0.0202241
4.600	1.000	3.400	0.037673762537	0.096525605809	-0.058851843272	0.102930466627	0.002058417458	-0.015956803881	0.0074935	0.0008876	0.0193664	0.0174107	0.0580540	0.0368962	0.0200805
4.700	1.000	3.400	0.037386014423	0.095714572184	-0.058328557761	0.102101096441	0.002038259343	-0.015849932451	0.0074251	0.0008843	0.0192069	0.0172884	0.0576025	0.0365914	0.0199382
4.800	1.000	3.400	0.037040955002	0.094817717906	-0.057776762904	0.101175272652	0.002015971765	-0.015725279613	0.0073518	0.0008772	0.0190427	0.0171117	0.0570938	0.0362322	0.0197951
4.900	1.000	3.400	0.036636884184	0.093832097887	-0.057195213703	0.100150393922	0.001991441551	-0.015582672386	0.0072729	0.0008692	0.0188767	0.0168804	0.0565254	0.0358186	0.0196488
5.000	1.000	3.400	0.036176558469	0.092761529473	-0.056584971004	0.099031311394	0.001964765949	-0.015423196204	0.0071886	0.0008590	0.0187058	0.0166003	0.0558991	0.0353548	0.0194972
5.100	1.000	3.400	0.035666867078	0.091616097299	-0.055949230221	0.097829715165	0.001936266728	-0.015249074816	0.0070992	0.0008462	0.0185309	0.0162786	0.0552212	0.0348485	0.0193386
5.200	1.000	3.400	0.035118170773	0.090411162080	-0.055292991307	0.096563008585	0.001906469231	-0.015063481637	0.0070052	0.0008368	0.0183467	0.0159246	0.0545012	0.0343107	0.0191712
5.300	1.000	3.400	0.034543365718	0.089165966109	-0.054622600390	0.095252771487	0.001876046688	-0.014870294339	0.0069074	0.0008234	0.0181546	0.0155528	0.0537513	0.0337540	0.0189941
5.400	1.000	3.400	0.033956764898	0.087901968152	-0.053945203254	0.093922948103	0.001845737817	-0.014673806537	0.0068071	0.0008118	0.0179558	0.0151754	0.0529857	0.0331926	0.0188068
5.500	1.000	3.400	0.033372907731	0.086641064631	-0.053268156900	0.092597916658	0.001816251828	-0.014478413158	0.0067053	0.0008001	0.0177535	0.0148065	0.0522185	0.0326401	0.0186090
5.600	1.000	3.400	0.032805411863	0.085403859273	-0.052598447410	0.091300603007	0.001788177863	-0.014288289172	0.0066034	0.0007916	0.0175474	0.0144584	0.0514639	0.0321093	0.0184016
5.700	1.000	3.400	0.032265969753	0.084208129675	-0.051942159921	0.090050789918	0.001761915081	-0.014107083966	0.0065025	0.0007764	0.0173371	0.0141424	0.0507339	0.0316109	0.0181857
5.800	1.000	3.400	0.031763569127	0.083067609617	-0.051304040490	0.088863748777	0.001737635097	-0.013937654798	0.0064039	0.0007652	0.0171250	0.0138644	0.0500385	0.0311526	0.0179630
5.900	1.000	3.400	0.031303985640	0.081991165945	-0.050687180305	0.087749285287	0.001715281574	-0.013781861579	0.0063085	0.0007543	0.0169099	0.0136312	0.0493846	0.0307391	0.0177355
6.000	1.000	3.400	0.030889563380	0.080982405008	-0.050092841628	0.086711250065	0.001694604019	-0.013640441287	0.0062170	0.0007429	0.0166945	0.0134411	0.0487753	0.0303712	0.0175055
6.100	1.000	3.400	0.030519269554	0.080039702238	-0.049520432684	0.085747523605	0.001675216179	-0.013512973733	0.0061299	0.0007344	0.0164815	0.0132949	0.0482106	0.0300463	0.0172756
6.200	1.000	3.400	0.030188987499	0.079156614469	-0.048967626970	0.084850447532	0.001656665305	-0.013397941973	0.0060474	0.0007256	0.0162693	0.0131845	0.0476871	0.0297587	0.0170482
6.300	1.000	3.400	0.029891998828	0.078322610640	-0.048430611812	0.084007643106	0.001638497878	-0.013292881414	0.0059694	0.0007166	0.0160628	0.0131035	0.0471985	0.0295000	0.0168255
6.400	1.000	3.400	0.029619600828	0.077524042977	-0.047904442149	0.083203135370	0.001620309968	-0.013194603076	0.0058952	0.0007087	0.0158577	0.0130434	0.0467362	0.0292596	0.0166094
6.500	1.000	3.400	0.029361807049	0.076745276194	-0.047383469144	0.082418687341	0.001601775596	-0.013099469520	0.0058243	0.0007055	0.0156568	0.0129909	0.0462898	0.0290260	0.0164016
6.600	1.000	3.400	0.029108084568	0.075969893674	-0.046861809106	0.081635242052	0.001582652565	-0.013003697742	0.0057557	0.0006933	0.0154608	0.0129392	0.0458485	0.0287873	0.0162031
6.700	1.000	3.400	0.028848087632	0.075181904386	-0.046333816754	0.080834370243	0.001562770869	-0.012903662053	0.0056884	0.0006913	0.0152712	0.0128734	0.0454013	0.0285325	0.0160144
6.800	1.000	3.400	0.028572352153	0.074366879859	-0.045794527706	0.079999626199	0.001542012495	-0.012796171683	0.0056214	0.0006867	0.0150876	0.0127881	0.0449383	0.0282516	0.0158358
6.900	1.000	3.400	0.028272917916	0.073512956050	-0.045240038135	0.079117723052	0.001520292341	-0.012678701949	0.0055536	0.0006799	0.0149053	0.0126738	0.0444511	0.0279373	0.0156666
7.000	1.000	3.400	0.027943846061	0.072611640599	-0.044667794538	0.078179451204	0.001497548232	-0.012549563512	0.0054842	0.0006783	0.0147302	0.0125266	0.0439335	0.0275846	0.0155060
7.100	1.000	3.400	0.027581599887	0.071658373244	-0.044076773358	0.077180279571	0.001473744006	-0.012408000616	0.0054124	0.0006737	0.0145572	0.0123426	0.0433819	0.0271918	0.0153526
7.200	1.000	3.400	0.027185259713	0.070652797930	-0.043467538217	0.076120599117	0.001448884793	-0.012254215428	0.0053375	0.0006648	0.0143830	0.0121225	0.0427955	0.0267601	0.0152046
7.300	1.000	3.400	0.026756549218	0.069598720830	-0.042842171612	0.075005591736	0.001423039126	-0.012089321035	0.0052594	0.0006582	0.0142149	0.0118708	0.0421762	0.0262940	0.0150597
7.400	1.000	3.400	0.026299662286	0.068503749545	-0.042204087260	0.073844733909	0.001396359651	-0.011915230053	0.0051779	0.0006498	0.0140478	0.0115915	0.0415285	0.0258002	0.0149158
7.500	1.000	3.400	0.025820895643	0.067378634152	-0.041557738509	0.072650972536	0.001369093779	-0.011734489208	0.0050931	0.0006409	0.0138753	0.0112923	0.0408591	0.0252879	0.0147703
7.600	1.000	3.400	0.025328111572	0.066236357858	-0.040908246286	0.071439637183	0.001341577587	-0.011550072697	0.0050052	0.0006347	0.0137056	0.0109811	0.0401760	0.0247671	0.0146209
7.700	1.000	3.400	0.024830073743	0.065091050309	-0.040260976566	0.070227175998	0.001314210291	-0.011365149060	0.0049148	0.0006239	0.0135307	0.0106669	0.0394883	0.0242489	0.0144655
7.800	1.000	3.400	0.024335714736	0.063956816089	-0.039621101353	0.069029818927	0.001287411473	-0.011182837624	0.0048224	0.0006086	0.0133536	0.0103618	0.0388051	0.0237438	0.0143021
7.900	1.000	3.400	0.023853402766	0.062846581311	-0.038993178545	0.067862278967	0.001261567772	-0.011005971414	0.0047287	0.0005972	0.0131716	0.0100713	0.0381349	0.0232611	0.0141294
8.000	1.000	3.400	0.023390276079	0.061771060319	-0.038380784240	0.066736598914	0.001236978793	-0.010836883441	0.0046344	0.0005873	0.0129879	0.0098039	0.0374850	0.0228086	0.0139467
8.100	1.000	3.400	0.022951705639	0.060737932229	-0.037786226590	0.065661237428	0.001213812733	-0.010677232259	0.0045401	0.0005754	0.0127974	0.0095649	0.0368608	0.0223915	0.0137536
8.200	1.000	3.400	0.022540931483	0.059751294755	-0.037210363272	0.064640465347	0.001192080551	-0.010527880307	0.0044466	0.0005660	0.0126063	0.0093576	0.0362656	0.0220124	0.0135506
8.300	1.000	3.400	0.022158897930	0.058811433700	-0.036652535769	0.063674114068	0.001171633800	-0.010388834783	0.0043545	0.0005593	0.0124117	0.0091819	0.0357002	0.0216710	0.0133387
8.400	1.000	3.400	0.021804290658	0.057914914725	-0.036110624068	0.062757685640	0.001152186456	-0.010259255905	0.0042643	0.0005432	0.0122140	0.0090353	0.0351631	0.0213640	0.0131195
8.500	1.000	3.400	0.021473757972	0.057054973531	-0.035581215559	0.061882802573	0.001133356339	-0.010137531702	0.0041763	0.0005378	0.0120093	0.0089159	0.0346505	0.0210859	0.0128948
8.600	1.000	3.400	0.021162282280	0.056222155272	-0.035059872992	0.061037947881	0.001114718102	-0.010021412768	0.0040909	0.0005258	0.0118059	0.0088166	0.0341568	0.0208289	0.0126670
8.700	1.000	3.400	0.020863657020	0.055405136097	-0.034541479076	0.060209424576	0.001095858070	-0.009908195237	0.0040080	0.0005199	0.0116004	0.0087317	0.0336751	0.0205837	0.0124384
8.800	1.000	3.400	0.020571020375	0.054591650400	-0.034020630025	0.059382450711	0.001076421659	-0.009794936284	0.0039277	0.0005103	0.0113968	0.0086517	0.0331977	0.0203405	0.0122114
8.900	1.000	3.400	0.020277398794	0.053769446302	-0.033492047508	0.058542301007	0.001056146474	-0.009678684133	0.0038497	0.0005028	0.0111938	0.0085701	0.0327167	0.0200889	0.0119883
9.000	1.000	3.400	0.019976219515	0.052927197559	-0.032950978044	0.057675408698	0.001034877732	-0.009556703991	0.0037736	0.0004928	0.0109918	0.0084787	0.0322244	0.0198199	0.0117711
9.100	1.000	3.400	0.019661759882	0.052055310656	-0.032393550774	0.056770350047	0.001012566562	-0.009426682471	0.0036991	0.0004880	0.0107907	0.0083715	0.0317145	0.0195251	0.0115615
9.200	1.000	3.400	0.019329510539	0.051146578925	-0.031817068386	0.055818647318	0.000989254946	-0.009286895656	0.0036256	0.0004816	0.0105923	0.0082433	0.0311817	0.0191985	0.0113609
9.300	1.000	3.400	0.018976437984	0.050196649466	-0.031220211483	0.054815342111	0.000965053102	-0.009136329542	0.0035526	0.0004771	0.0103988	0.0080918	0.0306228	0.0188362	0.0111700
9.400	1.000	3.400	0.018601139083	0.049204282213	-0.030603143130	0.053759308600	0.000940115438	-0.008974745802	0.0034796	0.0004707	0.0102088	0.0079120	0.0300365	0.0184369	0.0109889
9.500	1.000	3.400	0.018203885418	0.048171393076	-0.029967507659	0.052653294011	0.000914620130	-0.008802690127	0.0034062	0.0004634	0.0100228	0.0077069	0.0294234	0.0180020	0.0108174
9.600	1.000	3.400	0.017786559741	0.047102884776	-0.029316325035	0.051503690939	0.000888755220	-0.008621444520	0.0033319	0.0004592	0.0098396	0.0074784	0.0287863	0.0175351	0.0106546
9.700	1.000	3.400	0.017352490677	0.046006280030	-0.028653789353	0.050320062551	0.000862711568	-0.008432928614	0.0032564	0.0004526	0.0096606	0.0072289	0.0281296	0.0170424	0.0104990
9.800	1.000	3.400	0.016906196251	0.044891182370	-0.027984986119	0.049114456377	0.000836680766	-0.008239558158	0.0031796	0.0004418	0.0094853	0.0069647	0.0274594	0.0165318	0.0103490
9.900	1.000	3.400	0.016453051421	0.043768599967	-0.027315548546	0.047900555327	0.000810854759	-0.008044071221	0.0031013	0.0004338	0.0093163	0.0066912	0.0267824	0.0160121	0.0102022
10.000	1.000	3.400	0.015998900174	0.042650176933	-0.026651276759	0.046692724559	0.000785423664	-0.007849334432	0.0030214	0.0004322	0.0091432	0.0064161	0.0261061	0.0154933	0.0100564
10.100	1.000	3.400	0.015549637788	0.041547383832	-0.025997746044	0.045505019713	0.000760569180	-0.007658142596	0.0029399	0.0004239	0.0089740	0.0061443	0.0254379	0.0149848	0.0099091
10.200	1.000	3.400	0.015110792560	0.040470723322	-0.025359930762	0.044350224538	0.000736452677	-0.007473025312	0.0028571	0.0004115	0.0088068	0.0058828	0.0247847	0.0144957	0.0097581
10.300	1.000	3.400	0.014687138088	0.039429007184	-0.024741869096	0.043238984028	0.000713199021	-0.007296073765	0.0027729	0.0004018	0.0086386	0.0056370	0.0241525	0.0140335	0.0096013
10.400	1.000	3.400	0.014282366252	0.038428756616	-0.024146390363	0.042179092268	0.000690878938	-0.007128799468	0.0026876	0.0003916	0.0084685	0.0054117	0.0235456	0.0136042	0.0094371
10.500	1.000	3.400	0.013898846024	0.037473768656	-0.023574922632	0.041174982737	0.000669493742	-0.006972034539	0.0026013	0.0003869	0.0082975	0.0052099	0.0229671	0.0132114	0.0092642
10.600	1.000	3.400	0.013537486723	0.036564878483	-0.023027391760	0.040227453533	0.000648966247	-0.006825880050	0.0025143	0.0003741	0.0081231	0.0050325	0.0224180	0.0128565	0.0090823
10.700	1.000	3.400	0.013197714081	0.035699931305	-0.022502217225	0.039333641967	0.000629140831	-0.006689705358	0.0024269	0.0003635	0.0079477	0.0048774	0.0218973	0.0125384	0.0088912
10.800	1.000	3.400	0.012877557659	0.034873960390	-0.021996402732	0.038487244028	0.000609793891	-0.006562197329	0.0023391	0.0003552	0.0077706	0.0047455	0.0214023	0.0122538	0.0086917
10.900	1.000	3.400	0.012573837295	0.034079551145	-0.021505713850	0.037678955831	0.000590653996	-0.006441454481	0.0022514	0.0003452	0.0075887	0.0046328	0.0209291	0.0119973	0.0084847
11.000	1.000	3.400	0.012282428375	0.033307357040	-0.021024928665	0.036897098205	0.000571429187	-0.006325117605	0.0021639	0.0003368	0.0074026	0.0045350	0.0204718	0.0117619	0.0082719
11.100	1.000	3.400	0.011998579404	0.032546722711	-0.020548143307	0.036128373283	0.000551837554	-0.006210525832	0.0020770	0.0003272	0.0072158	0.0044479	0.0200242	0.0115394	0.0080551
11.200	1.000	3.400	0.011717252571	0.031786363939	-0.020069111368	0.035358694648	0.000531636710	-0.006094885613	0.0019909	0.0003136	0.0070254	0.0043659	0.0195792	0.0113209	0.0078363
11.300	1.000	3.400	0.011433458742	0.031015053347	-0.019581594606	0.034574030304	0.000510648080	-0.005975439800	0.0019058	0.0003079	0.0068333	0.0042828	0.0191299	0.0110974	0.0076177
11.400	1.000	3.400	0.011142561850	0.030222264506	-0.019079702655	0.033761200865	0.000488772961	-0.005849624924	0.0018219	0.0003012	0.0066389	0.0041946	0.0186694	0.0108605	0.0074011
11.500	1.000	3.400	0.010840532334	0.029398734679	-0.018558202344	0.032908582924	0.000465998787	-0.005715206709	0.0017394	0.0002927	0.0064423	0.0040977	0.0181919	0.0106026	0.0071884
11.600	1.000	3.400	0.010524138031	0.028536916609	-0.018012778578	0.032006678754	0.000442395630	-0.005570386453	0.0016582	0.0002837	0.0062456	0.0039859	0.0176921	0.0103173	0.0069810
11.700	1.000	3.400	0.010191065616	0.027631301187	-0.017440235571	0.031048526831	0.000418104411	-0.005413873972	0.0015785	0.0002760	0.0060439	0.0038597	0.0171664	0.0100000	0.0067797
11.800	1.000	3.400	0.009839974596	0.026678604355	-0.016838629759	0.030029941884	0.000393319310	-0.005244925827	0.0015003	0.0002716	0.0058449	0.0037156	0.0166121	0.0096478	0.0065852
11.900	1.000	3.400	0.009470489737	0.025677822047	-0.016207332310	0.028949586712	0.000368267309	-0.005063350346	0.0014233	0.0002634	0.0056440	0.0035547	0.0160282	0.0092599	0.0063973
12.000	1.000	3.400	0.009083142391	0.024630165542	-0.015547023151	0.027808889769	0.000343187816	-0.004869483254	0.0013476	0.0002536	0.0054408	0.0033782	0.0154148	0.0088370	0.0062155
12.100	1.000	3.400	0.008679272914	0.023538895893	-0.014859622979	0.026611831595	0.000318314762	-0.004664139310	0.0012729	0.0002487	0.0052361	0.0031857	0.0147735	0.0083820	0.0060386
12.200	1.000	3.400	0.008260907030	0.022409079818	-0.014148172788	0.025364629044	0.000293862819	-0.004448546302	0.0011991	0.0002427	0.0050301	0.0029806	0.0141070	0.0078990	0.0058650
12.300	1.000	3.400	0.007830618579	0.021247290812	-0.013416672233	0.024075348873	0.000270018515	-0.004224267897	0.0011262	0.0002352	0.0048213	0.0027669	0.0134189	0.0073937	0.0056930
12.400	1.000	3.400	0.007391388320	0.020061278510	-0.012669890190	0.022753481751	0.000246936162	-0.003993121480	0.0010540	0.0002260	0.0046078	0.0025475	0.0127136	0.0068723	0.0055202
12.500	1.000	3.400	0.006946467853	0.018859627002	-0.011913159149	0.021409504874	0.000224737895	-0.003757096206	0.0009825	0.0002206	0.0043898	0.0023243	0.0119960	0.0063420	0.0053446
12.600	1.000	3.400	0.006499252875	0.017651419452	-0.011152166577	0.020054456681	0.000203516708	-0.003518275340	0.0009117	0.0002154	0.0041743	0.0021046	0.0112714	0.0058100	0.0051640
12.700	1.000	3.400	0.006053171139	0.016445922456	-0.010392751317	0.018699541647	0.000183341193	-0.003278765713	0.0008418	0.0002079	0.0039502	0.0018887	0.0105453	0.0052834	0.0049766
12.800	1.000	3.400	0.005611584696	0.015252299696	-0.009640715000	0.017355777447	0.000164260806	-0.003040635905	0.0007729	0.0001987	0.0037267	0.0016799	0.0098233	0.0047690	0.0047808
12.900	1.000	3.400	0.005177708049	0.014079360890	-0.008901652841	0.016033691641	0.000146310678	-0.002805863784	0.0007052	0.0001899	0.0035004	0.0014820	0.0091104	0.0042728	0.0045758
13.000	1.000	3.400	0.004754540418	0.012935349132	-0.008180808714	0.014743070852	0.000129515344	-0.002576293311	0.0006391	0.0001796	0.0032716	0.0012953	0.0084118	0.0038000	0.0043611
13.100	1.000	3.400	0.004344811362	0.011827767509	-0.007482956147	0.013492762285	0.000113891093	-0.002353600092	0.0005747	0.0001686	0.0030420	0.0011233	0.0077321	0.0033549	0.0041372
13.200	1.000	3.400	0.003950938479	0.010763244436	-0.006812305958	0.012290525493	0.000099446956	-0.002139264962	0.0005125	0.0001604	0.0028125	0.0009658	0.0070754	0.0029406	0.0039047
13.300	1.000	3.400	0.003574995788	0.009747436249	-0.006172440461	0.011142931204	0.000086184587	-0.001934554961	0.0004529	0.0001516	0.0025880	0.0008242	0.0064453	0.0025593	0.0036653
13.400	1.000	3.400	0.003218692496	0.008784965134	-0.005566272639	0.010055303567	0.000074097425	-0.001740511120	0.0003961	0.0001437	0.0023687	0.0006970	0.0058449	0.0022121	0.0034209
13.500	1.000	3.400	0.002883361208	0.007879390248	-0.004996029039	0.009031702034	0.000063169570	-0.001557942669	0.0003425	0.0001367	0.0021535	0.0005842	0.0052765	0.0018992	0.0031738
13.600	1.000	3.400	0.002569955758	0.007033209638	-0.004463253880	0.008074939063	0.000053374774	-0.001387427340	0.0002923	0.0001265	0.0019480	0.0004873	0.0047419	0.0016199	0.0029265
13.700	1.000	3.400	0.002279057963	0.006247890341	-0.003968832378	0.007186629636	0.000044675870	-0.001229317455	0.0002459	0.0001189	0.0017480	0.0004030	0.0042426	0.0013731	0.0026818
13.800	1.000	3.400	0.002010893304	0.005523923606	-0.003513030303	0.006367268317	0.000037024812	-0.001083751398	0.0002034	0.0001112	0.0015618	0.0003299	0.0037789	0.0011570	0.0024422
13.900	1.000	3.400	0.001765354547	0.004860901720	-0.003095547173	0.005616329165	0.000030363407	-0.000950669916	0.0001649	0.0001029	0.0013865	0.0002688	0.0033512	0.0009693	0.0022101
14.000	1.000	3.400	0.001542033080	0.004257612376	-0.002715579296	0.004932383352	0.000024624688	-0.000829836506	0.0001304	0.0000948	0.0012216	0.0002172	0.0029591	0.0008077	0.0019877
14.100	1.000	3.400	0.001340255174	0.003712146093	-0.002371890920	0.004313229041	0.000019734803	-0.000720860936	0.0001000	0.0000863	0.0010700	0.0001742	0.0026016	0.0006696	0.0017769
14.200	1.000	3.400	0.001159123124	0.003222011886	-0.002062888762	0.003756027906	0.000015615228	-0.000623224853	0.0000736	0.0000774	0.0009348	0.0001391	0.0022778	0.0005525	0.0015789
14.300	1.000	3.400	0.000997558541	0.002784256350	-0.001786697809	0.003257442836	0.000012185121	-0.000536308323	0.0000509	0.0000677	0.0008108	0.0001101	0.0019860	0.0004539	0.0013949
14.400	1.000	3.400	0.000854345936	0.002395581552	-0.001541235616	0.002813771808	0.000009363620	-0.000459416214	0.0000319	0.0000596	0.0006990	0.0000861	0.0017247	0.0003714	0.0012254
14.500	1.000	3.400	0.000728175319	0.002052457578	-0.001324282259	0.002421073576	0.000007071935	-0.000391803397	0.0000161	0.0000543	0.0005998	0.0000679	0.0014918	0.0003028	0.0010708
14.600	1.000	3.400	0.000617681898	0.001751226321	-0.001133544422	0.002075281776	0.000005235108	-0.000332697934	0.0000034	0.0000474	0.0005108	0.0000521	0.0012854	0.0002460	0.0009308
14.700	1.000	3.400	0.000521481788	0.001488193893	-0.000966712105	0.001772305002	0.000003783394	-0.000281321629	-0.0000066	0.0000394	0.0004329	0.0000392	0.0011034	0.0001993	0.0008051
14.800	1.000	3.400	0.000438203046	0.001259709989	-0.000821506943	0.001508111487	0.000002653220	-0.000236907537	-0.0000141	0.0000341	0.0003658	0.0000299	0.0009437	0.0001611	0.0006932
14.900	1.000	3.400	0.000366511315	0.001062233362	-0.000695722046	0.001278797912	0.000001787753	-0.000198714240	-0.0000196	0.0000300	0.0003062	0.0000225	0.0008042	0.0001299	0.0005941
15.000	1.000	3.400	0.000305130472	0.000892383406	-0.000587252934	0.001080642758	0.000001137104	-0.000166036923	-0.0000234	0.0000233	0.0002578	0.0000170	0.0006829	0.0001045	0.0005071
