# Supplementary material for: The Nodal Structure of π‑Orbitals Is Mapped in the Interaction Energy of π‑Stacked Acene Dimers
Source: J Am Chem Soc. 2026 Apr 9;148(15):16151–69. doi: 10.1021/jacs.6c00921 (PMC13107468; doi:10.1021/jacs.6c00921)
Supplement: Supplementary file 1 [file ja6c00921_si_001.zip › data_si/pentacene_mopce_yshift.csv]

x(1)	y(2)	z(3)	P2_Exr(4)	P2_Er(5)	P2_Exi(6)	P2_Exr2(7)	P2_Exr3(8)	P2_Exr4(9)	P2_Exrb(10)	sigma_sigma_xr(11)	sigma_pi_xr(12)	pi_pi_xr(13)	S_ab^2(14)	S_ab^2_pipi(15)	S_ab^2_sigpi(16))
0.000	0.000	3.400	0.082152313960	0.192801935084	-0.110649621124	0.204838035368	0.004049774614	-0.027815440082	0.0117296	0.0015276	0.0340537	0.0465705	0.1153612	0.0815280	0.0318934
0.000	0.100	3.400	0.081799638405	0.192112509830	-0.110312871425	0.204103725167	0.004036740521	-0.027749444522	0.0117215	0.0015210	0.0339797	0.0462954	0.1149628	0.0811677	0.0318623
0.000	0.200	3.400	0.080759145888	0.190075781978	-0.109316636090	0.201933554366	0.003998035804	-0.027552708427	0.0116969	0.0015064	0.0337623	0.0454857	0.1137844	0.0801030	0.0317691
0.000	0.300	3.400	0.079081954962	0.186783969559	-0.107702014597	0.198423501859	0.003934860669	-0.027229168620	0.0116548	0.0014845	0.0334074	0.0441857	0.1118758	0.0783819	0.0316146
0.000	0.400	3.400	0.076848500309	0.182382946979	-0.105534446670	0.193726071253	0.003849231120	-0.026785930816	0.0115936	0.0014573	0.0329318	0.0424582	0.1093161	0.0760804	0.0313996
0.000	0.500	3.400	0.074161997879	0.177061392197	-0.102899394318	0.188039799651	0.003743972764	-0.026233853432	0.0115115	0.0014232	0.0323463	0.0403909	0.1062083	0.0732980	0.0311255
0.000	0.600	3.400	0.071140406195	0.171037215670	-0.099896809475	0.181595888572	0.003622663526	-0.025587969380	0.0114066	0.0013877	0.0316712	0.0380812	0.1026733	0.0701513	0.0307939
0.000	0.700	3.400	0.067907765681	0.164542600916	-0.096634835235	0.174643095291	0.003489498211	-0.024867492042	0.0112775	0.0013501	0.0309251	0.0356284	0.0988415	0.0667662	0.0304068
0.000	0.800	3.400	0.064585783033	0.157809017323	-0.093223234290	0.167432121525	0.003349063181	-0.024095233985	0.0111231	0.0013152	0.0301335	0.0331360	0.0948456	0.0632709	0.0299664
0.000	0.900	3.400	0.061286397604	0.151053434827	-0.089767037222	0.160200711757	0.003206031102	-0.023296398777	0.0109431	0.0012767	0.0293095	0.0306954	0.0908123	0.0597879	0.0294750
0.000	1.000	3.400	0.058105860041	0.144466719569	-0.086360859529	0.153160538656	0.003064807722	-0.022496851906	0.0107382	0.0012462	0.0284726	0.0283839	0.0868559	0.0564274	0.0289357
0.000	1.100	3.400	0.055120616707	0.138204873610	-0.083084256903	0.146486732587	0.002929178616	-0.021721098607	0.0105101	0.0012153	0.0276340	0.0262661	0.0830725	0.0532816	0.0283513
0.000	1.200	3.400	0.052385069503	0.132383453629	-0.079998384126	0.140310636726	0.002802009417	-0.020990265990	0.0102611	0.0011858	0.0268096	0.0243851	0.0795363	0.0504211	0.0277254
0.000	1.300	3.400	0.049931099976	0.127075205155	-0.077144105179	0.134716070500	0.002685046565	-0.020320390827	0.0099945	0.0011591	0.0260035	0.0227637	0.0762972	0.0478916	0.0270619
0.000	1.400	3.400	0.047769123270	0.122310705466	-0.074541582196	0.129739091031	0.002578848863	-0.019721256720	0.0097140	0.0011335	0.0252229	0.0214130	0.0733805	0.0457142	0.0263654
0.000	1.500	3.400	0.045890370093	0.118081628657	-0.072191258564	0.125370977979	0.002482857203	-0.019195923256	0.0094237	0.0011032	0.0244639	0.0203196	0.0707879	0.0438857	0.0256409
0.000	1.600	3.400	0.044270071936	0.114346126617	-0.070076054681	0.121563948880	0.002395586308	-0.018740970786	0.0091276	0.0010754	0.0237311	0.0194603	0.0685003	0.0423818	0.0248942
0.000	1.700	3.400	0.042871230281	0.111035749879	-0.068164519598	0.118238950389	0.002314903412	-0.018347374125	0.0088293	0.0010459	0.0230194	0.0188018	0.0664817	0.0411599	0.0241318
0.000	1.800	3.400	0.041648669904	0.108063301621	-0.066414631716	0.115294771818	0.002238347980	-0.018001837051	0.0085320	0.0010131	0.0223270	0.0183016	0.0646834	0.0401645	0.0233609
0.000	1.900	3.400	0.040553100731	0.105331019438	-0.064777918707	0.112617692424	0.002163445388	-0.017688378039	0.0082383	0.0009858	0.0216495	0.0179139	0.0630490	0.0393314	0.0225893
0.000	2.000	3.400	0.039534939123	0.102738510013	-0.063203570890	0.110090901890	0.002087974731	-0.017389956776	0.0079496	0.0009587	0.0209832	0.0175920	0.0615194	0.0385934	0.0218253
0.000	2.100	3.400	0.038547670259	0.100189921819	-0.061642251561	0.107603018431	0.002010164012	-0.017089962785	0.0076667	0.0009298	0.0203242	0.0172899	0.0600368	0.0378842	0.0210773
0.000	2.200	3.400	0.037550572998	0.097599931540	-0.060049358542	0.105055162575	0.001928801301	-0.016773439171	0.0073894	0.0009033	0.0196750	0.0169698	0.0585487	0.0371435	0.0203534
0.000	2.300	3.400	0.036510680568	0.094898238933	-0.058387558365	0.102366214116	0.001843264640	-0.016427972314	0.0071167	0.0008754	0.0190319	0.0165991	0.0570109	0.0363196	0.0196611
0.000	2.400	3.400	0.035403914531	0.092032405656	-0.056628491125	0.099476068501	0.001753484161	-0.016044231000	0.0068471	0.0008529	0.0183952	0.0161534	0.0553891	0.0353721	0.0190067
0.000	2.500	3.400	0.034215401228	0.088969024057	-0.054753622828	0.096346899073	0.001659855931	-0.015616178960	0.0065784	0.0008305	0.0177665	0.0156162	0.0536600	0.0342732	0.0183949
0.000	2.600	3.400	0.032939050969	0.085693346387	-0.052754295418	0.092962604048	0.001563128545	-0.015141010704	0.0063086	0.0008091	0.0171427	0.0149816	0.0518111	0.0330084	0.0178282
0.000	2.700	3.400	0.031576540887	0.082207626530	-0.050631085643	0.089326755237	0.001464281511	-0.014618873316	0.0060355	0.0007914	0.0165281	0.0142527	0.0498404	0.0315759	0.0173066
0.000	2.800	3.400	0.030135883750	0.078528511414	-0.048392627665	0.085459457114	0.001364410395	-0.014052439661	0.0057571	0.0007752	0.0159176	0.0134367	0.0477541	0.0299851	0.0168275
0.000	2.900	3.400	0.028629781606	0.074683859097	-0.046054077492	0.081393563362	0.001264628797	-0.013446394894	0.0054721	0.0007619	0.0153154	0.0125490	0.0455661	0.0282552	0.0163858
0.000	3.000	3.400	0.027073954139	0.070709354306	-0.043635400167	0.077170685128	0.001165992624	-0.012806891151	0.0051796	0.0007479	0.0147166	0.0116063	0.0432948	0.0264126	0.0159738
0.000	3.100	3.400	0.025485600606	0.066645245522	-0.041159644917	0.072837367756	0.001069448179	-0.012141016332	0.0048794	0.0007341	0.0141176	0.0106302	0.0409623	0.0244890	0.0155822
0.000	3.200	3.400	0.023882108489	0.062533452117	-0.038651343628	0.068441723744	0.000975802739	-0.011456312775	0.0045722	0.0007221	0.0135153	0.0096414	0.0385919	0.0225186	0.0151999
0.000	3.300	3.400	0.022280070321	0.058415200054	-0.036135129733	0.064030704991	0.000885714247	-0.010760370728	0.0042592	0.0007070	0.0129113	0.0086606	0.0362070	0.0205362	0.0148157
0.000	3.400	3.400	0.020694621003	0.054329254355	-0.033634633352	0.059648091936	0.000799695649	-0.010060510211	0.0039420	0.0006952	0.0122953	0.0077050	0.0338299	0.0185752	0.0144185
0.000	3.500	3.400	0.019139068012	0.050310738141	-0.031171670129	0.055333185196	0.000718128941	-0.009363553996	0.0036230	0.0006732	0.0116715	0.0067904	0.0314813	0.0166661	0.0139981
0.000	3.600	3.400	0.017624760082	0.046390469541	-0.028765709459	0.051120115686	0.000641284191	-0.008675684978	0.0033048	0.0006566	0.0110362	0.0059290	0.0291794	0.0148349	0.0135464
0.000	3.700	3.400	0.016161127217	0.042594712503	-0.026433585286	0.047037646528	0.000569339481	-0.008002374273	0.0029901	0.0006366	0.0103888	0.0051306	0.0269398	0.0131032	0.0130573
0.000	3.800	3.400	0.014755824692	0.038945224763	-0.024189400072	0.043109324009	0.000502398766	-0.007348362418	0.0026819	0.0006157	0.0097335	0.0044008	0.0247757	0.0114872	0.0125275
0.000	3.900	3.400	0.013414923023	0.035459492240	-0.022044569217	0.039353841504	0.000440505855	-0.006717675438	0.0023828	0.0005934	0.0090738	0.0037433	0.0226979	0.0099980	0.0119566
0.000	4.000	3.400	0.012143100721	0.032151057680	-0.020007956960	0.035785502605	0.000383653957	-0.006113659533	0.0020956	0.0005695	0.0084112	0.0031560	0.0207149	0.0086417	0.0113468
0.000	4.100	3.400	0.010943813209	0.029029876706	-0.018086063497	0.032414700622	0.000331791211	-0.005539022072	0.0018224	0.0005494	0.0077494	0.0026400	0.0188331	0.0074202	0.0107027
0.000	4.200	3.400	0.009819426680	0.026102660505	-0.016283233825	0.029248364128	0.000284823309	-0.004995871227	0.0015653	0.0005264	0.0070989	0.0021921	0.0170573	0.0063317	0.0100311
0.000	4.300	3.400	0.008771317562	0.023373187159	-0.014601869597	0.026290346638	0.000242614627	-0.004485751051	0.0013260	0.0005010	0.0064617	0.0018055	0.0153905	0.0053710	0.0093404
0.000	4.400	3.400	0.007799946000	0.020842580566	-0.013042634566	0.023541760235	0.000204989228	-0.004009672332	0.0011055	0.0004759	0.0058455	0.0014754	0.0138342	0.0045311	0.0086395
0.000	4.500	3.400	0.006904915228	0.018509566001	-0.011604650774	0.021001265841	0.000171732816	-0.003568141700	0.0009047	0.0004508	0.0052535	0.0011980	0.0123887	0.0038031	0.0079382
0.000	4.600	3.400	0.006085028571	0.016370715281	-0.010285686710	0.018665338144	0.000142596268	-0.003161192325	0.0007240	0.0004221	0.0046907	0.0009636	0.0110530	0.0031771	0.0072456
0.000	4.700	3.400	0.005338353367	0.014420693513	-0.009082340146	0.016528522305	0.000117300908	-0.002788419170	0.0005633	0.0003978	0.0041641	0.0007703	0.0098252	0.0026429	0.0065705
0.000	4.800	3.400	0.004662297288	0.012652515394	-0.007990218106	0.014583694589	0.000095545321	-0.002449020700	0.0004223	0.0003695	0.0036739	0.0006109	0.0087021	0.0021901	0.0059205
0.000	4.900	3.400	0.004053698598	0.011057813683	-0.007004115085	0.012822332602	0.000077013186	-0.002141847534	0.0003003	0.0003448	0.0032217	0.0004804	0.0076800	0.0018087	0.0053020
0.000	5.000	3.400	0.003508928471	0.009627117352	-0.006118188881	0.011234794352	0.000061381533	-0.001865457126	0.0001964	0.0003201	0.0028081	0.0003745	0.0067543	0.0014892	0.0047201
0.000	5.100	3.400	0.003024001100	0.008350132970	-0.005326131870	0.009810600396	0.000048328763	-0.001618172518	0.0001094	0.0002941	0.0024328	0.0002897	0.0059199	0.0012231	0.0041782
0.000	5.200	3.400	0.002594686119	0.007216020580	-0.004621334461	0.008538710391	0.000037541933	-0.001398142564	0.0000379	0.0002690	0.0020977	0.0002220	0.0051713	0.0010023	0.0036787
0.000	5.300	3.400	0.002216617645	0.006213654717	-0.003997037072	0.007407784413	0.000028722880	-0.001203400882	-0.0000195	0.0002425	0.0017969	0.0001675	0.0045027	0.0008199	0.0032225
0.000	5.400	3.400	0.001885394985	0.005331862167	-0.003446467181	0.006406420408	0.000021592997	-0.001031921008	-0.0000642	0.0002182	0.0015333	0.0001248	0.0039081	0.0006698	0.0028094
0.000	5.500	3.400	0.001596671201	0.004559629880	-0.002962958679	0.005523361042	0.000015896574	-0.000881665762	-0.0000980	0.0001957	0.0013008	0.0000917	0.0033815	0.0005465	0.0024382
0.000	5.600	3.400	0.001346227159	0.003886278939	-0.002540051779	0.004747665990	0.000011402787	-0.000750629469	-0.0001222	0.0001717	0.0011010	0.0000652	0.0029171	0.0004456	0.0021074
0.000	5.700	3.400	0.001130030121	0.003301602926	-0.002171572805	0.004068848315	0.000007906467	-0.000636872378	-0.0001383	0.0001516	0.0009237	0.0000454	0.0025091	0.0003631	0.0018143
0.000	5.800	3.400	0.000944277104	0.002795971350	-0.001851694246	0.003476976012	0.000005227874	-0.000538547212	-0.0001477	0.0001326	0.0007741	0.0000308	0.0021519	0.0002958	0.0015565
0.000	5.900	3.400	0.000785424190	0.002360400543	-0.001574976354	0.002962741596	0.000003211690	-0.000453918290	-0.0001516	0.0001136	0.0006442	0.0000206	0.0018404	0.0002409	0.0013308
0.000	6.000	3.400	0.000650203510	0.001986595673	-0.001336392163	0.002517503733	0.000001725449	-0.000381373972	-0.0001513	0.0000973	0.0005340	0.0000123	0.0015697	0.0001962	0.0011344
0.000	6.100	3.400	0.000535629963	0.001666968225	-0.001131338262	0.002133305539	0.000000657600	-0.000319433383	-0.0001476	0.0000817	0.0004416	0.0000061	0.0013352	0.0001597	0.0009643
0.000	6.200	3.400	0.000438999743	0.001394633511	-0.000955633768	0.001802874184	-0.000000084627	-0.000266748456	-0.0001414	0.0000692	0.0003625	0.0000009	0.0011328	0.0001301	0.0008176
0.000	6.300	3.400	0.000357882625	0.001163392585	-0.000805509960	0.001519606112	-0.000000577421	-0.000222102273	-0.0001335	0.0000553	0.0002980	-0.0000010	0.0009586	0.0001059	0.0006915
0.000	6.400	3.400	0.000290109750	0.000967702612	-0.000677592862	0.001277541770	-0.000000882567	-0.000184404643	-0.0001246	0.0000459	0.0002423	-0.0000021	0.0008092	0.0000863	0.0005835
0.000	6.500	3.400	0.000233758318	0.000802639128	-0.000568880810	0.001071332955	-0.000001049507	-0.000152685692	-0.0001150	0.0000343	0.0001947	-0.0000036	0.0006814	0.0000702	0.0004913
0.000	6.600	3.400	0.000187134362	0.000663853127	-0.000476718765	0.000896205439	-0.000001117263	-0.000126088152	-0.0001051	0.0000287	0.0001586	-0.0000049	0.0005724	0.0000572	0.0004129
0.000	6.700	3.400	0.000148754493	0.000547525285	-0.000398770792	0.000747918813	-0.000001116168	-0.000103858859	-0.0000954	0.0000219	0.0001268	-0.0000039	0.0004798	0.0000465	0.0003463
0.000	6.800	3.400	0.000117327299	0.000450319165	-0.000332991866	0.000622725102	-0.000001069415	-0.000085339891	-0.0000860	0.0000156	0.0001004	-0.0000042	0.0004013	0.0000378	0.0002899
0.000	6.900	3.400	0.000091734887	0.000369334790	-0.000277599903	0.000517327269	-0.000000994405	-0.000069959664	-0.0000770	0.0000106	0.0000801	-0.0000036	0.0003349	0.0000307	0.0002422
0.000	7.000	3.400	0.000071014964	0.000302063600	-0.000231048636	0.000428838422	-0.000000903910	-0.000057224207	-0.0000686	0.0000070	0.0000639	-0.0000037	0.0002789	0.0000249	0.0002020
0.000	7.100	3.400	0.000054343704	0.000246345543	-0.000192001839	0.000354742348	-0.000000807055	-0.000046708788	-0.0000609	0.0000043	0.0000495	-0.0000033	0.0002318	0.0000202	0.0001681
0.000	7.200	3.400	0.000041019606	0.000200328785	-0.000159309179	0.000292855772	-0.000000710138	-0.000038050009	-0.0000538	0.0000026	0.0000390	-0.0000029	0.0001923	0.0000163	0.0001397
0.000	7.300	3.400	0.000030448466	0.000162432359	-0.000131983893	0.000241292674	-0.000000617306	-0.000030938435	-0.0000473	0.0000006	0.0000300	-0.0000027	0.0001593	0.0000132	0.0001158
0.000	7.400	3.400	0.000022129564	0.000131311929	-0.000109182365	0.000198430864	-0.000000531099	-0.000025111806	-0.0000415	-0.0000019	0.0000238	-0.0000018	0.0001317	0.0000106	0.0000959
0.000	7.500	3.400	0.000015643081	0.000105828714	-0.000090185633	0.000162880957	-0.000000452890	-0.000020348842	-0.0000363	-0.0000017	0.0000176	-0.0000007	0.0001087	0.0000086	0.0000792
0.000	7.600	3.400	0.000010638774	0.000085021545	-0.000074382771	0.000133457814	-0.000000383222	-0.000016463655	-0.0000316	-0.0000036	0.0000130	-0.0000007	0.0000896	0.0000069	0.0000653
0.000	7.700	3.400	0.000006825874	0.000068081953	-0.000061256079	0.000109154485	-0.000000322070	-0.000013300739	-0.0000274	-0.0000037	0.0000097	-0.0000014	0.0000737	0.0000055	0.0000537
0.000	7.800	3.400	0.000003964170	0.000054332142	-0.000050367972	0.000089118623	-0.000000269046	-0.000010730524	-0.0000238	-0.0000039	0.0000065	-0.0000008	0.0000606	0.0000044	0.0000440
0.000	7.900	3.400	0.000001856187	0.000043205637	-0.000041349450	0.000072631302	-0.000000223539	-0.000008645460	-0.0000206	-0.0000035	0.0000055	-0.0000005	0.0000497	0.0000035	0.0000360
0.000	8.000	3.400	0.000000340410	0.000034230426	-0.000033890016	0.000059088150	-0.000000184824	-0.000006956594	-0.0000177	-0.0000035	0.0000045	0.0000000	0.0000407	0.0000028	0.0000294
