# Supplementary material for: The Nodal Structure of π‑Orbitals Is Mapped in the Interaction Energy of π‑Stacked Acene Dimers
Source: J Am Chem Soc. 2026 Apr 9;148(15):16151–69. doi: 10.1021/jacs.6c00921 (PMC13107468; doi:10.1021/jacs.6c00921)
Supplement: Supplementary file 1 [file ja6c00921_si_001.zip › data_si/pentacene_sapt_2D.csv]

#x(A)	y(A)	Etot(Eh)	Eel(Eh)	Exr(Eh)	Eind(Eh)	Edsp(Eh)
0.0	0	-0.02464537452	-0.02149638741	0.07617497558	-0.00178808092	-0.07753588177
0.0	0.1	-0.02491243726	-0.02146028436	0.07590927079	-0.00181580946	-0.07754561423
0.0	0.2	-0.02563534962	-0.02134853232	0.07511981054	-0.00189782959	-0.07750879825
0.0	0.3	-0.02668651338	-0.02115955429	0.07383588378	-0.00202864915	-0.07733419372
0.0	0.4	-0.0279741906	-0.02089856422	0.07211122133	-0.00219762734	-0.07698922037
0.0	0.5	-0.02942387007	-0.02057493829	0.07001787809	-0.0023910343	-0.07647577556
0.0	0.6	-0.0309603495	-0.02020051402	0.06764000816	-0.00259424207	-0.07580560157
0.0	0.7	-0.03250612384	-0.01978807752	0.06506785326	-0.00279335853	-0.07499254105
0.0	0.8	-0.03398647158	-0.01935119891	0.06239214086	-0.00297649022	-0.07405092331
0.0	0.9	-0.03533370528	-0.01890299054	0.05969913384	-0.00313454551	-0.07299530307
0.0	1.0	-0.0364912795	-0.01845499548	0.05706556768	-0.00326167514	-0.07184017655
0.0	1.1	-0.03741749578	-0.01801772393	0.05455528162	-0.00335530501	-0.07059974846
0.0	1.2	-0.03808573178	-0.01759899824	0.05221663958	-0.00341587657	-0.06928749656
0.0	1.3	-0.03848559666	-0.01720467194	0.05008127224	-0.00344642102	-0.06791577594
0.0	1.4	-0.03862106029	-0.01683772502	0.04816396405	-0.00345190592	-0.0664953934
0.0	1.5	-0.03850782641	-0.01649780149	0.04646395352	-0.00343863521	-0.06503534323
0.0	1.6	-0.038172551	-0.01618293027	0.04496652215	-0.00341350224	-0.06354264065
0.0	1.7	-0.03764906585	-0.01588923965	0.0436459656	-0.00338338855	-0.06202240324
0.0	1.8	-0.03697438439	-0.01561026774	0.0424684473	-0.00335452798	-0.06047803597
0.0	1.9	-0.03618747683	-0.01533929874	0.04139535658	-0.0033319692	-0.05891156547
0.0	2.0	-0.03532561064	-0.01506882315	0.04038647831	-0.00331920274	-0.05732406306
0.0	2.1	-0.03442232939	-0.01479133954	0.03940292131	-0.00331784319	-0.05571606797
0.0	2.2	-0.03350593942	-0.01449991079	0.03840956691	-0.00332757207	-0.05408802348
0.0	2.3	-0.03259905544	-0.0141892845	0.03737705413	-0.00334617565	-0.05244064942
0.0	2.4	-0.03171717049	-0.01385489768	0.03628284839	-0.00336987004	-0.05077525116
0.0	2.5	-0.03087019301	-0.01349445024	0.03511189271	-0.00339372172	-0.04909391375
0.0	2.6	-0.03006281741	-0.01310760776	0.03385650724	-0.00341217494	-0.04739954194
0.0	2.7	-0.02929511581	-0.01269542928	0.03251580239	-0.0034197248	-0.04569576412
0.0	2.8	-0.02856395196	-0.0122605522	0.03109469216	-0.00341143014	-0.04398666178
0.0	2.9	-0.0278642183	-0.01180714766	0.0296028035	-0.00338341124	-0.04227646289
0.0	3.0	-0.02718937254	-0.01133995622	0.02805304599	-0.00333318503	-0.04056927728
0.0	3.1	-0.02653250031	-0.01086422288	0.02646051787	-0.00325978148	-0.03886901383
0.0	3.2	-0.0258876183	-0.01038569408	0.02484127522	-0.00316371586	-0.03717948359
0.0	3.3	-0.02524933169	-0.0099093946	0.02321145071	-0.00304679746	-0.03550459034
0.0	3.4	-0.0246139648	-0.0094401861	0.02158652613	-0.00291182502	-0.03384847981
0.0	3.5	-0.023979093	-0.00898207269	0.01998084866	-0.00276229588	-0.03221557309
0.0	3.6	-0.02334321416	-0.00853801515	0.01840734446	-0.00260206436	-0.03061047911
0.0	3.7	-0.02270629947	-0.00811084993	0.01687738726	-0.00243500636	-0.02903783044
0.0	3.8	-0.02206816312	-0.00770198523	0.01540077021	-0.00226483578	-0.02750211232
0.0	3.9	-0.0214283673	-0.00731175518	0.01398573614	-0.00209485972	-0.02600748855
0.0	4.0	-0.020787112676	-0.006940552195	0.012639027764	-0.001927913208	-0.024557675036
0.0	4.1	-0.020144249172	-0.006588119188	0.011365988847	-0.001766272600	-0.023155846230
0.0	4.2	-0.019499111444	-0.006253431901	0.010170557315	-0.001611656676	-0.021804580182
0.0	4.3	-0.018851516479	-0.005935814977	0.009055450659	-0.001465291415	-0.020505860746
0.0	4.4	-0.018206830688	-0.005633513660	0.008022025678	-0.001327974955	-0.019267367751
0.0	4.5	-0.017552521651	-0.005345941308	0.007070699458	-0.001200062013	-0.018077217787
0.0	4.6	-0.016895456509	-0.005072212119	0.006200683191	-0.001081664379	-0.016942263203
0.0	4.7	-0.016235709328	-0.004810828276	0.005410242195	-0.000972645456	-0.015862477791
0.0	4.8	-0.015574554758	-0.004561128672	0.004696779119	-0.000872731150	-0.014837474055
0.0	4.9	-0.014913309588	-0.004322193910	0.004056966139	-0.000781523406	-0.013866558411
0.0	5.0	-0.014253669116	-0.004093219223	0.003486878188	-0.000698557483	-0.012948770598
0.0	5.1	-0.013597951710	-0.003873830912	0.002982127583	-0.000623327603	-0.012082920778
0.0	5.2	-0.012948158273	-0.003663231487	0.002538018195	-0.000555319207	-0.011267625774
0.0	5.3	-0.012306645359	-0.003460949948	0.002149652064	-0.000494017315	-0.010501330160
0.0	5.4	-0.011675917981	-0.003266758657	0.001812069700	-0.000438896061	-0.009782332963
0.0	5.5	-0.011057834947	-0.003079910796	0.001520352253	-0.000389462239	-0.009108814165
0.0	5.6	-0.010454897262	-0.002900513581	0.001269709542	-0.000345233566	-0.008478859657
0.0	5.7	-0.009868713230	-0.002728042072	0.001055571527	-0.000305760099	-0.007890482586
0.0	5.8	-0.009301195262	-0.002562552642	0.000873618139	-0.000270610244	-0.007341650515
0.0	5.9	-0.008753451208	-0.002403615988	0.000719837633	-0.000239366772	-0.006830306081
0.0	6.0	-0.008226735177	-0.002251228439	0.000590546253	-0.000211662779	-0.006354390212
0.1	0	-0.02496317148	-0.02148517516	0.07598498979	-0.00186475478	-0.07759823132
0.1	0.1	-0.02521502516	-0.02144828769	0.0757198369	-0.00189219566	-0.07759437872
0.1	0.2	-0.02590794349	-0.02133525395	0.07493306736	-0.00197310455	-0.07753265234
0.1	0.3	-0.02693162893	-0.02114582996	0.07365498037	-0.00210176975	-0.07733900958
0.1	0.4	-0.02819682269	-0.02088536455	0.07193894482	-0.00226767362	-0.07698272933
0.1	0.5	-0.02962639116	-0.02056265222	0.06985663953	-0.00245735309	-0.07646302538
0.1	0.6	-0.03114406568	-0.02018982166	0.06749165005	-0.00265638675	-0.07578950732
0.1	0.7	-0.03267149862	-0.01977932682	0.06493374505	-0.00285109384	-0.074974823
0.1	0.8	-0.03413382678	-0.01934463597	0.06227325307	-0.00302976245	-0.07403268142
0.1	0.9	-0.03546330287	-0.0188984417	0.05959585918	-0.00318345238	-0.07297726798
0.1	1.0	-0.03660431347	-0.0184530127	0.05697800254	-0.0033064128	-0.07182289052
0.1	1.1	-0.03751488387	-0.01801822243	0.05448310423	-0.00339616457	-0.0705836011
0.1	1.2	-0.03816888638	-0.01760211202	0.0521591938	-0.00345319863	-0.06927276952
0.1	1.3	-0.03855567538	-0.01721009338	0.05003761496	-0.00348055841	-0.06790263855
0.1	1.4	-0.03867928619	-0.01684507946	0.04813292729	-0.0034832221	-0.06648391192
0.1	1.5	-0.03855584738	-0.01650714411	0.04644419133	-0.00346742482	-0.06502546978
0.1	1.6	-0.03821183624	-0.01619416238	0.04495657036	-0.00344001479	-0.06353422943
0.1	1.7	-0.0376803946	-0.01590164764	0.04364429923	-0.00340781785	-0.06201522834
0.1	1.8	-0.03699899787	-0.01562372987	0.04247352358	-0.00337697609	-0.06047181549
0.1	1.9	-0.03620625716	-0.01535343405	0.04140566116	-0.00335247817	-0.05890600609
0.1	2.0	-0.03533933505	-0.01508327507	0.04040056575	-0.00333774296	-0.05731888277
0.1	2.1	-0.03443161398	-0.01480568582	0.03941944631	-0.00333434264	-0.05571103182
0.1	2.2	-0.03351163902	-0.01451407217	0.03842730925	-0.00334191956	-0.05408295654
0.1	2.3	-0.03260164809	-0.01420285128	0.03739494124	-0.00335828691	-0.05243545114
0.1	2.4	-0.03171721108	-0.0138676323	0.03629996406	-0.00337965853	-0.0507698843
0.1	2.5	-0.03086847733	-0.0135064143	0.03512748418	-0.00340115235	-0.04908839486
0.1	2.6	-0.03005967137	-0.01311847389	0.03386998416	-0.00341725678	-0.04739392485
0.1	2.7	-0.02929111586	-0.0127051889	0.03252673275	-0.0034225416	-0.04569011811
0.1	2.8	-0.02855956756	-0.0122691967	0.03110279261	-0.00341211219	-0.04398105129
0.1	2.9	-0.02785968269	-0.01181450591	0.02960792724	-0.00338216937	-0.04227093466
0.1	3.0	-0.02718509863	-0.0113461509	0.02805516929	-0.00333026782	-0.0405638492
0.1	3.1	-0.0265287941	-0.01086937142	0.02645972191	-0.00325546553	-0.03886367906
0.1	3.2	-0.02588445215	-0.01038966253	0.02483772907	-0.00315829858	-0.03717422011
0.1	3.3	-0.02524676714	-0.00991222321	0.02320539234	-0.00304056331	-0.03549937296
0.1	3.4	-0.02461205814	-0.00944194834	0.02157824485	-0.00290506956	-0.03384328509
0.1	3.5	-0.02397772873	-0.00898274881	0.01997066821	-0.00275526449	-0.03221038364
0.1	3.6	-0.02334266944	-0.00853802153	0.01839560852	-0.00259497194	-0.03060528449
0.1	3.7	-0.02270624176	-0.00811000454	0.0168644462	-0.00242805181	-0.02903263161
0.1	3.8	-0.02206846809	-0.00770037051	0.01538696907	-0.00225815236	-0.02749691429
0.1	3.9	-0.02142913642	-0.00730967174	0.01397140451	-0.0020885637	-0.02600230549
0.1	4.0	-0.020788285868	-0.006938161378	0.012624470176	-0.001922068202	-0.024552526464
0.1	4.1	-0.020145661791	-0.006585464876	0.011351482184	-0.001760922187	-0.023150756912
0.1	4.2	-0.019500549666	-0.006250488816	0.010156344702	-0.001606825485	-0.021799580067
0.1	4.3	-0.018852938629	-0.005932719823	0.009041734263	-0.001460972320	-0.020500980749
0.1	4.4	-0.018208339158	-0.005630441646	0.008008970973	-0.001324159387	-0.019262709098
0.1	4.5	-0.017554053266	-0.005343035834	0.007058432692	-0.001196713671	-0.018072736454
0.1	4.6	-0.016896888878	-0.005069445899	0.006189294939	-0.001078749321	-0.016937988596
0.1	4.7	-0.016236950936	-0.004808175385	0.005399788289	-0.000970132475	-0.015858431365
0.1	4.8	-0.015575553636	-0.004558579567	0.004687284855	-0.000870582715	-0.014833676209
0.1	4.9	-0.014914021600	-0.004319744195	0.004048431048	-0.000779691306	-0.013863017148
0.1	5.0	-0.014254338810	-0.004091122277	0.003479279669	-0.000697004037	-0.012945492164
0.1	5.1	-0.013598374315	-0.003871871556	0.002975425256	-0.000622022767	-0.012079905247
0.1	5.2	-0.012948498483	-0.003661560931	0.002532158902	-0.000554228524	-0.011264867929
0.1	5.3	-0.012306657383	-0.003459304612	0.002144573668	-0.000493107348	-0.010498819091
0.1	5.4	-0.011675628824	-0.003265137502	0.001807704394	-0.000438140457	-0.009780055260
0.1	5.5	-0.011057593744	-0.003078630540	0.001516629757	-0.000388838505	-0.009106754455
0.1	5.6	-0.010454479815	-0.002899316185	0.001266559813	-0.000344723321	-0.008477000123
0.1	5.7	-0.009868124187	-0.002726900605	0.001052926261	-0.000305343922	-0.007888805921
0.1	5.8	-0.009300579051	-0.002561580591	0.000871412698	-0.000270271060	-0.007340140099
0.1	5.9	-0.008752859653	-0.002402832511	0.000718011842	-0.000239094359	-0.006828944626
0.1	6.0	-0.008226107215	-0.002250551301	0.000589045187	-0.000211438765	-0.006353162336
0.2	0	-0.02581594886	-0.0214470272	0.07542069747	-0.00208910169	-0.07770051744
0.2	0.1	-0.02604000428	-0.02140884103	0.07515836107	-0.00211545148	-0.07767407285
0.2	0.2	-0.02667327415	-0.02129419458	0.07438140191	-0.00219269271	-0.07756778876
0.2	0.3	-0.02763485769	-0.02110489748	0.07312140341	-0.00231487851	-0.07733648512
0.2	0.4	-0.02884214842	-0.02084592383	0.07143137031	-0.00247182548	-0.07695576942
0.2	0.5	-0.03021707642	-0.02052647574	0.06938169859	-0.00265067333	-0.07642162595
0.2	0.6	-0.03168118034	-0.02015811515	0.06705464827	-0.00283763204	-0.07574008142
0.2	0.7	-0.0331553327	-0.01975294761	0.06453865856	-0.00301957081	-0.07492147283
0.2	0.8	-0.03456520578	-0.01932449768	0.06192276947	-0.00318530819	-0.07397816937
0.2	0.9	-0.03584372953	-0.01888524052	0.05929136941	-0.0033263042	-0.07292355422
0.2	1.0	-0.03693597303	-0.01844702659	0.05671966816	-0.00343718165	-0.07177143295
0.2	1.1	-0.03780067745	-0.01801950415	0.0542699833	-0.00351566878	-0.07053548782
0.2	1.2	-0.03841266902	-0.01761082481	0.05198935919	-0.00356242009	-0.06922878331
0.2	1.3	-0.03876115961	-0.01722568403	0.04990830433	-0.00358051951	-0.06786326041
0.2	1.4	-0.03885050812	-0.01686697544	0.04804070634	-0.00357492144	-0.06644931758
0.2	1.5	-0.03869702247	-0.01653484953	0.04638511041	-0.00355175637	-0.06499552699
0.2	1.6	-0.03832656198	-0.01622664648	0.04492633359	-0.0035177255	-0.0635085236
0.2	1.7	-0.03777215	-0.01593803898	0.04363842352	-0.00347942712	-0.06199310742
0.2	1.8	-0.0370708461	-0.01566306249	0.0424874741	-0.00344278133	-0.06045247639
0.2	1.9	-0.03626084322	-0.01539463821	0.04143498976	-0.00341259041	-0.05888860437
0.2	2.0	-0.03537890384	-0.01512523371	0.04044102138	-0.00339207624	-0.05730261528
0.2	2.1	-0.03445859727	-0.01484776897	0.03946707473	-0.00338267832	-0.05569522471
0.2	2.2	-0.0335280359	-0.0145554732	0.03847852928	-0.00338397604	-0.05406711594
0.2	2.3	-0.03260898782	-0.01424254184	0.03744659844	-0.0033937618	-0.05241928261
0.2	2.4	-0.03171759175	-0.01390535904	0.03634936901	-0.00340832091	-0.05075328081
0.2	2.5	-0.03086338385	-0.01354153531	0.0351724256	-0.00342286986	-0.04907140428
0.2	2.6	-0.03005070769	-0.01315063091	0.03390872998	-0.00343210027	-0.04737670649
0.2	2.7	-0.02927971253	-0.01273413574	0.03255801403	-0.00343072061	-0.04567287021
0.2	2.8	-0.0285468199	-0.01229457775	0.03112578158	-0.00341406168	-0.04396396205
0.2	2.9	-0.02784693538	-0.01183653703	0.02962219532	-0.00337846568	-0.042254128
0.2	3.0	-0.02717290507	-0.01136453618	0.02806064997	-0.00332164556	-0.0405473733
0.2	3.1	-0.02651758745	-0.01088398482	0.02645665937	-0.00324274829	-0.03884751371
0.2	3.2	-0.02587505344	-0.01040102589	0.02482662281	-0.00314234853	-0.03715830183
0.2	3.3	-0.02523920984	-0.00992028003	0.02318694398	-0.00302225027	-0.03548362352
0.2	3.4	-0.02460638484	-0.00944685101	0.02155330558	-0.00288520476	-0.03382763465
0.2	3.5	-0.02397408506	-0.00898488791	0.01994019121	-0.00273460591	-0.03219478245
0.2	3.6	-0.02334098567	-0.00853772373	0.01836060404	-0.00257416218	-0.03058970379
0.2	3.7	-0.02270623195	-0.00810749031	0.01682594367	-0.00240762052	-0.0290170648
0.2	3.8	-0.02206992589	-0.00769600232	0.01534598165	-0.00223852736	-0.02748137786
0.2	3.9	-0.02143186412	-0.00730385589	0.01392888834	-0.00207005989	-0.02598683669
0.2	4.0	-0.020791951095	-0.006931222975	0.012581344196	-0.001904893214	-0.024537179102
0.2	4.1	-0.020149759940	-0.006577490054	0.011308545526	-0.001745212082	-0.023135603330
0.2	4.2	-0.019505086245	-0.006242084901	0.010114325118	-0.001592622764	-0.021784703697
0.2	4.3	-0.018857463389	-0.005923895978	0.009001187993	-0.001448285511	-0.020486469893
0.2	4.4	-0.018212957403	-0.005621577740	0.007970401456	-0.001312924469	-0.019248856650
0.2	4.5	-0.017558463184	-0.005334381737	0.007022207403	-0.001186867855	-0.018059420995
0.2	4.6	-0.016900733257	-0.005060935613	0.006155675425	-0.001070185946	-0.016925287122
0.2	4.7	-0.016240274337	-0.004800055538	0.005368936365	-0.000962742959	-0.015846412205
0.2	4.8	-0.015578256036	-0.004550901553	0.004659273284	-0.000864240960	-0.014822386808
0.2	4.9	-0.014916217133	-0.004312683153	0.004023254800	-0.000774294500	-0.013852494281
0.2	5.0	-0.014255871519	-0.004084556393	0.003456869807	-0.000692436270	-0.012935748663
0.2	5.1	-0.013599270596	-0.003865808515	0.002955661923	-0.000618182351	-0.012070941654
0.2	5.2	-0.012948752718	-0.003655958857	0.002514884101	-0.000551012046	-0.011256665917
0.2	5.3	-0.012306537877	-0.003454365523	0.002129602882	-0.000490426768	-0.010491348468
0.2	5.4	-0.011675121450	-0.003260762668	0.001794837112	-0.000435918835	-0.009773277058
0.2	5.5	-0.011056449721	-0.003074482212	0.001505658409	-0.000387004424	-0.009100621496
0.2	5.6	-0.010453055441	-0.002895651724	0.001257277139	-0.000343218006	-0.008471462851
0.2	5.7	-0.009866563819	-0.002723774951	0.001045130978	-0.000304107944	-0.007883811902
0.2	5.8	-0.009298700569	-0.002558715372	0.000864913900	-0.000269262020	-0.007335637076
0.2	5.9	-0.008750732383	-0.002400210529	0.000712632098	-0.000238270800	-0.006824883151
0.2	6.0	-0.008223948934	-0.002248301232	0.000584622298	-0.000210772589	-0.006349497410
0.3	0	-0.02705730894	-0.02137747537	0.07450771645	-0.00244288666	-0.07774466335
0.3	0.1	-0.02725740469	-0.02133884406	0.07425124445	-0.00246719938	-0.0777026057
0.3	0.2	-0.02783278664	-0.02122435932	0.07349241366	-0.00253821763	-0.07756262334
0.3	0.3	-0.02872225761	-0.0210364849	0.07226315521	-0.00264998375	-0.07729894417
0.3	0.4	-0.02985303986	-0.02078114396	0.07061563232	-0.00279288891	-0.0768946393
0.3	0.5	-0.03114898861	-0.02046740155	0.06861862394	-0.00295487377	-0.07634533723
0.3	0.6	-0.03253182285	-0.02010628184	0.06635249048	-0.00312303121	-0.07565500028
0.3	0.7	-0.03392373941	-0.01971006504	0.06390366392	-0.00328512525	-0.07483221304
0.3	0.8	-0.03525150066	-0.01929179637	0.06135914256	-0.00343071705	-0.07388812979
0.3	0.9	-0.03644952007	-0.01886353997	0.05880129905	-0.00355195171	-0.07283532744
0.3	1.0	-0.03746434821	-0.01843672931	0.05630335326	-0.00364394949	-0.07168702267
0.3	1.1	-0.03825629985	-0.01802096736	0.05392593265	-0.00370482726	-0.07045643788
0.3	1.2	-0.03880103835	-0.01762385336	0.05171449575	-0.0037354698	-0.06915621093
0.3	1.3	-0.03908873808	-0.0172500069	0.0496981724	-0.00373905312	-0.06779785046
0.3	1.4	-0.03912334922	-0.01690149362	0.04788992744	-0.00372047262	-0.06639131041
0.3	1.5	-0.03892146337	-0.01657838823	0.04628733615	-0.00368570913	-0.06494470216
0.3	1.6	-0.03850864166	-0.01627791029	0.04487470285	-0.00364119572	-0.06346423851
0.3	1.7	-0.03791730309	-0.01599546672	0.04362576952	-0.00359322407	-0.06195438183
0.3	1.8	-0.03718411491	-0.01572515504	0.0425065508	-0.0035473969	-0.06041811378
0.3	1.9	-0.0363464193	-0.01545963096	0.04147868224	-0.0035081485	-0.05885732209
0.3	2.0	-0.03544102963	-0.01519192566	0.04050253403	-0.00347843023	-0.05727320777
0.3	2.1	-0.03450050589	-0.01491443641	0.03954008684	-0.00345948166	-0.05566667466
0.3	2.2	-0.03355280977	-0.01462071935	0.03855734192	-0.0034507566	-0.05403867575
0.3	2.3	-0.03261986754	-0.01430545503	0.03752612668	-0.00345003975	-0.05239049944
0.3	2.4	-0.03171731172	-0.01396490983	0.03642534172	-0.00345374036	-0.05072400325
0.3	2.5	-0.03085465515	-0.01359701676	0.03524131588	-0.00345724231	-0.04904171196
0.3	2.6	-0.03003602224	-0.01320145797	0.03396777633	-0.00345549876	-0.04734684183
0.3	2.7	-0.02926133574	-0.01277986321	0.03260519943	-0.00344353016	-0.0456431418
0.3	2.8	-0.02852657607	-0.01233477431	0.03115979235	-0.0034169453	-0.04393464881
0.3	2.9	-0.02782641134	-0.01187098832	0.02964236203	-0.00337237204	-0.042225413
0.3	3.0	-0.02715353946	-0.01139339662	0.02806689281	-0.00330772087	-0.04051931477
0.3	3.1	-0.02650038229	-0.01090734506	0.02644935272	-0.00322232031	-0.03882006965
0.3	3.2	-0.02586028334	-0.01041871161	0.02480658875	-0.00311679554	-0.03713136495
0.3	3.3	-0.02522755597	-0.00993284738	0.02315531042	-0.00299295044	-0.03545706856
0.3	3.4	-0.02459805605	-0.0094546917	0.02151143825	-0.00285345353	-0.03380134908
0.3	3.5	-0.02396874531	-0.0089880856	0.01988961555	-0.00270159265	-0.03216868262
0.3	3.6	-0.02333866532	-0.00853694639	0.01830293658	-0.00254091605	-0.03056373946
0.3	3.7	-0.022706659	-0.00810327926	0.01676282872	-0.00237498907	-0.02899121939
0.3	3.8	-0.02207262062	-0.0076887913	0.01527902313	-0.00220718291	-0.02745566954
0.3	3.9	-0.02143631359	-0.00729415486	0.01385965461	-0.00204049981	-0.02596131354
0.3	4.0	-0.020797805735	-0.006919674109	0.012511254151	-0.001877464604	-0.024511921173
0.3	4.1	-0.020156639560	-0.006564705768	0.011238886575	-0.001720106656	-0.023110713710
0.3	4.2	-0.019512469844	-0.006228447228	0.010046220126	-0.001569935912	-0.021760306830
0.3	4.3	-0.018864852636	-0.005909733164	0.008935581612	-0.001427998728	-0.020462702356
0.3	4.4	-0.018220357709	-0.005607259702	0.007908059287	-0.001294969361	-0.019226187933
0.3	4.5	-0.017565296978	-0.005320243742	0.006963705181	-0.001171117218	-0.018037641199
0.3	4.6	-0.016906838148	-0.005047259529	0.006101422467	-0.001056482005	-0.016904519081
0.3	4.7	-0.016245527841	-0.004787039497	0.005319181669	-0.000950910895	-0.015826759119
0.3	4.8	-0.015582524590	-0.004538619517	0.004614123490	-0.000854099104	-0.014803929459
0.3	4.9	-0.014919506832	-0.004301266449	0.003982694274	-0.000765651336	-0.013835283321
0.3	5.0	-0.014258195263	-0.004074046679	0.003420775717	-0.000685115521	-0.012919808780
0.3	5.1	-0.013600563723	-0.003856119972	0.002923845835	-0.000612020421	-0.012056269165
0.3	5.2	-0.012949134181	-0.003647131752	0.002487082523	-0.000545852175	-0.011243232776
0.3	5.3	-0.012306087742	-0.003446369551	0.002105515582	-0.000486127298	-0.010479106475
0.3	5.4	-0.011673943151	-0.003253567313	0.001774138910	-0.000432354069	-0.009762160680
0.3	5.5	-0.011054714670	-0.003068112020	0.001488013418	-0.000384059365	-0.009090556703
0.3	5.6	-0.010450766540	-0.002889955147	0.001242352663	-0.000340797043	-0.008462367013
0.3	5.7	-0.009863731543	-0.002718602120	0.001032597883	-0.000302126567	-0.007875600739
0.3	5.8	-0.009295439696	-0.002554035361	0.000854466552	-0.000267642514	-0.007328228373
0.3	5.9	-0.008747327077	-0.002396158842	0.000703984540	-0.000236955758	-0.006818197016
0.3	6.0	-0.008220256962	-0.002244603074	0.000577511988	-0.000209706191	-0.006343459684
0.4	0	-0.02859056863	-0.02127855135	0.07329472039	-0.00289676505	-0.07770997262
0.4	0.1	-0.02877108692	-0.0212405097	0.0730466944	-0.00291834885	-0.07765892277
0.4	0.2	-0.02929371822	-0.02112756069	0.07231319027	-0.00298117002	-0.07749817778
0.4	0.3	-0.03010946628	-0.02094300574	0.07112567253	-0.0030795907	-0.07721254236
0.4	0.4	-0.03115411775	-0.02069361177	0.06953496149	-0.00320466067	-0.0767908068
0.4	0.5	-0.03235521278	-0.02038800388	0.06760781818	-0.00334529192	-0.07622973516
0.4	0.6	-0.03363687678	-0.02003672746	0.06542220905	-0.00348969718	-0.07553266119
0.4	0.7	-0.03492429897	-0.01965234386	0.06306197498	-0.00362667884	-0.07470725125
0.4	0.8	-0.03614652136	-0.01924735209	0.06061143551	-0.00374675071	-0.07376385407
0.4	0.9	-0.03724043436	-0.01883343347	0.0581503346	-0.00384291796	-0.07271441752
0.4	1.0	-0.03815482871	-0.01842165406	0.05574938307	-0.00391093822	-0.07157161951
0.4	1.1	-0.03885229795	-0.01802157973	0.05346692416	-0.00394942988	-0.0703482125
0.4	1.2	-0.03930899223	-0.01763948273	0.05134638334	-0.00395954322	-0.06905634962
0.4	1.3	-0.03951663672	-0.01728017713	0.04941516493	-0.00394457337	-0.06770705115
0.4	1.4	-0.03947947079	-0.01694518946	0.04768483908	-0.00390936869	-0.06630975173
0.4	1.5	-0.03921383773	-0.01663399353	0.04615190996	-0.00385970169	-0.06487205247
0.4	1.6	-0.03874507353	-0.01634362835	0.04479994199	-0.00380169309	-0.06339969408
0.4	1.7	-0.03810511049	-0.01606937789	0.04360226645	-0.00374123665	-0.06189676239
0.4	1.8	-0.0373298917	-0.01580520545	0.04252478694	-0.00368348617	-0.06036598702
0.4	1.9	-0.03645609306	-0.01554375792	0.0415293119	-0.0036324683	-0.05880917874
0.4	2.0	-0.03551970562	-0.01527795152	0.0405766297	-0.00359076532	-0.05722761848
0.4	2.1	-0.03455286436	-0.01500043202	0.0396293474	-0.00355934938	-0.05562243035
0.4	2.2	-0.03358336078	-0.01470520538	0.03865425626	-0.00353752891	-0.05399488275
0.4	2.3	-0.03263245435	-0.01438680577	0.03762408869	-0.00352310441	-0.05234663286
0.4	2.4	-0.03171583729	-0.01404208758	0.03651872526	-0.00351259418	-0.05067988079
0.4	2.5	-0.03084240629	-0.01366878498	0.03532550635	-0.00350167235	-0.04899745531
0.4	2.6	-0.03001611575	-0.0132669282	0.03403916991	-0.00348560007	-0.0473027574
0.4	2.7	-0.02923682176	-0.0128385914	0.03266117141	-0.00345979345	-0.04559960831
0.4	2.8	-0.0285001832	-0.01238656762	0.03119864626	-0.00342026443	-0.04389199741
0.4	2.9	-0.02780019855	-0.01191560831	0.02966324848	-0.00336399286	-0.04218384587
0.4	3.0	-0.02712883611	-0.01143050926	0.02806971676	-0.00328916292	-0.04047888069
0.4	3.1	-0.02647860096	-0.01093729313	0.02643467707	-0.00319529806	-0.03878068684
0.4	3.2	-0.02584206039	-0.01044154526	0.02477547969	-0.00308311268	-0.03709288215
0.4	3.3	-0.02521329318	-0.00994883288	0.02310925071	-0.00295439606	-0.03541931495
0.4	3.4	-0.02458782931	-0.00946415885	0.02145224084	-0.00281173767	-0.03376417363
0.4	3.5	-0.02396265236	-0.00899171472	0.01981928806	-0.00265825637	-0.03213196933
0.4	3.6	-0.02333644373	-0.00853534877	0.01822360207	-0.00249728405	-0.03052741298
0.4	3.7	-0.02270778635	-0.00809700566	0.01667664404	-0.00233217858	-0.02895524615
0.4	3.8	-0.02207683834	-0.00767881437	0.0151881049	-0.002166073	-0.02742005587
0.4	3.9	-0.02144292927	-0.00728112444	0.01376602398	-0.00200172437	-0.02592610443
0.4	4.0	-0.02080610916	-0.00690421447	0.01241677931	-0.00184147257	-0.02447720143
0.4	4.1	-0.020166060068	-0.006547543991	0.011145244900	-0.001687159298	-0.023076601679
0.4	4.2	-0.019522248583	-0.006210023028	0.009954870618	-0.001540147130	-0.021726949043
0.4	4.3	-0.018874758455	-0.005890898663	0.008847765808	-0.001401361478	-0.020430264122
0.4	4.4	-0.018230181397	-0.005588243921	0.007824729428	-0.001271378910	-0.019195287994
0.4	4.5	-0.017574201386	-0.005301424638	0.006885613975	-0.001150413111	-0.018007977613
0.4	4.6	-0.016914606708	-0.005028974567	0.006029086647	-0.001038468166	-0.016876250621
0.4	4.7	-0.016252006470	-0.004769557671	0.005252909384	-0.000935343860	-0.015800014323
0.4	4.8	-0.015587842389	-0.004522328147	0.004554036549	-0.000840740631	-0.014778810159
0.4	4.9	-0.014923351876	-0.004285982403	0.003928754244	-0.000754267204	-0.013811856514
0.4	5.0	-0.014260684302	-0.004059931595	0.003372812878	-0.000675466013	-0.012898099572
0.4	5.1	-0.013601783759	-0.003843210811	0.002881585399	-0.000603885660	-0.012036272687
0.4	5.2	-0.012949222170	-0.003635445302	0.002450172112	-0.000539039394	-0.011224909586
0.4	5.3	-0.012304979703	-0.003435697786	0.002073549733	-0.000480440742	-0.010462390907
0.4	5.4	-0.011671780878	-0.003243857179	0.001746680539	-0.000427636933	-0.009746967305
0.4	5.5	-0.011051846426	-0.003059512452	0.001464612822	-0.000380163631	-0.009076783165
0.4	5.6	-0.010447140566	-0.002882206331	0.001222562356	-0.000337591722	-0.008449904869
0.4	5.7	-0.009859573506	-0.002711717081	0.001015984932	-0.000299503184	-0.007864338174
0.4	5.8	-0.009290694031	-0.002547767156	0.000840620999	-0.000265495268	-0.007318052606
0.4	5.9	-0.008742221654	-0.002390534942	0.000692526042	-0.000235208411	-0.006809004342
0.4	6.0	-0.008215153280	-0.002239816198	0.000568093377	-0.000208281501	-0.006335148959
0.5	0	-0.03032802249	-0.02115569998	0.07184671386	-0.00341449936	-0.07760453702
0.5	0.1	-0.03049065703	-0.02111843792	0.07160899087	-0.00343293712	-0.07754827287
0.5	0.2	-0.0309638354	-0.02100850572	0.07090614598	-0.00348645583	-0.07737501983
0.5	0.3	-0.03170549814	-0.02082898004	0.06976872219	-0.00356979633	-0.07707544395
0.5	0.4	-0.03265818226	-0.02058690063	0.06824581058	-0.00367480602	-0.0766422862
0.5	0.5	-0.03375446727	-0.02029109382	0.06640178158	-0.00379146715	-0.07607368787
0.5	0.6	-0.03492242445	-0.01995203699	0.064311768	-0.00390914468	-0.07537301077
0.5	0.7	-0.03609060465	-0.01958179993	0.06205653959	-0.00401784165	-0.07454750266
0.5	0.8	-0.03719140347	-0.01919248064	0.0597172574	-0.00410916982	-0.07360701042
0.5	0.9	-0.03816515186	-0.01879568862	0.05737054658	-0.00417704273	-0.07256296709
0.5	1.0	-0.03896323871	-0.01840187382	0.05508416878	-0.00421797402	-0.07142755965
0.5	1.1	-0.0395501883	-0.01801980734	0.05291378226	-0.00423112996	-0.07021303327
0.5	1.2	-0.03990411843	-0.01765549992	0.05090039758	-0.00421799196	-0.06893102413
0.5	1.3	-0.04001764451	-0.0173132139	0.04906956657	-0.00418196851	-0.06759202868
0.5	1.4	-0.0398956281	-0.01699392018	0.0474310894	-0.0041278373	-0.06620496003
0.5	1.5	-0.03955476925	-0.01669689912	0.04598024564	-0.00406116817	-0.06477694759
0.5	1.6	-0.0390198314	-0.01641864825	0.04469985239	-0.00398770973	-0.06331332581
0.5	1.7	-0.03832204227	-0.01615391887	0.04356264021	-0.00391290437	-0.06181785924
0.5	1.8	-0.03749687846	-0.01589680079	0.04253441506	-0.003841404	-0.06029308874
0.5	1.9	-0.03658059434	-0.01564024579	0.04157718369	-0.00377675899	-0.05874077326
0.5	2.0	-0.03560784722	-0.01537666507	0.04065223006	-0.00372112895	-0.05716228326
0.5	2.1	-0.03461072064	-0.01509946349	0.03972290309	-0.00367518875	-0.05555897149
0.5	2.2	-0.03361607266	-0.01480247716	0.03875693123	-0.00363810193	-0.05393242481
0.5	2.3	-0.03264474896	-0.01448053861	0.0377281222	-0.00360766352	-0.05228466903
0.5	2.4	-0.03171199296	-0.01413067086	0.03661751936	-0.00358056832	-0.05061827313
0.5	2.5	-0.03082679054	-0.0137513014	0.03541366287	-0.00355278682	-0.04893636519
0.5	2.6	-0.02999255722	-0.01334252277	0.03411248923	-0.00351998475	-0.04724253893
0.5	2.7	-0.02920838815	-0.01290628794	0.03271661547	-0.003478045	-0.04554067068
0.5	2.8	-0.0284700059	-0.01244617031	0.03123426828	-0.00342342942	-0.04383467445
0.5	2.9	-0.02777039308	-0.0119666687	0.02967810144	-0.00335351343	-0.04212831238
0.5	3.0	-0.02710115126	-0.01147288908	0.02806373645	-0.00326685734	-0.0404251413
0.5	3.1	-0.02645440492	-0.01097119859	0.0264085481	-0.0031631489	-0.03872860553
0.5	3.2	-0.02582204145	-0.01046705376	0.02473050111	-0.00304323306	-0.03704225574
0.5	3.3	-0.02519794751	-0.00996634589	0.02304721316	-0.00290888475	-0.03536993003
0.5	3.4	-0.02457743537	-0.00947428378	0.02137526395	-0.0027625739	-0.03371584164
0.5	3.5	-0.023957184	-0.00899515524	0.01972972836	-0.00260721725	-0.03208453987
0.5	3.6	-0.02333543177	-0.00853267452	0.01812397053	-0.00244594486	-0.03048078293
0.5	3.7	-0.02271091037	-0.0080891945	0.01656945479	-0.00228181704	-0.02890935363
0.5	3.8	-0.02208310161	-0.00766639314	0.01507587735	-0.00211770428	-0.02737488154
0.5	3.9	-0.02145170822	-0.00726502245	0.01365110415	-0.00195611375	-0.02588167616
0.5	4.0	-0.02081679933	-0.00688542805	0.01230134723	-0.00179912951	-0.024433589
0.5	4.1	-0.020177550203	-0.006526508502	0.011031252858	-0.001648379274	-0.023033915286
0.5	4.2	-0.019534300061	-0.006187907184	0.009844009119	-0.001505066346	-0.021685335649
0.5	4.3	-0.018886330245	-0.005867901842	0.008741445264	-0.001369975985	-0.020389897682
0.5	4.4	-0.018241663041	-0.005565291716	0.007724085259	-0.001243560889	-0.019156895695
0.5	4.5	-0.017584471642	-0.005278784130	0.006791473435	-0.001125988058	-0.017971172889
0.5	4.6	-0.016923491211	-0.005007125789	0.005942025135	-0.001017187824	-0.016841202733
0.5	4.7	-0.016259295834	-0.004748741177	0.005173256728	-0.000916941634	-0.015766869751
0.5	4.8	-0.015593306596	-0.004502585638	0.004481904826	-0.000824943550	-0.014747682234
0.5	4.9	-0.014927100710	-0.004267573913	0.003864069721	-0.000740783170	-0.013782813348
0.5	5.0	-0.014262745897	-0.004042883653	0.003315347944	-0.000664036670	-0.012871173519
0.5	5.1	-0.013602418502	-0.003827717125	0.002830992432	-0.000594244414	-0.012011449395
0.5	5.2	-0.012948130189	-0.003621058703	0.002406014362	-0.000530946596	-0.011202139252
0.5	5.3	-0.012302652088	-0.003422700304	0.002035330139	-0.000473689271	-0.010441592651
0.5	5.4	-0.011668500362	-0.003232307031	0.001713867341	-0.000422025508	-0.009728035163
0.5	5.5	-0.011047402841	-0.003048947839	0.001436661133	-0.000375521025	-0.009059595110
0.5	5.6	-0.010441717186	-0.002872554657	0.001198933961	-0.000333768894	-0.008434327596
0.5	5.7	-0.009853622825	-0.002703174755	0.000996155219	-0.000296365864	-0.007850237424
0.5	5.8	-0.009284367261	-0.002540242085	0.000824099045	-0.000262930617	-0.007305293604
0.5	5.9	-0.008735510466	-0.002383786356	0.000678853694	-0.000233118874	-0.006797458930
0.5	6.0	-0.008208086231	-0.002233665663	0.000556858957	-0.000206583208	-0.006324696316
0.6	0	-0.03217166532	-0.02101519753	0.0702394283	-0.00395710351	-0.07743879258
0.6	0.1	-0.03231762198	-0.02097904076	0.07001315526	-0.00397228156	-0.07737945492
0.6	0.2	-0.03274284447	-0.02087231883	0.06934429852	-0.00401613167	-0.07719869249
0.6	0.3	-0.0334115642	-0.02069926228	0.06826224045	-0.00408389263	-0.07689064974
0.6	0.4	-0.03427075269	-0.02046591891	0.0668141424	-0.00416819404	-0.07645078215
0.6	0.5	-0.03525800389	-0.02018116793	0.06506170615	-0.00426006861	-0.0758784735
0.6	0.6	-0.03630628988	-0.0198557713	0.06307694279	-0.00435009721	-0.07517736417
0.6	0.7	-0.0373479458	-0.01950117998	0.0609372199	-0.00442947206	-0.07435451366
0.6	0.8	-0.03831924933	-0.01912909307	0.05872020295	-0.00449094817	-0.07341941104
0.6	0.9	-0.03916426901	-0.01875091405	0.05649907243	-0.00452940578	-0.0723830216
0.6	1.0	-0.0398373321	-0.01837647604	0.05433834257	-0.00454218223	-0.0712570164
0.6	1.1	-0.04030535003	-0.0180140564	0.0522907172	-0.00452896613	-0.0700530447
0.6	1.2	-0.04054840561	-0.01766927358	0.05039464123	-0.00449162185	-0.0687821514
0.6	1.3	-0.04055978421	-0.01734539242	0.04867350302	-0.00443365972	-0.06745423509
0.6	1.4	-0.04034557238	-0.01704342562	0.0471353776	-0.00435980643	-0.06607771794
0.6	1.5	-0.03992189802	-0.01676147458	0.04577426836	-0.00427536586	-0.06465932595
0.6	1.6	-0.0393140587	-0.01649617882	0.04457196592	-0.00418570787	-0.06320413793
0.6	1.7	-0.03855293451	-0.01624216178	0.04350080222	-0.00409579673	-0.06171577821
0.6	1.8	-0.03767309779	-0.01599296245	0.04252640238	-0.00400977573	-0.06019676198
0.6	1.9	-0.03671028731	-0.01574172469	0.04161099097	-0.00393066146	-0.05864889213
0.6	2.0	-0.03569831939	-0.01548082941	0.04071639522	-0.00386019877	-0.05707368642
0.6	2.1	-0.03466846483	-0.0152038132	0.03980677895	-0.00379872325	-0.05547270733
0.6	2.2	-0.03364707965	-0.01490489534	0.03885090491	-0.00374525288	-0.05384783633
0.6	2.3	-0.03265459155	-0.01457933324	0.03782376788	-0.00369760329	-0.0522014229
0.6	2.4	-0.03170558184	-0.01422425975	0.03670769164	-0.00365265859	-0.05053635514
0.6	2.5	-0.03080846297	-0.01383825699	0.03549254151	-0.0036067275	-0.04885602
0.6	2.6	-0.02996653225	-0.01342202686	0.03417557166	-0.00355592158	-0.04716415547
0.6	2.7	-0.02917819963	-0.01297760442	0.03276067423	-0.00349662126	-0.04546464818
0.6	2.8	-0.02843849494	-0.01250868891	0.03125726731	-0.0034257773	-0.04376129605
0.6	2.9	-0.02773988342	-0.01202006051	0.02967909198	-0.00334123364	-0.04205768126
0.6	3.0	-0.02707360445	-0.01151728357	0.02804271758	-0.00324186628	-0.04035717218
0.6	3.1	-0.02643062343	-0.01100622715	0.02636632398	-0.00312763	-0.03866309025
0.6	3.2	-0.02580304749	-0.01049319999	0.02466852853	-0.00299944852	-0.03697892752
0.6	3.3	-0.02518403638	-0.00998389072	0.02296745725	-0.00285907749	-0.03530852542
0.6	3.4	-0.02456874551	-0.0094837982	0.02128006199	-0.0027088768	-0.0336561325
0.6	3.5	-0.02395371902	-0.00899748723	0.01962166468	-0.00255155406	-0.03202634242
0.6	3.6	-0.02333652304	-0.00852832133	0.01800574061	-0.00238998534	-0.03042395698
0.6	3.7	-0.02271601407	-0.00807910447	0.01644385134	-0.00222695861	-0.02885380233
0.6	3.8	-0.02209162074	-0.00765161476	0.01494556979	-0.0020650256	-0.02732055017
0.6	3.9	-0.02146268404	-0.00724634628	0.01351864099	-0.00190642309	-0.02582855566
0.6	4.0	-0.02082928979	-0.00686366596	0.01216907259	-0.00175297913	-0.02438171729
0.6	4.1	-0.020190922753	-0.006502697357	0.010901255568	-0.001606104025	-0.022983376939
0.6	4.2	-0.019547658217	-0.006162688843	0.009718088680	-0.001466801441	-0.021636256613
0.6	4.3	-0.018899094406	-0.005842041271	0.008621091710	-0.001335710169	-0.020342434676
0.6	4.4	-0.018253996539	-0.005539483867	0.007610508641	-0.001213175551	-0.019111845763
0.6	4.5	-0.017595205394	-0.005253352811	0.006685483367	-0.001099277185	-0.017928058765
0.6	4.6	-0.016932294404	-0.004982420224	0.005844214678	-0.000993894756	-0.016800194102
0.6	4.7	-0.016266152991	-0.004725188746	0.005083935689	-0.000896784378	-0.015728115556
0.6	4.8	-0.015598084537	-0.004480338639	0.004401148161	-0.000807604882	-0.014711289177
0.6	4.9	-0.014929833779	-0.004246760124	0.003791752093	-0.000725973569	-0.013748852179
0.6	5.0	-0.014263664972	-0.004023719578	0.003251180640	-0.000651459328	-0.012839666706
0.6	5.1	-0.013601495654	-0.003810059075	0.002774558676	-0.000583621055	-0.011982374201
0.6	5.2	-0.012945626079	-0.003604972333	0.002356804384	-0.000522023112	-0.011175435017
0.6	5.3	-0.012298721764	-0.003408094348	0.001992772110	-0.000466235252	-0.010417164274
0.6	5.4	-0.011663120541	-0.003218896242	0.001677355072	-0.000415818968	-0.009705760402
0.6	5.5	-0.011041104183	-0.003036966348	0.001405577371	-0.000370380481	-0.009039334725
0.6	5.6	-0.010434591612	-0.002861805890	0.001172669701	-0.000329523322	-0.008415932101
0.6	5.7	-0.009845719879	-0.002693422628	0.000974124838	-0.000292870872	-0.007833551217
0.6	5.8	-0.009275897583	-0.002531412316	0.000805750482	-0.000260069241	-0.007290166508
0.6	5.9	-0.008726695275	-0.002375847436	0.000663676877	-0.000230780891	-0.006783743825
0.6	6.0	-0.008200913223	-0.002226423570	0.000544425515	-0.000204673961	-0.006314241207
0.7	0	-0.03401761647	-0.02086373756	0.06855424994	-0.00448647419	-0.07722165466
0.7	0.1	-0.03414822826	-0.02082907158	0.06833987437	-0.00449848672	-0.07716054433
0.7	0.2	-0.03452846536	-0.02072627135	0.06770630984	-0.00453302262	-0.07697548123
0.7	0.3	-0.03512634202	-0.02055953923	0.06668169747	-0.00458573851	-0.07666276175
0.7	0.4	-0.0358940918	-0.0203354606	0.06531114728	-0.00465004472	-0.07621973376
0.7	0.5	-0.03677369746	-0.02006251234	0.0636536041	-0.00471796256	-0.07564682666
0.7	0.6	-0.03770278199	-0.01975140093	0.06177782721	-0.00478119293	-0.07494801534
0.7	0.7	-0.03861778428	-0.01941300032	0.05975764787	-0.00483212146	-0.07413031037
0.7	0.8	-0.03945925342	-0.01905885149	0.05766708055	-0.00486458528	-0.0732028972
0.7	0.9	-0.04017473793	-0.01869965823	0.05557568669	-0.00487446232	-0.07217630407
0.7	1.0	-0.04072201056	-0.0183452443	0.05354469553	-0.00485985512	-0.07106160666
0.7	1.1	-0.04107026409	-0.01800305122	0.05162360908	-0.00482104201	-0.06986977993
0.7	1.2	-0.04120089131	-0.01767792627	0.04984836939	-0.00476020078	-0.06861113364
0.7	1.3	-0.04110891413	-0.01737304161	0.0482400349	-0.00468100919	-0.06729489823
0.7	1.4	-0.04080049621	-0.01708848487	0.04680497939	-0.00458806431	-0.06592892641
0.7	1.5	-0.04029228886	-0.01682213808	0.04553590629	-0.00448643725	-0.06451961982
0.7	1.6	-0.03960950466	-0.01657019659	0.04441372217	-0.00438109244	-0.06307193779
0.7	1.7	-0.03878277132	-0.01632693201	0.04341027333	-0.00427651578	-0.06158959686
0.7	1.8	-0.03784639424	-0.01608581703	0.042491071	-0.00417632092	-0.06007532729
0.7	1.9	-0.03683555363	-0.01583990399	0.04161858011	-0.00408303026	-0.05853119949
0.7	2.0	-0.03578367976	-0.01558196251	0.04075519255	-0.00399791342	-0.05695899639
0.7	2.1	-0.0347210367	-0.01530536624	0.03986592179	-0.00392103985	-0.0553605524
0.7	2.2	-0.03367325568	-0.0150046055	0.03892060124	-0.00385125379	-0.05373799764
0.7	2.3	-0.03266042936	-0.01467555802	0.03789546061	-0.00378639976	-0.05209393219
0.7	2.4	-0.03169609654	-0.01431521074	0.0367741544	-0.00372357843	-0.05043146178
0.7	2.5	-0.03078853697	-0.0139228965	0.03554792192	-0.0036594414	-0.048754121
0.7	2.6	-0.02994020556	-0.01349932917	0.03421538401	-0.00359056799	-0.04706569241
0.7	2.7	-0.02914886446	-0.01304678616	0.0327817437	-0.00351383865	-0.04536998335
0.7	2.8	-0.02840878653	-0.01256908362	0.03125764044	-0.00342672609	-0.04367061726
0.7	2.9	-0.02771197853	-0.0120714192	0.02965791532	-0.0033275133	-0.04197096134
0.7	3.0	-0.02704878733	-0.01155924368	0.0280000921	-0.00321543373	-0.04027420201
0.7	3.1	-0.02641019503	-0.01103913242	0.02630315001	-0.00309066052	-0.0385835521
0.7	3.2	-0.02578742867	-0.01051707384	0.02458635191	-0.00295423095	-0.03690247579
0.7	3.3	-0.02517370559	-0.00999932726	0.02286832254	-0.00280786423	-0.03523483665
0.7	3.4	-0.02456347754	-0.00949111993	0.02116637659	-0.00265380359	-0.03358493061
0.7	3.5	-0.02395337497	-0.00899747783	0.01949607095	-0.00249456372	-0.03195740437
0.7	3.6	-0.02334061399	-0.00852177084	0.01787100255	-0.00233274393	-0.03035710177
0.7	3.7	-0.02272404873	-0.00806707124	0.01630276426	-0.00217085087	-0.02878889088
0.7	3.8	-0.02210251676	-0.00763472386	0.01480084949	-0.00201115595	-0.02725748644
0.7	3.9	-0.0214756633	-0.00722562596	0.01337285123	-0.00185560346	-0.02576728511
0.7	4.0	-0.02084337291	-0.00683993579	0.01202455839	-0.00170576339	-0.02432223212
0.7	4.1	-0.020205433001	-0.006476985366	0.010760093792	-0.001562822987	-0.022925718441
0.7	4.2	-0.019561600652	-0.006135555364	0.009582053492	-0.001427589423	-0.021580509357
0.7	4.3	-0.018912077989	-0.005814422489	0.008491635763	-0.001300568529	-0.020288722734
0.7	4.4	-0.018265822247	-0.005511658410	0.007488783591	-0.001181970469	-0.019060976959
0.7	4.5	-0.017605186953	-0.005226177748	0.006572288113	-0.001071811188	-0.017879486130
0.7	4.6	-0.016940132610	-0.004956182509	0.005740031122	-0.000969911427	-0.016754069797
0.7	4.7	-0.016271589352	-0.004700051046	0.004989025032	-0.000875996221	-0.015684567117
0.7	4.8	-0.015601139648	-0.004456533137	0.004315518883	-0.000789711762	-0.014670413631
0.7	4.9	-0.014930855276	-0.004224703332	0.003715206967	-0.000710658510	-0.013710700401
0.7	5.0	-0.014262360066	-0.004003054948	0.003183376549	-0.000638431675	-0.012804249993
0.7	5.1	-0.013598204491	-0.003790958860	0.002715010364	-0.000572598390	-0.011949657605
0.7	5.2	-0.012940659936	-0.003587511210	0.002304942330	-0.000512746769	-0.011145344287
0.7	5.3	-0.012292351525	-0.003392265611	0.001947968589	-0.000458463976	-0.010389590527
0.7	5.4	-0.011655480287	-0.003204524284	0.001638952102	-0.000409339945	-0.009680568160
0.7	5.5	-0.011032287581	-0.003023822547	0.001372910387	-0.000365003177	-0.009016372244
0.7	5.6	-0.010425015864	-0.002849984428	0.001145086936	-0.000325082273	-0.008395036099
0.7	5.7	-0.009835544734	-0.002682782848	0.000951002316	-0.000289209327	-0.007814554875
0.7	5.8	-0.009265295774	-0.002521827505	0.000786499776	-0.000257061896	-0.007272906149
0.7	5.9	-0.008715803572	-0.002367187033	0.000647762537	-0.000228318309	-0.006768060767
0.7	6.0	-0.008189853457	-0.002218606678	0.000531356191	-0.000202656804	-0.006299946166
0.8	0	-0.03576457204	-0.02070836356	0.06687330157	-0.00496833563	-0.07696117443
0.8	0.1	-0.03588097835	-0.02067496505	0.06667060057	-0.00497747546	-0.0768991384
0.8	0.2	-0.03622010811	-0.02057628128	0.06607161387	-0.00500353071	-0.07671191
0.8	0.3	-0.03675263555	-0.02041625626	0.06510334931	-0.00504255659	-0.07639717201
0.8	0.4	-0.03743480376	-0.02020136257	0.06380879201	-0.00508864042	-0.07595359278
0.8	0.5	-0.0382131931	-0.01994025733	0.06224420094	-0.0051346979	-0.07538243881
0.8	0.6	-0.03902913659	-0.019642813	0.06047514124	-0.0051734402	-0.07468802463
0.8	0.7	-0.03982410122	-0.01932036632	0.05857195938	-0.00519833042	-0.07387736386
0.8	0.8	-0.0405419988	-0.01898338785	0.05660504329	-0.00520424651	-0.07295940774
0.8	0.9	-0.04113491799	-0.01864323081	0.05464051553	-0.00518796195	-0.07194424076
0.8	1.0	-0.04156243454	-0.0183079297	0.05273616676	-0.00514833886	-0.07084233274
0.8	1.1	-0.04179643589	-0.01798488813	0.05093856121	-0.00508619843	-0.06966391055
0.8	1.2	-0.04182054282	-0.01767894731	0.04928095207	-0.00500407579	-0.06841847179
0.8	1.3	-0.04163014359	-0.01739223352	0.04778224763	-0.00490570853	-0.06711444916
0.8	1.4	-0.04123177268	-0.01712428672	0.04644721249	-0.00479562954	-0.0657590689
0.8	1.5	-0.04064264431	-0.01687295905	0.04526729689	-0.0046786361	-0.06435834606
0.8	1.6	-0.03988769539	-0.01663385834	0.04422265714	-0.00455931144	-0.06291718275
0.8	1.7	-0.03899748577	-0.01640092932	0.04328461164	-0.00444164172	-0.06143952637
0.8	1.8	-0.03800636346	-0.01616779922	0.04241874794	-0.00432874881	-0.05992856337
0.8	1.9	-0.03694889234	-0.01592709316	0.04158776791	-0.00422265451	-0.05838691258
0.8	2.0	-0.03585843294	-0.01567194313	0.04075464242	-0.00412425156	-0.05681688067
0.8	2.1	-0.03476481476	-0.01539605815	0.03988522349	-0.0040332653	-0.0552207148
0.8	2.2	-0.03369279263	-0.01509391223	0.03895040015	-0.00394842919	-0.05360085135
0.8	2.3	-0.03266173707	-0.0147616525	0.037927615	-0.00386761874	-0.05196008084
0.8	2.4	-0.03168460601	-0.01439670193	0.0368018287	-0.00378813736	-0.05030159543
0.8	2.5	-0.03076876846	-0.0139985002	0.03556563103	-0.00370698633	-0.04862891296
0.8	2.6	-0.02991612972	-0.01356821329	0.03421897655	-0.00362119949	-0.04694569349
0.8	2.7	-0.02912351029	-0.01310818159	0.03276834271	-0.00352814982	-0.04525552158
0.8	2.8	-0.0283843079	-0.01262230361	0.03122554085	-0.0034257936	-0.04356175154
0.8	2.9	-0.02769016254	-0.0121162815	0.02960645533	-0.00331284356	-0.04186749282
0.8	3.0	-0.02703060103	-0.0115954839	0.02792950341	-0.00318886551	-0.04017575503
0.8	3.1	-0.02639610665	-0.01106660097	0.02621440455	-0.00305424185	-0.03848966839
0.8	3.2	-0.02577802049	-0.01053622151	0.02448101267	-0.00291010665	-0.036812705
0.8	3.3	-0.02516898367	-0.0100104389	0.02274840297	-0.00275816688	-0.03514878086
0.8	3.4	-0.02456340573	-0.00949482387	0.02103421408	-0.00260053582	-0.03350226012
0.8	3.5	-0.02395753794	-0.00899435479	0.0193542073	-0.00243954232	-0.03187784814
0.8	3.6	-0.02334860044	-0.00851269932	0.01772207746	-0.00227753917	-0.03028043942
0.8	3.7	-0.02273500876	-0.00805272406	0.01614943263	-0.0021167756	-0.02871494173
0.8	3.8	-0.02211567689	-0.00761601066	0.01464567342	-0.00195923224	-0.02718610741
0.8	3.9	-0.02149005603	-0.00720331751	0.01321823288	-0.00180659806	-0.02569837334
0.8	4.0	-0.02085832607	-0.00681506203	0.01187267744	-0.00166021108	-0.0242557304
0.8	4.1	-0.020219897868	-0.006450131379	0.010612861916	-0.001521015817	-0.022861612588
0.8	4.2	-0.019574998237	-0.006107566325	0.009441082707	-0.001389679597	-0.021518835022
0.8	4.3	-0.018923800353	-0.005785930225	0.008358224542	-0.001266542746	-0.020229551924
0.8	4.4	-0.018276125996	-0.005483283012	0.007363942093	-0.001151713004	-0.019005072074
0.8	4.5	-0.017612909698	-0.005198171745	0.006456658256	-0.001045139026	-0.017826257183
0.8	4.6	-0.016945361867	-0.004929156982	0.005634005629	-0.000946583990	-0.016703626523
0.8	4.7	-0.016274359991	-0.004674359676	0.004892740543	-0.000855734239	-0.015637006619
0.8	4.8	-0.015601596468	-0.004432454530	0.004228889426	-0.000772230833	-0.014625800531
0.8	4.9	-0.014928641669	-0.004201868245	0.003637960719	-0.000695669678	-0.013669064464
0.8	5.0	-0.014258054106	-0.003981914985	0.003115090939	-0.000625651273	-0.012765578787
0.8	5.1	-0.013591854967	-0.003771335399	0.002655150604	-0.000561770638	-0.011913899534
0.8	5.2	-0.012932729232	-0.003569612457	0.002252893869	-0.000503604568	-0.011112406077
0.8	5.3	-0.012282851726	-0.003375783042	0.001903067963	-0.000450785358	-0.010359351289
0.8	5.4	-0.011644798471	-0.003189504731	0.001600513709	-0.000402924484	-0.009652882965
0.8	5.5	-0.011020667533	-0.003010176615	0.001340248607	-0.000359661805	-0.008991077721
0.8	5.6	-0.010412690818	-0.002837613867	0.001117534164	-0.000320649891	-0.008371961224
0.8	5.7	-0.009822750744	-0.002671603135	0.000927922005	-0.000285545017	-0.007793524599
0.8	5.8	-0.009252282233	-0.002511788897	0.000767300643	-0.000254044270	-0.007253749708
0.8	5.9	-0.008702498185	-0.002357947886	0.000631897800	-0.000225835262	-0.006750612837
0.8	6.0	-0.008176543335	-0.002210253950	0.000518334933	-0.000200619475	-0.006284004843
0.9	0	-0.03732076062	-0.02055591789	0.06527445174	-0.00537424419	-0.07666505028
0.9	0.1	-0.03742482395	-0.02052384406	0.06508258114	-0.00538091594	-0.07660264509
0.9	0.2	-0.03772758449	-0.02042888032	0.06451565201	-0.00539966532	-0.07641469086
0.9	0.3	-0.03820220264	-0.02027510454	0.06359957952	-0.00542691107	-0.07609976655
0.9	0.4	-0.03880828404	-0.02006894372	0.06237540496	-0.00545728556	-0.07565745972
0.9	0.5	-0.03949589073	-0.01981860933	0.06089686708	-0.0054844735	-0.07508967497
0.9	0.6	-0.0402107003	-0.01953415339	0.05922656013	-0.00550207414	-0.0744010329
0.9	0.7	-0.04089754829	-0.0192260319	0.05743154876	-0.00550448445	-0.0735985807
0.9	0.8	-0.04150478781	-0.01890519375	0.05557895808	-0.00548748492	-0.07269106723
0.9	0.9	-0.04198708602	-0.01858174128	0.05373151848	-0.00544868235	-0.07168818086
0.9	1.0	-0.04230741171	-0.01826392437	0.05194395086	-0.00538762861	-0.07059980959
0.9	1.1	-0.0424396197	-0.01795853473	0.05026001351	-0.00530565662	-0.06943544185
0.9	1.2	-0.04236853863	-0.01766975546	0.04871053526	-0.00520557133	-0.0682037471
0.9	1.3	-0.04209041629	-0.01739930263	0.04731247029	-0.00509123476	-0.06691234919
0.9	1.4	-0.04161238127	-0.01714650706	0.04606894512	-0.00496705605	-0.06556776328
0.9	1.5	-0.0409514704	-0.01690878255	0.04497042265	-0.00483756921	-0.06417554129
0.9	1.6	-0.04013222592	-0.01668117598	0.04399636812	-0.00470697974	-0.06274043832
0.9	1.7	-0.03918515903	-0.01645758557	0.04311785775	-0.00457881728	-0.06126661393
0.9	1.8	-0.03814477376	-0.01623168119	0.04230040892	-0.00445571739	-0.05975778409
0.9	1.9	-0.03704520388	-0.01599578229	0.0415071748	-0.00433927336	-0.05821732304
0.9	2.0	-0.03591998979	-0.01574337721	0.04070167385	-0.00422995987	-0.05664832655
0.9	2.1	-0.03479868407	-0.01546823634	0.03985056393	-0.00412726518	-0.05505374647
0.9	2.2	-0.03370581423	-0.01516524776	0.03892572113	-0.0040297812	-0.0534365064
0.9	2.3	-0.0326597151	-0.0148303673	0.03790571659	-0.00393542147	-0.05179964291
0.9	2.4	-0.03167319228	-0.01446188577	0.03677672057	-0.00384167329	-0.0501463538
0.9	2.5	-0.03075204431	-0.01405877148	0.03553257146	-0.00374587924	-0.04847996504
0.9	2.6	-0.02989749984	-0.01362269013	0.03417444919	-0.00364546775	-0.04680379115
0.9	2.7	-0.02910554246	-0.01315626267	0.03270998891	-0.00353826681	-0.0451210019
0.9	2.8	-0.02836866237	-0.01266348336	0.03115205433	-0.0034226864	-0.04343454694
0.9	2.9	-0.02767766773	-0.01215008113	0.02951744699	-0.00329781492	-0.04174721867
0.9	3.0	-0.02702174172	-0.01162174642	0.02782535829	-0.00316351009	-0.04006184349
0.9	3.1	-0.02639134281	-0.01108562156	0.02609613637	-0.00302035005	-0.03838150756
0.9	3.2	-0.02577703909	-0.01054790584	0.02435012731	-0.00286953595	-0.03670972461
0.9	3.3	-0.02517184161	-0.01001533516	0.02260677712	-0.00271278004	-0.03505050353
0.9	3.4	-0.02456984292	-0.00949344586	0.02088398129	-0.00255208025	-0.0334082981
0.9	3.5	-0.0239669847	-0.00898714059	0.01919765493	-0.00238960819	-0.03178789085
0.9	3.6	-0.02336057309	-0.0085004363	0.01756159889	-0.00222750578	-0.0301942299
0.9	3.7	-0.02274863819	-0.00803590949	0.01598732036	-0.00206778296	-0.02863226609
0.9	3.8	-0.02213043562	-0.00759561869	0.01448416023	-0.0019121926	-0.02710678457
0.9	3.9	-0.02150521325	-0.00718013823	0.01305936312	-0.00176218051	-0.02562225763
0.9	4.0	-0.02087281412	-0.00678957187	0.01171833805	-0.00161886755	-0.02418271274
0.9	4.1	-0.020233139024	-0.006423130308	0.010464652704	-0.001483034360	-0.022791627060
0.9	4.2	-0.019586456439	-0.006079745331	0.009300324488	-0.001355179138	-0.021451856459
0.9	4.3	-0.018933009815	-0.005757845045	0.008225948414	-0.001235519026	-0.020165594157
0.9	4.4	-0.018283366844	-0.005455423750	0.007240922773	-0.001124068255	-0.018944797612
0.9	4.5	-0.017617407773	-0.005170956353	0.006343324928	-0.001020717174	-0.017769059174
0.9	4.6	-0.016947012723	-0.004902866388	0.005530586848	-0.000925168501	-0.016649564683
0.9	4.7	-0.016273169682	-0.004649160067	0.004799198666	-0.000837085687	-0.015586122594
0.9	4.8	-0.015597570132	-0.004408384286	0.004145033009	-0.000756097262	-0.014578121594
0.9	4.9	-0.014922529465	-0.004179580590	0.003563426606	-0.000681794082	-0.013624581399
0.9	5.0	-0.014249652715	-0.003961004708	0.003049388738	-0.000613787254	-0.012724249492
0.9	5.1	-0.013581721070	-0.003752106955	0.002597698476	-0.000551667902	-0.011875644690
0.9	5.2	-0.012920863185	-0.003551730731	0.002203047914	-0.000495061457	-0.011077118912
0.9	5.3	-0.012269718621	-0.003359391663	0.001860149852	-0.000443583176	-0.010326893635
0.9	5.4	-0.011630510250	-0.003174361047	0.001563833832	-0.000396881866	-0.009623101168
0.9	5.5	-0.011005695156	-0.002996407532	0.001309126426	-0.000354613277	-0.008963800772
0.9	5.6	-0.010397133406	-0.002824990393	0.001091310770	-0.000316441697	-0.008347012085
0.9	5.7	-0.009806883425	-0.002660077869	0.000905982339	-0.000282059944	-0.007770727951
0.9	5.8	-0.009236300992	-0.002501276780	0.000749066007	-0.000251161470	-0.007232928748
0.9	5.9	-0.008686714808	-0.002348507625	0.000616841601	-0.000223449238	-0.006731599545
0.9	6.0	-0.008160968586	-0.002201711559	0.000505986241	-0.000198653218	-0.006266590050
1	0	-0.03860919001	-0.02041263544	0.06382670189	-0.00568266738	-0.07634058908
1	0.1	-0.03870290157	-0.02038166449	0.06364425783	-0.00568732024	-0.07627817466
1	0.2	-0.03897529037	-0.02029004767	0.06310534238	-0.00570014261	-0.07609044247
1	0.3	-0.03940153108	-0.02014177953	0.06223461713	-0.00571781889	-0.0757765498
1	0.4	-0.03994346994	-0.0199429826	0.06107165287	-0.00573544756	-0.07533669265
1	0.5	-0.04055456413	-0.01970190472	0.05966790424	-0.00574733275	-0.07477323091
1	0.6	-0.04118400222	-0.01942852942	0.05808335263	-0.00574779709	-0.07409102833
1	0.7	-0.04177985501	-0.01913290778	0.05638220674	-0.00573200084	-0.07329715314
1	0.8	-0.04229364631	-0.01882553347	0.05462864399	-0.00569653887	-0.07240021796
1	0.9	-0.04268315378	-0.01851637207	0.05288250642	-0.00563972185	-0.07140956629
1	1.0	-0.04291367023	-0.01821320878	0.05119579863	-0.00556168268	-0.07033457741
1	1.1	-0.04296095707	-0.01792249949	0.0496098341	-0.00546419856	-0.06918409313
1	1.2	-0.04281102405	-0.01764795527	0.04815333517	-0.00535035058	-0.06796605337
1	1.3	-0.0424611319	-0.01739129466	0.04684153637	-0.00522404755	-0.06668732607
1	1.4	-0.04191846451	-0.0171513797	0.04567629096	-0.00508960868	-0.06535376708
1	1.5	-0.04119937852	-0.01692473984	0.04464707593	-0.00495130454	-0.06397041007
1	1.6	-0.04032862794	-0.01670683721	0.0437329434	-0.00481298464	-0.06254174949
1	1.7	-0.0393362526	-0.01649131094	0.04290479548	-0.00467774499	-0.06107199214
1	1.8	-0.03825600366	-0.01627130309	0.04212833698	-0.00454778658	-0.05956525097
1	1.9	-0.03712252233	-0.01603966404	0.0413670153	-0.00442427395	-0.05802559964
1	2.0	-0.03596908839	-0.01578971938	0.04058504202	-0.00430736327	-0.05645704776
1	2.1	-0.03482556479	-0.01551560322	0.03974979915	-0.00419628999	-0.05486347073
1	2.2	-0.03371614153	-0.01521210412	0.03883404856	-0.00408953037	-0.0532485556
1	2.3	-0.03265909824	-0.01487563835	0.03781734915	-0.00398502914	-0.0516157799
1	2.4	-0.031666267	-0.01450435584	0.03668692264	-0.00388042923	-0.04996840457
1	2.5	-0.03074306623	-0.0140979194	0.03543767727	-0.00377335183	-0.04830947226
1	2.6	-0.02988901547	-0.0136574915	0.03407183666	-0.00366158364	-0.04664177699
1	2.7	-0.02909945831	-0.01318625216	0.03259800485	-0.00354333295	-0.04496787805
1	2.8	-0.02836571374	-0.01268807256	0.03102991009	-0.00341737676	-0.0432901745
1	2.9	-0.02767812987	-0.0121690102	0.02938508611	-0.00328313229	-0.04161107348
1	3.0	-0.02702585918	-0.01163527666	0.02768332697	-0.00314069557	-0.03993321392
1	3.1	-0.02639818244	-0.01109317542	0.02594545535	-0.00299080302	-0.03825965935
1	3.2	-0.02578673054	-0.01055015008	0.02419217866	-0.00283474922	-0.03659400989
1	3.3	-0.02518387575	-0.01001248567	0.02244320038	-0.00267419973	-0.03494039072
1	3.4	-0.02458359222	-0.00948569884	0.02071658667	-0.00251110861	-0.03330337144
1	3.5	-0.02398215147	-0.00897516086	0.01902833849	-0.00234750862	-0.03168782048
1	3.6	-0.02337634193	-0.00848448372	0.01739227603	-0.00218538578	-0.03009874846
1	3.7	-0.02276472727	-0.00801688244	0.01581985223	-0.00202655544	-0.02854114161
1	3.8	-0.02214602127	-0.00757391662	0.0143202969	-0.00187258653	-0.02701981503
1	3.9	-0.02151957243	-0.00715628616	0.01290071867	-0.00172473907	-0.02553926586
1	4.0	-0.02088558016	-0.00676430944	0.01156625225	-0.0015839701	-0.02410355287
1.0	4.1	-0.020243612088	-0.006396828534	0.010320306062	-0.001450907372	-0.022716182245
1.0	4.2	-0.019594295493	-0.006052957170	0.009164631462	-0.001325924674	-0.021380045111
1.0	4.3	-0.018937864403	-0.005730933218	0.008099575259	-0.001209140231	-0.020097366213
1.0	4.4	-0.018285713402	-0.005428891704	0.007124325209	-0.001100484645	-0.018880662262
1.0	4.5	-0.017616719652	-0.005145142203	0.006236660178	-0.000999808237	-0.017708429389
1.0	4.6	-0.016943362725	-0.004878010805	0.005433844432	-0.000906765379	-0.016592430972
1.0	4.7	-0.016266703857	-0.004625416682	0.004712189650	-0.000821001479	-0.015532475345
1.0	4.8	-0.015588538081	-0.004385904505	0.004067414762	-0.000742125158	-0.014527923180
1.0	4.9	-0.014911045605	-0.004158276678	0.003494736378	-0.000669727431	-0.013577777875
1.0	5.0	-0.014236236705	-0.003941120530	0.002989071264	-0.000603425887	-0.012680761551
1.0	5.1	-0.013566514807	-0.003733477009	0.002545134661	-0.000542811121	-0.011835361339
1.0	5.2	-0.012904345075	-0.003534498386	0.002157580436	-0.000487518822	-0.011039908303
1.0	5.3	-0.012252107740	-0.003343408318	0.001821105416	-0.000437198461	-0.010292606377
1.0	5.4	-0.011612116740	-0.003159592308	0.001530542352	-0.000391497451	-0.009591569334
1.0	5.5	-0.010986894848	-0.002982895758	0.001280936553	-0.000350086050	-0.008934849592
1.0	5.6	-0.010378084302	-0.002812577382	0.001067602516	-0.000312647681	-0.008320461755
1.0	5.7	-0.009787794393	-0.002648677009	0.000886174829	-0.000278892846	-0.007746399367
1.0	5.8	-0.009217352443	-0.002490808286	0.000732624580	-0.000248520370	-0.007210648368
1.0	5.9	-0.008669862724	-0.002338788051	0.000603308337	-0.000221254588	-0.006713128422
1.0	6.0	-0.008142689910	-0.002192859166	0.000494874735	-0.000196843579	-0.006247861901
1.1	0	-0.03957054866	-0.02028347042	0.06258648115	-0.00587925909	-0.07599430031
1.1	0.1	-0.03965644568	-0.02025353157	0.06241162761	-0.00588241252	-0.0759321292
1.1	0.2	-0.03990547689	-0.02016464391	0.06189518674	-0.00589076731	-0.07574525242
1.1	0.3	-0.04029416681	-0.02002073569	0.06106097436	-0.00590124757	-0.07543315791
1.1	0.4	-0.0407862756	-0.01982770857	0.05994715944	-0.0059093073	-0.07499641917
1.1	0.5	-0.04133802751	-0.01959402048	0.05860339269	-0.00590972183	-0.07443767789
1.1	0.6	-0.04190085411	-0.01932900379	0.05708751559	-0.00589740948	-0.07376195643
1.1	0.7	-0.04242598244	-0.01904290539	0.05546140209	-0.00586813961	-0.07297633953
1.1	0.8	-0.04286765916	-0.01874602947	0.05378682374	-0.00581913557	-0.07208931786
1.1	0.9	-0.04318554294	-0.0184475346	0.05212127615	-0.00574930062	-0.07110998386
1.1	1.0	-0.04334763957	-0.01815561798	0.05051456588	-0.0056592577	-0.07004732977
1.1	1.1	-0.04333068323	-0.01787586957	0.04900604037	-0.00555115022	-0.06890970381
1.1	1.2	-0.04312226691	-0.01761228148	0.04762274488	-0.0054282535	-0.06770447682
1.1	1.3	-0.04271983602	-0.01736593191	0.04637856472	-0.00529452989	-0.06643793894
1.1	1.4	-0.04213064486	-0.01713537866	0.0452743544	-0.00515420498	-0.06511541563
1.1	1.5	-0.04137129175	-0.01691745928	0.04429894693	-0.00501129337	-0.06374148602
1.1	1.6	-0.0404653633	-0.01670679379	0.0434310782	-0.00486930779	-0.06232033993
1.1	1.7	-0.03944260543	-0.01649719637	0.04264164529	-0.00473097133	-0.06085608301
1.1	1.8	-0.0383362486	-0.01628179954	0.04189660254	-0.00459807333	-0.05935297827
1.1	1.9	-0.03718078306	-0.01605365072	0.04115984667	-0.00447142589	-0.05781555313
1.1	2.0	-0.03600906755	-0.01580582445	0.04039617794	-0.00435088982	-0.05624853122
1.1	2.1	-0.03485114645	-0.01553269367	0.0395736737	-0.00423547738	-0.0546566491
1.1	2.2	-0.03373127521	-0.01522914306	0.03866586207	-0.00412356478	-0.05304442943
1.1	2.3	-0.03266792542	-0.01489199613	0.03765311534	-0.00401309202	-0.05141595261
1.1	2.4	-0.03167256111	-0.01451949908	0.0365234957	-0.00390184857	-0.04977470917
1.1	2.5	-0.03074933399	-0.01411091328	0.03527274165	-0.00378762388	-0.04812353848
1.1	2.6	-0.02989734587	-0.0136679846	0.03390386907	-0.00366850324	-0.0464647271
1.1	2.7	-0.02911083539	-0.01319385724	0.03242619853	-0.00354299344	-0.04480018325
1.1	2.8	-0.02838035697	-0.01269258343	0.03085407466	-0.00341013137	-0.04313171684
1.1	2.9	-0.0276954683	-0.0121700565	0.029205531	-0.00326960045	-0.04146134235
1.1	3.0	-0.0270450402	-0.01163260228	0.02750075444	-0.00312167428	-0.03979151808
1.1	3.1	-0.02641894075	-0.01108726542	0.02576085689	-0.0029672265	-0.03812530572
1.1	3.2	-0.02580816629	-0.01054092009	0.02400674775	-0.00280759975	-0.0364663942
1.1	3.3	-0.0252054299	-0.01000015805	0.02225825794	-0.00264449291	-0.03481903687
1.1	3.4	-0.02460485561	-0.00947064833	0.0205334928	-0.00247979093	-0.03318790915
1.1	3.5	-0.02400256527	-0.00895767495	0.01884852988	-0.00231545969	-0.03157796052
1.1	3.6	-0.0233954636	-0.00846492208	0.01721707822	-0.0021533714	-0.02999424834
1.1	3.7	-0.02278207702	-0.00799558594	0.01565052589	-0.00199522829	-0.02844178868
1.1	3.8	-0.02216112184	-0.00755123602	0.01415797785	-0.00184245484	-0.02692540883
1.1	3.9	-0.02153204786	-0.00713261815	0.01274638762	-0.00169619737	-0.02544961995
1.1	4.0	-0.020894853295	-0.006739808068	0.011420728947	-0.001557281939	-0.024018492234
1.1	4.1	-0.020249774813	-0.006372140774	0.010184173509	-0.001426251271	-0.022635556277
1.1	4.2	-0.019596887637	-0.006028112497	0.009038318183	-0.001303375911	-0.021303717413
1.1	4.3	-0.018936979293	-0.005706349702	0.007983305177	-0.001188712431	-0.020025222338
1.1	4.4	-0.018281767969	-0.005404797718	0.007018168854	-0.001082124024	-0.018813015080
1.1	4.5	-0.017609625670	-0.005121884192	0.006140456034	-0.000983447116	-0.017644750396
1.1	4.6	-0.016933004861	-0.004855419537	0.005347330687	-0.000892280072	-0.016532635940
1.1	4.7	-0.016253411919	-0.004603649224	0.004634971676	-0.000808258714	-0.015476475657
1.1	4.8	-0.015572940399	-0.004365351660	0.003999000366	-0.000730970764	-0.014475618340
1.1	4.9	-0.014893181798	-0.004138655793	0.003434564964	-0.000660029751	-0.013529061219
1.1	5.0	-0.014216753001	-0.003922750266	0.002936520455	-0.000595023518	-0.012635499672
1.1	5.1	-0.013545745106	-0.003716315759	0.002499562909	-0.000535577537	-0.011793414720
1.1	5.2	-0.012882570740	-0.003518461868	0.002118332496	-0.000481323167	-0.011001118201
1.1	5.3	-0.012229669663	-0.003328494920	0.001787531805	-0.000431906455	-0.010256800093
1.1	5.4	-0.011589333283	-0.003145782565	0.001502012916	-0.000386993494	-0.009558570140
1.1	5.5	-0.010963752011	-0.002969855241	0.001256848402	-0.000346268078	-0.008904477095
1.1	5.6	-0.010355207645	-0.002800649398	0.001047398417	-0.000309421310	-0.008292535353
1.1	5.7	-0.009765145871	-0.002637561008	0.000869332477	-0.000276175572	-0.007720741768
1.1	5.8	-0.009195125183	-0.002480474931	0.000718671058	-0.000246235174	-0.007187086136
1.1	5.9	-0.008648290037	-0.002329342110	0.000591824890	-0.000219336420	-0.006691436397
1.1	6.0	-0.008121813916	-0.002184100163	0.000485472768	-0.000195230200	-0.006227956320
1.2	0	-0.04016671877	-0.02017305942	0.06159462305	-0.005956795	-0.0756314874
1.2	0.1	-0.04024710736	-0.02014365265	0.0614252011	-0.00595893385	-0.07556972196
1.2	0.2	-0.04047992031	-0.02005632056	0.06092483325	-0.00596431374	-0.07538411925
1.2	0.3	-0.04084293492	-0.01991531823	0.06011669718	-0.00597000607	-0.07507430781
1.2	0.4	-0.04130119108	-0.01972634344	0.05903791317	-0.00597174545	-0.07464101536
1.2	0.5	-0.04181215114	-0.01949729557	0.05773678825	-0.00596464707	-0.07408699675
1.2	0.6	-0.04232975728	-0.01923794184	0.05626958072	-0.00594405851	-0.07341733764
1.2	0.7	-0.04280677243	-0.01895787735	0.05469644776	-0.00590622899	-0.07263911385
1.2	0.8	-0.04319983882	-0.0186676552	0.05307739359	-0.005848851	-0.0717607262
1.2	0.9	-0.04347018607	-0.01837601274	0.05146820181	-0.00577126726	-0.07079110788
1.2	1.0	-0.04358738833	-0.01809099454	0.04991709243	-0.00567447535	-0.06973901087
1.2	1.1	-0.04352980386	-0.01781843101	0.04846201364	-0.00556090257	-0.06861248393
1.2	1.2	-0.04328518099	-0.01756152131	0.04712884428	-0.0054339537	-0.06741855026
1.2	1.3	-0.0428518145	-0.01732159257	0.04593056507	-0.00529762857	-0.06616315843
1.2	1.4	-0.04223680583	-0.01709688324	0.04486739847	-0.00515603491	-0.06485128614
1.2	1.5	-0.041456587	-0.0168842474	0.04392784683	-0.00501296845	-0.06348721798
1.2	1.6	-0.04053418542	-0.01667811356	0.04309047624	-0.00487164244	-0.06207490566
1.2	1.7	-0.03949883219	-0.01647246179	0.04232639662	-0.00473444973	-0.06061831729
1.2	1.8	-0.03838284191	-0.01626016079	0.04160186941	-0.00460284661	-0.05912170391
1.2	1.9	-0.0372198911	-0.01603409318	0.04088127053	-0.0044773293	-0.05758973914
1.2	2.0	-0.03604309035	-0.01578807249	0.04012996536	-0.0043575045	-0.05602747872
1.2	2.1	-0.03488147927	-0.01551580141	0.03931665095	-0.00424220897	-0.05444011984
1.2	2.2	-0.03375994029	-0.01521302697	0.03841548632	-0.00412970705	-0.05283269258
1.2	2.3	-0.03269632307	-0.01487615266	0.03740746773	-0.00401793298	-0.05120970516
1.2	2.4	-0.03170168145	-0.01450335664	0.03628125137	-0.00390469983	-0.04957487635
1.2	2.5	-0.03078031654	-0.01409444472	0.03503312972	-0.00378796953	-0.04793103202
1.2	2.6	-0.02993065944	-0.01365109589	0.03366660681	-0.00366596692	-0.04628020345
1.2	2.7	-0.02914597232	-0.01317605489	0.03219141426	-0.00353739253	-0.04462393915
1.2	2.8	-0.02841690537	-0.01267393986	0.0306222225	-0.00340148382	-0.04296370419
1.2	2.9	-0.02773262853	-0.0121505944	0.02897729644	-0.00325805843	-0.04130127214
1.2	3.0	-0.02708201728	-0.01161245217	0.02727697834	-0.00310754217	-0.03963900128
1.2	3.1	-0.02645470033	-0.011066302	0.02554246484	-0.0029509058	-0.03797995737
1.2	3.2	-0.0258419421	-0.01051918613	0.02379466588	-0.00278953554	-0.03632788632
1.2	3.3	-0.02523678136	-0.00997795228	0.02205344622	-0.00262516564	-0.03468710966
1.2	3.4	-0.02463315077	-0.00944795502	0.02033685311	-0.0024596873	-0.03306236156
1.2	3.5	-0.02402736563	-0.00893455193	0.01866083302	-0.00229502558	-0.03145862114
1.2	3.6	-0.02341666447	-0.00844171129	0.01703901235	-0.00213300826	-0.02988095727
1.2	3.7	-0.02279906996	-0.00797206373	0.01548265475	-0.0019752781	-0.02833438288
1.2	3.8	-0.02217394274	-0.00752775129	0.01400072886	-0.00182320231	-0.026823718
1.2	3.9	-0.02154050471	-0.00710922354	0.01260004473	-0.00167786113	-0.02535346477
1.2	4.0	-0.020898920808	-0.006716632867	0.011285429191	-0.001540026957	-0.023927690175
1.2	4.1	-0.020249494069	-0.006349315838	0.010059918735	-0.001410176400	-0.022549920565
1.2	4.2	-0.019592392881	-0.006005734529	0.008924950081	-0.001288537739	-0.021223070694
1.2	4.3	-0.018928421724	-0.005684451457	0.007880560130	-0.001175141282	-0.019949389115
1.2	4.4	-0.018269800378	-0.005383606102	0.006925690193	-0.001069799263	-0.018742085206
1.2	4.5	-0.017594278334	-0.005101429161	0.006057745900	-0.000972324767	-0.017578270305
1.2	4.6	-0.016914521141	-0.004835607125	0.005273840556	-0.000882311376	-0.016470443195
1.2	4.7	-0.016232503065	-0.004584816061	0.004570097800	-0.000799381582	-0.015418403222
1.2	4.8	-0.015549819624	-0.004347302262	0.003942098974	-0.000723116284	-0.014421500052
1.2	4.9	-0.014868400611	-0.004121556684	0.003384973170	-0.000653102371	-0.013478714726
1.2	5.0	-0.014190671429	-0.003906546069	0.002893570692	-0.000588948577	-0.012588747475
1.2	5.1	-0.013518623990	-0.003700873956	0.002462596088	-0.000530275405	-0.011750070717
1.2	5.2	-0.012854922121	-0.003503933719	0.002086709829	-0.000476706043	-0.010960992188
1.2	5.3	-0.012201726468	-0.003314758487	0.001760643997	-0.000427906465	-0.010219705513
1.2	5.4	-0.011561408461	-0.003132832546	0.001479287150	-0.000383546129	-0.009524316936
1.2	5.5	-0.010936274745	-0.002957847935	0.001237753534	-0.000343301083	-0.008872879260
1.2	5.6	-0.010328118707	-0.002789274304	0.001031446862	-0.000306881563	-0.008263409702
1.2	5.7	-0.009738808059	-0.002626981415	0.000856082770	-0.000273997142	-0.007693912271
1.2	5.8	-0.009169572744	-0.002470533213	0.000707727482	-0.000244381665	-0.007162385347
1.2	5.9	-0.008623674149	-0.002320120894	0.000582842624	-0.000217754171	-0.006668641707
1.2	6.0	-0.008098263880	-0.002175521375	0.000478134138	-0.000193888373	-0.006206988270
1.3	0	-0.04037905131	-0.02008305136	0.06087450402	-0.00591466866	-0.07525583531
1.3	0.1	-0.04045655137	-0.02005383008	0.06070818188	-0.00591629314	-0.07519461003
1.3	0.2	-0.04068126559	-0.01996745952	0.06021696685	-0.00592016055	-0.07501061237
1.3	0.3	-0.04103108179	-0.0198278157	0.0594236162	-0.00592346261	-0.07470341968
1.3	0.4	-0.04147168694	-0.01964046978	0.05836458845	-0.00592209883	-0.07427370678
1.3	0.5	-0.04196191892	-0.01941363792	0.05708735132	-0.00591143882	-0.07372419349
1.3	0.6	-0.04245633917	-0.0191565029	0.05564718256	-0.00588710267	-0.07305991616
1.3	0.7	-0.04290951932	-0.01887913014	0.05410319059	-0.00584567384	-0.07228790593
1.3	0.8	-0.0432787063	-0.01859137954	0.05251431013	-0.0057851366	-0.07141650028
1.3	0.9	-0.04352692593	-0.01830250977	0.05093530357	-0.00570514881	-0.07045457092
1.3	1.0	-0.0436242963	-0.01802001132	0.04941346805	-0.00560695705	-0.06941079599
1.3	1.1	-0.04355021167	-0.01774991104	0.04798596838	-0.00549313931	-0.0682931297
1.3	1.2	-0.04329291218	-0.0174952822	0.04667807353	-0.00536719821	-0.0671085053
1.3	1.3	-0.04285118638	-0.01725766735	0.04550234243	-0.00523310871	-0.06586275275
1.3	1.4	-0.04223163976	-0.01703482289	0.04445876876	-0.00509484733	-0.0645607383
1.3	1.5	-0.04145098401	-0.01682411004	0.04353581797	-0.00495605003	-0.06320664191
1.3	1.6	-0.04053153188	-0.01661975199	0.04271219146	-0.00481966513	-0.06180430623
1.3	1.7	-0.03950168955	-0.01641554116	0.04195928572	-0.00468782813	-0.06035760599
1.3	1.8	-0.03839320226	-0.01620453286	0.04124376796	-0.0045617249	-0.05887071245
1.3	1.9	-0.03723910364	-0.01597977524	0.04053049865	-0.00444159469	-0.05734823236
1.3	2.0	-0.0360711594	-0.01573452104	0.03978536342	-0.00432684527	-0.05579515651
1.3	2.1	-0.0349186673	-0.01546345992	0.03897757827	-0.00421617055	-0.0542166151
1.3	2.2	-0.03380529738	-0.01516180641	0.03808178532	-0.00410772329	-0.052617553
1.3	2.3	-0.03274847504	-0.01482605744	0.03707940061	-0.00399940588	-0.05100241234
1.3	2.4	-0.03175887394	-0.0144543774	0.03595942138	-0.00388902639	-0.04937489153
1.3	2.5	-0.0308409414	-0.01404690178	0.03471839159	-0.00377456055	-0.04773787066
1.3	2.6	-0.02999275718	-0.01360493473	0.03335997919	-0.00365429818	-0.04609350346
1.3	2.7	-0.02920789535	-0.01313139195	0.03189399512	-0.00352700832	-0.0444434902
1.3	2.8	-0.02847744964	-0.01263114999	0.03033513664	-0.00339199703	-0.04278943925
1.3	2.9	-0.02779044336	-0.01210960672	0.02870156459	-0.00324916847	-0.04113323276
1.3	3.0	-0.02713638767	-0.0115736108	0.02701354618	-0.0030990266	-0.03947729645
1.3	3.1	-0.02650476859	-0.01102964337	0.02529218726	-0.00294259807	-0.03782471442
1.3	3.2	-0.02588699317	-0.01048466586	0.02355823797	-0.00278133896	-0.03617922632
1.3	3.3	-0.02527619995	-0.00994538742	0.02183134004	-0.00261702921	-0.03454512335
1.3	3.4	-0.02466677513	-0.00941747552	0.02012938858	-0.00245159127	-0.03292709692
1.3	3.5	-0.02405485956	-0.00890595923	0.01846815301	-0.00228697499	-0.03133007835
1.3	3.6	-0.02343782877	-0.00841478568	0.01686108877	-0.00212503947	-0.0297590924
1.3	3.7	-0.02281402494	-0.00794679057	0.01531930027	-0.00196742898	-0.02821910566
1.3	3.8	-0.02218264834	-0.00750384117	0.01385161125	-0.00181551693	-0.02671490149
1.3	3.9	-0.0215432056	-0.00708657352	0.01246470324	-0.00167038652	-0.02525094879
1.3	4.0	-0.020896034546	-0.006695242654	0.011163294168	-0.001532799009	-0.023831287051
1.3	4.1	-0.020241220218	-0.006328886835	0.009950330262	-0.001403239587	-0.022459424057
1.3	4.2	-0.019579254393	-0.005986248171	0.008827179353	-0.001281927589	-0.021138257986
1.3	4.3	-0.018911032364	-0.005665957706	0.007793822179	-0.001168873191	-0.019870023646
1.3	4.4	-0.018248494756	-0.005365746681	0.006849186061	-0.001063912514	-0.018668021622
1.3	4.5	-0.017569531768	-0.005084183317	0.005990631271	-0.000966822433	-0.017509157289
1.3	4.6	-0.016887144133	-0.004819200710	0.005215285539	-0.000877200430	-0.016406028532
1.3	4.7	-0.016202953541	-0.004569152043	0.004519296729	-0.000794660841	-0.015358437386
1.3	4.8	-0.015518373009	-0.004332103020	0.003898245886	-0.000718778896	-0.014365736978
1.3	4.9	-0.014835701948	-0.004106952849	0.003347322981	-0.000649154500	-0.013426917580
1.3	5.0	-0.014157120026	-0.003892497211	0.002861414114	-0.000585362681	-0.012540674248
1.3	5.1	-0.013484745392	-0.003687483922	0.002435271989	-0.000527037773	-0.011705495686
1.3	5.2	-0.012820899819	-0.003491006019	0.002063609203	-0.000473806335	-0.010919696667
1.3	5.3	-0.012168041480	-0.003302464745	0.001741211284	-0.000425313271	-0.010181474748
1.3	5.4	-0.011528414248	-0.003121245389	0.001463017953	-0.000381235980	-0.009488950832
1.3	5.5	-0.010903922075	-0.002946682001	0.001224203009	-0.000341257648	-0.008840185435
1.3	5.6	-0.010296714680	-0.002778641379	0.001020213096	-0.000305081834	-0.008233204562
1.3	5.7	-0.009708519964	-0.002616899407	0.000846813643	-0.000272414046	-0.007666020155
1.3	5.8	-0.009142236142	-0.002460894821	0.000700145110	-0.000242980825	-0.007138505606
1.3	5.9	-0.008595815274	-0.002311052747	0.000576626040	-0.000216547413	-0.006644841154
1.3	6.0	-0.008071964658	-0.002167159352	0.000473075391	-0.000192837943	-0.006185042755
1.4	0	-0.04021038731	-0.02001396553	0.06043128063	-0.00575845335	-0.07486924907
1.4	0.1	-0.04028774271	-0.01998468596	0.06026569135	-0.00576004633	-0.07480870177
1.4	0.2	-0.04051217604	-0.01989825959	0.05977656999	-0.00576385281	-0.07462663363
1.4	0.3	-0.04086114727	-0.01975825039	0.05898659541	-0.00576710602	-0.07432238627
1.4	0.4	-0.04130102852	-0.01957068645	0.05793183852	-0.005765809	-0.0738963716
1.4	0.5	-0.04179041296	-0.01934332073	0.05665948194	-0.00575547109	-0.07335110307
1.4	0.6	-0.04228424002	-0.01908534987	0.0552244453	-0.00573186138	-0.07269147407
1.4	0.7	-0.04273755266	-0.01880688945	0.05368546774	-0.00569170836	-0.07192442259
1.4	0.8	-0.04310778542	-0.01851746569	0.05210112628	-0.00563318243	-0.07105826357
1.4	0.9	-0.04335915849	-0.01822707036	0.05052586514	-0.00555606265	-0.07010189062
1.4	1.0	-0.04346166996	-0.01794263498	0.04900673259	-0.00546170664	-0.06906406094
1.4	1.1	-0.04339547743	-0.01767061272	0.04758073881	-0.00535275062	-0.06795285289
1.4	1.2	-0.04314894421	-0.01741402476	0.04627310548	-0.00523269183	-0.06677533311
1.4	1.3	-0.04272063931	-0.01717417339	0.04509646103	-0.00510545537	-0.06553747158
1.4	1.4	-0.04211791572	-0.01694976453	0.04405097989	-0.00497489773	-0.06424423335
1.4	1.5	-0.0413561954	-0.01673724003	0.0431254099	-0.00484450122	-0.06289986405
1.4	1.6	-0.04045803229	-0.0165316177	0.04229882083	-0.00471702043	-0.06150821498
1.4	1.7	-0.03945104408	-0.01632656551	0.04154303971	-0.0045944007	-0.06007311758
1.4	1.8	-0.03836625874	-0.01611520382	0.04082520156	-0.00447764447	-0.058598612
1.4	1.9	-0.03723591807	-0.01589069855	0.0401106432	-0.00436680962	-0.0570890531
1.4	2.0	-0.03609063781	-0.01564614496	0.03936570509	-0.0042611637	-0.05554903424
1.4	2.1	-0.03495870991	-0.0153762702	0.03856000448	-0.00415928875	-0.05398315544
1.4	2.2	-0.033862416	-0.01507586508	0.03766847729	-0.00405925531	-0.0523957729
1.4	2.3	-0.0328191268	-0.01474221484	0.03667280716	-0.00395888902	-0.05079083009
1.4	2.4	-0.03183882681	-0.01437313773	0.03556200987	-0.00385593297	-0.04917176598
1.4	2.5	-0.0309256826	-0.01396846385	0.03433260275	-0.00374828276	-0.04754153874
1.4	2.6	-0.03007880338	-0.01353002344	0.03298809531	-0.00363418353	-0.04590269172
1.4	2.7	-0.02929242162	-0.01306064979	0.03153805264	-0.00351234302	-0.04425748145
1.4	2.8	-0.02855806576	-0.0125648169	0.02999686761	-0.00338204259	-0.04260807389
1.4	2.9	-0.0278657378	-0.01204811897	0.02838233356	-0.00324318132	-0.04095677106
1.4	3.0	-0.02720489447	-0.01151685256	0.02671445927	-0.0030962727	-0.03930622848
1.4	3.1	-0.02656578105	-0.01097771928	0.02501391439	-0.0029423842	-0.03765959195
1.4	3.2	-0.02594013399	-0.01043768809	0.02330113847	-0.00278303329	-0.03602055107
1.4	3.3	-0.02532082107	-0.0099029373	0.02159545134	-0.0026200505	-0.03439328461
1.4	3.4	-0.02470282136	-0.00937945917	0.0199144511	-0.00245545101	-0.03278236228
1.4	3.5	-0.02408214205	-0.00887192543	0.01827364084	-0.00229125801	-0.03119259945
1.4	3.6	-0.02345665496	-0.00838457668	0.01668624535	-0.00212940281	-0.02962892083
1.4	3.7	-0.02282465454	-0.00792000307	0.01516317862	-0.00197161358	-0.02809621652
1.4	3.8	-0.02218499475	-0.00747957418	0.01371311494	-0.00181933275	-0.02659920277
1.4	3.9	-0.02153824659	-0.00706486923	0.01234262826	-0.00167370979	-0.02514229584
1.4	4.0	-0.02088430581	-0.00667562348	0.0110563674	-0.00153556125	-0.02372948848
1.4	4.1	-0.020223475010	-0.006311068198	0.009857245859	-0.001405404547	-0.022364248124
1.4	4.2	-0.019555943108	-0.005969624968	0.008746630796	-0.001283508225	-0.021049440712
1.4	4.3	-0.018883161753	-0.005650505733	0.007724524666	-0.001169907771	-0.019787272915
1.4	4.4	-0.018216791246	-0.005351294560	0.006789911206	-0.001064449015	-0.018590958878
1.4	4.5	-0.017534703533	-0.005070450252	0.005940203565	-0.000966929851	-0.017437526994
1.4	4.6	-0.016849916620	-0.004806078469	0.005172609007	-0.000876946273	-0.016339500885
1.4	4.7	-0.016163835452	-0.004556405056	0.004483361025	-0.000794109495	-0.015296681926
1.4	4.8	-0.015478046227	-0.004319748472	0.003868131653	-0.000717996550	-0.014308432858
1.4	4.9	-0.014794747019	-0.004094998981	0.003322200238	-0.000648193752	-0.013373754524
1.4	5.0	-0.014115979662	-0.003880862844	0.002840544901	-0.000584292828	-0.012491368892
1.4	5.1	-0.013443815641	-0.003676155302	0.002418005379	-0.000525893452	-0.011659772266
1.4	5.2	-0.012780558072	-0.003480000547	0.002049376797	-0.000472629618	-0.010877304704
1.4	5.3	-0.012128544586	-0.003291744776	0.001729521042	-0.000424135838	-0.010142185014
1.4	5.4	-0.011489858257	-0.003110677112	0.001453447515	-0.000380083121	-0.009452545539
1.4	5.5	-0.010866818272	-0.002936594219	0.001216392231	-0.000340151532	-0.008806464752
1.4	5.6	-0.010261031461	-0.002768872105	0.001013857041	-0.000304031704	-0.008201984694
1.4	5.7	-0.009674368419	-0.002607464071	0.000841655564	-0.000271431142	-0.007637128770
1.4	5.8	-0.009109812524	-0.002451982040	0.000695976384	-0.000242076056	-0.007111730811
1.4	5.9	-0.008565040738	-0.002302504215	0.000573260516	-0.000215707150	-0.006620089888
1.4	6.0	-0.008042831876	-0.002158946981	0.000470365108	-0.000192077263	-0.006162172740
1.5	0.0	-0.039683280768	-0.019964155608	0.060252160963	-0.005499454299	-0.074471831823
1.5	0.1	-0.039763367858	-0.019934792730	0.060085045350	-0.005501490095	-0.074412130383
1.5	0.2	-0.039995094926	-0.019847415383	0.059591347752	-0.005506619418	-0.074232407877
1.5	0.3	-0.040355664674	-0.019705788100	0.058793786320	-0.005512110028	-0.073931552865
1.5	0.4	-0.040810748593	-0.019515815629	0.057728535689	-0.005513977693	-0.073509490960
1.5	0.5	-0.041318496626	-0.019285356722	0.056442953723	-0.005507742404	-0.072968351223
1.5	0.6	-0.041833348459	-0.019023570796	0.054992200990	-0.005489190183	-0.072312788470
1.5	0.7	-0.042309915943	-0.018740538774	0.053435307201	-0.005455056124	-0.071549628245
1.5	0.8	-0.042705606480	-0.018446091419	0.051831169604	-0.005403506622	-0.070687178044
1.5	0.9	-0.042984060939	-0.018149927504	0.050234589698	-0.005334295257	-0.069734427876
1.5	1.0	-0.043115779023	-0.017859687967	0.048693013870	-0.005248746678	-0.068700358248
1.5	1.1	-0.043080226744	-0.017581342339	0.047243894369	-0.005149430386	-0.067593348388
1.5	1.2	-0.042866239198	-0.017318600493	0.045912942632	-0.005039764854	-0.066420816483
1.5	1.3	-0.042472104905	-0.017072797884	0.044713318978	-0.004923550146	-0.065189075853
1.5	1.4	-0.041905078819	-0.016842885398	0.043645765223	-0.004804568934	-0.063903389710
1.5	1.5	-0.041180306881	-0.016625580210	0.042699611123	-0.004686144017	-0.062568193777
1.5	1.6	-0.040319693756	-0.016415843890	0.041854533214	-0.004570949703	-0.061187433377
1.5	1.7	-0.039350551533	-0.016207760745	0.041082850865	-0.004460775237	-0.059764866415
1.5	1.8	-0.038303056712	-0.015994469393	0.040352262138	-0.004356547760	-0.058304301697
1.5	1.9	-0.037208382267	-0.015769100320	0.039628618195	-0.004258250633	-0.056809649509
1.5	2.0	-0.036096125161	-0.015524774344	0.038878562007	-0.004165076267	-0.055284836556
1.5	2.1	-0.034993151982	-0.015255968231	0.038072004451	-0.004075530623	-0.053733657580
1.5	2.2	-0.033921080173	-0.014957817512	0.037184019167	-0.003987612340	-0.052159669489
1.5	2.3	-0.032896110197	-0.014627123347	0.036196272487	-0.003899043539	-0.050566215799
1.5	2.4	-0.031928387161	-0.014262040945	0.035097601549	-0.003807458968	-0.048956488797
1.5	2.5	-0.031022233218	-0.013862223639	0.033884191937	-0.003710610755	-0.047333590761
1.5	2.6	-0.030177270379	-0.013429257435	0.032559095764	-0.003606567450	-0.045700541257
1.5	2.7	-0.029388994918	-0.012966189280	0.031131335582	-0.003493889709	-0.044060251511
1.5	2.8	-0.028649728782	-0.012477154491	0.029614682870	-0.003371720035	-0.042415537126
1.5	2.9	-0.027950270848	-0.011967616573	0.028026425382	-0.003239874389	-0.040769205268
1.5	3.0	-0.027280995663	-0.011443859724	0.026385895972	-0.003098825844	-0.039124206068
1.5	3.1	-0.026632399744	-0.010912243348	0.024713242353	-0.002949619904	-0.037483778845
1.5	3.2	-0.025996477189	-0.010379466765	0.023028395213	-0.002793840005	-0.035851565632
1.5	3.3	-0.025366536032	-0.009851741891	0.021350213794	-0.002633384197	-0.034231623738
1.5	3.4	-0.024737614470	-0.009334758294	0.019695891193	-0.002470373118	-0.032628374251
1.5	3.5	-0.024106273756	-0.008833404802	0.018080586223	-0.002306957443	-0.031046497734
1.5	3.6	-0.023469998563	-0.008351238168	0.016517242992	-0.002145201363	-0.029490802025
1.5	3.7	-0.022827807407	-0.007891306164	0.015016561467	-0.001986980006	-0.027966082704
1.5	3.8	-0.022178991454	-0.007455233863	0.013587068177	-0.001833850424	-0.026476975344
1.5	3.9	-0.021523806002	-0.007044142541	0.012235252392	-0.001687086040	-0.025027829812
1.5	4.0	-0.020862156442	-0.006657691006	0.010965735730	-0.001547621124	-0.023622580042
1.5	4.1	-0.020194719001	-0.006295473988	0.009781455536	-0.001416062084	-0.022264638465
1.5	4.2	-0.019521746260	-0.005956014779	0.008683832802	-0.001292745636	-0.020956818646
1.5	4.3	-0.018844192771	-0.005638146007	0.007673002718	-0.001177757030	-0.019701292451
1.5	4.4	-0.018173990865	-0.005339993091	0.006748033847	-0.001071008813	-0.018511022808
1.5	4.5	-0.017489189553	-0.005059923662	0.005906503990	-0.000972295931	-0.017363473950
1.5	4.6	-0.016802351201	-0.004795952115	0.005145754112	-0.000881235664	-0.016270917534
1.5	4.7	-0.016115061296	-0.004546608679	0.004462172471	-0.000797457090	-0.015233167997
1.5	4.8	-0.015428775993	-0.004310219219	0.003851581496	-0.000720537866	-0.014249600404
1.5	4.9	-0.014745374429	-0.004085491087	0.003309401231	-0.000650046123	-0.013319238451
1.5	5.0	-0.014067173935	-0.003871516160	0.002830745376	-0.000585576184	-0.012440826968
1.5	5.1	-0.013395767403	-0.003666731377	0.002410575828	-0.000526711717	-0.011612900137
1.5	5.2	-0.012733631208	-0.003470527505	0.002043798289	-0.000473081197	-0.010833820794
1.5	5.3	-0.012083157035	-0.003282390635	0.001725368688	-0.000424299451	-0.010101835637
1.5	5.4	-0.011446090022	-0.003101343911	0.001450387181	-0.000380028051	-0.009415105243
1.5	5.5	-0.010825050638	-0.002927542562	0.001214153163	-0.000339933528	-0.008771727711
1.5	5.6	-0.010221055933	-0.002759821472	0.001012229734	-0.000303699968	-0.008169764227
1.5	5.7	-0.009638220825	-0.002598570409	0.000840500376	-0.000271020402	-0.007609130390
1.5	5.8	-0.009073924040	-0.002443425011	0.000695131183	-0.000241621948	-0.007084008264
1.5	5.9	-0.008531369240	-0.002294368326	0.000572650613	-0.000215237553	-0.006594413974
1.5	6.0	-0.008011190237	-0.002151113005	0.000469922987	-0.000191598081	-0.006138402139
1.6	0.0	-0.038839941492	-0.019931371734	0.060307667162	-0.005154230046	-0.074062006874
1.6	0.1	-0.038924820281	-0.019901261012	0.060136995548	-0.005157157287	-0.074003397531
1.6	0.2	-0.039170939916	-0.019812104274	0.059632763961	-0.005164957338	-0.073826642265
1.6	0.3	-0.039554584670	-0.019667688825	0.058817861155	-0.005174865478	-0.073529891521
1.6	0.4	-0.040039945218	-0.019473735023	0.057728941729	-0.005182839249	-0.073112312674
1.6	0.5	-0.040583730637	-0.019237914712	0.056414009811	-0.005184325596	-0.072575500139
1.6	0.6	-0.041139422464	-0.018969710451	0.054929005074	-0.005174943032	-0.071923774056
1.6	0.7	-0.041660526541	-0.018679248341	0.053333841083	-0.005151290352	-0.071163828931
1.6	0.8	-0.042103544222	-0.018376552948	0.051688346002	-0.005111350229	-0.070303987047
1.6	0.9	-0.042430874770	-0.018071063793	0.050048287755	-0.005054692001	-0.069353406731
1.6	1.0	-0.042612854469	-0.017771124683	0.048462087186	-0.004982436572	-0.068321380400
1.6	1.1	-0.042628641500	-0.017483077606	0.046968173008	-0.004897000117	-0.067216736785
1.6	1.2	-0.042466296315	-0.017210503449	0.045593217885	-0.004801608412	-0.066047402340
1.6	1.3	-0.042124147053	-0.016955315290	0.044351324110	-0.004699948820	-0.064820207053
1.6	1.4	-0.041609044773	-0.016716668770	0.043244131980	-0.004595662391	-0.063540845591
1.6	1.5	-0.040935860275	-0.016491628067	0.042261812696	-0.004492006787	-0.062214038116
1.6	1.6	-0.040126324198	-0.016275669462	0.041384787790	-0.004391608880	-0.060843833646
1.6	1.7	-0.039206719148	-0.016062682863	0.040586088529	-0.004296257609	-0.059433867204
1.6	1.8	-0.038206385645	-0.015845935913	0.039833979760	-0.004206858249	-0.057987571243
1.6	1.9	-0.037155665772	-0.015618716381	0.039094708832	-0.004123423645	-0.056508234578
1.6	2.0	-0.036083258931	-0.015374373533	0.038335236335	-0.004045138648	-0.054998983085
1.6	2.1	-0.035014656305	-0.015106970691	0.037525586038	-0.003970502059	-0.053462769593
1.6	2.2	-0.033970735925	-0.014811676326	0.036640860762	-0.003897472638	-0.051902447723
1.6	2.3	-0.032967327182	-0.014485179349	0.035662419655	-0.003823653055	-0.050320914433
1.6	2.4	-0.032014355945	-0.014125296780	0.034578699671	-0.003746512489	-0.048721246347
1.6	2.5	-0.031116916083	-0.013731894427	0.033385296863	-0.003663591824	-0.047106726696
1.6	2.6	-0.030275326891	-0.013306372529	0.032084547117	-0.003572722638	-0.045480778842
1.6	2.7	-0.029485938183	-0.012851562589	0.030684676511	-0.003472222939	-0.043846829166
1.6	2.8	-0.028742018163	-0.012371425876	0.029198625512	-0.003361015051	-0.042208202747
1.6	2.9	-0.028035211329	-0.011871206123	0.027642856977	-0.003238741957	-0.040568120226
1.6	3.0	-0.027356817777	-0.011357175221	0.026035917497	-0.003105767922	-0.038929792131
1.6	3.1	-0.026697472596	-0.010835040565	0.024397226909	-0.002963097085	-0.037296561855
1.6	3.2	-0.026049995397	-0.010311672029	0.022746059821	-0.002812327215	-0.035672055974
1.6	3.3	-0.025407925158	-0.009792927422	0.021100697858	-0.002655452857	-0.034060242737
1.6	3.4	-0.024766557312	-0.009284264047	0.019477841073	-0.002494708627	-0.032465425711
1.6	3.5	-0.024122808952	-0.008790472005	0.017892241723	-0.002332410317	-0.030892168352
1.6	3.6	-0.023474841008	-0.008315394547	0.016356528172	-0.002170801233	-0.029345173400
1.6	3.7	-0.022821396713	-0.007861495275	0.014881172629	-0.002011930963	-0.027829143105
1.6	3.8	-0.022162434472	-0.007430795838	0.013474561624	-0.001857562950	-0.026348637309
1.6	3.9	-0.021497823479	-0.007023892810	0.012143124896	-0.001709125647	-0.024907929919
1.6	4.0	-0.020828231217	-0.006641130679	0.010891498768	-0.001567712099	-0.023510887207
1.6	4.1	-0.020153885834	-0.006281668999	0.009722696056	-0.001434056164	-0.022160856727
1.6	4.2	-0.019475548789	-0.005944616937	0.008638262490	-0.001308601535	-0.020860592806
1.6	4.3	-0.018793535223	-0.005628293551	0.007638498481	-0.001191522485	-0.019612217668
1.6	4.4	-0.018119765612	-0.005331338634	0.006722663540	-0.001082781096	-0.018428309422
1.6	4.5	-0.017432605665	-0.005051908664	0.005888545750	-0.000982211614	-0.017287031137
1.6	4.6	-0.016744439738	-0.004788375379	0.005133690365	-0.000889478277	-0.016200276446
1.6	4.7	-0.016056618800	-0.004539244670	0.004454694745	-0.000804207608	-0.015167861266
1.6	4.8	-0.015370388348	-0.004302819804	0.003847583808	-0.000725972036	-0.014189180317
1.6	4.9	-0.014687752908	-0.004078062322	0.003307960811	-0.000654358923	-0.013263292473
1.6	5.0	-0.014010480401	-0.003863696288	0.002831113077	-0.000588921555	-0.012388975636
1.6	5.1	-0.013340714612	-0.003658812140	0.002412154503	-0.000529257314	-0.011564799660
1.6	5.2	-0.012680584867	-0.003462587301	0.002046123560	-0.000474953824	-0.010789167303
1.6	5.3	-0.012031951465	-0.003274043442	0.001728089514	-0.000425634964	-0.010060362574
1.6	5.4	-0.011397334918	-0.003093081060	0.001453246926	-0.000380926065	-0.009376574719
1.6	5.5	-0.010778402242	-0.002918958210	0.001216971898	-0.000340488465	-0.008735927464
1.6	5.6	-0.010177100090	-0.002751491433	0.001014888244	-0.000303990274	-0.008136506627
1.6	5.7	-0.009596661154	-0.002590259277	0.000842929218	-0.000271109396	-0.007578221698
1.6	5.8	-0.009034940753	-0.002435344187	0.000697290351	-0.000241566876	-0.007055320041
1.6	5.9	-0.008494705622	-0.002286354189	0.000574529048	-0.000215079621	-0.006567800860
1.6	6.0	-0.007976867979	-0.002143297666	0.000471527147	-0.000191369813	-0.006113727647
1.7	0.0	-0.037737056544	-0.019910177994	0.060553984353	-0.004744028557	-0.073636834346
1.7	0.1	-0.037829132645	-0.019879263226	0.060378105424	-0.004748279044	-0.073579695799
1.7	0.2	-0.038096531596	-0.019788064597	0.059858382592	-0.004760002925	-0.073406846665
1.7	0.3	-0.038513474235	-0.019639876844	0.059018128284	-0.004776396936	-0.073115328739
1.7	0.4	-0.039042110346	-0.019440407933	0.057894745580	-0.004793232564	-0.072703215428
1.7	0.5	-0.039637723545	-0.019197898796	0.056537266540	-0.004805729543	-0.072171361746
1.7	0.6	-0.040251307500	-0.018921198948	0.055002879985	-0.004809257901	-0.071523730636
1.7	0.7	-0.040835043380	-0.018620949651	0.053352874172	-0.004800089609	-0.070766878292
1.7	0.8	-0.041343712434	-0.018307231835	0.051648513342	-0.004775830916	-0.069909163025
1.7	0.9	-0.041738638855	-0.017989988727	0.049947037892	-0.004735726294	-0.068959961726
1.7	1.0	-0.041988732135	-0.017677548196	0.048298322204	-0.004680564128	-0.067928942014
1.7	1.1	-0.042072219429	-0.017376543266	0.046742201920	-0.004612433329	-0.066825444754
1.7	1.2	-0.041977232744	-0.017091545151	0.045306699890	-0.004534363238	-0.065658024245
1.7	1.3	-0.041701072188	-0.016824293386	0.044007177979	-0.004449843689	-0.064434113093
1.7	1.4	-0.041250260651	-0.016574350984	0.042846438547	-0.004362421252	-0.063159926962
1.7	1.5	-0.040639586133	-0.016339403891	0.041815696279	-0.004275344195	-0.061840534327
1.7	1.6	-0.039890115766	-0.016115084138	0.040896279932	-0.004191248324	-0.060480063236
1.7	1.7	-0.039027634151	-0.015895618989	0.040061968803	-0.004112020288	-0.059081963678
1.7	1.8	-0.038080774510	-0.015674546448	0.039281634648	-0.004038663309	-0.057649199401
1.7	1.9	-0.037078720427	-0.015444917820	0.038521902417	-0.003971317551	-0.056184387473
1.7	2.0	-0.036049471018	-0.015200327961	0.037750018413	-0.003909264156	-0.054689897313
1.7	2.1	-0.035017676800	-0.014934650092	0.036936004592	-0.003851035885	-0.053167995416
1.7	2.2	-0.034003654706	-0.014642760075	0.036054695096	-0.003794550579	-0.051621039148
1.7	2.3	-0.033023404096	-0.014321449536	0.035087042962	-0.003737329514	-0.050051668009
1.7	2.4	-0.032086858035	-0.013968151435	0.034020846604	-0.003676640937	-0.048462912267
1.7	2.5	-0.031199782691	-0.013582735455	0.032850898844	-0.003609771008	-0.046858175071
1.7	2.6	-0.030363038197	-0.013166283970	0.031578610878	-0.003534253949	-0.045241111156
1.7	2.7	-0.029573590742	-0.012721267477	0.030211211631	-0.003448086996	-0.043615447900
1.7	2.8	-0.028825906141	-0.012251793457	0.028760622560	-0.003349907660	-0.041984827584
1.7	2.9	-0.028112155486	-0.011762602263	0.027242306100	-0.003239112534	-0.040352746789
1.7	3.0	-0.027424223248	-0.011259577213	0.025673863950	-0.003115892298	-0.038722617687
1.7	3.1	-0.026753780176	-0.010748560894	0.024073852297	-0.002981183926	-0.037097887653
1.7	3.2	-0.026094085134	-0.010236091236	0.022460776564	-0.002836573447	-0.035482197015
1.7	3.3	-0.025439233009	-0.009727901612	0.020852253651	-0.002684117141	-0.033879467906
1.7	3.4	-0.024784696844	-0.009228992097	0.019264427476	-0.002526199977	-0.032293932246
1.7	3.5	-0.024128014688	-0.008744233750	0.017711604020	-0.002365315985	-0.030730068972
1.7	3.6	-0.023467446209	-0.008277104783	0.016206074795	-0.002203917850	-0.029192498372
1.7	3.7	-0.022802388953	-0.007830348288	0.014758083704	-0.002044279578	-0.027685844790
1.7	3.8	-0.022132838714	-0.007405749688	0.013375890534	-0.001888386738	-0.026214592823
1.7	3.9	-0.021458938077	-0.007004002628	0.012065893705	-0.001737885150	-0.024782944003
1.7	4.0	-0.020781405190	-0.006625457263	0.010832781024	-0.001594038675	-0.023394690275
1.7	4.1	-0.020100596176	-0.006269411356	0.009679687043	-0.001457762761	-0.022053109101
1.7	4.2	-0.019416956305	-0.005934773326	0.008608330493	-0.001329620716	-0.020760892756
1.7	4.3	-0.018731078872	-0.005620319195	0.007619241828	-0.001209898220	-0.019520103284
1.7	4.4	-0.018054175091	-0.005324615661	0.006711906401	-0.001098637646	-0.018342828185
1.7	4.5	-0.017365382667	-0.005045911011	0.005884392940	-0.000995709660	-0.017208154936
1.7	4.6	-0.016676575952	-0.004782769056	0.005134494932	-0.000900823605	-0.016127478223
1.7	4.7	-0.015988798439	-0.004533619294	0.004459063959	-0.000813618559	-0.015100624544
1.7	4.8	-0.015303402430	-0.004297068719	0.003854367246	-0.000733683083	-0.014127017874
1.7	4.9	-0.014622130335	-0.004072020025	0.003316226454	-0.000660588411	-0.013205748353
1.7	5.0	-0.013946737210	-0.003857342093	0.002840129904	-0.000593883951	-0.012335641070
1.7	5.1	-0.013279242430	-0.003652148409	0.002421365737	-0.000533150651	-0.011515309108
1.7	5.2	-0.012621350216	-0.003455323038	0.002055122417	-0.000477952050	-0.010743197545
1.7	5.3	-0.011975594910	-0.003266662207	0.001736593747	-0.000427894857	-0.010017631593
1.7	5.4	-0.011343643671	-0.003085297821	0.001461076363	-0.000382587278	-0.009336834936
1.7	5.5	-0.010727602556	-0.002911004249	0.001224026069	-0.000341660427	-0.008698963949
1.7	5.6	-0.010131068632	-0.002743357890	0.001021136956	-0.000304776150	-0.008104071549
1.7	5.7	-0.009551659695	-0.002582167878	0.000848360427	-0.000271597348	-0.007546254897
1.7	5.8	-0.008992758532	-0.002427268817	0.000701951195	-0.000241827803	-0.007025613107
1.7	5.9	-0.008455221914	-0.002278320331	0.000578476354	-0.000215168186	-0.006540209750
1.7	6.0	-0.007940238363	-0.002135615135	0.000474830356	-0.000191337392	-0.006088116192
1.8	0.0	-0.036445861065	-0.019895328831	0.060935902893	-0.004294050326	-0.073192384802
1.8	0.1	-0.036547333546	-0.019863671606	0.060753615948	-0.004300000839	-0.073137277049
1.8	0.2	-0.036841625323	-0.019769939524	0.060214835252	-0.004316774008	-0.072969747043
1.8	0.3	-0.037300649822	-0.019617510425	0.059343434274	-0.004341421010	-0.072685152661
1.8	0.4	-0.037883681832	-0.019411900282	0.058177770041	-0.004369502864	-0.072280048728
1.8	0.5	-0.038543345539	-0.019161351800	0.056768248068	-0.004395869933	-0.071754371874
1.8	0.6	-0.039228368897	-0.018874843696	0.055173633495	-0.004415477192	-0.071111681504
1.8	0.7	-0.039888754205	-0.018563231627	0.053456973861	-0.004424073837	-0.070358422602
1.8	0.8	-0.040477380947	-0.018236871905	0.051681327286	-0.004418784859	-0.069503051468
1.8	0.9	-0.040953573856	-0.017905811760	0.049905757716	-0.004398334862	-0.068555184950
1.8	1.0	-0.041285046257	-0.017579056654	0.048181952661	-0.004363057103	-0.067524885161
1.8	1.1	-0.041448647986	-0.017263451428	0.046551473371	-0.004314643464	-0.066422026465
1.8	1.2	-0.041431449949	-0.016963777383	0.045043960564	-0.004255835577	-0.065255797554
1.8	1.3	-0.041230547025	-0.016682594198	0.043676262020	-0.004189935374	-0.064034279474
1.8	1.4	-0.040852066731	-0.016419924273	0.042452518690	-0.004120419201	-0.062764241946
1.8	1.5	-0.040310002662	-0.016173445669	0.041365120704	-0.004050560001	-0.061451117697
1.8	1.6	-0.039625520098	-0.015939654482	0.040396378810	-0.003983114078	-0.060099130348
1.8	1.7	-0.038823486694	-0.015712684129	0.039520898700	-0.003920157127	-0.058711544137
1.8	1.8	-0.037932137281	-0.015486550232	0.038708200375	-0.003862907760	-0.057290879665
1.8	1.9	-0.036979715901	-0.015254100792	0.037925286965	-0.003811722275	-0.055839179799
1.8	2.0	-0.035993998641	-0.015009218263	0.037139480415	-0.003766036363	-0.054358224430
1.8	2.1	-0.034999021642	-0.014745422467	0.036320727035	-0.003724513827	-0.052849812384
1.8	2.2	-0.034015399634	-0.014457839451	0.035443496947	-0.003685080361	-0.051315976769
1.8	2.3	-0.033058559961	-0.014142397456	0.034488140746	-0.003645135125	-0.049759168127
1.8	2.4	-0.032139253994	-0.013796808802	0.033441655332	-0.003601767563	-0.048182332961
1.8	2.5	-0.031263302393	-0.013420338862	0.032297871476	-0.003551977257	-0.046588857750
1.8	2.6	-0.030432312133	-0.013014046760	0.031057126293	-0.003492943285	-0.044982448382
1.8	2.7	-0.029643740473	-0.012580003264	0.029725513929	-0.003422304708	-0.043366946430
1.8	2.8	-0.028892935819	-0.012122226670	0.028313810725	-0.003338363108	-0.041746156766
1.8	2.9	-0.028172725760	-0.011645129656	0.026836359605	-0.003240201280	-0.040123754429
1.8	3.0	-0.027475738705	-0.011154357021	0.025309713781	-0.003127797859	-0.038503297606
1.8	3.1	-0.026794643196	-0.010655814640	0.023751477770	-0.003001970880	-0.036888335446
1.8	3.2	-0.026122667917	-0.010155176774	0.022179317686	-0.002864264759	-0.035282544070
1.8	3.3	-0.025454684817	-0.009658163782	0.020610133593	-0.002716815926	-0.033689838702
1.8	3.4	-0.024787201580	-0.009170144931	0.019059479654	-0.002562125474	-0.032114410828
1.8	3.5	-0.024117463928	-0.008695091669	0.017541197994	-0.002402885402	-0.030560684851
1.8	3.6	-0.023444531234	-0.008236770039	0.016067241919	-0.002241783621	-0.029033219493
1.8	3.7	-0.022768094756	-0.007797826842	0.014647636243	-0.002081330378	-0.027536573778
1.8	3.8	-0.022088375674	-0.007379972066	0.013290517914	-0.001923758622	-0.026075162899
1.8	3.9	-0.021405613139	-0.006983850478	0.012002316284	-0.001770961674	-0.024653117271
1.8	4.0	-0.020720628245	-0.006609858322	0.010787783870	-0.001624400768	-0.023274153025
1.8	4.1	-0.020033808945	-0.006257371718	0.009650213693	-0.001485174453	-0.021941476468
1.8	4.2	-0.019345611898	-0.005925442296	0.008591547134	-0.001354002582	-0.020657714154
1.8	4.3	-0.018656681919	-0.005613082643	0.007612556565	-0.001231283173	-0.019424872667
1.8	4.4	-0.017977288781	-0.005318683733	0.006713011086	-0.001117158790	-0.018254457342
1.8	4.5	-0.017287707763	-0.005040784566	0.005891295446	-0.001011551999	-0.017126666644
1.8	4.6	-0.016598970748	-0.004777941418	0.005145484732	-0.000914210276	-0.016052303787
1.8	4.7	-0.015912140620	-0.004528840299	0.004472715346	-0.000824800428	-0.015031215240
1.8	4.8	-0.015228264219	-0.004292025946	0.003869522926	-0.000742907578	-0.014062853620
1.8	4.9	-0.014549079479	-0.004066596316	0.003331970494	-0.000668105587	-0.013146348070
1.8	5.0	-0.013876266016	-0.003851515295	0.002855764249	-0.000599940704	-0.012280574266
1.8	5.1	-0.013211431529	-0.003645673672	0.002436380957	-0.000537948785	-0.011464190029
1.8	5.2	-0.012556824183	-0.003448591761	0.002069164779	-0.000481704881	-0.010695692319
1.8	5.3	-0.011914145705	-0.003259383749	0.001749450203	-0.000430766802	-0.009973445357
1.8	5.4	-0.011285797855	-0.003077969853	0.001472629062	-0.000384742331	-0.009295714733
1.8	5.5	-0.010674889071	-0.002903135236	0.001234233283	-0.000343239944	-0.008662747174
1.8	5.6	-0.010079623847	-0.002735300937	0.001030039571	-0.000305894683	-0.008068467798
1.8	5.7	-0.009503626752	-0.002574165938	0.000856018750	-0.000272352718	-0.007513126846
1.8	5.8	-0.008947820490	-0.002419181219	0.000708461189	-0.000242296539	-0.006994803921
1.8	5.9	-0.008413550319	-0.002270512966	0.000583949094	-0.000215417289	-0.006511569158
1.8	6.0	-0.007901335725	-0.002127775147	0.000479383508	-0.000191434805	-0.006061509282
1.9	0.0	-0.035045650011	-0.019880106812	0.061390684720	-0.003832230369	-0.072723997551
1.9	0.1	-0.035158491747	-0.019847867048	0.061201316052	-0.003840168333	-0.072671772418
1.9	0.2	-0.035484782269	-0.019751716693	0.060641480681	-0.003862879532	-0.072511666725
1.9	0.3	-0.035992761927	-0.019594779752	0.059735693586	-0.003897199279	-0.072236476482
1.9	0.4	-0.036638406273	-0.019382825988	0.058523442368	-0.003938381170	-0.071840641482
1.9	0.5	-0.037370762794	-0.019123642809	0.057056644809	-0.003980776347	-0.071322988447
1.9	0.6	-0.038136606949	-0.018827032397	0.055395861680	-0.004018751752	-0.070686684480
1.9	0.7	-0.038882781113	-0.018503265916	0.053606095755	-0.004047447964	-0.069938162988
1.9	0.8	-0.039560377903	-0.018163505753	0.051752447360	-0.004063304879	-0.069086014632
1.9	0.9	-0.040126545958	-0.017818042789	0.049896057468	-0.004064433106	-0.068140127531
1.9	1.0	-0.040546873038	-0.017475917671	0.048090584797	-0.004050591964	-0.067110948201
1.9	1.1	-0.040797056588	-0.017144665630	0.046379489219	-0.004023027024	-0.066008853153
1.9	1.2	-0.040863176349	-0.016829592260	0.044794182381	-0.003984145018	-0.064843621451
1.9	1.3	-0.040741522444	-0.016533620194	0.043353115185	-0.003937067702	-0.063623949733
1.9	1.4	-0.040437783153	-0.016257227857	0.042061844045	-0.003885233644	-0.062357165698
1.9	1.5	-0.039966002697	-0.015998927151	0.040914026354	-0.003832015410	-0.061049086490
1.9	1.6	-0.039346338940	-0.015754813787	0.039892960825	-0.003780387449	-0.059704098529
1.9	1.7	-0.038603866432	-0.015520040582	0.038974231699	-0.003732692859	-0.058325364690
1.9	1.8	-0.037766298981	-0.015288511448	0.038127799468	-0.003690465581	-0.056915121420
1.9	1.9	-0.036861914274	-0.015053600867	0.037321059843	-0.003654354475	-0.055475018775
1.9	2.0	-0.035917450257	-0.014808323308	0.036521399031	-0.003624063327	-0.054006462653
1.9	2.1	-0.034957604947	-0.014546837784	0.035698546277	-0.003598392211	-0.052510921228
1.9	2.2	-0.034002601435	-0.014263600103	0.034826491741	-0.003575322887	-0.050990170185
1.9	2.3	-0.033068487381	-0.013954724388	0.033884871511	-0.003552188068	-0.049446446436
1.9	2.4	-0.032166073987	-0.013617469163	0.032859773683	-0.003525874211	-0.047882504295
1.9	2.5	-0.031301297457	-0.013250621662	0.031743972228	-0.003493066536	-0.046301581487
1.9	2.6	-0.030476325364	-0.012855087366	0.030536650473	-0.003450596267	-0.044707292204
1.9	2.7	-0.029689342959	-0.012432872967	0.029242697342	-0.003395701119	-0.043103466214
1.9	2.8	-0.028935893427	-0.011987312985	0.027871669267	-0.003326278533	-0.041493971176
1.9	2.9	-0.028209795037	-0.011522870351	0.026436777354	-0.003241108174	-0.039882593865
1.9	3.0	-0.027504448410	-0.011044972303	0.024953441733	-0.003139902243	-0.038273015596
1.9	3.1	-0.026812888513	-0.010558985330	0.023438294472	-0.003023317798	-0.036668879856
1.9	3.2	-0.026129426870	-0.010070794094	0.021908136907	-0.002892856776	-0.035073912907
1.9	3.3	-0.025449200942	-0.009585607721	0.020379140256	-0.002750688379	-0.033492045098
1.9	3.4	-0.024769084001	-0.009108428622	0.018866237636	-0.002599445068	-0.031927447947
1.9	3.5	-0.024087381553	-0.008643740068	0.017382875639	-0.002442008971	-0.030384508153
1.9	3.6	-0.023403084967	-0.008194701036	0.015940651233	-0.002281296797	-0.028867738368
1.9	3.7	-0.022716067460	-0.007763749226	0.014549390707	-0.002120069867	-0.027381639075
1.9	3.8	-0.022027046634	-0.007352831419	0.013217164666	-0.001960818620	-0.025930561261
1.9	3.9	-0.021336588690	-0.006962752256	0.011950387577	-0.001805659817	-0.024518564195
1.9	4.0	-0.020645187609	-0.006593521175	0.010753941135	-0.001656311820	-0.023149295749
1.9	4.1	-0.019953418366	-0.006244792540	0.009631302545	-0.001514040086	-0.021825888284
1.9	4.2	-0.019261858164	-0.005915899967	0.008584666131	-0.001379720585	-0.020550903742
1.9	4.3	-0.018570759252	-0.005605618814	0.007615044432	-0.001253885597	-0.019326299273
1.9	4.4	-0.017889773380	-0.005312588323	0.006722542188	-0.001136780298	-0.018162946947
1.9	4.5	-0.017200322955	-0.005035561848	0.005905866891	-0.001028366053	-0.017042261945
1.9	4.6	-0.016512555298	-0.004773081229	0.005163391376	-0.000928448093	-0.015974417353
1.9	4.7	-0.015827347163	-0.004523911098	0.004492550926	-0.000836711328	-0.014959275662
1.9	4.8	-0.015145869977	-0.004286936636	0.003890160677	-0.000752769070	-0.013996324946
1.9	4.9	-0.014469498715	-0.004061126230	0.003352533208	-0.000676168066	-0.013084737627
1.9	5.0	-0.013799824570	-0.003845540835	0.002875604576	-0.000606450530	-0.012223437780
1.9	5.1	-0.013138513456	-0.003639280789	0.002455037631	-0.000543138023	-0.011411132275
1.9	5.2	-0.012487371238	-0.003441570847	0.002086339887	-0.000485771601	-0.010646368677
1.9	5.3	-0.011848644288	-0.003252155841	0.001764976852	-0.000433910870	-0.009927554428
1.9	5.4	-0.011225804206	-0.003069897970	0.001486421012	-0.000387127411	-0.009255199836
1.9	5.5	-0.010616659150	-0.002894977843	0.001246349888	-0.000345008432	-0.008623022763
1.9	5.6	-0.010025191019	-0.002727085433	0.001040532062	-0.000307153940	-0.008031483709
1.9	5.7	-0.009452765612	-0.002565836420	0.000864997586	-0.000273221492	-0.007478705286
1.9	5.8	-0.008900433763	-0.002410856972	0.000716060832	-0.000242859201	-0.006962778423
1.9	5.9	-0.008369412334	-0.002262193144	0.000590315386	-0.000215743998	-0.006481790578
1.9	6.0	-0.007860282914	-0.002119536666	0.000484664888	-0.000191578192	-0.006033832944
2.0	0.0	-0.033620671992	-0.019858854343	0.061852252080	-0.003387595177	-0.072226474552
2.0	0.1	-0.033746062844	-0.019825584699	0.061655695230	-0.003397723190	-0.072178450184
2.0	0.2	-0.034108340989	-0.019726982032	0.061074490141	-0.003426929442	-0.072028919656
2.0	0.3	-0.034670505997	-0.019565810094	0.060133800531	-0.003471808316	-0.071766688118
2.0	0.4	-0.035383723209	-0.019347636391	0.058874327290	-0.003527179072	-0.071383235036
2.0	0.5	-0.036193938204	-0.019080553336	0.057349532785	-0.003586812447	-0.070876105205
2.0	0.6	-0.037044278443	-0.018773556175	0.055621839538	-0.003644372917	-0.070248188890
2.0	0.7	-0.037880308104	-0.018438308047	0.053758264426	-0.003694230808	-0.069506033674
2.0	0.8	-0.038649753553	-0.018085206476	0.051825996183	-0.003732067974	-0.068658475286
2.0	0.9	-0.039308025679	-0.017725325378	0.049888275695	-0.003755272923	-0.067715703073
2.0	1.0	-0.039818877338	-0.017368189310	0.048000812991	-0.003762973830	-0.066688527190
2.0	1.1	-0.040156202354	-0.017021482914	0.046209008985	-0.003755951193	-0.065587777232
2.0	1.2	-0.040305232777	-0.016691268254	0.044546041003	-0.003736260549	-0.064423744978
2.0	1.3	-0.040261195995	-0.016380590968	0.043031970429	-0.003706882593	-0.063205692863
2.0	1.4	-0.040029839554	-0.016090914696	0.041673824594	-0.003671272978	-0.061941476474
2.0	1.5	-0.039624403809	-0.015820500527	0.040466390008	-0.003632952710	-0.060637340580
2.0	1.6	-0.039065551059	-0.015566649137	0.039394229432	-0.003595194720	-0.059297936635
2.0	1.7	-0.038378115663	-0.015324428093	0.038433490278	-0.003560686418	-0.057926491430
2.0	1.8	-0.037589463220	-0.015087743206	0.037554795605	-0.003531357875	-0.056525157744
2.0	1.9	-0.036728084863	-0.014850258602	0.036725804351	-0.003508228730	-0.055095401883
2.0	2.0	-0.035820957476	-0.014605158611	0.035913892235	-0.003491298579	-0.053638392521
2.0	2.1	-0.034892578198	-0.014346129693	0.035088497788	-0.003479602575	-0.052155343719
2.0	2.2	-0.033963471003	-0.014067592060	0.034223060906	-0.003471185987	-0.050647753863
2.0	2.3	-0.033049918697	-0.013765477861	0.033296446005	-0.003463316954	-0.049117569887
2.0	2.4	-0.032162823416	-0.013436646507	0.032293792446	-0.003452705757	-0.047567263597
2.0	2.5	-0.031308359932	-0.013079585796	0.031206794526	-0.003435746017	-0.045999822644
2.0	2.6	-0.030489143559	-0.012695041879	0.030033469592	-0.003408885822	-0.044418685450
2.0	2.7	-0.029703555068	-0.012284504056	0.028777502831	-0.003368959637	-0.042827594207
2.0	2.8	-0.028948026966	-0.011851378581	0.027447252404	-0.003313474852	-0.041230425938
2.0	2.9	-0.028216775202	-0.011399656153	0.026054769566	-0.003240847003	-0.039631041612
2.0	3.0	-0.027503832209	-0.010934487819	0.024614400947	-0.003150521936	-0.038033223401
2.0	3.1	-0.026802874316	-0.010460990443	0.023141810697	-0.003042989158	-0.036440705411
2.0	3.2	-0.026109102532	-0.009985124975	0.021652960916	-0.002919666036	-0.034857272438
2.0	3.3	-0.025417987083	-0.009511649309	0.020163290302	-0.002782753396	-0.033286874680
2.0	3.4	-0.024726975294	-0.009045562299	0.018687256897	-0.002634994986	-0.031733674906
2.0	3.5	-0.024034593608	-0.008590914013	0.017237791021	-0.002479438033	-0.030202032583
2.0	3.6	-0.023340241124	-0.008150834901	0.015826227352	-0.002319217033	-0.028696416541
2.0	3.7	-0.022644611306	-0.007728218812	0.014462221844	-0.002157337611	-0.027221276727
2.0	3.8	-0.021947834089	-0.007324173161	0.013153787460	-0.001996544620	-0.025780903768
2.0	3.9	-0.021251049658	-0.006939959907	0.011907380939	-0.001839180995	-0.024379289696
2.0	4.0	-0.020554804480	-0.006575629881	0.010728011662	-0.001687173525	-0.023020012737
2.0	4.1	-0.019859558819	-0.006230791101	0.009619352904	-0.001541981377	-0.021706139246
2.0	4.2	-0.019165823582	-0.005904850623	0.008583847917	-0.001404647410	-0.020440173465
2.0	4.3	-0.018473783761	-0.005596737274	0.007622795159	-0.001275815252	-0.019224026393
2.0	4.4	-0.017792192382	-0.005305061300	0.006736597803	-0.001155818054	-0.018067910831
2.0	4.5	-0.017103750176	-0.005028837843	0.005924298180	-0.001044688663	-0.016954521850
2.0	4.6	-0.016418061242	-0.004766963320	0.005184566500	-0.000942285404	-0.015893379018
2.0	4.7	-0.015735391482	-0.004517863329	0.004515134696	-0.000848299249	-0.014884363600
2.0	4.8	-0.015057005871	-0.004280744977	0.003913092152	-0.000762355667	-0.013926997378
2.0	4.9	-0.014384257533	-0.004054747043	0.003374999747	-0.000684009184	-0.013020501053
2.0	5.0	-0.013718285316	-0.003838679891	0.002897011468	-0.000612776414	-0.012163840479
2.0	5.1	-0.013060955590	-0.003631977727	0.002474976805	-0.000548176196	-0.011355778472
2.0	5.2	-0.012413927814	-0.003433853596	0.002104558773	-0.000489727612	-0.010594905379
2.0	5.3	-0.011781457448	-0.003243736975	0.001781312579	-0.000436968805	-0.009882064248
2.0	5.4	-0.011160690932	-0.003061448313	0.001500912187	-0.000389438153	-0.009210716654
2.0	5.5	-0.010555763817	-0.002886465091	0.001259009697	-0.000346697279	-0.008581611144
2.0	5.6	-0.009968144144	-0.002718303660	0.001051456617	-0.000308359562	-0.007992937538
2.0	5.7	-0.009399453728	-0.002556895803	0.000874320088	-0.000274043955	-0.007442834059
2.0	5.8	-0.008850816190	-0.002401958418	0.000723932034	-0.000243379830	-0.006929409978
2.0	5.9	-0.008323300029	-0.002253396209	0.000596895326	-0.000216034540	-0.006450764607
2.0	6.0	-0.007817664123	-0.002111086733	0.000490113620	-0.000191690991	-0.006005000018
2.1	0.0	-0.032251257496	-0.019823969654	0.062255566066	-0.002988304031	-0.071694549877
2.1	0.1	-0.032391302606	-0.019790146356	0.062052293882	-0.003000664373	-0.071652785758
2.1	0.2	-0.032793542539	-0.019689601457	0.061451097007	-0.003036491139	-0.071518546950
2.1	0.3	-0.033413599532	-0.019525018894	0.060477771135	-0.003092119382	-0.071274232391
2.1	0.4	-0.034196364294	-0.019301445641	0.059174106211	-0.003161853169	-0.070907171695
2.1	0.5	-0.035084108934	-0.019026837756	0.057595089528	-0.003238797953	-0.070413562753
2.1	0.6	-0.036018304418	-0.018711041567	0.055804868706	-0.003315827486	-0.069796304070
2.1	0.7	-0.036941077100	-0.018364717362	0.053872425989	-0.003386464223	-0.069062321505
2.1	0.8	-0.037799256092	-0.017999715662	0.051866898342	-0.003445575209	-0.068220863563
2.1	0.9	-0.038545606853	-0.017626815762	0.049853511401	-0.003489798099	-0.067282504394
2.1	1.0	-0.039142016573	-0.017255868642	0.047889909405	-0.003517636227	-0.066258421109
2.1	1.1	-0.039561180026	-0.016895274448	0.046023320311	-0.003529381565	-0.065159844323
2.1	1.2	-0.039786657904	-0.016550971613	0.044288619896	-0.003526793761	-0.063997512426
2.1	1.3	-0.039813772783	-0.016227248455	0.042707399411	-0.003512740683	-0.062781183055
2.1	1.4	-0.039646968808	-0.015924967129	0.041287945390	-0.003490733856	-0.061519213213
2.1	1.5	-0.039300552922	-0.015644094024	0.040026407479	-0.003464542574	-0.060218323804
2.1	1.6	-0.038794473679	-0.015381317588	0.038908119075	-0.003437759352	-0.058883515814
2.1	1.7	-0.038153876694	-0.015132159755	0.037910036048	-0.003413494618	-0.057518258369
2.1	1.8	-0.037406878117	-0.014891181970	0.037003215835	-0.003394119871	-0.056124792112
2.1	1.9	-0.036581618445	-0.014651594912	0.036155568097	-0.003381051759	-0.054704539871
2.1	2.0	-0.035705680442	-0.014406880536	0.035334387237	-0.003374662588	-0.053258524555
2.1	2.1	-0.034803734242	-0.014150601406	0.034508779768	-0.003374198576	-0.051787714028
2.1	2.2	-0.033896550883	-0.013877045979	0.033651619132	-0.003377825381	-0.050293298655
2.1	2.3	-0.033000066168	-0.013581402488	0.032741004275	-0.003382784768	-0.048776883186
2.1	2.4	-0.032125795179	-0.013260759770	0.031761151962	-0.003385592073	-0.047240595299
2.1	2.5	-0.031280134203	-0.012913338826	0.030702721371	-0.003382383106	-0.045687133641
2.1	2.6	-0.030465654488	-0.012539316142	0.029562624663	-0.003369246618	-0.044119716392
2.1	2.7	-0.029681156605	-0.012139980151	0.028343411499	-0.003342620391	-0.042541967563
2.1	2.8	-0.028923687992	-0.011718626675	0.027052317693	-0.003299635122	-0.040957743888
2.1	2.9	-0.028188032649	-0.011279033816	0.025700313673	-0.003238357565	-0.039370954940
2.1	3.0	-0.027468598475	-0.010825914903	0.024300748133	-0.003157965952	-0.037785465752
2.1	3.1	-0.026760031119	-0.010364585471	0.022868391862	-0.003058747319	-0.036205090191
2.1	3.2	-0.026057454106	-0.009900171443	0.021418435472	-0.002942048527	-0.034633669608
2.1	3.3	-0.025357388766	-0.009437829283	0.019965680698	-0.002810067878	-0.033075172303
2.1	3.4	-0.024657548666	-0.008982228216	0.018524075188	-0.002665639619	-0.031533756019
2.1	3.5	-0.023956599010	-0.008537055892	0.017106176400	-0.002511964741	-0.030013754778
2.1	3.6	-0.023254737901	-0.008105863645	0.015723068785	-0.002352347451	-0.028519595591
2.1	3.7	-0.022552112197	-0.007690668683	0.014384271989	-0.002190033785	-0.027055681718
2.1	3.8	-0.021849873138	-0.007293419138	0.013097766381	-0.002027974674	-0.025626245707
2.1	3.9	-0.021148762956	-0.006914882792	0.011870067449	-0.001868728742	-0.024235218871
2.1	4.0	-0.020449372612	-0.006555152719	0.010706319137	-0.001714422953	-0.022886116076
2.1	4.1	-0.019752425956	-0.006214187916	0.009610390776	-0.001566684967	-0.021581943850
2.1	4.2	-0.019057930458	-0.005891053489	0.008584968201	-0.001426690065	-0.020325155106
2.1	4.3	-0.018366207754	-0.005585008764	0.007631624828	-0.001295203825	-0.019117619992
2.1	4.4	-0.017685475566	-0.005294957100	0.006751046663	-0.001172659373	-0.017968905756
2.1	4.5	-0.016999354703	-0.005019845901	0.005942590403	-0.001059123753	-0.016862975453
2.1	4.6	-0.016316422661	-0.004758445151	0.005205206828	-0.000954484581	-0.015808699758
2.1	4.7	-0.015637079239	-0.004509483281	0.004536903310	-0.000858507837	-0.014805991432
2.1	4.8	-0.014962581458	-0.004272432245	0.003935026810	-0.000770774803	-0.013854401220
2.1	4.9	-0.014293994405	-0.004046301170	0.003396367565	-0.000690870196	-0.012953190604
2.1	5.0	-0.013635139415	-0.003829847278	0.002917258703	-0.000618324240	-0.012104226600
2.1	5.1	-0.012982139827	-0.003622836141	0.002493751314	-0.000552569143	-0.011300485857
2.1	5.2	-0.012339589166	-0.003424522219	0.002121652990	-0.000493137864	-0.010543582073
2.1	5.3	-0.011709205812	-0.003234301310	0.001796667781	-0.000439559655	-0.009832012628
2.1	5.4	-0.011092770968	-0.003051737385	0.001514477001	-0.000391358354	-0.009164152230
2.1	5.5	-0.010492273138	-0.002876728853	0.001270836762	-0.000348089650	-0.008538291397
2.1	5.6	-0.009908883050	-0.002708569793	0.001061645238	-0.000309322325	-0.007952636170
2.1	5.7	-0.009344272762	-0.002547264401	0.000883003451	-0.000274661008	-0.007405350804
2.1	5.8	-0.008799358847	-0.002392311103	0.000731249445	-0.000243735793	-0.006894561396
2.1	5.9	-0.008275513960	-0.002243944121	0.000603003526	-0.000216194439	-0.006418378926
2.1	6.0	-0.007773168559	-0.002101709852	0.000495164816	-0.000191706097	-0.005974917425
2.2	0.0	-0.031013624136	-0.019769861610	0.062540924217	-0.002659336299	-0.071125350443
2.2	0.1	-0.031170477258	-0.019735709133	0.062331969224	-0.002673814672	-0.071092922677
2.2	0.2	-0.031616840138	-0.019634149108	0.061713802847	-0.002715919968	-0.070980573910
2.2	0.3	-0.032296260642	-0.019466862111	0.060712662416	-0.002781708887	-0.070760352059
2.2	0.4	-0.033146710697	-0.019239021135	0.059371288997	-0.002864947655	-0.070414030905
2.2	0.5	-0.034107336092	-0.018958514401	0.057745952619	-0.002958014254	-0.069936760056
2.2	0.6	-0.035117740135	-0.018635169042	0.055902436940	-0.003052958445	-0.069332049588
2.2	0.7	-0.036119310624	-0.018280462150	0.053911275933	-0.003142469482	-0.068607654924
2.2	0.8	-0.037055966984	-0.017905222172	0.051843354143	-0.003220602738	-0.067773496218
2.2	0.9	-0.037879777444	-0.017521499322	0.049765620523	-0.003283259061	-0.066840639584
2.2	1.0	-0.038550686589	-0.017139064763	0.047737403602	-0.003328353888	-0.065820671539
2.2	1.1	-0.039040156859	-0.016766741233	0.045807526396	-0.003355749122	-0.064725192899
2.2	1.2	-0.039330968948	-0.016411032718	0.044012346265	-0.003366954792	-0.063565327703
2.2	1.3	-0.039417335545	-0.016076039771	0.042374739709	-0.003364783180	-0.062351252304
2.2	1.4	-0.039304267166	-0.015763920930	0.040904326871	-0.003352877970	-0.061091795137
2.2	1.5	-0.039005319506	-0.015474064896	0.039598107568	-0.003335247008	-0.059794115169
2.2	1.6	-0.038541196204	-0.015203985909	0.038442287353	-0.003315862143	-0.058463635505
2.2	1.7	-0.037937487467	-0.014949486581	0.037414430500	-0.003298284326	-0.057104147060
2.2	1.8	-0.037222648694	-0.014705213979	0.036485978432	-0.003285331337	-0.055718081811
2.2	1.9	-0.036425112602	-0.014464313324	0.035624980883	-0.003278869194	-0.054306910967
2.2	2.0	-0.035572925214	-0.014220412517	0.034798630039	-0.003279601090	-0.052871541646
2.2	2.1	-0.034690867834	-0.013966837208	0.033975703503	-0.003287021234	-0.051412712895
2.2	2.2	-0.033800093129	-0.013697907518	0.033128544114	-0.003299426935	-0.049931302789
2.2	2.3	-0.032916634179	-0.013408589317	0.032234550820	-0.003314034185	-0.048428561497
2.2	2.4	-0.032051842592	-0.013095450377	0.031277108521	-0.003327223575	-0.046906277161
2.2	2.5	-0.031212734670	-0.012756948318	0.030245951717	-0.003334886194	-0.045366851874
2.2	2.6	-0.030401504002	-0.012392435617	0.029137010409	-0.003332791815	-0.043813286979
2.2	2.7	-0.029617712980	-0.012003411405	0.027951822333	-0.003317040729	-0.042249083179
2.2	2.8	-0.028858632766	-0.011592863588	0.026696671861	-0.003284386436	-0.040678054603
2.2	2.9	-0.028119395596	-0.011164202683	0.025381550343	-0.003232602527	-0.039104140729
2.2	3.0	-0.027395048358	-0.010722140866	0.024018951165	-0.003160590185	-0.037531268472
2.2	3.1	-0.026680476684	-0.010271548569	0.022622872777	-0.003068484405	-0.035963316486
2.2	3.2	-0.025971523122	-0.009817676178	0.021207843680	-0.002957524848	-0.034404165775
2.2	3.3	-0.025264905612	-0.009365336435	0.019788124912	-0.002829894123	-0.032857799966
2.2	3.4	-0.024558698827	-0.008919079538	0.018377235459	-0.002688488656	-0.031328366093
2.2	3.5	-0.023852065493	-0.008482705706	0.016987427405	-0.002536616180	-0.029820171012
2.2	3.6	-0.023145130643	-0.008059357732	0.015629586553	-0.002377752376	-0.028337607089
2.2	3.7	-0.022438374568	-0.007651187447	0.014313134218	-0.002215292306	-0.026885029033
2.2	3.8	-0.021732937521	-0.007259979800	0.013046040892	-0.002052378541	-0.025466620072
2.2	3.9	-0.021029754609	-0.006886632836	0.011834890067	-0.001891755630	-0.024086256211
2.2	4.0	-0.020329507246	-0.006531365931	0.010684957586	-0.001735702441	-0.022747396461
2.2	4.1	-0.019632550368	-0.006193854245	0.009600294878	-0.001585992626	-0.021452998375
2.2	4.2	-0.018939240106	-0.005873663960	0.008583811385	-0.001443921516	-0.020205466015
2.2	4.3	-0.018249574372	-0.005569910714	0.007637325291	-0.001310347522	-0.019006641426
2.2	4.4	-0.017570857163	-0.005281385380	0.006761777056	-0.001185773922	-0.017865474916
2.2	4.5	-0.016887836644	-0.005007171023	0.005956795500	-0.001070322377	-0.016767138744
2.2	4.6	-0.016208730772	-0.004746479802	0.005221580831	-0.000963930967	-0.015719900834
2.2	4.7	-0.015533815373	-0.004498165921	0.004554382944	-0.000866347459	-0.014723684937
2.2	4.8	-0.014863850118	-0.004261334471	0.003952771720	-0.000777208804	-0.013778078564
2.2	4.9	-0.014202878015	-0.004034988424	0.003413730648	-0.000696103802	-0.012885516437
2.2	5.0	-0.013546086814	-0.003818782451	0.002933779488	-0.000622438490	-0.012038645361
2.2	5.1	-0.012897996376	-0.003611758372	0.002509116239	-0.000555774230	-0.011239580013
2.2	5.2	-0.012260263238	-0.003413362519	0.002135668668	-0.000495577343	-0.010486992044
2.2	5.3	-0.011634630636	-0.003223089493	0.001809239217	-0.000441364738	-0.009779415622
2.2	5.4	-0.011022912314	-0.003040597024	0.001525586009	-0.000392640956	-0.009115260343
2.2	5.5	-0.010426698822	-0.002865427339	0.001280522184	-0.000348951933	-0.008492841733
2.2	5.6	-0.009847717759	-0.002697452840	0.001069986069	-0.000309855203	-0.007910395785
2.2	5.7	-0.009287108295	-0.002536172920	0.000890104719	-0.000274939151	-0.007366100942
2.2	5.8	-0.008746475930	-0.002381791285	0.000737231241	-0.000243813715	-0.006858102171
2.2	5.9	-0.008226190479	-0.002233532149	0.000607991480	-0.000216125082	-0.006384524728
2.2	6.0	-0.007727446846	-0.002091705259	0.000499284280	-0.000191532498	-0.005943493370
2.3	0.0	-0.029982213636	-0.019692097635	0.062658049682	-0.002420499982	-0.070527665700
2.3	0.1	-0.030157757527	-0.019657948379	0.062444924274	-0.002436817164	-0.070507916257
2.3	0.2	-0.030649985151	-0.019555956184	0.061814182600	-0.002484372786	-0.070423838781
2.3	0.3	-0.031386441235	-0.019387281191	0.060792251302	-0.002558943736	-0.070232467610
2.3	0.4	-0.032297391569	-0.019156902706	0.059422531424	-0.002653768351	-0.069909251936
2.3	0.5	-0.033319479678	-0.018872147856	0.057762432688	-0.002760519477	-0.069449245034
2.3	0.6	-0.034392747390	-0.018543651277	0.055878825608	-0.002870483281	-0.068857438439
2.3	0.7	-0.035457318611	-0.018182445706	0.053843549866	-0.002975533630	-0.068142889140
2.3	0.8	-0.036457046031	-0.017800439294	0.051728816085	-0.003069004554	-0.067316418268
2.3	0.9	-0.037341820510	-0.017408911890	0.049602905199	-0.003146142671	-0.066389671149
2.3	1.0	-0.038070808313	-0.017018244872	0.047526459360	-0.003204380079	-0.065374642722
2.3	1.1	-0.038614322075	-0.016637409689	0.045549550181	-0.003243208912	-0.064283253655
2.3	1.2	-0.038954469257	-0.016273211333	0.043709662118	-0.003263987260	-0.063126932782
2.3	1.3	-0.039085117518	-0.015930269851	0.042030842892	-0.003269500696	-0.061916189863
2.3	1.4	-0.039011035118	-0.015610794761	0.040523513004	-0.003263556923	-0.060660196439
2.3	1.5	-0.038746113927	-0.015314666419	0.039185501051	-0.003250449739	-0.059366498820
2.3	1.6	-0.038311318112	-0.015039552152	0.038003644046	-0.003234519502	-0.058040890505
2.3	1.7	-0.037732776219	-0.014781503739	0.036955965035	-0.003219757145	-0.056687480370
2.3	1.8	-0.037039259753	-0.014535098361	0.036014195008	-0.003209437910	-0.055308918490
2.3	1.9	-0.036259917018	-0.014293793160	0.035146422778	-0.003205805949	-0.053906740687
2.3	2.0	-0.035423172232	-0.014051246921	0.034319782790	-0.003209917766	-0.052481790336
2.3	2.1	-0.034553876542	-0.013800503343	0.033502750513	-0.003221510597	-0.051034613115
2.3	2.2	-0.033673360973	-0.013535788951	0.032667222767	-0.003238985507	-0.049565809284
2.3	2.3	-0.032797780165	-0.013251892679	0.031790018874	-0.003259580875	-0.048076325484
2.3	2.4	-0.031938981372	-0.012945610151	0.030853839350	-0.003279562218	-0.046567648354
2.3	2.5	-0.031103561972	-0.012614674118	0.029847660682	-0.003294622349	-0.045041926187
2.3	2.6	-0.030294218043	-0.012258573244	0.028766613173	-0.003300286133	-0.043501971839
2.3	2.7	-0.029510677355	-0.011878577891	0.027611419425	-0.003292351174	-0.041951167715
2.3	2.8	-0.028750145751	-0.011477148726	0.026387570761	-0.003267287690	-0.040393280096
2.3	2.9	-0.028008380758	-0.011057821800	0.025104297834	-0.003222601372	-0.038832255420
2.3	3.0	-0.027280712238	-0.010625080097	0.023773402622	-0.003156978814	-0.037272055950
2.3	3.1	-0.026562402320	-0.010183691992	0.022408270430	-0.003070386277	-0.035716594481
2.3	3.2	-0.025849715676	-0.009738876069	0.021022910800	-0.002963973910	-0.034169776497
2.3	3.3	-0.025139408438	-0.009295097372	0.019631163832	-0.002839888633	-0.032635586266
2.3	3.4	-0.024429866089	-0.008856856336	0.018246222101	-0.002701073298	-0.031118158556
2.3	3.5	-0.023720385875	-0.008427845231	0.016880110792	-0.002550881464	-0.029621769973
2.3	3.6	-0.023011292798	-0.008011177032	0.015543574144	-0.002392910660	-0.028150779251
2.3	3.7	-0.022303503281	-0.007609296198	0.014245972848	-0.002230677537	-0.026709502395
2.3	3.8	-0.021597606029	-0.007223362433	0.012995287186	-0.002067454490	-0.025302076292
2.3	3.9	-0.020895017628	-0.006854754843	0.011798170522	-0.001906101833	-0.023932331474
2.3	4.0	-0.020196059597	-0.006503369065	0.010660017909	-0.001749026642	-0.022603681799
2.3	4.1	-0.019501127761	-0.006169021858	0.009585038567	-0.001598102131	-0.021319042338
2.3	4.2	-0.018810801853	-0.005851626874	0.008576328578	-0.001454720971	-0.020080782586
2.3	4.3	-0.018124686027	-0.005550075668	0.007635911242	-0.001319804046	-0.018890717554
2.3	4.4	-0.017449095525	-0.005262871718	0.006764936358	-0.001193924340	-0.017757235825
2.3	4.5	-0.016770805169	-0.004990220342	0.005963248426	-0.001077215769	-0.016666617485
2.3	4.6	-0.016096426657	-0.004730444275	0.005230252882	-0.000969661662	-0.015626573603
2.3	4.7	-0.015426419733	-0.004482744761	0.004564394105	-0.000871023312	-0.014637045764
2.3	4.8	-0.014765132765	-0.004246453267	0.003963436625	-0.000781014611	-0.013701101511
2.3	4.9	-0.014106234134	-0.004020638744	0.003424464897	-0.000699028358	-0.012811031929
2.3	5.0	-0.013454582402	-0.003804637062	0.002944211245	-0.000624666218	-0.011969490367
2.3	5.1	-0.012811583364	-0.003597787786	0.002518963510	-0.000557397679	-0.011175361410
2.3	5.2	-0.012178937843	-0.003399615467	0.002144747919	-0.000496717324	-0.010427352972
2.3	5.3	-0.011558248950	-0.003209579378	0.001817445892	-0.000442088379	-0.009724027085
2.3	5.4	-0.010951364453	-0.003027374697	0.001532877941	-0.000393043636	-0.009063824062
2.3	5.5	-0.010359837439	-0.002852567581	0.001286903480	-0.000349093567	-0.008445079770
2.3	5.6	-0.009785112926	-0.002684751674	0.001075494266	-0.000309799449	-0.007866056069
2.3	5.7	-0.009228905442	-0.002524014865	0.000894799598	-0.000274740310	-0.007324949864
2.3	5.8	-0.008691965881	-0.002369718029	0.000741186584	-0.000243513481	-0.006819920955
2.3	5.9	-0.008175707578	-0.002222133470	0.000611286920	-0.000215751683	-0.006349109345
2.3	6.0	-0.007680489985	-0.002080728294	0.000502001291	-0.000191111741	-0.005910651242
2.4	0.0	-0.029243456934	-0.019588759642	0.062569742225	-0.002284803190	-0.069939636326
2.4	0.1	-0.029435139490	-0.019554896755	0.062354233174	-0.002302522351	-0.069931953558
2.4	0.2	-0.029964613997	-0.019452894051	0.061716191440	-0.002354263028	-0.069873648359
2.4	0.3	-0.030744371103	-0.019283853864	0.060682019701	-0.002435532050	-0.069707004890
2.4	0.4	-0.031698165116	-0.019052042877	0.059295567681	-0.002539086661	-0.069402603259
2.4	0.5	-0.032762805243	-0.018765266048	0.057614843200	-0.002656017484	-0.068956364912
2.4	0.6	-0.033878585077	-0.018434177217	0.055707491265	-0.002776906165	-0.068374992960
2.4	0.7	-0.034985401215	-0.018069748181	0.053646142075	-0.002892990674	-0.067668804434
2.4	0.8	-0.036026572608	-0.017684018650	0.051503829270	-0.002997007607	-0.066849375620
2.4	0.9	-0.036951131136	-0.017288310690	0.049349671049	-0.003083686901	-0.065928804594
2.4	1.0	-0.037717618838	-0.016893335995	0.047245140470	-0.003150061202	-0.064919362111
2.4	1.1	-0.038295537713	-0.016508081767	0.045241114013	-0.003195397882	-0.063833172077
2.4	1.2	-0.038666290995	-0.016139368335	0.043375847184	-0.003220941970	-0.062681827875
2.4	1.3	-0.038823748134	-0.015792231754	0.041674049418	-0.003229547604	-0.061476018195
2.4	1.4	-0.038772378254	-0.015468865307	0.040146760739	-0.003225161763	-0.060225111924
2.4	1.5	-0.038526327665	-0.015169370482	0.038792323081	-0.003212382485	-0.058936897779
2.4	1.6	-0.038107080294	-0.014891756716	0.037597983120	-0.003195886918	-0.057617419780
2.4	1.7	-0.037541148512	-0.014632130253	0.036542059087	-0.003180061032	-0.056271016315
2.4	1.8	-0.036857719532	-0.014385119513	0.035596454825	-0.003168550033	-0.054900504811
2.4	1.9	-0.036086546067	-0.014144368958	0.034729303457	-0.003163977752	-0.053507502815
2.4	2.0	-0.035256324475	-0.013903495722	0.033907659993	-0.003167667966	-0.052092820780
2.4	2.1	-0.034392344084	-0.013655674200	0.033099792951	-0.003179581313	-0.050656881521
2.4	2.2	-0.033515609469	-0.013394565625	0.032277280049	-0.003198233106	-0.049200090788
2.4	2.3	-0.032643030006	-0.013115502382	0.031416525643	-0.003220876874	-0.047723176393
2.4	2.4	-0.031786149731	-0.012814754782	0.030499740557	-0.003243725455	-0.046227410051
2.4	2.5	-0.030951644921	-0.012489902851	0.029515357269	-0.003262344538	-0.044714754800
2.4	2.6	-0.030142594576	-0.012140567578	0.028457918564	-0.003272067898	-0.043187877664
2.4	2.7	-0.029358500492	-0.011767558302	0.027327606018	-0.003268484196	-0.041650064012
2.4	2.8	-0.028597153275	-0.011373554509	0.026129303820	-0.003247870386	-0.040105032200
2.4	2.9	-0.027854234051	-0.010961727711	0.024871718866	-0.003207517890	-0.038556707316
2.4	3.0	-0.027125201335	-0.010536369074	0.023566168210	-0.003145949338	-0.037009051133
2.4	3.1	-0.026405692869	-0.010102336700	0.022225612544	-0.003062989214	-0.035465979499
2.4	3.2	-0.025692038606	-0.009664624565	0.020863706324	-0.002959722334	-0.033931398031
2.4	3.3	-0.024981216688	-0.009227696754	0.019494006924	-0.002838249425	-0.032409277432
2.4	3.4	-0.024271578142	-0.008795856502	0.018129493016	-0.002701484960	-0.030903729697
2.4	3.5	-0.023562627856	-0.008372829736	0.016782046723	-0.002552836764	-0.029419008079
2.4	3.6	-0.022854694281	-0.007961657976	0.015462332040	-0.002395930633	-0.027959437712
2.4	3.7	-0.022148713075	-0.007564738744	0.014179683733	-0.002234355760	-0.026529302305
2.4	3.8	-0.021445411799	-0.007183372072	0.012942106753	-0.002071442184	-0.025132704296
2.4	3.9	-0.020745822117	-0.006818572718	0.011756318132	-0.001910128872	-0.023773438659
2.4	4.0	-0.020050568644	-0.006470614560	0.010627811308	-0.001752882686	-0.022454882706
2.4	4.1	-0.019359926426	-0.006139270297	0.009560915970	-0.001601652220	-0.021179919879
2.4	4.2	-0.018674114653	-0.005824232143	0.008558870981	-0.001457860186	-0.019950893304
2.4	4.3	-0.017992959931	-0.005524727542	0.007623849084	-0.001322484386	-0.018769597088
2.4	4.4	-0.017322375969	-0.005239482962	0.006757156315	-0.001196126034	-0.017643923287
2.4	4.5	-0.016649384900	-0.004968089729	0.005958781512	-0.001078947158	-0.016561129525
2.4	4.6	-0.015980637816	-0.004709540560	0.005228281497	-0.000970945799	-0.015528432954
2.4	4.7	-0.015320085216	-0.004462801412	0.004564283676	-0.000871988783	-0.014549578697
2.4	4.8	-0.014660774332	-0.004227246149	0.003964527363	-0.000781545838	-0.013616509709
2.4	4.9	-0.014007520840	-0.004002199106	0.003426377167	-0.000699248969	-0.012732449932
2.4	5.0	-0.013361308648	-0.003786781831	0.002946602360	-0.000624614049	-0.011896515127
2.4	5.1	-0.012723788771	-0.003580623207	0.002521574797	-0.000557131863	-0.011107608498
2.4	5.2	-0.012096380745	-0.003383031448	0.002147391577	-0.000496275584	-0.010364465289
2.4	5.3	-0.011480738677	-0.003193532243	0.001819991204	-0.000441525987	-0.009665671651
2.4	5.4	-0.010878698527	-0.003011868196	0.001535240185	-0.000392383304	-0.009009687213
2.4	5.5	-0.010291721386	-0.002837507328	0.001289033577	-0.000348375375	-0.008394872261
2.4	5.6	-0.009721611435	-0.002670432218	0.001077369767	-0.000309044469	-0.007819504516
2.4	5.7	-0.009169436073	-0.002510087368	0.000896417270	-0.000273966436	-0.007281799539
2.4	5.8	-0.008636679220	-0.002356549152	0.000742556863	-0.000242752597	-0.006779934334
2.4	5.9	-0.008124044725	-0.002209402343	0.000612427911	-0.000215008161	-0.006312062132
2.4	6.0	-0.007632454088	-0.002068649490	0.000502936449	-0.000190403734	-0.005876337312
2.5	0.0	-0.028884920787	-0.019459728130	0.062254475153	-0.002257421304	-0.069422246506
2.5	0.1	-0.029080492168	-0.019425949834	0.062038367961	-0.002276032446	-0.069416877849
2.5	0.2	-0.029619598076	-0.019323988435	0.061398535550	-0.002330338575	-0.069363806616
2.5	0.3	-0.030411982375	-0.019154839430	0.060361394817	-0.002415659801	-0.069202877962
2.5	0.4	-0.031380203979	-0.018922951392	0.058970991600	-0.002524399690	-0.068903844496
2.5	0.5	-0.032460923017	-0.018636509011	0.057285492509	-0.002647167255	-0.068462739260
2.5	0.6	-0.033593231751	-0.018305336422	0.055372743475	-0.002774107625	-0.067886531179
2.5	0.7	-0.034717363784	-0.017941290857	0.053305591509	-0.002895966823	-0.067185697613
2.5	0.8	-0.035775225903	-0.017555605061	0.051157299623	-0.003005037759	-0.066371882706
2.5	0.9	-0.036715929645	-0.017160243055	0.048997247810	-0.003095724406	-0.065457209994
2.5	1.0	-0.037496732281	-0.016765146865	0.046887185381	-0.003164818373	-0.064453952424
2.5	1.1	-0.038087048086	-0.016379674908	0.044878255324	-0.003211425446	-0.063374203056
2.5	1.2	-0.038468041575	-0.016010774038	0.043009075084	-0.003236788214	-0.062229554407
2.5	1.3	-0.038633365858	-0.015663324405	0.041304481896	-0.003243847320	-0.061030676029
2.5	1.4	-0.038587501207	-0.015339700088	0.039775868122	-0.003236713533	-0.059786955708
2.5	1.5	-0.038344950754	-0.015040254532	0.038421764661	-0.003220230548	-0.058506230336
2.5	1.6	-0.037927320423	-0.014762918189	0.037229594993	-0.003199375958	-0.057194621270
2.5	1.7	-0.037361332446	-0.014503737220	0.036177809035	-0.003178839875	-0.055856564385
2.5	1.8	-0.036677108498	-0.014257960121	0.035238392307	-0.003162574459	-0.054494966225
2.5	1.9	-0.035904331819	-0.014018865083	0.034379499513	-0.003153463413	-0.053111502835
2.5	2.0	-0.035071885208	-0.013779944941	0.033568156655	-0.003153092376	-0.051707004546
2.5	2.1	-0.034205535437	-0.013534646459	0.032772529904	-0.003161568724	-0.050281850158
2.5	2.2	-0.033326834376	-0.013276984277	0.031964036935	-0.003177520586	-0.048836366447
2.5	2.3	-0.032452031034	-0.013001471836	0.031118866525	-0.003198248062	-0.047371177662
2.5	2.4	-0.031593340750	-0.012704906246	0.030218967909	-0.003219955633	-0.045887446780
2.5	2.5	-0.030757270544	-0.012384577796	0.029252477599	-0.003238137219	-0.044387033128
2.5	2.6	-0.029946997149	-0.012040037277	0.028213621188	-0.003248058548	-0.042872522511
2.5	2.7	-0.029162123871	-0.011672071239	0.027102260533	-0.003245185585	-0.041347127580
2.5	2.8	-0.028400518292	-0.011283301477	0.025922967274	-0.003225670811	-0.039814513277
2.5	2.9	-0.027657840745	-0.010876746572	0.024684155312	-0.003186689538	-0.038278559948
2.5	3.0	-0.026929761231	-0.010456786679	0.023396882746	-0.003126663665	-0.036743193633
2.5	3.1	-0.026211815886	-0.010028071340	0.022073889479	-0.003045336138	-0.035212297887
2.5	3.2	-0.025500148752	-0.009595322798	0.020728626132	-0.002943705307	-0.033689746780
2.5	3.3	-0.024791986951	-0.009163267520	0.019374580751	-0.002823819959	-0.032179480223
2.5	3.4	-0.024085688959	-0.008736115677	0.018024567775	-0.002688556042	-0.030685585015
2.5	3.5	-0.023380598399	-0.008317448105	0.016690434716	-0.002541296208	-0.029212288802
2.5	3.6	-0.022677175707	-0.007910453751	0.015382821543	-0.002385650672	-0.027763892826
2.5	3.7	-0.021976009636	-0.007517223198	0.014111070678	-0.002225201876	-0.026344655240
2.5	3.8	-0.021278001303	-0.007139282192	0.012883218209	-0.002063282864	-0.024958654455
2.5	3.9	-0.020584172882	-0.006777695889	0.011706033922	-0.001902850039	-0.023609660877
2.5	4.0	-0.019894881043	-0.006432552054	0.010585072369	-0.001746374370	-0.022301026988
2.5	4.1	-0.019210519202	-0.006103854884	0.009524757876	-0.001595810231	-0.021035611963
2.5	4.2	-0.018531092586	-0.005791149619	0.008528399229	-0.001452600725	-0.019815741471
2.5	4.3	-0.017856124048	-0.005493463735	0.007598261651	-0.001317728926	-0.018643193037
2.5	4.4	-0.017191702752	-0.005210189598	0.006735745832	-0.001191813482	-0.017525445503
2.5	4.5	-0.016525107666	-0.004940429332	0.005940906457	-0.001075018108	-0.016450566683
2.5	4.6	-0.015866555594	-0.004683091935	0.005213474566	-0.000967460153	-0.015429478073
2.5	4.7	-0.015208410167	-0.004437758758	0.004551884264	-0.000868709419	-0.014453826254
2.5	4.8	-0.014555266677	-0.004203538664	0.003954227834	-0.000778524434	-0.013527431414
2.5	4.9	-0.013907753736	-0.003979460393	0.003417828400	-0.000696472909	-0.012649648834
2.5	5.0	-0.013267340427	-0.003765185040	0.002939509771	-0.000622063354	-0.011819601804
2.5	5.1	-0.012635229989	-0.003559924071	0.002515690771	-0.000554782704	-0.011036213986
2.5	5.2	-0.012013028484	-0.003363196850	0.002142511723	-0.000494111187	-0.010298232170
2.5	5.3	-0.011402416739	-0.003174562005	0.001815938293	-0.000439533982	-0.009604259045
2.5	5.4	-0.010805222961	-0.002993771488	0.001531874068	-0.000390552817	-0.008952772724
2.5	5.5	-0.010223060493	-0.002820449479	0.001286235505	-0.000346697740	-0.008342148779
2.5	5.6	-0.009657267096	-0.002654114539	0.001075044217	-0.000307515035	-0.007770681739
2.5	5.7	-0.009109383299	-0.002494688821	0.000894483151	-0.000272576584	-0.007236601045
2.5	5.8	-0.008580387916	-0.002341754758	0.000740948254	-0.000241479397	-0.006738102015
2.5	5.9	-0.008071574286	-0.002195455343	0.000611089901	-0.000213857390	-0.006273351455
2.5	6.0	-0.007583477059	-0.002055422646	0.000501823965	-0.000189360465	-0.005840517913
2.6	0.0	-0.028924158166	-0.019304889677	0.061705879482	-0.002335103870	-0.068990044101
2.6	0.1	-0.029108844917	-0.019270909568	0.061490954393	-0.002354015408	-0.068974874334
2.6	0.2	-0.029624991874	-0.019168895113	0.060854910277	-0.002409145326	-0.068901861712
2.6	0.3	-0.030395042770	-0.018999989617	0.059824408928	-0.002495603975	-0.068723858105
2.6	0.4	-0.031346703793	-0.018769965172	0.058443378834	-0.002605617858	-0.068414499597
2.6	0.5	-0.032414454002	-0.018485770070	0.056769650218	-0.002729585377	-0.067968748773
2.6	0.6	-0.033536430421	-0.018157880438	0.054870665846	-0.002857345779	-0.067391870051
2.6	0.7	-0.034651288456	-0.017797583145	0.052818867803	-0.002979436613	-0.066693136502
2.6	0.8	-0.035700274736	-0.017416051360	0.050687126781	-0.003087916525	-0.065883433632
2.6	0.9	-0.036631591094	-0.017024621125	0.048544461123	-0.003177026511	-0.064974404581
2.6	1.0	-0.037403033693	-0.016633890628	0.046452278172	-0.003243435434	-0.063977985803
2.6	1.1	-0.037983426763	-0.016252673068	0.044461528436	-0.003286248473	-0.062906033659
2.6	1.2	-0.038354038432	-0.015887848615	0.042610465044	-0.003306742553	-0.061769912308
2.6	1.3	-0.038508305519	-0.015544147414	0.040923888239	-0.003307942834	-0.060580103510
2.6	1.4	-0.038451187859	-0.015224162873	0.039412958140	-0.003294154592	-0.059345828533
2.6	1.5	-0.038197017858	-0.014928060549	0.038076193444	-0.003270378798	-0.058074771956
2.6	1.6	-0.037767663299	-0.014653837630	0.036900943925	-0.003241816510	-0.056772953084
2.6	1.7	-0.037190221671	-0.014397738896	0.035865639456	-0.003213368914	-0.055444753317
2.6	1.8	-0.036494382182	-0.014154345019	0.034942242792	-0.003189203044	-0.054093076911
2.6	1.9	-0.035710831683	-0.013917818946	0.034099004686	-0.003172381248	-0.052719636174
2.6	2.0	-0.034868604605	-0.013681558833	0.033302910214	-0.003164648837	-0.051325307150
2.6	2.1	-0.033993179213	-0.013438603803	0.032522173193	-0.003166231279	-0.049910517324
2.6	2.2	-0.033106548925	-0.013183281618	0.031728230424	-0.003175861259	-0.048475636472
2.6	2.3	-0.032225542122	-0.012910604742	0.030897274176	-0.003190906384	-0.047021305172
2.6	2.4	-0.031361601539	-0.012616551465	0.030011238456	-0.003207596947	-0.045548691583
2.6	2.5	-0.030521944557	-0.012299036167	0.029058215258	-0.003221474579	-0.044059649069
2.6	2.6	-0.029709410667	-0.011957322796	0.028032431835	-0.003227783054	-0.042556736652
2.6	2.7	-0.028924129973	-0.011592640174	0.026933641075	-0.003221998814	-0.041043132060
2.6	2.8	-0.028162969435	-0.011206722522	0.025766437416	-0.003200246440	-0.039522437889
2.6	2.9	-0.027422311563	-0.010803279088	0.024539139602	-0.003159698555	-0.037998473522
2.6	3.0	-0.026697388286	-0.010386374428	0.023262795551	-0.003098721180	-0.036475088229
2.6	3.1	-0.025983631955	-0.009960652538	0.021950128051	-0.003017012745	-0.034956094724
2.6	3.2	-0.025277122677	-0.009530894575	0.020614583253	-0.002915504326	-0.033445307029
2.6	3.3	-0.024575023231	-0.009101850207	0.019269655673	-0.002796204156	-0.031946624542
2.6	3.4	-0.023875248023	-0.008677438589	0.017928175728	-0.002661885684	-0.030464099478
2.6	3.5	-0.023177469569	-0.008261673794	0.016602013652	-0.002515870997	-0.029001938431
2.6	3.6	-0.022481582770	-0.007857291878	0.015301838913	-0.002361703221	-0.027564426584
2.6	3.7	-0.021788268966	-0.007466618425	0.014037025435	-0.002202871535	-0.026155804441
2.6	3.8	-0.021098259865	-0.007091092913	0.012815643514	-0.002042672588	-0.024780137878
2.6	3.9	-0.020412543055	-0.006731872467	0.011644495462	-0.001883985799	-0.023441180251
2.6	4.0	-0.019731360807	-0.006389025370	0.010529165586	-0.001729231788	-0.022142269234
2.6	4.1	-0.019054955028	-0.006062468009	0.009474108142	-0.001580342783	-0.020886252378
2.6	4.2	-0.018383389576	-0.005751875198	0.008482654698	-0.001438728336	-0.019675440739
2.6	4.3	-0.017716053081	-0.005456191972	0.007557090805	-0.001305348301	-0.018511603613
2.6	4.4	-0.017058610497	-0.005174754059	0.006698841600	-0.001180807238	-0.017401890799
2.6	4.5	-0.016399149340	-0.004906831422	0.005907958384	-0.001065270985	-0.016335005317
2.6	4.6	-0.015747790675	-0.004651318160	0.005184170048	-0.000958855566	-0.015321786997
2.6	4.7	-0.015096150404	-0.004407570383	0.004525956670	-0.000861130695	-0.014353405997
2.6	4.8	-0.014449193231	-0.004174824425	0.003931399911	-0.000771858642	-0.013433910075
2.6	4.9	-0.013807963444	-0.003952522447	0.003397830764	-0.000690614101	-0.012562657661
2.6	5.0	-0.013173148692	-0.003739536511	0.002922082188	-0.000616917070	-0.011738777299
2.6	5.1	-0.012546458669	-0.003535578829	0.002500582443	-0.000550267113	-0.010961195170
2.6	5.2	-0.011929559686	-0.003340228160	0.002129483240	-0.000490149187	-0.010228665579
2.6	5.3	-0.011323971010	-0.003152873176	0.001804763169	-0.000436060870	-0.009539800134
2.6	5.4	-0.010731499830	-0.002973240577	0.001522339476	-0.000387510619	-0.008893088109
2.6	5.5	-0.010153817516	-0.002801019259	0.001278143665	-0.000344026321	-0.008286915602
2.6	5.6	-0.009592340780	-0.002635791252	0.001068212563	-0.000305172802	-0.007719589289
2.6	5.7	-0.009048446528	-0.002477311570	0.000888743366	-0.000270521608	-0.007189356716
2.6	5.8	-0.008523408181	-0.002325459840	0.000736153894	-0.000239677299	-0.006694424936
2.6	5.9	-0.008018270384	-0.002180117812	0.000607103982	-0.000212278225	-0.006232978329
2.6	6.0	-0.007533723642	-0.002041077487	0.000498526514	-0.000187973936	-0.005803198733
2.7	0.0	-0.029286632706	-0.019123644426	0.060931829285	-0.002506783118	-0.068588034447
2.7	0.1	-0.029454643160	-0.019089571152	0.060720064487	-0.002525407998	-0.068559728496
2.7	0.2	-0.029932134326	-0.018987826090	0.060093717380	-0.002579580195	-0.068458445421
2.7	0.3	-0.030659412167	-0.018820814423	0.059079578505	-0.002664320850	-0.068253855398
2.7	0.4	-0.031570646861	-0.018593756851	0.057721150995	-0.002771803054	-0.067926237951
2.7	0.5	-0.032601475152	-0.018314366454	0.056075467849	-0.002892395159	-0.067470181387
2.7	0.6	-0.033688325499	-0.017992386613	0.054209031070	-0.003015970148	-0.066888999809
2.7	0.7	-0.034769021810	-0.017639004077	0.052193276432	-0.003132994681	-0.066190299484
2.7	0.8	-0.035784495258	-0.017265171310	0.050100069077	-0.003235550010	-0.065383843015
2.7	0.9	-0.036683104809	-0.016882125819	0.047997426405	-0.003317888905	-0.064480516490
2.7	1.0	-0.037422446332	-0.016499899547	0.045945896467	-0.003376718287	-0.063491724965
2.7	1.1	-0.037971793950	-0.016127226610	0.043995550542	-0.003411215850	-0.062428902032
2.7	1.2	-0.038312579933	-0.015770749707	0.042183941672	-0.003422727988	-0.061303043910
2.7	1.3	-0.038438493573	-0.015435049540	0.040535268869	-0.003414415278	-0.060124297625
2.7	1.4	-0.038354354738	-0.015122349214	0.039060229702	-0.003390684742	-0.058901550484
2.7	1.5	-0.038074809874	-0.014832858569	0.037756903192	-0.003356675393	-0.057642179103
2.7	1.6	-0.037621412555	-0.014564210012	0.036612445690	-0.003317704649	-0.056351943584
2.7	1.7	-0.037021728059	-0.014313028362	0.035605112068	-0.003278772883	-0.055035038883
2.7	1.8	-0.036305386615	-0.014073758456	0.034706801436	-0.003244154450	-0.053694275144
2.7	1.9	-0.035503230870	-0.013840664538	0.033885806831	-0.003217005042	-0.052331368122
2.7	2.0	-0.034644242730	-0.013607052687	0.033109212289	-0.003199138170	-0.050947264162
2.7	2.1	-0.033754464862	-0.013366480327	0.032345396128	-0.003190862866	-0.049542517796
2.7	2.2	-0.032855716875	-0.013113082618	0.031565997914	-0.003190994569	-0.048117637602
2.7	2.3	-0.031964719084	-0.012841779072	0.030747436592	-0.003196978553	-0.046673398050
2.7	2.4	-0.031093241575	-0.012548876486	0.029871883030	-0.003205163026	-0.045211085093
2.7	2.5	-0.030248534401	-0.012232394775	0.028927665267	-0.003211177006	-0.043732627888
2.7	2.6	-0.029433543168	-0.011891794440	0.027909243094	-0.003210371450	-0.042240620371
2.7	2.7	-0.028647884135	-0.011527916605	0.026816593853	-0.003198331004	-0.040738230379
2.7	2.8	-0.027888714372	-0.011142959929	0.025654525782	-0.003171274545	-0.039229005679
2.7	2.9	-0.027151769458	-0.010740261454	0.024431563713	-0.003126402228	-0.037716669489
2.7	3.0	-0.026432577566	-0.010324412616	0.023158948826	-0.003062148040	-0.036204965735
2.7	3.1	-0.025725998391	-0.009899779676	0.021849582074	-0.002978196150	-0.034697604639
2.7	3.2	-0.025027603473	-0.009470928748	0.020517067779	-0.002875427593	-0.033198314911
2.7	3.3	-0.024334532028	-0.009042852041	0.019175041421	-0.002755777892	-0.031710943516
2.7	3.4	-0.023644655264	-0.008619675001	0.017836448530	-0.002621920665	-0.030239508129
2.7	3.5	-0.022957078906	-0.008205078676	0.016513253786	-0.002477056558	-0.028788197459
2.7	3.6	-0.022271723894	-0.007802056082	0.015216198167	-0.002324580377	-0.027361285603
2.7	3.7	-0.021588807668	-0.007412633385	0.013954705080	-0.002167871965	-0.025963007398
2.7	3.8	-0.020909523108	-0.007038903761	0.012736873192	-0.002010072508	-0.024597420031
2.7	3.9	-0.020233940845	-0.006681214183	0.011569512610	-0.001853967951	-0.023268271320
2.7	4.0	-0.019562673978	-0.006340108611	0.010458197369	-0.001701869670	-0.021978893067
2.7	4.1	-0.018895686293	-0.006015297068	0.009407356183	-0.001555618951	-0.020732126456
2.7	4.2	-0.018233066165	-0.005706502325	0.008420280533	-0.001416567661	-0.019530276712
2.7	4.3	-0.017574501977	-0.005412980562	0.007499207401	-0.001285621766	-0.018375107051
2.7	4.4	-0.016924764898	-0.005133388521	0.006645521736	-0.001163357760	-0.017273540354
2.7	4.5	-0.016277504404	-0.004867393106	0.005859300660	-0.001050042721	-0.016219369238
2.7	4.6	-0.015629014251	-0.004613973865	0.005139866967	-0.000945415417	-0.015209491937
2.7	4.7	-0.014984331819	-0.004372409961	0.004486023764	-0.000849401947	-0.014248543675
2.7	4.8	-0.014343718345	-0.004141573384	0.003895667044	-0.000761659803	-0.013336152203
2.7	4.9	-0.013708448107	-0.003921111890	0.003366097310	-0.000681768618	-0.012471664909
2.7	5.0	-0.013079308275	-0.003709936874	0.002894101657	-0.000609265006	-0.011654208052
2.7	5.1	-0.012458057805	-0.003507787426	0.002476087211	-0.000543658935	-0.010882698654
2.7	5.2	-0.011846186278	-0.003314028163	0.002108189679	-0.000484452230	-0.010155895564
2.7	5.3	-0.011245500412	-0.003128323586	0.001786380284	-0.000431149184	-0.009472407925
2.7	5.4	-0.010657646057	-0.002950204727	0.001506576175	-0.000383287101	-0.008830730405
2.7	5.5	-0.010084322519	-0.002779388904	0.001264715664	-0.000340393880	-0.008229255399
2.7	5.6	-0.009526962950	-0.002615462572	0.001056847577	-0.000302045875	-0.007666302080
2.7	5.7	-0.008987114737	-0.002458339333	0.000879184527	-0.000267832191	-0.007140127739
2.7	5.8	-0.008465954459	-0.002307800945	0.000728163503	-0.000237362014	-0.006648955002
2.7	5.9	-0.007964287621	-0.002163487509	0.000600464569	-0.000210278859	-0.006190985822
2.7	6.0	-0.007483138090	-0.002025503654	0.000493041705	-0.000186256408	-0.005764419734
2.8	0.0	-0.029880926858	-0.018916547246	0.059954743822	-0.002755244453	-0.068163878981
2.8	0.1	-0.030033169104	-0.018882753264	0.059748154371	-0.002772999905	-0.068125570306
2.8	0.2	-0.030471351749	-0.018782599853	0.059137350045	-0.002824576070	-0.068001525871
2.8	0.3	-0.031148497266	-0.018618791109	0.058148868905	-0.002904964329	-0.067773610734
2.8	0.4	-0.032006325028	-0.018396809947	0.056825424959	-0.003006452052	-0.067428487988
2.8	0.5	-0.032982815668	-0.018124348324	0.055222858813	-0.003119606452	-0.066961719705
2.8	0.6	-0.034014955567	-0.017811050459	0.053406246408	-0.003234513344	-0.066375638172
2.8	0.7	-0.035040576795	-0.017467575720	0.051445486589	-0.003341841377	-0.065676646287
2.8	0.8	-0.036001451293	-0.017104901205	0.049410845169	-0.003433873006	-0.064873522251
2.8	0.9	-0.036846236686	-0.016733640411	0.047368857106	-0.003505037460	-0.063976415922
2.8	1.0	-0.037533533313	-0.016363720654	0.045378551753	-0.003552213512	-0.062996150900
2.8	1.1	-0.038033169038	-0.016003490190	0.043488689745	-0.003574700938	-0.061943667655
2.8	1.2	-0.038326899806	-0.015659042183	0.041735657647	-0.003573991045	-0.060829524225
2.8	1.3	-0.038408789746	-0.015334697916	0.040142665538	-0.003553336291	-0.059663421077
2.8	1.4	-0.038283942054	-0.015032509455	0.038719606501	-0.003517222001	-0.058453817100
2.8	1.5	-0.037966960628	-0.014752378206	0.037463940590	-0.003470840722	-0.057207682291
2.8	1.6	-0.037479467854	-0.014491918184	0.036362378604	-0.003419516828	-0.055930411446
2.8	1.7	-0.036848829685	-0.014247528145	0.035392911661	-0.003368285593	-0.054625927607
2.8	1.8	-0.036104904082	-0.014013974741	0.034527333402	-0.003321385209	-0.053296877533
2.8	1.9	-0.035277788320	-0.013784865237	0.033733998273	-0.003281974267	-0.051944947090
2.8	2.0	-0.034397131976	-0.013554277339	0.032980175075	-0.003251862935	-0.050571166777
2.8	2.1	-0.033488814235	-0.013315678931	0.032234540309	-0.003231412439	-0.049176263175
2.8	2.2	-0.032574772474	-0.013063436294	0.031469117624	-0.003219492258	-0.047760961545
2.8	2.3	-0.031671669345	-0.012792509857	0.030660767812	-0.003213665908	-0.046326261392
2.8	2.4	-0.030791530533	-0.012499575902	0.029792121423	-0.003210428390	-0.044873647664
2.8	2.5	-0.029941268443	-0.012182532366	0.028852042234	-0.003205582581	-0.043405195729
2.8	2.6	-0.029124099582	-0.011841236778	0.027835416318	-0.003194690193	-0.041923588929
2.8	2.7	-0.028339020702	-0.011476246220	0.026742764356	-0.003173539157	-0.040431999681
2.8	2.8	-0.027583180339	-0.011090052171	0.025579300544	-0.003138511818	-0.038933916895
2.8	2.9	-0.026852582436	-0.010686642318	0.024353996828	-0.003086985638	-0.037432951308
2.8	3.0	-0.026141271220	-0.010269591274	0.023078487782	-0.003017461224	-0.035932706504
2.8	3.1	-0.025444456225	-0.009844049063	0.021766025051	-0.002929666776	-0.034436765437
2.8	3.2	-0.024757214998	-0.009414497343	0.020430512809	-0.002824468505	-0.032948761960
2.8	3.3	-0.024076107269	-0.008985772179	0.019085841536	-0.002703697414	-0.031472479212
2.8	3.4	-0.023398987514	-0.008562321788	0.017745154131	-0.002569913728	-0.030011906129
2.8	3.5	-0.022724135453	-0.008147352460	0.016420565277	-0.002426133921	-0.028571214349
2.8	3.6	-0.022051656537	-0.007744307106	0.015122918011	-0.002275590889	-0.027154676551
2.8	3.7	-0.021381728726	-0.007355440054	0.013861693573	-0.002121458488	-0.025766523756
2.8	3.8	-0.020714789161	-0.006982283600	0.012645006638	-0.001966699633	-0.024410812566
2.8	3.9	-0.020051266473	-0.006625692397	0.011479637884	-0.001813921691	-0.023091290268
2.8	4.0	-0.019391459991	-0.006285988382	0.010371134214	-0.001665314785	-0.021811291037
2.8	4.1	-0.018735089255	-0.005962683439	0.009323816213	-0.001522569178	-0.020573652851
2.8	4.2	-0.018082356348	-0.005655602134	0.008340883494	-0.001386953427	-0.019380684281
2.8	4.3	-0.017432917897	-0.005363945006	0.007424457306	-0.001259284479	-0.018234145718
2.8	4.4	-0.016791729260	-0.005086607368	0.006575817690	-0.001140101647	-0.017140837935
2.8	4.5	-0.016152390470	-0.004822605651	0.005794871236	-0.001029632671	-0.016095023384
2.8	4.6	-0.015511425688	-0.004571689985	0.005080852362	-0.000927587924	-0.015093000141
2.8	4.7	-0.014873441725	-0.004332337748	0.004432442536	-0.000833916670	-0.014139629843
2.8	4.8	-0.014239274964	-0.004103934024	0.003847435393	-0.000748258473	-0.013234517861
2.8	4.9	-0.013609788135	-0.003885617797	0.003323044143	-0.000670210617	-0.012377003864
2.8	5.0	-0.012986100361	-0.003676560066	0.002855984071	-0.000599332066	-0.011566192299
2.8	5.1	-0.012370048702	-0.003476524754	0.002442606929	-0.000535135975	-0.010800994903
2.8	5.2	-0.011763118017	-0.003284810302	0.002079009331	-0.000477158498	-0.010080158548
2.8	5.3	-0.011167059725	-0.003100980927	0.001761138336	-0.000424927892	-0.009402289242
2.8	5.4	-0.010583664500	-0.002924719015	0.001484899842	-0.000377968572	-0.008765876755
2.8	5.5	-0.010014508339	-0.002755554452	0.001246232853	-0.000335864235	-0.008169322505
2.8	5.6	-0.009461299145	-0.002593357704	0.001041192943	-0.000298185337	-0.007610949047
2.8	5.7	-0.008925302296	-0.002437746527	0.000866018404	-0.000264546177	-0.007089027995
2.8	5.8	-0.008407819374	-0.002288628362	0.000717160209	-0.000234560881	-0.006601790340
2.8	5.9	-0.007909691139	-0.002145659282	0.000591326629	-0.000207898878	-0.006147459607
2.8	6.0	-0.007431962091	-0.002008988499	0.000485499367	-0.000184225195	-0.005724247763
2.9	0.0	-0.030636430304	-0.018687556479	0.058810551214	-0.003058922525	-0.067700502514
2.9	0.1	-0.030774864747	-0.018654485375	0.058610893115	-0.003075328035	-0.067655944452
2.9	0.2	-0.031176049060	-0.018556875042	0.058020715004	-0.003122858506	-0.067517030516
2.9	0.3	-0.031801247301	-0.018397689680	0.057065949496	-0.003196648326	-0.067272858791
2.9	0.4	-0.032598330173	-0.018182437163	0.055788171342	-0.003289251376	-0.066914812976
2.9	0.5	-0.033508937346	-0.017919016226	0.054241645304	-0.003391595220	-0.066439971205
2.9	0.6	-0.034471875673	-0.017616725358	0.052489570104	-0.003494178120	-0.065850542299
2.9	0.7	-0.035426236874	-0.017285696083	0.050599885759	-0.003588088683	-0.065152337867
2.9	0.8	-0.036315785286	-0.016937093085	0.048640786768	-0.003665985544	-0.064353493426
2.9	0.9	-0.037090023823	-0.016580592137	0.046676729451	-0.003722602238	-0.063463558899
2.9	1.0	-0.037709189190	-0.016226136654	0.044764836413	-0.003755065894	-0.062492823055
2.9	1.1	-0.038143822017	-0.015881257044	0.042952088985	-0.003762915749	-0.061451738209
2.9	1.2	-0.038376579515	-0.015551881809	0.041273420988	-0.003747751489	-0.060350367205
2.9	1.3	-0.038402038783	-0.015241839360	0.039750646882	-0.003712909592	-0.059197936713
2.9	1.4	-0.038225693323	-0.014952979621	0.038392630188	-0.003662904320	-0.058002439569
2.9	1.5	-0.037861724756	-0.014684441536	0.037196013392	-0.003602893589	-0.056770403023
2.9	1.6	-0.037332368012	-0.014434289007	0.036146923821	-0.003538158253	-0.055506844573
2.9	1.7	-0.036663898650	-0.014197910815	0.035223005343	-0.003473609361	-0.054215383817
2.9	1.8	-0.035886782244	-0.013970812652	0.034395923217	-0.003413402234	-0.052898490574
2.9	1.9	-0.035030876407	-0.013746613582	0.033634122885	-0.003360589082	-0.051557796627
2.9	2.0	-0.034125472691	-0.013519263840	0.032905138747	-0.003316928681	-0.050194418917
2.9	2.1	-0.033196428100	-0.013282467504	0.032178075400	-0.003282763534	-0.048809272462
2.9	2.2	-0.032265429734	-0.013030568712	0.031425505014	-0.003257030223	-0.047403335813
2.9	2.3	-0.031349479645	-0.012759100001	0.030624923950	-0.003237415248	-0.045977888345
2.9	2.4	-0.030460346814	-0.012464727799	0.029759650849	-0.003220607053	-0.044534662811
2.9	2.5	-0.029605498065	-0.012146141736	0.028819247285	-0.003202667203	-0.043075936412
2.9	2.6	-0.028786915738	-0.011802352712	0.027799366356	-0.003179432563	-0.041604496818
2.9	2.7	-0.028004121581	-0.011434783713	0.026701173992	-0.003146973978	-0.040123537882
2.9	2.8	-0.027254049830	-0.011046190046	0.025530567590	-0.003101953464	-0.038636473911
2.9	2.9	-0.026531560091	-0.010639960899	0.024297138069	-0.003041958320	-0.037146778941
2.9	3.0	-0.025830806518	-0.010220345734	0.023013079881	-0.002965641050	-0.035657899614
2.9	3.1	-0.025146171986	-0.009792207107	0.021692105994	-0.002872793400	-0.034173277473
2.9	3.2	-0.024472505087	-0.009360397144	0.020348615319	-0.002764279836	-0.032696443427
2.9	3.3	-0.023805745380	-0.008929555230	0.018996755660	-0.002641824933	-0.031231120877
2.9	3.4	-0.023143409916	-0.008504246109	0.017649955337	-0.002507845267	-0.029781273876
2.9	3.5	-0.022483775287	-0.008088071804	0.016320515748	-0.002365153379	-0.028351065852
2.9	3.6	-0.021826409804	-0.007684290364	0.015019399172	-0.002216752211	-0.026944766401
2.9	3.7	-0.021171172138	-0.007295108398	0.013756142929	-0.002065596531	-0.025566610138
2.9	3.8	-0.020518128413	-0.006921916068	0.012538859449	-0.001914417301	-0.024220654493
2.9	3.9	-0.019867808502	-0.006565832926	0.011374278185	-0.001765604639	-0.022910649122
2.9	4.0	-0.019220175244	-0.006226921739	0.010267846326	-0.001621166505	-0.021639933327
2.9	4.1	-0.018575356160	-0.005905117588	0.009223753432	-0.001482641843	-0.020411350160
2.9	4.2	-0.017933076159	-0.005599746815	0.008245040542	-0.001351157684	-0.019227212202
2.9	4.3	-0.017293065516	-0.005309959773	0.007333652572	-0.001227471228	-0.018089287087
2.9	4.4	-0.016660443409	-0.005034781574	0.006490706581	-0.001112012046	-0.017004356371
2.9	4.5	-0.016029372997	-0.004773312124	0.005715887402	-0.001004997335	-0.015966950940
2.9	4.6	-0.015395519032	-0.004524797375	0.005008265635	-0.000906119325	-0.014972867967
2.9	4.7	-0.014764063165	-0.004287953936	0.004366363007	-0.000815286827	-0.014027185408
2.9	4.8	-0.014136052575	-0.004062222151	0.003787827756	-0.000732161410	-0.013129496770
2.9	4.9	-0.013512095757	-0.003846353970	0.003269748570	-0.000656369333	-0.012279121023
2.9	5.0	-0.012893920369	-0.003640049036	0.002808738539	-0.000587468588	-0.011475141284
2.9	5.1	-0.012282808946	-0.003442430830	0.002401070598	-0.000524996974	-0.010716451741
2.9	5.2	-0.011680543951	-0.003253027790	0.002042784009	-0.000468516475	-0.010001783694
2.9	5.3	-0.011088942208	-0.003071434274	0.001729789455	-0.000417566766	-0.009329730624
2.9	5.4	-0.010509796077	-0.002897254035	0.001457974145	-0.000371732330	-0.008698783857
2.9	5.5	-0.009944643192	-0.002730006816	0.001223273936	-0.000330572788	-0.008107337524
2.9	5.6	-0.009395330264	-0.002569654583	0.001021753673	-0.000293707418	-0.007553721936
2.9	5.7	-0.008863002079	-0.002415703849	0.000849671697	-0.000260754063	-0.007036215865
2.9	5.8	-0.008349082416	-0.002268160235	0.000703504885	-0.000231357466	-0.006553069600
2.9	5.9	-0.007854576284	-0.002126870898	0.000579992785	-0.000205184016	-0.006102514155
2.9	6.0	-0.007379920274	-0.001991359371	0.000476150935	-0.000181925302	-0.005682786536
3.0	0.0	-0.031490084873	-0.018442159764	0.057545530566	-0.003393631449	-0.067199824226
3.0	0.1	-0.031616083009	-0.018410336959	0.057354130298	-0.003408294980	-0.067151581368
3.0	0.2	-0.031982055803	-0.018316136988	0.056788460889	-0.003450680889	-0.067003698814
3.0	0.3	-0.032554572894	-0.018162583394	0.055873611161	-0.003516165137	-0.066749435524
3.0	0.4	-0.033286910311	-0.017955593396	0.054649730378	-0.003597693713	-0.066383353579
3.0	0.5	-0.034124230032	-0.017702735536	0.053169166205	-0.003686729583	-0.065903931119
3.0	0.6	-0.035008053665	-0.017413034265	0.051492991719	-0.003774336909	-0.065313674211
3.0	0.7	-0.035880166648	-0.017096483740	0.049686659571	-0.003852184807	-0.064618157672
3.0	0.8	-0.036686290310	-0.016763664881	0.047815924411	-0.003913427707	-0.063825122132
3.0	0.9	-0.037378577962	-0.016424498594	0.045942811156	-0.003953234358	-0.062943656166
3.0	1.0	-0.037918017717	-0.016087501082	0.044122151631	-0.003969097941	-0.061983570326
3.0	1.1	-0.038276869150	-0.015760159419	0.042398841202	-0.003960751114	-0.060954799818
3.0	1.2	-0.038439032697	-0.015448109531	0.040805966297	-0.003929974127	-0.059866915335
3.0	1.3	-0.038399401152	-0.015154528166	0.039363891075	-0.003880123206	-0.058728640855
3.0	1.4	-0.038163732253	-0.014880648294	0.038080139242	-0.003815703361	-0.057547519839
3.0	1.5	-0.037746253705	-0.014625313712	0.036950488051	-0.003741748029	-0.056329680016
3.0	1.6	-0.037169524270	-0.014386634082	0.035960342045	-0.003663409588	-0.055079822645
3.0	1.7	-0.036459662700	-0.014159836184	0.035086928921	-0.003585423776	-0.053801331661
3.0	1.8	-0.035646257667	-0.013939889014	0.034301909981	-0.003511743285	-0.052496535348
3.0	1.9	-0.034759599966	-0.013721040255	0.033573729600	-0.003445258866	-0.051167030444
3.0	2.0	-0.033828067101	-0.013496751943	0.032870309193	-0.003387606821	-0.049814017530
3.0	2.1	-0.032877782691	-0.013261397846	0.032161292001	-0.003339082102	-0.048438594744
3.0	2.2	-0.031930262034	-0.013009537331	0.031419940384	-0.003298667422	-0.047041997665
3.0	2.3	-0.031002310946	-0.012736872001	0.030624549448	-0.003264197945	-0.045625790448
3.0	2.4	-0.030105759096	-0.012440496165	0.029759301549	-0.003232589928	-0.044191974552
3.0	2.5	-0.029247253463	-0.012118673788	0.028814657495	-0.003200207041	-0.042743030129
3.0	2.6	-0.028429517186	-0.011771592737	0.027787168123	-0.003163236410	-0.041281856162
3.0	2.7	-0.027651225933	-0.011400346110	0.026678872089	-0.003118102877	-0.039811649035
3.0	2.8	-0.026908784667	-0.011007743448	0.025496495294	-0.003061808943	-0.038335727569
3.0	2.9	-0.026196920822	-0.010597701317	0.024250390002	-0.002992201618	-0.036857407889
3.0	3.0	-0.025508777396	-0.010174120676	0.022953429906	-0.002908123081	-0.035379963545
3.0	3.1	-0.024838564259	-0.009742295848	0.021619911017	-0.002809485116	-0.033906694311
3.0	3.2	-0.024180499848	-0.009307090714	0.020264726240	-0.002697100829	-0.032441034545
3.0	3.3	-0.023530261767	-0.008873366622	0.018902408312	-0.002572640077	-0.030986663381
3.0	3.4	-0.022884565912	-0.008445400800	0.017546678230	-0.002438321165	-0.029547522177
3.0	3.5	-0.022241734169	-0.008027239286	0.016210042196	-0.002296760699	-0.028127776380
3.0	3.6	-0.021600586254	-0.007621771329	0.014903583530	-0.002150702710	-0.026731695745
3.0	3.7	-0.020960912812	-0.007231451777	0.013636884132	-0.002002830058	-0.025363515110
3.0	3.8	-0.020322812672	-0.006857928337	0.012418031697	-0.001855622475	-0.024027293556
3.0	3.9	-0.019686363771	-0.006502011960	0.011253671333	-0.001711237979	-0.022726785165
3.0	4.0	-0.019051393416	-0.006163712508	0.010149109507	-0.001571458081	-0.021465332333
3.0	4.1	-0.018418340863	-0.005843246059	0.009108359375	-0.001437664285	-0.020245789893
3.0	4.2	-0.017786655307	-0.005539593919	0.008134253778	-0.001310835613	-0.019070479553
3.0	4.3	-0.017156024509	-0.005251737269	0.007228503437	-0.001191614084	-0.017941176594
3.0	4.4	-0.016537241182	-0.004978844891	0.006392243479	-0.001080479106	-0.016870160664
3.0	4.5	-0.015908874759	-0.004720087707	0.005624259877	-0.000977236472	-0.015835810457
3.0	4.6	-0.015281910214	-0.004474271475	0.004924016188	-0.000881924475	-0.014849730451
3.0	4.7	-0.014656723911	-0.004240246323	0.004289645414	-0.000794298923	-0.013911824079
3.0	4.8	-0.014034393450	-0.004017287562	0.003718617854	-0.000714055297	-0.013021668445
3.0	4.9	-0.013415679427	-0.003804186931	0.003207870888	-0.000640808757	-0.012178554627
3.0	5.0	-0.012802431412	-0.003600627047	0.002753894563	-0.000574149542	-0.011381549386
3.0	5.1	-0.012196071091	-0.003405790733	0.002352866523	-0.000513631976	-0.010629514905
3.0	5.2	-0.011598236853	-0.003218981794	0.002000755521	-0.000458842394	-0.009921168186
3.0	5.3	-0.011010900143	-0.003039887062	0.001693434697	-0.000409358880	-0.009255088898
3.0	5.4	-0.010435711636	-0.002867940551	0.001426762733	-0.000364776517	-0.008629757301
3.0	5.5	-0.009874497407	-0.002702904675	0.001196669882	-0.000324695822	-0.008043566792
3.0	5.6	-0.009328803854	-0.002544460925	0.000999243580	-0.000288737754	-0.007494848755
3.0	5.7	-0.008800136043	-0.002392434958	0.000830753046	-0.000256560535	-0.006981893597
3.0	5.8	-0.008289556042	-0.002246487852	0.000687710211	-0.000227818339	-0.006502960062
3.0	5.9	-0.007798481014	-0.002106874801	0.000566891198	-0.000202200610	-0.006056296802
3.0	6.0	-0.007327166955	-0.001972959775	0.000465351197	-0.000179401776	-0.005640156602
3.1	0.0	-0.032377531734	-0.018187450566	0.056212496275	-0.003734353825	-0.066668223617
3.1	0.1	-0.032491649925	-0.018156925979	0.056030199610	-0.003747035921	-0.066617887636
3.1	0.2	-0.032823264980	-0.018066298287	0.055491511874	-0.003783573140	-0.066464905427
3.1	0.3	-0.033343587115	-0.017919456592	0.054620542100	-0.003839648055	-0.066205024568
3.1	0.4	-0.034009621732	-0.017721784829	0.053455805548	-0.003908716971	-0.065834925480
3.1	0.5	-0.034769674358	-0.017480198215	0.052047651858	-0.003982893288	-0.065354234712
3.1	0.6	-0.035569345730	-0.017204201696	0.050454571026	-0.004053919762	-0.064765795299
3.1	0.7	-0.036353304698	-0.016903386488	0.048739373134	-0.004114161279	-0.064075130065
3.1	0.8	-0.037070100239	-0.016588063258	0.046965055225	-0.004157383246	-0.063289708961
3.1	0.9	-0.037673409757	-0.016266824444	0.045190937993	-0.004179298270	-0.062418225037
3.1	1.0	-0.038127215798	-0.015948751048	0.043469299596	-0.004177766070	-0.061469998276
3.1	1.1	-0.038404713741	-0.015640219763	0.041842728726	-0.004152792524	-0.060454430181
3.1	1.2	-0.038491098910	-0.015346606581	0.040342306159	-0.004106266660	-0.059380531828
3.1	1.3	-0.038381694886	-0.015070286324	0.038986703570	-0.004041592165	-0.058256519967
3.1	1.4	-0.038082822911	-0.014812349840	0.037782184804	-0.003963154590	-0.057089503285
3.1	1.5	-0.037609266857	-0.014571539247	0.036723459607	-0.003875875835	-0.055885311382
3.1	1.6	-0.036982890248	-0.014345063287	0.035795259269	-0.003784647973	-0.054648438257
3.1	1.7	-0.036229763451	-0.014128043862	0.034974419491	-0.003693965830	-0.053382173251
3.1	1.8	-0.035379659098	-0.013915808213	0.034232499363	-0.003607523808	-0.052088826440
3.1	1.9	-0.034462093931	-0.013702183892	0.033538107526	-0.003527980181	-0.050770037384
3.1	2.0	-0.033505544663	-0.013481201592	0.032859580422	-0.003456807233	-0.049427116259
3.1	2.1	-0.032535429704	-0.013247058702	0.032167189997	-0.003394222455	-0.048061338544
3.1	2.2	-0.031573183727	-0.012994766421	0.031434997162	-0.003339243109	-0.046674171359
3.1	2.3	-0.030635636144	-0.012720581399	0.030642218151	-0.003289843633	-0.045267429263
3.1	2.4	-0.029733920999	-0.012421378809	0.029774013244	-0.003243200276	-0.043843355158
3.1	2.5	-0.028874727263	-0.012096045223	0.028821930111	-0.003196019579	-0.042404592572
3.1	2.6	-0.028060173195	-0.011744666012	0.027783491115	-0.003144878990	-0.040954119308
3.1	2.7	-0.027288962096	-0.011369017805	0.026661748101	-0.003086604543	-0.039495087850
3.1	2.8	-0.026556645522	-0.010971754579	0.025464359309	-0.003018563121	-0.038030687131
3.1	2.9	-0.025857295546	-0.010556849471	0.024202525713	-0.002938920610	-0.036564051179
3.1	3.0	-0.025183897644	-0.010128738237	0.022889867095	-0.002846746695	-0.035098279808
3.1	3.1	-0.024529688747	-0.009692436130	0.021541309186	-0.002742024764	-0.033636537039
3.1	3.2	-0.023888666298	-0.009253144288	0.020172271467	-0.002625607212	-0.032182186265
3.1	3.3	-0.023255956114	-0.008815726353	0.018797687002	-0.002499042292	-0.030738874471
3.1	3.4	-0.022628071205	-0.008384705492	0.017431576085	-0.002364399312	-0.029310542486
3.1	3.5	-0.022002620402	-0.007963857009	0.016086644496	-0.002224051164	-0.027901356725
3.1	3.6	-0.021378651955	-0.007556681595	0.014774084525	-0.002080465980	-0.026515588904
3.1	3.7	-0.020755288365	-0.007165245410	0.013503502428	-0.001936071628	-0.025157473755
3.1	3.8	-0.020132064089	-0.006790851242	0.012282926560	-0.001793070138	-0.023831069269
3.1	3.9	-0.019509658988	-0.006435066266	0.011118908223	-0.001653371542	-0.022540129403
3.1	4.0	-0.018887473557	-0.006097492867	0.010016557194	-0.001518535388	-0.021288002496
3.1	4.1	-0.018265732326	-0.005778101471	0.008979677898	-0.001389754564	-0.020077554188
3.1	4.2	-0.017644073213	-0.005475940135	0.008010848428	-0.001267862885	-0.018911118621
3.1	4.3	-0.017022723581	-0.005190408924	0.007111548589	-0.001153379902	-0.017790483344
3.1	4.4	-0.016412237652	-0.004919809408	0.006282651996	-0.001046702703	-0.016728377537
3.1	4.5	-0.015791095392	-0.004663801211	0.005522599750	-0.000947606461	-0.015702287470
3.1	4.6	-0.015170622622	-0.004420932196	0.004830658863	-0.000856083970	-0.014724265319
3.1	4.7	-0.014551280322	-0.004189928795	0.004204737576	-0.000771887238	-0.013794201865
3.1	4.8	-0.013934305780	-0.003970057966	0.003642109236	-0.000694703668	-0.012911653382
3.1	4.9	-0.013320518370	-0.003759990004	0.003139544720	-0.000624180957	-0.012075892129
3.1	5.0	-0.012711930074	-0.003559474512	0.002693400002	-0.000559907363	-0.011285948201
3.1	5.1	-0.012109675949	-0.003367273566	0.002299750172	-0.000501481521	-0.010540671034
3.1	5.2	-0.011515977017	-0.003183208176	0.001954491137	-0.000448508827	-0.009838751151
3.1	5.3	-0.010932677883	-0.003006785307	0.001653450508	-0.000400592332	-0.009178750753
3.1	5.4	-0.010361423750	-0.002837385991	0.001392463994	-0.000357359472	-0.008559142280
3.1	5.5	-0.009803878487	-0.002674609632	0.001167463658	-0.000318422304	-0.007978310210
3.1	5.6	-0.009261860651	-0.002518362797	0.000974547157	-0.000283451385	-0.007434593626
3.1	5.7	-0.008736683757	-0.002368309391	0.000810012079	-0.000252101981	-0.006926284463
3.1	5.8	-0.008229616704	-0.002224301960	0.000670406185	-0.000224064715	-0.006451656214
3.1	5.9	-0.007741594312	-0.002086134930	0.000552546992	-0.000199033972	-0.006008972402
3.1	6.0	-0.007273603517	-0.001953898064	0.000453534492	-0.000176736907	-0.005596503038
3.2	0.0	-0.033232686064	-0.017930641417	0.054866949537	-0.004057024664	-0.066111969520
3.2	0.1	-0.033335498425	-0.017901433285	0.054694090178	-0.004067609339	-0.066060545978
3.2	0.2	-0.033634577702	-0.017814955458	0.054183369247	-0.004097984371	-0.065905007120
3.2	0.3	-0.034103880471	-0.017674885506	0.053357856135	-0.004144187280	-0.065642663821
3.2	0.4	-0.034703936723	-0.017486469082	0.052254383286	-0.004200226751	-0.065271624176
3.2	0.5	-0.035387174455	-0.017256951881	0.050921090378	-0.004258932864	-0.064792380088
3.2	0.6	-0.036102128147	-0.016995077803	0.049413862613	-0.004312810429	-0.064208102529
3.2	0.7	-0.036797009426	-0.016710385740	0.047792690671	-0.004354992250	-0.063524322107
3.2	0.8	-0.037422851358	-0.016412304760	0.046117664801	-0.004379939579	-0.062748271821
3.2	0.9	-0.037936657054	-0.016109717692	0.044445252900	-0.004383927650	-0.061888264613
3.2	1.0	-0.038303836305	-0.015810532717	0.042825052770	-0.004365253642	-0.060953102716
3.2	1.1	-0.038499586309	-0.015521025553	0.041297232119	-0.004324194307	-0.059951598569
3.2	1.2	-0.038510074522	-0.015245942050	0.039890785461	-0.004262772930	-0.058892145004
3.2	1.3	-0.038331438529	-0.014987353217	0.038622664748	-0.004184360066	-0.057782389993
3.2	1.4	-0.037969944437	-0.014745488843	0.037497790430	-0.004093235777	-0.056629010247
3.2	1.5	-0.037440627830	-0.014518871365	0.036509888362	-0.003994074073	-0.055437570754
3.2	1.6	-0.036765309538	-0.014304288942	0.035642999528	-0.003891508603	-0.054212511520
3.2	1.7	-0.035970660285	-0.014097491606	0.034873745877	-0.003789711779	-0.052957202777
3.2	1.8	-0.035085360889	-0.013892686055	0.034173505483	-0.003692060205	-0.051674120112
3.2	1.9	-0.034139252527	-0.013684347385	0.033511153388	-0.003600951471	-0.050365107059
3.2	2.0	-0.033160135902	-0.013466319999	0.032855498150	-0.003517640846	-0.049031673208
3.2	2.1	-0.032173397937	-0.013233371816	0.032177504482	-0.003442236903	-0.047675293700
3.2	2.2	-0.031199935943	-0.012980613511	0.031452103984	-0.003373784250	-0.046297642166
3.2	2.3	-0.030255839303	-0.012704224281	0.030659508159	-0.003310393054	-0.044900730127
3.2	2.4	-0.029352642308	-0.012402118361	0.029785955789	-0.003249517203	-0.043486962533
3.2	2.5	-0.028496024884	-0.012072872335	0.028824096578	-0.003188181609	-0.042059067517
3.2	2.6	-0.027687760379	-0.011716891219	0.027772553063	-0.003123409708	-0.040620012515
3.2	2.7	-0.026926423507	-0.011336577325	0.026635428740	-0.003052435061	-0.039172839861
3.2	2.8	-0.026206670985	-0.010934456105	0.025421356400	-0.002973022108	-0.037720549172
3.2	2.9	-0.025521791381	-0.010514479350	0.024142410953	-0.002883648455	-0.036266074529
3.2	3.0	-0.024864534653	-0.010081534262	0.022812967709	-0.002783622151	-0.034812345949
3.2	3.1	-0.024227564913	-0.009640683737	0.021448578365	-0.002673038195	-0.033362421346
3.2	3.2	-0.023604298499	-0.009197107100	0.020065176264	-0.002552749693	-0.031919617969
3.2	3.3	-0.022989755410	-0.008756016601	0.018678075999	-0.002424234927	-0.030487579882
3.2	3.4	-0.022379713044	-0.008321659152	0.017301574255	-0.002289369261	-0.029070258886
3.2	3.5	-0.021771927953	-0.007898326231	0.015948552532	-0.002150321924	-0.027671832329
3.2	3.6	-0.021164601891	-0.007489022330	0.014630284268	-0.002009291583	-0.026296572244
3.2	3.7	-0.020557124257	-0.007096340058	0.013356361679	-0.001868436594	-0.024948709284
3.2	3.8	-0.019948728133	-0.006721499476	0.012134764966	-0.001729697329	-0.023632296293
3.2	3.9	-0.019339690577	-0.006365740607	0.010971867233	-0.001594734407	-0.022351082797
3.2	4.0	-0.018729638747	-0.006028922777	0.009872586059	-0.001464880484	-0.021108421545
3.2	4.1	-0.018118505966	-0.005710653238	0.008840482590	-0.001341148834	-0.019907186484
3.2	4.2	-0.017506443275	-0.005410349695	0.007877863922	-0.001224228532	-0.018749728971
3.2	4.3	-0.016893534397	-0.005127076063	0.006985921518	-0.001114529583	-0.017637850269
3.2	4.4	-0.016290867107	-0.004859032033	0.006165312234	-0.001012334947	-0.016584812361
3.2	4.5	-0.015676465181	-0.004606059141	0.005414055327	-0.000917420972	-0.015567040395
3.2	4.6	-0.015061593959	-0.004365961924	0.004731233151	-0.000829734534	-0.014597130653
[truncated: 2,942 more rows]
