# Supplementary material for: The Nodal Structure of π‑Orbitals Is Mapped in the Interaction Energy of π‑Stacked Acene Dimers
Source: J Am Chem Soc. 2026 Apr 9;148(15):16151–69. doi: 10.1021/jacs.6c00921 (PMC13107468; doi:10.1021/jacs.6c00921)
Supplement: Supplementary file 1 [file ja6c00921_si_001.zip › data_si/pentacene_sapt_xshift.csv]

x(A)	y(A)	z(A)	SAPT0|Eint(Eh)	SAPT0|Eelst(Eh)	SAPT0|Exr(Eh)	SAPT0|Eind(Eh)	SAPT0|Edisp(Eh)	sSAPT0|Eint(Eh)	sSAPT0|Eelst(Eh)	sSAPT0|Exr(Eh)	sSAPT0|Eind(Eh)	sSAPT0|Edisp(Eh)
0.0	0.0	3.4	-0.024647638725038223	-0.021495840954003143	0.07616974938787731	-0.0017879037765214482	-0.07753364338239094	-0.02461585351226392	-0.021495840954003143	0.07616974938787731	-0.0017654422598932663	-0.07752431968624482
0.1	0.0	3.4	-0.024965379280905906	-0.02148460845955924	0.07597977212760672	-0.001864559177828979	-0.07759598377112441	-0.02493535404144647	-0.02148460845955924	0.07597977212760672	-0.001843351684321686	-0.07758716602517227
0.2	0.0	3.4	-0.02581784395850112	-0.02144620837339062	0.07541550750450861	-0.002088884062878063	-0.07769825902674105	-0.025792748882876686	-0.02144620837339062	0.07541550750450861	-0.002071180412367336	-0.07769086760162734
0.3	0.0	3.4	-0.027058961382449453	-0.021376502694238297	0.07450257510767341	-0.0024426318515376744	-0.0777424019443469	-0.027041160871127623	-0.021376502694238297	0.07450257510767341	-0.0024300947148506325	-0.07773713856971211
0.4	0.0	3.4	-0.02859223019647386	-0.021277695552271325	0.07328964092629801	-0.0028964595829779442	-0.0777077159875226	-0.0285830613630471	-0.021277695552271325	0.07328964092629801	-0.0028900141756907248	-0.07770499256138307
0.5	0.0	3.4	-0.030329645386522414	-0.021154914371663835	0.07184171536181924	-0.0034141526168186276	-0.07760229375985919	-0.030329320418357675	-0.021154914371663835	0.07184171536181924	-0.003413924657431484	-0.0776021967510816
0.6	0.0	3.4	-0.03217306064588074	-0.02101433262350838	0.07023452728135719	-0.003956692844965734	-0.07743656245876382	-0.0321807302785875	-0.02101433262350838	0.07023452728135719	-0.003962060889491256	-0.07743886404694506
0.7	0.0	3.4	-0.03401889739296153	-0.020862907537321007	0.06854945974953335	-0.004486006461433864	-0.07721944314374	-0.034032884068425445	-0.020862907537321007	0.06854945974953335	-0.004495773603915675	-0.07722366267672211
0.8	0.0	3.4	-0.03576561672317545	-0.020707446182086642	0.06686863286035921	-0.004967817858027301	-0.07695898554342072	-0.03578376534348897	-0.020707446182086642	0.06686863286035921	-0.004980463534488434	-0.07696448848727311
0.9	0.0	3.4	-0.037321737181032114	-0.020555078222514567	0.06526991363172999	-0.005373688004985857	-0.07666288458526167	-0.037341806452292736	-0.020555078222514567	0.06526991363172999	-0.005387643931512755	-0.0766689979299954
1.0	0.0	3.4	-0.0386100286119133	-0.020411830898865446	0.06382229792770522	-0.005682054644486012	-0.07633844099626706	-0.038630040772375265	-0.020411830898865446	0.06382229792770522	-0.005695947140391292	-0.07634456066082375
1.1	0.0	3.4	-0.03957139786228675	-0.020282803652207804	0.06258221796474982	-0.005878630150054506	-0.07599218202477426	-0.03958986610827487	-0.020282803652207804	0.06258221796474982	-0.00589143409836721	-0.07599784632244967
1.2	0.0	3.4	-0.040167347478948054	-0.020172310891211964	0.06159049508373032	-0.00595614141927131	-0.0756293902521951	-0.04018334948035831	-0.020172310891211964	0.06159049508373032	-0.005967226278876449	-0.07563430739400022
1.3	0.0	3.4	-0.040379532803364745	-0.020082272453237238	0.060870506094620594	-0.005914006085750063	-0.07525376035899804	-0.04039262738662181	-0.020082272453237238	0.060870506094620594	-0.005923074090690947	-0.07525778693731422
1.4	0.0	3.4	-0.040210769953577696	-0.020013184499475756	0.06042740143961706	-0.005757790445747701	-0.0748671964479713	-0.0402208020776471	-0.020013184499475756	0.06042740143961706	-0.005764739255849107	-0.07487027976193929
1.5	0.0	3.4	-0.03968382018239362	-0.01996360839711997	0.060248387323978914	-0.005498803397442301	-0.07446979571181027	-0.03969068802116109	-0.01996360839711997	0.060248387323978914	-0.0055035639812812814	-0.07447190296673875
1.6	0.0	3.4	-0.03884024847071184	-0.019930642676854404	0.06030398036292145	-0.0051535989230912516	-0.07405998723368763	-0.03884371242160655	-0.019930642676854404	0.06030398036292145	-0.0051560029361925235	-0.07406104717148107
1.7	0.0	3.4	-0.03773736700256644	-0.01990946674322913	0.060550365227389755	-0.00474343182915947	-0.0736348336575676	-0.03773695756076327	-0.01990946674322913	0.060550365227389755	-0.0047431472194970755	-0.07363470882542682
1.8	0.0	3.4	-0.03644608081653068	-0.019894521262358467	0.06093232869391055	-0.0042934951743962835	-0.07319039307368648	-0.03644113463797959	-0.019894521262358467	0.06093232869391055	-0.0042900505414309505	-0.07318889152810072
1.9	0.0	3.4	-0.03504632027182257	-0.019879727242596346	0.061387132945587966	-0.0038317129783582843	-0.0727220129964559	-0.03503612237039685	-0.019879727242596346	0.061387132945587966	-0.0038245963528551795	-0.07271893172053329
2.0	0.0	3.4	-0.03362113999828523	-0.019858200993439823	0.06184870060511824	-0.0033871394709094893	-0.07222450013905415	-0.03360512750179504	-0.019858200993439823	0.06184870060511824	-0.0033759415558207643	-0.0722196855576527
2.1	0.0	3.4	-0.03225186709500333	-0.019823398752578214	0.06225199262559432	-0.0029878857686223975	-0.07169257519939704	-0.03222983251697644	-0.019823398752578214	0.06225199262559432	-0.00297244479201365	-0.0716859815979789
2.2	0.0	3.4	-0.03101431417708901	-0.01976927472605894	0.06253731383715157	-0.0026589698944236156	-0.07112338339375802	-0.03098655110931775	-0.01976927472605894	0.06253731383715157	-0.002639477732078816	-0.07111511248833156
2.3	0.0	3.4	-0.029982863719811237	-0.019691356599878418	0.06265438810113294	-0.0024201802133447248	-0.07052571500772103	-0.02995021732453617	-0.019691356599878418	0.06265438810113294	-0.0023972227092312823	-0.07051602611655941
2.4	0.0	3.4	-0.029244257723579248	-0.019588032747833495	0.06256602161296007	-0.0022845266728464785	-0.06993771991585934	-0.02920806931445194	-0.019588032747833495	0.06256602161296007	-0.0022590500301716	-0.06992700814940692
2.5	0.0	3.4	-0.028885916962019628	-0.019459058035408816	0.06225069538566132	-0.0022571771314018503	-0.06942037718087028	-0.02884785973824522	-0.019459058035408816	0.06225069538566132	-0.0022303747150062402	-0.06940912237349148
2.6	0.0	3.4	-0.028925507007073997	-0.019304460724242745	0.06170204149817758	-0.002334883656329601	-0.06898820412467924	-0.02888733444220274	-0.019304460724242745	0.06170204149817758	-0.00230801121436195	-0.06897690400177563
2.7	0.0	3.4	-0.0292877229609073	-0.01912289997562766	0.06092794186095165	-0.00250657022213676	-0.06858619462409453	-0.02925099656628935	-0.01912289997562766	0.06092794186095165	-0.002480742209381901	-0.06857529624223144
2.8	0.0	3.4	-0.029881969696185062	-0.018915723258942307	0.05995081945433875	-0.0027550349941476114	-0.06816203089743389	-0.02984784739846455	-0.018915723258942307	0.05995081945433875	-0.002731072194413345	-0.06815187139944764
2.9	0.0	3.4	-0.03063743001244633	-0.01868668205179347	0.058806607326221144	-0.003058708297191931	-0.06769864698968207	-0.030606533177390677	-0.01868668205179347	0.058806607326221144	-0.0030370470944607007	-0.06768941135735765
3.0	0.0	3.4	-0.03149109709112885	-0.018441330788846244	0.05754158611340038	-0.003393390156914148	-0.06719796225876884	-0.031463468474534975	-0.018441330788846244	0.05754158611340038	-0.0033740564763545975	-0.06718966732273451
3.1	0.0	3.4	-0.03237868426545061	-0.01818678982454003	0.05620857993819903	-0.003734107023503047	-0.06666636735560656	-0.032353841500637706	-0.01818678982454003	0.05620857993819903	-0.0037167571781300535	-0.06665887443616665
3.2	0.0	3.4	-0.03323356797543214	-0.01792978226512787	0.054863079795272274	-0.004056747626809184	-0.06611011787876736	-0.033210635396437316	-0.01792978226512787	0.054863079795272274	-0.004040763678119368	-0.06610316924846235
3.3	0.0	3.4	-0.03399304092900399	-0.017678029088756375	0.05355951836376292	-0.0043397117288255065	-0.06553481847518502	-0.03397092569589247	-0.017678029088756375	0.05355951836376292	-0.004324326648751348	-0.06552808832214767
3.4	0.0	3.4	-0.03460091489716341	-0.01743796899472727	0.0523477665692348	-0.004565117946619859	-0.06494559452505108	-0.03457848602622776	-0.01743796899472727	0.0523477665692348	-0.004549541020044515	-0.06493874258069078
3.5	0.0	3.4	-0.035012788563518804	-0.017216055686731124	0.05127005467871512	-0.004719640436595535	-0.06434714711890727	-0.03498902125798198	-0.017216055686731124	0.05127005467871512	-0.004703156748155748	-0.06433986350181023
3.6	0.0	3.4	-0.03519657854642033	-0.017016708237861167	0.05035879205282377	-0.004795077862543948	-0.06374358449883899	-0.03517063963027697	-0.017016708237861167	0.05035879205282377	-0.0047771057619931485	-0.06373561768324643
3.7	0.0	3.4	-0.03513524147693564	-0.016843078507918108	0.049634544141463274	-0.004788550384000709	-0.0631381567264801	-0.03510650673600904	-0.016843078507918108	0.049634544141463274	-0.004768651534196307	-0.0631293208353579
3.8	0.0	3.4	-0.0348272253303918	-0.016697182336883998	0.04910539525750564	-0.0047024454562814705	-0.06253299279473197	-0.0347952436480038	-0.016697182336883998	0.04910539525750564	-0.0046802985580733005	-0.06252315801055214
3.9	0.0	3.4	-0.03428432711348813	-0.016578040152353424	0.048766790195278825	-0.0045441507480943055	-0.06192892640831923	-0.03424875664117733	-0.016578040152353424	0.048766790195278825	-0.0045195067355396695	-0.06191799994856306
4.0	0.0	3.4	-0.033531712199986116	-0.016483093286751682	0.04860229353194788	-0.004325485366697621	-0.06132542707848469	-0.03349225767503899	-0.016483093286751682	0.04860229353194788	-0.0042981241209853185	-0.061313333799249865
4.1	0.0	3.4	-0.032606737298820736	-0.016409013818019957	0.04858485869031236	-0.004061906035055726	-0.06072067613605741	-0.03256311900984284	-0.016409013818019957	0.04858485869031236	-0.004031615504272064	-0.06070734837786318
4.2	0.0	3.4	-0.031554123767998654	-0.016349827697013097	0.04867889242657088	-0.003771395477335085	-0.06011179302022135	-0.03150608538517581	-0.016349827697013097	0.04867889242657088	-0.0037379781060689495	-0.06009717200866464
4.3	0.0	3.4	-0.03042498998064587	-0.016299416488664065	0.04884273697905825	-0.003473125598479204	-0.05949518487256085	-0.030372344282931132	-0.016299416488664065	0.04884273697905825	-0.0034364314927251088	-0.05947923328060021
4.4	0.0	3.4	-0.029271985859601158	-0.016250610809720456	0.04903150266250783	-0.0031858858451480655	-0.05886699186724047	-0.029214681481699423	-0.016250610809720456	0.04903150266250783	-0.0031458611140816523	-0.058849712220405144
4.5	0.0	3.4	-0.028147315966431167	-0.01619682819978152	0.04920003210391093	-0.0029266753076195202	-0.05822384456294106	-0.02808550306598496	-0.01619682819978152	0.04920003210391093	-0.0028834102458470817	-0.05820529672426729
4.6	0.0	3.4	-0.027098969244079577	-0.016131227388996194	0.04930589200897098	-0.0027092714516187277	-0.057564362412435635	-0.02703304089237108	-0.016131227388996194	0.04930589200897098	-0.002663032243246677	-0.05754467326909919
4.7	0.0	3.4	-0.026172005801305354	-0.016047984605620513	0.04931198427711077	-0.0025435167323308444	-0.056892488740464764	-0.026102604258267135	-0.016047984605620513	0.04931198427711077	-0.002494752942342377	-0.05687185098741501
4.8	0.0	3.4	-0.025411973572011123	-0.015943500459798088	0.04918894469765379	-0.002434942843229655	-0.05622247496663717	-0.02533995369329112	-0.015943500459798088	0.04918894469765379	-0.002384265036082754	-0.056201132895064065
4.9	0.0	3.4	-0.024862556627163707	-0.015815618162150713	0.04891695593463588	-0.002384950515227826	-0.05557894388442105	-0.02478891252205671	-0.015815618162150713	0.04891695593463588	-0.0023330806600103345	-0.05555716963453154
5.0	0.0	3.4	-0.024547815224933725	-0.01566301664411185	0.04848684328168973	-0.0023910310908336063	-0.054980610771678	-0.024473580522147834	-0.01566301664411185	0.04848684328168973	-0.0023387290196500844	-0.05495867814007563
5.1	0.0	3.4	-0.024453294869964018	-0.015485461276284695	0.04790016132930465	-0.002447157616908738	-0.054420837306075234	-0.02437943770553116	-0.015485461276284695	0.04790016132930465	-0.002395137880442666	-0.05439899987810845
5.2	0.0	3.4	-0.024533973549299773	-0.015282767905091532	0.04716873825585671	-0.002544762784020438	-0.053875181116044515	-0.02446130523995003	-0.015282767905091532	0.04716873825585671	-0.002493622429934023	-0.05385365316078119
5.3	0.0	3.4	-0.024739880158083684	-0.01505724271987674	0.046313234709721506	-0.0026736323748153476	-0.0533222397731131	-0.02466899606521587	-0.01505724271987674	0.046313234709721506	-0.0026238072249068537	-0.05330118083015378
5.4	0.0	3.4	-0.025026415134844653	-0.014813930405352949	0.04536153912519058	-0.0028226307519735247	-0.05275139310270876	-0.024957658229000503	-0.014813930405352949	0.04536153912519058	-0.0027743711032734387	-0.052730895845564695
5.5	0.0	3.4	-0.025352205793067295	-0.01455842645964367	0.044346512909444746	-0.0029801633603510624	-0.05216012888251731	-0.025285658143446976	-0.01455842645964367	0.044346512909444746	-0.0029335300114252763	-0.052140214581822775
5.6	0.0	3.4	-0.025678051048893563	-0.014297066447170437	0.04330356686275777	-0.003134538804513476	-0.05155001265996742	-0.025613550143568302	-0.014297066447170437	0.04330356686275777	-0.003089416318294147	-0.05153063424086149
5.7	0.0	3.4	-0.025967712697411785	-0.01403714045545712	0.04226821845648462	-0.0032745456281017757	-0.05092424507033751	-0.02590488580754315	-0.01403714045545712	0.04226821845648462	-0.003230667953880568	-0.05090529585469008
5.8	0.0	3.4	-0.026187707753800457	-0.01378500436703689	0.04127384996115311	-0.0033900480462942598	-0.05028650530162242	-0.02612601294869869	-0.01378500436703689	0.04127384996115311	-0.00334702844890387	-0.05026783009391104
5.9	0.0	3.4	-0.026310521815533325	-0.01354692173777039	0.04034960390027153	-0.0034727282787838584	-0.049640475699250605	-0.026249292856105545	-0.01354692173777039	0.04034960390027153	-0.0034300915318742744	-0.04962188348673241
6.0	0.0	3.4	-0.026315710840495034	-0.013328218527931313	0.03951878487492063	-0.0035167247868262627	-0.04898955240065809	-0.026254198344014452	-0.013328218527931313	0.03951878487492063	-0.003473936263701456	-0.04897082842730231
6.1	0.0	3.4	-0.026190448917916602	-0.013132412602317345	0.03879766211882893	-0.0035190716518417025	-0.04833662678258648	-0.026127860363975394	-0.013132412602317345	0.03879766211882893	-0.003475565133140195	-0.048317544747346786
6.2	0.0	3.4	-0.025931324940757172	-0.012962178047473571	0.03819480337567173	-0.00348005520849627	-0.04768389506045906	-0.025866865701116886	-0.012962178047473571	0.03819480337567173	-0.003435261047664106	-0.04766422998165094
6.3	0.0	3.4	-0.02554233339196861	-0.012817429768801958	0.037710915652040454	-0.003403123922792869	-0.047032695352414236	-0.025475251484211512	-0.012817429768801958	0.037710915652040454	-0.003356499699365304	-0.047012237668084704
6.4	0.0	3.4	-0.02503649849568028	-0.01269762019751397	0.03733918490064325	-0.0032946018666828464	-0.046383461332126716	-0.02496613359905064	-0.01269762019751397	0.03733918490064325	-0.00324566619862297	-0.04636203210355695
6.5	0.0	3.4	-0.02443256323174571	-0.012599719740137516	0.03706595232171318	-0.0031630205681398987	-0.04573577524518148	-0.024358398040377503	-0.012599719740137516	0.03706595232171318	-0.0031113891001907155	-0.045713241521762454
6.6	0.0	3.4	-0.023754289343771405	-0.012519650983222164	0.03687220572366696	-0.003018288917060635	-0.04508855516715556	-0.02367599160644722	-0.012519650983222164	0.03687220572366696	-0.002963704613723971	-0.04506484173316804
6.7	0.0	3.4	-0.023028593132279833	-0.012452170035430754	0.03673450355141948	-0.0028705730868427842	-0.044440353561425776	-0.022946050539734475	-0.012452170035430754	0.03673450355141948	-0.0028129324256539346	-0.04441545163006927
6.8	0.0	3.4	-0.022283083672331193	-0.012390996243425434	0.036627009706224914	-0.0027293223977573767	-0.0437897747373733	-0.022196413351952618	-0.012390996243425434	0.036627009706224914	-0.0026686845707822033	-0.043763742243969894
6.9	0.0	3.4	-0.021545040710839715	-0.01232997215981868	0.036523149043426434	-0.0026022830294261945	-0.043135934565021274	-0.02145457495918219	-0.01232997215981868	0.036523149043426434	-0.002538862877534248	-0.04310888896525569
7.0	0.0	3.4	-0.020839611434486427	-0.012263135073112608	0.036397438834599644	-0.0024949138785660147	-0.04247900131740745	-0.020745857700451672	-0.012263135073112608	0.036397438834599644	-0.002429056646998109	-0.0424511048149406
7.1	0.0	3.4	-0.020188682288603738	-0.012184859231069822	0.03622698193107553	-0.0024101437566729084	-0.041820661231936535	-0.020092267023921785	-0.012184859231069822	0.03622698193107553	-0.002342287873329329	-0.04179210185059816
7.2	0.0	3.4	-0.01961010414423795	-0.012090150579410874	0.03599290813421873	-0.0023484748983690837	-0.041164386800676724	-0.019511706659128214	-0.012090150579410874	0.03599290813421873	-0.0022791067145815137	-0.041135357499354555
7.3	0.0	3.4	-0.01911771645694376	-0.011975477528380907	0.035681439517296694	-0.002308495345054123	-0.04051518310080542	-0.019018005929682506	-0.011975477528380907	0.035681439517296694	-0.0022381047243657634	-0.04048586319423253
7.4	0.0	3.4	-0.018720100426743047	-0.011838925814572576	0.035284632374318115	-0.0022874451546970303	-0.03987836183179155	-0.018619685920412535	-0.011838925814572576	0.035284632374318115	-0.00221648861412921	-0.039848903866028865
7.5	0.0	3.4	-0.018417184651978537	-0.011678756220590003	0.03480074586847469	-0.002281793774309801	-0.03925738052555342	-0.01831658472664037	-0.011678756220590003	0.03480074586847469	-0.0022106697288070184	-0.039227904645718036
7.6	0.0	3.4	-0.0182012209863755	-0.011495924211658348	0.03423413328731995	-0.0022877339562152963	-0.03865169610582181	-0.018100854186439426	-0.011495924211658348	0.03423413328731995	-0.002216771457316393	-0.03862229180478464
7.7	0.0	3.4	-0.018055253419768533	-0.011291999292552646	0.033594552563889574	-0.0023014786835834633	-0.038056328007522	-0.017955445011435842	-0.011291999292552646	0.033594552563889574	-0.0022309376424361803	-0.03802706064033659
7.8	0.0	3.4	-0.01795714522762839	-0.011069874543409242	0.03289599902320768	-0.0023195023779406087	-0.03746376732948622	-0.017858141486937883	-0.011069874543409242	0.03289599902320768	-0.0022495804703704355	-0.03743468549636589
7.9	0.0	3.4	-0.017884236961245685	-0.010834004473622372	0.03215528577691625	-0.002338662184392569	-0.036866856080147	-0.01778621763428312	-0.010834004473622372	0.03215528577691625	-0.0022695023470981845	-0.036837996590478816
8.0	0.0	3.4	-0.017815755710269582	-0.01058945241550191	0.03139067450241176	-0.0023562183229235718	-0.03626075947425586	-0.017718837265344376	-0.01058945241550191	0.03139067450241176	-0.0022879111423019004	-0.036232148209952325
8.1	0.0	3.4	-0.017734630613119973	-0.0103419548720467	0.030620522880034265	-0.0023697533746860483	-0.03564344524642149	-0.017638859327747856	-0.0103419548720467	0.030620522880034265	-0.002302333011338581	-0.03561509432439684
8.2	0.0	3.4	-0.01762753710174824	-0.010097458188624842	0.029862256667845283	-0.0023771535588159864	-0.035015182022152695	-0.01753287123004256	-0.010097458188624842	0.029862256667845283	-0.0023105861896833193	-0.03498708351957968
8.3	0.0	3.4	-0.017484807216803636	-0.009861542744602048	0.029131197315999547	-0.0023766801243514293	-0.03437778166384971	-0.017391099211906357	-0.009861542744602048	0.029131197315999547	-0.002310852521257901	-0.034349901262045957
8.4	0.0	3.4	-0.017302039501778305	-0.00963939384701007	0.028440266525491052	-0.0023671496706592285	-0.03373576250960006	-0.017209013858261644	-0.00963939384701007	0.028440266525491052	-0.0023018533044458695	-0.03370803323229676
8.5	0.0	3.4	-0.01707279937694626	-0.009434259228100927	0.02779769628845071	-0.0023479289533609657	-0.03308830748393508	-0.01698007674778613	-0.009434259228100927	0.02779769628845071	-0.002282882191349275	-0.033060631616786636
8.6	0.0	3.4	-0.016799161455718914	-0.009248965737924664	0.02720923090850077	-0.002319369990790375	-0.032440056635504644	-0.01670625460339903	-0.009248965737924664	0.02720923090850077	-0.0022542117210747757	-0.03241230805290036
8.7	0.0	3.4	-0.016484566876449905	-0.009084887980293388	0.026676346849874265	-0.002282649094033716	-0.031793376651997066	-0.01639092974148202	-0.009084887980293388	0.026676346849874265	-0.002216975179162891	-0.03176541343190001
8.8	0.0	3.4	-0.016134724557000525	-0.008941849007555902	0.02619691082006953	-0.002239766370032481	-0.031150019999481672	-0.016039809754459226	-0.008941849007555902	0.02619691082006953	-0.0021731703576149774	-0.031121701209357876
8.9	0.0	3.4	-0.015757264059576122	-0.008818453455091912	0.025765528676919787	-0.0021933069351182718	-0.030511032346285726	-0.01566058917797295	-0.008818453455091912	0.025765528676919787	-0.0021254269718041486	-0.03048223742799668
9.0	0.0	3.4	-0.015360767764061617	-0.00871199722610072	0.025374155833383212	-0.002146125098129288	-0.02987680127321482	-0.01526197758244253	-0.00871199722610072	0.025374155833383212	-0.002076688239754968	-0.029847447949970053
9.1	0.0	3.4	-0.014954036128641053	-0.008618688220622062	0.02501278281508782	-0.002100947791836706	-0.029247182931270106	-0.014852949503359789	-0.008618688220622062	0.02501278281508782	-0.0020298040124264167	-0.02921724008539913
9.2	0.0	3.4	-0.014545749410539231	-0.008534292159311008	0.02467021798208069	-0.0020599696844704196	-0.028621705548838493	-0.014442381333299614	-0.008534292159311008	0.02467021798208069	-0.0019871089015262204	-0.028591198254543076
9.3	0.0	3.4	-0.014143465204364068	-0.008454043255142096	0.02433490563854389	-0.0020245380625608517	-0.02799978952520501	-0.014038019328255689	-0.008454043255142096	0.02433490563854389	-0.001950086662835711	-0.02796879504882177
9.4	0.0	3.4	-0.013757792585268061	-0.008372603130396783	0.0239946935230969	-0.001995071901834778	-0.0273848110761334	-0.013650653211831275	-0.008372603130396783	0.0239946935230969	-0.001919296748810183	-0.02735344685572121
9.5	0.0	3.4	-0.013384452954624045	-0.008286466691629357	0.023641693082709248	-0.0019708069636410475	-0.026768872382062887	-0.013276044083577949	-0.008286466691629357	0.023641693082709248	-0.0018939937097080446	-0.026737276764949795
9.6	0.0	3.4	-0.013030534898105448	-0.008191212089059263	0.023266758215437562	-0.0019502483407007956	-0.02615583268378295	-0.012921337546145616	-0.008191212089059263	0.023266758215437562	-0.0018727375873365468	-0.02612414608518737
9.7	0.0	3.4	-0.012696615436005004	-0.008083269704570739	0.02286399706993251	-0.0019313527100868581	-0.02554599009127992	-0.012587073849246714	-0.008083269704570739	0.02286399706993251	-0.0018534656663963932	-0.025514335548212093
9.8	0.0	3.4	-0.012381498914546346	-0.007959970119372883	0.02243003874288891	-0.0019118348956431233	-0.02493973264241925	-0.01227196840236841	-0.007959970119372883	0.02243003874288891	-0.0018338353339697638	-0.024908201691914673
9.9	0.0	3.4	-0.012082713274341478	-0.007819819396331695	0.021964060495981038	-0.0018895870796374302	-0.02433736729435339	-0.011973429749724757	-0.007819819396331695	0.021964060495981038	-0.0018116580816085665	-0.024306012767765534
10.0	0.0	3.4	-0.01179646432270455	-0.007662338505156185	0.0214677649853764	-0.0018629400866837578	-0.023738950716241006	-0.011687535099729314	-0.007662338505156185	0.0214677649853764	-0.0017851756668997717	-0.023707785913049756
10.1	0.0	3.4	-0.011517863555076589	-0.007487598075613278	0.020944887749768958	-0.0018309070792011592	-0.02314424615003111	-0.01140928338188261	-0.007487598075613278	0.020944887749768958	-0.0017533217763476844	-0.023113251279690605
10.2	0.0	3.4	-0.011242400158284684	-0.007297333417000118	0.02040085251846672	-0.0017931840161258643	-0.022552735243625423	-0.011134080351975715	-0.007297333417000118	0.02040085251846672	-0.001715732090324775	-0.022521867363117544
10.3	0.0	3.4	-0.010965024642107846	-0.007093306947467681	0.01984219411597396	-0.001750174158339085	-0.02196373765227504	-0.010856830305690726	-0.007093306947467681	0.01984219411597396	-0.0016727748507411367	-0.021932942623455867
10.4	0.0	3.4	-0.010682307335735823	-0.006878831703147625	0.01927593620031464	-0.0017028634732826273	-0.02137654835962021	-0.0105740945787992	-0.006878831703147625	0.01927593620031464	-0.0016254265670481288	-0.021345772508918087
10.5	0.0	3.4	-0.010391929004599725	-0.006657717187522394	0.01870898571120182	-0.0016526399368662521	-0.0207905575914129	-0.010283575542494835	-0.006657717187522394	0.01870898571120182	-0.001575086831235905	-0.020759757234938357
10.6	0.0	3.4	-0.010092204378221087	-0.006433484290710112	0.018147700857218743	-0.001601080959323999	-0.020205339985405718	-0.009983628706054959	-0.006433484290710112	0.018147700857218743	-0.001523357906632973	-0.020174487365930617
10.7	0.0	3.4	-0.009783264231407785	-0.006210003126398078	0.017597308024002205	-0.001549852475997187	-0.019620716653014725	-0.009674435723374477	-0.006210003126398078	0.017597308024002205	-0.0014719376869011193	-0.019589802934077485
10.8	0.0	3.4	-0.00946674760593652	-0.005991147863483093	0.01706169527240204	-0.0015005010325938655	-0.0190367939822616	-0.009357687430881539	-0.005991147863483093	0.01706169527240204	-0.0014224056783545104	-0.019005829161445977
10.9	0.0	3.4	-0.009145440670342335	-0.005780291506425783	0.016543222986169767	-0.0014543873180035563	-0.018453984832082763	-0.009036218440854721	-0.005780291506425783	0.016543222986169767	-0.0013761539603958323	-0.018422995960202873
11.0	0.0	3.4	-0.008822566489621257	-0.005579636060019766	0.016042683087277142	-0.0014126035920859021	-0.01787300992479273	-0.008713296875755292	-0.005579636060019766	0.016042683087277142	-0.0013343050203835308	-0.017842038882629137
11.1	0.0	3.4	-0.008502341154373042	-0.005390953779965457	0.015559378783838854	-0.0013759127057728785	-0.01729485345247356	-0.00839318408926572	-0.005390953779965457	0.015559378783838854	-0.0012976536483110203	-0.017263955444828095
11.2	0.0	3.4	-0.00818915325515919	-0.005215074613033721	0.015091305803257578	-0.0013447118595924026	-0.016720672585790644	-0.0080803192394185	-0.005215074613033721	0.015091305803257578	-0.0012666344209258473	-0.01668991600871651
11.3	0.0	3.4	-0.007887359260043702	-0.005052091906350142	0.014635399168187017	-0.0013189971484187692	-0.016151669373461807	-0.007779119107612541	-0.005052091906350142	0.014635399168187017	-0.001241289329872782	-0.016121137039576634
11.4	0.0	3.4	-0.007600729610298595	-0.004901204959764982	0.014187831062535693	-0.0012983960172546329	-0.015588959695814674	-0.007493425948810887	-0.004901204959764982	0.014187831062535693	-0.0012213012054329384	-0.01555875084614866
11.5	0.0	3.4	-0.007331806238665427	-0.004760555059419858	0.013744334113624416	-0.0012821321854229488	-0.015033453107447036	-0.007225862871387235	-0.004760555059419858	0.013744334113624416	-0.0012059566668921285	-0.015003685258699665
11.6	0.0	3.4	-0.00708318634210749	-0.004628791594996073	0.013300516632302042	-0.0012691228119085102	-0.014485788567504949	-0.006979111599030232	-0.004628791594996073	0.013300516632302042	-0.0011942385008768654	-0.014456598135459336
11.7	0.0	3.4	-0.006855752633392269	-0.0045035824870183205	0.012852165458878491	-0.0012580215299185255	-0.013946314075333914	-0.006754133434345935	-0.0045035824870183205	0.012852165458878491	-0.0011848614678421038	-0.013917854938364001
11.8	0.0	3.4	-0.00664953198343967	-0.004382605264822814	0.012395509290618442	-0.0012473129131562143	-0.013415123096079083	-0.006551017284674872	-0.004382605264822814	0.012395509290618442	-0.0011763586325151476	-0.013387562677955352
11.9	0.0	3.4	-0.006464045495065601	-0.0042639025288053745	0.011927440301423495	-0.0012354544981182797	-0.012892128769565442	-0.0063693194243321805	-0.0042639025288053745	0.011927440301423495	-0.00116721551688203	-0.012865641680068271
12.0	0.0	3.4	-0.00629782134418555	-0.004145411884564965	0.011445683054817767	-0.0012209498719229148	-0.012377142642515437	-0.006207568431848947	-0.004145411884564965	0.011445683054817767	-0.0011559371963290358	-0.012351902405772714
12.1	0.0	3.4	-0.0061494010098033305	-0.004025845610044598	0.01094891251705156	-0.0012024930858846178	-0.011869974830925674	-0.006064267219853094	-0.004025845610044598	0.01094891251705156	-0.0011411895498851846	-0.01184614457697487
12.2	0.0	3.4	-0.006016439920468922	-0.0039036962364207284	0.010436818144481542	-0.0011790604719098992	-0.011370501356619836	-0.005936993917642239	-0.0039036962364207284	0.010436818144481542	-0.0011218912940176215	-0.01134822453168543
12.3	0.0	3.4	-0.005897074650970611	-0.0037785183602636607	0.00991011247746282	-0.0011499481458153177	-0.010878720622354452	-0.005823773747897984	-0.0037785183602636607	0.00991011247746282	-0.001097255087271942	-0.010858112777825201
12.4	0.0	3.4	-0.005789005467924442	-0.0036498808266287597	0.00937048735555632	-0.0011148317977241785	-0.010394780199127825	-0.005722169809742361	-0.0036498808266287597	0.00937048735555632	-0.0010668536164123096	-0.010375922722257612
12.5	0.0	3.4	-0.005689992084559139	-0.0035177756963094	0.008820520849344015	-0.0010737571864359642	-0.00991898005115779	-0.005629789470750096	-0.0035177756963094	0.008820520849344015	-0.0010306182035234614	-0.00990191642026125
12.6	0.0	3.4	-0.0055974778891840216	-0.0033821449824245065	0.008263541701335343	-0.0010271187271474256	-0.009451755880947432	-0.0055439200000189015	-0.0033821449824245065	0.008263541701335343	-0.0009888260749430857	-0.009436490643986653
12.7	0.0	3.4	-0.005509606658618396	-0.003243841359108046	0.007703460459187636	-0.0009755787102580602	-0.008993647048439926	-0.00546255620411778	-0.003243841359108046	0.007703460459187636	-0.0009420278928585912	-0.00898014741133878
12.8	0.0	3.4	-0.005424133028921047	-0.003103417768215877	0.007144581133768656	-0.0009200341898282886	-0.008545262204645538	-0.005383319966090601	-0.003103417768215877	0.007144581133768656	-0.0008910215236407794	-0.008533461808002601
12.9	0.0	3.4	-0.00533887368658535	-0.0029615241531928405	0.006591402105877305	-0.0008615119051085546	-0.00810723973416126	-0.0053039181322082594	-0.0029615241531928405	0.006591402105877305	-0.0008367520298421654	-0.008097044055050559
13.0	0.0	3.4	-0.00525191799345415	-0.0028190187364316444	0.00604842082796814	-0.0008011041475433659	-0.007680215937447279	-0.005222356997981259	-0.0028190187364316444	0.00604842082796814	-0.0007802504372650429	-0.007671508652252712
13.1	0.0	3.4	-0.005161687666071059	-0.0026769418485628194	0.0055199534557912365	-0.0007398953815025188	-0.007264803891796958	-0.005137003170736941	-0.0026769418485628194	0.0055199534557912365	-0.0007225612006459649	-0.007257453577319393
13.2	0.0	3.4	-0.005066284119810369	-0.002535769141672972	0.005009978111774485	-0.0006789148739465365	-0.006861578215965345	-0.00504592980817602	-0.002535769141672972	0.005009978111774485	-0.0006646939203866826	-0.00685544485789085
13.3	0.0	3.4	-0.004964801577908124	-0.0023966665319221647	0.004522007437546265	-0.0006190755592312344	-0.006471066924300989	-0.004948226884625628	-0.0023966665319221647	0.004522007437546265	-0.0006075599670686081	-0.00646600782318112
13.4	0.0	3.4	-0.004856231408061223	-0.0022603181698741537	0.004058995383716012	-0.0005611601383042055	-0.006093748483598876	-0.00484290157438125	-0.0022603181698741537	0.004058995383716012	-0.0005519554930530357	-0.006089623295170073
13.5	0.0	3.4	-0.0047400080531270535	-0.0021274284160881507	0.00362328099368748	-0.0005058109691246171	-0.005730049661601766	-0.0047294196500257115	-0.0021274284160881507	0.00362328099368748	-0.0004985477958312191	-0.005726724431793822
13.6	0.0	3.4	-0.004615838494467874	-0.0019985409547871313	0.0032165630952678006	-0.00045352072763499415	-0.005380339907313549	-0.004607530395570896	-0.0019985409547871313	0.0032165630952678006	-0.000447862464665872	-0.0053776900713856934
13.7	0.0	3.4	-0.004484017308686511	-0.0018743738557986944	0.002839906779896234	-0.0004046230784941207	-0.00504492715428993	-0.004477577393971878	-0.0018743738557986944	0.002839906779896234	-0.0004002707714095074	-0.00504283954665991
13.8	0.0	3.4	-0.004344819340534416	-0.0017552095297332926	0.0024937747763787935	-0.0003593330719086023	-0.004724051515271315	-0.004339887469136444	-0.0017552095297332926	0.0024937747763787935	-0.00035602722622591194	-0.004722425489556033
13.9	0.0	3.4	-0.004198981914561719	-0.0016414288526220844	0.00217807842171796	-0.0003177519692025227	-0.004417879514455072	-0.004195249866090331	-0.0016414288526220844	0.00217807842171796	-0.00031527212550272726	-0.00441662730968348
14.0	0.0	3.4	-0.004047276820826147	-0.0015331535023506149	0.0018922428213836114	-0.0002798681026087665	-0.004126498037250377	-0.0040444859290297164	-0.0015331535023506149	0.0018922428213836114	-0.000278030708730875	-0.004125544539331838
14.1	0.0	3.4	-0.0038907224939201514	-0.001430479956184172	0.0016352811058006514	-0.00024561052101508855	-0.0038499131225215423	-0.0038886596684105405	-0.001430479956184172	0.0016352811058006514	-0.00024426564819732765	-0.003849195169829692
14.2	0.0	3.4	-0.0037303801101606286	-0.0013333745835097943	0.0014058724388013666	-0.00021483126807370865	-0.0035880466973784923	-0.0037288728882770355	-0.0013333745835097943	0.0014058724388013666	-0.00021385866945204153	-0.0035875120741165663
14.3	0.0	3.4	-0.003567493016059951	-0.0012418429845411083	0.0012024395918792381	-0.0001873499768129934	-0.0033407396465850872	-0.0035664041657579425	-0.0012418429845411083	0.0012024395918792381	-0.00018665488553029326	-0.003340345887565779
14.4	0.0	3.4	-0.003403078781725853	-0.0011555981624269407	0.0010232217613910122	-0.00016294908283985728	-0.003107753297850067	-0.003402300876800559	-0.0011555981624269407	0.0010232217613910122	-0.0001624580635569736	-0.003107466412207657
14.5	0.0	3.4	-0.0032382224839534084	-0.0010744012848817874	0.0008663467279234774	-0.00014139274643417047	-0.002888775180560928	-0.003237672745529499	-0.0010744012848817874	0.0008663467279234774	-0.0001410498123036166	-0.0028885683762675724
14.6	0.0	3.4	-0.003074318804091717	-0.00099833164665597	0.0007298846716064772	-0.00012244679589165476	-0.0026834250331505697	-0.003073934412995934	-0.00099833164665597	0.0007298846716064772	-0.0001222099313268574	-0.0026832775066195835
14.7	0.0	3.4	-0.0029123032829970487	-0.0009270808599239899	0.0006119025974063944	-0.00010586248007681855	-0.0024912625404026347	-0.002912037267099813	-0.0009270808599239899	0.0006119025974063944	-0.0001057006329749518	-0.0024911583716072656
14.8	0.0	3.4	-0.002752752622198102	-0.0008600546838124501	0.0005105061588349749	-9.140780611261691e-05	-0.0023117962911080097	-0.002752570357606999	-0.0008600546838124501	0.0005105061588349749	-9.129836459332113e-05	-0.0023117234680362026
14.9	0.0	3.4	-0.002596730180647991	-0.0007972586774940282	0.0004238728533818031	-7.885042429450925e-05	-0.0021444939322412568	-0.002596606496402835	-0.0007972586774940282	0.0004238728533818031	-7.877715736094764e-05	-0.0021444435149296625
15.0	0.0	3.4	-0.0024450850788667114	-0.0007385866958884435	0.0003502772006217225	-6.798413781180951e-05	-0.001988791445788181	-0.0024450019191393727	-0.0007385866958884435	0.0003502772006217225	-6.793555548973287e-05	-0.001988756868382919
