# Supplementary material for: The Nodal Structure of π‑Orbitals Is Mapped in the Interaction Energy of π‑Stacked Acene Dimers
Source: J Am Chem Soc. 2026 Apr 9;148(15):16151–69. doi: 10.1021/jacs.6c00921 (PMC13107468; doi:10.1021/jacs.6c00921)
Supplement: Supplementary file 1 [file ja6c00921_si_001.zip › data_si/pentacene_sapt_y1_xshift.csv]

x(A)	y(A)	z(A)	SAPT0|Eint(Eh)	SAPT0|Eelst(Eh)	SAPT0|Exr(Eh)	SAPT0|Eind(Eh)	SAPT0|Edisp(Eh)	sSAPT0|Eint(Eh)	sSAPT0|Eelst(Eh)	sSAPT0|Exr(Eh)	sSAPT0|Eind(Eh)	sSAPT0|Edisp(Eh)
0.0	1.0	3.4	-0.036492158031113234	-0.018454240427217883	0.05706122454912613	-0.00326125430504046	-0.07183788784798102	-0.036521078703752645	-0.018454240427217883	0.05706122454912613	-0.0032812589422860834	-0.0718468038833748
0.1	1.0	3.4	-0.03660542055301472	-0.018452497556154412	0.05697367094934967	-0.0033059904580056004	-0.07182060348820438	-0.03663418091921299	-0.018452497556154412	0.05697367094934967	-0.003325881931764636	-0.07182947238064362
0.2	1.0	3.4	-0.03693685627647167	-0.018446330924234644	0.056715367500554975	-0.0034367421744257165	-0.07176915067836628	-0.03696518309752878	-0.018446330924234644	0.056715367500554975	-0.003456327237312493	-0.07177789243653662
0.3	1.0	3.4	-0.0374652948532736	-0.018436147768170486	0.05629910515473059	-0.003643495619267037	-0.07168475662056667	-0.03749304390445404	-0.018436147768170486	0.05629910515473059	-0.0036626710493862934	-0.07169333024162786
0.4	1.0	3.4	-0.03815585460196623	-0.018421225850033807	0.05574520399130777	-0.003910463075329041	-0.07156936966791115	-0.038183056245043666	-0.018421225850033807	0.05574520399130777	-0.003929247318584351	-0.07157778706773328
0.5	1.0	3.4	-0.03896422696899707	-0.018401495722855543	0.05508007324743302	-0.004217475533715868	-0.07142532895985867	-0.03899108225361434	-0.018401495722855543	0.05508007324743302	-0.0042360058020833565	-0.07143365397610846
0.6	1.0	3.4	-0.03983810664438296	-0.018375993138306512	0.054334341931814856	-0.004541651611668859	-0.07125480382622244	-0.0398649318286766	-0.018375993138306512	0.054334341931814856	-0.004560145209704179	-0.07126313541248076
0.7	1.0	3.4	-0.04072292435846496	-0.01834500234144798	0.05354079885567825	-0.004859301406767547	-0.07105941946592768	-0.04075005400141661	-0.01834500234144798	0.05354079885567825	-0.004877988603654848	-0.07106786191199203
0.8	1.0	3.4	-0.041562899720733196	-0.018307338799559147	0.05273237748321763	-0.0051477683800350005	-0.07084017002435668	-0.041590569761736085	-0.018307338799559147	0.05273237748321763	-0.005166811826842683	-0.07084879661855188
0.9	1.0	3.4	-0.04230800177541695	-0.018263553642100305	0.05194026975918804	-0.005387047467297085	-0.0705976704252076	-0.042336242496053854	-0.018263553642100305	0.05194026975918804	-0.0054064687820876214	-0.07060648983105397
1.0	1.0	3.4	-0.04291408424629753	-0.018212765757198213	0.05119222190375748	-0.005561080168372968	-0.07033246022448383	-0.042942651092315307	-0.018212765757198213	0.05119222190375748	-0.005580712766175017	-0.07034139447269956
1.1	1.0	3.4	-0.04334794395297237	-0.01815513663063939	0.050511087137798734	-0.00565865765644636	-0.07004523680368535	-0.043376309730358165	-0.01815513663063939	0.050511087137798734	-0.005678141703217394	-0.07005411853430012
1.2	1.0	3.4	-0.043587644589587846	-0.01809053650435999	0.04991370094479758	-0.005673873317631528	-0.06973693571239391	-0.04361506129931586	-0.01809053650435999	0.04991370094479758	-0.005692698224050354	-0.06974552751570309
1.3	1.0	3.4	-0.043624404238161676	-0.018019464237568172	0.04941015089317524	-0.005606353845303502	-0.06940873704846524	-0.04365002559546588	-0.018019464237568172	0.04941015089317524	-0.005623942035299703	-0.06941677021577325
1.4	1.0	3.4	-0.04346213170150241	-0.017942478036502507	0.049003476451531344	-0.005461112062249515	-0.06906201805428173	-0.043485170671170595	-0.017942478036502507	0.049003476451531344	-0.005476926489495384	-0.06906924259670405
1.5	1.0	3.4	-0.04311595626500041	-0.0178592716795265	0.04868980390130937	-0.005248161599977631	-0.06869832688680565	-0.043135841489296625	-0.0178592716795265	0.04868980390130937	-0.005261812466323876	-0.06870456124475562
1.6	1.0	3.4	-0.042613085221054864	-0.017770757811376825	0.04845890882828957	-0.004981874784144968	-0.06831936145382264	-0.04262957918794246	-0.017770757811376825	0.04845890882828957	-0.004993200259202477	-0.06832452994565273
1.7	1.0	3.4	-0.041988840441395114	-0.017677063263136006	0.04829516061902858	-0.0046800108504444216	-0.06792692694684327	-0.042002091087670466	-0.017677063263136006	0.04829516061902858	-0.0046891125544665435	-0.0679310758890965
1.8	1.0	3.4	-0.041285210375725745	-0.01757858687665248	0.04817879593427918	-0.004362539780333491	-0.06752287965301895	-0.041295724223778835	-0.01757858687665248	0.04817879593427918	-0.004369764833558069	-0.06752616844784746
1.9	1.0	3.4	-0.040546912844823216	-0.017475287806291817	0.04808742299841634	-0.004050100908140675	-0.06710894712880706	-0.04055545647726332	-0.017475287806291817	0.04808742299841634	-0.004055974968052078	-0.06711161670133577
2.0	1.0	3.4	-0.039819108393435304	-0.0173676974764021	0.04799763860172657	-0.0037625164175220105	-0.06668653310123776	-0.03982656176777013	-0.0173676974764021	0.04799763860172657	-0.0037676434873445217	-0.06668885940575008
2.1	1.0	3.4	-0.03914240767225971	-0.017255479823688802	0.04788671995739517	-0.0035172131280969826	-0.0662564346778691	-0.03914960217123155	-0.017255479823688802	0.04788671995739517	-0.0035221644607469583	-0.06625867784419096
2.2	1.0	3.4	-0.03855116168955129	-0.01713871420020041	0.047734195190063056	-0.003327951664576667	-0.06581869101483727	-0.03855873535994195	-0.01713871420020041	0.047734195190063056	-0.003333166012215754	-0.06582105033758884
2.3	1.0	3.4	-0.03807118596889689	-0.017017750021295797	0.04752323541759022	-0.0032040025575285486	-0.06537266880766276	-0.038079487802379436	-0.017017750021295797	0.04752323541759022	-0.003209719864611635	-0.06537525333406223
2.4	1.0	3.4	-0.037718218671440984	-0.016893022467229457	0.04724190748819154	-0.003149705373820949	-0.06491739831858212	-0.03772727419634796	-0.016893022467229457	0.04724190748819154	-0.003155942673938857	-0.06492021654337118
2.5	1.0	3.4	-0.0374973635121037	-0.01676485231200786	0.046883948565887366	-0.00316446506837572	-0.06445199469760748	-0.03750690594033072	-0.01676485231200786	0.046883948565887366	-0.003171037776914889	-0.06445496441729534
2.6	1.0	3.4	-0.037403364784043824	-0.01663328814538545	0.046449049009609125	-0.0032430861310354248	-0.06397603951723208	-0.03741292017289535	-0.01663328814538545	0.046449049009609125	-0.00324966686999356	-0.06397901416712547
2.7	1.0	3.4	-0.0374230368488494	-0.016499551107699517	0.045942685596841885	-0.003376377010440239	-0.06348979432755153	-0.03743203844335359	-0.016499551107699517	0.045942685596841885	-0.00338257472983639	-0.06349259820265957
2.8	1.0	3.4	-0.03753409277791768	-0.016363368847351012	0.045375369904618296	-0.003551860771053711	-0.06299423306413125	-0.037541998790620965	-0.016363368847351012	0.045375369904618296	-0.0035573022006126914	-0.06299669764727556
2.9	1.0	3.4	-0.03770958343485219	-0.016225637017214467	0.044761695176111956	-0.0037547145145481256	-0.06249092707920155	-0.037715967491743635	-0.016225637017214467	0.044761695176111956	-0.0037591065616626555	-0.062492919088978464
3.0	1.0	3.4	-0.037918420076453484	-0.016087051353224524	0.04411906003634146	-0.003968736132724068	-0.06198169262684635	-0.03792301622377688	-0.016087051353224524	0.04411906003634146	-0.003971896717947938	-0.06198312818894588
3.1	1.0	3.4	-0.03812750341105934	-0.01594824271546713	0.04346626444861257	-0.004177386697038932	-0.061468138447165845	-0.03813019772148446	-0.01594824271546713	0.04346626444861257	-0.004179238653383685	-0.06146898080124621
3.2	1.0	3.4	-0.03830427197295774	-0.01581022306709201	0.042822080083249225	-0.004364865560512576	-0.06095126342860238	-0.03830504707162054	-0.01581022306709201	0.042822080083249225	-0.004365398125782246	-0.06095150596199551
3.3	1.0	3.4	-0.038418077860364865	-0.015673586788579996	0.04220390914316172	-0.00451711497760985	-0.06043128523733674	-0.038416929288772175	-0.015673586788579996	0.04220390914316172	-0.0045163260364084155	-0.06043092560694549
3.4	1.0	3.4	-0.03844317844354293	-0.015539356435510854	0.041626641063046824	-0.00462271360306922	-0.05990774946800968	-0.03844002983440656	-0.015539356435510854	0.041626641063046824	-0.004620551256150327	-0.0599067632057922
3.5	1.0	3.4	-0.03835970067407725	-0.015407924421879216	0.041101753771880495	-0.0046736337208528045	-0.059379896303225724	-0.038354345837364495	-0.015407924421879216	0.041101753771880495	-0.004669956418699939	-0.059378218768665836
3.6	1.0	3.4	-0.03815585734370383	-0.01527978337935565	0.0406366951911934	-0.0046657511801242516	-0.05884701797541733	-0.03814795062383596	-0.01527978337935565	0.0406366951911934	-0.004660320992150751	-0.05884454144352296
3.7	1.0	3.4	-0.0378282813443713	-0.015154965303054269	0.040234550763625025	-0.004599117195265949	-0.05830874960967611	-0.03781738423791839	-0.015154965303054269	0.040234550763625025	-0.004591631668174958	-0.05830533803031419
3.8	1.0	3.4	-0.03738231346326691	-0.015033161370183734	0.03989396720001835	-0.00447796171832536	-0.05776515757477617	-0.03736798995463192	-0.015033161370183734	0.03989396720001835	-0.0044681192228847475	-0.05776067656158179
3.9	1.0	3.4	-0.03683185913989604	-0.014914275261162402	0.039609537005522395	-0.004310390889732514	-0.05721672999452352	-0.0368137935574258	-0.014914275261162402	0.039609537005522395	-0.0042979716179609145	-0.057211083683824875
4.0	1.0	3.4	-0.03619732293243564	-0.014797344008684377	0.039372089465088266	-0.004107804477440823	-0.056664263911398706	-0.03617543579425493	-0.014797344008684377	0.039372089465088266	-0.0040927503773635285	-0.05665743087329529
4.1	1.0	3.4	-0.035504817888541644	-0.01468171992837597	0.03916955688475761	-0.0038839356366219963	-0.05610871920830129	-0.035479341889134645	-0.01468171992837597	0.03916955688475761	-0.0038664032988891687	-0.05610077554662712
4.2	1.0	3.4	-0.03478322948872465	-0.014566265772373299	0.03898785236102714	-0.0036537133455233906	-0.0555511027318551	-0.03475472665218848	-0.014566265772373299	0.03898785236102714	-0.003634086653417216	-0.05554222658742511
4.3	1.0	3.4	-0.03406190662696363	-0.01444950407972101	0.03881187003935615	-0.0034319358929933916	-0.05499233669360538	-0.03403121832399855	-0.01444950407972101	0.03881187003935615	-0.0034107924531040124	-0.054982791830529676
4.4	1.0	3.4	-0.033368939506169606	-0.014330403749909237	0.0386266148063415	-0.0032320087802391578	-0.05443314178236271	-0.033337079124782135	-0.014330403749909237	0.0386266148063415	-0.0032100465554974087	-0.05442324362571699
4.5	1.0	3.4	-0.03272835127582886	-0.014207789490001232	0.03841816322520533	-0.003064807087784699	-0.05387391792324826	-0.0326963588207104	-0.014207789490001232	0.03841816322520533	-0.0030427442837886614	-0.05386398827212584
4.6	1.0	3.4	-0.03215836372207886	-0.014080434614015758	0.0381746732064694	-0.0029379488238983203	-0.05331465349063418	-0.0321271556082522	-0.014080434614015758	0.0381746732064694	-0.002916419916814737	-0.05330497428389111
4.7	1.0	3.4	-0.03167076256383657	-0.013947597352171215	0.03788718308456299	-0.002855456401703295	-0.052754891894525056	-0.031641004671849146	-0.013947597352171215	0.03788718308456299	-0.002834923838873262	-0.052745666565367666
4.8	1.0	3.4	-0.03127060810929251	-0.01380915314507547	0.03755021620887669	-0.0028178407606335443	-0.05219383041246019	-0.031242636199465032	-0.01380915314507547	0.03755021620887669	-0.0027985392661502902	-0.05218515999711596
4.9	1.0	3.4	-0.030955537191114588	-0.013664649926340644	0.03716212132248018	-0.002822514521212162	-0.05163049406604196	-0.030929337293213004	-0.013664649926340644	0.03716212132248018	-0.0028044370005365638	-0.05162237168881598
5.0	1.0	3.4	-0.03071779680071083	-0.013514601953829697	0.036725089651728805	-0.002864343475213785	-0.051063941023396155	-0.030693045195290144	-0.013514601953829697	0.036725089651728805	-0.0028472684030713498	-0.0510562644901179
5.1	1.0	3.4	-0.030544562787353013	-0.013359573699972316	0.03624484820476831	-0.002936344658218182	-0.050493492633930825	-0.030520712542560904	-0.013359573699972316	0.03624484820476831	-0.0029198958991483587	-0.05048609114820854
5.2	1.0	3.4	-0.03041974210907404	-0.013200669707885027	0.03573001655763743	-0.003030209891791277	-0.04991887906703517	-0.030396134800013505	-0.013200669707885027	0.03573001655763743	-0.003013934013581091	-0.04991154763618482
5.3	1.0	3.4	-0.030324591089383568	-0.013038772933214204	0.0351914485037221	-0.00313690739585378	-0.04934035926403768	-0.030300563499647826	-0.013038772933214204	0.0351914485037221	-0.0031203474257532208	-0.0493328916444025
5.4	1.0	3.4	-0.030239839175543202	-0.012875145686848555	0.034641105447290176	-0.003247112244876081	-0.04875868669110874	-0.03021480993307405	-0.012875145686848555	0.034641105447290176	-0.0032298673891012143	-0.04875090230441446
5.5	1.0	3.4	-0.03014660447754723	-0.012711267745999066	0.03409126863427928	-0.0033516455664769716	-0.04817495979935048	-0.030120116490037995	-0.012711267745999066	0.03409126863427928	-0.0033334002705864324	-0.04816671710773178
5.6	1.0	3.4	-0.030027721106840585	-0.012549010611110134	0.03355356439307519	-0.003441920397123736	-0.047590354491681905	-0.029999440883413678	-0.012549010611110134	0.03355356439307519	-0.003422443633466768	-0.047581551031911966
5.7	1.0	3.4	-0.029867580109125255	-0.012389613758159612	0.033038282526212145	-0.0035104048251413545	-0.047005844052036436	-0.029837258788301912	-0.012389613758159612	0.033038282526212145	-0.003489523045466587	-0.04699640451088786
5.8	1.0	3.4	-0.029654257164780498	-0.012234769715405491	0.032553513137226736	-0.0035510545459051784	-0.04642194604069656	-0.029621676198513247	-0.012234769715405491	0.032553513137226736	-0.0035286141695236575	-0.046411805450810834
5.9	1.0	3.4	-0.029379431796660298	-0.012085804737125727	0.032104788067085985	-0.003559750574522888	-0.04583866455209767	-0.02934435074903811	-0.012085804737125727	0.032104788067085985	-0.0035355820218731003	-0.04582775205712527
6.0	1.0	3.4	-0.02903903826029973	-0.011943587678615586	0.03169477414440959	-0.003534648904076192	-0.045255575822017544	-0.02900116784316529	-0.011943587678615586	0.03169477414440959	-0.003508548060727917	-0.04524380624823138
6.1	1.0	3.4	-0.028634248699203987	-0.011809025737647971	0.031323222072494036	-0.0034764066855287185	-0.044672038348521334	-0.02859326143520178	-0.011809025737647971	0.031323222072494036	-0.0034481423292634806	-0.044659315440784365
6.2	1.0	3.4	-0.028170095336090606	-0.011681644175951078	0.030987120660055725	-0.0033881399259864265	-0.04408743189420883	-0.028125675181456082	-0.011681644175951078	0.030987120660055725	-0.0033574881087063196	-0.04407366355685441
6.3	1.0	3.4	-0.027657062502778947	-0.011561433869474058	0.030681041753698644	-0.0032753065350767576	-0.04350136385192677	-0.027608982555234605	-0.011561433869474058	0.030681041753698644	-0.003242104544551545	-0.043486485894907646
6.4	1.0	3.4	-0.027108361183154163	-0.011447080062907844	0.0303976235465665	-0.0031451507470204847	-0.04291375391979233	-0.02705656937580811	-0.011447080062907844	0.0303976235465665	-0.003109356878520903	-0.04289775598094586
6.5	1.0	3.4	-0.026543797874212197	-0.01133686623597896	0.030127608998297986	-0.0030060938230167117	-0.04232844681351451	-0.026488491484759742	-0.01133686623597896	0.030127608998297986	-0.0029678413119675006	-0.04231139293511127
6.6	1.0	3.4	-0.025973165528118486	-0.011230167766257182	0.02986279821766532	-0.002867034521956545	-0.04173876145757008	-0.02591480924684795	-0.011230167766257182	0.02986279821766532	-0.002826640252772945	-0.04172079944548314
6.7	1.0	3.4	-0.025416267032377537	-0.01112437439940095	0.029593307069794954	-0.0027362353107130352	-0.04114896439205851	-0.025355591218199223	-0.01112437439940095	0.029593307069794954	-0.0026942041159536503	-0.041130319772639576
6.8	1.0	3.4	-0.024887343070472634	-0.011017398911008058	0.029310523428824405	-0.0026207382005107374	-0.04055972938777824	-0.024825271087846004	-0.011017398911008058	0.029310523428824405	-0.002577711491153793	-0.040540684114508556
6.9	1.0	3.4	-0.024397247582731096	-0.010907087189707454	0.029007156048748574	-0.002525693849122025	-0.03997162259265019	-0.024334788765540006	-0.010907087189707454	0.029007156048748574	-0.0024823753504425493	-0.03995248227413858
7.0	1.0	3.4	-0.023952915140094913	-0.010791617771701567	0.02867773106505868	-0.002454025139982177	-0.03938500329346985	-0.023891038211289656	-0.010791617771701567	0.02867773106505868	-0.0024110924781275077	-0.03936605902651926
7.1	1.0	3.4	-0.02355687476596542	-0.010669436493458306	0.028318950953285633	-0.0024064306060661636	-0.038799958619726585	-0.023496385600165925	-0.010669436493458306	0.028318950953285633	-0.0023644494811176655	-0.03878145057887559
7.2	1.0	3.4	-0.023207306943147064	-0.010539326733578491	0.027929869898986874	-0.002381561516660408	-0.03821628859189504	-0.02314875300348076	-0.010539326733578491	0.027929869898986874	-0.0023409182788438087	-0.038198377890045335
7.3	1.0	3.4	-0.022898924631380213	-0.010400772299476557	0.02751190148690718	-0.002376492874607056	-0.03763356094420378	-0.022842541845301417	-0.010400772299476557	0.02751190148690718	-0.00233735672758512	-0.03761631430514692
7.4	1.0	3.4	-0.022623594991013546	-0.010253833680280877	0.027068649905584094	-0.002387208129346105	-0.03705120308697066	-0.02256930412189328	-0.010253833680280877	0.027068649905584094	-0.002349528073040758	-0.03703459227415574
7.5	1.0	3.4	-0.022371287490132945	-0.010099102754907108	0.026605535803604065	-0.0024091015932511724	-0.03646861894557873	-0.02231873540847986	-0.010099102754907108	0.026605535803604065	-0.0023726348948186807	-0.036452533562358135
7.6	1.0	3.4	-0.02213079372197191	-0.00993740770252316	0.026129329105675662	-0.002437439368965226	-0.035885275756159185	-0.02207942801222932	-0.00993740770252316	0.026129329105675662	-0.0024018034250950842	-0.03586954599028674
7.7	1.0	3.4	-0.021891012329221027	-0.00977020105608517	0.025647556171722638	-0.002467610793334782	-0.03530075665152371	-0.021840171259846664	-0.00977020105608517	0.025647556171722638	-0.0024323457071186694	-0.03528518066836546
7.8	1.0	3.4	-0.02164164902640294	-0.009599285142940062	0.025167879550700406	-0.0024954166265942213	-0.034714826807569064	-0.021590648194278406	-0.009599285142940062	0.025167879550700406	-0.0024600453897343387	-0.03469919721230441
7.9	1.0	3.4	-0.021373711288442225	-0.009426571597373368	0.02469749055470047	-0.0025171401919406866	-0.03412749005382864	-0.021321911372184598	-0.009426571597373368	0.02469749055470047	-0.00248121564832809	-0.03411161468118361
8.0	1.0	3.4	-0.021083440427384324	-0.009254080722939761	0.02424399490802678	-0.002529564988656221	-0.03354378962381512	-0.021030285091604296	-0.009254080722939761	0.02424399490802678	-0.002492694761023771	-0.03352750451566754
8.1	1.0	3.4	-0.020759725834956534	-0.009083816049610505	0.02380931336811942	-0.002530594717868425	-0.03295462843559702	-0.020704758092229634	-0.009083816049610505	0.02380931336811942	-0.002492456205409805	-0.032937799205328744
8.2	1.0	3.4	-0.02040409283017859	-0.008917792122019819	0.02339786768196214	-0.002518511753789112	-0.0323656566363318	-0.020346939768214566	-0.008917792122019819	0.02339786768196214	-0.0024788381497883936	-0.03234817717836849
8.3	1.0	3.4	-0.02001753564693829	-0.008758098755833998	0.023010792334634926	-0.002492615256546697	-0.03177761396919252	-0.019957888761455926	-0.008758098755833998	0.023010792334634926	-0.0024511832694353317	-0.03175939907082152
8.4	1.0	3.4	-0.019602645742022785	-0.008605733155945927	0.022647317795607583	-0.0024531590502955315	-0.03119107133138891	-0.019540243311558438	-0.008605733155945927	0.022647317795607583	-0.0024097770264348965	-0.031172050924785196
8.5	1.0	3.4	-0.019164631375330057	-0.008461892502623414	0.022304951163412454	-0.0024013566995998298	-0.030606333336519267	-0.019099254045117885	-0.008461892502623414	0.022304951163412454	-0.0023558620075640746	-0.03058645069834285
8.6	1.0	3.4	-0.018710282564800756	-0.00832713606712332	0.021979663437153667	-0.002339369750760361	-0.030023440184070743	-0.018641768869236346	-0.00832713606712332	0.021979663437153667	-0.002291640120630435	-0.03000265611863626
8.7	1.0	3.4	-0.018247416609372985	-0.008201349709679562	0.021666278962841016	-0.0022700892465374913	-0.029442256615996948	-0.018175695066680375	-0.008201349709679562	0.021666278962841016	-0.002220065794546746	-0.02942055852529508
8.8	1.0	3.4	-0.01778423669495365	-0.008083584561973112	0.021358941233084086	-0.002196977314620388	-0.028862616051444235	-0.017709366392920346	-0.008083584561973112	0.021358941233084086	-0.0021446936501859732	-0.028840029413845347
8.9	1.0	3.4	-0.017329440813239907	-0.007972846896564079	0.021051493430533443	-0.0021236681833866865	-0.028284419163822586	-0.017251649718245953	-0.007972846896564079	0.021051493430533443	-0.002069278069527233	-0.028261018182688086
9.0	1.0	3.4	-0.01689058639519477	-0.0078671876858607	0.02073799392010879	-0.0020536904716278587	-0.027707702157815	-0.01681029328932983	-0.0078671876858607	0.02073799392010879	-0.0019974840397774416	-0.02768361548380048
9.1	1.0	3.4	-0.016474305842431536	-0.007764798000948758	0.020413127989981555	-0.001990023112184141	-0.02713261271928019	-0.0163921168683651	-0.007764798000948758	0.020413127989981555	-0.0019324251119044113	-0.027108021745493486
9.2	1.0	3.4	-0.016084817795446082	-0.0076631331355656584	0.02007257840811709	-0.0019348857693286953	-0.026559377298668817	-0.01600149313921051	-0.0076631331355656584	0.02007257840811709	-0.0018764325040261892	-0.02653450590773575
9.3	1.0	3.4	-0.015724371189826017	-0.007559967915312882	0.0197133103769138	-0.0018894900209707015	-0.025988223630456234	-0.015640764118659018	-0.007559967915312882	0.0197133103769138	-0.0018307863597798566	-0.02596332022048008
9.4	1.0	3.4	-0.015392837596163847	-0.007453299693111148	0.019333763787016588	-0.0018539747860579978	-0.02541932690401129	-0.01530981413700463	-0.007453299693111148	0.019333763787016588	-0.0017956370345371339	-0.025394641196372934
9.5	1.0	3.4	-0.015087249579998008	-0.0073408535897669935	0.018933935601462892	-0.0018275499227187741	-0.024852781668975133	-0.015005601233474587	-0.0073408535897669935	0.018933935601462892	-0.0017701433733788706	-0.024828539871791615
9.6	1.0	3.4	-0.014803462229434117	-0.007221638826990784	0.01851534164453464	-0.001808596596139106	-0.024288568450838866	-0.014723825590330608	-0.007221638826990784	0.01851534164453464	-0.001752577746937605	-0.024264950660936858
9.7	1.0	3.4	-0.014534855837237782	-0.007094174001053943	0.018080870503597593	-0.001794974835450062	-0.02372657750433137	-0.014457651329043891	-0.007094174001053943	0.018080870503597593	-0.0017406471043920216	-0.02370370072719552
9.8	1.0	3.4	-0.01427457304596004	-0.006958184892710051	0.017634560354286823	-0.0017843206812867898	-0.023166627826250022	-0.014199970888270397	-0.006958184892710051	0.017634560354286823	-0.0017318095416084091	-0.02314453680823876
9.9	1.0	3.4	-0.014015262452174024	-0.006813709327389006	0.017181254100376214	-0.0017742980482014217	-0.02260850917695981	-0.013943179332727651	-0.006813709327389006	0.017181254100376214	-0.0017235481172040322	-0.022587175988510826
10.0	1.0	3.4	-0.013749544900481248	-0.006660967612333479	0.016726239530677388	-0.001762803392872569	-0.022052013425952588	-0.013679668556902148	-0.006660967612333479	0.016726239530677388	-0.0017135954800500564	-0.022031344995196
10.1	1.0	3.4	-0.013471422408283884	-0.006501117794073252	0.016274857398957794	-0.0017481954376311112	-0.021496966575537315	-0.013403257882492584	-0.006501117794073252	0.016274857398957794	-0.0017001790450957568	-0.02147681844228137
10.2	1.0	3.4	-0.013175766838493023	-0.006335426601708605	0.015832155282145627	-0.0017292695978079198	-0.020943225921122126	-0.01310869408399802	-0.006335426601708605	0.015832155282145627	-0.0016820034732637052	-0.020923419291171336
10.3	1.0	3.4	-0.012859322830170924	-0.006165706644083002	0.015402453065470122	-0.0017053713198797553	-0.02039069793167829	-0.012792658398579279	-0.006165706644083002	0.015402453065470122	-0.0016583668578719023	-0.020371037962094496
10.4	1.0	3.4	-0.012519900276935732	-0.0059933604453590306	0.01498911789301749	-0.0016763122388083742	-0.019839345485785816	-0.012452952753948171	-0.0059933604453590306	0.01498911789301749	-0.0016290724672374582	-0.01981963773436917
10.5	1.0	3.4	-0.012157859615040819	-0.005820615191623801	0.014594315971325135	-0.0016423498985059012	-0.01928921049623625	-0.012089975193445932	-0.005820615191623801	0.014594315971325135	-0.0015944015645446518	-0.019269274408602613
10.6	1.0	3.4	-0.011774542761845447	-0.005648987079325707	0.014218991133754782	-0.0016040824449939754	-0.018740464371280546	-0.011705137436580323	-0.005648987079325707	0.014218991133754782	-0.0015549988768955212	-0.018720142614113876
10.7	1.0	3.4	-0.011373740399084793	-0.005480631357727361	0.013862706792772943	-0.0015623827799601635	-0.018193433054170212	-0.01130232282068544	-0.005480631357727361	0.013862706792772943	-0.001511800443546447	-0.018172597812184575
10.8	1.0	3.4	-0.010959973996224885	-0.00531688441640199	0.013523815971984078	-0.0015182900370739674	-0.017648615514733006	-0.01088615950441213	-0.00531688441640199	0.013523815971984078	-0.0014659192511080614	-0.017627171808886156
10.9	1.0	3.4	-0.010538798354429748	-0.005158744008213034	0.013199593746216227	-0.0014729872805302087	-0.017106660811902732	-0.010462319346100122	-0.005158744008213034	0.013199593746216227	-0.0014186207498600905	-0.017084548334243225
11.0	1.0	3.4	-0.010116713206733477	-0.005007227800547298	0.01288645746066601	-0.0014276262482717933	-0.016568316618580395	-0.010037428622875513	-0.005007227800547298	0.01288645746066601	-0.0013711473072342383	-0.016545510975759986
11.1	1.0	3.4	-0.009699996457220382	-0.00486257618831587	0.01258022827987939	-0.001383295219787993	-0.016034353328995908	-0.009617902072877774	-0.00486257618831587	0.01258022827987939	-0.0013246868710399963	-0.016010867293401298
11.2	1.0	3.4	-0.009294916682155381	-0.004724914049802464	0.01227640936448953	-0.0013409228770064271	-0.01550548911983602	-0.009210155794746273	-0.004724914049802464	0.01227640936448953	-0.0012802771874462382	-0.015481373921987101
11.3	1.0	3.4	-0.008906875365753372	-0.004593824377366218	0.011970461976538399	-0.001301194016541057	-0.014982318948384496	-0.008819747796222358	-0.004593824377366218	0.011970461976538399	-0.0012387201956913353	-0.014957665199703204
11.4	1.0	3.4	-0.008539956215833807	-0.00446828425140211	0.011658070070670613	-0.0012644731656380036	-0.014465268869464306	-0.008450922377865742	-0.00446828425140211	0.011658070070670613	-0.0012005017875426425	-0.0144402064095916
11.5	1.0	3.4	-0.008197305671941654	-0.004347258759366923	0.01133536877523968	-0.0012308242745621319	-0.013954591413252278	-0.008106982456360481	-0.004347258759366923	0.01133536877523968	-0.0011658051551769783	-0.01392928731705626
11.6	1.0	3.4	-0.007880611471559199	-0.004229417404872038	0.01099913438843462	-0.0011999526946553738	-0.013450375760466407	-0.007789757322926305	-0.004229417404872038	0.01099913438843462	-0.0011344443686122914	-0.013425029937876596
11.7	1.0	3.4	-0.007590626787501772	-0.0041136584688956646	0.010646924076351748	-0.0011712939486842478	-0.012952598446273608	-0.007500114934768197	-0.0041136584688956646	0.010646924076351748	-0.001105943921690904	-0.012927436620533377
11.8	1.0	3.4	-0.007326454718017874	-0.003998420874040676	0.010277163040874459	-0.0011440233117730007	-0.012461173573078656	-0.007237235311142467	-0.003998420874040676	0.010277163040874459	-0.0010795396350837272	-0.012436437842892523
11.9	1.0	3.4	-0.007086570422276006	-0.0038825595318030537	0.009889178442795842	-0.0011171774702968696	-0.011976011862971925	-0.0069996241900406745	-0.0038825595318030537	0.009889178442795842	-0.0010542936246525766	-0.011951949476380886
12.0	1.0	3.4	-0.006868972669847359	-0.003765327633459492	0.009483185205983492	-0.0010897552259231738	-0.011497075016448186	-0.006785260096860227	-0.003765327633459492	0.009483185205983492	-0.0010291913874937747	-0.011473926281890453
12.1	1.0	3.4	-0.006671075708866282	-0.003646104868380462	0.00906022951506638	-0.0010607961699040918	-0.011024404185648108	-0.00659148651775583	-0.003646104868380462	0.00906022951506638	-0.0010032205513582947	-0.011002390613083453
12.2	1.0	3.4	-0.006489797026591889	-0.0035242539021282937	0.00862209910403858	-0.001029491790725341	-0.010558150437776833	-0.006415104780178629	-0.0035242539021282937	0.00862209910403858	-0.000975485808220668	-0.010537464173868246
12.3	1.0	3.4	-0.00632260265664413	-0.003400016965656505	0.00817120920212834	-0.0009952173397599485	-0.010098577553356016	-0.006253428604919905	-0.003400016965656505	0.00817120920212834	-0.0009452478168600336	-0.010079373024531707
12.4	1.0	3.4	-0.006166692385104946	-0.0032734660212554445	0.007710473822107095	-0.0009576287926112924	-0.009646071393345303	-0.00610348138989994	-0.0032734660212554445	0.007710473822107095	-0.0009120294326090487	-0.00962845975814254
12.5	1.0	3.4	-0.0060195748123077	-0.003144982752132819	0.007243171905167984	-0.0009166427980404845	-0.00920112116730238	-0.005962584724296503	-0.003144982752132819	0.007243171905167984	-0.0008756060029586999	-0.009185167874372967
12.6	1.0	3.4	-0.00587909179137394	-0.0030151896758070507	0.00677281441628229	-0.0008724133896032982	-0.008764303142245881	-0.005828395987258513	-0.0030151896758070507	0.00677281441628229	-0.0008359922221088372	-0.008750028505624915
12.7	1.0	3.4	-0.005743192952575556	-0.0028846069718611034	0.006303020471743741	-0.0008253477713355203	-0.008336258681122673	-0.005698694434606739	-0.0028846069718611034	0.006303020471743741	-0.0007934668215506837	-0.008323641112938693
12.8	1.0	3.4	-0.005610190714307317	-0.0027539429768239643	0.005837403204034315	-0.0007759920640433918	-0.007917658877474277	-0.005571645159518378	-0.0027539429768239643	0.005837403204034315	-0.000748465191380708	-0.00790664019534802
12.9	1.0	3.4	-0.005478633664361216	-0.002623878191343465	0.0053794698134310235	-0.0007250438453751482	-0.007509181441073627	-0.0054456783056369236	-0.002623878191343465	0.0053794698134310235	-0.0007015963770989618	-0.00749967355062552
13.0	1.0	3.4	-0.005347325023050683	-0.0024951363948275684	0.0049325336943126805	-0.0006732446576449566	-0.007111477664890838	-0.005319510191752839	-0.0024951363948275684	0.0049325336943126805	-0.0006535375767535265	-0.007103369914484425
13.1	1.0	3.4	-0.005215159569957089	-0.0023682938652882513	0.00449964103708439	-0.0006213501906971453	-0.006725156551056082	-0.005191980045046512	-0.0023682938652882513	0.00449964103708439	-0.0006050041017881536	-0.006718323115054497
13.2	1.0	3.4	-0.005081104590250704	-0.0022437754382735875	0.004083510537677768	-0.0005700737406846492	-0.006350765948970235	-0.005062028500379655	-0.0022437754382735875	0.004083510537677768	-0.0005566908680417059	-0.00634507273174213
13.3	1.0	3.4	-0.004944479226865848	-0.002122108436196868	0.0036864868544400292	-0.0005200699801891301	-0.005988787664919879	-0.004928972949930629	-0.002122108436196868	0.0036864868544400292	-0.0005092530048074591	-0.005984098363366332
13.4	1.0	3.4	-0.004804757038631239	-0.0020037587105434795	0.0033105079965363056	-0.00047187378985390563	-0.005639632534770159	-0.00479230524016935	-0.0020037587105434795	0.0033105079965363056	-0.0004632408734673114	-0.005635813652694864
13.5	1.0	3.4	-0.004661588334766468	-0.0018890794156050106	0.0029570865006063153	-0.0004259522430685005	-0.005303643176699273	-0.004651708897121122	-0.0018890794156050106	0.0029570865006063153	-0.0004191480694933498	-0.005300567912629077
13.6	1.0	3.4	-0.0045147818597999646	-0.001778363992798404	0.0026273033815261875	-0.0003826306655657823	-0.004981090582961966	-0.0045070359243083395	-0.001778363992798404	0.0026273033815261875	-0.00037733369631813975	-0.004978641616717983
13.7	1.0	3.4	-0.004364391948586724	-0.0016718843043008746	0.0023218148886530636	-0.0003421453759460583	-0.004672177156992855	-0.004358389606980973	-0.0016718843043008746	0.0023218148886530636	-0.0003380717631595818	-0.00467024842817358
13.8	1.0	3.4	-0.00421057817540626	-0.0015697783035193424	0.0020408708072830327	-0.0003046362588941398	-0.004377034420275811	-0.004205980529288973	-0.0015697783035193424	0.0020408708072830327	-0.0003015409961220485	-0.0043755320369306145
13.9	1.0	3.4	-0.00405368010706835	-0.0014721381779736475	0.0017843426868330873	-0.00027016087720771725	-0.004095723738720073	-0.004050198483427994	-0.0014721381779736475	0.0017843426868330873	-0.000267836821027235	-0.004094566171260199
14.0	1.0	3.4	-0.0038941864988443924	-0.001379010876121356	0.001551760509241706	-0.00023870171838540305	-0.0038282344135793394	-0.0038915795944522353	-0.001379010876121356	0.001551760509241706	-0.00023697709280837096	-0.0038273521347642146
14.1	1.0	3.4	-0.003732853958086297	-0.0012905355425800735	0.001342355334793454	-0.00021018808021158113	-0.003574485670088096	-0.003730923612547267	-0.0012905355425800735	0.001342355334793454	-0.00020892301195472252	-0.003573820392805925
14.2	1.0	3.4	-0.0035702067731719993	-0.0012064889879184193	0.0011551128116896667	-0.00018450242484579354	-0.003334328172097453	-0.003568792986470375	-0.0012064889879184193	0.0011551128116896667	-0.0001835849833150576	-0.0033338318269265648
14.3	1.0	3.4	-0.0034071566692962644	-0.001126924758068526	0.000988815071545458	-0.0001614990160391139	-0.0031075479667340825	-0.0034061323110014478	-0.001126924758068526	0.000988815071545458	-0.00016084109927454537	-0.0031071815252038345
14.4	1.0	3.4	-0.0032445284826684378	-0.001051749340376773	0.0008420975663237609	-0.00014100698242131915	-0.0028938697261941065	-0.0032437940945918764	-0.001051749340376773	0.0008420975663237609	-0.00014054034286544215	-0.0028936019776734222
14.5	1.0	3.4	-0.0030829686631926715	-0.0009806573207242764	0.0007134957393563232	-0.00012284420805909718	-0.002692962873765621	-0.003082447589184254	-0.0009806573207242764	0.0007134957393563232	-0.00012251678492982123	-0.00269276922288648
14.6	1.0	3.4	-0.0029233757169504627	-0.000913606178187365	0.0006014917565572031	-0.00010681462444704802	-0.002504446670873253	-0.0029230097200341884	-0.000913606178187365	0.0006014917565572031	-0.00010658728975148388	-0.0025043080086525425
14.7	1.0	3.4	-0.002766442049115542	-0.0008503677274802612	0.0005045520310771068	-9.272882288066894e-05	-0.0023278975298317186	-0.002766187499005028	-0.0008503677274802612	0.0005045520310771068	-9.257258913194468e-05	-0.002327799213469929
14.8	1.0	3.4	-0.0026130024792132057	-0.0007909038089337628	0.0004211633033561243	-8.040619603217189e-05	-0.0021628557776033953	-0.002612827126920309	-0.0007909038089337628	0.0004211633033561243	-8.029988555781286e-05	-0.002162786735784858
14.9	1.0	3.4	-0.0024634293885486287	-0.000734802961915193	0.00034986060219000296	-6.965472785725227e-05	-0.0020088323009661863	-0.0024633097069805565	-0.000734802961915193	0.00034986060219000296	-6.958307641761152e-05	-0.002008784270837755
15.0	1.0	3.4	-0.0023185125443714793	-0.0006821354390922352	0.0002892493009411717	-6.030979462675332e-05	-0.0018653166115936628	-0.0023184315850652178	-0.0006821354390922352	0.0002892493009411717	-6.026194333408236e-05	-0.0018652835035800719
