# Supplementary material for: The Nodal Structure of π‑Orbitals Is Mapped in the Interaction Energy of π‑Stacked Acene Dimers
Source: J Am Chem Soc. 2026 Apr 9;148(15):16151–69. doi: 10.1021/jacs.6c00921 (PMC13107468; doi:10.1021/jacs.6c00921)
Supplement: Supplementary file 1 [file ja6c00921_si_001.zip › data_si/pentacene_sapt_yshift.csv]

x(A)	y(A)	z(A)	SAPT0|Eint(Eh)	SAPT0|Eelst(Eh)	SAPT0|Exr(Eh)	SAPT0|Eind(Eh)	SAPT0|Edisp(Eh)	sSAPT0|Eint(Eh)	sSAPT0|Eelst(Eh)	sSAPT0|Exr(Eh)	sSAPT0|Eind(Eh)	sSAPT0|Edisp(Eh)
0.0	0.0	3.4	-0.024647638719072662	-0.02149584068592958	0.07616974938638729	-0.0017879040379890875	-0.07753364338154128	-0.0246158535063416	-0.02149584068592958	0.07616974938638729	-0.0017654425213912146	-0.0775243196854081
0.0	0.1	3.4	-0.024914374154432123	-0.021459430787672318	0.07590405438395753	-0.001815629023784071	-0.07754336872693326	-0.02488466192629027	-0.021459430787672318	0.07590405438395753	-0.0017946431164671528	-0.07753464240610833
0.0	0.2	3.4	-0.02563714028115592	-0.02134759608247805	0.07511462052513966	-0.0018976299339763907	-0.07750653478984114	-0.02561329682692961	-0.02134759608247805	0.07511462052513966	-0.0018808118260970432	-0.07749950944349418
0.0	0.3	3.4	-0.026688497755448404	-0.021158886381726916	0.07383074168756762	-0.002028437927544341	-0.07733191513374477	-0.026673450974839794	-0.021158886381726916	0.07383074168756762	-0.0020178446254709445	-0.07732746165520955
0.0	0.4	3.4	-0.027976045637267383	-0.0208978632454091	0.07210614481643401	-0.0021973965521231986	-0.0769869306561691	-0.02797156511969824	-0.0208978632454091	0.07210614481643401	-0.0021942492578782675	-0.07698559743284489
0.0	0.5	3.4	-0.029425453836774265	-0.020574089749516133	0.07001288413943002	-0.0023907747899440356	-0.07647347343674411	-0.029431992342417106	-0.020574089749516133	0.07001288413943002	-0.0023953561591129684	-0.07647543057321803
0.0	0.6	3.4	-0.030961903671444038	-0.020199770147428353	0.06763511642761984	-0.0025939555156597356	-0.07580329443597579	-0.030978579572654708	-0.020199770147428353	0.06763511642761984	-0.002605608550965465	-0.07580831730188073
0.0	0.7	3.4	-0.0325078438657907	-0.01978764459613558	0.06506307910676956	-0.002793042889427718	-0.07499023548699696	-0.032532583731092475	-0.01978764459613558	0.06506307910676956	-0.002810283379329957	-0.0749977348623965
0.0	0.8	3.4	-0.03398797659450764	-0.01935071883940509	0.062387501550253424	-0.002976138675782631	-0.07404862062957335	-0.034017780382297136	-0.01935071883940509	0.062387501550253424	-0.0029968518919088766	-0.0740577112012366
0.0	0.9	3.4	-0.035334855659602524	-0.018902328112744726	0.0596946386686653	-0.003134161425427315	-0.07299300479009578	-0.03536613545659016	-0.018902328112744726	0.0596946386686653	-0.0031558456062058277	-0.07300260040630491
0.0	1.0	3.4	-0.03649215803027481	-0.01845423962708992	0.057061224551489875	-0.003261255106054236	-0.07183788784862052	-0.03652107870288149	-0.01845423962708992	0.057061224551489875	-0.0032812597432773255	-0.07184680388400412
0.0	1.1	3.4	-0.03741833677942834	-0.01801710997392547	0.05455109579334989	-0.00335485524700347	-0.07059746735184928	-0.03744111970558461	-0.01801710997392547	0.05455109579334989	-0.0033705868925134556	-0.07060451863249557
0.0	1.2	3.4	-0.03808657250116973	-0.01759853798716904	0.052212610535997406	-0.0034154135986398902	-0.0692852314513582	-0.03809972639571592	-0.01759853798716904	0.052212610535997406	-0.00342448577415312	-0.06928931317039116
0.0	1.3	3.4	-0.03848631373995538	-0.017204231778578105	0.05007739308174734	-0.003445950348205426	-0.0679135246949192	-0.038486784434869276	-0.017204231778578105	0.05007739308174734	-0.0034462748191651793	-0.06791367091887333
0.0	1.4	3.4	-0.038621275023798834	-0.016836914978739514	0.048160224683495775	-0.0034514304854231653	-0.06649315424313193	-0.03860652555704472	-0.016836914978739514	0.048160224683495775	-0.0034412610706896067	-0.06648857419111137
0.0	1.5	3.4	-0.03850819001406623	-0.016497254514433735	0.046460339736312944	-0.003438161193911965	-0.06503311404203348	-0.03847622890069448	-0.016497254514433735	0.046460339736312944	-0.0034161053433318343	-0.06502320877924185
0.0	1.6	3.4	-0.03817310597976811	-0.016182656597266032	0.04496301525488859	-0.0034130402244679087	-0.06354042441292276	-0.03812250244121947	-0.016182656597266032	0.04496301525488859	-0.003378066927673237	-0.0635247941711688
0.0	1.7	3.4	-0.037649121769013194	-0.015888519078316676	0.0436425466578645	-0.003382951323331898	-0.06202019802522912	-0.0375790169382699	-0.015888519078316676	0.0436425466578645	-0.003334402115473796	-0.06199864240234393
0.0	1.8	3.4	-0.036974663888105656	-0.015609798287641752	0.04246509548485997	-0.003354119952379421	-0.060475841132944456	-0.0368847992788178	-0.015609798287641752	0.04246509548485997	-0.0032917370702116853	-0.06044835940582433
0.0	1.9	3.4	-0.036187706287472275	-0.015338779615376552	0.04139205207581595	-0.0033316006154057998	-0.05890937813250587	-0.036078461559527264	-0.015338779615376552	0.04139205207581595	-0.0032555652504395603	-0.0588761687695271
0.0	2.0	3.4	-0.035325841434986766	-0.015068289116697997	0.04038320427037566	-0.003318874217944953	-0.057321882370719474	-0.035198270629158174	-0.015068289116697997	0.04038320427037566	-0.0032298452296882097	-0.05728334055314763
0.0	2.1	3.4	-0.03442245092674974	-0.014790652935289472	0.03939966450539727	-0.0033175686874370863	-0.05571389380942045	-0.03427829763706912	-0.014790652935289472	0.03939966450539727	-0.003216705848626006	-0.0556706033585509
0.0	2.2	3.4	-0.03350610410765354	-0.014499240913664835	0.038406316466330026	-0.003327326514204032	-0.0540858531461147	-0.03334777749213284	-0.014499240913664835	0.038406316466330026	-0.003216283536850203	-0.054038569507947824
0.0	2.3	3.4	-0.03259908541891287	-0.014188425271186134	0.037373806855751146	-0.0033459795211254195	-0.05243848748235246	-0.03242958289224529	-0.014188425271186134	0.037373806855751146	-0.003226855349856219	-0.05238810912695408
0.0	2.4	3.4	-0.031717058362697774	-0.013853860279823493	0.036279603957341394	-0.0033697045079907634	-0.05077309753222491	-0.03153983693326448	-0.013853860279823493	0.036279603957341394	-0.0032449535062656454	-0.05072062710451673
0.0	2.5	3.4	-0.030870069599817106	-0.013493375898860904	0.03510865641297997	-0.003393579701345432	-0.04909177041259074	-0.03068886976027924	-0.013493375898860904	0.03510865641297997	-0.0032658836217352265	-0.04903826665266308
0.0	2.6	3.4	-0.030062817237917636	-0.013106634219866464	0.033853288172629274	-0.003412058767714934	-0.04739741242296551	-0.029881458588680382	-0.013106634219866464	0.033853288172629274	-0.003284174943663197	-0.047343937597779995
0.0	2.7	3.4	-0.02929502033638722	-0.012694364189883345	0.03251261295981579	-0.003419618105975254	-0.045693651000344414	-0.029117190187823296	-0.012694364189883345	0.03251261295981579	-0.00329422031277175	-0.045641218644983994
0.0	2.8	3.4	-0.02856377933433768	-0.012259429297955649	0.031091547047132753	-0.003411327246901257	-0.04398456983661353	-0.028392836994150808	-0.012259429297955649	0.031091547047132753	-0.0032908569393114693	-0.04393409780401644
0.0	2.9	3.4	-0.027863737462499254	-0.011805753114003892	0.029599718320335297	-0.003383306512298942	-0.04227439615653172	-0.027702551272945464	-0.011805753114003892	0.029599718320335297	-0.0032698481634729575	-0.04222666831580391
0.0	3.0	3.4	-0.027189026400747593	-0.011338753033896865	0.028050036344684635	-0.0033330711146574363	-0.04056723859687793	-0.027039860664725246	-0.011338753033896865	0.028050036344684635	-0.003228265065741897	-0.04052287890977112
0.0	3.1	3.4	-0.02653208914792171	-0.010863027600407804	0.026457598887157506	-0.0032596534667509655	-0.03886700696792045	-0.0263965427818033	-0.010863027600407804	0.026457598887157506	-0.003164648546312679	-0.038826465522240325
0.0	3.2	3.4	-0.025887137321360935	-0.010384508115066637	0.02483846073005768	-0.003163578252161618	-0.03717751168419036	-0.025766136834056992	-0.010384508115066637	0.02483846073005768	-0.0030790263167797907	-0.03714106313226825
0.0	3.3	3.4	-0.025248672470098897	-0.009908131593874714	0.023208752007563865	-0.0030466367537529127	-0.035502656130035136	-0.025142511772978694	-0.009908131593874714	0.023208752007563865	-0.002972723445478206	-0.03547040874118964
0.0	3.4	3.4	-0.024613218345231204	-0.009438937188178897	0.021583952677774822	-0.0029116480169071556	-0.03384658581791997	-0.024521636058510175	-0.009438937188178897	0.021583952677774822	-0.0028481522470184873	-0.033818499301087615
0.0	3.5	3.4	-0.023978209300807907	-0.008980786301208354	0.01997840774790309	-0.0027621069380252966	-0.032213723809477346	-0.02390049120496472	-0.008980786301208354	0.01997840774790309	-0.0027084792172417664	-0.03218963343441769
0.0	3.6	3.4	-0.023342312813243907	-0.008536819297205511	0.018405040712733037	-0.002601857559366774	-0.030608676669404658	-0.023277406689298147	-0.008536819297205511	0.018405040712733037	-0.0025573070635060615	-0.030588321041319613
0.0	3.7	3.4	-0.022705355936683488	-0.008109704260277795	0.01687522372027965	-0.0024347955003521243	-0.02903607989633322	-0.02265198696761747	-0.008109704260277795	0.01687522372027965	-0.0023983766694968276	-0.0290191297581225
0.0	3.8	3.4	-0.022066797391962205	-0.007700515559008636	0.015398747731529713	-0.0022646143166923337	-0.027500415247790948	-0.022023574611101923	-0.007700515559008636	0.015398747731529713	-0.002235305797183637	-0.02748650098643936
0.0	3.9	3.4	-0.021427181280737492	-0.007310545614473085	0.013983854411115753	-0.0020946417210084105	-0.02600584835637175	-0.021392688355166275	-0.007310545614473085	0.013983854411115753	-0.002071412746202177	-0.025994584405606765
0.0	4.0	3.4	-0.0207858847804181	-0.0069393856708757085	0.012637284783862699	-0.00192769038551319	-0.0245560935078919	-0.020758751566902787	-0.0069393856708757085	0.012637284783862699	-0.0019095521821409188	-0.02454709849774886
0.0	4.1	3.4	-0.020142986500015336	-0.006586990089772371	0.011364381894472864	-0.0017660531541059399	-0.02315432515060989	-0.020121940299647107	-0.006586990089772371	0.011364381894472864	-0.0017520948837595031	-0.023147237220588097
0.0	4.2	3.4	-0.019497831925296312	-0.006252356070035603	0.010169082578787462	-0.001611437874718073	-0.0218031205593301	-0.019481730055733275	-0.006252356070035603	0.010169082578787462	-0.0016008485775263071	-0.021797607986958827
0.0	4.3	3.4	-0.01884988105281323	-0.0059344345800127485	0.009054103536824808	-0.0014650863732428507	-0.020504463636382437	-0.018837727083357285	-0.0059344345800127485	0.009054103536824808	-0.0014571649176518071	-0.02050023112251754
0.0	4.4	3.4	-0.01820526027884436	-0.00563225237124243	0.008020801222936793	-0.0013277760818473008	-0.019266033048691424	-0.018196206688819525	-0.00563225237124243	0.008020801222936793	-0.0013219321103610188	-0.01926282343015287
0.0	4.5	3.4	-0.017551054478559706	-0.005344826745158571	0.007069591999620045	-0.0011998738698043073	-0.018075945863216872	-0.017544398732265525	-0.005344826745158571	0.007069591999620045	-0.00119562102731281	-0.01807354295941419
0.0	4.6	3.4	-0.016894069152241325	-0.005071221366961254	0.006199686686616452	-0.0010814813870209505	-0.016941053084875573	-0.016889239328401508	-0.005071221366961254	0.006199686686616452	-0.001078428198717714	-0.016939276449338993
0.0	4.7	3.4	-0.016234334320303405	-0.004809879001641093	0.005409350012917815	-0.0009724763932930662	-0.01586132893828706	-0.016230874405396337	-0.004809879001641093	0.005409350012917815	-0.000970313839730265	-0.015860031576942792
0.0	4.8	3.4	-0.015573236259790992	-0.004560264192832619	0.004695984377260464	-0.0008725708871928127	-0.014836385557026023	-0.01557078928622228	-0.004560264192832619	0.004695984377260464	-0.0008710596044061431	-0.014835449866243982
0.0	4.9	3.4	-0.014911817581716067	-0.00432117623756767	0.004056262099623182	-0.0007813749539016318	-0.013865528489869947	-0.014910108949930344	-0.00432117623756767	0.004056262099623182	-0.0007803328408116395	-0.013864861971174217
0.0	5.0	3.4	-0.01425243563181291	-0.004092479003020344	0.0034862578144924956	-0.000698417198313513	-0.012947797244971549	-0.014251257619319021	-0.004092479003020344	0.0034862578144924956	-0.000697708104440704	-0.012947328326350468
0.0	5.1	3.4	-0.013596691767055878	-0.003873068540656277	0.002981583603979432	-0.0006232026006606772	-0.012082004229718356	-0.013595889784500008	-0.003873068540656277	0.002981583603979432	-0.0006227264427255215	-0.012081678405097641
0.0	5.2	3.4	-0.012946842377135722	-0.0036624147245447602	0.002537543737536412	-0.0005552073307957974	-0.011266764059331576	-0.012946303181302271	-0.0036624147245447602	0.002537543737536412	-0.0005548917411044486	-0.011266540453189474
0.0	5.3	3.4	-0.012305470431414927	-0.003460279832438573	0.0021492406261283733	-0.0004939111839273364	-0.01050052004117739	-0.012305112368897763	-0.003460279832438573	0.0021492406261283733	-0.0004937046922471964	-0.010500368470340367
0.0	5.4	3.4	-0.011674584679596684	-0.003265926703079458	0.0018117146512939713	-0.00043879999901479317	-0.009781572628796404	-0.011674349774401722	-0.003265926703079458	0.0018117146512939713	-0.00043866658330648286	-0.009781471139309753
0.0	5.5	3.4	-0.011056785780137053	-0.003079356964690305	0.0015200473945650476	-0.0003893742848230276	-0.009108101925188768	-0.011056633492336479	-0.003079356964690305	0.0015200473945650476	-0.00038928913464586555	-0.009108034787565356
0.0	5.6	3.4	-0.010453704550213579	-0.0028998065945415874	0.0012694491663622267	-0.00034515490941504877	-0.00847819221261917	-0.010453606956698402	-0.0028998065945415874	0.0012694491663622267	-0.0003451012036743673	-0.008478148324844673
0.0	5.7	3.4	-0.009867507233955424	-0.0027273122764199798	0.0010553502565154652	-0.0003056864986002784	-0.00788985871545063	-0.009867445386346832	-0.0027273122764199798	0.0010553502565154652	-0.00030565300850814983	-0.007889830357934167
0.0	5.8	3.4	-0.009300232517772759	-0.002562051428867562	0.0008734310273315049	-0.00027054404198345464	-0.007341068074253247	-0.009300193740905679	-0.002562051428867562	0.0008734310273315049	-0.00027052338262188605	-0.007341049956747735
0.0	5.9	3.4	-0.008752652513648781	-0.002403256586489988	0.00071968011394363	-0.0002393133505030873	-0.006829762690599336	-0.00875262844925017	-0.002403256586489988	0.00071968011394363	-0.00023930073604572802	-0.006829751240658084
0.0	6.0	3.4	-0.008225965972810879	-0.0022508857568936946	0.0005904143342767497	-0.00021161113442568635	-0.006353883415768248	-0.00822595118423293	-0.0022508857568936946	0.0005904143342767497	-0.0002116035065167846	-0.0063538762550992
0.0	6.1	3.4	-0.007721290279981263	-0.0021050978702987777	0.0004822891230578017	-0.00018709336041132992	-0.005911388172328957	-0.0077212812770699095	-0.0021050978702987777	0.0004822891230578017	-0.00018708879042909286	-0.005911383739399841
0.0	6.2	3.4	-0.00724077848692256	-0.001965772060202653	0.00039239592087308094	-0.00016541829535692487	-0.005501984052236063	-0.007240773054774088	-0.001965772060202653	0.00039239592087308094	-0.00016541557882319527	-0.005501981336621321
0.0	6.3	3.4	-0.0067815945468201145	-0.0018330697946566943	0.00031788171823779736	-0.0001463007375467644	-0.005120105732854453	-0.0067815913023762196	-0.0018330697946566943	0.00031788171823779736	-0.00014629913968553583	-0.005120104086271787
0.0	6.4	3.4	-0.006345182784020562	-0.0017064342447383751	0.0002564636549328395	-0.0001294530412229404	-0.004765759152992086	-0.006345180865950391	-0.0017064342447383751	0.0002564636549328395	-0.00012945211070021221	-0.004765758165444643
0.0	6.5	3.4	-0.005931771892440853	-0.00158611255744745	0.0002060795014711758	-0.00011462418034519865	-0.00443711465611938	-0.005931770771684155	-0.00158611255744745	0.0002060795014711758	-0.00011462364463650934	-0.004437114071071372
0.0	6.6	3.4	-0.005540842815483321	-0.0014717814179903144	0.00016493884266425207	-0.00010157973190986144	-0.004132420508247398	-0.005540842169914416	-0.0014717814179903144	0.00016493884266425207	-0.00010157942784031587	-0.004132420166748038
0.0	6.7	3.4	-0.005172138244500328	-0.0013635131232376807	0.0001314986752036583	-9.011808917745098e-05	-0.0038500057072888543	-0.00517213787954057	-0.0013635131232376807	0.0001314986752036583	-9.011791978377529e-05	-0.0038500055117227723
0.0	6.8	3.4	-0.004825052534568955	-0.001261159411569679	0.00010443848049363657	-8.004695320324608e-05	-0.003588284650289666	-0.004825052333542655	-0.001261159411569679	0.00010443848049363657	-8.004686127067278e-05	-0.00358828454119594
0.0	6.9	3.4	-0.004499036006864538	-0.0011647106997543233	8.263599835834884e-05	-7.120103913883498e-05	-0.0033457602663297292	-0.004499035900313744	-0.0011647106997543233	8.263599835834884e-05	-7.120099114368025e-05	-0.0033457602077740897
0.0	7.0	3.4	-0.004193019206431494	-0.0010736982234220704	6.514332762381895e-05	-6.344049865620983e-05	-0.003121023811977033	-0.004193019153343931	-0.0010736982234220704	6.514332762381895e-05	-6.344047511541819e-05	-0.0031210237824302618
0.0	7.1	3.4	-0.003906476328256037	-0.0009882654655939405	5.116697461374159e-05	-5.6625028192618664e-05	-0.002912752809083219	-0.003906476304616384	-0.0009882654655939405	5.116697461374159e-05	-5.662501788134317e-05	-0.002912752795754842
0.0	7.2	3.4	-0.003638381186986591	-0.0009080785530386493	4.004429082612127e-05	-5.063504239784755e-05	-0.0027197118823762156	-0.0036383811789304867	-0.0009080785530386493	4.004429082612127e-05	-5.063503894494511e-05	-0.0027197118777730137
0.0	7.3	3.4	-0.003387980294090551	-0.0008330811899668333	3.1226918428431894e-05	-4.5375556430074975e-05	-0.0025407504661220746	-0.003387980293755527	-0.0008330811899668333	3.1226918428431894e-05	-4.537555628915866e-05	-0.002540750465927967
0.0	7.4	3.4	-0.0031543125990326918	-0.0007630242181448921	2.4263449601887378e-05	-4.0753773616626964e-05	-0.00237479805687306	-0.003154312602079984	-0.0007630242181448921	2.4263449601887378e-05	-4.0753774872583776e-05	-0.0023747980586643954
0.0	7.5	3.4	-0.002936481635909642	-0.000697719563049759	1.8784369975693797e-05	-3.6685741823677524e-05	-0.0022208607010118994	-0.0029364816400449896	-0.000697719563049759	1.8784369975693797e-05	-3.668574349107661e-05	-0.0022208607034798476
0.0	7.6	3.4	-0.0027334931115558475	-0.0006368571426946801	1.4488842484780596e-05	-3.3106132068525e-05	-0.002078018679277423	-0.002733493115649615	-0.0006368571426946801	1.4488842484780596e-05	-3.31061336806638e-05	-0.0020780186817590516
0.0	7.7	3.4	-0.002544604970799531	-0.0005803704464142356	1.113311942988924e-05	-2.9945721068163168e-05	-0.001945421922747021	-0.002544604974366489	-0.0005803704464142356	1.113311942988924e-05	-2.9945722438003536e-05	-0.0019454219249441392
0.0	7.8	3.4	-0.002368812674577599	-0.0005278992094872592	8.520746617017688e-06	-2.7150191597451235e-05	-0.0018222840201099063	-0.002368812674577599	-0.0005278992094872592	8.520746617017688e-06	-2.7150191597451235e-05	-0.0018222840201099063
0.0	7.9	3.4	-0.002205245681074923	-0.0004791792390506089	6.494054570597216e-06	-2.4679942964015498e-05	-0.0017078805536308958	-0.002205245681074923	-0.0004791792390506089	6.494054570597216e-06	-2.4679942964015498e-05	-0.0017078805536308958
0.0	8.0	3.4	-0.002053458696661759	-0.00043435065504127124	4.927020261774701e-06	-2.249181290436284e-05	-0.0016015432489778995	-0.002053458696661759	-0.00043435065504127124	4.927020261774701e-06	-2.249181290436284e-05	-0.0016015432489778995
