# Supplementary material for: The Nodal Structure of π‑Orbitals Is Mapped in the Interaction Energy of π‑Stacked Acene Dimers
Source: J Am Chem Soc. 2026 Apr 9;148(15):16151–69. doi: 10.1021/jacs.6c00921 (PMC13107468; doi:10.1021/jacs.6c00921)
Supplement: Supplementary file 1 [file ja6c00921_si_001.zip › data_si/tetracene.xyz]

30
tetracene
C    0.0000    0.7221   0.0000   
C    0.0000    -0.7221    0.0000   
C    1.2226    1.4002   0.0000   
C    -1.2226     1.4002    0.0000   
C    1.2226    -1.4002    0.0000   
C    -1.2226     -1.4002     0.0000   
C    2.4324    0.7187   0.0000   
C    -2.4324     0.7187    0.0000   
C    2.4324    -0.7187    0.0000   
C    -2.4324     -0.7187     0.0000   
C    3.6745    1.3999   0.0000   
C    -3.6745     1.3999    0.0000   
C    3.6745    -1.3999    0.0000   
C    -3.6745     -1.3999     0.0000   
C    4.8523    0.7080   0.0000   
C    -4.8523     0.7080    0.0000   
C    4.8523    -0.7080    0.0000   
C    -4.8523     -0.7080     0.0000   
H    1.2247    2.4842   0.0000   
H    -1.2247     2.4842    0.0000   
H    1.2247    -2.4842    0.0000   
H    -1.2247     -2.4842     0.0000   
H    3.6749    2.4816   0.0000   
H    -3.6749     2.4816    0.0000   
H    3.6749    -2.4816    0.0000   
H    -3.6749     -2.4816     0.0000   
H    5.7919    1.2406   0.0000   
H    -5.7919     1.2406    0.0000   
H    5.7919    -1.2406    0.0000   
H    -5.7919     -1.2406     0.0000   
