# Supplementary material for: The Nodal Structure of π‑Orbitals Is Mapped in the Interaction Energy of π‑Stacked Acene Dimers
Source: J Am Chem Soc. 2026 Apr 9;148(15):16151–69. doi: 10.1021/jacs.6c00921 (PMC13107468; doi:10.1021/jacs.6c00921)
Supplement: Supplementary file 1 [file ja6c00921_si_001.zip › data_si/tetracene_mopce_2D.csv]

#x(1);y(2);z(3);E'exr;E'_exr(a=1	b=1)[5];E'_exr(a=1	b=2)[6];E'_exr(a=1	b=3)[7];E'_exr(a=1	b=4)[8];E'_exr(a=1	b=5)[9];E'_exr(a=1	b=6)[10];E'_exr(a=1	b=7)[11];E'_exr(a=1	b=8)[12];E'_exr(a=1	b=9)[13];E'_exr(a=1	b=10)[14];E'_exr(a=1	b=11)[15];E'_exr(a=1	b=12)[16];E'_exr(a=1	b=13)[17];E'_exr(a=1	b=14)[18];E'_exr(a=1	b=15)[19];E'_exr(a=1	b=16)[20];E'_exr(a=1	b=17)[21];E'_exr(a=1	b=18)[22];E'_exr(a=1	b=19)[23];E'_exr(a=1	b=20)[24];E'_exr(a=1	b=21)[25];E'_exr(a=1	b=22)[26];E'_exr(a=1	b=23)[27];E'_exr(a=1	b=24)[28];E'_exr(a=1	b=25)[29];E'_exr(a=1	b=26)[30];E'_exr(a=1	b=27)[31];E'_exr(a=1	b=28)[32];E'_exr(a=1	b=29)[33];E'_exr(a=1	b=30)[34];E'_exr(a=1	b=31)[35];E'_exr(a=1	b=32)[36];E'_exr(a=1	b=33)[37];E'_exr(a=1	b=34)[38];E'_exr(a=1	b=35)[39];E'_exr(a=1	b=36)[40];E'_exr(a=1	b=37)[41];E'_exr(a=1	b=38)[42];E'_exr(a=1	b=39)[43];E'_exr(a=1	b=40)[44];E'_exr(a=1	b=41)[45];E'_exr(a=1	b=42)[46];E'_exr(a=1	b=43)[47];E'_exr(a=1	b=44)[48];E'_exr(a=1	b=45)[49];E'_exr(a=1	b=46)[50];E'_exr(a=1	b=47)[51];E'_exr(a=1	b=48)[52];E'_exr(a=1	b=49)[53];E'_exr(a=1
0.0;0.0;3.4;0.066962516351;-0.0000000;-0.0000000;-0.0000000;-0.0000000;-0.0000000;-0.0000000;-0.0000000;-0.0000000;-0.0000000;-0.0000000;-0.0000000;-0.0000000;-0.0000000;-0.0000000;-0.0000000;-0.0000000;-0.0000000;-0.0000000;0.0000003;-0.0000001;0.0000002;-0.0000000;-0.0000000;-0.0000000;0.0000001;-0.0000000;-0.0000000;-0.0000000;-0.0000000;-0.0000000;0.0000000;-0.0000000;-0.0000000;0.0000000;-0.…
0.0;0.1;3.4;0.066680586827;-0.0000000;-0.0000000;-0.0000000;-0.0000000;-0.0000000;-0.0000000;-0.0000000;-0.0000000;-0.0000000;-0.0000000;-0.0000000;-0.0000000;-0.0000000;-0.0000000;-0.0000000;-0.0000000;-0.0000000;-0.0000000;0.0000003;-0.0000001;0.0000002;-0.0000000;-0.0000000;-0.0000000;0.0000001;-0.0000000;-0.0000000;-0.0000000;-0.0000000;-0.0000000;0.0000000;-0.0000000;-0.0000000;0.0000000;-0.…
0.0;0.2;3.4;0.065848613279;-0.0000000;-0.0000000;-0.0000000;-0.0000000;-0.0000000;-0.0000000;-0.0000000;-0.0000000;-0.0000000;-0.0000000;-0.0000000;-0.0000000;-0.0000000;-0.0000000;-0.0000000;-0.0000000;-0.0000000;-0.0000000;0.0000003;-0.0000001;0.0000002;0.0000000;-0.0000000;-0.0000000;0.0000001;-0.0000000;-0.0000000;-0.0000000;0.0000000;-0.0000000;0.0000000;-0.0000000;-0.0000000;0.0000000;-0.00…
0.0;0.3;3.4;0.064506888600;-0.0000000;-0.0000000;-0.0000000;-0.0000000;-0.0000000;-0.0000000;-0.0000000;-0.0000000;-0.0000000;-0.0000000;-0.0000000;-0.0000000;-0.0000000;-0.0000000;-0.0000000;-0.0000000;-0.0000000;-0.0000000;0.0000003;-0.0000001;0.0000002;0.0000000;-0.0000000;-0.0000000;0.0000000;-0.0000000;-0.0000000;-0.0000000;0.0000000;-0.0000000;0.0000000;-0.0000000;-0.0000000;0.0000000;-0.00…
0.0;0.4;3.4;0.062718866570;-0.0000000;-0.0000000;-0.0000000;-0.0000000;-0.0000000;-0.0000000;-0.0000000;-0.0000000;-0.0000000;-0.0000000;-0.0000000;-0.0000000;-0.0000000;-0.0000000;-0.0000000;-0.0000000;-0.0000000;-0.0000000;0.0000003;-0.0000001;0.0000002;0.0000000;-0.0000000;-0.0000000;0.0000000;-0.0000000;-0.0000000;-0.0000000;0.0000000;-0.0000000;0.0000000;-0.0000000;-0.0000000;0.0000000;-0.00…
0.0;0.5;3.4;0.060566074625;-0.0000000;-0.0000000;-0.0000000;-0.0000000;-0.0000000;-0.0000000;-0.0000000;-0.0000000;-0.0000000;-0.0000000;-0.0000000;-0.0000000;-0.0000000;-0.0000000;-0.0000000;-0.0000000;-0.0000000;-0.0000000;0.0000003;-0.0000001;0.0000002;0.0000000;-0.0000000;-0.0000000;0.0000000;-0.0000000;-0.0000000;-0.0000000;0.0000001;-0.0000000;0.0000000;-0.0000000;-0.0000000;0.0000000;-0.00…
0.0;0.6;3.4;0.058141839100;-0.0000000;-0.0000000;-0.0000000;-0.0000000;-0.0000000;-0.0000000;-0.0000000;-0.0000000;-0.0000000;-0.0000000;-0.0000000;-0.0000000;-0.0000000;-0.0000000;-0.0000000;-0.0000000;-0.0000000;-0.0000000;0.0000003;-0.0000001;0.0000002;0.0000000;-0.0000000;-0.0000000;0.0000000;-0.0000000;-0.0000000;-0.0000000;0.0000001;-0.0000000;0.0000000;-0.0000000;-0.0000000;0.0000000;-0.00…
0.0;0.7;3.4;0.055544499766;-0.0000000;-0.0000000;-0.0000000;-0.0000000;-0.0000000;-0.0000000;-0.0000000;-0.0000000;-0.0000000;-0.0000000;-0.0000000;-0.0000000;-0.0000000;-0.0000000;-0.0000000;-0.0000000;-0.0000000;-0.0000000;0.0000003;-0.0000001;0.0000002;0.0000000;-0.0000000;-0.0000000;0.0000000;-0.0000000;-0.0000000;-0.0000000;0.0000001;-0.0000000;0.0000000;-0.0000000;-0.0000000;0.0000000;-0.00…
0.0;0.8;3.4;0.052870783721;-0.0000000;-0.0000000;-0.0000000;-0.0000000;-0.0000000;-0.0000000;-0.0000000;-0.0000000;-0.0000000;-0.0000000;-0.0000000;-0.0000000;-0.0000000;-0.0000000;-0.0000000;-0.0000000;-0.0000000;-0.0000000;0.0000003;-0.0000001;0.0000002;0.0000000;-0.0000000;-0.0000000;0.0000000;-0.0000000;-0.0000000;-0.0000000;0.0000002;-0.0000000;-0.0000000;-0.0000000;-0.0000000;0.0000000;-0.0…
0.0;0.9;3.4;0.050209914466;-0.0000000;-0.0000000;-0.0000000;-0.0000000;-0.0000000;-0.0000000;-0.0000000;-0.0000000;-0.0000000;-0.0000000;-0.0000000;-0.0000000;-0.0000000;-0.0000000;-0.0000000;-0.0000000;-0.0000000;-0.0000000;0.0000003;-0.0000001;0.0000002;0.0000000;-0.0000000;-0.0000000;0.0000000;-0.0000000;-0.0000000;-0.0000000;0.0000002;-0.0000000;-0.0000000;-0.0000000;-0.0000000;0.0000000;-0.0…
0.0;1.0;3.4;0.047638878387;-0.0000000;-0.0000000;-0.0000000;-0.0000000;-0.0000000;-0.0000000;-0.0000000;-0.0000000;-0.0000000;-0.0000000;-0.0000000;-0.0000000;-0.0000000;-0.0000000;-0.0000000;-0.0000000;-0.0000000;-0.0000000;0.0000002;-0.0000001;0.0000002;0.0000000;-0.0000000;-0.0000000;0.0000000;-0.0000000;-0.0000000;-0.0000000;0.0000002;-0.0000000;-0.0000000;-0.0000000;-0.0000000;0.0000000;-0.0…
0.0;1.1;3.4;0.045219092054;-0.0000000;-0.0000000;-0.0000000;-0.0000000;-0.0000000;-0.0000000;-0.0000000;-0.0000000;-0.0000000;-0.0000000;-0.0000000;-0.0000000;-0.0000000;-0.0000000;-0.0000000;-0.0000000;-0.0000000;-0.0000000;0.0000002;-0.0000000;0.0000002;0.0000000;-0.0000000;-0.0000000;0.0000000;-0.0000000;-0.0000000;-0.0000000;0.0000003;-0.0000000;-0.0000000;-0.0000000;-0.0000000;0.0000000;-0.0…
0.0;1.2;3.4;0.042994541871;-0.0000000;-0.0000000;-0.0000000;-0.0000000;-0.0000000;-0.0000000;-0.0000000;-0.0000000;-0.0000000;-0.0000000;-0.0000000;-0.0000000;-0.0000000;-0.0000000;-0.0000000;-0.0000000;-0.0000000;-0.0000000;0.0000002;-0.0000000;0.0000002;0.0000001;-0.0000000;-0.0000000;0.0000000;-0.0000000;-0.0000000;-0.0000000;0.0000003;-0.0000000;-0.0000000;-0.0000000;-0.0000000;0.0000000;-0.0…
0.0;1.3;3.4;0.040991325534;-0.0000000;-0.0000000;-0.0000000;-0.0000000;-0.0000000;-0.0000000;-0.0000000;-0.0000000;-0.0000000;-0.0000000;-0.0000000;-0.0000000;-0.0000000;-0.0000000;-0.0000000;-0.0000000;-0.0000000;-0.0000000;0.0000002;-0.0000000;0.0000002;0.0000001;-0.0000000;-0.0000000;0.0000000;-0.0000000;-0.0000000;-0.0000000;0.0000003;0.0000000;-0.0000000;-0.0000000;-0.0000000;0.0000000;-0.00…
0.0;1.4;3.4;0.039218424114;-0.0000000;-0.0000000;-0.0000000;-0.0000000;-0.0000000;-0.0000000;-0.0000000;-0.0000000;-0.0000000;-0.0000000;-0.0000000;-0.0000000;-0.0000000;-0.0000000;-0.0000000;-0.0000000;-0.0000000;-0.0000000;0.0000002;-0.0000000;0.0000002;0.0000001;-0.0000000;-0.0000000;0.0000000;0.0000000;-0.0000000;-0.0000000;0.0000003;0.0000000;-0.0000000;-0.0000000;-0.0000000;0.0000000;-0.000…
0.0;1.5;3.4;0.037669474373;-0.0000000;-0.0000000;-0.0000000;-0.0000000;-0.0000000;-0.0000000;-0.0000000;-0.0000000;-0.0000000;-0.0000000;-0.0000000;-0.0000000;-0.0000000;-0.0000000;-0.0000000;-0.0000000;-0.0000000;-0.0000000;0.0000002;-0.0000000;0.0000002;0.0000001;-0.0000000;-0.0000000;0.0000000;0.0000000;-0.0000000;-0.0000000;0.0000003;0.0000000;-0.0000000;-0.0000000;-0.0000000;0.0000000;-0.000…
0.0;1.6;3.4;0.036325285857;-0.0000000;-0.0000000;-0.0000000;-0.0000000;-0.0000000;-0.0000000;-0.0000000;-0.0000000;-0.0000000;-0.0000000;-0.0000000;-0.0000000;-0.0000000;-0.0000000;-0.0000000;-0.0000000;-0.0000000;-0.0000000;0.0000002;-0.0000000;0.0000002;0.0000001;-0.0000000;-0.0000000;0.0000000;0.0000000;-0.0000000;-0.0000000;0.0000003;0.0000000;-0.0000000;-0.0000000;-0.0000000;0.0000001;-0.000…
0.0;1.7;3.4;0.035156845344;-0.0000000;-0.0000000;-0.0000000;-0.0000000;-0.0000000;-0.0000000;-0.0000000;-0.0000000;-0.0000000;-0.0000000;-0.0000000;-0.0000000;-0.0000000;-0.0000000;-0.0000000;-0.0000000;-0.0000000;-0.0000000;0.0000001;-0.0000000;0.0000002;0.0000001;-0.0000000;-0.0000000;0.0000000;0.0000000;-0.0000000;-0.0000000;0.0000003;0.0000000;-0.0000000;-0.0000000;-0.0000000;0.0000001;-0.000…
0.0;1.8;3.4;0.034128562375;-0.0000000;-0.0000000;-0.0000000;-0.0000000;-0.0000000;-0.0000000;-0.0000000;-0.0000000;-0.0000000;-0.0000000;-0.0000000;-0.0000000;-0.0000000;-0.0000000;-0.0000000;-0.0000000;-0.0000000;-0.0000000;0.0000001;-0.0000000;0.0000002;0.0000002;-0.0000000;-0.0000000;0.0000000;0.0000000;-0.0000000;-0.0000000;0.0000003;0.0000000;-0.0000000;-0.0000000;-0.0000000;0.0000001;-0.000…
0.0;1.9;3.4;0.033201527274;-0.0000000;-0.0000000;-0.0000000;-0.0000000;-0.0000000;-0.0000000;-0.0000000;-0.0000000;-0.0000000;-0.0000000;-0.0000000;-0.0000000;-0.0000000;-0.0000000;-0.0000000;-0.0000000;-0.0000000;-0.0000000;0.0000001;-0.0000000;0.0000002;0.0000002;-0.0000000;-0.0000000;0.0000000;0.0000000;-0.0000000;-0.0000000;0.0000003;0.0000000;0.0000000;-0.0000000;-0.0000000;0.0000001;-0.0000…
0.0;2.0;3.4;0.032336574974;-0.0000000;-0.0000000;-0.0000000;-0.0000000;-0.0000000;-0.0000000;-0.0000000;-0.0000000;-0.0000000;-0.0000000;-0.0000000;-0.0000000;-0.0000000;-0.0000000;-0.0000000;-0.0000000;-0.0000000;-0.0000000;0.0000001;-0.0000000;0.0000002;0.0000002;-0.0000000;-0.0000000;0.0000000;0.0000001;-0.0000000;-0.0000000;0.0000003;0.0000000;0.0000000;-0.0000000;-0.0000000;0.0000001;-0.0000…
0.0;2.1;3.4;0.031496975218;-0.0000000;-0.0000000;-0.0000000;-0.0000000;-0.0000000;-0.0000000;-0.0000000;-0.0000000;-0.0000000;-0.0000000;-0.0000000;-0.0000000;-0.0000000;-0.0000000;-0.0000000;-0.0000000;-0.0000000;-0.0000000;0.0000001;-0.0000000;0.0000002;0.0000002;-0.0000000;-0.0000000;0.0000000;0.0000001;-0.0000000;-0.0000000;0.0000003;0.0000001;0.0000000;-0.0000000;-0.0000000;0.0000001;-0.0000…
0.0;2.2;3.4;0.030650604865;-0.0000000;-0.0000000;-0.0000000;-0.0000000;-0.0000000;-0.0000000;-0.0000000;-0.0000000;-0.0000000;-0.0000000;-0.0000000;-0.0000000;-0.0000000;-0.0000000;-0.0000000;-0.0000000;-0.0000000;-0.0000000;0.0000001;-0.0000000;0.0000002;0.0000003;-0.0000000;-0.0000000;0.0000000;0.0000001;-0.0000000;-0.0000000;0.0000002;0.0000001;0.0000000;-0.0000000;-0.0000000;0.0000001;-0.0000…
0.0;2.3;3.4;0.029771502661;-0.0000000;-0.0000000;-0.0000000;-0.0000000;-0.0000000;-0.0000000;-0.0000000;-0.0000000;-0.0000000;-0.0000000;-0.0000000;-0.0000000;-0.0000000;-0.0000000;-0.0000000;-0.0000000;-0.0000000;-0.0000000;0.0000000;-0.0000000;0.0000002;0.0000003;-0.0000000;-0.0000000;-0.0000000;0.0000001;-0.0000000;-0.0000000;0.0000002;0.0000001;0.0000001;-0.0000000;-0.0000000;0.0000001;-0.000…
0.0;2.4;3.4;0.028840760184;-0.0000000;-0.0000000;-0.0000000;-0.0000000;-0.0000000;-0.0000000;-0.0000000;-0.0000000;-0.0000000;-0.0000000;-0.0000000;-0.0000000;-0.0000000;-0.0000000;-0.0000000;-0.0000000;-0.0000000;-0.0000000;0.0000000;-0.0000000;0.0000002;0.0000003;-0.0000000;-0.0000000;-0.0000000;0.0000001;-0.0000000;-0.0000000;0.0000002;0.0000001;0.0000001;-0.0000000;-0.0000000;0.0000001;-0.000…
0.0;2.5;3.4;0.027846760614;-0.0000000;-0.0000000;-0.0000000;-0.0000000;-0.0000000;-0.0000000;-0.0000000;-0.0000000;-0.0000000;-0.0000000;-0.0000000;-0.0000000;-0.0000000;-0.0000000;-0.0000000;-0.0000000;-0.0000000;-0.0000000;0.0000000;-0.0000000;0.0000002;0.0000003;-0.0000000;-0.0000000;-0.0000000;0.0000001;-0.0000000;-0.0000000;0.0000002;0.0000001;0.0000001;-0.0000000;-0.0000000;0.0000001;-0.000…
0.0;2.6;3.4;0.026784833165;-0.0000000;-0.0000000;-0.0000000;-0.0000000;-0.0000000;-0.0000000;-0.0000000;-0.0000000;-0.0000000;-0.0000000;-0.0000000;-0.0000000;-0.0000000;-0.0000000;-0.0000000;-0.0000000;-0.0000000;-0.0000000;0.0000000;-0.0000000;0.0000002;0.0000003;-0.0000000;-0.0000000;-0.0000000;0.0000002;-0.0000000;-0.0000000;0.0000001;0.0000001;0.0000001;-0.0000000;-0.0000000;0.0000001;-0.000…
0.0;2.7;3.4;0.025656437918;-0.0000000;-0.0000000;-0.0000000;-0.0000000;-0.0000000;-0.0000000;-0.0000000;-0.0000000;-0.0000000;-0.0000000;-0.0000000;-0.0000000;-0.0000000;-0.0000000;-0.0000000;-0.0000000;-0.0000000;-0.0000000;-0.0000000;-0.0000000;0.0000002;0.0000004;-0.0000000;-0.0000000;-0.0000000;0.0000002;-0.0000000;-0.0000000;0.0000001;0.0000001;0.0000001;-0.0000000;-0.0000000;0.0000001;-0.00…
0.0;2.8;3.4;0.024468027010;-0.0000000;-0.0000000;-0.0000000;-0.0000000;-0.0000000;-0.0000000;-0.0000000;-0.0000000;-0.0000000;-0.0000000;-0.0000000;-0.0000000;-0.0000000;-0.0000000;-0.0000000;-0.0000000;-0.0000000;-0.0000000;-0.0000000;-0.0000000;0.0000002;0.0000004;-0.0000000;-0.0000000;-0.0000000;0.0000002;-0.0000000;-0.0000000;0.0000001;0.0000001;0.0000001;-0.0000000;-0.0000000;0.0000001;-0.00…
0.0;2.9;3.4;0.023229739825;-0.0000000;-0.0000000;-0.0000000;-0.0000000;-0.0000000;-0.0000000;-0.0000000;-0.0000000;-0.0000000;-0.0000000;-0.0000000;-0.0000000;-0.0000000;-0.0000000;-0.0000000;-0.0000000;-0.0000000;-0.0000000;-0.0000000;-0.0000000;0.0000002;0.0000004;-0.0000000;-0.0000000;-0.0000000;0.0000002;-0.0000000;-0.0000000;0.0000001;0.0000001;0.0000001;-0.0000000;-0.0000000;0.0000001;-0.00…
0.0;3.0;3.4;0.021954081537;-0.0000000;-0.0000000;-0.0000000;-0.0000000;-0.0000000;-0.0000000;-0.0000000;-0.0000000;-0.0000000;-0.0000000;-0.0000000;-0.0000000;-0.0000000;-0.0000000;-0.0000000;-0.0000000;-0.0000000;-0.0000000;-0.0000000;-0.0000000;0.0000002;0.0000004;-0.0000000;-0.0000000;-0.0000000;0.0000002;-0.0000000;-0.0000000;0.0000000;0.0000001;0.0000002;-0.0000000;-0.0000000;0.0000001;-0.00…
0.0;3.1;3.4;0.020654709369;-0.0000000;-0.0000000;-0.0000000;-0.0000000;-0.0000000;-0.0000000;-0.0000000;-0.0000000;-0.0000000;-0.0000000;-0.0000000;-0.0000000;-0.0000000;-0.0000000;-0.0000000;-0.0000000;-0.0000000;-0.0000000;-0.0000000;-0.0000000;0.0000001;0.0000004;-0.0000000;-0.0000000;-0.0000000;0.0000002;-0.0000000;-0.0000000;0.0000000;0.0000001;0.0000002;-0.0000000;-0.0000000;0.0000001;-0.00…
0.0;3.2;3.4;0.019345414632;-0.0000000;-0.0000000;-0.0000000;-0.0000000;-0.0000000;-0.0000000;-0.0000000;-0.0000000;-0.0000000;-0.0000000;-0.0000000;-0.0000000;-0.0000000;-0.0000000;-0.0000000;-0.0000000;-0.0000000;-0.0000000;-0.0000000;-0.0000000;0.0000001;0.0000004;-0.0000000;-0.0000000;-0.0000000;0.0000002;-0.0000000;-0.0000000;0.0000000;0.0000001;0.0000002;-0.0000000;-0.0000000;0.0000001;-0.00…
0.0;3.3;3.4;0.018039348088;-0.0000000;-0.0000000;-0.0000000;-0.0000000;-0.0000000;-0.0000000;-0.0000000;-0.0000000;-0.0000000;-0.0000000;-0.0000000;-0.0000000;-0.0000000;-0.0000000;-0.0000000;-0.0000000;-0.0000000;-0.0000000;-0.0000000;-0.0000000;0.0000001;0.0000003;-0.0000000;-0.0000000;-0.0000000;0.0000002;-0.0000000;-0.0000000;0.0000000;0.0000001;0.0000002;-0.0000000;-0.0000000;0.0000001;-0.00…
0.0;3.4;3.4;0.016748497763;-0.0000000;-0.0000000;-0.0000000;-0.0000000;-0.0000000;-0.0000000;-0.0000000;-0.0000000;-0.0000000;-0.0000000;-0.0000000;-0.0000000;-0.0000000;-0.0000000;-0.0000000;-0.0000000;-0.0000000;-0.0000000;-0.0000000;-0.0000000;0.0000001;0.0000003;-0.0000000;-0.0000000;-0.0000000;0.0000002;-0.0000000;-0.0000000;0.0000000;0.0000001;0.0000002;-0.0000000;-0.0000000;0.0000001;-0.00…
0.0;3.5;3.4;0.015483397269;-0.0000000;-0.0000000;-0.0000000;-0.0000000;-0.0000000;-0.0000000;-0.0000000;-0.0000000;-0.0000000;-0.0000000;-0.0000000;-0.0000000;-0.0000000;-0.0000000;-0.0000000;-0.0000000;-0.0000000;-0.0000000;-0.0000000;-0.0000000;0.0000001;0.0000003;-0.0000000;-0.0000000;-0.0000000;0.0000002;-0.0000000;-0.0000000;-0.0000000;0.0000001;0.0000002;-0.0000000;-0.0000000;0.0000001;-0.0…
0.0;3.6;3.4;0.014253021782;-0.0000000;-0.0000000;-0.0000000;-0.0000000;-0.0000000;-0.0000000;-0.0000000;-0.0000000;-0.0000000;-0.0000000;-0.0000000;-0.0000000;-0.0000000;-0.0000000;-0.0000000;-0.0000000;-0.0000000;-0.0000000;-0.0000000;-0.0000000;0.0000001;0.0000003;-0.0000000;-0.0000000;-0.0000000;0.0000002;-0.0000000;-0.0000000;-0.0000000;0.0000001;0.0000002;-0.0000000;-0.0000000;0.0000001;-0.0…
0.0;3.7;3.4;0.013064818991;-0.0000000;-0.0000000;-0.0000000;-0.0000000;-0.0000000;-0.0000000;-0.0000000;-0.0000000;-0.0000000;-0.0000000;-0.0000000;-0.0000000;-0.0000000;-0.0000000;-0.0000000;-0.0000000;-0.0000000;-0.0000000;-0.0000000;-0.0000000;0.0000001;0.0000003;-0.0000000;-0.0000000;-0.0000000;0.0000002;-0.0000000;-0.0000000;-0.0000000;0.0000001;0.0000002;-0.0000000;-0.0000000;0.0000001;-0.0…
0.0;3.8;3.4;0.011924822168;-0.0000000;-0.0000000;-0.0000000;-0.0000000;-0.0000000;-0.0000000;-0.0000000;-0.0000000;-0.0000000;-0.0000000;-0.0000000;-0.0000000;-0.0000000;-0.0000000;-0.0000000;-0.0000000;-0.0000000;-0.0000000;-0.0000000;-0.0000000;0.0000001;0.0000002;-0.0000000;-0.0000000;-0.0000001;0.0000002;-0.0000000;-0.0000000;-0.0000000;0.0000001;0.0000002;-0.0000000;-0.0000000;0.0000001;-0.0…
0.0;3.9;3.4;0.010837799833;-0.0000000;-0.0000000;-0.0000000;-0.0000000;-0.0000000;-0.0000000;-0.0000000;-0.0000000;-0.0000000;-0.0000000;-0.0000000;-0.0000000;-0.0000000;-0.0000000;-0.0000000;-0.0000000;-0.0000000;-0.0000000;0.0000000;-0.0000000;0.0000001;0.0000002;-0.0000000;-0.0000000;-0.0000001;0.0000002;-0.0000000;-0.0000000;-0.0000000;0.0000001;0.0000002;-0.0000000;-0.0000000;0.0000001;-0.00…
0.0;4.0;3.4;0.009807408052;-0.0000000;-0.0000000;-0.0000000;-0.0000000;-0.0000000;-0.0000000;-0.0000000;-0.0000000;-0.0000000;-0.0000000;-0.0000000;-0.0000000;-0.0000000;-0.0000000;-0.0000000;-0.0000000;-0.0000000;-0.0000000;0.0000000;-0.0000000;0.0000001;0.0000002;-0.0000000;-0.0000000;-0.0000001;0.0000002;-0.0000000;-0.0000000;-0.0000000;0.0000001;0.0000002;-0.0000000;-0.0000000;0.0000001;-0.00…
0.0;4.1;3.4;0.008836324431;-0.0000002;-0.0000002;-0.0000002;-0.0000002;-0.0000002;-0.0000002;-0.0000002;-0.0000002;-0.0000003;-0.0000003;-0.0000003;-0.0000002;-0.0000002;-0.0000002;-0.0000001;-0.0000001;-0.0000001;-0.0000001;-0.0000372;-0.0000322;-0.0000227;-0.0000394;-0.0000130;-0.0000357;-0.0000059;-0.0000305;-0.0000237;-0.0000097;-0.0000063;-0.0000130;-0.0000256;-0.0000225;-0.0000086;-0.000019…
0.0;4.2;3.4;0.007926354836;-0.0000002;-0.0000002;-0.0000002;-0.0000001;-0.0000001;-0.0000002;-0.0000002;-0.0000002;-0.0000003;-0.0000002;-0.0000002;-0.0000002;-0.0000002;-0.0000002;-0.0000001;-0.0000001;-0.0000001;-0.0000001;-0.0000339;-0.0000292;-0.0000205;-0.0000382;-0.0000116;-0.0000344;-0.0000053;-0.0000292;-0.0000223;-0.0000090;-0.0000057;-0.0000129;-0.0000260;-0.0000228;-0.0000080;-0.000019…
0.0;4.3;3.4;0.007078513311;-0.0000002;-0.0000002;-0.0000002;-0.0000001;-0.0000001;-0.0000002;-0.0000002;-0.0000002;-0.0000002;-0.0000002;-0.0000002;-0.0000002;-0.0000002;-0.0000002;-0.0000001;-0.0000001;-0.0000001;-0.0000001;-0.0000307;-0.0000263;-0.0000184;-0.0000368;-0.0000104;-0.0000329;-0.0000046;-0.0000277;-0.0000208;-0.0000083;-0.0000052;-0.0000127;-0.0000263;-0.0000230;-0.0000074;-0.000019…
0.0;4.4;3.4;0.006293081687;-0.0000001;-0.0000001;-0.0000002;-0.0000001;-0.0000001;-0.0000002;-0.0000002;-0.0000002;-0.0000002;-0.0000002;-0.0000002;-0.0000002;-0.0000002;-0.0000002;-0.0000001;-0.0000001;-0.0000001;-0.0000001;-0.0000276;-0.0000235;-0.0000163;-0.0000350;-0.0000092;-0.0000311;-0.0000041;-0.0000261;-0.0000192;-0.0000077;-0.0000047;-0.0000124;-0.0000264;-0.0000230;-0.0000068;-0.000018…
0.0;4.5;3.4;0.005569658129;-0.0000001;-0.0000001;-0.0000002;-0.0000001;-0.0000001;-0.0000001;-0.0000002;-0.0000002;-0.0000002;-0.0000002;-0.0000002;-0.0000002;-0.0000002;-0.0000002;-0.0000001;-0.0000001;-0.0000001;-0.0000001;-0.0000246;-0.0000209;-0.0000145;-0.0000331;-0.0000081;-0.0000292;-0.0000036;-0.0000244;-0.0000176;-0.0000070;-0.0000042;-0.0000120;-0.0000264;-0.0000228;-0.0000062;-0.000018…
0.0;4.6;3.4;0.004907203815;-0.0000001;-0.0000001;-0.0000001;-0.0000001;-0.0000001;-0.0000001;-0.0000001;-0.0000002;-0.0000002;-0.0000002;-0.0000002;-0.0000002;-0.0000002;-0.0000002;-0.0000001;-0.0000001;-0.0000001;-0.0000001;-0.0000218;-0.0000184;-0.0000127;-0.0000309;-0.0000071;-0.0000271;-0.0000031;-0.0000226;-0.0000160;-0.0000064;-0.0000038;-0.0000116;-0.0000262;-0.0000225;-0.0000057;-0.000018…
0.0;4.7;3.4;0.004304094997;-0.0000001;-0.0000001;-0.0000001;-0.0000001;-0.0000001;-0.0000001;-0.0000001;-0.0000002;-0.0000002;-0.0000002;-0.0000002;-0.0000002;-0.0000002;-0.0000002;-0.0000001;-0.0000001;-0.0000001;-0.0000001;-0.0000192;-0.0000162;-0.0000111;-0.0000287;-0.0000062;-0.0000250;-0.0000027;-0.0000208;-0.0000144;-0.0000057;-0.0000033;-0.0000111;-0.0000257;-0.0000220;-0.0000051;-0.000017…
0.0;4.8;3.4;0.003758184748;-0.0000001;-0.0000001;-0.0000001;-0.0000001;-0.0000001;-0.0000001;-0.0000001;-0.0000001;-0.0000002;-0.0000002;-0.0000001;-0.0000001;-0.0000001;-0.0000001;-0.0000001;-0.0000001;-0.0000001;-0.0000001;-0.0000169;-0.0000141;-0.0000096;-0.0000264;-0.0000054;-0.0000229;-0.0000024;-0.0000190;-0.0000128;-0.0000052;-0.0000029;-0.0000105;-0.0000250;-0.0000212;-0.0000046;-0.000016…
0.0;4.9;3.4;0.003266875576;-0.0000001;-0.0000001;-0.0000001;-0.0000001;-0.0000001;-0.0000001;-0.0000001;-0.0000001;-0.0000001;-0.0000001;-0.0000001;-0.0000001;-0.0000001;-0.0000001;-0.0000001;-0.0000001;-0.0000001;-0.0000001;-0.0000147;-0.0000122;-0.0000083;-0.0000241;-0.0000046;-0.0000208;-0.0000021;-0.0000172;-0.0000114;-0.0000046;-0.0000026;-0.0000098;-0.0000242;-0.0000203;-0.0000041;-0.000016…
0.0;5.0;3.4;0.002827201419;-0.0000001;-0.0000001;-0.0000001;-0.0000001;-0.0000001;-0.0000001;-0.0000001;-0.0000001;-0.0000001;-0.0000001;-0.0000001;-0.0000001;-0.0000001;-0.0000001;-0.0000001;-0.0000001;-0.0000000;-0.0000000;-0.0000127;-0.0000105;-0.0000071;-0.0000219;-0.0000040;-0.0000187;-0.0000018;-0.0000154;-0.0000100;-0.0000041;-0.0000022;-0.0000091;-0.0000231;-0.0000192;-0.0000037;-0.000015…
0.0;5.1;3.4;0.002435915656;-0.0000001;-0.0000001;-0.0000001;-0.0000001;-0.0000001;-0.0000001;-0.0000001;-0.0000001;-0.0000001;-0.0000001;-0.0000001;-0.0000001;-0.0000001;-0.0000001;-0.0000001;-0.0000001;-0.0000000;-0.0000000;-0.0000110;-0.0000090;-0.0000061;-0.0000197;-0.0000035;-0.0000167;-0.0000015;-0.0000138;-0.0000087;-0.0000036;-0.0000020;-0.0000084;-0.0000219;-0.0000181;-0.0000033;-0.000014…
0.0;5.2;3.4;0.002089580796;-0.0000001;-0.0000001;-0.0000001;-0.0000001;-0.0000001;-0.0000001;-0.0000001;-0.0000001;-0.0000001;-0.0000001;-0.0000001;-0.0000001;-0.0000001;-0.0000001;-0.0000001;-0.0000001;-0.0000000;-0.0000000;-0.0000094;-0.0000077;-0.0000052;-0.0000176;-0.0000030;-0.0000149;-0.0000013;-0.0000122;-0.0000076;-0.0000032;-0.0000017;-0.0000077;-0.0000205;-0.0000168;-0.0000029;-0.000013…
0.0;5.3;3.4;0.001784655374;-0.0000001;-0.0000001;-0.0000001;-0.0000000;-0.0000000;-0.0000001;-0.0000001;-0.0000001;-0.0000001;-0.0000001;-0.0000001;-0.0000001;-0.0000001;-0.0000001;-0.0000001;-0.0000001;-0.0000000;-0.0000000;-0.0000081;-0.0000065;-0.0000044;-0.0000156;-0.0000026;-0.0000131;-0.0000012;-0.0000108;-0.0000065;-0.0000028;-0.0000015;-0.0000070;-0.0000191;-0.0000155;-0.0000025;-0.000012…
0.0;5.4;3.4;0.001517574128;-0.0000001;-0.0000000;-0.0000001;-0.0000000;-0.0000000;-0.0000001;-0.0000001;-0.0000001;-0.0000001;-0.0000001;-0.0000001;-0.0000001;-0.0000001;-0.0000001;-0.0000001;-0.0000001;-0.0000000;-0.0000000;-0.0000069;-0.0000055;-0.0000037;-0.0000137;-0.0000022;-0.0000115;-0.0000010;-0.0000095;-0.0000056;-0.0000025;-0.0000013;-0.0000063;-0.0000176;-0.0000141;-0.0000022;-0.000011…
0.0;5.5;3.4;0.001284818462;-0.0000000;-0.0000000;-0.0000001;-0.0000000;-0.0000000;-0.0000000;-0.0000001;-0.0000001;-0.0000001;-0.0000001;-0.0000001;-0.0000001;-0.0000001;-0.0000001;-0.0000000;-0.0000000;-0.0000000;-0.0000000;-0.0000059;-0.0000046;-0.0000031;-0.0000120;-0.0000019;-0.0000100;-0.0000009;-0.0000083;-0.0000048;-0.0000022;-0.0000011;-0.0000057;-0.0000162;-0.0000128;-0.0000019;-0.000010…
0.0;5.6;3.4;0.001082975333;-0.0000000;-0.0000000;-0.0000001;-0.0000000;-0.0000000;-0.0000000;-0.0000001;-0.0000001;-0.0000001;-0.0000001;-0.0000001;-0.0000001;-0.0000001;-0.0000001;-0.0000000;-0.0000000;-0.0000000;-0.0000000;-0.0000050;-0.0000039;-0.0000026;-0.0000105;-0.0000016;-0.0000087;-0.0000007;-0.0000072;-0.0000041;-0.0000019;-0.0000009;-0.0000050;-0.0000147;-0.0000115;-0.0000017;-0.000009…
0.0;5.7;3.4;0.000908783815;-0.0000000;-0.0000000;-0.0000001;-0.0000000;-0.0000000;-0.0000000;-0.0000000;-0.0000001;-0.0000001;-0.0000001;-0.0000001;-0.0000001;-0.0000001;-0.0000001;-0.0000000;-0.0000000;-0.0000000;-0.0000000;-0.0000043;-0.0000033;-0.0000022;-0.0000091;-0.0000014;-0.0000075;-0.0000006;-0.0000062;-0.0000035;-0.0000017;-0.0000008;-0.0000044;-0.0000132;-0.0000103;-0.0000014;-0.000008…
0.0;5.8;3.4;0.000759169547;-0.0000000;-0.0000000;-0.0000000;-0.0000000;-0.0000000;-0.0000000;-0.0000000;-0.0000001;-0.0000001;-0.0000000;-0.0000001;-0.0000001;-0.0000001;-0.0000001;-0.0000000;-0.0000000;-0.0000000;-0.0000000;-0.0000037;-0.0000028;-0.0000018;-0.0000078;-0.0000012;-0.0000064;-0.0000006;-0.0000053;-0.0000030;-0.0000015;-0.0000007;-0.0000039;-0.0000119;-0.0000091;-0.0000012;-0.000007…
0.0;5.9;3.4;0.000631267983;-0.0000000;-0.0000000;-0.0000000;-0.0000000;-0.0000000;-0.0000000;-0.0000000;-0.0000000;-0.0000000;-0.0000000;-0.0000000;-0.0000000;-0.0000000;-0.0000000;-0.0000000;-0.0000000;-0.0000000;-0.0000000;-0.0000031;-0.0000023;-0.0000015;-0.0000067;-0.0000011;-0.0000055;-0.0000005;-0.0000046;-0.0000025;-0.0000013;-0.0000006;-0.0000034;-0.0000106;-0.0000080;-0.0000011;-0.000006…
0.0;6.0;3.4;0.000522437839;-0.0000000;-0.0000000;-0.0000000;-0.0000000;-0.0000000;-0.0000000;-0.0000000;-0.0000000;-0.0000000;-0.0000000;-0.0000000;-0.0000000;-0.0000000;-0.0000000;-0.0000000;-0.0000000;-0.0000000;-0.0000000;-0.0000027;-0.0000020;-0.0000013;-0.0000057;-0.0000009;-0.0000046;-0.0000004;-0.0000039;-0.0000021;-0.0000011;-0.0000005;-0.0000030;-0.0000094;-0.0000070;-0.0000009;-0.000005…
0.1;0.0;3.4;0.066748700861;-0.0000000;-0.0000000;-0.0000000;-0.0000000;-0.0000000;-0.0000000;-0.0000000;-0.0000000;-0.0000000;-0.0000000;-0.0000000;-0.0000000;-0.0000000;-0.0000000;-0.0000000;-0.0000000;-0.0000000;-0.0000000;0.0000003;-0.0000001;0.0000002;-0.0000000;0.0000000;-0.0000000;0.0000001;-0.0000000;-0.0000000;0.0000000;-0.0000000;-0.0000000;0.0000000;-0.0000000;-0.0000000;0.0000000;0.000…
0.1;0.1;3.4;0.066468550690;-0.0000000;-0.0000000;-0.0000000;-0.0000000;-0.0000000;-0.0000000;-0.0000000;-0.0000000;-0.0000000;-0.0000000;-0.0000000;-0.0000000;-0.0000000;-0.0000000;-0.0000000;-0.0000000;-0.0000000;-0.0000000;0.0000003;-0.0000001;0.0000002;-0.0000000;0.0000000;-0.0000000;0.0000001;-0.0000000;-0.0000000;0.0000000;-0.0000000;-0.0000000;0.0000000;-0.0000000;-0.0000000;0.0000000;0.000…
0.1;0.2;3.4;0.065641833189;-0.0000000;-0.0000000;-0.0000000;-0.0000000;-0.0000000;-0.0000000;-0.0000000;-0.0000000;-0.0000000;-0.0000000;-0.0000000;-0.0000000;-0.0000000;-0.0000000;-0.0000000;-0.0000000;-0.0000000;-0.0000000;0.0000003;-0.0000001;0.0000002;0.0000000;0.0000000;-0.0000000;0.0000001;-0.0000000;-0.0000000;0.0000000;0.0000000;-0.0000000;0.0000000;-0.0000000;-0.0000000;0.0000000;0.00000…
0.1;0.3;3.4;0.064308602262;-0.0000000;-0.0000000;-0.0000000;-0.0000000;-0.0000000;-0.0000000;-0.0000000;-0.0000000;-0.0000000;-0.0000000;-0.0000000;-0.0000000;-0.0000000;-0.0000000;-0.0000000;-0.0000000;-0.0000000;-0.0000000;0.0000003;-0.0000001;0.0000002;0.0000000;0.0000000;-0.0000000;0.0000001;-0.0000000;-0.0000000;0.0000000;0.0000000;-0.0000000;0.0000000;-0.0000000;-0.0000000;0.0000000;0.00000…
0.1;0.4;3.4;0.062531935866;-0.0000000;-0.0000000;-0.0000000;-0.0000000;-0.0000000;-0.0000000;-0.0000000;-0.0000000;-0.0000000;-0.0000000;-0.0000000;-0.0000000;-0.0000000;-0.0000000;-0.0000000;-0.0000000;-0.0000000;-0.0000000;0.0000003;-0.0000001;0.0000002;0.0000000;0.0000000;-0.0000000;0.0000000;-0.0000000;-0.0000000;0.0000000;0.0000000;-0.0000000;0.0000000;-0.0000000;-0.0000000;0.0000000;0.00000…
0.1;0.5;3.4;0.060392879334;-0.0000000;-0.0000000;-0.0000000;-0.0000000;-0.0000000;-0.0000000;-0.0000000;-0.0000000;-0.0000000;-0.0000000;-0.0000000;-0.0000000;-0.0000000;-0.0000000;-0.0000000;-0.0000000;-0.0000000;-0.0000000;0.0000003;-0.0000001;0.0000002;0.0000000;0.0000000;-0.0000000;0.0000000;-0.0000000;-0.0000000;0.0000000;0.0000001;-0.0000000;0.0000000;-0.0000000;-0.0000000;0.0000000;0.00000…
0.1;0.6;3.4;0.057984207598;-0.0000000;-0.0000000;-0.0000000;-0.0000000;-0.0000000;-0.0000000;-0.0000000;-0.0000000;-0.0000000;-0.0000000;-0.0000000;-0.0000000;-0.0000000;-0.0000000;-0.0000000;-0.0000000;-0.0000000;-0.0000000;0.0000003;-0.0000001;0.0000002;0.0000000;0.0000000;-0.0000000;0.0000000;-0.0000000;-0.0000000;0.0000000;0.0000001;-0.0000000;0.0000000;-0.0000000;-0.0000000;0.0000000;0.00000…
0.1;0.7;3.4;0.055403678665;-0.0000000;-0.0000000;-0.0000000;-0.0000000;-0.0000000;-0.0000000;-0.0000000;-0.0000000;-0.0000000;-0.0000000;-0.0000000;-0.0000000;-0.0000000;-0.0000000;-0.0000000;-0.0000000;-0.0000000;-0.0000000;0.0000003;-0.0000001;0.0000002;0.0000000;0.0000000;-0.0000000;0.0000000;-0.0000000;-0.0000000;0.0000000;0.0000001;-0.0000000;0.0000000;-0.0000000;-0.0000000;0.0000000;0.00000…
0.1;0.8;3.4;0.052747444147;-0.0000000;-0.0000000;-0.0000000;-0.0000000;-0.0000000;-0.0000000;-0.0000000;-0.0000000;-0.0000000;-0.0000000;-0.0000000;-0.0000000;-0.0000000;-0.0000000;-0.0000000;-0.0000000;-0.0000000;-0.0000000;0.0000003;-0.0000001;0.0000002;0.0000000;0.0000000;-0.0000000;0.0000000;-0.0000000;-0.0000000;0.0000000;0.0000002;-0.0000000;-0.0000000;-0.0000000;-0.0000000;0.0000000;0.0000…
0.1;0.9;3.4;0.050104189264;-0.0000000;-0.0000000;-0.0000000;-0.0000000;-0.0000000;-0.0000000;-0.0000000;-0.0000000;-0.0000000;-0.0000000;-0.0000000;-0.0000000;-0.0000000;-0.0000000;-0.0000000;-0.0000000;-0.0000000;-0.0000000;0.0000003;-0.0000001;0.0000002;0.0000000;0.0000000;-0.0000000;0.0000000;-0.0000000;-0.0000000;0.0000000;0.0000002;-0.0000000;-0.0000000;-0.0000000;-0.0000000;0.0000000;0.0000…
0.1;1.0;3.4;0.047550422395;-0.0000000;-0.0000000;-0.0000000;-0.0000000;-0.0000000;-0.0000000;-0.0000000;-0.0000000;-0.0000000;-0.0000000;-0.0000000;-0.0000000;-0.0000000;-0.0000000;-0.0000000;-0.0000000;-0.0000000;-0.0000000;0.0000002;-0.0000000;0.0000002;0.0000000;0.0000000;-0.0000000;0.0000000;-0.0000000;-0.0000000;0.0000000;0.0000002;-0.0000000;-0.0000000;-0.0000000;-0.0000000;0.0000000;0.0000…
0.1;1.1;3.4;0.045147156864;-0.0000000;-0.0000000;-0.0000000;-0.0000000;-0.0000000;-0.0000000;-0.0000000;-0.0000000;-0.0000000;-0.0000000;-0.0000000;-0.0000000;-0.0000000;-0.0000000;-0.0000000;-0.0000000;-0.0000000;-0.0000000;0.0000002;-0.0000000;0.0000002;0.0000000;0.0000000;-0.0000000;0.0000000;-0.0000000;-0.0000000;0.0000000;0.0000003;-0.0000000;-0.0000000;-0.0000000;-0.0000000;0.0000000;0.0000…
0.1;1.2;3.4;0.042938056896;-0.0000000;-0.0000000;-0.0000000;-0.0000000;-0.0000000;-0.0000000;-0.0000000;-0.0000000;-0.0000000;-0.0000000;-0.0000000;-0.0000000;-0.0000000;-0.0000000;-0.0000000;-0.0000000;-0.0000000;-0.0000000;0.0000002;-0.0000000;0.0000002;0.0000001;0.0000000;-0.0000000;0.0000000;-0.0000000;0.0000000;0.0000000;0.0000003;-0.0000000;-0.0000000;-0.0000000;-0.0000000;0.0000000;0.00000…
0.1;1.3;3.4;0.040948978666;-0.0000000;-0.0000000;-0.0000000;-0.0000000;-0.0000000;-0.0000000;-0.0000000;-0.0000000;-0.0000000;-0.0000000;-0.0000000;-0.0000000;-0.0000000;-0.0000000;-0.0000000;-0.0000000;-0.0000000;-0.0000000;0.0000002;-0.0000000;0.0000002;0.0000001;0.0000000;-0.0000000;0.0000000;-0.0000000;0.0000000;0.0000000;0.0000003;0.0000000;-0.0000000;-0.0000000;-0.0000000;0.0000000;0.000000…
0.1;1.4;3.4;0.039188737036;-0.0000000;-0.0000000;-0.0000000;-0.0000000;-0.0000000;-0.0000000;-0.0000000;-0.0000000;-0.0000000;-0.0000000;-0.0000000;-0.0000000;-0.0000000;-0.0000000;-0.0000000;-0.0000000;-0.0000000;-0.0000000;0.0000002;-0.0000000;0.0000002;0.0000001;0.0000000;-0.0000000;0.0000000;0.0000000;0.0000000;0.0000000;0.0000003;0.0000000;-0.0000000;-0.0000000;-0.0000000;0.0000000;0.0000000…
0.1;1.5;3.4;0.037650869610;-0.0000000;-0.0000000;-0.0000000;-0.0000000;-0.0000000;-0.0000000;-0.0000000;-0.0000000;-0.0000000;-0.0000000;-0.0000000;-0.0000000;-0.0000000;-0.0000000;-0.0000000;-0.0000000;-0.0000000;-0.0000000;0.0000002;-0.0000000;0.0000002;0.0000001;0.0000000;-0.0000000;0.0000000;0.0000000;0.0000000;-0.0000000;0.0000003;0.0000000;-0.0000000;-0.0000000;-0.0000000;0.0000000;0.000000…
0.1;1.6;3.4;0.036316144313;-0.0000000;-0.0000000;-0.0000000;-0.0000000;-0.0000000;-0.0000000;-0.0000000;-0.0000000;-0.0000000;-0.0000000;-0.0000000;-0.0000000;-0.0000000;-0.0000000;-0.0000000;-0.0000000;-0.0000000;-0.0000000;0.0000002;-0.0000000;0.0000002;0.0000001;0.0000000;-0.0000000;0.0000000;0.0000000;0.0000000;-0.0000000;0.0000003;0.0000000;-0.0000000;-0.0000000;-0.0000000;0.0000001;0.000000…
0.1;1.7;3.4;0.035155554364;-0.0000000;-0.0000000;-0.0000000;-0.0000000;-0.0000000;-0.0000000;-0.0000000;-0.0000000;-0.0000000;-0.0000000;-0.0000000;-0.0000000;-0.0000000;-0.0000000;-0.0000000;-0.0000000;-0.0000000;-0.0000000;0.0000001;-0.0000000;0.0000002;0.0000001;0.0000000;-0.0000000;0.0000000;0.0000000;0.0000000;-0.0000000;0.0000003;0.0000000;-0.0000000;-0.0000000;-0.0000000;0.0000001;0.000000…
0.1;1.8;3.4;0.034133555133;-0.0000000;-0.0000000;-0.0000000;-0.0000000;-0.0000000;-0.0000000;-0.0000000;-0.0000000;-0.0000000;-0.0000000;-0.0000000;-0.0000000;-0.0000000;-0.0000000;-0.0000000;-0.0000000;-0.0000000;-0.0000000;0.0000001;-0.0000000;0.0000002;0.0000002;0.0000000;-0.0000000;0.0000000;0.0000000;0.0000000;-0.0000000;0.0000003;0.0000000;-0.0000000;-0.0000000;-0.0000000;0.0000001;0.000000…
0.1;1.9;3.4;0.033211314619;-0.0000000;-0.0000000;-0.0000000;-0.0000000;-0.0000000;-0.0000000;-0.0000000;-0.0000000;-0.0000000;-0.0000000;-0.0000000;-0.0000000;-0.0000000;-0.0000000;-0.0000000;-0.0000000;-0.0000000;-0.0000000;0.0000001;-0.0000000;0.0000002;0.0000002;0.0000000;-0.0000000;0.0000000;0.0000000;0.0000000;-0.0000000;0.0000003;0.0000000;0.0000000;-0.0000000;-0.0000000;0.0000001;0.0000000…
0.1;2.0;3.4;0.032349770815;-0.0000000;-0.0000000;-0.0000000;-0.0000000;-0.0000000;-0.0000000;-0.0000000;-0.0000000;-0.0000000;-0.0000000;-0.0000000;-0.0000000;-0.0000000;-0.0000000;-0.0000000;-0.0000000;-0.0000000;-0.0000000;0.0000001;-0.0000000;0.0000002;0.0000002;0.0000000;-0.0000000;0.0000000;0.0000001;0.0000000;-0.0000000;0.0000003;0.0000000;0.0000000;-0.0000000;-0.0000000;0.0000001;0.0000000…
0.1;2.1;3.4;0.031512316320;-0.0000000;-0.0000000;-0.0000000;-0.0000000;-0.0000000;-0.0000000;-0.0000000;-0.0000000;-0.0000000;-0.0000000;-0.0000000;-0.0000000;-0.0000000;-0.0000000;-0.0000000;-0.0000000;-0.0000000;-0.0000000;0.0000001;-0.0000000;0.0000002;0.0000002;0.0000000;-0.0000000;0.0000000;0.0000001;0.0000000;-0.0000000;0.0000003;0.0000001;0.0000000;-0.0000000;-0.0000000;0.0000001;0.0000000…
0.1;2.2;3.4;0.030666965634;-0.0000000;-0.0000000;-0.0000000;-0.0000000;-0.0000000;-0.0000000;-0.0000000;-0.0000000;-0.0000000;-0.0000000;-0.0000000;-0.0000000;-0.0000000;-0.0000000;-0.0000000;-0.0000000;-0.0000000;-0.0000000;0.0000001;-0.0000000;0.0000002;0.0000003;-0.0000000;-0.0000000;0.0000000;0.0000001;0.0000000;-0.0000000;0.0000002;0.0000001;0.0000000;-0.0000000;-0.0000000;0.0000001;0.000000…
0.1;2.3;3.4;0.029787905251;-0.0000000;-0.0000000;-0.0000000;-0.0000000;-0.0000000;-0.0000000;-0.0000000;-0.0000000;-0.0000000;-0.0000000;-0.0000000;-0.0000000;-0.0000000;-0.0000000;-0.0000000;-0.0000000;-0.0000000;-0.0000000;0.0000000;-0.0000000;0.0000002;0.0000003;-0.0000000;-0.0000000;-0.0000000;0.0000001;0.0000000;-0.0000000;0.0000002;0.0000001;0.0000001;-0.0000000;-0.0000000;0.0000001;0.00000…
0.1;2.4;3.4;0.028856380123;-0.0000000;-0.0000000;-0.0000000;-0.0000000;-0.0000000;-0.0000000;-0.0000000;-0.0000000;-0.0000000;-0.0000000;-0.0000000;-0.0000000;-0.0000000;-0.0000000;-0.0000000;-0.0000000;-0.0000000;-0.0000000;0.0000000;-0.0000000;0.0000002;0.0000003;-0.0000000;-0.0000000;-0.0000000;0.0000001;0.0000000;-0.0000000;0.0000002;0.0000001;0.0000001;-0.0000000;-0.0000000;0.0000001;0.00000…
0.1;2.5;3.4;0.027860928103;-0.0000000;-0.0000000;-0.0000000;-0.0000000;-0.0000000;-0.0000000;-0.0000000;-0.0000000;-0.0000000;-0.0000000;-0.0000000;-0.0000000;-0.0000000;-0.0000000;-0.0000000;-0.0000000;-0.0000000;-0.0000000;0.0000000;-0.0000000;0.0000002;0.0000003;-0.0000000;-0.0000000;-0.0000000;0.0000001;0.0000000;-0.0000000;0.0000002;0.0000001;0.0000001;-0.0000000;-0.0000000;0.0000001;0.00000…
0.1;2.6;3.4;0.026797030295;-0.0000000;-0.0000000;-0.0000000;-0.0000000;-0.0000000;-0.0000000;-0.0000000;-0.0000000;-0.0000000;-0.0000000;-0.0000000;-0.0000000;-0.0000000;-0.0000000;-0.0000000;-0.0000000;-0.0000000;-0.0000000;0.0000000;-0.0000000;0.0000002;0.0000003;-0.0000000;-0.0000000;-0.0000000;0.0000002;0.0000000;-0.0000000;0.0000001;0.0000001;0.0000001;-0.0000000;-0.0000000;0.0000001;0.00000…
0.1;2.7;3.4;0.025666292152;-0.0000000;-0.0000000;-0.0000000;-0.0000000;-0.0000000;-0.0000000;-0.0000000;-0.0000000;-0.0000000;-0.0000000;-0.0000000;-0.0000000;-0.0000000;-0.0000000;-0.0000000;-0.0000000;-0.0000000;-0.0000000;-0.0000000;-0.0000000;0.0000002;0.0000004;-0.0000000;-0.0000000;-0.0000000;0.0000002;0.0000000;-0.0000000;0.0000001;0.0000001;0.0000001;-0.0000000;-0.0000000;0.0000001;0.0000…
0.1;2.8;3.4;0.024475301439;-0.0000000;-0.0000000;-0.0000000;-0.0000000;-0.0000000;-0.0000000;-0.0000000;-0.0000000;-0.0000000;-0.0000000;-0.0000000;-0.0000000;-0.0000000;-0.0000000;-0.0000000;-0.0000000;-0.0000000;-0.0000000;-0.0000000;-0.0000000;0.0000002;0.0000004;-0.0000000;-0.0000000;-0.0000000;0.0000002;0.0000000;-0.0000000;0.0000001;0.0000001;0.0000001;-0.0000000;-0.0000000;0.0000001;0.0000…
0.1;2.9;3.4;0.023234320790;-0.0000000;-0.0000000;-0.0000000;-0.0000000;-0.0000000;-0.0000000;-0.0000000;-0.0000000;-0.0000000;-0.0000000;-0.0000000;-0.0000000;-0.0000000;-0.0000000;-0.0000000;-0.0000000;-0.0000000;-0.0000000;-0.0000000;-0.0000000;0.0000002;0.0000004;-0.0000000;-0.0000000;-0.0000000;0.0000002;0.0000000;-0.0000000;0.0000001;0.0000001;0.0000001;-0.0000000;-0.0000000;0.0000001;0.0000…
0.1;3.0;3.4;0.021955964305;-0.0000000;-0.0000000;-0.0000000;-0.0000000;-0.0000000;-0.0000000;-0.0000000;-0.0000000;-0.0000000;-0.0000000;-0.0000000;-0.0000000;-0.0000000;-0.0000000;-0.0000000;-0.0000000;-0.0000000;-0.0000000;-0.0000000;-0.0000000;0.0000002;0.0000004;-0.0000000;-0.0000000;-0.0000000;0.0000002;0.0000000;-0.0000000;0.0000000;0.0000001;0.0000002;-0.0000000;-0.0000000;0.0000001;0.0000…
0.1;3.1;3.4;0.020653982526;-0.0000000;-0.0000000;-0.0000000;-0.0000000;-0.0000000;-0.0000000;-0.0000000;-0.0000000;-0.0000000;-0.0000000;-0.0000000;-0.0000000;-0.0000000;-0.0000000;-0.0000000;-0.0000000;-0.0000000;-0.0000000;-0.0000000;-0.0000000;0.0000001;0.0000004;-0.0000000;-0.0000000;-0.0000000;0.0000002;0.0000000;-0.0000000;0.0000000;0.0000001;0.0000002;-0.0000000;-0.0000000;0.0000001;0.0000…
0.1;3.2;3.4;0.019342243837;-0.0000000;-0.0000000;-0.0000000;-0.0000000;-0.0000000;-0.0000000;-0.0000000;-0.0000000;-0.0000000;-0.0000000;-0.0000000;-0.0000000;-0.0000000;-0.0000000;-0.0000000;-0.0000000;-0.0000000;-0.0000000;-0.0000000;-0.0000000;0.0000001;0.0000004;-0.0000000;-0.0000000;-0.0000000;0.0000002;0.0000000;-0.0000000;0.0000000;0.0000001;0.0000002;-0.0000000;-0.0000000;0.0000001;0.0000…
0.1;3.3;3.4;0.018033959747;-0.0000000;-0.0000000;-0.0000000;-0.0000000;-0.0000000;-0.0000000;-0.0000000;-0.0000000;-0.0000000;-0.0000000;-0.0000000;-0.0000000;-0.0000000;-0.0000000;-0.0000000;-0.0000000;-0.0000000;-0.0000000;-0.0000000;-0.0000000;0.0000001;0.0000003;-0.0000000;-0.0000000;-0.0000000;0.0000002;0.0000000;-0.0000000;0.0000000;0.0000001;0.0000002;-0.0000000;-0.0000000;0.0000001;0.0000…
0.1;3.4;3.4;0.016741163115;-0.0000000;-0.0000000;-0.0000000;-0.0000000;-0.0000000;-0.0000000;-0.0000000;-0.0000000;-0.0000000;-0.0000000;-0.0000000;-0.0000000;-0.0000000;-0.0000000;-0.0000000;-0.0000000;-0.0000000;-0.0000000;-0.0000000;-0.0000000;0.0000001;0.0000003;-0.0000000;-0.0000000;-0.0000000;0.0000002;0.0000000;-0.0000000;0.0000000;0.0000001;0.0000002;-0.0000000;-0.0000000;0.0000001;0.0000…
0.1;3.5;3.4;0.015474417252;-0.0000000;-0.0000000;-0.0000000;-0.0000000;-0.0000000;-0.0000000;-0.0000000;-0.0000000;-0.0000000;-0.0000000;-0.0000000;-0.0000000;-0.0000000;-0.0000000;-0.0000000;-0.0000000;-0.0000000;-0.0000000;-0.0000000;-0.0000000;0.0000001;0.0000003;-0.0000000;-0.0000000;-0.0000000;0.0000002;0.0000000;-0.0000000;-0.0000000;0.0000001;0.0000002;-0.0000000;-0.0000000;0.0000001;0.000…
0.1;3.6;3.4;0.014242713028;-0.0000000;-0.0000000;-0.0000000;-0.0000000;-0.0000000;-0.0000000;-0.0000000;-0.0000000;-0.0000000;-0.0000000;-0.0000000;-0.0000000;-0.0000000;-0.0000000;-0.0000000;-0.0000000;-0.0000000;-0.0000000;-0.0000000;-0.0000000;0.0000001;0.0000003;-0.0000000;-0.0000000;-0.0000000;0.0000002;0.0000000;-0.0000000;-0.0000000;0.0000001;0.0000002;-0.0000000;-0.0000000;0.0000001;0.000…
0.1;3.7;3.4;0.013053501186;-0.0000000;-0.0000000;-0.0000000;-0.0000000;-0.0000000;-0.0000000;-0.0000000;-0.0000000;-0.0000000;-0.0000000;-0.0000000;-0.0000000;-0.0000000;-0.0000000;-0.0000000;-0.0000000;-0.0000000;-0.0000000;-0.0000000;-0.0000000;0.0000001;0.0000003;-0.0000000;-0.0000000;-0.0000000;0.0000002;0.0000000;-0.0000000;-0.0000000;0.0000001;0.0000002;-0.0000000;-0.0000000;0.0000001;0.000…
0.1;3.8;3.4;0.011912807001;-0.0000000;-0.0000000;-0.0000000;-0.0000000;-0.0000000;-0.0000000;-0.0000000;-0.0000000;-0.0000000;-0.0000000;-0.0000000;-0.0000000;-0.0000000;-0.0000000;-0.0000000;-0.0000000;-0.0000000;-0.0000000;0.0000000;-0.0000000;0.0000001;0.0000002;-0.0000000;-0.0000000;-0.0000001;0.0000002;0.0000000;-0.0000000;-0.0000000;0.0000001;0.0000002;-0.0000000;-0.0000000;0.0000001;-0.000…
0.1;3.9;3.4;0.010825381691;-0.0000000;-0.0000000;-0.0000000;-0.0000000;-0.0000000;-0.0000000;-0.0000000;-0.0000000;-0.0000000;-0.0000000;-0.0000000;-0.0000000;-0.0000000;-0.0000000;-0.0000000;-0.0000000;-0.0000000;-0.0000000;0.0000000;-0.0000000;0.0000001;0.0000002;-0.0000000;-0.0000000;-0.0000001;0.0000002;0.0000000;-0.0000000;-0.0000000;0.0000001;0.0000002;-0.0000000;-0.0000000;0.0000001;-0.000…
0.1;4.0;3.4;0.009794856564;-0.0000000;-0.0000000;-0.0000000;-0.0000000;-0.0000000;-0.0000000;-0.0000000;-0.0000000;-0.0000000;-0.0000000;-0.0000000;-0.0000000;-0.0000000;-0.0000000;-0.0000000;-0.0000000;-0.0000000;-0.0000000;0.0000000;-0.0000000;0.0000001;0.0000002;-0.0000000;-0.0000000;-0.0000001;0.0000002;0.0000000;-0.0000000;-0.0000000;0.0000001;0.0000002;-0.0000000;-0.0000000;0.0000001;-0.000…
0.1;4.1;3.4;0.008823878914;-0.0000002;-0.0000002;-0.0000002;-0.0000002;-0.0000002;-0.0000002;-0.0000002;-0.0000002;-0.0000003;-0.0000002;-0.0000003;-0.0000002;-0.0000002;-0.0000002;-0.0000001;-0.0000001;-0.0000001;-0.0000001;-0.0000372;-0.0000321;-0.0000227;-0.0000394;-0.0000130;-0.0000357;-0.0000060;-0.0000304;-0.0000235;-0.0000096;-0.0000064;-0.0000129;-0.0000256;-0.0000224;-0.0000086;-0.000019…
0.1;4.2;3.4;0.007914220633;-0.0000002;-0.0000002;-0.0000002;-0.0000001;-0.0000001;-0.0000002;-0.0000002;-0.0000002;-0.0000003;-0.0000002;-0.0000002;-0.0000002;-0.0000002;-0.0000002;-0.0000001;-0.0000001;-0.0000001;-0.0000001;-0.0000339;-0.0000291;-0.0000205;-0.0000382;-0.0000116;-0.0000344;-0.0000053;-0.0000291;-0.0000222;-0.0000089;-0.0000058;-0.0000128;-0.0000260;-0.0000227;-0.0000080;-0.000019…
0.1;4.3;3.4;0.007066859924;-0.0000002;-0.0000002;-0.0000002;-0.0000001;-0.0000001;-0.0000002;-0.0000002;-0.0000002;-0.0000002;-0.0000002;-0.0000002;-0.0000002;-0.0000002;-0.0000002;-0.0000001;-0.0000001;-0.0000001;-0.0000001;-0.0000307;-0.0000263;-0.0000184;-0.0000367;-0.0000104;-0.0000328;-0.0000047;-0.0000277;-0.0000207;-0.0000083;-0.0000053;-0.0000126;-0.0000263;-0.0000229;-0.0000074;-0.000019…
0.1;4.4;3.4;0.006282042552;-0.0000002;-0.0000001;-0.0000002;-0.0000001;-0.0000001;-0.0000002;-0.0000002;-0.0000002;-0.0000002;-0.0000002;-0.0000002;-0.0000002;-0.0000002;-0.0000002;-0.0000001;-0.0000001;-0.0000001;-0.0000001;-0.0000276;-0.0000235;-0.0000163;-0.0000350;-0.0000092;-0.0000311;-0.0000041;-0.0000261;-0.0000191;-0.0000076;-0.0000048;-0.0000123;-0.0000264;-0.0000229;-0.0000068;-0.000018…
0.1;4.5;3.4;0.005559331822;-0.0000001;-0.0000001;-0.0000002;-0.0000001;-0.0000001;-0.0000001;-0.0000002;-0.0000002;-0.0000002;-0.0000002;-0.0000002;-0.0000002;-0.0000002;-0.0000002;-0.0000001;-0.0000001;-0.0000001;-0.0000001;-0.0000246;-0.0000209;-0.0000144;-0.0000330;-0.0000081;-0.0000291;-0.0000036;-0.0000243;-0.0000175;-0.0000069;-0.0000043;-0.0000120;-0.0000264;-0.0000228;-0.0000062;-0.000018…
0.1;4.6;3.4;0.004897656413;-0.0000001;-0.0000001;-0.0000001;-0.0000001;-0.0000001;-0.0000001;-0.0000001;-0.0000002;-0.0000002;-0.0000002;-0.0000002;-0.0000002;-0.0000002;-0.0000002;-0.0000001;-0.0000001;-0.0000001;-0.0000001;-0.0000218;-0.0000184;-0.0000127;-0.0000309;-0.0000071;-0.0000271;-0.0000032;-0.0000226;-0.0000159;-0.0000063;-0.0000038;-0.0000115;-0.0000261;-0.0000224;-0.0000056;-0.000018…
0.1;4.7;3.4;0.004295363327;-0.0000001;-0.0000001;-0.0000001;-0.0000001;-0.0000001;-0.0000001;-0.0000001;-0.0000001;-0.0000002;-0.0000002;-0.0000002;-0.0000002;-0.0000002;-0.0000002;-0.0000001;-0.0000001;-0.0000001;-0.0000001;-0.0000192;-0.0000162;-0.0000111;-0.0000287;-0.0000062;-0.0000250;-0.0000028;-0.0000207;-0.0000143;-0.0000057;-0.0000034;-0.0000110;-0.0000257;-0.0000219;-0.0000051;-0.000017…
0.1;4.8;3.4;0.003750280211;-0.0000001;-0.0000001;-0.0000001;-0.0000001;-0.0000001;-0.0000001;-0.0000001;-0.0000001;-0.0000002;-0.0000002;-0.0000001;-0.0000001;-0.0000001;-0.0000001;-0.0000001;-0.0000001;-0.0000001;-0.0000001;-0.0000169;-0.0000141;-0.0000096;-0.0000264;-0.0000054;-0.0000229;-0.0000024;-0.0000189;-0.0000128;-0.0000051;-0.0000030;-0.0000104;-0.0000250;-0.0000211;-0.0000046;-0.000016…
0.1;4.9;3.4;0.003259788274;-0.0000001;-0.0000001;-0.0000001;-0.0000001;-0.0000001;-0.0000001;-0.0000001;-0.0000001;-0.0000001;-0.0000001;-0.0000001;-0.0000001;-0.0000001;-0.0000001;-0.0000001;-0.0000001;-0.0000001;-0.0000001;-0.0000147;-0.0000122;-0.0000083;-0.0000241;-0.0000046;-0.0000208;-0.0000021;-0.0000171;-0.0000113;-0.0000046;-0.0000026;-0.0000098;-0.0000241;-0.0000202;-0.0000041;-0.000016…
0.1;5.0;3.4;0.002820904343;-0.0000001;-0.0000001;-0.0000001;-0.0000001;-0.0000001;-0.0000001;-0.0000001;-0.0000001;-0.0000001;-0.0000001;-0.0000001;-0.0000001;-0.0000001;-0.0000001;-0.0000001;-0.0000001;-0.0000000;-0.0000000;-0.0000127;-0.0000105;-0.0000071;-0.0000219;-0.0000040;-0.0000187;-0.0000018;-0.0000154;-0.0000099;-0.0000041;-0.0000023;-0.0000091;-0.0000231;-0.0000192;-0.0000037;-0.000015…
0.1;5.1;3.4;0.002430368721;-0.0000001;-0.0000001;-0.0000001;-0.0000001;-0.0000001;-0.0000001;-0.0000001;-0.0000001;-0.0000001;-0.0000001;-0.0000001;-0.0000001;-0.0000001;-0.0000001;-0.0000001;-0.0000001;-0.0000000;-0.0000000;-0.0000110;-0.0000090;-0.0000061;-0.0000197;-0.0000035;-0.0000167;-0.0000016;-0.0000137;-0.0000087;-0.0000036;-0.0000020;-0.0000084;-0.0000219;-0.0000180;-0.0000033;-0.000014…
0.1;5.2;3.4;0.002084734568;-0.0000001;-0.0000001;-0.0000001;-0.0000001;-0.0000001;-0.0000001;-0.0000001;-0.0000001;-0.0000001;-0.0000001;-0.0000001;-0.0000001;-0.0000001;-0.0000001;-0.0000001;-0.0000001;-0.0000000;-0.0000000;-0.0000094;-0.0000077;-0.0000052;-0.0000176;-0.0000030;-0.0000149;-0.0000013;-0.0000122;-0.0000075;-0.0000032;-0.0000017;-0.0000077;-0.0000205;-0.0000168;-0.0000029;-0.000013…
0.1;5.3;3.4;0.001780454385;-0.0000001;-0.0000001;-0.0000001;-0.0000000;-0.0000000;-0.0000001;-0.0000001;-0.0000001;-0.0000001;-0.0000001;-0.0000001;-0.0000001;-0.0000001;-0.0000001;-0.0000001;-0.0000001;-0.0000000;-0.0000000;-0.0000081;-0.0000065;-0.0000044;-0.0000156;-0.0000026;-0.0000131;-0.0000012;-0.0000108;-0.0000065;-0.0000028;-0.0000015;-0.0000070;-0.0000191;-0.0000154;-0.0000025;-0.000012…
0.1;5.4;3.4;0.001513959711;-0.0000001;-0.0000000;-0.0000001;-0.0000000;-0.0000000;-0.0000001;-0.0000001;-0.0000001;-0.0000001;-0.0000001;-0.0000001;-0.0000001;-0.0000001;-0.0000001;-0.0000001;-0.0000001;-0.0000000;-0.0000000;-0.0000069;-0.0000055;-0.0000037;-0.0000137;-0.0000022;-0.0000115;-0.0000010;-0.0000094;-0.0000056;-0.0000025;-0.0000013;-0.0000063;-0.0000176;-0.0000141;-0.0000022;-0.000011…
0.1;5.5;3.4;0.001281731092;-0.0000000;-0.0000000;-0.0000001;-0.0000000;-0.0000000;-0.0000000;-0.0000001;-0.0000001;-0.0000001;-0.0000001;-0.0000001;-0.0000001;-0.0000001;-0.0000001;-0.0000000;-0.0000000;-0.0000000;-0.0000000;-0.0000059;-0.0000046;-0.0000031;-0.0000120;-0.0000019;-0.0000100;-0.0000009;-0.0000082;-0.0000048;-0.0000022;-0.0000011;-0.0000056;-0.0000161;-0.0000128;-0.0000019;-0.000010…
0.1;5.6;3.4;0.001080356477;-0.0000000;-0.0000000;-0.0000001;-0.0000000;-0.0000000;-0.0000000;-0.0000001;-0.0000001;-0.0000001;-0.0000001;-0.0000001;-0.0000001;-0.0000001;-0.0000001;-0.0000000;-0.0000000;-0.0000000;-0.0000000;-0.0000050;-0.0000039;-0.0000026;-0.0000105;-0.0000016;-0.0000087;-0.0000008;-0.0000071;-0.0000041;-0.0000019;-0.0000009;-0.0000050;-0.0000147;-0.0000115;-0.0000017;-0.000009…
0.1;5.7;3.4;0.000906577337;-0.0000000;-0.0000000;-0.0000001;-0.0000000;-0.0000000;-0.0000000;-0.0000000;-0.0000001;-0.0000001;-0.0000001;-0.0000001;-0.0000001;-0.0000001;-0.0000001;-0.0000000;-0.0000000;-0.0000000;-0.0000000;-0.0000043;-0.0000033;-0.0000022;-0.0000091;-0.0000014;-0.0000075;-0.0000007;-0.0000062;-0.0000035;-0.0000017;-0.0000008;-0.0000044;-0.0000132;-0.0000102;-0.0000014;-0.000008…
0.1;5.8;3.4;0.000757322699;-0.0000000;-0.0000000;-0.0000000;-0.0000000;-0.0000000;-0.0000000;-0.0000000;-0.0000001;-0.0000001;-0.0000000;-0.0000001;-0.0000001;-0.0000001;-0.0000001;-0.0000000;-0.0000000;-0.0000000;-0.0000000;-0.0000037;-0.0000028;-0.0000018;-0.0000078;-0.0000012;-0.0000064;-0.0000006;-0.0000053;-0.0000029;-0.0000014;-0.0000007;-0.0000039;-0.0000118;-0.0000091;-0.0000012;-0.000007…
0.1;5.9;3.4;0.000629732060;-0.0000000;-0.0000000;-0.0000000;-0.0000000;-0.0000000;-0.0000000;-0.0000000;-0.0000000;-0.0000000;-0.0000000;-0.0000000;-0.0000000;-0.0000000;-0.0000000;-0.0000000;-0.0000000;-0.0000000;-0.0000000;-0.0000031;-0.0000023;-0.0000015;-0.0000067;-0.0000011;-0.0000055;-0.0000005;-0.0000045;-0.0000025;-0.0000013;-0.0000006;-0.0000034;-0.0000106;-0.0000080;-0.0000011;-0.000006…
0.1;6.0;3.4;0.000521168542;-0.0000000;-0.0000000;-0.0000000;-0.0000000;-0.0000000;-0.0000000;-0.0000000;-0.0000000;-0.0000000;-0.0000000;-0.0000000;-0.0000000;-0.0000000;-0.0000000;-0.0000000;-0.0000000;-0.0000000;-0.0000000;-0.0000027;-0.0000020;-0.0000013;-0.0000057;-0.0000009;-0.0000046;-0.0000004;-0.0000039;-0.0000021;-0.0000011;-0.0000005;-0.0000029;-0.0000093;-0.0000070;-0.0000009;-0.000005…
0.2;0.0;3.4;0.066119173830;-0.0000000;-0.0000000;-0.0000000;-0.0000000;-0.0000000;-0.0000000;-0.0000000;-0.0000000;-0.0000000;-0.0000000;-0.0000000;-0.0000000;-0.0000000;-0.0000000;-0.0000000;-0.0000000;-0.0000000;-0.0000000;0.0000003;-0.0000001;0.0000002;-0.0000000;0.0000000;-0.0000000;0.0000001;-0.0000000;-0.0000000;0.0000000;-0.0000000;-0.0000000;0.0000000;-0.0000000;-0.0000000;0.0000000;0.000…
0.2;0.1;3.4;0.065844254168;-0.0000000;-0.0000000;-0.0000000;-0.0000000;-0.0000000;-0.0000000;-0.0000000;-0.0000000;-0.0000000;-0.0000000;-0.0000000;-0.0000000;-0.0000000;-0.0000000;-0.0000000;-0.0000000;-0.0000000;-0.0000000;0.0000003;-0.0000001;0.0000002;-0.0000000;0.0000000;-0.0000000;0.0000001;-0.0000000;-0.0000000;0.0000000;-0.0000000;-0.0000000;0.0000000;-0.0000000;-0.0000000;0.0000000;0.000…
0.2;0.2;3.4;0.065032987270;-0.0000000;-0.0000000;-0.0000000;-0.0000000;-0.0000000;-0.0000000;-0.0000000;-0.0000000;-0.0000000;-0.0000000;-0.0000000;-0.0000000;-0.0000000;-0.0000000;-0.0000000;-0.0000000;-0.0000000;-0.0000000;0.0000003;-0.0000001;0.0000002;0.0000000;0.0000000;-0.0000000;0.0000001;-0.0000000;-0.0000000;0.0000000;0.0000000;-0.0000000;0.0000000;-0.0000000;-0.0000000;0.0000000;0.00000…
0.2;0.3;3.4;0.063724724919;-0.0000000;-0.0000000;-0.0000000;-0.0000000;-0.0000000;-0.0000000;-0.0000000;-0.0000000;-0.0000000;-0.0000000;-0.0000000;-0.0000000;-0.0000000;-0.0000000;-0.0000000;-0.0000000;-0.0000000;-0.0000000;0.0000003;-0.0000001;0.0000002;0.0000000;0.0000000;-0.0000000;0.0000001;-0.0000000;-0.0000000;0.0000000;0.0000000;-0.0000000;0.0000000;-0.0000000;-0.0000000;0.0000000;0.00000…
0.2;0.4;3.4;0.061981440904;-0.0000000;-0.0000000;-0.0000000;-0.0000000;-0.0000000;-0.0000000;-0.0000000;-0.0000000;-0.0000000;-0.0000000;-0.0000000;-0.0000000;-0.0000000;-0.0000000;-0.0000000;-0.0000000;-0.0000000;-0.0000000;0.0000003;-0.0000001;0.0000002;0.0000000;0.0000000;-0.0000000;0.0000001;-0.0000000;-0.0000000;0.0000000;0.0000000;-0.0000000;0.0000000;-0.0000000;-0.0000000;0.0000000;0.00000…
0.2;0.5;3.4;0.059882763997;-0.0000000;-0.0000000;-0.0000000;-0.0000000;-0.0000000;-0.0000000;-0.0000000;-0.0000000;-0.0000000;-0.0000000;-0.0000000;-0.0000000;-0.0000000;-0.0000000;-0.0000000;-0.0000000;-0.0000000;-0.0000000;0.0000003;-0.0000001;0.0000002;0.0000000;0.0000000;-0.0000000;0.0000000;-0.0000000;-0.0000000;0.0000000;0.0000001;-0.0000000;0.0000000;-0.0000000;-0.0000000;0.0000000;0.00000…
0.2;0.6;3.4;0.057519848751;-0.0000000;-0.0000000;-0.0000000;-0.0000000;-0.0000000;-0.0000000;-0.0000000;-0.0000000;-0.0000000;-0.0000000;-0.0000000;-0.0000000;-0.0000000;-0.0000000;-0.0000000;-0.0000000;-0.0000000;-0.0000000;0.0000003;-0.0000001;0.0000002;0.0000000;0.0000000;-0.0000000;0.0000000;-0.0000000;0.0000000;0.0000000;0.0000001;-0.0000000;0.0000000;-0.0000000;-0.0000000;0.0000000;0.000000…
0.2;0.7;3.4;0.054988743321;-0.0000000;-0.0000000;-0.0000000;-0.0000000;-0.0000000;-0.0000000;-0.0000000;-0.0000000;-0.0000000;-0.0000000;-0.0000000;-0.0000000;-0.0000000;-0.0000000;-0.0000000;-0.0000000;-0.0000000;-0.0000000;0.0000003;-0.0000001;0.0000002;0.0000000;0.0000000;-0.0000000;0.0000000;-0.0000000;0.0000000;0.0000000;0.0000001;-0.0000000;-0.0000000;-0.0000000;-0.0000000;0.0000000;0.00000…
0.2;0.8;3.4;0.052383907587;-0.0000000;-0.0000000;-0.0000000;-0.0000000;-0.0000000;-0.0000000;-0.0000000;-0.0000000;-0.0000000;-0.0000000;-0.0000000;-0.0000000;-0.0000000;-0.0000000;-0.0000000;-0.0000000;-0.0000000;-0.0000000;0.0000003;-0.0000001;0.0000002;0.0000000;0.0000000;-0.0000000;0.0000000;-0.0000000;0.0000000;0.0000000;0.0000002;-0.0000000;-0.0000000;-0.0000000;-0.0000000;0.0000000;0.00000…
0.2;0.9;3.4;0.049792444047;-0.0000000;-0.0000000;-0.0000000;-0.0000000;-0.0000000;-0.0000000;-0.0000000;-0.0000000;-0.0000000;-0.0000000;-0.0000000;-0.0000000;-0.0000000;-0.0000000;-0.0000000;-0.0000000;-0.0000000;-0.0000000;0.0000002;-0.0000000;0.0000002;0.0000000;0.0000000;-0.0000000;0.0000000;-0.0000000;0.0000000;0.0000000;0.0000002;-0.0000000;-0.0000000;-0.0000000;-0.0000000;0.0000000;0.00000…
0.2;1.0;3.4;0.047289455244;-0.0000000;-0.0000000;-0.0000000;-0.0000000;-0.0000000;-0.0000000;-0.0000000;-0.0000000;-0.0000000;-0.0000000;-0.0000000;-0.0000000;-0.0000000;-0.0000000;-0.0000000;-0.0000000;-0.0000000;-0.0000000;0.0000002;-0.0000000;0.0000002;0.0000000;0.0000000;-0.0000000;0.0000000;-0.0000000;0.0000000;0.0000000;0.0000002;-0.0000000;-0.0000000;-0.0000000;-0.0000000;0.0000000;0.00000…
0.2;1.1;3.4;0.044934768163;-0.0000000;-0.0000000;-0.0000000;-0.0000000;-0.0000000;-0.0000000;-0.0000000;-0.0000000;-0.0000000;-0.0000000;-0.0000000;-0.0000000;-0.0000000;-0.0000000;-0.0000000;-0.0000000;-0.0000000;-0.0000000;0.0000002;-0.0000000;0.0000002;0.0000000;0.0000000;-0.0000000;0.0000000;-0.0000000;0.0000000;0.0000000;0.0000002;-0.0000000;-0.0000000;-0.0000000;-0.0000000;0.0000000;0.00000…
0.2;1.2;3.4;0.042771098925;-0.0000000;-0.0000000;-0.0000000;-0.0000000;-0.0000000;-0.0000000;-0.0000000;-0.0000000;-0.0000000;-0.0000000;-0.0000000;-0.0000000;-0.0000000;-0.0000000;-0.0000000;-0.0000000;-0.0000000;-0.0000000;0.0000002;-0.0000000;0.0000002;0.0000001;0.0000000;-0.0000000;0.0000000;-0.0000000;0.0000000;0.0000000;0.0000003;-0.0000000;-0.0000000;-0.0000000;-0.0000000;0.0000000;0.00000…
0.2;1.3;3.4;0.040823592696;-0.0000000;-0.0000000;-0.0000000;-0.0000000;-0.0000000;-0.0000000;-0.0000000;-0.0000000;-0.0000000;-0.0000000;-0.0000000;-0.0000000;-0.0000000;-0.0000000;-0.0000000;-0.0000000;-0.0000000;-0.0000000;0.0000002;-0.0000000;0.0000002;0.0000001;0.0000000;-0.0000000;0.0000000;-0.0000000;0.0000000;0.0000000;0.0000003;0.0000000;-0.0000000;-0.0000000;-0.0000000;0.0000000;0.000000…
0.2;1.4;3.4;0.039100574918;-0.0000000;-0.0000000;-0.0000000;-0.0000000;-0.0000000;-0.0000000;-0.0000000;-0.0000000;-0.0000000;-0.0000000;-0.0000000;-0.0000000;-0.0000000;-0.0000000;-0.0000000;-0.0000000;-0.0000000;-0.0000000;0.0000002;-0.0000000;0.0000002;0.0000001;0.0000000;-0.0000000;0.0000000;0.0000000;0.0000000;0.0000000;0.0000003;0.0000000;-0.0000000;-0.0000000;-0.0000000;0.0000000;0.0000000…
0.2;1.5;3.4;0.037595291144;-0.0000000;-0.0000000;-0.0000000;-0.0000000;-0.0000000;-0.0000000;-0.0000000;-0.0000000;-0.0000000;-0.0000000;-0.0000000;-0.0000000;-0.0000000;-0.0000000;-0.0000000;-0.0000000;-0.0000000;-0.0000000;0.0000002;-0.0000000;0.0000002;0.0000001;0.0000000;-0.0000000;0.0000000;0.0000000;0.0000000;0.0000000;0.0000003;0.0000000;-0.0000000;-0.0000000;-0.0000000;0.0000001;0.0000000…
0.2;1.6;3.4;0.036288386749;-0.0000000;-0.0000000;-0.0000000;-0.0000000;-0.0000000;-0.0000000;-0.0000000;-0.0000000;-0.0000000;-0.0000000;-0.0000000;-0.0000000;-0.0000000;-0.0000000;-0.0000000;-0.0000000;-0.0000000;-0.0000000;0.0000002;-0.0000000;0.0000002;0.0000001;0.0000000;-0.0000000;0.0000000;0.0000000;0.0000000;0.0000000;0.0000003;0.0000000;-0.0000000;-0.0000000;-0.0000000;0.0000001;0.0000000…
0.2;1.7;3.4;0.035150874066;-0.0000000;-0.0000000;-0.0000000;-0.0000000;-0.0000000;-0.0000000;-0.0000000;-0.0000000;-0.0000000;-0.0000000;-0.0000000;-0.0000000;-0.0000000;-0.0000000;-0.0000000;-0.0000000;-0.0000000;-0.0000000;0.0000001;-0.0000000;0.0000002;0.0000001;0.0000000;-0.0000000;0.0000000;0.0000000;0.0000000;0.0000000;0.0000003;0.0000000;-0.0000000;-0.0000000;-0.0000000;0.0000001;0.0000000…
0.2;1.8;3.4;0.034147343751;-0.0000000;-0.0000000;-0.0000000;-0.0000000;-0.0000000;-0.0000000;-0.0000000;-0.0000000;-0.0000000;-0.0000000;-0.0000000;-0.0000000;-0.0000000;-0.0000000;-0.0000000;-0.0000000;-0.0000000;-0.0000000;0.0000001;-0.0000000;0.0000002;0.0000002;0.0000000;-0.0000000;0.0000000;0.0000000;0.0000000;0.0000000;0.0000003;0.0000000;-0.0000000;-0.0000000;-0.0000000;0.0000001;0.0000000…
0.2;1.9;3.4;0.033239193010;-0.0000000;-0.0000000;-0.0000000;-0.0000000;-0.0000000;-0.0000000;-0.0000000;-0.0000000;-0.0000000;-0.0000000;-0.0000000;-0.0000000;-0.0000000;-0.0000000;-0.0000000;-0.0000000;-0.0000000;-0.0000000;0.0000001;-0.0000000;0.0000002;0.0000002;0.0000000;-0.0000000;0.0000000;0.0000000;0.0000000;0.0000000;0.0000003;0.0000000;0.0000000;-0.0000000;-0.0000000;0.0000001;0.0000000;…
0.2;2.0;3.4;0.032387663894;-0.0000000;-0.0000000;-0.0000000;-0.0000000;-0.0000000;-0.0000000;-0.0000000;-0.0000000;-0.0000000;-0.0000000;-0.0000000;-0.0000000;-0.0000000;-0.0000000;-0.0000000;-0.0000000;-0.0000000;-0.0000000;0.0000001;-0.0000000;0.0000002;0.0000002;0.0000000;-0.0000000;0.0000000;0.0000001;0.0000000;0.0000000;0.0000003;0.0000000;0.0000000;-0.0000000;-0.0000000;0.0000001;0.0000000;…
0.2;2.1;3.4;0.031556511379;-0.0000000;-0.0000000;-0.0000000;-0.0000000;-0.0000000;-0.0000000;-0.0000000;-0.0000000;-0.0000000;-0.0000000;-0.0000000;-0.0000000;-0.0000000;-0.0000000;-0.0000000;-0.0000000;-0.0000000;-0.0000000;0.0000001;-0.0000000;0.0000002;0.0000002;0.0000000;-0.0000000;0.0000000;0.0000001;0.0000000;0.0000000;0.0000002;0.0000001;0.0000000;-0.0000000;-0.0000000;0.0000001;0.0000000;…
0.2;2.2;3.4;0.030714155817;-0.0000000;-0.0000000;-0.0000000;-0.0000000;-0.0000000;-0.0000000;-0.0000000;-0.0000000;-0.0000000;-0.0000000;-0.0000000;-0.0000000;-0.0000000;-0.0000000;-0.0000000;-0.0000000;-0.0000000;-0.0000000;0.0000001;-0.0000000;0.0000002;0.0000003;0.0000000;-0.0000000;0.0000000;0.0000001;0.0000000;0.0000000;0.0000002;0.0000001;0.0000000;-0.0000000;-0.0000000;0.0000001;0.0000000;…
0.2;2.3;3.4;0.029835219184;-0.0000000;-0.0000000;-0.0000000;-0.0000000;-0.0000000;-0.0000000;-0.0000000;-0.0000000;-0.0000000;-0.0000000;-0.0000000;-0.0000000;-0.0000000;-0.0000000;-0.0000000;-0.0000000;-0.0000000;-0.0000000;0.0000000;-0.0000000;0.0000002;0.0000003;0.0000000;-0.0000000;-0.0000000;0.0000001;0.0000000;0.0000000;0.0000002;0.0000001;0.0000001;-0.0000000;-0.0000000;0.0000001;0.0000000…
0.2;2.4;3.4;0.028901398264;-0.0000000;-0.0000000;-0.0000000;-0.0000000;-0.0000000;-0.0000000;-0.0000000;-0.0000000;-0.0000000;-0.0000000;-0.0000000;-0.0000000;-0.0000000;-0.0000000;-0.0000000;-0.0000000;-0.0000000;-0.0000000;0.0000000;-0.0000000;0.0000002;0.0000003;-0.0000000;-0.0000000;-0.0000000;0.0000001;0.0000000;0.0000000;0.0000002;0.0000001;0.0000001;-0.0000000;-0.0000000;0.0000001;0.000000…
0.2;2.5;3.4;0.027901686343;-0.0000000;-0.0000000;-0.0000000;-0.0000000;-0.0000000;-0.0000000;-0.0000000;-0.0000000;-0.0000000;-0.0000000;-0.0000000;-0.0000000;-0.0000000;-0.0000000;-0.0000000;-0.0000000;-0.0000000;-0.0000000;0.0000000;-0.0000000;0.0000002;0.0000003;-0.0000000;-0.0000000;-0.0000000;0.0000001;0.0000000;0.0000000;0.0000001;0.0000001;0.0000001;-0.0000000;-0.0000000;0.0000001;0.000000…
0.2;2.6;3.4;0.026832011485;-0.0000000;-0.0000000;-0.0000000;-0.0000000;-0.0000000;-0.0000000;-0.0000000;-0.0000000;-0.0000000;-0.0000000;-0.0000000;-0.0000000;-0.0000000;-0.0000000;-0.0000000;-0.0000000;-0.0000000;-0.0000000;0.0000000;-0.0000000;0.0000002;0.0000003;-0.0000000;-0.0000000;-0.0000000;0.0000002;0.0000000;0.0000000;0.0000001;0.0000001;0.0000001;-0.0000000;-0.0000000;0.0000001;0.000000…
0.2;2.7;3.4;0.025694406676;-0.0000000;-0.0000000;-0.0000000;-0.0000000;-0.0000000;-0.0000000;-0.0000000;-0.0000000;-0.0000000;-0.0000000;-0.0000000;-0.0000000;-0.0000000;-0.0000000;-0.0000000;-0.0000000;-0.0000000;-0.0000000;-0.0000000;-0.0000000;0.0000002;0.0000004;-0.0000000;-0.0000000;-0.0000000;0.0000002;0.0000000;0.0000000;0.0000001;0.0000001;0.0000001;-0.0000000;-0.0000000;0.0000001;0.00000…
0.2;2.8;3.4;0.024495858283;-0.0000000;-0.0000000;-0.0000000;-0.0000000;-0.0000000;-0.0000000;-0.0000000;-0.0000000;-0.0000000;-0.0000000;-0.0000000;-0.0000000;-0.0000000;-0.0000000;-0.0000000;-0.0000000;-0.0000000;-0.0000000;-0.0000000;-0.0000000;0.0000002;0.0000004;-0.0000000;-0.0000000;-0.0000000;0.0000002;0.0000000;-0.0000000;0.0000001;0.0000001;0.0000001;-0.0000000;-0.0000000;0.0000001;0.0000…
0.2;2.9;3.4;0.023246990928;-0.0000000;-0.0000000;-0.0000000;-0.0000000;-0.0000000;-0.0000000;-0.0000000;-0.0000000;-0.0000000;-0.0000000;-0.0000000;-0.0000000;-0.0000000;-0.0000000;-0.0000000;-0.0000000;-0.0000000;-0.0000000;-0.0000000;-0.0000000;0.0000002;0.0000004;-0.0000000;-0.0000000;-0.0000000;0.0000002;0.0000000;-0.0000000;0.0000001;0.0000001;0.0000001;-0.0000000;-0.0000000;0.0000001;0.0000…
0.2;3.0;3.4;0.021960738379;-0.0000000;-0.0000000;-0.0000000;-0.0000000;-0.0000000;-0.0000000;-0.0000000;-0.0000000;-0.0000000;-0.0000000;-0.0000000;-0.0000000;-0.0000000;-0.0000000;-0.0000000;-0.0000000;-0.0000000;-0.0000000;-0.0000000;-0.0000000;0.0000001;0.0000004;-0.0000000;-0.0000000;-0.0000000;0.0000002;0.0000000;-0.0000000;0.0000000;0.0000001;0.0000002;-0.0000000;-0.0000000;0.0000001;0.0000…
0.2;3.1;3.4;0.020651124820;-0.0000000;-0.0000000;-0.0000000;-0.0000000;-0.0000000;-0.0000000;-0.0000000;-0.0000000;-0.0000000;-0.0000000;-0.0000000;-0.0000000;-0.0000000;-0.0000000;-0.0000000;-0.0000000;-0.0000000;-0.0000000;-0.0000000;-0.0000000;0.0000001;0.0000004;-0.0000000;-0.0000000;-0.0000000;0.0000002;0.0000000;-0.0000000;0.0000000;0.0000001;0.0000002;-0.0000000;-0.0000000;0.0000001;0.0000…
0.2;3.2;3.4;0.019332244413;-0.0000000;-0.0000000;-0.0000000;-0.0000000;-0.0000000;-0.0000000;-0.0000000;-0.0000000;-0.0000000;-0.0000000;-0.0000000;-0.0000000;-0.0000000;-0.0000000;-0.0000000;-0.0000000;-0.0000000;-0.0000000;-0.0000000;-0.0000000;0.0000001;0.0000004;-0.0000000;-0.0000000;-0.0000000;0.0000002;0.0000000;-0.0000000;0.0000000;0.0000001;0.0000002;-0.0000000;-0.0000000;0.0000001;0.0000…
0.2;3.3;3.4;0.018017486412;-0.0000000;-0.0000000;-0.0000000;-0.0000000;-0.0000000;-0.0000000;-0.0000000;-0.0000000;-0.0000000;-0.0000000;-0.0000000;-0.0000000;-0.0000000;-0.0000000;-0.0000000;-0.0000000;-0.0000000;-0.0000000;-0.0000000;-0.0000000;0.0000001;0.0000003;-0.0000000;-0.0000000;-0.0000000;0.0000002;0.0000000;-0.0000000;0.0000000;0.0000001;0.0000002;-0.0000000;-0.0000000;0.0000001;0.0000…
0.2;3.4;3.4;0.016719014599;-0.0000000;-0.0000000;-0.0000000;-0.0000000;-0.0000000;-0.0000000;-0.0000000;-0.0000000;-0.0000000;-0.0000000;-0.0000000;-0.0000000;-0.0000000;-0.0000000;-0.0000000;-0.0000000;-0.0000000;-0.0000000;-0.0000000;-0.0000000;0.0000001;0.0000003;-0.0000000;-0.0000000;-0.0000000;0.0000002;0.0000000;-0.0000000;0.0000000;0.0000001;0.0000002;-0.0000000;-0.0000000;0.0000001;0.0000…
0.2;3.5;3.4;0.015447478770;-0.0000000;-0.0000000;-0.0000000;-0.0000000;-0.0000000;-0.0000000;-0.0000000;-0.0000000;-0.0000000;-0.0000000;-0.0000000;-0.0000000;-0.0000000;-0.0000000;-0.0000000;-0.0000000;-0.0000000;-0.0000000;-0.0000000;-0.0000000;0.0000001;0.0000003;-0.0000000;-0.0000000;-0.0000000;0.0000002;0.0000000;-0.0000000;-0.0000000;0.0000001;0.0000002;-0.0000000;-0.0000000;0.0000001;0.000…
0.2;3.6;3.4;0.014211915150;-0.0000000;-0.0000000;-0.0000000;-0.0000000;-0.0000000;-0.0000000;-0.0000000;-0.0000000;-0.0000000;-0.0000000;-0.0000000;-0.0000000;-0.0000000;-0.0000000;-0.0000000;-0.0000000;-0.0000000;-0.0000000;-0.0000000;-0.0000000;0.0000001;0.0000003;-0.0000000;-0.0000000;-0.0000000;0.0000002;0.0000000;-0.0000000;-0.0000000;0.0000001;0.0000002;-0.0000000;0.0000000;0.0000001;0.0000…
0.2;3.7;3.4;0.013019782771;-0.0000000;-0.0000000;-0.0000000;-0.0000000;-0.0000000;-0.0000000;-0.0000000;-0.0000000;-0.0000000;-0.0000000;-0.0000000;-0.0000000;-0.0000000;-0.0000000;-0.0000000;-0.0000000;-0.0000000;-0.0000000;-0.0000000;-0.0000000;0.0000001;0.0000003;-0.0000000;-0.0000000;-0.0000000;0.0000002;0.0000000;-0.0000000;-0.0000000;0.0000001;0.0000002;-0.0000000;0.0000000;0.0000001;0.0000…
0.2;3.8;3.4;0.011877082802;-0.0000000;-0.0000000;-0.0000000;-0.0000000;-0.0000000;-0.0000000;-0.0000000;-0.0000000;-0.0000000;-0.0000000;-0.0000000;-0.0000000;-0.0000000;-0.0000000;-0.0000000;-0.0000000;-0.0000000;-0.0000000;0.0000000;-0.0000000;0.0000001;0.0000002;-0.0000000;-0.0000000;-0.0000000;0.0000002;0.0000000;-0.0000000;-0.0000000;0.0000001;0.0000002;-0.0000000;0.0000000;0.0000001;0.00000…
0.2;3.9;3.4;0.010788515099;-0.0000000;-0.0000000;-0.0000000;-0.0000000;-0.0000000;-0.0000000;-0.0000000;-0.0000000;-0.0000000;-0.0000000;-0.0000000;-0.0000000;-0.0000000;-0.0000000;-0.0000000;-0.0000000;-0.0000000;-0.0000000;0.0000000;-0.0000000;0.0000001;0.0000002;-0.0000000;-0.0000000;-0.0000000;0.0000002;0.0000000;-0.0000000;-0.0000000;0.0000001;0.0000002;-0.0000000;0.0000000;0.0000001;0.00000…
0.2;4.0;3.4;0.009757637800;-0.0000000;-0.0000000;-0.0000000;-0.0000000;-0.0000000;-0.0000000;-0.0000000;-0.0000000;-0.0000000;-0.0000000;-0.0000000;-0.0000000;-0.0000000;-0.0000000;-0.0000000;-0.0000000;-0.0000000;-0.0000000;0.0000000;-0.0000000;0.0000001;0.0000002;-0.0000000;-0.0000000;-0.0000001;0.0000002;0.0000000;-0.0000000;-0.0000000;0.0000001;0.0000002;-0.0000000;0.0000000;0.0000001;0.00000…
0.2;4.1;3.4;0.008787008820;-0.0000002;-0.0000002;-0.0000002;-0.0000002;-0.0000002;-0.0000002;-0.0000002;-0.0000002;-0.0000003;-0.0000002;-0.0000002;-0.0000002;-0.0000002;-0.0000002;-0.0000001;-0.0000001;-0.0000001;-0.0000001;-0.0000372;-0.0000321;-0.0000227;-0.0000393;-0.0000130;-0.0000355;-0.0000063;-0.0000302;-0.0000232;-0.0000094;-0.0000067;-0.0000127;-0.0000255;-0.0000222;-0.0000086;-0.000019…
0.2;4.2;3.4;0.007878299995;-0.0000002;-0.0000002;-0.0000002;-0.0000001;-0.0000001;-0.0000002;-0.0000002;-0.0000002;-0.0000003;-0.0000002;-0.0000002;-0.0000002;-0.0000002;-0.0000002;-0.0000001;-0.0000001;-0.0000001;-0.0000001;-0.0000339;-0.0000291;-0.0000205;-0.0000381;-0.0000116;-0.0000342;-0.0000056;-0.0000289;-0.0000218;-0.0000087;-0.0000061;-0.0000126;-0.0000259;-0.0000225;-0.0000080;-0.000019…
0.2;4.3;3.4;0.007032384079;-0.0000002;-0.0000002;-0.0000002;-0.0000001;-0.0000001;-0.0000002;-0.0000002;-0.0000002;-0.0000002;-0.0000002;-0.0000002;-0.0000002;-0.0000002;-0.0000002;-0.0000001;-0.0000001;-0.0000001;-0.0000001;-0.0000306;-0.0000262;-0.0000183;-0.0000367;-0.0000104;-0.0000327;-0.0000049;-0.0000275;-0.0000204;-0.0000081;-0.0000055;-0.0000124;-0.0000261;-0.0000227;-0.0000073;-0.000019…
0.2;4.4;3.4;0.006249400814;-0.0000002;-0.0000001;-0.0000002;-0.0000001;-0.0000001;-0.0000002;-0.0000002;-0.0000002;-0.0000002;-0.0000002;-0.0000002;-0.0000002;-0.0000002;-0.0000002;-0.0000001;-0.0000001;-0.0000001;-0.0000001;-0.0000275;-0.0000234;-0.0000163;-0.0000349;-0.0000092;-0.0000309;-0.0000043;-0.0000259;-0.0000188;-0.0000074;-0.0000050;-0.0000121;-0.0000263;-0.0000227;-0.0000067;-0.000018…
0.2;4.5;3.4;0.005528811081;-0.0000001;-0.0000001;-0.0000002;-0.0000001;-0.0000001;-0.0000001;-0.0000002;-0.0000002;-0.0000002;-0.0000002;-0.0000002;-0.0000002;-0.0000002;-0.0000002;-0.0000001;-0.0000001;-0.0000001;-0.0000001;-0.0000246;-0.0000208;-0.0000144;-0.0000330;-0.0000081;-0.0000290;-0.0000038;-0.0000241;-0.0000172;-0.0000068;-0.0000045;-0.0000117;-0.0000262;-0.0000226;-0.0000062;-0.000018…
0.2;4.6;3.4;0.004869448150;-0.0000001;-0.0000001;-0.0000001;-0.0000001;-0.0000001;-0.0000001;-0.0000001;-0.0000002;-0.0000002;-0.0000002;-0.0000002;-0.0000002;-0.0000002;-0.0000002;-0.0000001;-0.0000001;-0.0000001;-0.0000001;-0.0000218;-0.0000184;-0.0000127;-0.0000309;-0.0000071;-0.0000270;-0.0000033;-0.0000224;-0.0000156;-0.0000062;-0.0000040;-0.0000113;-0.0000260;-0.0000222;-0.0000056;-0.000018…
0.2;4.7;3.4;0.004269573184;-0.0000001;-0.0000001;-0.0000001;-0.0000001;-0.0000001;-0.0000001;-0.0000001;-0.0000001;-0.0000002;-0.0000002;-0.0000002;-0.0000002;-0.0000002;-0.0000002;-0.0000001;-0.0000001;-0.0000001;-0.0000001;-0.0000192;-0.0000161;-0.0000111;-0.0000286;-0.0000062;-0.0000249;-0.0000028;-0.0000206;-0.0000141;-0.0000056;-0.0000035;-0.0000108;-0.0000256;-0.0000217;-0.0000051;-0.000017…
0.2;4.8;3.4;0.003726939268;-0.0000001;-0.0000001;-0.0000001;-0.0000001;-0.0000001;-0.0000001;-0.0000001;-0.0000001;-0.0000002;-0.0000002;-0.0000001;-0.0000001;-0.0000001;-0.0000001;-0.0000001;-0.0000001;-0.0000001;-0.0000001;-0.0000168;-0.0000140;-0.0000096;-0.0000264;-0.0000054;-0.0000228;-0.0000025;-0.0000187;-0.0000126;-0.0000050;-0.0000031;-0.0000102;-0.0000249;-0.0000210;-0.0000046;-0.000016…
0.2;4.9;3.4;0.003238865206;-0.0000001;-0.0000001;-0.0000001;-0.0000001;-0.0000001;-0.0000001;-0.0000001;-0.0000001;-0.0000001;-0.0000001;-0.0000001;-0.0000001;-0.0000001;-0.0000001;-0.0000001;-0.0000001;-0.0000000;-0.0000001;-0.0000147;-0.0000122;-0.0000083;-0.0000241;-0.0000046;-0.0000207;-0.0000021;-0.0000170;-0.0000111;-0.0000045;-0.0000027;-0.0000096;-0.0000240;-0.0000201;-0.0000041;-0.000016…
0.2;5.0;3.4;0.002802317727;-0.0000001;-0.0000001;-0.0000001;-0.0000001;-0.0000001;-0.0000001;-0.0000001;-0.0000001;-0.0000001;-0.0000001;-0.0000001;-0.0000001;-0.0000001;-0.0000001;-0.0000001;-0.0000001;-0.0000000;-0.0000000;-0.0000127;-0.0000105;-0.0000071;-0.0000218;-0.0000040;-0.0000186;-0.0000018;-0.0000153;-0.0000098;-0.0000040;-0.0000024;-0.0000089;-0.0000230;-0.0000190;-0.0000036;-0.000015…
0.2;5.1;3.4;0.002413998904;-0.0000001;-0.0000001;-0.0000001;-0.0000001;-0.0000001;-0.0000001;-0.0000001;-0.0000001;-0.0000001;-0.0000001;-0.0000001;-0.0000001;-0.0000001;-0.0000001;-0.0000001;-0.0000001;-0.0000000;-0.0000000;-0.0000110;-0.0000090;-0.0000061;-0.0000196;-0.0000035;-0.0000166;-0.0000016;-0.0000136;-0.0000085;-0.0000035;-0.0000020;-0.0000082;-0.0000218;-0.0000179;-0.0000032;-0.000014…
0.2;5.2;3.4;0.002070434614;-0.0000001;-0.0000001;-0.0000001;-0.0000001;-0.0000001;-0.0000001;-0.0000001;-0.0000001;-0.0000001;-0.0000001;-0.0000001;-0.0000001;-0.0000001;-0.0000001;-0.0000001;-0.0000001;-0.0000000;-0.0000000;-0.0000094;-0.0000077;-0.0000052;-0.0000175;-0.0000030;-0.0000148;-0.0000014;-0.0000121;-0.0000074;-0.0000031;-0.0000018;-0.0000076;-0.0000204;-0.0000166;-0.0000028;-0.000013…
0.2;5.3;3.4;0.001768059808;-0.0000001;-0.0000001;-0.0000001;-0.0000000;-0.0000000;-0.0000001;-0.0000001;-0.0000001;-0.0000001;-0.0000001;-0.0000001;-0.0000001;-0.0000001;-0.0000001;-0.0000001;-0.0000001;-0.0000000;-0.0000000;-0.0000081;-0.0000065;-0.0000044;-0.0000156;-0.0000026;-0.0000130;-0.0000012;-0.0000107;-0.0000064;-0.0000028;-0.0000015;-0.0000069;-0.0000190;-0.0000153;-0.0000025;-0.000012…
0.2;5.4;3.4;0.001503296799;-0.0000001;-0.0000000;-0.0000001;-0.0000000;-0.0000000;-0.0000001;-0.0000001;-0.0000001;-0.0000001;-0.0000001;-0.0000001;-0.0000001;-0.0000001;-0.0000001;-0.0000001;-0.0000001;-0.0000000;-0.0000000;-0.0000069;-0.0000055;-0.0000037;-0.0000137;-0.0000022;-0.0000114;-0.0000010;-0.0000094;-0.0000055;-0.0000024;-0.0000013;-0.0000062;-0.0000176;-0.0000140;-0.0000022;-0.000011…
0.2;5.5;3.4;0.001272623767;-0.0000000;-0.0000000;-0.0000001;-0.0000000;-0.0000000;-0.0000000;-0.0000001;-0.0000001;-0.0000001;-0.0000001;-0.0000001;-0.0000001;-0.0000001;-0.0000001;-0.0000000;-0.0000000;-0.0000000;-0.0000000;-0.0000059;-0.0000046;-0.0000031;-0.0000120;-0.0000019;-0.0000100;-0.0000009;-0.0000082;-0.0000047;-0.0000021;-0.0000011;-0.0000055;-0.0000161;-0.0000127;-0.0000019;-0.000010…
0.2;5.6;3.4;0.001072631729;-0.0000000;-0.0000000;-0.0000001;-0.0000000;-0.0000000;-0.0000000;-0.0000001;-0.0000001;-0.0000001;-0.0000001;-0.0000001;-0.0000001;-0.0000001;-0.0000001;-0.0000000;-0.0000000;-0.0000000;-0.0000000;-0.0000050;-0.0000039;-0.0000026;-0.0000105;-0.0000016;-0.0000086;-0.0000008;-0.0000071;-0.0000040;-0.0000019;-0.0000010;-0.0000049;-0.0000146;-0.0000114;-0.0000016;-0.000009…
0.2;5.7;3.4;0.000900069322;-0.0000000;-0.0000000;-0.0000001;-0.0000000;-0.0000000;-0.0000000;-0.0000000;-0.0000001;-0.0000001;-0.0000001;-0.0000001;-0.0000001;-0.0000001;-0.0000001;-0.0000000;-0.0000000;-0.0000000;-0.0000000;-0.0000043;-0.0000033;-0.0000022;-0.0000091;-0.0000014;-0.0000074;-0.0000007;-0.0000061;-0.0000034;-0.0000016;-0.0000008;-0.0000044;-0.0000132;-0.0000102;-0.0000014;-0.000008…
0.2;5.8;3.4;0.000751875656;-0.0000000;-0.0000000;-0.0000000;-0.0000000;-0.0000000;-0.0000000;-0.0000000;-0.0000000;-0.0000001;-0.0000000;-0.0000001;-0.0000001;-0.0000001;-0.0000001;-0.0000000;-0.0000000;-0.0000000;-0.0000000;-0.0000037;-0.0000028;-0.0000018;-0.0000078;-0.0000012;-0.0000064;-0.0000006;-0.0000053;-0.0000029;-0.0000014;-0.0000007;-0.0000038;-0.0000118;-0.0000090;-0.0000012;-0.000007…
0.2;5.9;3.4;0.000625202208;-0.0000000;-0.0000000;-0.0000000;-0.0000000;-0.0000000;-0.0000000;-0.0000000;-0.0000000;-0.0000000;-0.0000000;-0.0000000;-0.0000000;-0.0000000;-0.0000000;-0.0000000;-0.0000000;-0.0000000;-0.0000000;-0.0000031;-0.0000023;-0.0000015;-0.0000067;-0.0000011;-0.0000054;-0.0000005;-0.0000045;-0.0000025;-0.0000012;-0.0000006;-0.0000033;-0.0000105;-0.0000079;-0.0000011;-0.000006…
0.2;6.0;3.4;0.000517425142;-0.0000000;-0.0000000;-0.0000000;-0.0000000;-0.0000000;-0.0000000;-0.0000000;-0.0000000;-0.0000000;-0.0000000;-0.0000000;-0.0000000;-0.0000000;-0.0000000;-0.0000000;-0.0000000;-0.0000000;-0.0000000;-0.0000027;-0.0000020;-0.0000013;-0.0000057;-0.0000009;-0.0000046;-0.0000004;-0.0000038;-0.0000021;-0.0000011;-0.0000005;-0.0000029;-0.0000093;-0.0000069;-0.0000009;-0.000005…
0.3;0.0;3.4;0.065108781644;-0.0000000;-0.0000000;-0.0000000;-0.0000000;-0.0000000;-0.0000000;-0.0000000;-0.0000000;-0.0000000;-0.0000000;-0.0000000;-0.0000000;-0.0000000;-0.0000000;-0.0000000;-0.0000000;-0.0000000;-0.0000000;0.0000003;-0.0000001;0.0000001;-0.0000000;0.0000001;-0.0000000;0.0000001;-0.0000000;-0.0000000;0.0000001;-0.0000000;-0.0000000;0.0000000;0.0000000;-0.0000000;0.0000000;0.0000…
0.3;0.1;3.4;0.064842229570;-0.0000000;-0.0000000;-0.0000000;-0.0000000;-0.0000000;-0.0000000;-0.0000000;-0.0000000;-0.0000000;-0.0000000;-0.0000000;-0.0000000;-0.0000000;-0.0000000;-0.0000000;-0.0000000;-0.0000000;-0.0000000;0.0000003;-0.0000001;0.0000001;-0.0000000;0.0000001;-0.0000000;0.0000001;-0.0000000;-0.0000000;0.0000001;-0.0000000;-0.0000000;0.0000000;0.0000000;-0.0000000;0.0000000;0.0000…
0.3;0.2;3.4;0.064055680452;-0.0000000;-0.0000000;-0.0000000;-0.0000000;-0.0000000;-0.0000000;-0.0000000;-0.0000000;-0.0000000;-0.0000000;-0.0000000;-0.0000000;-0.0000000;-0.0000000;-0.0000000;-0.0000000;-0.0000000;-0.0000000;0.0000003;-0.0000001;0.0000001;0.0000000;0.0000001;-0.0000000;0.0000001;-0.0000000;-0.0000000;0.0000001;0.0000000;-0.0000000;0.0000000;0.0000000;-0.0000000;0.0000000;0.000000…
0.3;0.3;3.4;0.062787364067;-0.0000000;-0.0000000;-0.0000000;-0.0000000;-0.0000000;-0.0000000;-0.0000000;-0.0000000;-0.0000000;-0.0000000;-0.0000000;-0.0000000;-0.0000000;-0.0000000;-0.0000000;-0.0000000;-0.0000000;-0.0000000;0.0000003;-0.0000001;0.0000001;0.0000000;0.0000001;-0.0000000;0.0000001;-0.0000000;-0.0000000;0.0000001;0.0000000;-0.0000000;0.0000000;0.0000000;-0.0000000;0.0000000;0.000000…
0.3;0.4;3.4;0.061097489510;-0.0000000;-0.0000000;-0.0000000;-0.0000000;-0.0000000;-0.0000000;-0.0000000;-0.0000000;-0.0000000;-0.0000000;-0.0000000;-0.0000000;-0.0000000;-0.0000000;-0.0000000;-0.0000000;-0.0000000;-0.0000000;0.0000003;-0.0000001;0.0000001;0.0000000;0.0000001;-0.0000000;0.0000001;-0.0000000;0.0000000;0.0000001;0.0000000;-0.0000000;0.0000000;0.0000000;-0.0000000;0.0000000;0.0000001…
0.3;0.5;3.4;0.059063421192;-0.0000000;-0.0000000;-0.0000000;-0.0000000;-0.0000000;-0.0000000;-0.0000000;-0.0000000;-0.0000000;-0.0000000;-0.0000000;-0.0000000;-0.0000000;-0.0000000;-0.0000000;-0.0000000;-0.0000000;-0.0000000;0.0000003;-0.0000000;0.0000001;0.0000000;0.0000001;-0.0000000;0.0000001;-0.0000000;0.0000000;0.0000001;0.0000001;-0.0000000;0.0000000;0.0000000;-0.0000000;0.0000000;0.0000001…
0.3;0.6;3.4;0.056773722901;-0.0000000;-0.0000000;-0.0000000;-0.0000000;-0.0000000;-0.0000000;-0.0000000;-0.0000000;-0.0000000;-0.0000000;-0.0000000;-0.0000000;-0.0000000;-0.0000000;-0.0000000;-0.0000000;-0.0000000;-0.0000000;0.0000003;-0.0000000;0.0000001;0.0000000;0.0000001;-0.0000000;0.0000000;-0.0000000;0.0000000;0.0000001;0.0000001;-0.0000000;0.0000000;0.0000000;-0.0000000;0.0000000;0.0000001…
0.3;0.7;3.4;0.054321708143;-0.0000000;-0.0000000;-0.0000000;-0.0000000;-0.0000000;-0.0000000;-0.0000000;-0.0000000;-0.0000000;-0.0000000;-0.0000000;-0.0000000;-0.0000000;-0.0000000;-0.0000000;-0.0000000;-0.0000000;-0.0000000;0.0000003;-0.0000000;0.0000001;0.0000000;0.0000001;-0.0000000;0.0000000;-0.0000000;0.0000000;0.0000001;0.0000001;-0.0000000;-0.0000000;0.0000000;-0.0000000;0.0000000;0.000000…
0.3;0.8;3.4;0.051799130153;-0.0000000;-0.0000000;-0.0000000;-0.0000000;-0.0000000;-0.0000000;-0.0000000;-0.0000000;-0.0000000;-0.0000000;-0.0000000;-0.0000000;-0.0000000;-0.0000000;-0.0000000;-0.0000000;-0.0000000;-0.0000000;0.0000003;-0.0000000;0.0000001;0.0000000;0.0000001;-0.0000000;0.0000000;-0.0000000;0.0000000;0.0000001;0.0000001;-0.0000000;-0.0000000;0.0000000;-0.0000000;0.0000000;0.000000…
0.3;0.9;3.4;0.049290558103;-0.0000000;-0.0000000;-0.0000000;-0.0000000;-0.0000000;-0.0000000;-0.0000000;-0.0000000;-0.0000000;-0.0000000;-0.0000000;-0.0000000;-0.0000000;-0.0000000;-0.0000000;-0.0000000;-0.0000000;-0.0000000;0.0000002;-0.0000000;0.0000001;0.0000000;0.0000000;-0.0000000;0.0000000;-0.0000000;0.0000000;0.0000001;0.0000002;-0.0000000;-0.0000000;0.0000000;-0.0000000;0.0000000;0.000000…
0.3;1.0;3.4;0.046868843230;-0.0000000;-0.0000000;-0.0000000;-0.0000000;-0.0000000;-0.0000000;-0.0000000;-0.0000000;-0.0000000;-0.0000000;-0.0000000;-0.0000000;-0.0000000;-0.0000000;-0.0000000;-0.0000000;-0.0000000;-0.0000000;0.0000002;-0.0000000;0.0000001;0.0000000;0.0000000;-0.0000000;0.0000000;-0.0000000;0.0000000;0.0000001;0.0000002;-0.0000000;-0.0000000;0.0000000;-0.0000000;0.0000000;0.000000…
0.3;1.1;3.4;0.044591911687;-0.0000000;-0.0000000;-0.0000000;-0.0000000;-0.0000000;-0.0000000;-0.0000000;-0.0000000;-0.0000000;-0.0000000;-0.0000000;-0.0000000;-0.0000000;-0.0000000;-0.0000000;-0.0000000;-0.0000000;-0.0000000;0.0000002;-0.0000000;0.0000001;0.0000000;0.0000000;-0.0000000;0.0000000;-0.0000000;0.0000000;0.0000001;0.0000002;-0.0000000;-0.0000000;0.0000000;-0.0000000;0.0000000;0.000000…
0.3;1.2;3.4;0.042500959597;-0.0000000;-0.0000000;-0.0000000;-0.0000000;-0.0000000;-0.0000000;-0.0000000;-0.0000000;-0.0000000;-0.0000000;-0.0000000;-0.0000000;-0.0000000;-0.0000000;-0.0000000;-0.0000000;-0.0000000;-0.0000000;0.0000002;-0.0000000;0.0000001;0.0000001;0.0000000;-0.0000000;0.0000000;-0.0000000;0.0000000;0.0000001;0.0000003;-0.0000000;-0.0000000;0.0000000;-0.0000000;0.0000000;0.000000…
0.3;1.3;3.4;0.040619991606;-0.0000000;-0.0000000;-0.0000000;-0.0000000;-0.0000000;-0.0000000;-0.0000000;-0.0000000;-0.0000000;-0.0000000;-0.0000000;-0.0000000;-0.0000000;-0.0000000;-0.0000000;-0.0000000;-0.0000000;-0.0000000;0.0000002;-0.0000000;0.0000001;0.0000001;0.0000000;-0.0000000;0.0000000;-0.0000000;0.0000000;0.0000001;0.0000003;0.0000000;-0.0000000;0.0000000;-0.0000000;0.0000000;0.0000001…
0.3;1.4;3.4;0.038956547707;-0.0000000;-0.0000000;-0.0000000;-0.0000000;-0.0000000;-0.0000000;-0.0000000;-0.0000000;-0.0000000;-0.0000000;-0.0000000;-0.0000000;-0.0000000;-0.0000000;-0.0000000;-0.0000000;-0.0000000;-0.0000000;0.0000002;-0.0000000;0.0000002;0.0000001;0.0000000;-0.0000000;0.0000000;0.0000000;0.0000000;0.0000000;0.0000003;0.0000000;-0.0000000;0.0000000;-0.0000000;0.0000000;0.0000001;…
0.3;1.5;3.4;0.037503404706;-0.0000000;-0.0000000;-0.0000000;-0.0000000;-0.0000000;-0.0000000;-0.0000000;-0.0000000;-0.0000000;-0.0000000;-0.0000000;-0.0000000;-0.0000000;-0.0000000;-0.0000000;-0.0000000;-0.0000000;-0.0000000;0.0000002;-0.0000000;0.0000002;0.0000001;0.0000000;-0.0000000;0.0000000;0.0000000;0.0000000;0.0000000;0.0000003;0.0000000;-0.0000000;0.0000000;-0.0000000;0.0000001;0.0000001;…
0.3;1.6;3.4;0.036241011549;-0.0000000;-0.0000000;-0.0000000;-0.0000000;-0.0000000;-0.0000000;-0.0000000;-0.0000000;-0.0000000;-0.0000000;-0.0000000;-0.0000000;-0.0000000;-0.0000000;-0.0000000;-0.0000000;-0.0000000;-0.0000000;0.0000002;-0.0000000;0.0000002;0.0000001;0.0000000;-0.0000000;0.0000000;0.0000000;0.0000000;0.0000000;0.0000003;0.0000000;-0.0000000;0.0000000;-0.0000000;0.0000001;0.0000001;…
0.3;1.7;3.4;0.035140412026;-0.0000000;-0.0000000;-0.0000000;-0.0000000;-0.0000000;-0.0000000;-0.0000000;-0.0000000;-0.0000000;-0.0000000;-0.0000000;-0.0000000;-0.0000000;-0.0000000;-0.0000000;-0.0000000;-0.0000000;-0.0000000;0.0000001;-0.0000000;0.0000002;0.0000001;0.0000000;-0.0000000;0.0000000;0.0000000;0.0000000;0.0000000;0.0000003;0.0000000;-0.0000000;0.0000000;-0.0000000;0.0000001;0.0000001;…
0.3;1.8;3.4;0.034166415272;-0.0000000;-0.0000000;-0.0000000;-0.0000000;-0.0000000;-0.0000000;-0.0000000;-0.0000000;-0.0000000;-0.0000000;-0.0000000;-0.0000000;-0.0000000;-0.0000000;-0.0000000;-0.0000000;-0.0000000;-0.0000000;0.0000001;-0.0000000;0.0000002;0.0000002;0.0000000;-0.0000000;0.0000000;0.0000000;0.0000000;0.0000000;0.0000003;0.0000000;0.0000000;0.0000000;-0.0000000;0.0000001;0.0000001;0…
0.3;1.9;3.4;0.033280788204;-0.0000000;-0.0000000;-0.0000000;-0.0000000;-0.0000000;-0.0000000;-0.0000000;-0.0000000;-0.0000000;-0.0000000;-0.0000000;-0.0000000;-0.0000000;-0.0000000;-0.0000000;-0.0000000;-0.0000000;-0.0000000;0.0000001;-0.0000000;0.0000002;0.0000002;0.0000000;-0.0000000;0.0000000;0.0000000;0.0000000;0.0000000;0.0000003;0.0000000;0.0000000;0.0000000;-0.0000000;0.0000001;0.0000001;0…
0.3;2.0;3.4;0.032445263029;-0.0000000;-0.0000000;-0.0000000;-0.0000000;-0.0000000;-0.0000000;-0.0000000;-0.0000000;-0.0000000;-0.0000000;-0.0000000;-0.0000000;-0.0000000;-0.0000000;-0.0000000;-0.0000000;-0.0000000;-0.0000000;0.0000001;-0.0000000;0.0000002;0.0000002;0.0000000;-0.0000000;0.0000000;0.0000001;0.0000000;0.0000000;0.0000002;0.0000000;0.0000000;-0.0000000;-0.0000000;0.0000001;0.0000001;…
0.3;2.1;3.4;0.031624178513;-0.0000000;-0.0000000;-0.0000000;-0.0000000;-0.0000000;-0.0000000;-0.0000000;-0.0000000;-0.0000000;-0.0000000;-0.0000000;-0.0000000;-0.0000000;-0.0000000;-0.0000000;-0.0000000;-0.0000000;-0.0000000;0.0000001;-0.0000000;0.0000002;0.0000002;0.0000000;-0.0000000;0.0000000;0.0000001;0.0000000;0.0000000;0.0000002;0.0000001;0.0000000;-0.0000000;-0.0000000;0.0000001;0.0000001;…
0.3;2.2;3.4;0.030786608336;-0.0000000;-0.0000000;-0.0000000;-0.0000000;-0.0000000;-0.0000000;-0.0000000;-0.0000000;-0.0000000;-0.0000000;-0.0000000;-0.0000000;-0.0000000;-0.0000000;-0.0000000;-0.0000000;-0.0000000;-0.0000000;0.0000001;-0.0000000;0.0000002;0.0000003;0.0000000;-0.0000000;0.0000000;0.0000001;0.0000000;0.0000000;0.0000002;0.0000001;0.0000001;-0.0000000;-0.0000000;0.0000001;0.0000001;…
0.3;2.3;3.4;0.029907874856;-0.0000000;-0.0000000;-0.0000000;-0.0000000;-0.0000000;-0.0000000;-0.0000000;-0.0000000;-0.0000000;-0.0000000;-0.0000000;-0.0000000;-0.0000000;-0.0000000;-0.0000000;-0.0000000;-0.0000000;-0.0000000;0.0000000;-0.0000000;0.0000002;0.0000003;0.0000000;-0.0000000;-0.0000000;0.0000001;0.0000000;0.0000000;0.0000002;0.0000001;0.0000001;-0.0000000;-0.0000000;0.0000001;0.0000001…
0.3;2.4;3.4;0.028970400790;-0.0000000;-0.0000000;-0.0000000;-0.0000000;-0.0000000;-0.0000000;-0.0000000;-0.0000000;-0.0000000;-0.0000000;-0.0000000;-0.0000000;-0.0000000;-0.0000000;-0.0000000;-0.0000000;-0.0000000;-0.0000000;0.0000000;-0.0000000;0.0000002;0.0000003;0.0000000;-0.0000000;-0.0000000;0.0000001;0.0000000;0.0000000;0.0000002;0.0000001;0.0000001;-0.0000000;-0.0000000;0.0000001;0.0000001…
0.3;2.5;3.4;0.027963910286;-0.0000000;-0.0000000;-0.0000000;-0.0000000;-0.0000000;-0.0000000;-0.0000000;-0.0000000;-0.0000000;-0.0000000;-0.0000000;-0.0000000;-0.0000000;-0.0000000;-0.0000000;-0.0000000;-0.0000000;-0.0000000;0.0000000;-0.0000000;0.0000002;0.0000003;-0.0000000;-0.0000000;-0.0000000;0.0000001;0.0000000;0.0000000;0.0000001;0.0000001;0.0000001;-0.0000000;-0.0000000;0.0000001;0.000000…
0.3;2.6;3.4;0.026885047820;-0.0000000;-0.0000000;-0.0000000;-0.0000000;-0.0000000;-0.0000000;-0.0000000;-0.0000000;-0.0000000;-0.0000000;-0.0000000;-0.0000000;-0.0000000;-0.0000000;-0.0000000;-0.0000000;-0.0000000;-0.0000000;0.0000000;-0.0000000;0.0000002;0.0000003;-0.0000000;-0.0000000;-0.0000000;0.0000001;0.0000000;0.0000000;0.0000001;0.0000001;0.0000001;-0.0000000;0.0000000;0.0000001;0.0000001…
0.3;2.7;3.4;0.025736530751;-0.0000000;-0.0000000;-0.0000000;-0.0000000;-0.0000000;-0.0000000;-0.0000000;-0.0000000;-0.0000000;-0.0000000;-0.0000000;-0.0000000;-0.0000000;-0.0000000;-0.0000000;-0.0000000;-0.0000000;-0.0000000;-0.0000000;-0.0000000;0.0000001;0.0000004;-0.0000000;-0.0000000;-0.0000000;0.0000002;0.0000000;0.0000000;0.0000001;0.0000001;0.0000001;-0.0000000;0.0000000;0.0000001;0.000000…
0.3;2.8;3.4;0.024525982652;-0.0000000;-0.0000000;-0.0000000;-0.0000000;-0.0000000;-0.0000000;-0.0000000;-0.0000000;-0.0000000;-0.0000000;-0.0000000;-0.0000000;-0.0000000;-0.0000000;-0.0000000;-0.0000000;-0.0000000;-0.0000000;-0.0000000;-0.0000000;0.0000001;0.0000004;-0.0000000;-0.0000000;-0.0000000;0.0000002;0.0000000;0.0000000;0.0000001;0.0000001;0.0000001;-0.0000000;0.0000000;0.0000001;0.000000…
0.3;2.9;3.4;0.023264605991;-0.0000000;-0.0000000;-0.0000000;-0.0000000;-0.0000000;-0.0000000;-0.0000000;-0.0000000;-0.0000000;-0.0000000;-0.0000000;-0.0000000;-0.0000000;-0.0000000;-0.0000000;-0.0000000;-0.0000000;-0.0000000;-0.0000000;-0.0000000;0.0000001;0.0000004;-0.0000000;-0.0000000;-0.0000000;0.0000002;0.0000000;0.0000000;0.0000000;0.0000001;0.0000002;-0.0000000;0.0000000;0.0000001;0.000000…
0.3;3.0;3.4;0.021965844040;-0.0000000;-0.0000000;-0.0000000;-0.0000000;-0.0000000;-0.0000000;-0.0000000;-0.0000000;-0.0000000;-0.0000000;-0.0000000;-0.0000000;-0.0000000;-0.0000000;-0.0000000;-0.0000000;-0.0000000;-0.0000000;-0.0000000;-0.0000000;0.0000001;0.0000004;-0.0000000;-0.0000000;-0.0000000;0.0000002;0.0000000;0.0000000;0.0000000;0.0000001;0.0000002;-0.0000000;0.0000000;0.0000001;0.000000…
0.3;3.1;3.4;0.020644156368;-0.0000000;-0.0000000;-0.0000000;-0.0000000;-0.0000000;-0.0000000;-0.0000000;-0.0000000;-0.0000000;-0.0000000;-0.0000000;-0.0000000;-0.0000000;-0.0000000;-0.0000000;-0.0000000;-0.0000000;-0.0000000;-0.0000000;-0.0000000;0.0000001;0.0000004;-0.0000000;-0.0000000;-0.0000000;0.0000002;0.0000000;-0.0000000;0.0000000;0.0000001;0.0000002;-0.0000000;0.0000000;0.0000001;0.00000…
0.3;3.2;3.4;0.019313995652;-0.0000000;-0.0000000;-0.0000000;-0.0000000;-0.0000000;-0.0000000;-0.0000000;-0.0000000;-0.0000000;-0.0000000;-0.0000000;-0.0000000;-0.0000000;-0.0000000;-0.0000000;-0.0000000;-0.0000000;-0.0000000;-0.0000000;-0.0000000;0.0000001;0.0000004;-0.0000000;-0.0000000;-0.0000000;0.0000002;0.0000000;-0.0000000;0.0000000;0.0000001;0.0000002;-0.0000000;0.0000000;0.0000001;0.00000…
0.3;3.3;3.4;0.017989032650;-0.0000000;-0.0000000;-0.0000000;-0.0000000;-0.0000000;-0.0000000;-0.0000000;-0.0000000;-0.0000000;-0.0000000;-0.0000000;-0.0000000;-0.0000000;-0.0000000;-0.0000000;-0.0000000;-0.0000000;-0.0000000;-0.0000000;-0.0000000;0.0000001;0.0000003;-0.0000000;-0.0000000;-0.0000000;0.0000002;0.0000000;-0.0000000;0.0000000;0.0000001;0.0000002;-0.0000000;0.0000000;0.0000001;0.00000…
0.3;3.4;3.4;0.016681637745;-0.0000000;-0.0000000;-0.0000000;-0.0000000;-0.0000000;-0.0000000;-0.0000000;-0.0000000;-0.0000000;-0.0000000;-0.0000000;-0.0000000;-0.0000000;-0.0000000;-0.0000000;-0.0000000;-0.0000000;-0.0000000;-0.0000000;-0.0000000;0.0000001;0.0000003;-0.0000000;-0.0000000;-0.0000000;0.0000002;0.0000000;-0.0000000;0.0000000;0.0000001;0.0000002;-0.0000000;0.0000000;0.0000001;0.00000…
0.3;3.5;3.4;0.015402596347;-0.0000000;-0.0000000;-0.0000000;-0.0000000;-0.0000000;-0.0000000;-0.0000000;-0.0000000;-0.0000000;-0.0000000;-0.0000000;-0.0000000;-0.0000000;-0.0000000;-0.0000000;-0.0000000;-0.0000000;-0.0000000;-0.0000000;-0.0000000;0.0000001;0.0000003;-0.0000000;-0.0000000;-0.0000000;0.0000002;0.0000000;-0.0000000;-0.0000000;0.0000001;0.0000002;-0.0000000;0.0000000;0.0000001;0.0000…
0.3;3.6;3.4;0.014161014694;-0.0000000;-0.0000000;-0.0000000;-0.0000000;-0.0000000;-0.0000000;-0.0000000;-0.0000000;-0.0000000;-0.0000000;-0.0000000;-0.0000000;-0.0000000;-0.0000000;-0.0000000;-0.0000000;-0.0000000;-0.0000000;-0.0000000;-0.0000000;0.0000001;0.0000003;-0.0000000;-0.0000000;-0.0000000;0.0000002;0.0000000;-0.0000000;-0.0000000;0.0000001;0.0000002;-0.0000000;0.0000000;0.0000001;0.0000…
0.3;3.7;3.4;0.012964362812;-0.0000000;-0.0000000;-0.0000000;-0.0000000;-0.0000000;-0.0000000;-0.0000000;-0.0000000;-0.0000000;-0.0000000;-0.0000000;-0.0000000;-0.0000000;-0.0000000;-0.0000000;-0.0000000;-0.0000000;-0.0000000;-0.0000000;-0.0000000;0.0000001;0.0000003;-0.0000000;-0.0000000;-0.0000000;0.0000002;0.0000000;-0.0000000;-0.0000000;0.0000001;0.0000002;-0.0000000;0.0000000;0.0000001;0.0000…
0.3;3.8;3.4;0.011818601365;-0.0000000;-0.0000000;-0.0000000;-0.0000000;-0.0000000;-0.0000000;-0.0000000;-0.0000000;-0.0000000;-0.0000000;-0.0000000;-0.0000000;-0.0000000;-0.0000000;-0.0000000;-0.0000000;-0.0000000;-0.0000000;0.0000000;-0.0000000;0.0000001;0.0000002;-0.0000000;-0.0000000;-0.0000000;0.0000002;0.0000000;-0.0000000;-0.0000000;0.0000001;0.0000002;-0.0000000;0.0000000;0.0000001;0.00000…
0.3;3.9;3.4;0.010728346446;-0.0000000;-0.0000000;-0.0000000;-0.0000000;-0.0000000;-0.0000000;-0.0000000;-0.0000000;-0.0000000;-0.0000000;-0.0000000;-0.0000000;-0.0000000;-0.0000000;-0.0000000;-0.0000000;-0.0000000;-0.0000000;0.0000000;-0.0000000;0.0000001;0.0000002;-0.0000000;-0.0000000;-0.0000000;0.0000002;0.0000000;-0.0000000;-0.0000000;0.0000001;0.0000002;-0.0000000;0.0000000;0.0000001;0.00000…
0.3;4.0;3.4;0.009697037913;-0.0000000;-0.0000000;-0.0000000;-0.0000000;-0.0000000;-0.0000000;-0.0000000;-0.0000000;-0.0000000;-0.0000000;-0.0000000;-0.0000000;-0.0000000;-0.0000000;-0.0000000;-0.0000000;-0.0000000;-0.0000000;0.0000000;-0.0000000;0.0000001;0.0000002;-0.0000000;-0.0000000;-0.0000000;0.0000002;0.0000000;-0.0000000;-0.0000000;0.0000001;0.0000002;-0.0000000;0.0000000;0.0000001;0.00000…
0.3;4.1;3.4;0.008727089811;-0.0000002;-0.0000002;-0.0000002;-0.0000002;-0.0000002;-0.0000002;-0.0000002;-0.0000002;-0.0000003;-0.0000002;-0.0000002;-0.0000002;-0.0000002;-0.0000002;-0.0000001;-0.0000001;-0.0000001;-0.0000001;-0.0000371;-0.0000320;-0.0000226;-0.0000392;-0.0000130;-0.0000353;-0.0000068;-0.0000298;-0.0000226;-0.0000091;-0.0000072;-0.0000124;-0.0000253;-0.0000220;-0.0000086;-0.000019…
0.3;4.2;3.4;0.007820013366;-0.0000002;-0.0000002;-0.0000002;-0.0000002;-0.0000001;-0.0000002;-0.0000002;-0.0000002;-0.0000002;-0.0000002;-0.0000002;-0.0000002;-0.0000002;-0.0000002;-0.0000001;-0.0000001;-0.0000001;-0.0000001;-0.0000338;-0.0000290;-0.0000204;-0.0000381;-0.0000117;-0.0000340;-0.0000060;-0.0000286;-0.0000213;-0.0000085;-0.0000066;-0.0000122;-0.0000257;-0.0000222;-0.0000079;-0.000019…
0.3;4.3;3.4;0.006976512391;-0.0000002;-0.0000002;-0.0000002;-0.0000001;-0.0000001;-0.0000002;-0.0000002;-0.0000002;-0.0000002;-0.0000002;-0.0000002;-0.0000002;-0.0000002;-0.0000002;-0.0000001;-0.0000001;-0.0000001;-0.0000001;-0.0000306;-0.0000261;-0.0000183;-0.0000366;-0.0000104;-0.0000325;-0.0000053;-0.0000271;-0.0000199;-0.0000078;-0.0000060;-0.0000120;-0.0000260;-0.0000224;-0.0000073;-0.000019…
0.3;4.4;3.4;0.006196557030;-0.0000002;-0.0000001;-0.0000002;-0.0000001;-0.0000001;-0.0000002;-0.0000002;-0.0000002;-0.0000002;-0.0000002;-0.0000002;-0.0000002;-0.0000002;-0.0000002;-0.0000001;-0.0000001;-0.0000001;-0.0000001;-0.0000275;-0.0000234;-0.0000163;-0.0000348;-0.0000092;-0.0000307;-0.0000046;-0.0000255;-0.0000183;-0.0000072;-0.0000054;-0.0000117;-0.0000261;-0.0000224;-0.0000067;-0.000018…
0.3;4.5;3.4;0.005479444541;-0.0000001;-0.0000001;-0.0000002;-0.0000001;-0.0000001;-0.0000001;-0.0000002;-0.0000002;-0.0000002;-0.0000002;-0.0000002;-0.0000002;-0.0000002;-0.0000002;-0.0000001;-0.0000001;-0.0000001;-0.0000001;-0.0000245;-0.0000208;-0.0000144;-0.0000329;-0.0000081;-0.0000288;-0.0000040;-0.0000238;-0.0000168;-0.0000065;-0.0000048;-0.0000114;-0.0000261;-0.0000222;-0.0000061;-0.000018…
0.3;4.6;3.4;0.004823855965;-0.0000001;-0.0000001;-0.0000001;-0.0000001;-0.0000001;-0.0000001;-0.0000001;-0.0000002;-0.0000002;-0.0000002;-0.0000002;-0.0000002;-0.0000002;-0.0000002;-0.0000001;-0.0000001;-0.0000001;-0.0000001;-0.0000218;-0.0000183;-0.0000126;-0.0000308;-0.0000071;-0.0000268;-0.0000035;-0.0000221;-0.0000152;-0.0000060;-0.0000043;-0.0000110;-0.0000258;-0.0000219;-0.0000055;-0.000018…
0.3;4.7;3.4;0.004227915683;-0.0000001;-0.0000001;-0.0000001;-0.0000001;-0.0000001;-0.0000001;-0.0000001;-0.0000001;-0.0000002;-0.0000002;-0.0000002;-0.0000002;-0.0000002;-0.0000002;-0.0000001;-0.0000001;-0.0000001;-0.0000001;-0.0000192;-0.0000161;-0.0000110;-0.0000286;-0.0000062;-0.0000247;-0.0000030;-0.0000203;-0.0000137;-0.0000054;-0.0000038;-0.0000105;-0.0000254;-0.0000214;-0.0000050;-0.000017…
0.3;4.8;3.4;0.003689258115;-0.0000001;-0.0000001;-0.0000001;-0.0000001;-0.0000001;-0.0000001;-0.0000001;-0.0000001;-0.0000002;-0.0000001;-0.0000001;-0.0000001;-0.0000001;-0.0000001;-0.0000001;-0.0000001;-0.0000001;-0.0000001;-0.0000168;-0.0000140;-0.0000096;-0.0000263;-0.0000054;-0.0000226;-0.0000026;-0.0000185;-0.0000122;-0.0000048;-0.0000033;-0.0000099;-0.0000247;-0.0000206;-0.0000045;-0.000016…
0.3;4.9;3.4;0.003205102906;-0.0000001;-0.0000001;-0.0000001;-0.0000001;-0.0000001;-0.0000001;-0.0000001;-0.0000001;-0.0000001;-0.0000001;-0.0000001;-0.0000001;-0.0000001;-0.0000001;-0.0000001;-0.0000001;-0.0000000;-0.0000000;-0.0000146;-0.0000121;-0.0000083;-0.0000240;-0.0000046;-0.0000205;-0.0000022;-0.0000167;-0.0000108;-0.0000043;-0.0000029;-0.0000093;-0.0000239;-0.0000198;-0.0000040;-0.000015…
0.3;5.0;3.4;0.002772337341;-0.0000001;-0.0000001;-0.0000001;-0.0000001;-0.0000001;-0.0000001;-0.0000001;-0.0000001;-0.0000001;-0.0000001;-0.0000001;-0.0000001;-0.0000001;-0.0000001;-0.0000001;-0.0000001;-0.0000000;-0.0000000;-0.0000127;-0.0000104;-0.0000071;-0.0000217;-0.0000040;-0.0000185;-0.0000019;-0.0000151;-0.0000095;-0.0000039;-0.0000025;-0.0000087;-0.0000228;-0.0000187;-0.0000035;-0.000015…
0.3;5.1;3.4;0.002387603016;-0.0000001;-0.0000001;-0.0000001;-0.0000001;-0.0000001;-0.0000001;-0.0000001;-0.0000001;-0.0000001;-0.0000001;-0.0000001;-0.0000001;-0.0000001;-0.0000001;-0.0000001;-0.0000001;-0.0000000;-0.0000000;-0.0000109;-0.0000089;-0.0000061;-0.0000196;-0.0000034;-0.0000165;-0.0000016;-0.0000134;-0.0000083;-0.0000034;-0.0000022;-0.0000080;-0.0000216;-0.0000176;-0.0000031;-0.000014…
0.3;5.2;3.4;0.002047382836;-0.0000001;-0.0000001;-0.0000001;-0.0000001;-0.0000001;-0.0000001;-0.0000001;-0.0000001;-0.0000001;-0.0000001;-0.0000001;-0.0000001;-0.0000001;-0.0000001;-0.0000001;-0.0000001;-0.0000000;-0.0000000;-0.0000094;-0.0000076;-0.0000052;-0.0000175;-0.0000030;-0.0000147;-0.0000014;-0.0000119;-0.0000072;-0.0000030;-0.0000019;-0.0000074;-0.0000203;-0.0000164;-0.0000028;-0.000013…
0.3;5.3;3.4;0.001748084302;-0.0000001;-0.0000001;-0.0000001;-0.0000000;-0.0000000;-0.0000001;-0.0000001;-0.0000001;-0.0000001;-0.0000001;-0.0000001;-0.0000001;-0.0000001;-0.0000001;-0.0000001;-0.0000001;-0.0000000;-0.0000000;-0.0000080;-0.0000065;-0.0000044;-0.0000155;-0.0000026;-0.0000129;-0.0000012;-0.0000105;-0.0000062;-0.0000027;-0.0000016;-0.0000067;-0.0000189;-0.0000151;-0.0000024;-0.000012…
0.3;5.4;3.4;0.001486115550;-0.0000001;-0.0000000;-0.0000001;-0.0000000;-0.0000000;-0.0000001;-0.0000001;-0.0000001;-0.0000001;-0.0000001;-0.0000001;-0.0000001;-0.0000001;-0.0000001;-0.0000001;-0.0000001;-0.0000000;-0.0000000;-0.0000069;-0.0000055;-0.0000037;-0.0000137;-0.0000022;-0.0000114;-0.0000010;-0.0000092;-0.0000053;-0.0000023;-0.0000014;-0.0000060;-0.0000175;-0.0000138;-0.0000021;-0.000011…
0.3;5.5;3.4;0.001257951511;-0.0000001;-0.0000000;-0.0000001;-0.0000000;-0.0000000;-0.0000000;-0.0000001;-0.0000001;-0.0000001;-0.0000001;-0.0000001;-0.0000001;-0.0000001;-0.0000001;-0.0000000;-0.0000000;-0.0000000;-0.0000000;-0.0000059;-0.0000046;-0.0000031;-0.0000120;-0.0000019;-0.0000099;-0.0000009;-0.0000081;-0.0000046;-0.0000021;-0.0000012;-0.0000054;-0.0000160;-0.0000125;-0.0000018;-0.000010…
0.3;5.6;3.4;0.001060188586;-0.0000000;-0.0000000;-0.0000001;-0.0000000;-0.0000000;-0.0000000;-0.0000001;-0.0000001;-0.0000001;-0.0000001;-0.0000001;-0.0000001;-0.0000001;-0.0000001;-0.0000000;-0.0000000;-0.0000000;-0.0000000;-0.0000050;-0.0000039;-0.0000026;-0.0000104;-0.0000016;-0.0000086;-0.0000008;-0.0000070;-0.0000039;-0.0000018;-0.0000010;-0.0000048;-0.0000145;-0.0000113;-0.0000016;-0.000008…
0.3;5.7;3.4;0.000889587300;-0.0000000;-0.0000000;-0.0000001;-0.0000000;-0.0000000;-0.0000000;-0.0000000;-0.0000001;-0.0000001;-0.0000001;-0.0000001;-0.0000001;-0.0000001;-0.0000001;-0.0000000;-0.0000000;-0.0000000;-0.0000000;-0.0000043;-0.0000033;-0.0000022;-0.0000090;-0.0000014;-0.0000074;-0.0000007;-0.0000060;-0.0000033;-0.0000016;-0.0000009;-0.0000043;-0.0000131;-0.0000100;-0.0000014;-0.000007…
0.3;5.8;3.4;0.000743103271;-0.0000000;-0.0000000;-0.0000000;-0.0000000;-0.0000000;-0.0000000;-0.0000000;-0.0000000;-0.0000001;-0.0000000;-0.0000001;-0.0000001;-0.0000001;-0.0000001;-0.0000000;-0.0000000;-0.0000000;-0.0000000;-0.0000037;-0.0000027;-0.0000018;-0.0000078;-0.0000012;-0.0000063;-0.0000006;-0.0000052;-0.0000028;-0.0000014;-0.0000007;-0.0000037;-0.0000118;-0.0000089;-0.0000012;-0.000007…
0.3;5.9;3.4;0.000617907473;-0.0000000;-0.0000000;-0.0000000;-0.0000000;-0.0000000;-0.0000000;-0.0000000;-0.0000000;-0.0000000;-0.0000000;-0.0000000;-0.0000000;-0.0000000;-0.0000000;-0.0000000;-0.0000000;-0.0000000;-0.0000000;-0.0000031;-0.0000023;-0.0000016;-0.0000067;-0.0000011;-0.0000054;-0.0000005;-0.0000045;-0.0000024;-0.0000012;-0.0000006;-0.0000033;-0.0000105;-0.0000078;-0.0000010;-0.000006…
0.3;6.0;3.4;0.000511397218;-0.0000000;-0.0000000;-0.0000000;-0.0000000;-0.0000000;-0.0000000;-0.0000000;-0.0000000;-0.0000000;-0.0000000;-0.0000000;-0.0000000;-0.0000000;-0.0000000;-0.0000000;-0.0000000;-0.0000000;-0.0000000;-0.0000027;-0.0000020;-0.0000013;-0.0000057;-0.0000009;-0.0000046;-0.0000004;-0.0000038;-0.0000020;-0.0000011;-0.0000006;-0.0000028;-0.0000093;-0.0000069;-0.0000009;-0.000005…
0.4;0.0;3.4;0.063772660276;-0.0000000;-0.0000000;-0.0000000;-0.0000000;-0.0000000;-0.0000000;-0.0000000;-0.0000000;-0.0000000;-0.0000000;-0.0000000;-0.0000000;-0.0000000;-0.0000000;-0.0000000;-0.0000000;-0.0000000;-0.0000000;0.0000003;-0.0000000;0.0000001;-0.0000000;0.0000001;-0.0000000;0.0000001;-0.0000000;-0.0000000;0.0000002;-0.0000000;-0.0000000;0.0000000;0.0000000;-0.0000000;0.0000000;0.0000…
0.4;0.1;3.4;0.063517116959;-0.0000000;-0.0000000;-0.0000000;-0.0000000;-0.0000000;-0.0000000;-0.0000000;-0.0000000;-0.0000000;-0.0000000;-0.0000000;-0.0000000;-0.0000000;-0.0000000;-0.0000000;-0.0000000;-0.0000000;-0.0000000;0.0000003;-0.0000000;0.0000001;-0.0000000;0.0000001;-0.0000000;0.0000001;-0.0000000;-0.0000000;0.0000002;-0.0000000;-0.0000000;0.0000000;0.0000000;-0.0000000;0.0000000;0.0000…
0.4;0.2;3.4;0.062763088379;-0.0000000;-0.0000000;-0.0000000;-0.0000000;-0.0000000;-0.0000000;-0.0000000;-0.0000000;-0.0000000;-0.0000000;-0.0000000;-0.0000000;-0.0000000;-0.0000000;-0.0000000;-0.0000000;-0.0000000;-0.0000000;0.0000003;-0.0000000;0.0000001;0.0000000;0.0000001;-0.0000000;0.0000001;-0.0000000;-0.0000000;0.0000002;0.0000000;-0.0000000;0.0000000;0.0000000;-0.0000000;0.0000000;0.000000…
0.4;0.3;3.4;0.061547330273;-0.0000000;-0.0000000;-0.0000000;-0.0000000;-0.0000000;-0.0000000;-0.0000000;-0.0000000;-0.0000000;-0.0000000;-0.0000000;-0.0000000;-0.0000000;-0.0000000;-0.0000000;-0.0000000;-0.0000000;-0.0000000;0.0000003;-0.0000000;0.0000001;0.0000000;0.0000001;-0.0000000;0.0000001;-0.0000000;-0.0000000;0.0000002;0.0000000;-0.0000000;0.0000000;0.0000000;-0.0000000;0.0000000;0.000000…
0.4;0.4;3.4;0.059927732974;-0.0000000;-0.0000000;-0.0000000;-0.0000000;-0.0000000;-0.0000000;-0.0000000;-0.0000000;-0.0000000;-0.0000000;-0.0000000;-0.0000000;-0.0000000;-0.0000000;-0.0000000;-0.0000000;-0.0000000;-0.0000000;0.0000003;-0.0000000;0.0000001;0.0000000;0.0000001;-0.0000000;0.0000001;-0.0000000;0.0000000;0.0000002;0.0000000;-0.0000000;0.0000000;0.0000000;-0.0000000;0.0000000;0.0000001…
0.4;0.5;3.4;0.057978684852;-0.0000000;-0.0000000;-0.0000000;-0.0000000;-0.0000000;-0.0000000;-0.0000000;-0.0000000;-0.0000000;-0.0000000;-0.0000000;-0.0000000;-0.0000000;-0.0000000;-0.0000000;-0.0000000;-0.0000000;-0.0000000;0.0000003;-0.0000000;0.0000001;0.0000000;0.0000001;-0.0000000;0.0000001;-0.0000000;0.0000000;0.0000001;0.0000001;-0.0000000;0.0000000;0.0000000;-0.0000000;0.0000000;0.0000001…
0.4;0.6;3.4;0.055785343512;-0.0000000;-0.0000000;-0.0000000;-0.0000000;-0.0000000;-0.0000000;-0.0000000;-0.0000000;-0.0000000;-0.0000000;-0.0000000;-0.0000000;-0.0000000;-0.0000000;-0.0000000;-0.0000000;-0.0000000;-0.0000000;0.0000003;-0.0000000;0.0000001;0.0000000;0.0000001;-0.0000000;0.0000001;-0.0000000;0.0000000;0.0000001;0.0000001;-0.0000000;0.0000000;0.0000000;-0.0000000;0.0000000;0.0000001…
0.4;0.7;3.4;0.053437425596;-0.0000000;-0.0000000;-0.0000000;-0.0000000;-0.0000000;-0.0000000;-0.0000000;-0.0000000;-0.0000000;-0.0000000;-0.0000000;-0.0000000;-0.0000000;-0.0000000;-0.0000000;-0.0000000;-0.0000000;-0.0000000;0.0000003;-0.0000000;0.0000001;0.0000000;0.0000001;-0.0000000;0.0000000;-0.0000000;0.0000000;0.0000001;0.0000001;-0.0000000;-0.0000000;0.0000000;-0.0000000;0.0000000;0.000000…
0.4;0.8;3.4;0.051023122484;-0.0000000;-0.0000000;-0.0000000;-0.0000000;-0.0000000;-0.0000000;-0.0000000;-0.0000000;-0.0000000;-0.0000000;-0.0000000;-0.0000000;-0.0000000;-0.0000000;-0.0000000;-0.0000000;-0.0000000;-0.0000000;0.0000002;-0.0000000;0.0000001;0.0000000;0.0000001;-0.0000000;0.0000000;-0.0000000;0.0000000;0.0000001;0.0000001;-0.0000000;-0.0000000;0.0000000;-0.0000000;0.0000000;0.000000…
0.4;0.9;3.4;0.048623667595;-0.0000000;-0.0000000;-0.0000000;-0.0000000;-0.0000000;-0.0000000;-0.0000000;-0.0000000;-0.0000000;-0.0000000;-0.0000000;-0.0000000;-0.0000000;-0.0000000;-0.0000000;-0.0000000;-0.0000000;-0.0000000;0.0000002;-0.0000000;0.0000001;0.0000000;0.0000001;-0.0000000;0.0000000;-0.0000000;0.0000000;0.0000001;0.0000002;-0.0000000;-0.0000000;0.0000000;-0.0000000;0.0000000;0.000000…
0.4;1.0;3.4;0.046308945774;-0.0000000;-0.0000000;-0.0000000;-0.0000000;-0.0000000;-0.0000000;-0.0000000;-0.0000000;-0.0000000;-0.0000000;-0.0000000;-0.0000000;-0.0000000;-0.0000000;-0.0000000;-0.0000000;-0.0000000;-0.0000000;0.0000002;-0.0000000;0.0000001;0.0000000;0.0000001;-0.0000000;0.0000000;-0.0000000;0.0000000;0.0000001;0.0000002;-0.0000000;-0.0000000;0.0000000;-0.0000000;0.0000000;0.000000…
0.4;1.1;3.4;0.044134376768;-0.0000000;-0.0000000;-0.0000000;-0.0000000;-0.0000000;-0.0000000;-0.0000000;-0.0000000;-0.0000000;-0.0000000;-0.0000000;-0.0000000;-0.0000000;-0.0000000;-0.0000000;-0.0000000;-0.0000000;-0.0000000;0.0000002;-0.0000000;0.0000001;0.0000000;0.0000001;-0.0000000;0.0000000;-0.0000000;0.0000000;0.0000001;0.0000002;-0.0000000;-0.0000000;0.0000000;-0.0000000;0.0000000;0.000000…
0.4;1.2;3.4;0.042139150998;-0.0000000;-0.0000000;-0.0000000;-0.0000000;-0.0000000;-0.0000000;-0.0000000;-0.0000000;-0.0000000;-0.0000000;-0.0000000;-0.0000000;-0.0000000;-0.0000000;-0.0000000;-0.0000000;-0.0000000;-0.0000000;0.0000002;-0.0000000;0.0000001;0.0000001;0.0000001;-0.0000000;0.0000000;-0.0000000;0.0000000;0.0000001;0.0000002;-0.0000000;-0.0000000;0.0000000;-0.0000000;0.0000000;0.000000…
0.4;1.3;3.4;0.040345767175;-0.0000000;-0.0000000;-0.0000000;-0.0000000;-0.0000000;-0.0000000;-0.0000000;-0.0000000;-0.0000000;-0.0000000;-0.0000000;-0.0000000;-0.0000000;-0.0000000;-0.0000000;-0.0000000;-0.0000000;-0.0000000;0.0000002;-0.0000000;0.0000001;0.0000001;0.0000001;-0.0000000;0.0000000;-0.0000000;0.0000000;0.0000001;0.0000002;0.0000000;-0.0000000;0.0000000;-0.0000000;0.0000000;0.0000001…
0.4;1.4;3.4;0.038760727829;-0.0000000;-0.0000000;-0.0000000;-0.0000000;-0.0000000;-0.0000000;-0.0000000;-0.0000000;-0.0000000;-0.0000000;-0.0000000;-0.0000000;-0.0000000;-0.0000000;-0.0000000;-0.0000000;-0.0000000;-0.0000000;0.0000002;-0.0000000;0.0000001;0.0000001;0.0000000;-0.0000000;0.0000000;0.0000000;0.0000000;0.0000001;0.0000002;0.0000000;-0.0000000;0.0000000;-0.0000000;0.0000001;0.0000001;…
0.4;1.5;3.4;0.037376190928;-0.0000000;-0.0000000;-0.0000000;-0.0000000;-0.0000000;-0.0000000;-0.0000000;-0.0000000;-0.0000000;-0.0000000;-0.0000000;-0.0000000;-0.0000000;-0.0000000;-0.0000000;-0.0000000;-0.0000000;-0.0000000;0.0000002;-0.0000000;0.0000001;0.0000001;0.0000000;-0.0000000;0.0000000;0.0000000;0.0000000;0.0000001;0.0000003;0.0000000;-0.0000000;0.0000000;-0.0000000;0.0000001;0.0000001;…
0.4;1.6;3.4;0.036172347198;-0.0000000;-0.0000000;-0.0000000;-0.0000000;-0.0000000;-0.0000000;-0.0000000;-0.0000000;-0.0000000;-0.0000000;-0.0000000;-0.0000000;-0.0000000;-0.0000000;-0.0000000;-0.0000000;-0.0000000;-0.0000000;0.0000001;-0.0000000;0.0000001;0.0000001;0.0000000;-0.0000000;0.0000000;0.0000000;0.0000000;0.0000001;0.0000003;0.0000000;-0.0000000;0.0000000;-0.0000000;0.0000001;0.0000001;…
0.4;1.7;3.4;0.035120284486;-0.0000000;-0.0000000;-0.0000000;-0.0000000;-0.0000000;-0.0000000;-0.0000000;-0.0000000;-0.0000000;-0.0000000;-0.0000000;-0.0000000;-0.0000000;-0.0000000;-0.0000000;-0.0000000;-0.0000000;-0.0000000;0.0000001;-0.0000000;0.0000001;0.0000001;0.0000000;-0.0000000;0.0000000;0.0000000;0.0000000;0.0000001;0.0000003;0.0000000;-0.0000000;0.0000000;-0.0000000;0.0000001;0.0000001;…
0.4;1.8;3.4;0.034185104300;-0.0000000;-0.0000000;-0.0000000;-0.0000000;-0.0000000;-0.0000000;-0.0000000;-0.0000000;-0.0000000;-0.0000000;-0.0000000;-0.0000000;-0.0000000;-0.0000000;-0.0000000;-0.0000000;-0.0000000;-0.0000000;0.0000001;-0.0000000;0.0000001;0.0000002;0.0000000;-0.0000000;0.0000000;0.0000000;0.0000000;0.0000000;0.0000002;0.0000000;0.0000000;0.0000000;-0.0000000;0.0000001;0.0000001;0…
0.4;1.9;3.4;0.033329066732;-0.0000000;-0.0000000;-0.0000000;-0.0000000;-0.0000000;-0.0000000;-0.0000000;-0.0000000;-0.0000000;-0.0000000;-0.0000000;-0.0000000;-0.0000000;-0.0000000;-0.0000000;-0.0000000;-0.0000000;-0.0000000;0.0000001;-0.0000000;0.0000001;0.0000002;0.0000000;-0.0000000;0.0000000;0.0000000;0.0000000;0.0000000;0.0000002;0.0000000;0.0000000;0.0000000;-0.0000000;0.0000001;0.0000001;0…
0.4;2.0;3.4;0.032514556830;-0.0000000;-0.0000000;-0.0000000;-0.0000000;-0.0000000;-0.0000000;-0.0000000;-0.0000000;-0.0000000;-0.0000000;-0.0000000;-0.0000000;-0.0000000;-0.0000000;-0.0000000;-0.0000000;-0.0000000;-0.0000000;0.0000001;-0.0000000;0.0000001;0.0000002;0.0000000;-0.0000000;0.0000000;0.0000001;0.0000000;0.0000000;0.0000002;0.0000000;0.0000000;0.0000000;-0.0000000;0.0000001;0.0000001;0…
0.4;2.1;3.4;0.031706689887;-0.0000000;-0.0000000;-0.0000000;-0.0000000;-0.0000000;-0.0000000;-0.0000000;-0.0000000;-0.0000000;-0.0000000;-0.0000000;-0.0000000;-0.0000000;-0.0000000;-0.0000000;-0.0000000;-0.0000000;-0.0000000;0.0000001;-0.0000000;0.0000001;0.0000002;0.0000000;-0.0000000;0.0000000;0.0000001;0.0000000;0.0000000;0.0000002;0.0000000;0.0000000;0.0000000;-0.0000000;0.0000001;0.0000001;0…
0.4;2.2;3.4;0.030875407365;-0.0000000;-0.0000000;-0.0000000;-0.0000000;-0.0000000;-0.0000000;-0.0000000;-0.0000000;-0.0000000;-0.0000000;-0.0000000;-0.0000000;-0.0000000;-0.0000000;-0.0000000;-0.0000000;-0.0000000;-0.0000000;0.0000001;-0.0000000;0.0000001;0.0000003;0.0000000;-0.0000000;0.0000000;0.0000001;0.0000000;0.0000000;0.0000002;0.0000001;0.0000001;0.0000000;-0.0000000;0.0000001;0.0000001;0…
0.4;2.3;3.4;0.029996960406;-0.0000000;-0.0000000;-0.0000000;-0.0000000;-0.0000000;-0.0000000;-0.0000000;-0.0000000;-0.0000000;-0.0000000;-0.0000000;-0.0000000;-0.0000000;-0.0000000;-0.0000000;-0.0000000;-0.0000000;-0.0000000;0.0000000;-0.0000000;0.0000001;0.0000003;0.0000000;-0.0000000;-0.0000000;0.0000001;0.0000000;0.0000000;0.0000002;0.0000001;0.0000001;0.0000000;0.0000000;0.0000001;0.0000001;0…
0.4;2.4;3.4;0.029054732698;-0.0000000;-0.0000000;-0.0000000;-0.0000000;-0.0000000;-0.0000000;-0.0000000;-0.0000000;-0.0000000;-0.0000000;-0.0000000;-0.0000000;-0.0000000;-0.0000000;-0.0000000;-0.0000000;-0.0000000;-0.0000000;0.0000000;-0.0000000;0.0000001;0.0000003;0.0000000;-0.0000000;-0.0000000;0.0000001;0.0000000;0.0000000;0.0000001;0.0000001;0.0000001;-0.0000000;0.0000000;0.0000001;0.0000001;…
0.4;2.5;3.4;0.028039414062;-0.0000000;-0.0000000;-0.0000000;-0.0000000;-0.0000000;-0.0000000;-0.0000000;-0.0000000;-0.0000000;-0.0000000;-0.0000000;-0.0000000;-0.0000000;-0.0000000;-0.0000000;-0.0000000;-0.0000000;-0.0000000;0.0000000;-0.0000000;0.0000001;0.0000003;-0.0000000;-0.0000000;-0.0000000;0.0000001;0.0000000;0.0000000;0.0000001;0.0000001;0.0000001;-0.0000000;0.0000000;0.0000001;0.0000001…
0.4;2.6;3.4;0.026948593653;-0.0000000;-0.0000000;-0.0000000;-0.0000000;-0.0000000;-0.0000000;-0.0000000;-0.0000000;-0.0000000;-0.0000000;-0.0000000;-0.0000000;-0.0000000;-0.0000000;-0.0000000;-0.0000000;-0.0000000;-0.0000000;0.0000000;-0.0000000;0.0000001;0.0000003;-0.0000000;-0.0000000;-0.0000000;0.0000001;0.0000000;0.0000000;0.0000001;0.0000001;0.0000001;-0.0000000;0.0000000;0.0000001;0.0000001…
0.4;2.7;3.4;0.025785889391;-0.0000000;-0.0000000;-0.0000000;-0.0000000;-0.0000000;-0.0000000;-0.0000000;-0.0000000;-0.0000000;-0.0000000;-0.0000000;-0.0000000;-0.0000000;-0.0000000;-0.0000000;-0.0000000;-0.0000000;-0.0000000;-0.0000000;-0.0000000;0.0000001;0.0000004;-0.0000000;-0.0000000;-0.0000000;0.0000001;0.0000000;0.0000000;0.0000001;0.0000001;0.0000001;-0.0000000;0.0000000;0.0000001;0.000000…
0.4;2.8;3.4;0.024559761518;-0.0000000;-0.0000000;-0.0000000;-0.0000000;-0.0000000;-0.0000000;-0.0000000;-0.0000000;-0.0000000;-0.0000000;-0.0000000;-0.0000000;-0.0000000;-0.0000000;-0.0000000;-0.0000000;-0.0000000;-0.0000000;-0.0000000;-0.0000000;0.0000001;0.0000004;-0.0000000;-0.0000000;-0.0000000;0.0000002;0.0000000;0.0000000;0.0000001;0.0000001;0.0000001;-0.0000000;0.0000000;0.0000001;0.000000…
0.4;2.9;3.4;0.023282169496;-0.0000000;-0.0000000;-0.0000000;-0.0000000;-0.0000000;-0.0000000;-0.0000000;-0.0000000;-0.0000000;-0.0000000;-0.0000000;-0.0000000;-0.0000000;-0.0000000;-0.0000000;-0.0000000;-0.0000000;-0.0000000;-0.0000000;-0.0000000;0.0000001;0.0000004;-0.0000000;-0.0000000;-0.0000000;0.0000002;0.0000000;0.0000000;0.0000000;0.0000001;0.0000002;-0.0000000;0.0000000;0.0000001;0.000000…
0.4;3.0;3.4;0.021967222417;-0.0000000;-0.0000000;-0.0000000;-0.0000000;-0.0000000;-0.0000000;-0.0000000;-0.0000000;-0.0000000;-0.0000000;-0.0000000;-0.0000000;-0.0000000;-0.0000000;-0.0000000;-0.0000000;-0.0000000;-0.0000000;-0.0000000;-0.0000000;0.0000001;0.0000004;-0.0000000;-0.0000000;-0.0000000;0.0000002;0.0000000;0.0000000;0.0000000;0.0000001;0.0000002;-0.0000000;0.0000000;0.0000001;0.000000…
0.4;3.1;3.4;0.020629947273;-0.0000000;-0.0000000;-0.0000000;-0.0000000;-0.0000000;-0.0000000;-0.0000000;-0.0000000;-0.0000000;-0.0000000;-0.0000000;-0.0000000;-0.0000000;-0.0000000;-0.0000000;-0.0000000;-0.0000000;-0.0000000;-0.0000000;-0.0000000;0.0000001;0.0000004;-0.0000000;-0.0000000;-0.0000000;0.0000002;0.0000000;0.0000000;0.0000000;0.0000001;0.0000002;-0.0000000;0.0000000;0.0000001;0.000000…
0.4;3.2;3.4;0.019285262473;-0.0000000;-0.0000000;-0.0000000;-0.0000000;-0.0000000;-0.0000000;-0.0000000;-0.0000000;-0.0000000;-0.0000000;-0.0000000;-0.0000000;-0.0000000;-0.0000000;-0.0000000;-0.0000000;-0.0000000;-0.0000000;-0.0000000;-0.0000000;0.0000001;0.0000004;-0.0000000;-0.0000000;-0.0000000;0.0000002;0.0000000;-0.0000000;0.0000000;0.0000001;0.0000002;-0.0000000;0.0000000;0.0000001;0.00000…
0.4;3.3;3.4;0.017947202986;-0.0000000;-0.0000000;-0.0000000;-0.0000000;-0.0000000;-0.0000000;-0.0000000;-0.0000000;-0.0000000;-0.0000000;-0.0000000;-0.0000000;-0.0000000;-0.0000000;-0.0000000;-0.0000000;-0.0000000;-0.0000000;-0.0000000;-0.0000000;0.0000001;0.0000003;-0.0000000;-0.0000000;-0.0000000;0.0000002;0.0000000;-0.0000000;0.0000000;0.0000001;0.0000002;-0.0000000;0.0000000;0.0000001;0.00000…
0.4;3.4;3.4;0.016628404932;-0.0000000;-0.0000000;-0.0000000;-0.0000000;-0.0000000;-0.0000000;-0.0000000;-0.0000000;-0.0000000;-0.0000000;-0.0000000;-0.0000000;-0.0000000;-0.0000000;-0.0000000;-0.0000000;-0.0000000;-0.0000000;-0.0000000;-0.0000000;0.0000001;0.0000003;-0.0000000;-0.0000000;-0.0000000;0.0000002;0.0000000;-0.0000000;-0.0000000;0.0000001;0.0000002;-0.0000000;0.0000000;0.0000001;0.0000…
0.4;3.5;3.4;0.015339826378;-0.0000000;-0.0000000;-0.0000000;-0.0000000;-0.0000000;-0.0000000;-0.0000000;-0.0000000;-0.0000000;-0.0000000;-0.0000000;-0.0000000;-0.0000000;-0.0000000;-0.0000000;-0.0000000;-0.0000000;-0.0000000;-0.0000000;-0.0000000;0.0000001;0.0000003;-0.0000000;-0.0000000;-0.0000000;0.0000002;0.0000000;-0.0000000;-0.0000000;0.0000001;0.0000002;-0.0000000;0.0000000;0.0000001;0.0000…
0.4;3.6;3.4;0.014090660415;-0.0000000;-0.0000000;-0.0000000;-0.0000000;-0.0000000;-0.0000000;-0.0000000;-0.0000000;-0.0000000;-0.0000000;-0.0000000;-0.0000000;-0.0000000;-0.0000000;-0.0000000;-0.0000000;-0.0000000;-0.0000000;-0.0000000;-0.0000000;0.0000001;0.0000003;-0.0000000;-0.0000000;-0.0000000;0.0000002;0.0000000;-0.0000000;-0.0000000;0.0000001;0.0000002;-0.0000000;0.0000000;0.0000001;0.0000…
0.4;3.7;3.4;0.012888386899;-0.0000000;-0.0000000;-0.0000000;-0.0000000;-0.0000000;-0.0000000;-0.0000000;-0.0000000;-0.0000000;-0.0000000;-0.0000000;-0.0000000;-0.0000000;-0.0000000;-0.0000000;-0.0000000;-0.0000000;-0.0000000;-0.0000000;-0.0000000;0.0000001;0.0000003;-0.0000000;-0.0000000;-0.0000000;0.0000002;0.0000000;-0.0000000;-0.0000000;0.0000001;0.0000002;-0.0000000;0.0000000;0.0000001;0.0000…
0.4;3.8;3.4;0.011738909292;-0.0000000;-0.0000000;-0.0000000;-0.0000000;-0.0000000;-0.0000000;-0.0000000;-0.0000000;-0.0000000;-0.0000000;-0.0000000;-0.0000000;-0.0000000;-0.0000000;-0.0000000;-0.0000000;-0.0000000;-0.0000000;0.0000000;-0.0000000;0.0000001;0.0000002;-0.0000000;-0.0000000;-0.0000000;0.0000002;0.0000000;-0.0000000;-0.0000000;0.0000001;0.0000002;-0.0000000;0.0000000;0.0000001;0.00000…
0.4;3.9;3.4;0.010646730340;-0.0000000;-0.0000000;-0.0000000;-0.0000000;-0.0000000;-0.0000000;-0.0000000;-0.0000000;-0.0000000;-0.0000000;-0.0000000;-0.0000000;-0.0000000;-0.0000000;-0.0000000;-0.0000000;-0.0000000;-0.0000000;0.0000000;-0.0000000;0.0000001;0.0000002;-0.0000000;-0.0000000;-0.0000000;0.0000001;0.0000000;0.0000000;-0.0000000;0.0000001;0.0000002;-0.0000000;0.0000000;0.0000001;0.000000…
0.4;4.0;3.4;0.009615131898;-0.0000000;-0.0000000;-0.0000000;-0.0000000;-0.0000000;-0.0000000;-0.0000000;-0.0000000;-0.0000000;-0.0000000;-0.0000000;-0.0000000;-0.0000000;-0.0000000;-0.0000000;-0.0000000;-0.0000000;-0.0000000;0.0000000;-0.0000000;0.0000001;0.0000002;-0.0000000;-0.0000000;-0.0000000;0.0000001;0.0000000;0.0000000;-0.0000000;0.0000001;0.0000002;-0.0000000;0.0000000;0.0000001;0.000000…
0.4;4.1;3.4;0.008646337086;-0.0000002;-0.0000002;-0.0000002;-0.0000002;-0.0000002;-0.0000002;-0.0000002;-0.0000002;-0.0000002;-0.0000002;-0.0000002;-0.0000002;-0.0000002;-0.0000002;-0.0000001;-0.0000001;-0.0000001;-0.0000001;-0.0000370;-0.0000319;-0.0000225;-0.0000391;-0.0000131;-0.0000350;-0.0000074;-0.0000293;-0.0000219;-0.0000087;-0.0000078;-0.0000119;-0.0000251;-0.0000216;-0.0000085;-0.000019…
0.4;4.2;3.4;0.007741644868;-0.0000002;-0.0000002;-0.0000002;-0.0000002;-0.0000002;-0.0000002;-0.0000002;-0.0000002;-0.0000002;-0.0000002;-0.0000002;-0.0000002;-0.0000002;-0.0000002;-0.0000001;-0.0000001;-0.0000001;-0.0000001;-0.0000337;-0.0000289;-0.0000203;-0.0000379;-0.0000117;-0.0000337;-0.0000065;-0.0000281;-0.0000206;-0.0000081;-0.0000072;-0.0000118;-0.0000255;-0.0000218;-0.0000079;-0.000019…
0.4;4.3;3.4;0.006901536452;-0.0000002;-0.0000002;-0.0000002;-0.0000001;-0.0000001;-0.0000002;-0.0000002;-0.0000002;-0.0000002;-0.0000002;-0.0000002;-0.0000002;-0.0000002;-0.0000002;-0.0000001;-0.0000001;-0.0000001;-0.0000001;-0.0000305;-0.0000260;-0.0000182;-0.0000364;-0.0000104;-0.0000322;-0.0000057;-0.0000267;-0.0000192;-0.0000074;-0.0000065;-0.0000115;-0.0000257;-0.0000220;-0.0000072;-0.000019…
0.4;4.4;3.4;0.006125759031;-0.0000002;-0.0000001;-0.0000002;-0.0000001;-0.0000001;-0.0000002;-0.0000002;-0.0000002;-0.0000002;-0.0000002;-0.0000002;-0.0000002;-0.0000002;-0.0000002;-0.0000001;-0.0000001;-0.0000001;-0.0000001;-0.0000274;-0.0000233;-0.0000162;-0.0000347;-0.0000092;-0.0000304;-0.0000049;-0.0000251;-0.0000177;-0.0000068;-0.0000059;-0.0000113;-0.0000259;-0.0000220;-0.0000066;-0.000018…
0.4;4.5;3.4;0.005413395227;-0.0000001;-0.0000001;-0.0000002;-0.0000001;-0.0000001;-0.0000001;-0.0000002;-0.0000002;-0.0000002;-0.0000002;-0.0000002;-0.0000002;-0.0000002;-0.0000002;-0.0000001;-0.0000001;-0.0000001;-0.0000001;-0.0000245;-0.0000207;-0.0000143;-0.0000328;-0.0000081;-0.0000285;-0.0000043;-0.0000234;-0.0000162;-0.0000062;-0.0000052;-0.0000109;-0.0000258;-0.0000218;-0.0000060;-0.000018…
0.4;4.6;3.4;0.004762926767;-0.0000001;-0.0000001;-0.0000001;-0.0000001;-0.0000001;-0.0000001;-0.0000001;-0.0000002;-0.0000002;-0.0000002;-0.0000002;-0.0000002;-0.0000002;-0.0000002;-0.0000001;-0.0000001;-0.0000001;-0.0000001;-0.0000217;-0.0000182;-0.0000126;-0.0000307;-0.0000071;-0.0000265;-0.0000037;-0.0000217;-0.0000147;-0.0000057;-0.0000046;-0.0000105;-0.0000256;-0.0000215;-0.0000054;-0.000017…
0.4;4.7;3.4;0.004172299284;-0.0000001;-0.0000001;-0.0000001;-0.0000001;-0.0000001;-0.0000001;-0.0000001;-0.0000001;-0.0000002;-0.0000002;-0.0000002;-0.0000001;-0.0000002;-0.0000002;-0.0000001;-0.0000001;-0.0000001;-0.0000001;-0.0000191;-0.0000160;-0.0000110;-0.0000284;-0.0000062;-0.0000244;-0.0000032;-0.0000199;-0.0000132;-0.0000051;-0.0000041;-0.0000101;-0.0000252;-0.0000209;-0.0000049;-0.000017…
0.4;4.8;3.4;0.003638992471;-0.0000001;-0.0000001;-0.0000001;-0.0000001;-0.0000001;-0.0000001;-0.0000001;-0.0000001;-0.0000002;-0.0000001;-0.0000001;-0.0000001;-0.0000001;-0.0000001;-0.0000001;-0.0000001;-0.0000001;-0.0000001;-0.0000167;-0.0000139;-0.0000095;-0.0000262;-0.0000054;-0.0000224;-0.0000027;-0.0000182;-0.0000118;-0.0000046;-0.0000036;-0.0000095;-0.0000245;-0.0000202;-0.0000044;-0.000016…
0.4;4.9;3.4;0.003160096983;-0.0000001;-0.0000001;-0.0000001;-0.0000001;-0.0000001;-0.0000001;-0.0000001;-0.0000001;-0.0000001;-0.0000001;-0.0000001;-0.0000001;-0.0000001;-0.0000001;-0.0000001;-0.0000001;-0.0000000;-0.0000000;-0.0000146;-0.0000121;-0.0000082;-0.0000239;-0.0000046;-0.0000203;-0.0000024;-0.0000164;-0.0000104;-0.0000041;-0.0000031;-0.0000090;-0.0000237;-0.0000194;-0.0000039;-0.000015…
0.4;5.0;3.4;0.002732397086;-0.0000001;-0.0000001;-0.0000001;-0.0000001;-0.0000001;-0.0000001;-0.0000001;-0.0000001;-0.0000001;-0.0000001;-0.0000001;-0.0000001;-0.0000001;-0.0000001;-0.0000001;-0.0000001;-0.0000000;-0.0000000;-0.0000126;-0.0000104;-0.0000071;-0.0000217;-0.0000040;-0.0000183;-0.0000020;-0.0000148;-0.0000092;-0.0000037;-0.0000027;-0.0000084;-0.0000226;-0.0000184;-0.0000035;-0.000014…
0.4;5.1;3.4;0.002352456294;-0.0000001;-0.0000001;-0.0000001;-0.0000001;-0.0000001;-0.0000001;-0.0000001;-0.0000001;-0.0000001;-0.0000001;-0.0000001;-0.0000001;-0.0000001;-0.0000001;-0.0000001;-0.0000001;-0.0000000;-0.0000000;-0.0000109;-0.0000089;-0.0000060;-0.0000195;-0.0000034;-0.0000163;-0.0000017;-0.0000132;-0.0000080;-0.0000033;-0.0000023;-0.0000077;-0.0000215;-0.0000173;-0.0000030;-0.000013…
0.4;5.2;3.4;0.002016702389;-0.0000001;-0.0000001;-0.0000001;-0.0000001;-0.0000001;-0.0000001;-0.0000001;-0.0000001;-0.0000001;-0.0000001;-0.0000001;-0.0000001;-0.0000001;-0.0000001;-0.0000001;-0.0000001;-0.0000000;-0.0000000;-0.0000094;-0.0000076;-0.0000051;-0.0000174;-0.0000030;-0.0000145;-0.0000015;-0.0000117;-0.0000069;-0.0000029;-0.0000020;-0.0000071;-0.0000202;-0.0000161;-0.0000027;-0.000012…
0.4;5.3;3.4;0.001721508091;-0.0000001;-0.0000001;-0.0000001;-0.0000001;-0.0000000;-0.0000001;-0.0000001;-0.0000001;-0.0000001;-0.0000001;-0.0000001;-0.0000001;-0.0000001;-0.0000001;-0.0000001;-0.0000001;-0.0000000;-0.0000000;-0.0000080;-0.0000064;-0.0000044;-0.0000154;-0.0000025;-0.0000128;-0.0000013;-0.0000103;-0.0000060;-0.0000026;-0.0000017;-0.0000065;-0.0000188;-0.0000148;-0.0000023;-0.000011…
0.4;5.4;3.4;0.001463264111;-0.0000001;-0.0000001;-0.0000001;-0.0000000;-0.0000000;-0.0000001;-0.0000001;-0.0000001;-0.0000001;-0.0000001;-0.0000001;-0.0000001;-0.0000001;-0.0000001;-0.0000001;-0.0000001;-0.0000000;-0.0000000;-0.0000069;-0.0000054;-0.0000037;-0.0000136;-0.0000022;-0.0000112;-0.0000011;-0.0000091;-0.0000051;-0.0000023;-0.0000014;-0.0000058;-0.0000173;-0.0000136;-0.0000020;-0.000010…
0.4;5.5;3.4;0.001238442213;-0.0000001;-0.0000000;-0.0000001;-0.0000000;-0.0000000;-0.0000000;-0.0000001;-0.0000001;-0.0000001;-0.0000001;-0.0000001;-0.0000001;-0.0000001;-0.0000001;-0.0000000;-0.0000000;-0.0000000;-0.0000000;-0.0000059;-0.0000046;-0.0000031;-0.0000119;-0.0000019;-0.0000098;-0.0000009;-0.0000079;-0.0000044;-0.0000020;-0.0000012;-0.0000052;-0.0000159;-0.0000123;-0.0000018;-0.000009…
0.4;5.6;3.4;0.001043646878;-0.0000000;-0.0000000;-0.0000001;-0.0000000;-0.0000000;-0.0000000;-0.0000001;-0.0000001;-0.0000001;-0.0000001;-0.0000001;-0.0000001;-0.0000001;-0.0000001;-0.0000000;-0.0000000;-0.0000000;-0.0000000;-0.0000050;-0.0000039;-0.0000026;-0.0000104;-0.0000016;-0.0000085;-0.0000008;-0.0000069;-0.0000038;-0.0000017;-0.0000010;-0.0000047;-0.0000144;-0.0000111;-0.0000015;-0.000008…
0.4;5.7;3.4;0.000875655160;-0.0000000;-0.0000000;-0.0000001;-0.0000000;-0.0000000;-0.0000000;-0.0000000;-0.0000001;-0.0000001;-0.0000001;-0.0000001;-0.0000001;-0.0000001;-0.0000001;-0.0000000;-0.0000000;-0.0000000;-0.0000000;-0.0000043;-0.0000033;-0.0000022;-0.0000090;-0.0000014;-0.0000073;-0.0000007;-0.0000059;-0.0000032;-0.0000015;-0.0000009;-0.0000041;-0.0000130;-0.0000099;-0.0000013;-0.000007…
0.4;5.8;3.4;0.000731445168;-0.0000000;-0.0000000;-0.0000000;-0.0000000;-0.0000000;-0.0000000;-0.0000000;-0.0000000;-0.0000001;-0.0000000;-0.0000001;-0.0000001;-0.0000001;-0.0000001;-0.0000000;-0.0000000;-0.0000000;-0.0000000;-0.0000036;-0.0000027;-0.0000019;-0.0000078;-0.0000012;-0.0000063;-0.0000006;-0.0000051;-0.0000027;-0.0000013;-0.0000008;-0.0000036;-0.0000117;-0.0000088;-0.0000012;-0.000006…
0.4;5.9;3.4;0.000608214207;-0.0000000;-0.0000000;-0.0000000;-0.0000000;-0.0000000;-0.0000000;-0.0000000;-0.0000000;-0.0000000;-0.0000000;-0.0000000;-0.0000000;-0.0000000;-0.0000000;-0.0000000;-0.0000000;-0.0000000;-0.0000000;-0.0000031;-0.0000023;-0.0000016;-0.0000067;-0.0000011;-0.0000054;-0.0000005;-0.0000044;-0.0000023;-0.0000012;-0.0000007;-0.0000032;-0.0000104;-0.0000077;-0.0000010;-0.000006…
0.4;6.0;3.4;0.000503388002;-0.0000000;-0.0000000;-0.0000000;-0.0000000;-0.0000000;-0.0000000;-0.0000000;-0.0000000;-0.0000000;-0.0000000;-0.0000000;-0.0000000;-0.0000000;-0.0000000;-0.0000000;-0.0000000;-0.0000000;-0.0000000;-0.0000027;-0.0000019;-0.0000013;-0.0000057;-0.0000009;-0.0000045;-0.0000004;-0.0000037;-0.0000020;-0.0000010;-0.0000006;-0.0000028;-0.0000092;-0.0000067;-0.0000009;-0.000005…
0.5;0.0;3.4;0.062182151662;-0.0000000;-0.0000000;-0.0000000;-0.0000000;-0.0000000;-0.0000000;-0.0000000;-0.0000000;-0.0000000;-0.0000000;-0.0000000;-0.0000000;-0.0000000;-0.0000000;-0.0000000;-0.0000000;-0.0000000;-0.0000000;0.0000003;-0.0000000;0.0000001;-0.0000000;0.0000002;-0.0000000;0.0000001;-0.0000000;-0.0000000;0.0000002;-0.0000000;-0.0000000;0.0000000;0.0000000;-0.0000000;0.0000000;0.0000…
0.5;0.1;3.4;0.061939618540;-0.0000000;-0.0000000;-0.0000000;-0.0000000;-0.0000000;-0.0000000;-0.0000000;-0.0000000;-0.0000000;-0.0000000;-0.0000000;-0.0000000;-0.0000000;-0.0000000;-0.0000000;-0.0000000;-0.0000000;-0.0000000;0.0000003;-0.0000000;0.0000001;-0.0000000;0.0000002;-0.0000000;0.0000001;-0.0000000;-0.0000000;0.0000002;-0.0000000;-0.0000000;0.0000000;0.0000000;-0.0000000;0.0000000;0.0000…
0.5;0.2;3.4;0.061224023852;-0.0000000;-0.0000000;-0.0000000;-0.0000000;-0.0000000;-0.0000000;-0.0000000;-0.0000000;-0.0000000;-0.0000000;-0.0000000;-0.0000000;-0.0000000;-0.0000000;-0.0000000;-0.0000000;-0.0000000;-0.0000000;0.0000003;-0.0000000;0.0000001;0.0000000;0.0000002;-0.0000000;0.0000001;-0.0000000;-0.0000000;0.0000002;0.0000000;-0.0000000;0.0000000;0.0000000;-0.0000000;0.0000000;0.000000…
0.5;0.3;3.4;0.060070383996;-0.0000000;-0.0000000;-0.0000000;-0.0000000;-0.0000000;-0.0000000;-0.0000000;-0.0000000;-0.0000000;-0.0000000;-0.0000000;-0.0000000;-0.0000000;-0.0000000;-0.0000000;-0.0000000;-0.0000000;-0.0000000;0.0000003;-0.0000000;0.0000001;0.0000000;0.0000002;-0.0000000;0.0000001;-0.0000000;0.0000000;0.0000002;0.0000000;-0.0000000;0.0000000;0.0000000;-0.0000000;0.0000000;0.0000002…
0.5;0.4;3.4;0.058533852651;-0.0000000;-0.0000000;-0.0000000;-0.0000000;-0.0000000;-0.0000000;-0.0000000;-0.0000000;-0.0000000;-0.0000000;-0.0000000;-0.0000000;-0.0000000;-0.0000000;-0.0000000;-0.0000000;-0.0000000;-0.0000000;0.0000003;-0.0000000;0.0000001;0.0000000;0.0000002;-0.0000000;0.0000001;-0.0000000;0.0000000;0.0000002;0.0000000;-0.0000000;0.0000000;0.0000000;-0.0000000;0.0000000;0.0000002…
0.5;0.5;3.4;0.056685304713;-0.0000000;-0.0000000;-0.0000000;-0.0000000;-0.0000000;-0.0000000;-0.0000000;-0.0000000;-0.0000000;-0.0000000;-0.0000000;-0.0000000;-0.0000000;-0.0000000;-0.0000000;-0.0000000;-0.0000000;-0.0000000;0.0000003;-0.0000000;0.0000001;0.0000000;0.0000002;-0.0000000;0.0000001;-0.0000000;0.0000000;0.0000002;0.0000000;-0.0000000;0.0000000;0.0000000;-0.0000000;0.0000000;0.0000002…
0.5;0.6;3.4;0.054605874849;-0.0000000;-0.0000000;-0.0000000;-0.0000000;-0.0000000;-0.0000000;-0.0000000;-0.0000000;-0.0000000;-0.0000000;-0.0000000;-0.0000000;-0.0000000;-0.0000000;-0.0000000;-0.0000000;-0.0000000;-0.0000000;0.0000003;-0.0000000;0.0000001;0.0000000;0.0000002;-0.0000000;0.0000001;-0.0000000;0.0000000;0.0000002;0.0000001;-0.0000000;-0.0000000;0.0000000;-0.0000000;0.0000000;0.000000…
0.5;0.7;3.4;0.052381029358;-0.0000000;-0.0000000;-0.0000000;-0.0000000;-0.0000000;-0.0000000;-0.0000000;-0.0000000;-0.0000000;-0.0000000;-0.0000000;-0.0000000;-0.0000000;-0.0000000;-0.0000000;-0.0000000;-0.0000000;-0.0000000;0.0000002;-0.0000000;0.0000001;0.0000000;0.0000001;-0.0000000;0.0000001;-0.0000000;0.0000000;0.0000002;0.0000001;-0.0000000;-0.0000000;0.0000000;-0.0000000;0.0000000;0.000000…
0.5;0.8;3.4;0.050094748070;-0.0000000;-0.0000000;-0.0000000;-0.0000000;-0.0000000;-0.0000000;-0.0000000;-0.0000000;-0.0000000;-0.0000000;-0.0000000;-0.0000000;-0.0000000;-0.0000000;-0.0000000;-0.0000000;-0.0000000;-0.0000000;0.0000002;-0.0000000;0.0000001;0.0000000;0.0000001;-0.0000000;0.0000000;-0.0000000;0.0000000;0.0000002;0.0000001;-0.0000000;-0.0000000;0.0000000;-0.0000000;0.0000000;0.000000…
0.5;0.9;3.4;0.047824317414;-0.0000000;-0.0000000;-0.0000000;-0.0000000;-0.0000000;-0.0000000;-0.0000000;-0.0000000;-0.0000000;-0.0000000;-0.0000000;-0.0000000;-0.0000000;-0.0000000;-0.0000000;-0.0000000;-0.0000000;-0.0000000;0.0000002;-0.0000000;0.0000001;0.0000000;0.0000001;-0.0000000;0.0000000;-0.0000000;0.0000000;0.0000002;0.0000001;-0.0000000;-0.0000000;0.0000000;-0.0000000;0.0000000;0.000000…
0.5;1.0;3.4;0.045636109590;-0.0000000;-0.0000000;-0.0000000;-0.0000000;-0.0000000;-0.0000000;-0.0000000;-0.0000000;-0.0000000;-0.0000000;-0.0000000;-0.0000000;-0.0000000;-0.0000000;-0.0000000;-0.0000000;-0.0000000;-0.0000000;0.0000002;-0.0000000;0.0000001;0.0000000;0.0000001;-0.0000000;0.0000000;-0.0000000;0.0000000;0.0000002;0.0000002;-0.0000000;-0.0000000;0.0000000;-0.0000000;0.0000000;0.000000…
0.5;1.1;3.4;0.043582574055;-0.0000000;-0.0000000;-0.0000000;-0.0000000;-0.0000000;-0.0000000;-0.0000000;-0.0000000;-0.0000000;-0.0000000;-0.0000000;-0.0000000;-0.0000000;-0.0000000;-0.0000000;-0.0000000;-0.0000000;-0.0000000;0.0000002;-0.0000000;0.0000001;0.0000000;0.0000001;-0.0000000;0.0000000;-0.0000000;0.0000000;0.0000002;0.0000002;-0.0000000;-0.0000000;0.0000000;-0.0000000;0.0000000;0.000000…
0.5;1.2;3.4;0.041700522609;-0.0000000;-0.0000000;-0.0000000;-0.0000000;-0.0000000;-0.0000000;-0.0000000;-0.0000000;-0.0000000;-0.0000000;-0.0000000;-0.0000000;-0.0000000;-0.0000000;-0.0000000;-0.0000000;-0.0000000;-0.0000000;0.0000002;-0.0000000;0.0000001;0.0000001;0.0000001;-0.0000000;0.0000000;-0.0000000;0.0000000;0.0000002;0.0000002;-0.0000000;-0.0000000;0.0000000;-0.0000000;0.0000001;0.000000…
0.5;1.3;3.4;0.040010667202;-0.0000000;-0.0000000;-0.0000000;-0.0000000;-0.0000000;-0.0000000;-0.0000000;-0.0000000;-0.0000000;-0.0000000;-0.0000000;-0.0000000;-0.0000000;-0.0000000;-0.0000000;-0.0000000;-0.0000000;-0.0000000;0.0000002;-0.0000000;0.0000001;0.0000001;0.0000001;-0.0000000;0.0000000;0.0000000;0.0000000;0.0000001;0.0000002;0.0000000;-0.0000000;0.0000000;-0.0000000;0.0000001;0.0000002;…
0.5;1.4;3.4;0.038518279658;-0.0000000;-0.0000000;-0.0000000;-0.0000000;-0.0000000;-0.0000000;-0.0000000;-0.0000000;-0.0000000;-0.0000000;-0.0000000;-0.0000000;-0.0000000;-0.0000000;-0.0000000;-0.0000000;-0.0000000;-0.0000000;0.0000002;-0.0000000;0.0000001;0.0000001;0.0000001;-0.0000000;0.0000000;0.0000000;0.0000000;0.0000001;0.0000002;0.0000000;-0.0000000;0.0000000;-0.0000000;0.0000001;0.0000002;…
0.5;1.5;3.4;0.037214785291;-0.0000000;-0.0000000;-0.0000000;-0.0000000;-0.0000000;-0.0000000;-0.0000000;-0.0000000;-0.0000000;-0.0000000;-0.0000000;-0.0000000;-0.0000000;-0.0000000;-0.0000000;-0.0000000;-0.0000000;-0.0000000;0.0000002;-0.0000000;0.0000001;0.0000001;0.0000001;-0.0000000;0.0000000;0.0000000;0.0000000;0.0000001;0.0000002;0.0000000;-0.0000000;0.0000000;-0.0000000;0.0000001;0.0000002;…
0.5;1.6;3.4;0.036080072190;-0.0000000;-0.0000000;-0.0000000;-0.0000000;-0.0000000;-0.0000000;-0.0000000;-0.0000000;-0.0000000;-0.0000000;-0.0000000;-0.0000000;-0.0000000;-0.0000000;-0.0000000;-0.0000000;-0.0000000;-0.0000000;0.0000001;-0.0000000;0.0000001;0.0000001;0.0000001;-0.0000000;0.0000000;0.0000000;0.0000000;0.0000001;0.0000002;0.0000000;-0.0000000;0.0000000;-0.0000000;0.0000001;0.0000002;…
0.5;1.7;3.4;0.035085286643;-0.0000000;-0.0000000;-0.0000000;-0.0000000;-0.0000000;-0.0000000;-0.0000000;-0.0000000;-0.0000000;-0.0000000;-0.0000000;-0.0000000;-0.0000000;-0.0000000;-0.0000000;-0.0000000;-0.0000000;-0.0000000;0.0000001;-0.0000000;0.0000001;0.0000001;0.0000000;-0.0000000;0.0000000;0.0000000;0.0000000;0.0000001;0.0000002;0.0000000;-0.0000000;0.0000000;-0.0000000;0.0000001;0.0000002;…
0.5;1.8;3.4;0.034195885511;-0.0000000;-0.0000000;-0.0000000;-0.0000000;-0.0000000;-0.0000000;-0.0000000;-0.0000000;-0.0000000;-0.0000000;-0.0000000;-0.0000000;-0.0000000;-0.0000000;-0.0000000;-0.0000000;-0.0000000;-0.0000000;0.0000001;-0.0000000;0.0000001;0.0000002;0.0000000;-0.0000000;0.0000000;0.0000000;0.0000000;0.0000001;0.0000002;0.0000000;0.0000000;0.0000000;-0.0000000;0.0000001;0.0000002;0…
0.5;1.9;3.4;0.033374724183;-0.0000000;-0.0000000;-0.0000000;-0.0000000;-0.0000000;-0.0000000;-0.0000000;-0.0000000;-0.0000000;-0.0000000;-0.0000000;-0.0000000;-0.0000000;-0.0000000;-0.0000000;-0.0000000;-0.0000000;-0.0000000;0.0000001;-0.0000000;0.0000001;0.0000002;0.0000000;-0.0000000;0.0000000;0.0000000;0.0000000;0.0000001;0.0000002;0.0000000;0.0000000;0.0000000;-0.0000000;0.0000001;0.0000002;0…
0.5;2.0;3.4;0.032584973256;-0.0000000;-0.0000000;-0.0000000;-0.0000000;-0.0000000;-0.0000000;-0.0000000;-0.0000000;-0.0000000;-0.0000000;-0.0000000;-0.0000000;-0.0000000;-0.0000000;-0.0000000;-0.0000000;-0.0000000;-0.0000000;0.0000001;-0.0000000;0.0000001;0.0000002;0.0000000;-0.0000000;0.0000000;0.0000001;0.0000000;0.0000001;0.0000002;0.0000000;0.0000000;0.0000000;-0.0000000;0.0000001;0.0000002;0…
0.5;2.1;3.4;0.031792680093;-0.0000000;-0.0000000;-0.0000000;-0.0000000;-0.0000000;-0.0000000;-0.0000000;-0.0000000;-0.0000000;-0.0000000;-0.0000000;-0.0000000;-0.0000000;-0.0000000;-0.0000000;-0.0000000;-0.0000000;-0.0000000;0.0000001;-0.0000000;0.0000001;0.0000002;0.0000000;-0.0000000;0.0000000;0.0000001;0.0000000;0.0000000;0.0000002;0.0000000;0.0000000;0.0000000;0.0000000;0.0000001;0.0000002;0.…
0.5;2.2;3.4;0.030968825206;-0.0000000;-0.0000000;-0.0000000;-0.0000000;-0.0000000;-0.0000000;-0.0000000;-0.0000000;-0.0000000;-0.0000000;-0.0000000;-0.0000000;-0.0000000;-0.0000000;-0.0000000;-0.0000000;-0.0000000;-0.0000000;0.0000000;-0.0000000;0.0000001;0.0000003;0.0000000;-0.0000000;0.0000000;0.0000001;0.0000000;0.0000000;0.0000001;0.0000000;0.0000001;0.0000000;0.0000000;0.0000001;0.0000002;0.…
0.5;2.3;3.4;0.030090768967;-0.0000000;-0.0000000;-0.0000000;-0.0000000;-0.0000000;-0.0000000;-0.0000000;-0.0000000;-0.0000000;-0.0000000;-0.0000000;-0.0000000;-0.0000000;-0.0000000;-0.0000000;-0.0000000;-0.0000000;-0.0000000;0.0000000;-0.0000000;0.0000001;0.0000003;0.0000000;-0.0000000;-0.0000000;0.0000001;0.0000000;0.0000000;0.0000001;0.0000001;0.0000001;0.0000000;0.0000000;0.0000001;0.0000002;0…
0.5;2.4;3.4;0.029143039584;-0.0000000;-0.0000000;-0.0000000;-0.0000000;-0.0000000;-0.0000000;-0.0000000;-0.0000000;-0.0000000;-0.0000000;-0.0000000;-0.0000000;-0.0000000;-0.0000000;-0.0000000;-0.0000000;-0.0000000;-0.0000000;0.0000000;-0.0000000;0.0000001;0.0000003;0.0000000;-0.0000000;-0.0000000;0.0000001;0.0000000;0.0000000;0.0000001;0.0000001;0.0000001;0.0000000;0.0000000;0.0000002;0.0000001;0…
0.5;2.5;3.4;0.028117473683;-0.0000000;-0.0000000;-0.0000000;-0.0000000;-0.0000000;-0.0000000;-0.0000000;-0.0000000;-0.0000000;-0.0000000;-0.0000000;-0.0000000;-0.0000000;-0.0000000;-0.0000000;-0.0000000;-0.0000000;-0.0000000;0.0000000;-0.0000000;0.0000001;0.0000003;-0.0000000;-0.0000000;-0.0000000;0.0000001;0.0000000;0.0000000;0.0000001;0.0000001;0.0000001;0.0000000;0.0000000;0.0000002;0.0000001;…
0.5;2.6;3.4;0.027012778939;-0.0000000;-0.0000000;-0.0000000;-0.0000000;-0.0000000;-0.0000000;-0.0000000;-0.0000000;-0.0000000;-0.0000000;-0.0000000;-0.0000000;-0.0000000;-0.0000000;-0.0000000;-0.0000000;-0.0000000;-0.0000000;-0.0000000;-0.0000000;0.0000001;0.0000003;-0.0000000;-0.0000000;-0.0000000;0.0000001;0.0000000;0.0000000;0.0000001;0.0000001;0.0000001;0.0000000;0.0000000;0.0000002;0.0000001…
0.5;2.7;3.4;0.025833636256;-0.0000000;-0.0000000;-0.0000000;-0.0000000;-0.0000000;-0.0000000;-0.0000000;-0.0000000;-0.0000000;-0.0000000;-0.0000000;-0.0000000;-0.0000000;-0.0000000;-0.0000000;-0.0000000;-0.0000000;-0.0000000;-0.0000000;-0.0000000;0.0000001;0.0000003;-0.0000000;-0.0000000;-0.0000000;0.0000001;0.0000000;0.0000000;0.0000001;0.0000001;0.0000001;0.0000000;0.0000000;0.0000002;0.0000001…
0.5;2.8;3.4;0.024589490291;-0.0000000;-0.0000000;-0.0000000;-0.0000000;-0.0000000;-0.0000000;-0.0000000;-0.0000000;-0.0000000;-0.0000000;-0.0000000;-0.0000000;-0.0000000;-0.0000000;-0.0000000;-0.0000000;-0.0000000;-0.0000000;-0.0000000;-0.0000000;0.0000001;0.0000004;-0.0000000;-0.0000000;-0.0000000;0.0000001;0.0000000;0.0000000;0.0000000;0.0000001;0.0000001;-0.0000000;0.0000000;0.0000002;0.000000…
0.5;2.9;3.4;0.023293188197;-0.0000000;-0.0000000;-0.0000000;-0.0000000;-0.0000000;-0.0000000;-0.0000000;-0.0000000;-0.0000000;-0.0000000;-0.0000000;-0.0000000;-0.0000000;-0.0000000;-0.0000000;-0.0000000;-0.0000000;-0.0000000;-0.0000000;-0.0000000;0.0000001;0.0000004;-0.0000000;-0.0000000;-0.0000000;0.0000002;0.0000000;0.0000000;0.0000000;0.0000001;0.0000002;-0.0000000;0.0000000;0.0000002;0.000000…
0.5;3.0;3.4;0.021959617065;-0.0000000;-0.0000000;-0.0000000;-0.0000000;-0.0000000;-0.0000000;-0.0000000;-0.0000000;-0.0000000;-0.0000000;-0.0000000;-0.0000000;-0.0000000;-0.0000000;-0.0000000;-0.0000000;-0.0000000;-0.0000000;-0.0000000;-0.0000000;0.0000001;0.0000004;-0.0000000;-0.0000000;-0.0000000;0.0000002;0.0000000;0.0000000;0.0000000;0.0000001;0.0000002;-0.0000000;0.0000000;0.0000002;0.000000…
0.5;3.1;3.4;0.020604464284;-0.0000000;-0.0000000;-0.0000000;-0.0000000;-0.0000000;-0.0000000;-0.0000000;-0.0000000;-0.0000000;-0.0000000;-0.0000000;-0.0000000;-0.0000000;-0.0000000;-0.0000000;-0.0000000;-0.0000000;-0.0000000;-0.0000000;-0.0000000;0.0000001;0.0000004;-0.0000000;-0.0000000;-0.0000000;0.0000002;0.0000000;0.0000000;0.0000000;0.0000001;0.0000002;-0.0000000;0.0000000;0.0000001;0.000000…
0.5;3.2;3.4;0.019243187802;-0.0000000;-0.0000000;-0.0000000;-0.0000000;-0.0000000;-0.0000000;-0.0000000;-0.0000000;-0.0000000;-0.0000000;-0.0000000;-0.0000000;-0.0000000;-0.0000000;-0.0000000;-0.0000000;-0.0000000;-0.0000000;-0.0000000;-0.0000000;0.0000001;0.0000003;-0.0000000;-0.0000000;-0.0000000;0.0000002;0.0000000;-0.0000000;0.0000000;0.0000001;0.0000002;-0.0000000;0.0000000;0.0000001;0.00000…
0.5;3.3;3.4;0.017890242023;-0.0000000;-0.0000000;-0.0000000;-0.0000000;-0.0000000;-0.0000000;-0.0000000;-0.0000000;-0.0000000;-0.0000000;-0.0000000;-0.0000000;-0.0000000;-0.0000000;-0.0000000;-0.0000000;-0.0000000;-0.0000000;-0.0000000;-0.0000000;0.0000001;0.0000003;-0.0000000;-0.0000000;-0.0000000;0.0000002;0.0000000;-0.0000000;-0.0000000;0.0000001;0.0000002;-0.0000000;0.0000000;0.0000001;0.0000…
0.5;3.4;3.4;0.016558566478;-0.0000000;-0.0000000;-0.0000000;-0.0000000;-0.0000000;-0.0000000;-0.0000000;-0.0000000;-0.0000000;-0.0000000;-0.0000000;-0.0000000;-0.0000000;-0.0000000;-0.0000000;-0.0000000;-0.0000000;-0.0000000;-0.0000000;-0.0000000;0.0000001;0.0000003;-0.0000000;-0.0000000;-0.0000000;0.0000002;0.0000000;-0.0000000;-0.0000000;0.0000001;0.0000002;-0.0000000;0.0000000;0.0000001;0.0000…
0.5;3.5;3.4;0.015259313374;-0.0000000;-0.0000000;-0.0000000;-0.0000000;-0.0000000;-0.0000000;-0.0000000;-0.0000000;-0.0000000;-0.0000000;-0.0000000;-0.0000000;-0.0000000;-0.0000000;-0.0000000;-0.0000000;-0.0000000;-0.0000000;-0.0000000;-0.0000000;0.0000001;0.0000003;-0.0000000;-0.0000000;-0.0000000;0.0000002;0.0000000;-0.0000000;-0.0000000;0.0000001;0.0000002;-0.0000000;0.0000000;0.0000001;0.0000…
0.5;3.6;3.4;0.014001769556;-0.0000000;-0.0000000;-0.0000000;-0.0000000;-0.0000000;-0.0000000;-0.0000000;-0.0000000;-0.0000000;-0.0000000;-0.0000000;-0.0000000;-0.0000000;-0.0000000;-0.0000000;-0.0000000;-0.0000000;-0.0000000;-0.0000000;-0.0000000;0.0000001;0.0000003;-0.0000000;-0.0000000;-0.0000000;0.0000002;0.0000000;-0.0000000;-0.0000000;0.0000001;0.0000002;-0.0000000;0.0000000;0.0000001;0.0000…
0.5;3.7;3.4;0.012793418822;-0.0000000;-0.0000000;-0.0000000;-0.0000000;-0.0000000;-0.0000000;-0.0000000;-0.0000000;-0.0000000;-0.0000000;-0.0000000;-0.0000000;-0.0000000;-0.0000000;-0.0000000;-0.0000000;-0.0000000;-0.0000000;-0.0000000;-0.0000000;0.0000001;0.0000003;-0.0000000;-0.0000000;-0.0000000;0.0000001;0.0000000;-0.0000000;-0.0000000;0.0000001;0.0000002;-0.0000000;0.0000000;0.0000001;0.0000…
0.5;3.8;3.4;0.011640090670;-0.0000000;-0.0000000;-0.0000000;-0.0000000;-0.0000000;-0.0000000;-0.0000000;-0.0000000;-0.0000000;-0.0000000;-0.0000000;-0.0000000;-0.0000000;-0.0000000;-0.0000000;-0.0000000;-0.0000000;-0.0000000;0.0000000;-0.0000000;0.0000001;0.0000002;-0.0000000;-0.0000000;-0.0000000;0.0000001;0.0000000;0.0000000;-0.0000000;0.0000001;0.0000002;-0.0000000;0.0000000;0.0000001;0.000000…
0.5;3.9;3.4;0.010546148895;-0.0000000;-0.0000000;-0.0000000;-0.0000000;-0.0000000;-0.0000000;-0.0000000;-0.0000000;-0.0000000;-0.0000000;-0.0000000;-0.0000000;-0.0000000;-0.0000000;-0.0000000;-0.0000000;-0.0000000;-0.0000000;0.0000000;-0.0000000;0.0000001;0.0000002;-0.0000000;-0.0000000;-0.0000000;0.0000001;0.0000000;0.0000000;-0.0000000;0.0000001;0.0000002;-0.0000000;0.0000000;0.0000001;0.000000…
0.5;4.0;3.4;0.009514684962;-0.0000000;-0.0000000;-0.0000000;-0.0000000;-0.0000000;-0.0000000;-0.0000000;-0.0000000;-0.0000000;-0.0000000;-0.0000000;-0.0000000;-0.0000000;-0.0000000;-0.0000000;-0.0000000;-0.0000000;-0.0000000;0.0000000;0.0000000;0.0000001;0.0000002;-0.0000000;-0.0000000;-0.0000000;0.0000001;0.0000000;0.0000000;0.0000000;0.0000001;0.0000002;-0.0000000;0.0000000;0.0000001;0.0000000;…
0.5;4.1;3.4;0.008547693971;-0.0000002;-0.0000002;-0.0000002;-0.0000002;-0.0000002;-0.0000002;-0.0000002;-0.0000002;-0.0000002;-0.0000002;-0.0000002;-0.0000002;-0.0000002;-0.0000002;-0.0000001;-0.0000001;-0.0000001;-0.0000001;-0.0000369;-0.0000318;-0.0000224;-0.0000389;-0.0000131;-0.0000346;-0.0000081;-0.0000288;-0.0000210;-0.0000083;-0.0000086;-0.0000114;-0.0000249;-0.0000212;-0.0000085;-0.000020…
0.5;4.2;3.4;0.007646222804;-0.0000002;-0.0000002;-0.0000002;-0.0000002;-0.0000002;-0.0000002;-0.0000002;-0.0000002;-0.0000002;-0.0000002;-0.0000002;-0.0000002;-0.0000002;-0.0000002;-0.0000001;-0.0000001;-0.0000001;-0.0000001;-0.0000336;-0.0000288;-0.0000202;-0.0000378;-0.0000117;-0.0000333;-0.0000071;-0.0000275;-0.0000198;-0.0000076;-0.0000079;-0.0000112;-0.0000252;-0.0000214;-0.0000078;-0.000019…
0.5;4.3;3.4;0.006810489391;-0.0000002;-0.0000002;-0.0000002;-0.0000001;-0.0000001;-0.0000002;-0.0000002;-0.0000002;-0.0000002;-0.0000002;-0.0000002;-0.0000002;-0.0000002;-0.0000002;-0.0000001;-0.0000001;-0.0000001;-0.0000001;-0.0000304;-0.0000259;-0.0000181;-0.0000363;-0.0000104;-0.0000318;-0.0000062;-0.0000261;-0.0000184;-0.0000070;-0.0000071;-0.0000110;-0.0000255;-0.0000215;-0.0000072;-0.000019…
0.5;4.4;3.4;0.006039978113;-0.0000002;-0.0000001;-0.0000002;-0.0000001;-0.0000001;-0.0000002;-0.0000002;-0.0000002;-0.0000002;-0.0000002;-0.0000002;-0.0000002;-0.0000002;-0.0000002;-0.0000001;-0.0000001;-0.0000001;-0.0000001;-0.0000273;-0.0000231;-0.0000161;-0.0000346;-0.0000092;-0.0000301;-0.0000054;-0.0000245;-0.0000170;-0.0000064;-0.0000064;-0.0000107;-0.0000256;-0.0000215;-0.0000065;-0.000018…
0.5;4.5;3.4;0.005333519300;-0.0000001;-0.0000001;-0.0000002;-0.0000001;-0.0000001;-0.0000001;-0.0000001;-0.0000002;-0.0000002;-0.0000002;-0.0000002;-0.0000002;-0.0000002;-0.0000002;-0.0000001;-0.0000001;-0.0000001;-0.0000001;-0.0000244;-0.0000205;-0.0000142;-0.0000326;-0.0000081;-0.0000282;-0.0000046;-0.0000229;-0.0000155;-0.0000059;-0.0000057;-0.0000104;-0.0000255;-0.0000213;-0.0000059;-0.000018…
0.5;4.6;3.4;0.004689361046;-0.0000001;-0.0000001;-0.0000001;-0.0000001;-0.0000001;-0.0000001;-0.0000001;-0.0000002;-0.0000002;-0.0000002;-0.0000002;-0.0000002;-0.0000002;-0.0000002;-0.0000001;-0.0000001;-0.0000001;-0.0000001;-0.0000216;-0.0000181;-0.0000125;-0.0000305;-0.0000071;-0.0000262;-0.0000040;-0.0000212;-0.0000140;-0.0000053;-0.0000051;-0.0000100;-0.0000253;-0.0000209;-0.0000053;-0.000017…
0.5;4.7;3.4;0.004105240045;-0.0000001;-0.0000001;-0.0000001;-0.0000001;-0.0000001;-0.0000001;-0.0000001;-0.0000001;-0.0000002;-0.0000002;-0.0000002;-0.0000001;-0.0000002;-0.0000002;-0.0000001;-0.0000001;-0.0000001;-0.0000001;-0.0000190;-0.0000159;-0.0000109;-0.0000283;-0.0000062;-0.0000241;-0.0000034;-0.0000195;-0.0000126;-0.0000048;-0.0000045;-0.0000096;-0.0000249;-0.0000204;-0.0000048;-0.000017…
0.5;4.8;3.4;0.003578455666;-0.0000001;-0.0000001;-0.0000001;-0.0000001;-0.0000001;-0.0000001;-0.0000001;-0.0000001;-0.0000001;-0.0000001;-0.0000001;-0.0000001;-0.0000001;-0.0000001;-0.0000001;-0.0000001;-0.0000001;-0.0000001;-0.0000167;-0.0000138;-0.0000095;-0.0000261;-0.0000053;-0.0000221;-0.0000029;-0.0000177;-0.0000113;-0.0000043;-0.0000039;-0.0000091;-0.0000243;-0.0000197;-0.0000043;-0.000016…
0.5;4.9;3.4;0.003105948790;-0.0000001;-0.0000001;-0.0000001;-0.0000001;-0.0000001;-0.0000001;-0.0000001;-0.0000001;-0.0000001;-0.0000001;-0.0000001;-0.0000001;-0.0000001;-0.0000001;-0.0000001;-0.0000001;-0.0000000;-0.0000000;-0.0000145;-0.0000120;-0.0000082;-0.0000238;-0.0000046;-0.0000200;-0.0000025;-0.0000161;-0.0000100;-0.0000039;-0.0000034;-0.0000085;-0.0000234;-0.0000189;-0.0000038;-0.000015…
0.5;5.0;3.4;0.002684384606;-0.0000001;-0.0000001;-0.0000001;-0.0000001;-0.0000001;-0.0000001;-0.0000001;-0.0000001;-0.0000001;-0.0000001;-0.0000001;-0.0000001;-0.0000001;-0.0000001;-0.0000001;-0.0000001;-0.0000000;-0.0000000;-0.0000126;-0.0000103;-0.0000070;-0.0000216;-0.0000040;-0.0000180;-0.0000021;-0.0000144;-0.0000088;-0.0000035;-0.0000029;-0.0000080;-0.0000224;-0.0000179;-0.0000033;-0.000014…
0.5;5.1;3.4;0.002310236959;-0.0000001;-0.0000001;-0.0000001;-0.0000001;-0.0000001;-0.0000001;-0.0000001;-0.0000001;-0.0000001;-0.0000001;-0.0000001;-0.0000001;-0.0000001;-0.0000001;-0.0000001;-0.0000001;-0.0000000;-0.0000000;-0.0000109;-0.0000088;-0.0000060;-0.0000194;-0.0000034;-0.0000161;-0.0000018;-0.0000129;-0.0000076;-0.0000031;-0.0000025;-0.0000074;-0.0000212;-0.0000169;-0.0000029;-0.000013…
0.5;5.2;3.4;0.001979870966;-0.0000001;-0.0000001;-0.0000001;-0.0000001;-0.0000001;-0.0000001;-0.0000001;-0.0000001;-0.0000001;-0.0000001;-0.0000001;-0.0000001;-0.0000001;-0.0000001;-0.0000001;-0.0000001;-0.0000000;-0.0000000;-0.0000093;-0.0000075;-0.0000051;-0.0000173;-0.0000030;-0.0000143;-0.0000015;-0.0000115;-0.0000066;-0.0000027;-0.0000021;-0.0000068;-0.0000200;-0.0000157;-0.0000026;-0.000012…
0.5;5.3;3.4;0.001689620548;-0.0000001;-0.0000001;-0.0000001;-0.0000001;-0.0000000;-0.0000001;-0.0000001;-0.0000001;-0.0000001;-0.0000001;-0.0000001;-0.0000001;-0.0000001;-0.0000001;-0.0000001;-0.0000001;-0.0000000;-0.0000000;-0.0000080;-0.0000064;-0.0000044;-0.0000154;-0.0000025;-0.0000126;-0.0000013;-0.0000101;-0.0000057;-0.0000024;-0.0000018;-0.0000062;-0.0000186;-0.0000145;-0.0000023;-0.000011…
0.5;5.4;3.4;0.001435857932;-0.0000001;-0.0000001;-0.0000001;-0.0000000;-0.0000000;-0.0000001;-0.0000001;-0.0000001;-0.0000001;-0.0000001;-0.0000001;-0.0000001;-0.0000001;-0.0000001;-0.0000000;-0.0000000;-0.0000000;-0.0000000;-0.0000068;-0.0000054;-0.0000037;-0.0000136;-0.0000022;-0.0000111;-0.0000011;-0.0000089;-0.0000049;-0.0000021;-0.0000015;-0.0000056;-0.0000172;-0.0000133;-0.0000020;-0.000010…
0.5;5.5;3.4;0.001215053045;-0.0000001;-0.0000000;-0.0000001;-0.0000000;-0.0000000;-0.0000000;-0.0000001;-0.0000001;-0.0000001;-0.0000001;-0.0000001;-0.0000001;-0.0000001;-0.0000001;-0.0000000;-0.0000000;-0.0000000;-0.0000000;-0.0000058;-0.0000046;-0.0000031;-0.0000119;-0.0000019;-0.0000097;-0.0000010;-0.0000077;-0.0000042;-0.0000019;-0.0000013;-0.0000050;-0.0000158;-0.0000120;-0.0000017;-0.000009…
0.5;5.6;3.4;0.001023821612;-0.0000000;-0.0000000;-0.0000001;-0.0000000;-0.0000000;-0.0000000;-0.0000001;-0.0000001;-0.0000001;-0.0000001;-0.0000001;-0.0000001;-0.0000001;-0.0000001;-0.0000000;-0.0000000;-0.0000000;-0.0000000;-0.0000050;-0.0000038;-0.0000026;-0.0000104;-0.0000016;-0.0000084;-0.0000008;-0.0000067;-0.0000036;-0.0000017;-0.0000011;-0.0000045;-0.0000143;-0.0000108;-0.0000015;-0.000008…
0.5;5.7;3.4;0.000858961713;-0.0000000;-0.0000000;-0.0000001;-0.0000000;-0.0000000;-0.0000000;-0.0000000;-0.0000001;-0.0000001;-0.0000001;-0.0000001;-0.0000001;-0.0000001;-0.0000001;-0.0000000;-0.0000000;-0.0000000;-0.0000000;-0.0000042;-0.0000032;-0.0000022;-0.0000090;-0.0000014;-0.0000072;-0.0000007;-0.0000058;-0.0000031;-0.0000015;-0.0000009;-0.0000040;-0.0000129;-0.0000097;-0.0000013;-0.000007…
0.5;5.8;3.4;0.000717479346;-0.0000000;-0.0000000;-0.0000000;-0.0000000;-0.0000000;-0.0000000;-0.0000000;-0.0000000;-0.0000001;-0.0000000;-0.0000001;-0.0000001;-0.0000001;-0.0000001;-0.0000000;-0.0000000;-0.0000000;-0.0000000;-0.0000036;-0.0000027;-0.0000019;-0.0000077;-0.0000012;-0.0000062;-0.0000006;-0.0000050;-0.0000026;-0.0000013;-0.0000008;-0.0000035;-0.0000116;-0.0000086;-0.0000011;-0.000006…
0.5;5.9;3.4;0.000596604067;-0.0000000;-0.0000000;-0.0000000;-0.0000000;-0.0000000;-0.0000000;-0.0000000;-0.0000000;-0.0000000;-0.0000000;-0.0000000;-0.0000000;-0.0000000;-0.0000000;-0.0000000;-0.0000000;-0.0000000;-0.0000000;-0.0000031;-0.0000023;-0.0000016;-0.0000066;-0.0000011;-0.0000053;-0.0000005;-0.0000043;-0.0000022;-0.0000011;-0.0000007;-0.0000031;-0.0000103;-0.0000076;-0.0000010;-0.000005…
0.5;6.0;3.4;0.000493796165;-0.0000000;-0.0000000;-0.0000000;-0.0000000;-0.0000000;-0.0000000;-0.0000000;-0.0000000;-0.0000000;-0.0000000;-0.0000000;-0.0000000;-0.0000000;-0.0000000;-0.0000000;-0.0000000;-0.0000000;-0.0000000;-0.0000027;-0.0000019;-0.0000013;-0.0000057;-0.0000009;-0.0000045;-0.0000005;-0.0000037;-0.0000019;-0.0000010;-0.0000006;-0.0000027;-0.0000092;-0.0000066;-0.0000008;-0.000005…
0.6;0.0;3.4;0.060419688813;-0.0000000;-0.0000000;-0.0000000;-0.0000000;-0.0000000;-0.0000000;-0.0000000;-0.0000000;-0.0000000;-0.0000000;-0.0000000;-0.0000000;-0.0000000;-0.0000000;-0.0000000;-0.0000000;-0.0000000;-0.0000000;0.0000003;-0.0000000;0.0000000;-0.0000000;0.0000002;-0.0000000;0.0000001;-0.0000000;-0.0000000;0.0000003;-0.0000000;-0.0000000;0.0000000;0.0000000;-0.0000000;0.0000000;0.0000…
0.6;0.1;3.4;0.060191430950;-0.0000000;-0.0000000;-0.0000000;-0.0000000;-0.0000000;-0.0000000;-0.0000000;-0.0000000;-0.0000000;-0.0000000;-0.0000000;-0.0000000;-0.0000000;-0.0000000;-0.0000000;-0.0000000;-0.0000000;-0.0000000;0.0000003;-0.0000000;0.0000000;-0.0000000;0.0000002;-0.0000000;0.0000001;-0.0000000;-0.0000000;0.0000003;-0.0000000;-0.0000000;0.0000000;0.0000000;-0.0000000;0.0000000;0.0000…
0.6;0.2;3.4;0.059518008261;-0.0000000;-0.0000000;-0.0000000;-0.0000000;-0.0000000;-0.0000000;-0.0000000;-0.0000000;-0.0000000;-0.0000000;-0.0000000;-0.0000000;-0.0000000;-0.0000000;-0.0000000;-0.0000000;-0.0000000;-0.0000000;0.0000003;-0.0000000;0.0000000;0.0000000;0.0000002;-0.0000000;0.0000001;-0.0000000;-0.0000000;0.0000003;-0.0000000;-0.0000000;0.0000000;0.0000000;-0.0000000;0.0000000;0.00000…
0.6;0.3;3.4;0.058432531192;-0.0000000;-0.0000000;-0.0000000;-0.0000000;-0.0000000;-0.0000000;-0.0000000;-0.0000000;-0.0000000;-0.0000000;-0.0000000;-0.0000000;-0.0000000;-0.0000000;-0.0000000;-0.0000000;-0.0000000;-0.0000000;0.0000003;-0.0000000;0.0000001;0.0000000;0.0000002;-0.0000000;0.0000001;-0.0000000;0.0000000;0.0000003;0.0000000;-0.0000000;0.0000000;0.0000000;-0.0000000;0.0000000;0.0000002…
0.6;0.4;3.4;0.056987153930;-0.0000000;-0.0000000;-0.0000000;-0.0000000;-0.0000000;-0.0000000;-0.0000000;-0.0000000;-0.0000000;-0.0000000;-0.0000000;-0.0000000;-0.0000000;-0.0000000;-0.0000000;-0.0000000;-0.0000000;-0.0000000;0.0000003;-0.0000000;0.0000001;0.0000000;0.0000002;-0.0000000;0.0000001;-0.0000000;0.0000000;0.0000003;0.0000000;-0.0000000;0.0000000;0.0000000;-0.0000000;0.0000000;0.0000002…
0.6;0.5;3.4;0.055248899124;-0.0000000;-0.0000000;-0.0000000;-0.0000000;-0.0000000;-0.0000000;-0.0000000;-0.0000000;-0.0000000;-0.0000000;-0.0000000;-0.0000000;-0.0000000;-0.0000000;-0.0000000;-0.0000000;-0.0000000;-0.0000000;0.0000003;-0.0000000;0.0000001;0.0000000;0.0000002;-0.0000000;0.0000001;-0.0000000;0.0000000;0.0000003;0.0000000;-0.0000000;-0.0000000;0.0000000;-0.0000000;0.0000000;0.000000…
0.6;0.6;3.4;0.053294488576;-0.0000000;-0.0000000;-0.0000000;-0.0000000;-0.0000000;-0.0000000;-0.0000000;-0.0000000;-0.0000000;-0.0000000;-0.0000000;-0.0000000;-0.0000000;-0.0000000;-0.0000000;-0.0000000;-0.0000000;-0.0000000;0.0000002;-0.0000000;0.0000001;0.0000000;0.0000002;-0.0000000;0.0000001;-0.0000000;0.0000000;0.0000003;0.0000001;-0.0000000;-0.0000000;0.0000000;-0.0000000;0.0000000;0.000000…
0.6;0.7;3.4;0.051204723643;-0.0000000;-0.0000000;-0.0000000;-0.0000000;-0.0000000;-0.0000000;-0.0000000;-0.0000000;-0.0000000;-0.0000000;-0.0000000;-0.0000000;-0.0000000;-0.0000000;-0.0000000;-0.0000000;-0.0000000;-0.0000000;0.0000002;-0.0000000;0.0000001;0.0000000;0.0000002;-0.0000000;0.0000001;-0.0000000;0.0000000;0.0000003;0.0000001;-0.0000000;-0.0000000;0.0000000;-0.0000000;0.0000000;0.000000…
0.6;0.8;3.4;0.049058958726;-0.0000000;-0.0000000;-0.0000000;-0.0000000;-0.0000000;-0.0000000;-0.0000000;-0.0000000;-0.0000000;-0.0000000;-0.0000000;-0.0000000;-0.0000000;-0.0000000;-0.0000000;-0.0000000;-0.0000000;-0.0000000;0.0000002;-0.0000000;0.0000001;0.0000000;0.0000002;-0.0000000;0.0000001;-0.0000000;0.0000000;0.0000003;0.0000001;-0.0000000;-0.0000000;0.0000000;-0.0000000;0.0000000;0.000000…
0.6;0.9;3.4;0.046930142209;-0.0000000;-0.0000000;-0.0000000;-0.0000000;-0.0000000;-0.0000000;-0.0000000;-0.0000000;-0.0000000;-0.0000000;-0.0000000;-0.0000000;-0.0000000;-0.0000000;-0.0000000;-0.0000000;-0.0000000;-0.0000000;0.0000002;-0.0000000;0.0000001;0.0000000;0.0000002;-0.0000000;0.0000000;-0.0000000;0.0000000;0.0000003;0.0000001;-0.0000000;-0.0000000;0.0000000;-0.0000000;0.0000000;0.000000…
0.6;1.0;3.4;0.044880782698;-0.0000000;-0.0000000;-0.0000000;-0.0000000;-0.0000000;-0.0000000;-0.0000000;-0.0000000;-0.0000000;-0.0000000;-0.0000000;-0.0000000;-0.0000000;-0.0000000;-0.0000000;-0.0000000;-0.0000000;-0.0000000;0.0000002;-0.0000000;0.0000001;0.0000000;0.0000002;-0.0000000;0.0000000;-0.0000000;0.0000000;0.0000002;0.0000001;-0.0000000;-0.0000000;0.0000000;-0.0000000;0.0000000;0.000000…
0.6;1.1;3.4;0.042960060316;-0.0000000;-0.0000000;-0.0000000;-0.0000000;-0.0000000;-0.0000000;-0.0000000;-0.0000000;-0.0000000;-0.0000000;-0.0000000;-0.0000000;-0.0000000;-0.0000000;-0.0000000;-0.0000000;-0.0000000;-0.0000000;0.0000002;-0.0000000;0.0000001;0.0000000;0.0000001;-0.0000000;0.0000000;-0.0000000;0.0000000;0.0000002;0.0000001;-0.0000000;-0.0000000;0.0000000;-0.0000000;0.0000001;0.000000…
0.6;1.2;3.4;0.041202167525;-0.0000000;-0.0000000;-0.0000000;-0.0000000;-0.0000000;-0.0000000;-0.0000000;-0.0000000;-0.0000000;-0.0000000;-0.0000000;-0.0000000;-0.0000000;-0.0000000;-0.0000000;-0.0000000;-0.0000000;-0.0000000;0.0000002;-0.0000000;0.0000001;0.0000001;0.0000001;-0.0000000;0.0000000;-0.0000000;0.0000000;0.0000002;0.0000002;-0.0000000;-0.0000000;0.0000000;-0.0000000;0.0000001;0.000000…
0.6;1.3;3.4;0.039625848828;-0.0000000;-0.0000000;-0.0000000;-0.0000000;-0.0000000;-0.0000000;-0.0000000;-0.0000000;-0.0000000;-0.0000000;-0.0000000;-0.0000000;-0.0000000;-0.0000000;-0.0000000;-0.0000000;-0.0000000;-0.0000000;0.0000002;-0.0000000;0.0000001;0.0000001;0.0000001;-0.0000000;0.0000000;0.0000000;0.0000000;0.0000002;0.0000002;0.0000000;-0.0000000;0.0000000;-0.0000000;0.0000001;0.0000002;…
0.6;1.4;3.4;0.038235022691;-0.0000000;-0.0000000;-0.0000000;-0.0000000;-0.0000000;-0.0000000;-0.0000000;-0.0000000;-0.0000000;-0.0000000;-0.0000000;-0.0000000;-0.0000000;-0.0000000;-0.0000000;-0.0000000;-0.0000000;-0.0000000;0.0000002;-0.0000000;0.0000001;0.0000001;0.0000001;-0.0000000;0.0000000;0.0000000;0.0000000;0.0000002;0.0000002;0.0000000;-0.0000000;0.0000000;-0.0000000;0.0000001;0.0000002;…
0.6;1.5;3.4;0.037020312577;-0.0000000;-0.0000000;-0.0000000;-0.0000000;-0.0000000;-0.0000000;-0.0000000;-0.0000000;-0.0000000;-0.0000000;-0.0000000;-0.0000000;-0.0000000;-0.0000000;-0.0000000;-0.0000000;-0.0000000;-0.0000000;0.0000001;-0.0000000;0.0000001;0.0000001;0.0000001;-0.0000000;0.0000000;0.0000000;0.0000000;0.0000002;0.0000002;0.0000000;-0.0000000;0.0000000;-0.0000000;0.0000001;0.0000002;…
0.6;1.6;3.4;0.035961282051;-0.0000000;-0.0000000;-0.0000000;-0.0000000;-0.0000000;-0.0000000;-0.0000000;-0.0000000;-0.0000000;-0.0000000;-0.0000000;-0.0000000;-0.0000000;-0.0000000;-0.0000000;-0.0000000;-0.0000000;-0.0000000;0.0000001;-0.0000000;0.0000001;0.0000001;0.0000001;-0.0000000;0.0000000;0.0000000;0.0000000;0.0000001;0.0000002;0.0000000;-0.0000000;0.0000000;-0.0000000;0.0000001;0.0000002;…
0.6;1.7;3.4;0.035029154392;-0.0000000;-0.0000000;-0.0000000;-0.0000000;-0.0000000;-0.0000000;-0.0000000;-0.0000000;-0.0000000;-0.0000000;-0.0000000;-0.0000000;-0.0000000;-0.0000000;-0.0000000;-0.0000000;-0.0000000;-0.0000000;0.0000001;-0.0000000;0.0000001;0.0000001;0.0000001;-0.0000000;0.0000000;0.0000000;0.0000000;0.0000001;0.0000002;0.0000000;0.0000000;0.0000000;-0.0000000;0.0000001;0.0000002;0…
0.6;1.8;3.4;0.034189793740;-0.0000000;-0.0000000;-0.0000000;-0.0000000;-0.0000000;-0.0000000;-0.0000000;-0.0000000;-0.0000000;-0.0000000;-0.0000000;-0.0000000;-0.0000000;-0.0000000;-0.0000000;-0.0000000;-0.0000000;-0.0000000;0.0000001;-0.0000000;0.0000001;0.0000002;0.0000000;-0.0000000;0.0000000;0.0000000;0.0000000;0.0000001;0.0000002;0.0000000;0.0000000;0.0000000;-0.0000000;0.0000001;0.0000002;0…
0.6;1.9;3.4;0.033406729218;-0.0000000;-0.0000000;-0.0000000;-0.0000000;-0.0000000;-0.0000000;-0.0000000;-0.0000000;-0.0000000;-0.0000000;-0.0000000;-0.0000000;-0.0000000;-0.0000000;-0.0000000;-0.0000000;-0.0000000;-0.0000000;0.0000001;-0.0000000;0.0000001;0.0000002;0.0000000;-0.0000000;0.0000000;0.0000000;0.0000000;0.0000001;0.0000001;0.0000000;0.0000000;0.0000000;0.0000000;0.0000001;0.0000002;0.…
0.6;2.0;3.4;0.032644015407;-0.0000000;-0.0000000;-0.0000000;-0.0000000;-0.0000000;-0.0000000;-0.0000000;-0.0000000;-0.0000000;-0.0000000;-0.0000000;-0.0000000;-0.0000000;-0.0000000;-0.0000000;-0.0000000;-0.0000000;-0.0000000;0.0000001;-0.0000000;0.0000001;0.0000002;0.0000000;-0.0000000;0.0000000;0.0000000;0.0000000;0.0000001;0.0000001;0.0000000;0.0000000;0.0000000;0.0000000;0.0000001;0.0000002;0.…
0.6;2.1;3.4;0.031868744084;-0.0000000;-0.0000000;-0.0000000;-0.0000000;-0.0000000;-0.0000000;-0.0000000;-0.0000000;-0.0000000;-0.0000000;-0.0000000;-0.0000000;-0.0000000;-0.0000000;-0.0000000;-0.0000000;-0.0000000;-0.0000000;0.0000001;-0.0000000;0.0000001;0.0000002;0.0000000;-0.0000000;0.0000000;0.0000001;0.0000000;0.0000001;0.0000001;0.0000000;0.0000001;0.0000000;0.0000000;0.0000002;0.0000002;0.…
0.6;2.2;3.4;0.031053055467;-0.0000000;-0.0000000;-0.0000000;-0.0000000;-0.0000000;-0.0000000;-0.0000000;-0.0000000;-0.0000000;-0.0000000;-0.0000000;-0.0000000;-0.0000000;-0.0000000;-0.0000000;-0.0000000;-0.0000000;-0.0000000;0.0000000;-0.0000000;0.0000001;0.0000003;0.0000000;-0.0000000;0.0000000;0.0000001;0.0000000;0.0000001;0.0000001;0.0000000;0.0000001;0.0000000;0.0000000;0.0000002;0.0000002;0.…
0.6;2.3;3.4;0.030175543032;-0.0000000;-0.0000000;-0.0000000;-0.0000000;-0.0000000;-0.0000000;-0.0000000;-0.0000000;-0.0000000;-0.0000000;-0.0000000;-0.0000000;-0.0000000;-0.0000000;-0.0000000;-0.0000000;-0.0000000;-0.0000000;0.0000000;-0.0000000;0.0000001;0.0000003;0.0000000;-0.0000000;0.0000000;0.0000001;0.0000000;0.0000000;0.0000001;0.0000000;0.0000001;0.0000000;0.0000000;0.0000002;0.0000002;0.…
0.6;2.4;3.4;0.029222002106;-0.0000000;-0.0000000;-0.0000000;-0.0000000;-0.0000000;-0.0000000;-0.0000000;-0.0000000;-0.0000000;-0.0000000;-0.0000000;-0.0000000;-0.0000000;-0.0000000;-0.0000000;-0.0000000;-0.0000000;-0.0000000;0.0000000;-0.0000000;0.0000001;0.0000003;0.0000000;-0.0000000;-0.0000000;0.0000001;0.0000000;0.0000000;0.0000001;0.0000001;0.0000001;0.0000000;0.0000000;0.0000002;0.0000002;0…
0.6;2.5;3.4;0.028185533586;-0.0000000;-0.0000000;-0.0000000;-0.0000000;-0.0000000;-0.0000000;-0.0000000;-0.0000000;-0.0000000;-0.0000000;-0.0000000;-0.0000000;-0.0000000;-0.0000000;-0.0000000;-0.0000000;-0.0000000;-0.0000000;0.0000000;-0.0000000;0.0000001;0.0000003;-0.0000000;-0.0000000;-0.0000000;0.0000001;0.0000000;0.0000000;0.0000001;0.0000001;0.0000001;0.0000000;0.0000000;0.0000002;0.0000002;…
0.6;2.6;3.4;0.027066072896;-0.0000000;-0.0000000;-0.0000000;-0.0000000;-0.0000000;-0.0000000;-0.0000000;-0.0000000;-0.0000000;-0.0000000;-0.0000000;-0.0000000;-0.0000000;-0.0000000;-0.0000000;-0.0000000;-0.0000000;-0.0000000;-0.0000000;-0.0000000;0.0000001;0.0000003;-0.0000000;-0.0000000;-0.0000000;0.0000001;0.0000000;0.0000000;0.0000001;0.0000001;0.0000001;0.0000000;0.0000000;0.0000002;0.0000002…
0.6;2.7;3.4;0.025869462539;-0.0000000;-0.0000000;-0.0000000;-0.0000000;-0.0000000;-0.0000000;-0.0000000;-0.0000000;-0.0000000;-0.0000000;-0.0000000;-0.0000000;-0.0000000;-0.0000000;-0.0000000;-0.0000000;-0.0000000;-0.0000000;-0.0000000;-0.0000000;0.0000001;0.0000003;-0.0000000;-0.0000000;-0.0000000;0.0000001;0.0000001;0.0000000;0.0000000;0.0000001;0.0000001;0.0000000;0.0000000;0.0000002;0.0000002…
0.6;2.8;3.4;0.024606218015;-0.0000000;-0.0000000;-0.0000000;-0.0000000;-0.0000000;-0.0000000;-0.0000000;-0.0000000;-0.0000000;-0.0000000;-0.0000000;-0.0000000;-0.0000000;-0.0000000;-0.0000000;-0.0000000;-0.0000000;-0.0000000;-0.0000000;-0.0000000;0.0000001;0.0000003;-0.0000000;-0.0000000;-0.0000000;0.0000001;0.0000001;0.0000000;0.0000000;0.0000001;0.0000002;0.0000000;0.0000000;0.0000002;0.0000002…
0.6;2.9;3.4;0.023290147530;-0.0000000;-0.0000000;-0.0000000;-0.0000000;-0.0000000;-0.0000000;-0.0000000;-0.0000000;-0.0000000;-0.0000000;-0.0000000;-0.0000000;-0.0000000;-0.0000000;-0.0000000;-0.0000000;-0.0000000;-0.0000000;-0.0000000;-0.0000000;0.0000001;0.0000003;-0.0000000;-0.0000000;-0.0000000;0.0000001;0.0000001;0.0000000;0.0000000;0.0000001;0.0000002;0.0000000;0.0000000;0.0000002;0.0000002…
0.6;3.0;3.4;0.021936976227;-0.0000000;-0.0000000;-0.0000000;-0.0000000;-0.0000000;-0.0000000;-0.0000000;-0.0000000;-0.0000000;-0.0000000;-0.0000000;-0.0000000;-0.0000000;-0.0000000;-0.0000000;-0.0000000;-0.0000000;-0.0000000;-0.0000000;-0.0000000;0.0000001;0.0000003;-0.0000000;-0.0000000;-0.0000000;0.0000001;0.0000001;0.0000000;0.0000000;0.0000001;0.0000002;0.0000000;0.0000000;0.0000002;0.0000001…
0.6;3.1;3.4;0.020563098912;-0.0000000;-0.0000000;-0.0000000;-0.0000000;-0.0000000;-0.0000000;-0.0000000;-0.0000000;-0.0000000;-0.0000000;-0.0000000;-0.0000000;-0.0000000;-0.0000000;-0.0000000;-0.0000000;-0.0000000;-0.0000000;-0.0000000;-0.0000000;0.0000001;0.0000003;-0.0000000;-0.0000000;-0.0000000;0.0000001;0.0000001;0.0000000;0.0000000;0.0000001;0.0000002;0.0000000;0.0000000;0.0000002;0.0000001…
0.6;3.2;3.4;0.019184547712;-0.0000000;-0.0000000;-0.0000000;-0.0000000;-0.0000000;-0.0000000;-0.0000000;-0.0000000;-0.0000000;-0.0000000;-0.0000000;-0.0000000;-0.0000000;-0.0000000;-0.0000000;-0.0000000;-0.0000000;-0.0000000;-0.0000000;-0.0000000;0.0000001;0.0000003;-0.0000000;-0.0000000;-0.0000000;0.0000001;0.0000001;0.0000000;0.0000000;0.0000001;0.0000002;0.0000000;0.0000000;0.0000002;0.0000001…
0.6;3.3;3.4;0.017816219655;-0.0000000;-0.0000000;-0.0000000;-0.0000000;-0.0000000;-0.0000000;-0.0000000;-0.0000000;-0.0000000;-0.0000000;-0.0000000;-0.0000000;-0.0000000;-0.0000000;-0.0000000;-0.0000000;-0.0000000;-0.0000000;-0.0000000;-0.0000000;0.0000001;0.0000003;-0.0000000;-0.0000000;-0.0000000;0.0000001;0.0000001;-0.0000000;-0.0000000;0.0000001;0.0000002;-0.0000000;0.0000000;0.0000002;0.0000…
0.6;3.4;3.4;0.016471370514;-0.0000000;-0.0000000;-0.0000000;-0.0000000;-0.0000000;-0.0000000;-0.0000000;-0.0000000;-0.0000000;-0.0000000;-0.0000000;-0.0000000;-0.0000000;-0.0000000;-0.0000000;-0.0000000;-0.0000000;-0.0000000;-0.0000000;-0.0000000;0.0000001;0.0000003;-0.0000000;-0.0000000;-0.0000000;0.0000001;0.0000001;-0.0000000;-0.0000000;0.0000001;0.0000002;-0.0000000;0.0000000;0.0000001;0.0000…
0.6;3.5;3.4;0.015161350305;-0.0000000;-0.0000000;-0.0000000;-0.0000000;-0.0000000;-0.0000000;-0.0000000;-0.0000000;-0.0000000;-0.0000000;-0.0000000;-0.0000000;-0.0000000;-0.0000000;-0.0000000;-0.0000000;-0.0000000;-0.0000000;-0.0000000;-0.0000000;0.0000001;0.0000003;-0.0000000;-0.0000000;-0.0000000;0.0000001;0.0000000;-0.0000000;-0.0000000;0.0000001;0.0000002;-0.0000000;0.0000000;0.0000001;0.0000…
0.6;3.6;3.4;0.013895535365;-0.0000000;-0.0000000;-0.0000000;-0.0000000;-0.0000000;-0.0000000;-0.0000000;-0.0000000;-0.0000000;-0.0000000;-0.0000000;-0.0000000;-0.0000000;-0.0000000;-0.0000000;-0.0000000;-0.0000000;-0.0000000;-0.0000000;-0.0000000;0.0000001;0.0000003;-0.0000000;-0.0000000;-0.0000000;0.0000001;0.0000000;-0.0000000;-0.0000000;0.0000001;0.0000002;-0.0000000;0.0000000;0.0000001;0.0000…
0.6;3.7;3.4;0.012681402509;-0.0000000;-0.0000000;-0.0000000;-0.0000000;-0.0000000;-0.0000000;-0.0000000;-0.0000000;-0.0000000;-0.0000000;-0.0000000;-0.0000000;-0.0000000;-0.0000000;-0.0000000;-0.0000000;-0.0000000;-0.0000000;0.0000000;-0.0000000;0.0000001;0.0000003;-0.0000000;-0.0000000;-0.0000000;0.0000001;0.0000000;-0.0000000;-0.0000000;0.0000001;0.0000002;-0.0000000;0.0000000;0.0000001;0.00000…
0.6;3.8;3.4;0.011524690948;-0.0000000;-0.0000000;-0.0000000;-0.0000000;-0.0000000;-0.0000000;-0.0000000;-0.0000000;-0.0000000;-0.0000000;-0.0000000;-0.0000000;-0.0000000;-0.0000000;-0.0000000;-0.0000000;-0.0000000;-0.0000000;0.0000000;0.0000000;0.0000000;0.0000002;-0.0000000;-0.0000000;-0.0000000;0.0000001;0.0000000;0.0000000;-0.0000000;0.0000001;0.0000002;-0.0000000;0.0000000;0.0000001;0.0000001…
0.6;3.9;3.4;0.010429605054;-0.0000000;-0.0000000;-0.0000000;-0.0000000;-0.0000000;-0.0000000;-0.0000000;-0.0000000;-0.0000000;-0.0000000;-0.0000000;-0.0000000;-0.0000000;-0.0000000;-0.0000000;-0.0000000;-0.0000000;-0.0000000;0.0000000;0.0000000;0.0000000;0.0000002;-0.0000000;-0.0000000;-0.0000000;0.0000001;0.0000000;0.0000000;-0.0000000;0.0000001;0.0000002;-0.0000000;0.0000000;0.0000001;0.0000001…
0.6;4.0;3.4;0.009399022536;-0.0000000;-0.0000000;-0.0000000;-0.0000000;-0.0000000;-0.0000000;-0.0000000;-0.0000000;-0.0000000;-0.0000000;-0.0000000;-0.0000000;-0.0000000;-0.0000000;-0.0000000;-0.0000000;-0.0000000;-0.0000000;0.0000000;0.0000000;0.0000000;0.0000002;-0.0000000;-0.0000000;-0.0000000;0.0000001;0.0000000;0.0000000;0.0000000;0.0000001;0.0000002;-0.0000000;0.0000000;0.0000001;0.0000000;…
0.6;4.1;3.4;0.008434685390;-0.0000002;-0.0000002;-0.0000002;-0.0000002;-0.0000002;-0.0000002;-0.0000002;-0.0000002;-0.0000002;-0.0000002;-0.0000002;-0.0000002;-0.0000002;-0.0000002;-0.0000001;-0.0000001;-0.0000001;-0.0000001;-0.0000368;-0.0000316;-0.0000223;-0.0000388;-0.0000132;-0.0000342;-0.0000089;-0.0000281;-0.0000201;-0.0000078;-0.0000094;-0.0000108;-0.0000246;-0.0000207;-0.0000085;-0.000020…
0.6;4.2;3.4;0.007537362747;-0.0000002;-0.0000002;-0.0000002;-0.0000002;-0.0000002;-0.0000002;-0.0000002;-0.0000002;-0.0000002;-0.0000002;-0.0000002;-0.0000002;-0.0000002;-0.0000002;-0.0000001;-0.0000001;-0.0000001;-0.0000001;-0.0000335;-0.0000286;-0.0000201;-0.0000376;-0.0000118;-0.0000329;-0.0000078;-0.0000269;-0.0000188;-0.0000072;-0.0000086;-0.0000106;-0.0000249;-0.0000209;-0.0000078;-0.000019…
0.6;4.3;3.4;0.006706984016;-0.0000002;-0.0000002;-0.0000002;-0.0000001;-0.0000001;-0.0000002;-0.0000002;-0.0000002;-0.0000002;-0.0000002;-0.0000002;-0.0000002;-0.0000002;-0.0000002;-0.0000001;-0.0000001;-0.0000001;-0.0000001;-0.0000303;-0.0000257;-0.0000179;-0.0000361;-0.0000104;-0.0000314;-0.0000068;-0.0000255;-0.0000175;-0.0000066;-0.0000078;-0.0000104;-0.0000252;-0.0000210;-0.0000071;-0.000019…
0.6;4.4;3.4;0.005942746837;-0.0000002;-0.0000001;-0.0000002;-0.0000001;-0.0000001;-0.0000002;-0.0000002;-0.0000002;-0.0000002;-0.0000002;-0.0000002;-0.0000002;-0.0000002;-0.0000002;-0.0000001;-0.0000001;-0.0000001;-0.0000001;-0.0000272;-0.0000230;-0.0000160;-0.0000344;-0.0000092;-0.0000297;-0.0000058;-0.0000239;-0.0000161;-0.0000060;-0.0000070;-0.0000101;-0.0000253;-0.0000209;-0.0000065;-0.000018…
0.6;4.5;3.4;0.005243207350;-0.0000001;-0.0000001;-0.0000002;-0.0000001;-0.0000001;-0.0000001;-0.0000001;-0.0000002;-0.0000002;-0.0000002;-0.0000002;-0.0000002;-0.0000002;-0.0000002;-0.0000001;-0.0000001;-0.0000001;-0.0000001;-0.0000243;-0.0000204;-0.0000141;-0.0000324;-0.0000081;-0.0000278;-0.0000050;-0.0000223;-0.0000147;-0.0000055;-0.0000063;-0.0000098;-0.0000252;-0.0000207;-0.0000058;-0.000018…
0.6;4.6;3.4;0.004606360677;-0.0000001;-0.0000001;-0.0000001;-0.0000001;-0.0000001;-0.0000001;-0.0000001;-0.0000001;-0.0000002;-0.0000002;-0.0000002;-0.0000002;-0.0000002;-0.0000002;-0.0000001;-0.0000001;-0.0000001;-0.0000001;-0.0000215;-0.0000180;-0.0000124;-0.0000304;-0.0000071;-0.0000258;-0.0000043;-0.0000207;-0.0000133;-0.0000050;-0.0000055;-0.0000094;-0.0000250;-0.0000204;-0.0000052;-0.000017…
0.6;4.7;3.4;0.004029718151;-0.0000001;-0.0000001;-0.0000001;-0.0000001;-0.0000001;-0.0000001;-0.0000001;-0.0000001;-0.0000002;-0.0000001;-0.0000001;-0.0000001;-0.0000001;-0.0000002;-0.0000001;-0.0000001;-0.0000001;-0.0000001;-0.0000190;-0.0000158;-0.0000108;-0.0000282;-0.0000062;-0.0000238;-0.0000037;-0.0000190;-0.0000120;-0.0000045;-0.0000049;-0.0000090;-0.0000246;-0.0000199;-0.0000047;-0.000017…
0.6;4.8;3.4;0.003510385482;-0.0000001;-0.0000001;-0.0000001;-0.0000001;-0.0000001;-0.0000001;-0.0000001;-0.0000001;-0.0000001;-0.0000001;-0.0000001;-0.0000001;-0.0000001;-0.0000001;-0.0000001;-0.0000001;-0.0000001;-0.0000001;-0.0000166;-0.0000137;-0.0000094;-0.0000259;-0.0000053;-0.0000218;-0.0000031;-0.0000173;-0.0000107;-0.0000040;-0.0000042;-0.0000086;-0.0000240;-0.0000192;-0.0000041;-0.000016…
0.6;4.9;3.4;0.003045143521;-0.0000001;-0.0000001;-0.0000001;-0.0000001;-0.0000001;-0.0000001;-0.0000001;-0.0000001;-0.0000001;-0.0000001;-0.0000001;-0.0000001;-0.0000001;-0.0000001;-0.0000001;-0.0000001;-0.0000000;-0.0000000;-0.0000145;-0.0000119;-0.0000081;-0.0000237;-0.0000046;-0.0000197;-0.0000027;-0.0000156;-0.0000095;-0.0000036;-0.0000036;-0.0000081;-0.0000232;-0.0000184;-0.0000037;-0.000015…
0.6;5.0;3.4;0.002630531077;-0.0000001;-0.0000001;-0.0000001;-0.0000001;-0.0000001;-0.0000001;-0.0000001;-0.0000001;-0.0000001;-0.0000001;-0.0000001;-0.0000001;-0.0000001;-0.0000001;-0.0000001;-0.0000001;-0.0000000;-0.0000000;-0.0000125;-0.0000102;-0.0000070;-0.0000214;-0.0000040;-0.0000178;-0.0000023;-0.0000141;-0.0000083;-0.0000032;-0.0000031;-0.0000075;-0.0000222;-0.0000175;-0.0000032;-0.000014…
0.6;5.1;3.4;0.002262927724;-0.0000001;-0.0000001;-0.0000001;-0.0000001;-0.0000001;-0.0000001;-0.0000001;-0.0000001;-0.0000001;-0.0000001;-0.0000001;-0.0000001;-0.0000001;-0.0000001;-0.0000001;-0.0000001;-0.0000000;-0.0000000;-0.0000108;-0.0000088;-0.0000060;-0.0000193;-0.0000034;-0.0000159;-0.0000019;-0.0000126;-0.0000073;-0.0000029;-0.0000027;-0.0000070;-0.0000210;-0.0000164;-0.0000028;-0.000013…
0.6;5.2;3.4;0.001938633701;-0.0000001;-0.0000001;-0.0000001;-0.0000001;-0.0000001;-0.0000001;-0.0000001;-0.0000001;-0.0000001;-0.0000001;-0.0000001;-0.0000001;-0.0000001;-0.0000001;-0.0000001;-0.0000001;-0.0000000;-0.0000000;-0.0000093;-0.0000075;-0.0000051;-0.0000172;-0.0000030;-0.0000141;-0.0000016;-0.0000112;-0.0000063;-0.0000026;-0.0000023;-0.0000064;-0.0000198;-0.0000153;-0.0000025;-0.000012…
0.6;5.3;3.4;0.001653943931;-0.0000001;-0.0000001;-0.0000001;-0.0000001;-0.0000000;-0.0000001;-0.0000001;-0.0000001;-0.0000001;-0.0000001;-0.0000001;-0.0000001;-0.0000001;-0.0000001;-0.0000001;-0.0000001;-0.0000000;-0.0000000;-0.0000080;-0.0000064;-0.0000043;-0.0000153;-0.0000025;-0.0000125;-0.0000014;-0.0000098;-0.0000054;-0.0000023;-0.0000019;-0.0000059;-0.0000184;-0.0000141;-0.0000022;-0.000011…
0.6;5.4;3.4;0.001405213616;-0.0000001;-0.0000001;-0.0000001;-0.0000000;-0.0000000;-0.0000001;-0.0000001;-0.0000001;-0.0000001;-0.0000001;-0.0000001;-0.0000001;-0.0000001;-0.0000001;-0.0000000;-0.0000000;-0.0000000;-0.0000000;-0.0000068;-0.0000054;-0.0000037;-0.0000135;-0.0000022;-0.0000109;-0.0000012;-0.0000086;-0.0000047;-0.0000020;-0.0000016;-0.0000053;-0.0000170;-0.0000129;-0.0000019;-0.000010…
0.6;5.5;3.4;0.001188913576;-0.0000001;-0.0000000;-0.0000001;-0.0000000;-0.0000000;-0.0000001;-0.0000001;-0.0000001;-0.0000001;-0.0000001;-0.0000001;-0.0000001;-0.0000001;-0.0000001;-0.0000000;-0.0000000;-0.0000000;-0.0000000;-0.0000058;-0.0000045;-0.0000031;-0.0000118;-0.0000019;-0.0000095;-0.0000010;-0.0000075;-0.0000040;-0.0000018;-0.0000014;-0.0000048;-0.0000156;-0.0000117;-0.0000016;-0.000009…
0.6;5.6;3.4;0.001001674445;-0.0000000;-0.0000000;-0.0000001;-0.0000000;-0.0000000;-0.0000000;-0.0000000;-0.0000001;-0.0000001;-0.0000001;-0.0000001;-0.0000001;-0.0000001;-0.0000001;-0.0000000;-0.0000000;-0.0000000;-0.0000000;-0.0000050;-0.0000038;-0.0000026;-0.0000103;-0.0000016;-0.0000083;-0.0000009;-0.0000066;-0.0000034;-0.0000016;-0.0000011;-0.0000043;-0.0000142;-0.0000106;-0.0000014;-0.000008…
0.6;5.7;3.4;0.000840319631;-0.0000000;-0.0000000;-0.0000001;-0.0000000;-0.0000000;-0.0000000;-0.0000000;-0.0000001;-0.0000001;-0.0000000;-0.0000001;-0.0000001;-0.0000001;-0.0000001;-0.0000000;-0.0000000;-0.0000000;-0.0000000;-0.0000042;-0.0000032;-0.0000022;-0.0000089;-0.0000014;-0.0000071;-0.0000007;-0.0000057;-0.0000029;-0.0000014;-0.0000010;-0.0000038;-0.0000128;-0.0000094;-0.0000012;-0.000007…
0.6;5.8;3.4;0.000701887691;-0.0000000;-0.0000000;-0.0000000;-0.0000000;-0.0000000;-0.0000000;-0.0000000;-0.0000000;-0.0000001;-0.0000000;-0.0000001;-0.0000001;-0.0000001;-0.0000001;-0.0000000;-0.0000000;-0.0000000;-0.0000000;-0.0000036;-0.0000027;-0.0000019;-0.0000077;-0.0000012;-0.0000061;-0.0000006;-0.0000049;-0.0000025;-0.0000012;-0.0000008;-0.0000033;-0.0000115;-0.0000084;-0.0000011;-0.000006…
0.6;5.9;3.4;0.000583645264;-0.0000000;-0.0000000;-0.0000000;-0.0000000;-0.0000000;-0.0000000;-0.0000000;-0.0000000;-0.0000000;-0.0000000;-0.0000000;-0.0000000;-0.0000000;-0.0000000;-0.0000000;-0.0000000;-0.0000000;-0.0000000;-0.0000031;-0.0000023;-0.0000016;-0.0000066;-0.0000010;-0.0000052;-0.0000005;-0.0000042;-0.0000021;-0.0000011;-0.0000007;-0.0000029;-0.0000103;-0.0000074;-0.0000009;-0.000005…
0.6;6.0;3.4;0.000483092014;-0.0000000;-0.0000000;-0.0000000;-0.0000000;-0.0000000;-0.0000000;-0.0000000;-0.0000000;-0.0000000;-0.0000000;-0.0000000;-0.0000000;-0.0000000;-0.0000000;-0.0000000;-0.0000000;-0.0000000;-0.0000000;-0.0000027;-0.0000019;-0.0000013;-0.0000056;-0.0000009;-0.0000044;-0.0000005;-0.0000036;-0.0000018;-0.0000010;-0.0000006;-0.0000026;-0.0000091;-0.0000065;-0.0000008;-0.000004…
0.7;0.0;3.4;0.058573137086;-0.0000000;-0.0000000;-0.0000000;-0.0000000;-0.0000000;-0.0000000;-0.0000000;-0.0000000;-0.0000000;-0.0000000;-0.0000000;-0.0000000;-0.0000000;-0.0000000;-0.0000000;-0.0000000;-0.0000000;-0.0000000;0.0000003;-0.0000000;0.0000000;-0.0000000;0.0000003;-0.0000000;0.0000001;-0.0000000;-0.0000000;0.0000004;-0.0000000;-0.0000000;0.0000000;0.0000000;-0.0000000;0.0000000;0.0000…
0.7;0.1;3.4;0.058359638096;-0.0000000;-0.0000000;-0.0000000;-0.0000000;-0.0000000;-0.0000000;-0.0000000;-0.0000000;-0.0000000;-0.0000000;-0.0000000;-0.0000000;-0.0000000;-0.0000000;-0.0000000;-0.0000000;-0.0000000;-0.0000000;0.0000003;-0.0000000;0.0000000;-0.0000000;0.0000003;-0.0000000;0.0000001;-0.0000000;-0.0000000;0.0000004;-0.0000000;-0.0000000;0.0000000;0.0000000;-0.0000000;0.0000000;0.0000…
0.7;0.2;3.4;0.057729816617;-0.0000000;-0.0000000;-0.0000000;-0.0000000;-0.0000000;-0.0000000;-0.0000000;-0.0000000;-0.0000000;-0.0000000;-0.0000000;-0.0000000;-0.0000000;-0.0000000;-0.0000000;-0.0000000;-0.0000000;-0.0000000;0.0000003;-0.0000000;0.0000000;0.0000000;0.0000003;-0.0000000;0.0000001;-0.0000000;-0.0000000;0.0000004;-0.0000000;-0.0000000;0.0000000;0.0000000;-0.0000000;0.0000000;0.00000…
0.7;0.3;3.4;0.056714813845;-0.0000000;-0.0000000;-0.0000000;-0.0000000;-0.0000000;-0.0000000;-0.0000000;-0.0000000;-0.0000000;-0.0000000;-0.0000000;-0.0000000;-0.0000000;-0.0000000;-0.0000000;-0.0000000;-0.0000000;-0.0000000;0.0000003;-0.0000000;0.0000000;0.0000000;0.0000003;-0.0000000;0.0000001;-0.0000000;0.0000000;0.0000004;0.0000000;-0.0000000;-0.0000000;0.0000000;-0.0000000;0.0000000;0.000000…
0.7;0.4;3.4;0.055363684116;-0.0000000;-0.0000000;-0.0000000;-0.0000000;-0.0000000;-0.0000000;-0.0000000;-0.0000000;-0.0000000;-0.0000000;-0.0000000;-0.0000000;-0.0000000;-0.0000000;-0.0000000;-0.0000000;-0.0000000;-0.0000000;0.0000002;-0.0000000;0.0000000;0.0000000;0.0000003;-0.0000000;0.0000001;-0.0000000;0.0000000;0.0000004;0.0000000;-0.0000000;-0.0000000;0.0000000;-0.0000000;0.0000000;0.000000…
0.7;0.5;3.4;0.053739467508;-0.0000000;-0.0000000;-0.0000000;-0.0000000;-0.0000000;-0.0000000;-0.0000000;-0.0000000;-0.0000000;-0.0000000;-0.0000000;-0.0000000;-0.0000000;-0.0000000;-0.0000000;-0.0000000;-0.0000000;-0.0000000;0.0000002;-0.0000000;0.0000000;0.0000000;0.0000003;-0.0000000;0.0000001;-0.0000000;0.0000000;0.0000004;0.0000000;-0.0000000;-0.0000000;0.0000000;-0.0000000;0.0000000;0.000000…
0.7;0.6;3.4;0.051914321541;-0.0000000;-0.0000000;-0.0000000;-0.0000000;-0.0000000;-0.0000000;-0.0000000;-0.0000000;-0.0000000;-0.0000000;-0.0000000;-0.0000000;-0.0000000;-0.0000000;-0.0000000;-0.0000000;-0.0000000;-0.0000000;0.0000002;-0.0000000;0.0000000;0.0000000;0.0000003;-0.0000000;0.0000001;-0.0000000;0.0000000;0.0000004;0.0000000;-0.0000000;-0.0000000;0.0000000;-0.0000000;0.0000000;0.000000…
0.7;0.7;3.4;0.049964219838;-0.0000000;-0.0000000;-0.0000000;-0.0000000;-0.0000000;-0.0000000;-0.0000000;-0.0000000;-0.0000000;-0.0000000;-0.0000000;-0.0000000;-0.0000000;-0.0000000;-0.0000000;-0.0000000;-0.0000000;-0.0000000;0.0000002;-0.0000000;0.0000000;0.0000000;0.0000002;-0.0000000;0.0000001;-0.0000000;0.0000000;0.0000004;0.0000001;-0.0000000;-0.0000000;0.0000000;-0.0000000;0.0000000;0.000000…
0.7;0.8;3.4;0.047963726907;-0.0000000;-0.0000000;-0.0000000;-0.0000000;-0.0000000;-0.0000000;-0.0000000;-0.0000000;-0.0000000;-0.0000000;-0.0000000;-0.0000000;-0.0000000;-0.0000000;-0.0000000;-0.0000000;-0.0000000;-0.0000000;0.0000002;-0.0000000;0.0000000;0.0000000;0.0000002;-0.0000000;0.0000001;-0.0000000;0.0000000;0.0000003;0.0000001;-0.0000000;-0.0000000;0.0000000;-0.0000000;0.0000001;0.000000…
0.7;0.9;3.4;0.045981295881;-0.0000000;-0.0000000;-0.0000000;-0.0000000;-0.0000000;-0.0000000;-0.0000000;-0.0000000;-0.0000000;-0.0000000;-0.0000000;-0.0000000;-0.0000000;-0.0000000;-0.0000000;-0.0000000;-0.0000000;-0.0000000;0.0000002;-0.0000000;0.0000000;0.0000000;0.0000002;-0.0000000;0.0000001;-0.0000000;0.0000000;0.0000003;0.0000001;-0.0000000;-0.0000000;0.0000000;-0.0000000;0.0000001;0.000000…
0.7;1.0;3.4;0.044075429332;-0.0000000;-0.0000000;-0.0000000;-0.0000000;-0.0000000;-0.0000000;-0.0000000;-0.0000000;-0.0000000;-0.0000000;-0.0000000;-0.0000000;-0.0000000;-0.0000000;-0.0000000;-0.0000000;-0.0000000;-0.0000000;0.0000002;-0.0000000;0.0000000;0.0000000;0.0000002;-0.0000000;0.0000000;-0.0000000;0.0000000;0.0000003;0.0000001;-0.0000000;-0.0000000;0.0000000;-0.0000000;0.0000001;0.000000…
0.7;1.1;3.4;0.042291916174;-0.0000000;-0.0000000;-0.0000000;-0.0000000;-0.0000000;-0.0000000;-0.0000000;-0.0000000;-0.0000000;-0.0000000;-0.0000000;-0.0000000;-0.0000000;-0.0000000;-0.0000000;-0.0000000;-0.0000000;-0.0000000;0.0000002;-0.0000000;0.0000000;0.0000000;0.0000002;-0.0000000;0.0000000;-0.0000000;0.0000000;0.0000003;0.0000001;-0.0000000;-0.0000000;0.0000000;-0.0000000;0.0000001;0.000000…
0.7;1.2;3.4;0.040662232103;-0.0000000;-0.0000000;-0.0000000;-0.0000000;-0.0000000;-0.0000000;-0.0000000;-0.0000000;-0.0000000;-0.0000000;-0.0000000;-0.0000000;-0.0000000;-0.0000000;-0.0000000;-0.0000000;-0.0000000;-0.0000000;0.0000002;-0.0000000;0.0000000;0.0000001;0.0000002;-0.0000000;0.0000000;-0.0000000;0.0000000;0.0000003;0.0000001;-0.0000000;-0.0000000;0.0000000;-0.0000000;0.0000001;0.000000…
0.7;1.3;3.4;0.039203083231;-0.0000000;-0.0000000;-0.0000000;-0.0000000;-0.0000000;-0.0000000;-0.0000000;-0.0000000;-0.0000000;-0.0000000;-0.0000000;-0.0000000;-0.0000000;-0.0000000;-0.0000000;-0.0000000;-0.0000000;-0.0000000;0.0000002;-0.0000000;0.0000000;0.0000001;0.0000001;-0.0000000;0.0000000;0.0000000;0.0000000;0.0000002;0.0000001;0.0000000;-0.0000000;0.0000000;-0.0000000;0.0000001;0.0000003;…
0.7;1.4;3.4;0.037916990569;-0.0000000;-0.0000000;-0.0000000;-0.0000000;-0.0000000;-0.0000000;-0.0000000;-0.0000000;-0.0000000;-0.0000000;-0.0000000;-0.0000000;-0.0000000;-0.0000000;-0.0000000;-0.0000000;-0.0000000;-0.0000000;0.0000001;-0.0000000;0.0000000;0.0000001;0.0000001;-0.0000000;0.0000000;0.0000000;0.0000000;0.0000002;0.0000001;0.0000000;-0.0000000;0.0000000;-0.0000000;0.0000001;0.0000003;…
0.7;1.5;3.4;0.036793757384;-0.0000000;-0.0000000;-0.0000000;-0.0000000;-0.0000000;-0.0000000;-0.0000000;-0.0000000;-0.0000000;-0.0000000;-0.0000000;-0.0000000;-0.0000000;-0.0000000;-0.0000000;-0.0000000;-0.0000000;-0.0000000;0.0000001;-0.0000000;0.0000000;0.0000001;0.0000001;-0.0000000;0.0000000;0.0000000;0.0000000;0.0000002;0.0000001;0.0000000;-0.0000000;0.0000000;-0.0000000;0.0000001;0.0000003;…
0.7;1.6;3.4;0.035812627856;-0.0000000;-0.0000000;-0.0000000;-0.0000000;-0.0000000;-0.0000000;-0.0000000;-0.0000000;-0.0000000;-0.0000000;-0.0000000;-0.0000000;-0.0000000;-0.0000000;-0.0000000;-0.0000000;-0.0000000;-0.0000000;0.0000001;-0.0000000;0.0000000;0.0000001;0.0000001;-0.0000000;0.0000000;0.0000000;0.0000000;0.0000002;0.0000001;0.0000000;-0.0000000;0.0000000;0.0000000;0.0000001;0.0000003;0…
0.7;1.7;3.4;0.034944927711;-0.0000000;-0.0000000;-0.0000000;-0.0000000;-0.0000000;-0.0000000;-0.0000000;-0.0000000;-0.0000000;-0.0000000;-0.0000000;-0.0000000;-0.0000000;-0.0000000;-0.0000000;-0.0000000;-0.0000000;-0.0000000;0.0000001;-0.0000000;0.0000001;0.0000001;0.0000001;-0.0000000;0.0000000;0.0000000;0.0000000;0.0000001;0.0000001;0.0000000;0.0000000;0.0000000;0.0000000;0.0000001;0.0000003;0.…
0.7;1.8;3.4;0.034156970324;-0.0000000;-0.0000000;-0.0000000;-0.0000000;-0.0000000;-0.0000000;-0.0000000;-0.0000000;-0.0000000;-0.0000000;-0.0000000;-0.0000000;-0.0000000;-0.0000000;-0.0000000;-0.0000000;-0.0000000;-0.0000000;0.0000001;-0.0000000;0.0000001;0.0000002;0.0000001;-0.0000000;0.0000000;0.0000000;0.0000001;0.0000001;0.0000001;0.0000000;0.0000000;0.0000000;0.0000000;0.0000001;0.0000003;0.…
0.7;1.9;3.4;0.033413012798;-0.0000000;-0.0000000;-0.0000000;-0.0000000;-0.0000000;-0.0000000;-0.0000000;-0.0000000;-0.0000000;-0.0000000;-0.0000000;-0.0000000;-0.0000000;-0.0000000;-0.0000000;-0.0000000;-0.0000000;-0.0000000;0.0000001;-0.0000000;0.0000001;0.0000002;0.0000000;-0.0000000;0.0000000;0.0000000;0.0000001;0.0000001;0.0000001;0.0000000;0.0000000;0.0000000;0.0000000;0.0000002;0.0000003;0.…
0.7;2.0;3.4;0.032678055882;-0.0000000;-0.0000000;-0.0000000;-0.0000000;-0.0000000;-0.0000000;-0.0000000;-0.0000000;-0.0000000;-0.0000000;-0.0000000;-0.0000000;-0.0000000;-0.0000000;-0.0000000;-0.0000000;-0.0000000;-0.0000000;0.0000001;-0.0000000;0.0000001;0.0000002;0.0000000;-0.0000000;0.0000000;0.0000000;0.0000001;0.0000001;0.0000001;0.0000000;0.0000000;0.0000000;0.0000000;0.0000002;0.0000003;0.…
0.7;2.1;3.4;0.031920301639;-0.0000000;-0.0000000;-0.0000000;-0.0000000;-0.0000000;-0.0000000;-0.0000000;-0.0000000;-0.0000000;-0.0000000;-0.0000000;-0.0000000;-0.0000000;-0.0000000;-0.0000000;-0.0000000;-0.0000000;-0.0000000;0.0000001;-0.0000000;0.0000001;0.0000002;0.0000000;-0.0000000;0.0000000;0.0000001;0.0000001;0.0000001;0.0000001;0.0000000;0.0000001;0.0000000;0.0000000;0.0000002;0.0000003;0.…
0.7;2.2;3.4;0.031113115633;-0.0000000;-0.0000000;-0.0000000;-0.0000000;-0.0000000;-0.0000000;-0.0000000;-0.0000000;-0.0000000;-0.0000000;-0.0000000;-0.0000000;-0.0000000;-0.0000000;-0.0000000;-0.0000000;-0.0000000;-0.0000000;0.0000000;-0.0000000;0.0000001;0.0000002;0.0000000;-0.0000000;0.0000000;0.0000001;0.0000001;0.0000001;0.0000001;0.0000000;0.0000001;0.0000000;0.0000000;0.0000002;0.0000003;0.…
0.7;2.3;3.4;0.030236386470;-0.0000000;-0.0000000;-0.0000000;-0.0000000;-0.0000000;-0.0000000;-0.0000000;-0.0000000;-0.0000000;-0.0000000;-0.0000000;-0.0000000;-0.0000000;-0.0000000;-0.0000000;-0.0000000;-0.0000000;-0.0000000;0.0000000;-0.0000000;0.0000001;0.0000003;0.0000000;-0.0000000;0.0000000;0.0000001;0.0000001;0.0000001;0.0000001;0.0000000;0.0000001;0.0000000;0.0000000;0.0000002;0.0000003;0.…
0.7;2.4;3.4;0.029277232308;-0.0000000;-0.0000000;-0.0000000;-0.0000000;-0.0000000;-0.0000000;-0.0000000;-0.0000000;-0.0000000;-0.0000000;-0.0000000;-0.0000000;-0.0000000;-0.0000000;-0.0000000;-0.0000000;-0.0000000;-0.0000000;0.0000000;-0.0000000;0.0000001;0.0000003;0.0000000;-0.0000000;-0.0000000;0.0000001;0.0000001;0.0000000;0.0000001;0.0000000;0.0000001;0.0000000;0.0000000;0.0000002;0.0000003;0…
0.7;2.5;3.4;0.028230065814;-0.0000000;-0.0000000;-0.0000000;-0.0000000;-0.0000000;-0.0000000;-0.0000000;-0.0000000;-0.0000000;-0.0000000;-0.0000000;-0.0000000;-0.0000000;-0.0000000;-0.0000000;-0.0000000;-0.0000000;-0.0000000;0.0000000;-0.0000000;0.0000001;0.0000003;-0.0000000;-0.0000000;-0.0000000;0.0000001;0.0000001;0.0000000;0.0000000;0.0000000;0.0000001;0.0000000;0.0000000;0.0000002;0.0000002;…
0.7;2.6;3.4;0.027096088331;-0.0000000;-0.0000000;-0.0000000;-0.0000000;-0.0000000;-0.0000000;-0.0000000;-0.0000000;-0.0000000;-0.0000000;-0.0000000;-0.0000000;-0.0000000;-0.0000000;-0.0000000;-0.0000000;-0.0000000;-0.0000000;-0.0000000;-0.0000000;0.0000001;0.0000003;-0.0000000;-0.0000000;-0.0000000;0.0000001;0.0000001;0.0000000;0.0000000;0.0000001;0.0000001;0.0000000;0.0000000;0.0000002;0.0000002…
0.7;2.7;3.4;0.025882332484;-0.0000000;-0.0000000;-0.0000000;-0.0000000;-0.0000000;-0.0000000;-0.0000000;-0.0000000;-0.0000000;-0.0000000;-0.0000000;-0.0000000;-0.0000000;-0.0000000;-0.0000000;-0.0000000;-0.0000000;-0.0000000;-0.0000000;-0.0000000;0.0000001;0.0000003;-0.0000000;-0.0000000;-0.0000000;0.0000001;0.0000001;0.0000000;0.0000000;0.0000001;0.0000001;0.0000000;0.0000000;0.0000002;0.0000002…
0.7;2.8;3.4;0.024600403774;-0.0000000;-0.0000000;-0.0000000;-0.0000000;-0.0000000;-0.0000000;-0.0000000;-0.0000000;-0.0000000;-0.0000000;-0.0000000;-0.0000000;-0.0000000;-0.0000000;-0.0000000;-0.0000000;-0.0000000;-0.0000000;-0.0000000;-0.0000000;0.0000001;0.0000003;-0.0000000;-0.0000000;-0.0000000;0.0000001;0.0000001;0.0000000;0.0000000;0.0000001;0.0000002;0.0000000;0.0000000;0.0000002;0.0000002…
0.7;2.9;3.4;0.023265082080;-0.0000000;-0.0000000;-0.0000000;-0.0000000;-0.0000000;-0.0000000;-0.0000000;-0.0000000;-0.0000000;-0.0000000;-0.0000000;-0.0000000;-0.0000000;-0.0000000;-0.0000000;-0.0000000;-0.0000000;-0.0000000;-0.0000000;-0.0000000;0.0000001;0.0000003;-0.0000000;-0.0000000;-0.0000000;0.0000001;0.0000001;0.0000000;0.0000000;0.0000001;0.0000002;0.0000000;0.0000000;0.0000002;0.0000002…
0.7;3.0;3.4;0.021892933797;-0.0000000;-0.0000000;-0.0000000;-0.0000000;-0.0000000;-0.0000000;-0.0000000;-0.0000000;-0.0000000;-0.0000000;-0.0000000;-0.0000000;-0.0000000;-0.0000000;-0.0000000;-0.0000000;-0.0000000;-0.0000000;-0.0000000;-0.0000000;0.0000001;0.0000003;-0.0000000;-0.0000000;-0.0000000;0.0000001;0.0000001;0.0000000;0.0000000;0.0000001;0.0000002;0.0000000;0.0000000;0.0000002;0.0000002…
0.7;3.1;3.4;0.020501058236;-0.0000000;-0.0000000;-0.0000000;-0.0000000;-0.0000000;-0.0000000;-0.0000000;-0.0000000;-0.0000000;-0.0000000;-0.0000000;-0.0000000;-0.0000000;-0.0000000;-0.0000000;-0.0000000;-0.0000000;-0.0000000;-0.0000000;-0.0000000;0.0000001;0.0000003;-0.0000000;-0.0000000;-0.0000000;0.0000001;0.0000001;0.0000000;-0.0000000;0.0000001;0.0000002;0.0000000;0.0000000;0.0000002;0.000000…
0.7;3.2;3.4;0.019106054016;-0.0000000;-0.0000000;-0.0000000;-0.0000000;-0.0000000;-0.0000000;-0.0000000;-0.0000000;-0.0000000;-0.0000000;-0.0000000;-0.0000000;-0.0000000;-0.0000000;-0.0000000;-0.0000000;-0.0000000;-0.0000000;-0.0000000;-0.0000000;0.0000001;0.0000003;-0.0000000;-0.0000000;-0.0000000;0.0000001;0.0000001;-0.0000000;-0.0000000;0.0000001;0.0000002;0.0000000;0.0000000;0.0000002;0.00000…
0.7;3.3;3.4;0.017723249581;-0.0000000;-0.0000000;-0.0000000;-0.0000000;-0.0000000;-0.0000000;-0.0000000;-0.0000000;-0.0000000;-0.0000000;-0.0000000;-0.0000000;-0.0000000;-0.0000000;-0.0000000;-0.0000000;-0.0000000;-0.0000000;-0.0000000;-0.0000000;0.0000000;0.0000003;-0.0000000;-0.0000000;-0.0000000;0.0000001;0.0000001;-0.0000000;-0.0000000;0.0000001;0.0000002;0.0000000;0.0000000;0.0000002;0.00000…
0.7;3.4;3.4;0.016366203348;-0.0000000;-0.0000000;-0.0000000;-0.0000000;-0.0000000;-0.0000000;-0.0000000;-0.0000000;-0.0000000;-0.0000000;-0.0000000;-0.0000000;-0.0000000;-0.0000000;-0.0000000;-0.0000000;-0.0000000;-0.0000000;-0.0000000;-0.0000000;0.0000000;0.0000003;-0.0000000;-0.0000000;-0.0000000;0.0000001;0.0000001;-0.0000000;-0.0000000;0.0000001;0.0000002;0.0000000;0.0000000;0.0000002;0.00000…
0.7;3.5;3.4;0.015046448108;-0.0000000;-0.0000000;-0.0000000;-0.0000000;-0.0000000;-0.0000000;-0.0000000;-0.0000000;-0.0000000;-0.0000000;-0.0000000;-0.0000000;-0.0000000;-0.0000000;-0.0000000;-0.0000000;-0.0000000;-0.0000000;-0.0000000;-0.0000000;0.0000000;0.0000003;-0.0000000;-0.0000000;-0.0000000;0.0000001;0.0000001;-0.0000000;-0.0000000;0.0000001;0.0000002;0.0000000;0.0000000;0.0000002;0.00000…
0.7;3.6;3.4;0.013773434018;-0.0000000;-0.0000000;-0.0000000;-0.0000000;-0.0000000;-0.0000000;-0.0000000;-0.0000000;-0.0000000;-0.0000000;-0.0000000;-0.0000000;-0.0000000;-0.0000000;-0.0000000;-0.0000000;-0.0000000;-0.0000000;-0.0000000;-0.0000000;0.0000000;0.0000003;-0.0000000;-0.0000000;-0.0000000;0.0000001;0.0000001;-0.0000000;-0.0000000;0.0000001;0.0000002;0.0000000;0.0000000;0.0000001;0.00000…
0.7;3.7;3.4;0.012554615231;-0.0000000;-0.0000000;-0.0000000;-0.0000000;-0.0000000;-0.0000000;-0.0000000;-0.0000000;-0.0000000;-0.0000000;-0.0000000;-0.0000000;-0.0000000;-0.0000000;-0.0000000;-0.0000000;-0.0000000;-0.0000000;0.0000000;0.0000000;0.0000000;0.0000002;-0.0000000;-0.0000000;-0.0000000;0.0000001;0.0000001;0.0000000;-0.0000000;0.0000001;0.0000002;0.0000000;0.0000000;0.0000001;0.0000001;…
0.7;3.8;3.4;0.011395625497;-0.0000000;-0.0000000;-0.0000000;-0.0000000;-0.0000000;-0.0000000;-0.0000000;-0.0000000;-0.0000000;-0.0000000;-0.0000000;-0.0000000;-0.0000000;-0.0000000;-0.0000000;-0.0000000;-0.0000000;-0.0000000;0.0000000;0.0000000;0.0000000;0.0000002;-0.0000000;-0.0000000;-0.0000000;0.0000001;0.0000001;0.0000000;-0.0000000;0.0000001;0.0000002;0.0000000;0.0000000;0.0000001;0.0000001;…
0.7;3.9;3.4;0.010300495497;-0.0000000;-0.0000000;-0.0000000;-0.0000000;-0.0000000;-0.0000000;-0.0000000;-0.0000000;-0.0000000;-0.0000000;-0.0000000;-0.0000000;-0.0000000;-0.0000000;-0.0000000;-0.0000000;-0.0000000;-0.0000000;0.0000000;0.0000000;0.0000000;0.0000002;-0.0000000;-0.0000000;-0.0000000;0.0000001;0.0000001;0.0000000;-0.0000000;0.0000001;0.0000002;-0.0000000;0.0000000;0.0000001;0.0000001…
0.7;4.0;3.4;0.009271876127;-0.0000000;-0.0000000;-0.0000000;-0.0000000;-0.0000000;-0.0000000;-0.0000000;-0.0000000;-0.0000000;-0.0000000;-0.0000000;-0.0000000;-0.0000000;-0.0000000;-0.0000000;-0.0000000;-0.0000000;-0.0000000;0.0000000;0.0000000;0.0000000;0.0000002;-0.0000000;-0.0000000;-0.0000000;0.0000001;0.0000001;0.0000000;0.0000000;0.0000001;0.0000002;-0.0000000;0.0000000;0.0000001;0.0000001;…
0.7;4.1;3.4;0.008311244676;-0.0000002;-0.0000002;-0.0000002;-0.0000002;-0.0000002;-0.0000002;-0.0000002;-0.0000002;-0.0000002;-0.0000002;-0.0000002;-0.0000002;-0.0000002;-0.0000002;-0.0000001;-0.0000001;-0.0000001;-0.0000001;-0.0000367;-0.0000314;-0.0000221;-0.0000386;-0.0000132;-0.0000338;-0.0000097;-0.0000275;-0.0000191;-0.0000073;-0.0000102;-0.0000103;-0.0000244;-0.0000203;-0.0000085;-0.000020…
0.7;4.2;3.4;0.007419082540;-0.0000002;-0.0000002;-0.0000002;-0.0000002;-0.0000002;-0.0000002;-0.0000002;-0.0000002;-0.0000002;-0.0000002;-0.0000002;-0.0000002;-0.0000002;-0.0000002;-0.0000001;-0.0000001;-0.0000001;-0.0000001;-0.0000334;-0.0000284;-0.0000199;-0.0000374;-0.0000118;-0.0000325;-0.0000085;-0.0000262;-0.0000179;-0.0000067;-0.0000094;-0.0000100;-0.0000246;-0.0000204;-0.0000078;-0.000019…
0.7;4.3;3.4;0.006595022346;-0.0000002;-0.0000002;-0.0000002;-0.0000002;-0.0000001;-0.0000002;-0.0000002;-0.0000002;-0.0000002;-0.0000002;-0.0000002;-0.0000002;-0.0000002;-0.0000002;-0.0000001;-0.0000001;-0.0000001;-0.0000001;-0.0000302;-0.0000255;-0.0000178;-0.0000359;-0.0000105;-0.0000309;-0.0000073;-0.0000248;-0.0000166;-0.0000062;-0.0000085;-0.0000098;-0.0000249;-0.0000204;-0.0000071;-0.000019…
0.7;4.4;3.4;0.005837968499;-0.0000002;-0.0000002;-0.0000002;-0.0000001;-0.0000001;-0.0000002;-0.0000001;-0.0000002;-0.0000002;-0.0000002;-0.0000002;-0.0000002;-0.0000002;-0.0000002;-0.0000001;-0.0000001;-0.0000001;-0.0000001;-0.0000271;-0.0000228;-0.0000158;-0.0000342;-0.0000092;-0.0000292;-0.0000063;-0.0000233;-0.0000153;-0.0000056;-0.0000077;-0.0000095;-0.0000250;-0.0000203;-0.0000064;-0.000018…
0.7;4.5;3.4;0.005146198198;-0.0000001;-0.0000001;-0.0000002;-0.0000001;-0.0000001;-0.0000001;-0.0000001;-0.0000002;-0.0000002;-0.0000002;-0.0000002;-0.0000002;-0.0000002;-0.0000002;-0.0000001;-0.0000001;-0.0000001;-0.0000001;-0.0000242;-0.0000202;-0.0000140;-0.0000323;-0.0000081;-0.0000274;-0.0000054;-0.0000217;-0.0000139;-0.0000051;-0.0000068;-0.0000092;-0.0000249;-0.0000201;-0.0000058;-0.000018…
0.7;4.6;3.4;0.004517450521;-0.0000001;-0.0000001;-0.0000001;-0.0000001;-0.0000001;-0.0000001;-0.0000001;-0.0000001;-0.0000002;-0.0000001;-0.0000002;-0.0000002;-0.0000002;-0.0000002;-0.0000001;-0.0000001;-0.0000001;-0.0000001;-0.0000214;-0.0000178;-0.0000123;-0.0000302;-0.0000071;-0.0000254;-0.0000046;-0.0000201;-0.0000126;-0.0000046;-0.0000060;-0.0000088;-0.0000247;-0.0000198;-0.0000052;-0.000017…
0.7;4.7;3.4;0.003949009924;-0.0000001;-0.0000001;-0.0000001;-0.0000001;-0.0000001;-0.0000001;-0.0000001;-0.0000001;-0.0000002;-0.0000001;-0.0000001;-0.0000001;-0.0000001;-0.0000001;-0.0000001;-0.0000001;-0.0000001;-0.0000001;-0.0000189;-0.0000156;-0.0000107;-0.0000280;-0.0000062;-0.0000234;-0.0000039;-0.0000184;-0.0000113;-0.0000042;-0.0000053;-0.0000085;-0.0000243;-0.0000193;-0.0000046;-0.000016…
0.7;4.8;3.4;0.003437788331;-0.0000001;-0.0000001;-0.0000001;-0.0000001;-0.0000001;-0.0000001;-0.0000001;-0.0000001;-0.0000001;-0.0000001;-0.0000001;-0.0000001;-0.0000001;-0.0000001;-0.0000001;-0.0000001;-0.0000001;-0.0000001;-0.0000165;-0.0000136;-0.0000093;-0.0000258;-0.0000053;-0.0000214;-0.0000033;-0.0000168;-0.0000101;-0.0000038;-0.0000046;-0.0000080;-0.0000237;-0.0000186;-0.0000041;-0.000016…
0.7;4.9;3.4;0.002980407641;-0.0000001;-0.0000001;-0.0000001;-0.0000001;-0.0000001;-0.0000001;-0.0000001;-0.0000001;-0.0000001;-0.0000001;-0.0000001;-0.0000001;-0.0000001;-0.0000001;-0.0000001;-0.0000001;-0.0000000;-0.0000000;-0.0000144;-0.0000118;-0.0000080;-0.0000235;-0.0000046;-0.0000194;-0.0000028;-0.0000152;-0.0000089;-0.0000034;-0.0000039;-0.0000076;-0.0000229;-0.0000179;-0.0000036;-0.000015…
0.7;5.0;3.4;0.002573282364;-0.0000001;-0.0000001;-0.0000001;-0.0000001;-0.0000001;-0.0000001;-0.0000001;-0.0000001;-0.0000001;-0.0000001;-0.0000001;-0.0000001;-0.0000001;-0.0000001;-0.0000001;-0.0000001;-0.0000000;-0.0000000;-0.0000125;-0.0000101;-0.0000069;-0.0000213;-0.0000040;-0.0000175;-0.0000024;-0.0000137;-0.0000079;-0.0000030;-0.0000034;-0.0000071;-0.0000219;-0.0000169;-0.0000031;-0.000014…
0.7;5.1;3.4;0.002212700671;-0.0000001;-0.0000001;-0.0000001;-0.0000001;-0.0000001;-0.0000001;-0.0000001;-0.0000001;-0.0000001;-0.0000001;-0.0000001;-0.0000001;-0.0000001;-0.0000001;-0.0000001;-0.0000001;-0.0000000;-0.0000000;-0.0000107;-0.0000087;-0.0000059;-0.0000192;-0.0000034;-0.0000156;-0.0000020;-0.0000122;-0.0000069;-0.0000027;-0.0000029;-0.0000066;-0.0000208;-0.0000159;-0.0000027;-0.000013…
0.7;5.2;3.4;0.001894901376;-0.0000001;-0.0000001;-0.0000001;-0.0000001;-0.0000001;-0.0000001;-0.0000001;-0.0000001;-0.0000001;-0.0000001;-0.0000001;-0.0000001;-0.0000001;-0.0000001;-0.0000001;-0.0000001;-0.0000000;-0.0000000;-0.0000092;-0.0000074;-0.0000051;-0.0000171;-0.0000030;-0.0000139;-0.0000017;-0.0000108;-0.0000060;-0.0000024;-0.0000024;-0.0000060;-0.0000196;-0.0000148;-0.0000024;-0.000012…
0.7;5.3;3.4;0.001616144267;-0.0000001;-0.0000001;-0.0000001;-0.0000001;-0.0000001;-0.0000001;-0.0000001;-0.0000001;-0.0000001;-0.0000001;-0.0000001;-0.0000001;-0.0000001;-0.0000001;-0.0000001;-0.0000001;-0.0000000;-0.0000000;-0.0000079;-0.0000063;-0.0000043;-0.0000152;-0.0000025;-0.0000123;-0.0000014;-0.0000096;-0.0000052;-0.0000021;-0.0000020;-0.0000055;-0.0000182;-0.0000137;-0.0000021;-0.000011…
0.7;5.4;3.4;0.001372771602;-0.0000001;-0.0000001;-0.0000001;-0.0000000;-0.0000000;-0.0000001;-0.0000001;-0.0000001;-0.0000001;-0.0000001;-0.0000001;-0.0000001;-0.0000001;-0.0000001;-0.0000000;-0.0000000;-0.0000000;-0.0000000;-0.0000068;-0.0000053;-0.0000037;-0.0000134;-0.0000022;-0.0000107;-0.0000012;-0.0000084;-0.0000044;-0.0000019;-0.0000017;-0.0000050;-0.0000169;-0.0000126;-0.0000018;-0.000009…
0.7;5.5;3.4;0.001161259270;-0.0000001;-0.0000000;-0.0000001;-0.0000000;-0.0000000;-0.0000001;-0.0000001;-0.0000001;-0.0000001;-0.0000001;-0.0000001;-0.0000001;-0.0000001;-0.0000001;-0.0000000;-0.0000000;-0.0000000;-0.0000000;-0.0000058;-0.0000045;-0.0000031;-0.0000117;-0.0000019;-0.0000094;-0.0000010;-0.0000073;-0.0000038;-0.0000017;-0.0000014;-0.0000045;-0.0000155;-0.0000114;-0.0000016;-0.000008…
0.7;5.6;3.4;0.000978256962;-0.0000000;-0.0000000;-0.0000001;-0.0000000;-0.0000000;-0.0000000;-0.0000000;-0.0000001;-0.0000001;-0.0000001;-0.0000001;-0.0000001;-0.0000001;-0.0000001;-0.0000000;-0.0000000;-0.0000000;-0.0000000;-0.0000049;-0.0000038;-0.0000026;-0.0000102;-0.0000016;-0.0000081;-0.0000009;-0.0000064;-0.0000033;-0.0000015;-0.0000012;-0.0000041;-0.0000141;-0.0000103;-0.0000014;-0.000008…
0.7;5.7;3.4;0.000820617440;-0.0000000;-0.0000000;-0.0000001;-0.0000000;-0.0000000;-0.0000000;-0.0000000;-0.0000001;-0.0000001;-0.0000000;-0.0000001;-0.0000001;-0.0000001;-0.0000001;-0.0000000;-0.0000000;-0.0000000;-0.0000000;-0.0000042;-0.0000032;-0.0000022;-0.0000089;-0.0000014;-0.0000070;-0.0000008;-0.0000055;-0.0000028;-0.0000013;-0.0000010;-0.0000036;-0.0000127;-0.0000092;-0.0000012;-0.000007…
0.7;5.8;3.4;0.000685415658;-0.0000000;-0.0000000;-0.0000000;-0.0000000;-0.0000000;-0.0000000;-0.0000000;-0.0000000;-0.0000000;-0.0000000;-0.0000001;-0.0000001;-0.0000001;-0.0000001;-0.0000000;-0.0000000;-0.0000000;-0.0000000;-0.0000036;-0.0000027;-0.0000019;-0.0000076;-0.0000012;-0.0000060;-0.0000007;-0.0000048;-0.0000024;-0.0000012;-0.0000009;-0.0000032;-0.0000114;-0.0000082;-0.0000010;-0.000006…
0.7;5.9;3.4;0.000569958936;-0.0000000;-0.0000000;-0.0000000;-0.0000000;-0.0000000;-0.0000000;-0.0000000;-0.0000000;-0.0000000;-0.0000000;-0.0000000;-0.0000000;-0.0000000;-0.0000000;-0.0000000;-0.0000000;-0.0000000;-0.0000000;-0.0000031;-0.0000023;-0.0000016;-0.0000066;-0.0000010;-0.0000051;-0.0000006;-0.0000041;-0.0000020;-0.0000010;-0.0000007;-0.0000028;-0.0000102;-0.0000072;-0.0000009;-0.000005…
0.7;6.0;3.4;0.000471789652;-0.0000000;-0.0000000;-0.0000000;-0.0000000;-0.0000000;-0.0000000;-0.0000000;-0.0000000;-0.0000000;-0.0000000;-0.0000000;-0.0000000;-0.0000000;-0.0000000;-0.0000000;-0.0000000;-0.0000000;-0.0000000;-0.0000027;-0.0000019;-0.0000013;-0.0000056;-0.0000009;-0.0000044;-0.0000005;-0.0000035;-0.0000017;-0.0000009;-0.0000006;-0.0000025;-0.0000090;-0.0000063;-0.0000008;-0.000004…
0.8;0.0;3.4;0.056730083053;-0.0000000;-0.0000000;-0.0000000;-0.0000000;-0.0000000;-0.0000000;-0.0000000;-0.0000000;-0.0000000;-0.0000000;-0.0000000;-0.0000000;-0.0000000;-0.0000000;-0.0000000;-0.0000000;-0.0000000;-0.0000000;0.0000002;-0.0000000;0.0000000;-0.0000000;0.0000004;-0.0000000;0.0000001;-0.0000000;-0.0000000;0.0000005;-0.0000000;-0.0000000;-0.0000000;0.0000000;-0.0000000;0.0000000;0.000…
0.8;0.1;3.4;0.056531051325;-0.0000000;-0.0000000;-0.0000000;-0.0000000;-0.0000000;-0.0000000;-0.0000000;-0.0000000;-0.0000000;-0.0000000;-0.0000000;-0.0000000;-0.0000000;-0.0000000;-0.0000000;-0.0000000;-0.0000000;-0.0000000;0.0000002;-0.0000000;0.0000000;-0.0000000;0.0000004;-0.0000000;0.0000001;-0.0000000;-0.0000000;0.0000005;-0.0000000;-0.0000000;-0.0000000;0.0000000;-0.0000000;0.0000000;0.000…
0.8;0.2;3.4;0.055943969228;-0.0000000;-0.0000000;-0.0000000;-0.0000000;-0.0000000;-0.0000000;-0.0000000;-0.0000000;-0.0000000;-0.0000000;-0.0000000;-0.0000000;-0.0000000;-0.0000000;-0.0000000;-0.0000000;-0.0000000;-0.0000000;0.0000002;-0.0000000;0.0000000;0.0000000;0.0000003;-0.0000000;0.0000001;-0.0000000;-0.0000000;0.0000005;-0.0000000;-0.0000000;-0.0000000;0.0000000;-0.0000000;0.0000000;0.0000…
0.8;0.3;3.4;0.054998046397;-0.0000000;-0.0000000;-0.0000000;-0.0000000;-0.0000000;-0.0000000;-0.0000000;-0.0000000;-0.0000000;-0.0000000;-0.0000000;-0.0000000;-0.0000000;-0.0000000;-0.0000000;-0.0000000;-0.0000000;-0.0000000;0.0000002;-0.0000000;0.0000000;0.0000000;0.0000003;-0.0000000;0.0000001;-0.0000000;0.0000000;0.0000005;0.0000000;-0.0000000;-0.0000000;0.0000000;-0.0000000;0.0000000;0.000000…
0.8;0.4;3.4;0.053739295935;-0.0000000;-0.0000000;-0.0000000;-0.0000000;-0.0000000;-0.0000000;-0.0000000;-0.0000000;-0.0000000;-0.0000000;-0.0000000;-0.0000000;-0.0000000;-0.0000000;-0.0000000;-0.0000000;-0.0000000;-0.0000000;0.0000002;-0.0000000;0.0000000;0.0000000;0.0000003;-0.0000000;0.0000001;-0.0000000;0.0000000;0.0000005;0.0000000;-0.0000000;-0.0000000;0.0000000;-0.0000000;0.0000000;0.000000…
0.8;0.5;3.4;0.052226849338;-0.0000000;-0.0000000;-0.0000000;-0.0000000;-0.0000000;-0.0000000;-0.0000000;-0.0000000;-0.0000000;-0.0000000;-0.0000000;-0.0000000;-0.0000000;-0.0000000;-0.0000000;-0.0000000;-0.0000000;-0.0000000;0.0000002;-0.0000000;0.0000000;0.0000000;0.0000003;-0.0000000;0.0000001;-0.0000000;0.0000000;0.0000005;0.0000000;-0.0000000;-0.0000000;0.0000000;-0.0000000;0.0000001;0.000000…
0.8;0.6;3.4;0.050528382700;-0.0000000;-0.0000000;-0.0000000;-0.0000000;-0.0000000;-0.0000000;-0.0000000;-0.0000000;-0.0000000;-0.0000000;-0.0000000;-0.0000000;-0.0000000;-0.0000000;-0.0000000;-0.0000000;-0.0000000;-0.0000000;0.0000002;-0.0000000;0.0000000;0.0000000;0.0000003;-0.0000000;0.0000001;-0.0000000;0.0000000;0.0000004;0.0000000;-0.0000000;-0.0000000;0.0000000;-0.0000000;0.0000001;0.000000…
0.8;0.7;3.4;0.048715127185;-0.0000000;-0.0000000;-0.0000000;-0.0000000;-0.0000000;-0.0000000;-0.0000000;-0.0000000;-0.0000000;-0.0000000;-0.0000000;-0.0000000;-0.0000000;-0.0000000;-0.0000000;-0.0000000;-0.0000000;-0.0000000;0.0000002;-0.0000000;0.0000000;0.0000000;0.0000003;-0.0000000;0.0000001;-0.0000000;0.0000000;0.0000004;0.0000000;-0.0000000;-0.0000000;0.0000000;-0.0000000;0.0000001;0.000000…
0.8;0.8;3.4;0.046856939592;-0.0000000;-0.0000000;-0.0000000;-0.0000000;-0.0000000;-0.0000000;-0.0000000;-0.0000000;-0.0000000;-0.0000000;-0.0000000;-0.0000000;-0.0000000;-0.0000000;-0.0000000;-0.0000000;-0.0000000;-0.0000000;0.0000002;-0.0000000;0.0000000;0.0000000;0.0000003;-0.0000000;0.0000001;-0.0000000;0.0000000;0.0000004;0.0000000;-0.0000000;-0.0000000;0.0000000;-0.0000000;0.0000001;0.000000…
0.8;0.9;3.4;0.045017852900;-0.0000000;-0.0000000;-0.0000000;-0.0000000;-0.0000000;-0.0000000;-0.0000000;-0.0000000;-0.0000000;-0.0000000;-0.0000000;-0.0000000;-0.0000000;-0.0000000;-0.0000000;-0.0000000;-0.0000000;-0.0000000;0.0000002;-0.0000000;0.0000000;0.0000000;0.0000003;-0.0000000;0.0000001;-0.0000000;0.0000000;0.0000004;0.0000001;-0.0000000;-0.0000000;0.0000000;-0.0000000;0.0000001;0.000000…
0.8;1.0;3.4;0.043252429565;-0.0000000;-0.0000000;-0.0000000;-0.0000000;-0.0000000;-0.0000000;-0.0000000;-0.0000000;-0.0000000;-0.0000000;-0.0000000;-0.0000000;-0.0000000;-0.0000000;-0.0000000;-0.0000000;-0.0000000;-0.0000000;0.0000002;-0.0000000;0.0000000;0.0000000;0.0000002;-0.0000000;0.0000001;-0.0000000;0.0000000;0.0000004;0.0000001;-0.0000000;-0.0000000;0.0000000;-0.0000000;0.0000001;0.000000…
0.8;1.1;3.4;0.041603123704;-0.0000000;-0.0000000;-0.0000000;-0.0000000;-0.0000000;-0.0000000;-0.0000000;-0.0000000;-0.0000000;-0.0000000;-0.0000000;-0.0000000;-0.0000000;-0.0000000;-0.0000000;-0.0000000;-0.0000000;-0.0000000;0.0000002;-0.0000000;0.0000000;0.0000000;0.0000002;-0.0000000;0.0000000;-0.0000000;0.0000000;0.0000003;0.0000001;-0.0000000;-0.0000000;0.0000000;-0.0000000;0.0000001;0.000000…
0.8;1.2;3.4;0.040098742301;-0.0000000;-0.0000000;-0.0000000;-0.0000000;-0.0000000;-0.0000000;-0.0000000;-0.0000000;-0.0000000;-0.0000000;-0.0000000;-0.0000000;-0.0000000;-0.0000000;-0.0000000;-0.0000000;-0.0000000;-0.0000000;0.0000002;-0.0000000;0.0000000;0.0000001;0.0000002;-0.0000000;0.0000000;0.0000000;0.0000000;0.0000003;0.0000001;-0.0000000;-0.0000000;0.0000000;-0.0000000;0.0000001;0.0000004…
0.8;1.3;3.4;0.038753994827;-0.0000000;-0.0000000;-0.0000000;-0.0000000;-0.0000000;-0.0000000;-0.0000000;-0.0000000;-0.0000000;-0.0000000;-0.0000000;-0.0000000;-0.0000000;-0.0000000;-0.0000000;-0.0000000;-0.0000000;-0.0000000;0.0000002;-0.0000000;0.0000000;0.0000001;0.0000002;-0.0000000;0.0000000;0.0000000;0.0000000;0.0000003;0.0000001;0.0000000;-0.0000000;0.0000000;-0.0000000;0.0000001;0.0000004;…
0.8;1.4;3.4;0.037570042617;-0.0000000;-0.0000000;-0.0000000;-0.0000000;-0.0000000;-0.0000000;-0.0000000;-0.0000000;-0.0000000;-0.0000000;-0.0000000;-0.0000000;-0.0000000;-0.0000000;-0.0000000;-0.0000000;-0.0000000;-0.0000000;0.0000001;-0.0000000;0.0000000;0.0000001;0.0000001;-0.0000000;0.0000000;0.0000000;0.0000000;0.0000003;0.0000001;0.0000000;-0.0000000;0.0000000;0.0000000;0.0000001;0.0000004;0…
0.8;1.5;3.4;0.036535904586;-0.0000000;-0.0000000;-0.0000000;-0.0000000;-0.0000000;-0.0000000;-0.0000000;-0.0000000;-0.0000000;-0.0000000;-0.0000000;-0.0000000;-0.0000000;-0.0000000;-0.0000000;-0.0000000;-0.0000000;-0.0000000;0.0000001;-0.0000000;0.0000000;0.0000001;0.0000001;-0.0000000;0.0000000;0.0000000;0.0000000;0.0000002;0.0000001;0.0000000;-0.0000000;0.0000000;0.0000000;0.0000001;0.0000004;0…
0.8;1.6;3.4;0.035630540730;-0.0000000;-0.0000000;-0.0000000;-0.0000000;-0.0000000;-0.0000000;-0.0000000;-0.0000000;-0.0000000;-0.0000000;-0.0000000;-0.0000000;-0.0000000;-0.0000000;-0.0000000;-0.0000000;-0.0000000;-0.0000000;0.0000001;-0.0000000;0.0000000;0.0000001;0.0000001;-0.0000000;0.0000000;0.0000000;0.0000001;0.0000002;0.0000001;0.0000000;0.0000000;0.0000000;0.0000000;0.0000002;0.0000004;0.…
0.8;1.7;3.4;0.034825414056;-0.0000000;-0.0000000;-0.0000000;-0.0000000;-0.0000000;-0.0000000;-0.0000000;-0.0000000;-0.0000000;-0.0000000;-0.0000000;-0.0000000;-0.0000000;-0.0000000;-0.0000000;-0.0000000;-0.0000000;-0.0000000;0.0000001;-0.0000000;0.0000000;0.0000001;0.0000001;-0.0000000;0.0000000;0.0000000;0.0000001;0.0000002;0.0000001;0.0000000;0.0000000;0.0000000;0.0000000;0.0000002;0.0000004;0.…
0.8;1.8;3.4;0.034087320900;-0.0000000;-0.0000000;-0.0000000;-0.0000000;-0.0000000;-0.0000000;-0.0000000;-0.0000000;-0.0000000;-0.0000000;-0.0000000;-0.0000000;-0.0000000;-0.0000000;-0.0000000;-0.0000000;-0.0000000;-0.0000000;0.0000001;-0.0000000;0.0000000;0.0000002;0.0000001;-0.0000000;0.0000000;0.0000000;0.0000001;0.0000002;0.0000001;0.0000000;0.0000000;0.0000000;0.0000000;0.0000002;0.0000004;0.…
0.8;1.9;3.4;0.033381277336;-0.0000000;-0.0000000;-0.0000000;-0.0000000;-0.0000000;-0.0000000;-0.0000000;-0.0000000;-0.0000000;-0.0000000;-0.0000000;-0.0000000;-0.0000000;-0.0000000;-0.0000000;-0.0000000;-0.0000000;-0.0000000;0.0000001;-0.0000000;0.0000000;0.0000002;0.0000001;-0.0000000;0.0000000;0.0000000;0.0000001;0.0000001;0.0000001;0.0000000;0.0000000;0.0000000;0.0000000;0.0000002;0.0000003;0.…
0.8;2.0;3.4;0.032673256341;-0.0000000;-0.0000000;-0.0000000;-0.0000000;-0.0000000;-0.0000000;-0.0000000;-0.0000000;-0.0000000;-0.0000000;-0.0000000;-0.0000000;-0.0000000;-0.0000000;-0.0000000;-0.0000000;-0.0000000;-0.0000000;0.0000001;-0.0000000;0.0000000;0.0000002;0.0000000;-0.0000000;0.0000000;0.0000000;0.0000001;0.0000001;0.0000001;0.0000000;0.0000000;0.0000000;0.0000000;0.0000002;0.0000003;0.…
0.8;2.1;3.4;0.031932589047;-0.0000000;-0.0000000;-0.0000000;-0.0000000;-0.0000000;-0.0000000;-0.0000000;-0.0000000;-0.0000000;-0.0000000;-0.0000000;-0.0000000;-0.0000000;-0.0000000;-0.0000000;-0.0000000;-0.0000000;-0.0000000;0.0000000;-0.0000000;0.0000000;0.0000002;0.0000000;-0.0000000;0.0000000;0.0000000;0.0000001;0.0000001;0.0000001;0.0000000;0.0000001;0.0000000;0.0000000;0.0000002;0.0000003;0.…
0.8;2.2;3.4;0.031133875747;-0.0000000;-0.0000000;-0.0000000;-0.0000000;-0.0000000;-0.0000000;-0.0000000;-0.0000000;-0.0000000;-0.0000000;-0.0000000;-0.0000000;-0.0000000;-0.0000000;-0.0000000;-0.0000000;-0.0000000;-0.0000000;0.0000000;-0.0000000;0.0000000;0.0000002;0.0000000;-0.0000000;0.0000000;0.0000001;0.0000001;0.0000001;0.0000000;0.0000000;0.0000001;0.0000000;0.0000000;0.0000002;0.0000003;0.…
0.8;2.3;3.4;0.030258298618;-0.0000000;-0.0000000;-0.0000000;-0.0000000;-0.0000000;-0.0000000;-0.0000000;-0.0000000;-0.0000000;-0.0000000;-0.0000000;-0.0000000;-0.0000000;-0.0000000;-0.0000000;-0.0000000;-0.0000000;-0.0000000;0.0000000;-0.0000000;0.0000000;0.0000003;0.0000000;-0.0000000;0.0000000;0.0000001;0.0000001;0.0000001;0.0000000;0.0000000;0.0000001;0.0000000;0.0000000;0.0000002;0.0000003;0.…
0.8;2.4;3.4;0.029294285435;-0.0000000;-0.0000000;-0.0000000;-0.0000000;-0.0000000;-0.0000000;-0.0000000;-0.0000000;-0.0000000;-0.0000000;-0.0000000;-0.0000000;-0.0000000;-0.0000000;-0.0000000;-0.0000000;-0.0000000;-0.0000000;0.0000000;-0.0000000;0.0000000;0.0000003;-0.0000000;-0.0000000;0.0000000;0.0000001;0.0000001;0.0000000;0.0000000;0.0000000;0.0000001;0.0000000;0.0000000;0.0000002;0.0000003;0…
0.8;2.5;3.4;0.028237535965;-0.0000000;-0.0000000;-0.0000000;-0.0000000;-0.0000000;-0.0000000;-0.0000000;-0.0000000;-0.0000000;-0.0000000;-0.0000000;-0.0000000;-0.0000000;-0.0000000;-0.0000000;-0.0000000;-0.0000000;-0.0000000;-0.0000000;-0.0000000;0.0000000;0.0000003;-0.0000000;-0.0000000;-0.0000000;0.0000001;0.0000001;0.0000000;0.0000000;0.0000000;0.0000001;0.0000000;0.0000000;0.0000002;0.0000003…
0.8;2.6;3.4;0.027090482414;-0.0000000;-0.0000000;-0.0000000;-0.0000000;-0.0000000;-0.0000000;-0.0000000;-0.0000000;-0.0000000;-0.0000000;-0.0000000;-0.0000000;-0.0000000;-0.0000000;-0.0000000;-0.0000000;-0.0000000;-0.0000000;-0.0000000;-0.0000000;0.0000000;0.0000003;-0.0000000;-0.0000000;-0.0000000;0.0000001;0.0000001;0.0000000;0.0000000;0.0000000;0.0000001;0.0000000;0.0000000;0.0000002;0.0000003…
0.8;2.7;3.4;0.025861303900;-0.0000000;-0.0000000;-0.0000000;-0.0000000;-0.0000000;-0.0000000;-0.0000000;-0.0000000;-0.0000000;-0.0000000;-0.0000000;-0.0000000;-0.0000000;-0.0000000;-0.0000000;-0.0000000;-0.0000000;-0.0000000;-0.0000000;-0.0000000;0.0000000;0.0000003;-0.0000000;-0.0000000;-0.0000000;0.0000001;0.0000001;0.0000000;0.0000000;0.0000000;0.0000002;0.0000000;0.0000000;0.0000002;0.0000003…
0.8;2.8;3.4;0.024562646042;-0.0000000;-0.0000000;-0.0000000;-0.0000000;-0.0000000;-0.0000000;-0.0000000;-0.0000000;-0.0000000;-0.0000000;-0.0000000;-0.0000000;-0.0000000;-0.0000000;-0.0000000;-0.0000000;-0.0000000;-0.0000000;-0.0000000;-0.0000000;0.0000000;0.0000003;-0.0000000;-0.0000000;-0.0000000;0.0000001;0.0000001;0.0000000;0.0000000;0.0000000;0.0000002;0.0000000;0.0000000;0.0000002;0.0000002…
0.8;2.9;3.4;0.023210206800;-0.0000000;-0.0000000;-0.0000000;-0.0000000;-0.0000000;-0.0000000;-0.0000000;-0.0000000;-0.0000000;-0.0000000;-0.0000000;-0.0000000;-0.0000000;-0.0000000;-0.0000000;-0.0000000;-0.0000000;-0.0000000;-0.0000000;-0.0000000;0.0000000;0.0000003;-0.0000000;-0.0000000;-0.0000000;0.0000001;0.0000001;0.0000000;0.0000000;0.0000001;0.0000002;0.0000000;0.0000000;0.0000002;0.0000002…
0.8;3.0;3.4;0.021821339086;-0.0000000;-0.0000000;-0.0000000;-0.0000000;-0.0000000;-0.0000000;-0.0000000;-0.0000000;-0.0000000;-0.0000000;-0.0000000;-0.0000000;-0.0000000;-0.0000000;-0.0000000;-0.0000000;-0.0000000;-0.0000000;-0.0000000;-0.0000000;0.0000000;0.0000003;-0.0000000;-0.0000000;-0.0000000;0.0000001;0.0000001;0.0000000;-0.0000000;0.0000001;0.0000002;0.0000000;0.0000000;0.0000002;0.000000…
0.8;3.1;3.4;0.020413793186;-0.0000000;-0.0000000;-0.0000000;-0.0000000;-0.0000000;-0.0000000;-0.0000000;-0.0000000;-0.0000000;-0.0000000;-0.0000000;-0.0000000;-0.0000000;-0.0000000;-0.0000000;-0.0000000;-0.0000000;-0.0000000;-0.0000000;-0.0000000;0.0000000;0.0000003;-0.0000000;-0.0000000;-0.0000000;0.0000001;0.0000001;0.0000000;-0.0000000;0.0000001;0.0000002;0.0000000;0.0000000;0.0000002;0.000000…
0.8;3.2;3.4;0.019004683869;-0.0000000;-0.0000000;-0.0000000;-0.0000000;-0.0000000;-0.0000000;-0.0000000;-0.0000000;-0.0000000;-0.0000000;-0.0000000;-0.0000000;-0.0000000;-0.0000000;-0.0000000;-0.0000000;-0.0000000;-0.0000000;-0.0000000;-0.0000000;0.0000000;0.0000003;-0.0000000;-0.0000000;-0.0000000;0.0000001;0.0000001;-0.0000000;-0.0000000;0.0000001;0.0000002;0.0000000;0.0000000;0.0000002;0.00000…
0.8;3.3;3.4;0.017609725421;-0.0000000;-0.0000000;-0.0000000;-0.0000000;-0.0000000;-0.0000000;-0.0000000;-0.0000000;-0.0000000;-0.0000000;-0.0000000;-0.0000000;-0.0000000;-0.0000000;-0.0000000;-0.0000000;-0.0000000;-0.0000000;-0.0000000;-0.0000000;0.0000000;0.0000003;-0.0000000;-0.0000000;-0.0000000;0.0000001;0.0000001;-0.0000000;-0.0000000;0.0000001;0.0000002;0.0000000;0.0000000;0.0000002;0.00000…
0.8;3.4;3.4;0.016242739185;-0.0000000;-0.0000000;-0.0000000;-0.0000000;-0.0000000;-0.0000000;-0.0000000;-0.0000000;-0.0000000;-0.0000000;-0.0000000;-0.0000000;-0.0000000;-0.0000000;-0.0000000;-0.0000000;-0.0000000;-0.0000000;-0.0000000;-0.0000000;0.0000000;0.0000003;-0.0000000;-0.0000000;-0.0000000;0.0000001;0.0000001;-0.0000000;-0.0000000;0.0000001;0.0000002;0.0000000;0.0000000;0.0000002;0.00000…
0.8;3.5;3.4;0.014915407541;-0.0000000;-0.0000000;-0.0000000;-0.0000000;-0.0000000;-0.0000000;-0.0000000;-0.0000000;-0.0000000;-0.0000000;-0.0000000;-0.0000000;-0.0000000;-0.0000000;-0.0000000;-0.0000000;-0.0000000;-0.0000000;-0.0000000;-0.0000000;0.0000000;0.0000003;-0.0000000;-0.0000000;-0.0000000;0.0000001;0.0000001;-0.0000000;-0.0000000;0.0000001;0.0000002;0.0000000;0.0000000;0.0000002;0.00000…
0.8;3.6;3.4;0.013637228089;-0.0000000;-0.0000000;-0.0000000;-0.0000000;-0.0000000;-0.0000000;-0.0000000;-0.0000000;-0.0000000;-0.0000000;-0.0000000;-0.0000000;-0.0000000;-0.0000000;-0.0000000;-0.0000000;-0.0000000;-0.0000000;0.0000000;0.0000000;0.0000000;0.0000003;-0.0000000;-0.0000000;-0.0000000;0.0000001;0.0000001;-0.0000000;-0.0000000;0.0000001;0.0000002;0.0000000;0.0000000;0.0000002;0.0000001…
0.8;3.7;3.4;0.012415612703;-0.0000000;-0.0000000;-0.0000000;-0.0000000;-0.0000000;-0.0000000;-0.0000000;-0.0000000;-0.0000000;-0.0000000;-0.0000000;-0.0000000;-0.0000000;-0.0000000;-0.0000000;-0.0000000;-0.0000000;-0.0000000;0.0000000;0.0000000;0.0000000;0.0000002;-0.0000000;-0.0000000;-0.0000000;0.0000001;0.0000001;0.0000000;-0.0000000;0.0000001;0.0000002;0.0000000;0.0000000;0.0000002;0.0000001;…
0.8;3.8;3.4;0.011256076509;-0.0000000;-0.0000000;-0.0000000;-0.0000000;-0.0000000;-0.0000000;-0.0000000;-0.0000000;-0.0000000;-0.0000000;-0.0000000;-0.0000000;-0.0000000;-0.0000000;-0.0000000;-0.0000000;-0.0000000;-0.0000000;0.0000000;0.0000000;0.0000000;0.0000002;-0.0000000;-0.0000000;-0.0000000;0.0000001;0.0000001;0.0000000;-0.0000000;0.0000000;0.0000002;0.0000000;0.0000000;0.0000001;0.0000001;…
0.8;3.9;3.4;0.010162469277;-0.0000000;-0.0000000;-0.0000000;-0.0000000;-0.0000000;-0.0000000;-0.0000000;-0.0000000;-0.0000000;-0.0000000;-0.0000000;-0.0000000;-0.0000000;-0.0000000;-0.0000000;-0.0000000;-0.0000000;-0.0000000;0.0000000;0.0000000;0.0000000;0.0000002;-0.0000000;-0.0000000;-0.0000000;0.0000001;0.0000001;0.0000000;0.0000000;0.0000000;0.0000002;0.0000000;0.0000000;0.0000001;0.0000001;0…
0.8;4.0;3.4;0.009137213163;-0.0000000;-0.0000000;-0.0000000;-0.0000000;-0.0000000;-0.0000000;-0.0000000;-0.0000000;-0.0000000;-0.0000000;-0.0000000;-0.0000000;-0.0000000;-0.0000000;-0.0000000;-0.0000000;-0.0000000;-0.0000000;0.0000000;0.0000000;0.0000000;0.0000002;-0.0000000;-0.0000000;-0.0000000;0.0000001;0.0000001;0.0000000;0.0000000;0.0000000;0.0000002;0.0000000;0.0000000;0.0000001;0.0000001;0…
0.8;4.1;3.4;0.008181523357;-0.0000002;-0.0000002;-0.0000002;-0.0000002;-0.0000002;-0.0000002;-0.0000002;-0.0000002;-0.0000002;-0.0000002;-0.0000002;-0.0000002;-0.0000002;-0.0000002;-0.0000001;-0.0000001;-0.0000001;-0.0000001;-0.0000366;-0.0000311;-0.0000219;-0.0000384;-0.0000133;-0.0000333;-0.0000105;-0.0000267;-0.0000182;-0.0000069;-0.0000110;-0.0000098;-0.0000241;-0.0000198;-0.0000086;-0.000020…
0.8;4.2;3.4;0.007295599865;-0.0000002;-0.0000002;-0.0000002;-0.0000002;-0.0000002;-0.0000002;-0.0000002;-0.0000002;-0.0000002;-0.0000002;-0.0000002;-0.0000002;-0.0000002;-0.0000002;-0.0000001;-0.0000001;-0.0000001;-0.0000001;-0.0000333;-0.0000281;-0.0000197;-0.0000372;-0.0000118;-0.0000320;-0.0000091;-0.0000255;-0.0000170;-0.0000063;-0.0000101;-0.0000095;-0.0000244;-0.0000199;-0.0000078;-0.000020…
0.8;4.3;3.4;0.006478787794;-0.0000002;-0.0000002;-0.0000002;-0.0000002;-0.0000002;-0.0000002;-0.0000002;-0.0000002;-0.0000002;-0.0000002;-0.0000002;-0.0000002;-0.0000002;-0.0000002;-0.0000001;-0.0000001;-0.0000001;-0.0000001;-0.0000301;-0.0000253;-0.0000176;-0.0000357;-0.0000105;-0.0000305;-0.0000079;-0.0000241;-0.0000157;-0.0000058;-0.0000092;-0.0000092;-0.0000246;-0.0000199;-0.0000071;-0.000019…
0.8;4.4;3.4;0.005729709689;-0.0000002;-0.0000002;-0.0000002;-0.0000001;-0.0000001;-0.0000002;-0.0000001;-0.0000002;-0.0000002;-0.0000002;-0.0000002;-0.0000002;-0.0000002;-0.0000002;-0.0000001;-0.0000001;-0.0000001;-0.0000001;-0.0000270;-0.0000226;-0.0000156;-0.0000340;-0.0000093;-0.0000288;-0.0000068;-0.0000226;-0.0000145;-0.0000052;-0.0000082;-0.0000089;-0.0000247;-0.0000198;-0.0000064;-0.000018…
0.8;4.5;3.4;0.005046376554;-0.0000001;-0.0000001;-0.0000002;-0.0000001;-0.0000001;-0.0000001;-0.0000001;-0.0000002;-0.0000002;-0.0000002;-0.0000002;-0.0000002;-0.0000002;-0.0000002;-0.0000001;-0.0000001;-0.0000001;-0.0000001;-0.0000241;-0.0000200;-0.0000138;-0.0000321;-0.0000081;-0.0000269;-0.0000058;-0.0000211;-0.0000132;-0.0000048;-0.0000073;-0.0000086;-0.0000246;-0.0000195;-0.0000057;-0.000018…
0.8;4.6;3.4;0.004426284866;-0.0000001;-0.0000001;-0.0000001;-0.0000001;-0.0000001;-0.0000001;-0.0000001;-0.0000001;-0.0000002;-0.0000001;-0.0000002;-0.0000001;-0.0000002;-0.0000002;-0.0000001;-0.0000001;-0.0000001;-0.0000001;-0.0000213;-0.0000177;-0.0000121;-0.0000300;-0.0000071;-0.0000250;-0.0000049;-0.0000195;-0.0000119;-0.0000043;-0.0000065;-0.0000083;-0.0000244;-0.0000192;-0.0000051;-0.000017…
0.8;4.7;3.4;0.003866505750;-0.0000001;-0.0000001;-0.0000001;-0.0000001;-0.0000001;-0.0000001;-0.0000001;-0.0000001;-0.0000001;-0.0000001;-0.0000001;-0.0000001;-0.0000001;-0.0000001;-0.0000001;-0.0000001;-0.0000001;-0.0000001;-0.0000188;-0.0000155;-0.0000106;-0.0000278;-0.0000062;-0.0000230;-0.0000042;-0.0000179;-0.0000107;-0.0000039;-0.0000057;-0.0000079;-0.0000240;-0.0000187;-0.0000045;-0.000016…
0.8;4.8;3.4;0.003363770534;-0.0000001;-0.0000001;-0.0000001;-0.0000001;-0.0000001;-0.0000001;-0.0000001;-0.0000001;-0.0000001;-0.0000001;-0.0000001;-0.0000001;-0.0000001;-0.0000001;-0.0000001;-0.0000001;-0.0000001;-0.0000001;-0.0000164;-0.0000135;-0.0000092;-0.0000256;-0.0000054;-0.0000210;-0.0000035;-0.0000163;-0.0000096;-0.0000035;-0.0000049;-0.0000075;-0.0000234;-0.0000181;-0.0000040;-0.000015…
0.8;4.9;3.4;0.002914554622;-0.0000001;-0.0000001;-0.0000001;-0.0000001;-0.0000001;-0.0000001;-0.0000001;-0.0000001;-0.0000001;-0.0000001;-0.0000001;-0.0000001;-0.0000001;-0.0000001;-0.0000001;-0.0000001;-0.0000000;-0.0000000;-0.0000143;-0.0000117;-0.0000080;-0.0000234;-0.0000046;-0.0000191;-0.0000030;-0.0000147;-0.0000085;-0.0000031;-0.0000042;-0.0000071;-0.0000226;-0.0000173;-0.0000035;-0.000014…
0.8;5.0;3.4;0.002515159687;-0.0000001;-0.0000001;-0.0000001;-0.0000001;-0.0000001;-0.0000001;-0.0000001;-0.0000001;-0.0000001;-0.0000001;-0.0000001;-0.0000001;-0.0000001;-0.0000001;-0.0000001;-0.0000001;-0.0000000;-0.0000000;-0.0000124;-0.0000100;-0.0000069;-0.0000212;-0.0000040;-0.0000172;-0.0000025;-0.0000132;-0.0000074;-0.0000028;-0.0000036;-0.0000066;-0.0000217;-0.0000164;-0.0000030;-0.000013…
0.8;5.1;3.4;0.002161792802;-0.0000001;-0.0000001;-0.0000001;-0.0000001;-0.0000001;-0.0000001;-0.0000001;-0.0000001;-0.0000001;-0.0000001;-0.0000001;-0.0000001;-0.0000001;-0.0000001;-0.0000001;-0.0000001;-0.0000000;-0.0000000;-0.0000107;-0.0000086;-0.0000059;-0.0000190;-0.0000034;-0.0000154;-0.0000021;-0.0000118;-0.0000065;-0.0000025;-0.0000030;-0.0000062;-0.0000206;-0.0000155;-0.0000027;-0.000012…
0.8;5.2;3.4;0.001850640431;-0.0000001;-0.0000001;-0.0000001;-0.0000001;-0.0000001;-0.0000001;-0.0000001;-0.0000001;-0.0000001;-0.0000001;-0.0000001;-0.0000001;-0.0000001;-0.0000001;-0.0000001;-0.0000001;-0.0000000;-0.0000000;-0.0000092;-0.0000073;-0.0000050;-0.0000170;-0.0000030;-0.0000136;-0.0000018;-0.0000105;-0.0000056;-0.0000022;-0.0000026;-0.0000057;-0.0000194;-0.0000144;-0.0000023;-0.000011…
0.8;5.3;3.4;0.001577935057;-0.0000001;-0.0000001;-0.0000001;-0.0000001;-0.0000001;-0.0000001;-0.0000001;-0.0000001;-0.0000001;-0.0000001;-0.0000001;-0.0000001;-0.0000001;-0.0000001;-0.0000000;-0.0000000;-0.0000000;-0.0000000;-0.0000079;-0.0000062;-0.0000043;-0.0000151;-0.0000025;-0.0000120;-0.0000015;-0.0000093;-0.0000049;-0.0000020;-0.0000021;-0.0000052;-0.0000181;-0.0000133;-0.0000020;-0.000010…
0.8;5.4;3.4;0.001340012632;-0.0000001;-0.0000001;-0.0000001;-0.0000000;-0.0000000;-0.0000001;-0.0000001;-0.0000001;-0.0000001;-0.0000001;-0.0000001;-0.0000001;-0.0000001;-0.0000001;-0.0000000;-0.0000000;-0.0000000;-0.0000000;-0.0000067;-0.0000053;-0.0000036;-0.0000133;-0.0000022;-0.0000106;-0.0000013;-0.0000081;-0.0000042;-0.0000018;-0.0000018;-0.0000047;-0.0000167;-0.0000122;-0.0000017;-0.000009…
0.8;5.5;3.4;0.001133359650;-0.0000001;-0.0000000;-0.0000001;-0.0000000;-0.0000000;-0.0000001;-0.0000001;-0.0000001;-0.0000001;-0.0000001;-0.0000001;-0.0000001;-0.0000001;-0.0000001;-0.0000000;-0.0000000;-0.0000000;-0.0000000;-0.0000057;-0.0000045;-0.0000031;-0.0000117;-0.0000019;-0.0000092;-0.0000011;-0.0000071;-0.0000036;-0.0000016;-0.0000015;-0.0000043;-0.0000153;-0.0000111;-0.0000015;-0.000008…
0.8;5.6;3.4;0.000954649396;-0.0000001;-0.0000000;-0.0000001;-0.0000000;-0.0000000;-0.0000000;-0.0000000;-0.0000001;-0.0000001;-0.0000001;-0.0000001;-0.0000001;-0.0000001;-0.0000001;-0.0000000;-0.0000000;-0.0000000;-0.0000000;-0.0000049;-0.0000037;-0.0000026;-0.0000102;-0.0000016;-0.0000080;-0.0000009;-0.0000062;-0.0000031;-0.0000014;-0.0000013;-0.0000038;-0.0000140;-0.0000100;-0.0000013;-0.000007…
0.8;5.7;3.4;0.000800767649;-0.0000000;-0.0000000;-0.0000001;-0.0000000;-0.0000000;-0.0000000;-0.0000000;-0.0000000;-0.0000001;-0.0000000;-0.0000001;-0.0000001;-0.0000001;-0.0000001;-0.0000000;-0.0000000;-0.0000000;-0.0000000;-0.0000042;-0.0000032;-0.0000022;-0.0000088;-0.0000014;-0.0000069;-0.0000008;-0.0000054;-0.0000026;-0.0000012;-0.0000011;-0.0000034;-0.0000126;-0.0000090;-0.0000011;-0.000006…
0.8;5.8;3.4;0.000668828681;-0.0000000;-0.0000000;-0.0000000;-0.0000000;-0.0000000;-0.0000000;-0.0000000;-0.0000000;-0.0000000;-0.0000000;-0.0000001;-0.0000001;-0.0000001;-0.0000001;-0.0000000;-0.0000000;-0.0000000;-0.0000000;-0.0000036;-0.0000027;-0.0000019;-0.0000076;-0.0000012;-0.0000059;-0.0000007;-0.0000046;-0.0000023;-0.0000011;-0.0000009;-0.0000030;-0.0000113;-0.0000080;-0.0000010;-0.000006…
0.8;5.9;3.4;0.000556182793;-0.0000000;-0.0000000;-0.0000000;-0.0000000;-0.0000000;-0.0000000;-0.0000000;-0.0000000;-0.0000000;-0.0000000;-0.0000000;-0.0000000;-0.0000000;-0.0000000;-0.0000000;-0.0000000;-0.0000000;-0.0000000;-0.0000031;-0.0000022;-0.0000016;-0.0000065;-0.0000010;-0.0000050;-0.0000006;-0.0000040;-0.0000019;-0.0000010;-0.0000008;-0.0000027;-0.0000101;-0.0000070;-0.0000009;-0.000005…
0.8;6.0;3.4;0.000460416855;-0.0000000;-0.0000000;-0.0000000;-0.0000000;-0.0000000;-0.0000000;-0.0000000;-0.0000000;-0.0000000;-0.0000000;-0.0000000;-0.0000000;-0.0000000;-0.0000000;-0.0000000;-0.0000000;-0.0000000;-0.0000000;-0.0000027;-0.0000019;-0.0000013;-0.0000056;-0.0000009;-0.0000043;-0.0000005;-0.0000034;-0.0000016;-0.0000009;-0.0000006;-0.0000023;-0.0000090;-0.0000062;-0.0000007;-0.000004…
0.9;0.0;3.4;0.054972506675;-0.0000000;-0.0000000;-0.0000000;-0.0000000;-0.0000000;-0.0000000;-0.0000000;-0.0000000;-0.0000000;-0.0000000;-0.0000000;-0.0000000;-0.0000000;-0.0000000;-0.0000000;-0.0000000;-0.0000000;-0.0000000;0.0000002;-0.0000000;-0.0000000;-0.0000000;0.0000004;-0.0000000;0.0000001;-0.0000000;-0.0000000;0.0000006;-0.0000000;-0.0000000;-0.0000000;0.0000000;-0.0000000;0.0000001;0.00…
0.9;0.1;3.4;0.054786928668;-0.0000000;-0.0000000;-0.0000000;-0.0000000;-0.0000000;-0.0000000;-0.0000000;-0.0000000;-0.0000000;-0.0000000;-0.0000000;-0.0000000;-0.0000000;-0.0000000;-0.0000000;-0.0000000;-0.0000000;-0.0000000;0.0000002;-0.0000000;-0.0000000;-0.0000000;0.0000004;-0.0000000;0.0000001;-0.0000000;-0.0000000;0.0000006;-0.0000000;-0.0000000;-0.0000000;0.0000000;-0.0000000;0.0000001;0.00…
0.9;0.2;3.4;0.054239590088;-0.0000000;-0.0000000;-0.0000000;-0.0000000;-0.0000000;-0.0000000;-0.0000000;-0.0000000;-0.0000000;-0.0000000;-0.0000000;-0.0000000;-0.0000000;-0.0000000;-0.0000000;-0.0000000;-0.0000000;-0.0000000;0.0000002;-0.0000000;-0.0000000;0.0000000;0.0000004;-0.0000000;0.0000001;-0.0000000;-0.0000000;0.0000006;-0.0000000;-0.0000000;-0.0000000;0.0000000;-0.0000000;0.0000001;0.000…
0.9;0.3;3.4;0.053357899338;-0.0000000;-0.0000000;-0.0000000;-0.0000000;-0.0000000;-0.0000000;-0.0000000;-0.0000000;-0.0000000;-0.0000000;-0.0000000;-0.0000000;-0.0000000;-0.0000000;-0.0000000;-0.0000000;-0.0000000;-0.0000000;0.0000002;-0.0000000;-0.0000000;0.0000000;0.0000004;-0.0000000;0.0000001;-0.0000000;0.0000000;0.0000005;0.0000000;-0.0000000;-0.0000000;0.0000000;-0.0000000;0.0000001;0.00000…
0.9;0.4;3.4;0.052185032922;-0.0000000;-0.0000000;-0.0000000;-0.0000000;-0.0000000;-0.0000000;-0.0000000;-0.0000000;-0.0000000;-0.0000000;-0.0000000;-0.0000000;-0.0000000;-0.0000000;-0.0000000;-0.0000000;-0.0000000;-0.0000000;0.0000002;-0.0000000;-0.0000000;0.0000000;0.0000004;-0.0000000;0.0000001;-0.0000000;0.0000000;0.0000005;0.0000000;-0.0000000;-0.0000000;0.0000000;-0.0000000;0.0000001;0.00000…
0.9;0.5;3.4;0.050776475713;-0.0000000;-0.0000000;-0.0000000;-0.0000000;-0.0000000;-0.0000000;-0.0000000;-0.0000000;-0.0000000;-0.0000000;-0.0000000;-0.0000000;-0.0000000;-0.0000000;-0.0000000;-0.0000000;-0.0000000;-0.0000000;0.0000002;-0.0000000;-0.0000000;0.0000000;0.0000004;-0.0000000;0.0000001;-0.0000000;0.0000000;0.0000005;0.0000000;-0.0000000;-0.0000000;0.0000000;-0.0000000;0.0000001;0.00000…
0.9;0.6;3.4;0.049195721318;-0.0000000;-0.0000000;-0.0000000;-0.0000000;-0.0000000;-0.0000000;-0.0000000;-0.0000000;-0.0000000;-0.0000000;-0.0000000;-0.0000000;-0.0000000;-0.0000000;-0.0000000;-0.0000000;-0.0000000;-0.0000000;0.0000002;-0.0000000;-0.0000000;0.0000000;0.0000003;-0.0000000;0.0000001;-0.0000000;0.0000000;0.0000005;0.0000000;-0.0000000;-0.0000000;0.0000000;-0.0000000;0.0000001;0.00000…
0.9;0.7;3.4;0.047509573262;-0.0000000;-0.0000000;-0.0000000;-0.0000000;-0.0000000;-0.0000000;-0.0000000;-0.0000000;-0.0000000;-0.0000000;-0.0000000;-0.0000000;-0.0000000;-0.0000000;-0.0000000;-0.0000000;-0.0000000;-0.0000000;0.0000002;-0.0000000;-0.0000000;0.0000000;0.0000003;-0.0000000;0.0000001;-0.0000000;0.0000000;0.0000005;0.0000000;-0.0000000;-0.0000000;0.0000000;-0.0000000;0.0000001;0.00000…
0.9;0.8;3.4;0.045783491932;-0.0000000;-0.0000000;-0.0000000;-0.0000000;-0.0000000;-0.0000000;-0.0000000;-0.0000000;-0.0000000;-0.0000000;-0.0000000;-0.0000000;-0.0000000;-0.0000000;-0.0000000;-0.0000000;-0.0000000;-0.0000000;0.0000002;-0.0000000;0.0000000;0.0000000;0.0000003;-0.0000000;0.0000001;-0.0000000;0.0000000;0.0000005;0.0000000;-0.0000000;-0.0000000;0.0000000;-0.0000000;0.0000001;0.000000…
0.9;0.9;3.4;0.044077382141;-0.0000000;-0.0000000;-0.0000000;-0.0000000;-0.0000000;-0.0000000;-0.0000000;-0.0000000;-0.0000000;-0.0000000;-0.0000000;-0.0000000;-0.0000000;-0.0000000;-0.0000000;-0.0000000;-0.0000000;-0.0000000;0.0000002;-0.0000000;0.0000000;0.0000000;0.0000003;-0.0000000;0.0000001;-0.0000000;0.0000000;0.0000004;0.0000000;-0.0000000;-0.0000000;0.0000000;-0.0000000;0.0000001;0.000000…
0.9;1.0;3.4;0.042442127819;-0.0000000;-0.0000000;-0.0000000;-0.0000000;-0.0000000;-0.0000000;-0.0000000;-0.0000000;-0.0000000;-0.0000000;-0.0000000;-0.0000000;-0.0000000;-0.0000000;-0.0000000;-0.0000000;-0.0000000;-0.0000000;0.0000002;-0.0000000;0.0000000;0.0000000;0.0000003;-0.0000000;0.0000001;-0.0000000;0.0000000;0.0000004;0.0000000;-0.0000000;-0.0000000;0.0000000;-0.0000000;0.0000001;0.000000…
0.9;1.1;3.4;0.040917073364;-0.0000000;-0.0000000;-0.0000000;-0.0000000;-0.0000000;-0.0000000;-0.0000000;-0.0000000;-0.0000000;-0.0000000;-0.0000000;-0.0000000;-0.0000000;-0.0000000;-0.0000000;-0.0000000;-0.0000000;-0.0000000;0.0000002;-0.0000000;0.0000000;0.0000000;0.0000002;-0.0000000;0.0000001;0.0000000;0.0000000;0.0000004;0.0000000;-0.0000000;-0.0000000;0.0000000;-0.0000000;0.0000001;0.0000004…
0.9;1.2;3.4;0.039528543931;-0.0000000;-0.0000000;-0.0000000;-0.0000000;-0.0000000;-0.0000000;-0.0000000;-0.0000000;-0.0000000;-0.0000000;-0.0000000;-0.0000000;-0.0000000;-0.0000000;-0.0000000;-0.0000000;-0.0000000;-0.0000000;0.0000002;-0.0000000;0.0000000;0.0000001;0.0000002;-0.0000000;0.0000000;0.0000000;0.0000000;0.0000003;0.0000001;-0.0000000;-0.0000000;0.0000000;0.0000000;0.0000001;0.0000004;…
0.9;1.3;3.4;0.038289402784;-0.0000000;-0.0000000;-0.0000000;-0.0000000;-0.0000000;-0.0000000;-0.0000000;-0.0000000;-0.0000000;-0.0000000;-0.0000000;-0.0000000;-0.0000000;-0.0000000;-0.0000000;-0.0000000;-0.0000000;-0.0000000;0.0000001;-0.0000000;0.0000000;0.0000001;0.0000002;-0.0000000;0.0000000;0.0000000;0.0000000;0.0000003;0.0000001;-0.0000000;-0.0000000;0.0000000;0.0000000;0.0000001;0.0000004;…
0.9;1.4;3.4;0.037199569382;-0.0000000;-0.0000000;-0.0000000;-0.0000000;-0.0000000;-0.0000000;-0.0000000;-0.0000000;-0.0000000;-0.0000000;-0.0000000;-0.0000000;-0.0000000;-0.0000000;-0.0000000;-0.0000000;-0.0000000;-0.0000000;0.0000001;-0.0000000;0.0000000;0.0000001;0.0000002;-0.0000000;0.0000000;0.0000000;0.0000001;0.0000003;0.0000001;0.0000000;-0.0000000;0.0000000;0.0000000;0.0000002;0.0000004;0…
0.9;1.5;3.4;0.036247368070;-0.0000000;-0.0000000;-0.0000000;-0.0000000;-0.0000000;-0.0000000;-0.0000000;-0.0000000;-0.0000000;-0.0000000;-0.0000000;-0.0000000;-0.0000000;-0.0000000;-0.0000000;-0.0000000;-0.0000000;-0.0000000;0.0000001;-0.0000000;0.0000000;0.0000001;0.0000001;-0.0000000;0.0000000;0.0000000;0.0000001;0.0000003;0.0000001;0.0000000;0.0000000;0.0000000;0.0000000;0.0000002;0.0000004;0.…
0.9;1.6;3.4;0.035411540727;-0.0000000;-0.0000000;-0.0000000;-0.0000000;-0.0000000;-0.0000000;-0.0000000;-0.0000000;-0.0000000;-0.0000000;-0.0000000;-0.0000000;-0.0000000;-0.0000000;-0.0000000;-0.0000000;-0.0000000;-0.0000000;0.0000001;-0.0000000;0.0000000;0.0000001;0.0000001;-0.0000000;0.0000000;0.0000000;0.0000001;0.0000002;0.0000001;0.0000000;0.0000000;0.0000000;0.0000000;0.0000002;0.0000004;0.…
0.9;1.7;3.4;0.034663733307;-0.0000000;-0.0000000;-0.0000000;-0.0000000;-0.0000000;-0.0000000;-0.0000000;-0.0000000;-0.0000000;-0.0000000;-0.0000000;-0.0000000;-0.0000000;-0.0000000;-0.0000000;-0.0000000;-0.0000000;-0.0000000;0.0000001;-0.0000000;0.0000000;0.0000001;0.0000001;-0.0000000;0.0000000;0.0000000;0.0000001;0.0000002;0.0000000;0.0000000;0.0000000;0.0000000;0.0000000;0.0000002;0.0000004;0.…
0.9;1.8;3.4;0.033971252348;-0.0000000;-0.0000000;-0.0000000;-0.0000000;-0.0000000;-0.0000000;-0.0000000;-0.0000000;-0.0000000;-0.0000000;-0.0000000;-0.0000000;-0.0000000;-0.0000000;-0.0000000;-0.0000000;-0.0000000;-0.0000000;0.0000001;-0.0000000;0.0000000;0.0000001;0.0000001;-0.0000000;0.0000000;0.0000000;0.0000001;0.0000002;0.0000000;0.0000000;0.0000000;0.0000000;0.0000000;0.0000002;0.0000004;0.…
0.9;1.9;3.4;0.033299882457;-0.0000000;-0.0000000;-0.0000000;-0.0000000;-0.0000000;-0.0000000;-0.0000000;-0.0000000;-0.0000000;-0.0000000;-0.0000000;-0.0000000;-0.0000000;-0.0000000;-0.0000000;-0.0000000;-0.0000000;-0.0000000;0.0000001;-0.0000000;0.0000000;0.0000002;0.0000001;-0.0000000;0.0000000;0.0000000;0.0000001;0.0000001;0.0000000;0.0000000;0.0000000;0.0000000;0.0000000;0.0000002;0.0000004;0.…
0.9;2.0;3.4;0.032616560603;-0.0000000;-0.0000000;-0.0000000;-0.0000000;-0.0000000;-0.0000000;-0.0000000;-0.0000000;-0.0000000;-0.0000000;-0.0000000;-0.0000000;-0.0000000;-0.0000000;-0.0000000;-0.0000000;-0.0000000;-0.0000000;0.0000001;-0.0000000;0.0000000;0.0000002;0.0000000;-0.0000000;0.0000000;0.0000000;0.0000001;0.0000001;0.0000000;0.0000000;0.0000001;0.0000000;0.0000000;0.0000002;0.0000004;0.…
0.9;2.1;3.4;0.031891720466;-0.0000000;-0.0000000;-0.0000000;-0.0000000;-0.0000000;-0.0000000;-0.0000000;-0.0000000;-0.0000000;-0.0000000;-0.0000000;-0.0000000;-0.0000000;-0.0000000;-0.0000000;-0.0000000;-0.0000000;-0.0000000;0.0000000;-0.0000000;0.0000000;0.0000002;0.0000000;-0.0000000;0.0000000;0.0000000;0.0000001;0.0000001;0.0000000;0.0000000;0.0000001;0.0000000;0.0000000;0.0000002;0.0000004;0.…
0.9;2.2;3.4;0.031101151979;-0.0000000;-0.0000000;-0.0000000;-0.0000000;-0.0000000;-0.0000000;-0.0000000;-0.0000000;-0.0000000;-0.0000000;-0.0000000;-0.0000000;-0.0000000;-0.0000000;-0.0000000;-0.0000000;-0.0000000;-0.0000000;0.0000000;-0.0000000;0.0000000;0.0000002;0.0000000;-0.0000000;0.0000000;0.0000000;0.0000001;0.0000001;0.0000000;0.0000000;0.0000001;0.0000000;0.0000000;0.0000002;0.0000004;0.…
0.9;2.3;3.4;0.030227267606;-0.0000000;-0.0000000;-0.0000000;-0.0000000;-0.0000000;-0.0000000;-0.0000000;-0.0000000;-0.0000000;-0.0000000;-0.0000000;-0.0000000;-0.0000000;-0.0000000;-0.0000000;-0.0000000;-0.0000000;-0.0000000;0.0000000;-0.0000000;0.0000000;0.0000003;0.0000000;-0.0000000;0.0000000;0.0000001;0.0000001;0.0000001;0.0000000;0.0000000;0.0000001;0.0000000;0.0000000;0.0000003;0.0000003;0.…
0.9;2.4;3.4;0.029259724564;-0.0000000;-0.0000000;-0.0000000;-0.0000000;-0.0000000;-0.0000000;-0.0000000;-0.0000000;-0.0000000;-0.0000000;-0.0000000;-0.0000000;-0.0000000;-0.0000000;-0.0000000;-0.0000000;-0.0000000;-0.0000000;0.0000000;-0.0000000;0.0000000;0.0000003;-0.0000000;-0.0000000;0.0000000;0.0000001;0.0000001;0.0000001;0.0000000;0.0000000;0.0000001;0.0000000;0.0000000;0.0000003;0.0000003;0…
0.9;2.5;3.4;0.028195415007;-0.0000000;-0.0000000;-0.0000000;-0.0000000;-0.0000000;-0.0000000;-0.0000000;-0.0000000;-0.0000000;-0.0000000;-0.0000000;-0.0000000;-0.0000000;-0.0000000;-0.0000000;-0.0000000;-0.0000000;-0.0000000;-0.0000000;-0.0000000;0.0000000;0.0000003;-0.0000000;-0.0000000;0.0000000;0.0000001;0.0000001;0.0000000;0.0000000;0.0000000;0.0000001;0.0000000;0.0000000;0.0000003;0.0000003;…
0.9;2.6;3.4;0.027037896031;-0.0000000;-0.0000000;-0.0000000;-0.0000000;-0.0000000;-0.0000000;-0.0000000;-0.0000000;-0.0000000;-0.0000000;-0.0000000;-0.0000000;-0.0000000;-0.0000000;-0.0000000;-0.0000000;-0.0000000;-0.0000000;-0.0000000;-0.0000000;0.0000000;0.0000003;-0.0000000;-0.0000000;0.0000000;0.0000001;0.0000001;0.0000000;0.0000000;0.0000000;0.0000001;0.0000000;0.0000000;0.0000003;0.0000003;…
0.9;2.7;3.4;0.025796379962;-0.0000000;-0.0000000;-0.0000000;-0.0000000;-0.0000000;-0.0000000;-0.0000000;-0.0000000;-0.0000000;-0.0000000;-0.0000000;-0.0000000;-0.0000000;-0.0000000;-0.0000000;-0.0000000;-0.0000000;-0.0000000;-0.0000000;-0.0000000;0.0000000;0.0000003;-0.0000000;-0.0000000;-0.0000000;0.0000001;0.0000001;0.0000000;0.0000000;0.0000000;0.0000002;0.0000000;0.0000000;0.0000003;0.0000003…
0.9;2.8;3.4;0.024484436225;-0.0000000;-0.0000000;-0.0000000;-0.0000000;-0.0000000;-0.0000000;-0.0000000;-0.0000000;-0.0000000;-0.0000000;-0.0000000;-0.0000000;-0.0000000;-0.0000000;-0.0000000;-0.0000000;-0.0000000;-0.0000000;-0.0000000;-0.0000000;0.0000000;0.0000003;-0.0000000;-0.0000000;-0.0000000;0.0000001;0.0000001;0.0000000;-0.0000000;0.0000000;0.0000002;0.0000000;0.0000000;0.0000003;0.000000…
0.9;2.9;3.4;0.023118565788;-0.0000000;-0.0000000;-0.0000000;-0.0000000;-0.0000000;-0.0000000;-0.0000000;-0.0000000;-0.0000000;-0.0000000;-0.0000000;-0.0000000;-0.0000000;-0.0000000;-0.0000000;-0.0000000;-0.0000000;-0.0000000;-0.0000000;-0.0000000;0.0000000;0.0000003;-0.0000000;-0.0000000;-0.0000000;0.0000001;0.0000001;0.0000000;-0.0000000;0.0000000;0.0000002;0.0000000;0.0000000;0.0000002;0.000000…
0.9;3.0;3.4;0.021716798162;-0.0000000;-0.0000000;-0.0000000;-0.0000000;-0.0000000;-0.0000000;-0.0000000;-0.0000000;-0.0000000;-0.0000000;-0.0000000;-0.0000000;-0.0000000;-0.0000000;-0.0000000;-0.0000000;-0.0000000;-0.0000000;-0.0000000;-0.0000000;0.0000000;0.0000003;-0.0000000;-0.0000000;-0.0000000;0.0000001;0.0000001;0.0000000;-0.0000000;0.0000000;0.0000002;0.0000000;0.0000000;0.0000002;0.000000…
0.9;3.1;3.4;0.020297433163;-0.0000000;-0.0000000;-0.0000000;-0.0000000;-0.0000000;-0.0000000;-0.0000000;-0.0000000;-0.0000000;-0.0000000;-0.0000000;-0.0000000;-0.0000000;-0.0000000;-0.0000000;-0.0000000;-0.0000000;-0.0000000;-0.0000000;-0.0000000;0.0000000;0.0000003;-0.0000000;-0.0000000;-0.0000000;0.0000001;0.0000001;0.0000000;-0.0000000;0.0000000;0.0000002;0.0000000;0.0000000;0.0000002;0.000000…
0.9;3.2;3.4;0.018878011335;-0.0000000;-0.0000000;-0.0000000;-0.0000000;-0.0000000;-0.0000000;-0.0000000;-0.0000000;-0.0000000;-0.0000000;-0.0000000;-0.0000000;-0.0000000;-0.0000000;-0.0000000;-0.0000000;-0.0000000;-0.0000000;-0.0000000;-0.0000000;0.0000000;0.0000003;-0.0000000;-0.0000000;-0.0000000;0.0000001;0.0000001;-0.0000000;-0.0000000;0.0000000;0.0000002;0.0000000;0.0000000;0.0000002;0.00000…
0.9;3.3;3.4;0.017474555282;-0.0000000;-0.0000000;-0.0000000;-0.0000000;-0.0000000;-0.0000000;-0.0000000;-0.0000000;-0.0000000;-0.0000000;-0.0000000;-0.0000000;-0.0000000;-0.0000000;-0.0000000;-0.0000000;-0.0000000;-0.0000000;-0.0000000;-0.0000000;0.0000000;0.0000003;-0.0000000;-0.0000000;-0.0000000;0.0000001;0.0000001;-0.0000000;-0.0000000;0.0000000;0.0000002;0.0000000;0.0000000;0.0000002;0.00000…
0.9;3.4;3.4;0.016101085636;-0.0000000;-0.0000000;-0.0000000;-0.0000000;-0.0000000;-0.0000000;-0.0000000;-0.0000000;-0.0000000;-0.0000000;-0.0000000;-0.0000000;-0.0000000;-0.0000000;-0.0000000;-0.0000000;-0.0000000;-0.0000000;-0.0000000;-0.0000000;0.0000000;0.0000003;-0.0000000;-0.0000000;-0.0000000;0.0000001;0.0000001;-0.0000000;-0.0000000;0.0000000;0.0000002;0.0000000;0.0000000;0.0000002;0.00000…
0.9;3.5;3.4;0.014769384930;-0.0000000;-0.0000000;-0.0000000;-0.0000000;-0.0000000;-0.0000000;-0.0000000;-0.0000000;-0.0000000;-0.0000000;-0.0000000;-0.0000000;-0.0000000;-0.0000000;-0.0000000;-0.0000000;-0.0000000;-0.0000000;-0.0000000;0.0000000;0.0000000;0.0000003;-0.0000000;-0.0000000;-0.0000000;0.0000001;0.0000001;-0.0000000;-0.0000000;0.0000000;0.0000002;0.0000000;0.0000000;0.0000002;0.000000…
0.9;3.6;3.4;0.013488962708;-0.0000000;-0.0000000;-0.0000000;-0.0000000;-0.0000000;-0.0000000;-0.0000000;-0.0000000;-0.0000000;-0.0000000;-0.0000000;-0.0000000;-0.0000000;-0.0000000;-0.0000000;-0.0000000;-0.0000000;-0.0000000;0.0000000;0.0000000;0.0000000;0.0000003;-0.0000000;-0.0000000;-0.0000000;0.0000001;0.0000001;-0.0000000;-0.0000000;0.0000000;0.0000002;0.0000000;0.0000000;0.0000002;0.0000001…
0.9;3.7;3.4;0.012267166248;-0.0000000;-0.0000000;-0.0000000;-0.0000000;-0.0000000;-0.0000000;-0.0000000;-0.0000000;-0.0000000;-0.0000000;-0.0000000;-0.0000000;-0.0000000;-0.0000000;-0.0000000;-0.0000000;-0.0000000;-0.0000000;0.0000000;0.0000000;0.0000000;0.0000002;-0.0000000;-0.0000000;-0.0000000;0.0000001;0.0000001;0.0000000;-0.0000000;0.0000000;0.0000002;0.0000000;0.0000000;0.0000002;0.0000001;…
0.9;3.8;3.4;0.011109381783;-0.0000000;-0.0000000;-0.0000000;-0.0000000;-0.0000000;-0.0000000;-0.0000000;-0.0000000;-0.0000000;-0.0000000;-0.0000000;-0.0000000;-0.0000000;-0.0000000;-0.0000000;-0.0000000;-0.0000000;-0.0000000;0.0000000;0.0000000;0.0000000;0.0000002;-0.0000000;-0.0000000;-0.0000000;0.0000001;0.0000001;0.0000000;0.0000000;0.0000000;0.0000002;0.0000000;0.0000000;0.0000002;0.0000001;0…
0.9;3.9;3.4;0.010019278541;-0.0000000;-0.0000000;-0.0000000;-0.0000000;-0.0000000;-0.0000000;-0.0000000;-0.0000000;-0.0000000;-0.0000000;-0.0000000;-0.0000000;-0.0000000;-0.0000000;-0.0000000;-0.0000000;-0.0000000;-0.0000000;0.0000000;0.0000000;0.0000000;0.0000002;-0.0000000;-0.0000000;-0.0000000;0.0000001;0.0000001;0.0000000;0.0000000;0.0000000;0.0000002;0.0000000;0.0000000;0.0000001;0.0000001;0…
0.9;4.0;3.4;0.008999059344;-0.0000000;-0.0000000;-0.0000000;-0.0000000;-0.0000000;-0.0000000;-0.0000000;-0.0000000;-0.0000000;-0.0000000;-0.0000000;-0.0000000;-0.0000000;-0.0000000;-0.0000000;-0.0000000;-0.0000000;-0.0000000;0.0000000;0.0000000;0.0000000;0.0000002;-0.0000000;0.0000000;-0.0000000;0.0000001;0.0000001;0.0000000;0.0000000;0.0000000;0.0000002;0.0000000;0.0000000;0.0000001;0.0000001;0.…
0.9;4.1;3.4;0.008049694033;-0.0000002;-0.0000002;-0.0000002;-0.0000002;-0.0000002;-0.0000002;-0.0000002;-0.0000002;-0.0000002;-0.0000002;-0.0000002;-0.0000002;-0.0000002;-0.0000002;-0.0000001;-0.0000001;-0.0000001;-0.0000001;-0.0000364;-0.0000308;-0.0000216;-0.0000382;-0.0000134;-0.0000328;-0.0000112;-0.0000260;-0.0000173;-0.0000066;-0.0000117;-0.0000093;-0.0000239;-0.0000194;-0.0000086;-0.000020…
0.9;4.2;3.4;0.007171123571;-0.0000002;-0.0000002;-0.0000002;-0.0000002;-0.0000002;-0.0000002;-0.0000002;-0.0000002;-0.0000002;-0.0000002;-0.0000002;-0.0000002;-0.0000002;-0.0000002;-0.0000001;-0.0000001;-0.0000001;-0.0000001;-0.0000331;-0.0000279;-0.0000195;-0.0000370;-0.0000119;-0.0000315;-0.0000097;-0.0000248;-0.0000161;-0.0000060;-0.0000107;-0.0000090;-0.0000241;-0.0000194;-0.0000079;-0.000020…
0.9;4.3;3.4;0.006362431806;-0.0000002;-0.0000002;-0.0000002;-0.0000002;-0.0000002;-0.0000002;-0.0000002;-0.0000002;-0.0000002;-0.0000002;-0.0000002;-0.0000002;-0.0000002;-0.0000002;-0.0000001;-0.0000001;-0.0000001;-0.0000001;-0.0000299;-0.0000250;-0.0000174;-0.0000355;-0.0000105;-0.0000300;-0.0000084;-0.0000234;-0.0000149;-0.0000054;-0.0000098;-0.0000087;-0.0000243;-0.0000194;-0.0000071;-0.000019…
0.9;4.4;3.4;0.005621988011;-0.0000002;-0.0000002;-0.0000002;-0.0000001;-0.0000001;-0.0000002;-0.0000001;-0.0000002;-0.0000002;-0.0000002;-0.0000002;-0.0000002;-0.0000002;-0.0000002;-0.0000001;-0.0000001;-0.0000001;-0.0000001;-0.0000268;-0.0000223;-0.0000154;-0.0000338;-0.0000093;-0.0000283;-0.0000072;-0.0000220;-0.0000137;-0.0000049;-0.0000088;-0.0000084;-0.0000244;-0.0000192;-0.0000064;-0.000018…
0.9;4.5;3.4;0.004947566482;-0.0000002;-0.0000001;-0.0000002;-0.0000001;-0.0000001;-0.0000001;-0.0000001;-0.0000001;-0.0000002;-0.0000001;-0.0000002;-0.0000002;-0.0000002;-0.0000002;-0.0000001;-0.0000001;-0.0000001;-0.0000001;-0.0000239;-0.0000198;-0.0000136;-0.0000319;-0.0000081;-0.0000265;-0.0000061;-0.0000204;-0.0000125;-0.0000045;-0.0000078;-0.0000081;-0.0000244;-0.0000190;-0.0000057;-0.000018…
0.9;4.6;3.4;0.004336450243;-0.0000001;-0.0000001;-0.0000001;-0.0000001;-0.0000001;-0.0000001;-0.0000001;-0.0000001;-0.0000001;-0.0000001;-0.0000002;-0.0000001;-0.0000002;-0.0000002;-0.0000001;-0.0000001;-0.0000001;-0.0000001;-0.0000212;-0.0000175;-0.0000120;-0.0000298;-0.0000071;-0.0000246;-0.0000052;-0.0000189;-0.0000113;-0.0000040;-0.0000069;-0.0000078;-0.0000242;-0.0000186;-0.0000051;-0.000017…
0.9;4.7;3.4;0.003785524915;-0.0000001;-0.0000001;-0.0000001;-0.0000001;-0.0000001;-0.0000001;-0.0000001;-0.0000001;-0.0000001;-0.0000001;-0.0000001;-0.0000001;-0.0000001;-0.0000001;-0.0000001;-0.0000001;-0.0000001;-0.0000001;-0.0000187;-0.0000153;-0.0000105;-0.0000277;-0.0000062;-0.0000226;-0.0000044;-0.0000173;-0.0000102;-0.0000036;-0.0000060;-0.0000074;-0.0000238;-0.0000182;-0.0000045;-0.000016…
0.9;4.8;3.4;0.003291366968;-0.0000001;-0.0000001;-0.0000001;-0.0000001;-0.0000001;-0.0000001;-0.0000001;-0.0000001;-0.0000001;-0.0000001;-0.0000001;-0.0000001;-0.0000001;-0.0000001;-0.0000001;-0.0000001;-0.0000001;-0.0000001;-0.0000163;-0.0000133;-0.0000091;-0.0000255;-0.0000054;-0.0000207;-0.0000037;-0.0000158;-0.0000091;-0.0000033;-0.0000052;-0.0000070;-0.0000232;-0.0000175;-0.0000039;-0.000015…
0.9;4.9;3.4;0.002850328437;-0.0000001;-0.0000001;-0.0000001;-0.0000001;-0.0000001;-0.0000001;-0.0000001;-0.0000001;-0.0000001;-0.0000001;-0.0000001;-0.0000001;-0.0000001;-0.0000001;-0.0000001;-0.0000001;-0.0000000;-0.0000000;-0.0000142;-0.0000115;-0.0000079;-0.0000232;-0.0000046;-0.0000187;-0.0000031;-0.0000143;-0.0000080;-0.0000029;-0.0000044;-0.0000066;-0.0000224;-0.0000168;-0.0000034;-0.000014…
0.9;5.0;3.4;0.002458618377;-0.0000001;-0.0000001;-0.0000001;-0.0000001;-0.0000001;-0.0000001;-0.0000001;-0.0000001;-0.0000001;-0.0000001;-0.0000001;-0.0000001;-0.0000001;-0.0000001;-0.0000001;-0.0000001;-0.0000000;-0.0000000;-0.0000123;-0.0000099;-0.0000068;-0.0000210;-0.0000040;-0.0000169;-0.0000026;-0.0000128;-0.0000071;-0.0000026;-0.0000038;-0.0000062;-0.0000215;-0.0000159;-0.0000030;-0.000013…
0.9;5.1;3.4;0.002112379971;-0.0000001;-0.0000001;-0.0000001;-0.0000001;-0.0000001;-0.0000001;-0.0000001;-0.0000001;-0.0000001;-0.0000001;-0.0000001;-0.0000001;-0.0000001;-0.0000001;-0.0000001;-0.0000001;-0.0000000;-0.0000000;-0.0000106;-0.0000085;-0.0000058;-0.0000189;-0.0000034;-0.0000151;-0.0000022;-0.0000114;-0.0000062;-0.0000023;-0.0000032;-0.0000058;-0.0000204;-0.0000150;-0.0000026;-0.000012…
0.9;5.2;3.4;0.001807761570;-0.0000001;-0.0000001;-0.0000001;-0.0000001;-0.0000001;-0.0000001;-0.0000001;-0.0000001;-0.0000001;-0.0000001;-0.0000001;-0.0000001;-0.0000001;-0.0000001;-0.0000001;-0.0000001;-0.0000000;-0.0000000;-0.0000091;-0.0000073;-0.0000050;-0.0000169;-0.0000030;-0.0000134;-0.0000019;-0.0000102;-0.0000054;-0.0000021;-0.0000027;-0.0000053;-0.0000192;-0.0000140;-0.0000022;-0.000011…
0.9;5.3;3.4;0.001540979797;-0.0000001;-0.0000001;-0.0000001;-0.0000001;-0.0000001;-0.0000001;-0.0000001;-0.0000001;-0.0000001;-0.0000001;-0.0000001;-0.0000001;-0.0000001;-0.0000001;-0.0000000;-0.0000000;-0.0000000;-0.0000000;-0.0000078;-0.0000062;-0.0000042;-0.0000150;-0.0000025;-0.0000118;-0.0000016;-0.0000090;-0.0000046;-0.0000019;-0.0000023;-0.0000049;-0.0000179;-0.0000129;-0.0000019;-0.000010…
0.9;5.4;3.4;0.001308373210;-0.0000001;-0.0000001;-0.0000001;-0.0000000;-0.0000000;-0.0000001;-0.0000001;-0.0000001;-0.0000001;-0.0000001;-0.0000001;-0.0000001;-0.0000001;-0.0000001;-0.0000000;-0.0000000;-0.0000000;-0.0000000;-0.0000067;-0.0000052;-0.0000036;-0.0000132;-0.0000022;-0.0000104;-0.0000013;-0.0000079;-0.0000040;-0.0000017;-0.0000019;-0.0000044;-0.0000166;-0.0000119;-0.0000017;-0.000009…
0.9;5.5;3.4;0.001106445586;-0.0000001;-0.0000000;-0.0000001;-0.0000000;-0.0000000;-0.0000001;-0.0000000;-0.0000001;-0.0000001;-0.0000001;-0.0000001;-0.0000001;-0.0000001;-0.0000001;-0.0000000;-0.0000000;-0.0000000;-0.0000000;-0.0000057;-0.0000044;-0.0000031;-0.0000116;-0.0000019;-0.0000090;-0.0000011;-0.0000069;-0.0000034;-0.0000015;-0.0000016;-0.0000040;-0.0000152;-0.0000108;-0.0000014;-0.000008…
0.9;5.6;3.4;0.000931898589;-0.0000001;-0.0000000;-0.0000001;-0.0000000;-0.0000000;-0.0000000;-0.0000000;-0.0000001;-0.0000001;-0.0000000;-0.0000001;-0.0000001;-0.0000001;-0.0000001;-0.0000000;-0.0000000;-0.0000000;-0.0000000;-0.0000049;-0.0000037;-0.0000026;-0.0000101;-0.0000016;-0.0000078;-0.0000009;-0.0000060;-0.0000029;-0.0000013;-0.0000013;-0.0000036;-0.0000139;-0.0000097;-0.0000013;-0.000007…
0.9;5.7;3.4;0.000781654229;-0.0000000;-0.0000000;-0.0000001;-0.0000000;-0.0000000;-0.0000000;-0.0000000;-0.0000000;-0.0000001;-0.0000000;-0.0000001;-0.0000001;-0.0000001;-0.0000001;-0.0000000;-0.0000000;-0.0000000;-0.0000000;-0.0000042;-0.0000031;-0.0000022;-0.0000088;-0.0000014;-0.0000068;-0.0000008;-0.0000052;-0.0000025;-0.0000012;-0.0000011;-0.0000032;-0.0000125;-0.0000087;-0.0000011;-0.000006…
0.9;5.8;3.4;0.000652868046;-0.0000000;-0.0000000;-0.0000000;-0.0000000;-0.0000000;-0.0000000;-0.0000000;-0.0000000;-0.0000000;-0.0000000;-0.0000001;-0.0000001;-0.0000001;-0.0000001;-0.0000000;-0.0000000;-0.0000000;-0.0000000;-0.0000036;-0.0000026;-0.0000019;-0.0000076;-0.0000012;-0.0000058;-0.0000007;-0.0000045;-0.0000022;-0.0000010;-0.0000009;-0.0000029;-0.0000113;-0.0000077;-0.0000009;-0.000005…
0.9;5.9;3.4;0.000542934293;-0.0000000;-0.0000000;-0.0000000;-0.0000000;-0.0000000;-0.0000000;-0.0000000;-0.0000000;-0.0000000;-0.0000000;-0.0000000;-0.0000000;-0.0000000;-0.0000000;-0.0000000;-0.0000000;-0.0000000;-0.0000000;-0.0000031;-0.0000022;-0.0000016;-0.0000065;-0.0000010;-0.0000050;-0.0000006;-0.0000039;-0.0000018;-0.0000009;-0.0000008;-0.0000025;-0.0000101;-0.0000068;-0.0000008;-0.000005…
0.9;6.0;3.4;0.000449484572;-0.0000000;-0.0000000;-0.0000000;-0.0000000;-0.0000000;-0.0000000;-0.0000000;-0.0000000;-0.0000000;-0.0000000;-0.0000000;-0.0000000;-0.0000000;-0.0000000;-0.0000000;-0.0000000;-0.0000000;-0.0000000;-0.0000027;-0.0000019;-0.0000013;-0.0000055;-0.0000009;-0.0000042;-0.0000005;-0.0000033;-0.0000016;-0.0000008;-0.0000007;-0.0000022;-0.0000089;-0.0000060;-0.0000007;-0.000004…
1.0;0.0;3.4;0.053372175877;-0.0000000;-0.0000000;-0.0000000;-0.0000000;-0.0000000;-0.0000000;-0.0000000;-0.0000000;-0.0000000;-0.0000000;-0.0000000;-0.0000000;-0.0000000;-0.0000000;-0.0000000;-0.0000000;-0.0000000;-0.0000000;0.0000002;-0.0000000;-0.0000000;-0.0000000;0.0000004;-0.0000000;0.0000001;-0.0000000;-0.0000000;0.0000006;-0.0000000;-0.0000000;-0.0000000;0.0000000;-0.0000000;0.0000001;0.00…
1.0;0.1;3.4;0.053198409383;-0.0000000;-0.0000000;-0.0000000;-0.0000000;-0.0000000;-0.0000000;-0.0000000;-0.0000000;-0.0000000;-0.0000000;-0.0000000;-0.0000000;-0.0000000;-0.0000000;-0.0000000;-0.0000000;-0.0000000;-0.0000000;0.0000002;-0.0000000;-0.0000000;-0.0000000;0.0000004;-0.0000000;0.0000001;-0.0000000;-0.0000000;0.0000006;-0.0000000;-0.0000000;-0.0000000;0.0000000;-0.0000000;0.0000001;0.00…
1.0;0.2;3.4;0.052685959709;-0.0000000;-0.0000000;-0.0000000;-0.0000000;-0.0000000;-0.0000000;-0.0000000;-0.0000000;-0.0000000;-0.0000000;-0.0000000;-0.0000000;-0.0000000;-0.0000000;-0.0000000;-0.0000000;-0.0000000;-0.0000000;0.0000002;-0.0000000;-0.0000000;0.0000000;0.0000004;-0.0000000;0.0000001;-0.0000000;-0.0000000;0.0000006;-0.0000000;-0.0000000;-0.0000000;0.0000000;-0.0000000;0.0000001;0.000…
1.0;0.3;3.4;0.051860643915;-0.0000000;-0.0000000;-0.0000000;-0.0000000;-0.0000000;-0.0000000;-0.0000000;-0.0000000;-0.0000000;-0.0000000;-0.0000000;-0.0000000;-0.0000000;-0.0000000;-0.0000000;-0.0000000;-0.0000000;-0.0000000;0.0000002;-0.0000000;-0.0000000;0.0000000;0.0000004;-0.0000000;0.0000001;-0.0000000;0.0000000;0.0000006;0.0000000;-0.0000000;-0.0000000;0.0000000;-0.0000000;0.0000001;0.00000…
1.0;0.4;3.4;0.050763132089;-0.0000000;-0.0000000;-0.0000000;-0.0000000;-0.0000000;-0.0000000;-0.0000000;-0.0000000;-0.0000000;-0.0000000;-0.0000000;-0.0000000;-0.0000000;-0.0000000;-0.0000000;-0.0000000;-0.0000000;-0.0000000;0.0000002;-0.0000000;-0.0000000;0.0000000;0.0000004;-0.0000000;0.0000001;-0.0000000;0.0000000;0.0000006;0.0000000;-0.0000000;-0.0000000;0.0000000;-0.0000000;0.0000001;0.00000…
1.0;0.5;3.4;0.049445686390;-0.0000000;-0.0000000;-0.0000000;-0.0000000;-0.0000000;-0.0000000;-0.0000000;-0.0000000;-0.0000000;-0.0000000;-0.0000000;-0.0000000;-0.0000000;-0.0000000;-0.0000000;-0.0000000;-0.0000000;-0.0000000;0.0000002;-0.0000000;-0.0000000;0.0000000;0.0000004;-0.0000000;0.0000001;-0.0000000;0.0000000;0.0000006;0.0000000;-0.0000000;-0.0000000;0.0000000;-0.0000000;0.0000001;0.00000…
1.0;0.6;3.4;0.047968103522;-0.0000000;-0.0000000;-0.0000000;-0.0000000;-0.0000000;-0.0000000;-0.0000000;-0.0000000;-0.0000000;-0.0000000;-0.0000000;-0.0000000;-0.0000000;-0.0000000;-0.0000000;-0.0000000;-0.0000000;-0.0000000;0.0000002;-0.0000000;-0.0000000;0.0000000;0.0000004;-0.0000000;0.0000001;-0.0000000;0.0000000;0.0000005;0.0000000;-0.0000000;-0.0000000;0.0000000;-0.0000000;0.0000001;0.00000…
1.0;0.7;3.4;0.046393273121;-0.0000000;-0.0000000;-0.0000000;-0.0000000;-0.0000000;-0.0000000;-0.0000000;-0.0000000;-0.0000000;-0.0000000;-0.0000000;-0.0000000;-0.0000000;-0.0000000;-0.0000000;-0.0000000;-0.0000000;-0.0000000;0.0000002;-0.0000000;-0.0000000;0.0000000;0.0000004;-0.0000000;0.0000001;-0.0000000;0.0000000;0.0000005;0.0000000;-0.0000000;-0.0000000;0.0000000;-0.0000000;0.0000001;0.00000…
1.0;0.8;3.4;0.044782769850;-0.0000000;-0.0000000;-0.0000000;-0.0000000;-0.0000000;-0.0000000;-0.0000000;-0.0000000;-0.0000000;-0.0000000;-0.0000000;-0.0000000;-0.0000000;-0.0000000;-0.0000000;-0.0000000;-0.0000000;-0.0000000;0.0000002;-0.0000000;-0.0000000;0.0000000;0.0000003;-0.0000000;0.0000001;-0.0000000;0.0000000;0.0000005;0.0000000;-0.0000000;-0.0000000;0.0000000;-0.0000000;0.0000001;0.00000…
1.0;0.9;3.4;0.043192852030;-0.0000000;-0.0000000;-0.0000000;-0.0000000;-0.0000000;-0.0000000;-0.0000000;-0.0000000;-0.0000000;-0.0000000;-0.0000000;-0.0000000;-0.0000000;-0.0000000;-0.0000000;-0.0000000;-0.0000000;-0.0000000;0.0000002;-0.0000000;-0.0000000;0.0000000;0.0000003;-0.0000000;0.0000001;-0.0000000;0.0000000;0.0000005;0.0000000;-0.0000000;-0.0000000;0.0000000;-0.0000000;0.0000001;0.00000…
1.0;1.0;3.4;0.041671158804;-0.0000000;-0.0000000;-0.0000000;-0.0000000;-0.0000000;-0.0000000;-0.0000000;-0.0000000;-0.0000000;-0.0000000;-0.0000000;-0.0000000;-0.0000000;-0.0000000;-0.0000000;-0.0000000;-0.0000000;-0.0000000;0.0000002;-0.0000000;-0.0000000;0.0000000;0.0000003;-0.0000000;0.0000001;0.0000000;0.0000000;0.0000004;0.0000000;-0.0000000;-0.0000000;0.0000000;-0.0000000;0.0000001;0.000000…
1.0;1.1;3.4;0.040254299320;-0.0000000;-0.0000000;-0.0000000;-0.0000000;-0.0000000;-0.0000000;-0.0000000;-0.0000000;-0.0000000;-0.0000000;-0.0000000;-0.0000000;-0.0000000;-0.0000000;-0.0000000;-0.0000000;-0.0000000;-0.0000000;0.0000001;-0.0000000;-0.0000000;0.0000000;0.0000003;-0.0000000;0.0000001;0.0000000;0.0000000;0.0000004;0.0000000;-0.0000000;-0.0000000;0.0000000;0.0000000;0.0000001;0.0000004…
1.0;1.2;3.4;0.038966427739;-0.0000000;-0.0000000;-0.0000000;-0.0000000;-0.0000000;-0.0000000;-0.0000000;-0.0000000;-0.0000000;-0.0000000;-0.0000000;-0.0000000;-0.0000000;-0.0000000;-0.0000000;-0.0000000;-0.0000000;-0.0000000;0.0000001;-0.0000000;-0.0000000;0.0000000;0.0000002;-0.0000000;0.0000000;0.0000000;0.0000000;0.0000004;0.0000000;-0.0000000;-0.0000000;0.0000000;0.0000000;0.0000002;0.0000004…
1.0;1.3;3.4;0.037818809436;-0.0000000;-0.0000000;-0.0000000;-0.0000000;-0.0000000;-0.0000000;-0.0000000;-0.0000000;-0.0000000;-0.0000000;-0.0000000;-0.0000000;-0.0000000;-0.0000000;-0.0000000;-0.0000000;-0.0000000;-0.0000000;0.0000001;-0.0000000;-0.0000000;0.0000001;0.0000002;-0.0000000;0.0000000;0.0000000;0.0000001;0.0000003;0.0000000;-0.0000000;-0.0000000;0.0000000;0.0000000;0.0000002;0.0000004…
1.0;1.4;3.4;0.036810312609;-0.0000000;-0.0000000;-0.0000000;-0.0000000;-0.0000000;-0.0000000;-0.0000000;-0.0000000;-0.0000000;-0.0000000;-0.0000000;-0.0000000;-0.0000000;-0.0000000;-0.0000000;-0.0000000;-0.0000000;-0.0000000;0.0000001;-0.0000000;-0.0000000;0.0000001;0.0000002;-0.0000000;0.0000000;0.0000000;0.0000001;0.0000003;0.0000000;0.0000000;0.0000000;0.0000000;0.0000000;0.0000002;0.0000004;0…
1.0;1.5;3.4;0.035928706466;-0.0000000;-0.0000000;-0.0000000;-0.0000000;-0.0000000;-0.0000000;-0.0000000;-0.0000000;-0.0000000;-0.0000000;-0.0000000;-0.0000000;-0.0000000;-0.0000000;-0.0000000;-0.0000000;-0.0000000;-0.0000000;0.0000001;-0.0000000;-0.0000000;0.0000001;0.0000002;-0.0000000;0.0000000;0.0000000;0.0000001;0.0000003;0.0000000;0.0000000;0.0000000;0.0000000;0.0000000;0.0000002;0.0000004;0…
1.0;1.6;3.4;0.035152609753;-0.0000000;-0.0000000;-0.0000000;-0.0000000;-0.0000000;-0.0000000;-0.0000000;-0.0000000;-0.0000000;-0.0000000;-0.0000000;-0.0000000;-0.0000000;-0.0000000;-0.0000000;-0.0000000;-0.0000000;-0.0000000;0.0000001;-0.0000000;-0.0000000;0.0000001;0.0000001;-0.0000000;0.0000000;0.0000000;0.0000001;0.0000002;0.0000000;0.0000000;0.0000000;0.0000000;0.0000000;0.0000002;0.0000004;0…
1.0;1.7;3.4;0.034453907644;-0.0000000;-0.0000000;-0.0000000;-0.0000000;-0.0000000;-0.0000000;-0.0000000;-0.0000000;-0.0000000;-0.0000000;-0.0000000;-0.0000000;-0.0000000;-0.0000000;-0.0000000;-0.0000000;-0.0000000;-0.0000000;0.0000001;-0.0000000;-0.0000000;0.0000001;0.0000001;-0.0000000;0.0000000;0.0000000;0.0000001;0.0000002;0.0000000;0.0000000;0.0000000;0.0000000;0.0000000;0.0000002;0.0000004;0…
1.0;1.8;3.4;0.033800438760;-0.0000000;-0.0000000;-0.0000000;-0.0000000;-0.0000000;-0.0000000;-0.0000000;-0.0000000;-0.0000000;-0.0000000;-0.0000000;-0.0000000;-0.0000000;-0.0000000;-0.0000000;-0.0000000;-0.0000000;-0.0000000;0.0000001;-0.0000000;0.0000000;0.0000001;0.0000001;-0.0000000;0.0000000;0.0000000;0.0000001;0.0000002;0.0000000;0.0000000;0.0000000;0.0000000;0.0000000;0.0000002;0.0000004;0.…
1.0;1.9;3.4;0.033158746551;-0.0000000;-0.0000000;-0.0000000;-0.0000000;-0.0000000;-0.0000000;-0.0000000;-0.0000000;-0.0000000;-0.0000000;-0.0000000;-0.0000000;-0.0000000;-0.0000000;-0.0000000;-0.0000000;-0.0000000;-0.0000000;0.0000001;-0.0000000;0.0000000;0.0000002;0.0000001;-0.0000000;0.0000000;0.0000000;0.0000001;0.0000002;0.0000000;0.0000000;0.0000000;0.0000000;0.0000000;0.0000003;0.0000004;0.…
1.0;2.0;3.4;0.032496692484;-0.0000000;-0.0000000;-0.0000000;-0.0000000;-0.0000000;-0.0000000;-0.0000000;-0.0000000;-0.0000000;-0.0000000;-0.0000000;-0.0000000;-0.0000000;-0.0000000;-0.0000000;-0.0000000;-0.0000000;-0.0000000;0.0000000;-0.0000000;0.0000000;0.0000002;0.0000000;-0.0000000;0.0000000;0.0000000;0.0000001;0.0000001;0.0000000;0.0000000;0.0000001;0.0000000;0.0000000;0.0000003;0.0000004;0.…
1.0;2.1;3.4;0.031785744792;-0.0000000;-0.0000000;-0.0000000;-0.0000000;-0.0000000;-0.0000000;-0.0000000;-0.0000000;-0.0000000;-0.0000000;-0.0000000;-0.0000000;-0.0000000;-0.0000000;-0.0000000;-0.0000000;-0.0000000;-0.0000000;0.0000000;-0.0000000;0.0000000;0.0000002;0.0000000;-0.0000000;0.0000000;0.0000000;0.0000001;0.0000001;0.0000000;0.0000000;0.0000001;0.0000000;0.0000000;0.0000003;0.0000004;0.…
1.0;2.2;3.4;0.031002788046;-0.0000000;-0.0000000;-0.0000000;-0.0000000;-0.0000000;-0.0000000;-0.0000000;-0.0000000;-0.0000000;-0.0000000;-0.0000000;-0.0000000;-0.0000000;-0.0000000;-0.0000000;-0.0000000;-0.0000000;-0.0000000;0.0000000;-0.0000000;0.0000000;0.0000002;0.0000000;-0.0000000;0.0000000;0.0000000;0.0000001;0.0000001;0.0000000;0.0000000;0.0000001;0.0000000;0.0000000;0.0000003;0.0000004;0.…
1.0;2.3;3.4;0.030131345220;-0.0000000;-0.0000000;-0.0000000;-0.0000000;-0.0000000;-0.0000000;-0.0000000;-0.0000000;-0.0000000;-0.0000000;-0.0000000;-0.0000000;-0.0000000;-0.0000000;-0.0000000;-0.0000000;-0.0000000;-0.0000000;0.0000000;-0.0000000;0.0000000;0.0000002;0.0000000;-0.0000000;0.0000000;0.0000000;0.0000001;0.0000001;0.0000000;0.0000000;0.0000001;0.0000000;0.0000000;0.0000003;0.0000004;0.…
1.0;2.4;3.4;0.029162161702;-0.0000000;-0.0000000;-0.0000000;-0.0000000;-0.0000000;-0.0000000;-0.0000000;-0.0000000;-0.0000000;-0.0000000;-0.0000000;-0.0000000;-0.0000000;-0.0000000;-0.0000000;-0.0000000;-0.0000000;-0.0000000;-0.0000000;-0.0000000;0.0000000;0.0000003;-0.0000000;-0.0000000;0.0000000;0.0000000;0.0000001;0.0000001;0.0000000;0.0000000;0.0000001;0.0000000;0.0000000;0.0000003;0.0000004;…
1.0;2.5;3.4;0.028093163661;-0.0000000;-0.0000000;-0.0000000;-0.0000000;-0.0000000;-0.0000000;-0.0000000;-0.0000000;-0.0000000;-0.0000000;-0.0000000;-0.0000000;-0.0000000;-0.0000000;-0.0000000;-0.0000000;-0.0000000;-0.0000000;-0.0000000;-0.0000000;0.0000000;0.0000003;-0.0000000;-0.0000000;0.0000000;0.0000000;0.0000001;0.0000000;-0.0000000;0.0000000;0.0000001;0.0000000;0.0000000;0.0000003;0.0000003…
1.0;2.6;3.4;0.026928862945;-0.0000000;-0.0000000;-0.0000000;-0.0000000;-0.0000000;-0.0000000;-0.0000000;-0.0000000;-0.0000000;-0.0000000;-0.0000000;-0.0000000;-0.0000000;-0.0000000;-0.0000000;-0.0000000;-0.0000000;-0.0000000;-0.0000000;-0.0000000;0.0000000;0.0000003;-0.0000000;-0.0000000;0.0000000;0.0000000;0.0000001;0.0000000;-0.0000000;0.0000000;0.0000002;0.0000000;0.0000000;0.0000003;0.0000003…
1.0;2.7;3.4;0.025679329115;-0.0000000;-0.0000000;-0.0000000;-0.0000000;-0.0000000;-0.0000000;-0.0000000;-0.0000000;-0.0000000;-0.0000000;-0.0000000;-0.0000000;-0.0000000;-0.0000000;-0.0000000;-0.0000000;-0.0000000;-0.0000000;-0.0000000;-0.0000000;0.0000000;0.0000003;-0.0000000;-0.0000000;0.0000000;0.0000001;0.0000001;0.0000000;-0.0000000;0.0000000;0.0000002;0.0000000;0.0000000;0.0000003;0.0000003…
1.0;2.8;3.4;0.024358879673;-0.0000000;-0.0000000;-0.0000000;-0.0000000;-0.0000000;-0.0000000;-0.0000000;-0.0000000;-0.0000000;-0.0000000;-0.0000000;-0.0000000;-0.0000000;-0.0000000;-0.0000000;-0.0000000;-0.0000000;-0.0000000;-0.0000000;-0.0000000;0.0000000;0.0000003;-0.0000000;-0.0000000;0.0000000;0.0000001;0.0000001;0.0000000;-0.0000000;0.0000000;0.0000002;0.0000000;0.0000000;0.0000003;0.0000003…
1.0;2.9;3.4;0.022984648883;-0.0000000;-0.0000000;-0.0000000;-0.0000000;-0.0000000;-0.0000000;-0.0000000;-0.0000000;-0.0000000;-0.0000000;-0.0000000;-0.0000000;-0.0000000;-0.0000000;-0.0000000;-0.0000000;-0.0000000;-0.0000000;-0.0000000;-0.0000000;0.0000000;0.0000003;-0.0000000;-0.0000000;-0.0000000;0.0000001;0.0000001;0.0000000;-0.0000000;0.0000000;0.0000002;0.0000000;0.0000000;0.0000003;0.000000…
1.0;3.0;3.4;0.021575184255;-0.0000000;-0.0000000;-0.0000000;-0.0000000;-0.0000000;-0.0000000;-0.0000000;-0.0000000;-0.0000000;-0.0000000;-0.0000000;-0.0000000;-0.0000000;-0.0000000;-0.0000000;-0.0000000;-0.0000000;-0.0000000;-0.0000000;-0.0000000;0.0000000;0.0000003;-0.0000000;-0.0000000;-0.0000000;0.0000001;0.0000001;0.0000000;-0.0000000;0.0000000;0.0000002;0.0000000;0.0000000;0.0000003;0.000000…
1.0;3.1;3.4;0.020149191794;-0.0000000;-0.0000000;-0.0000000;-0.0000000;-0.0000000;-0.0000000;-0.0000000;-0.0000000;-0.0000000;-0.0000000;-0.0000000;-0.0000000;-0.0000000;-0.0000000;-0.0000000;-0.0000000;-0.0000000;-0.0000000;-0.0000000;-0.0000000;0.0000000;0.0000003;-0.0000000;-0.0000000;-0.0000000;0.0000001;0.0000001;-0.0000000;-0.0000000;0.0000000;0.0000002;0.0000000;0.0000000;0.0000003;0.00000…
1.0;3.2;3.4;0.018724512795;-0.0000000;-0.0000000;-0.0000000;-0.0000000;-0.0000000;-0.0000000;-0.0000000;-0.0000000;-0.0000000;-0.0000000;-0.0000000;-0.0000000;-0.0000000;-0.0000000;-0.0000000;-0.0000000;-0.0000000;-0.0000000;-0.0000000;-0.0000000;0.0000000;0.0000003;-0.0000000;-0.0000000;-0.0000000;0.0000001;0.0000001;-0.0000000;-0.0000000;0.0000000;0.0000002;0.0000000;0.0000000;0.0000003;0.00000…
1.0;3.3;3.4;0.017317373395;-0.0000000;-0.0000000;-0.0000000;-0.0000000;-0.0000000;-0.0000000;-0.0000000;-0.0000000;-0.0000000;-0.0000000;-0.0000000;-0.0000000;-0.0000000;-0.0000000;-0.0000000;-0.0000000;-0.0000000;-0.0000000;-0.0000000;-0.0000000;0.0000000;0.0000003;-0.0000000;-0.0000000;-0.0000000;0.0000001;0.0000001;-0.0000000;-0.0000000;0.0000000;0.0000002;0.0000000;0.0000000;0.0000002;0.00000…
1.0;3.4;3.4;0.015941909856;-0.0000000;-0.0000000;-0.0000000;-0.0000000;-0.0000000;-0.0000000;-0.0000000;-0.0000000;-0.0000000;-0.0000000;-0.0000000;-0.0000000;-0.0000000;-0.0000000;-0.0000000;-0.0000000;-0.0000000;-0.0000000;-0.0000000;-0.0000000;0.0000000;0.0000003;-0.0000000;-0.0000000;-0.0000000;0.0000001;0.0000001;-0.0000000;-0.0000000;0.0000000;0.0000002;0.0000000;0.0000000;0.0000002;0.00000…
1.0;3.5;3.4;0.014609942287;-0.0000000;-0.0000000;-0.0000000;-0.0000000;-0.0000000;-0.0000000;-0.0000000;-0.0000000;-0.0000000;-0.0000000;-0.0000000;-0.0000000;-0.0000000;-0.0000000;-0.0000000;-0.0000000;-0.0000000;-0.0000000;0.0000000;0.0000000;0.0000000;0.0000003;-0.0000000;-0.0000000;-0.0000000;0.0000000;0.0000001;-0.0000000;-0.0000000;0.0000000;0.0000002;0.0000000;0.0000000;0.0000002;0.0000002…
1.0;3.6;3.4;0.013330949853;-0.0000000;-0.0000000;-0.0000000;-0.0000000;-0.0000000;-0.0000000;-0.0000000;-0.0000000;-0.0000000;-0.0000000;-0.0000000;-0.0000000;-0.0000000;-0.0000000;-0.0000000;-0.0000000;-0.0000000;-0.0000000;0.0000000;0.0000000;0.0000000;0.0000002;-0.0000000;-0.0000000;-0.0000000;0.0000000;0.0000001;-0.0000000;0.0000000;0.0000000;0.0000002;0.0000000;0.0000000;0.0000002;0.0000001;…
1.0;3.7;3.4;0.012112191736;-0.0000000;-0.0000000;-0.0000000;-0.0000000;-0.0000000;-0.0000000;-0.0000000;-0.0000000;-0.0000000;-0.0000000;-0.0000000;-0.0000000;-0.0000000;-0.0000000;-0.0000000;-0.0000000;-0.0000000;-0.0000000;0.0000000;0.0000000;0.0000000;0.0000002;-0.0000000;-0.0000000;-0.0000000;0.0000000;0.0000001;0.0000000;0.0000000;0.0000000;0.0000002;0.0000000;0.0000000;0.0000002;0.0000001;0…
1.0;3.8;3.4;0.010958918683;-0.0000000;-0.0000000;-0.0000000;-0.0000000;-0.0000000;-0.0000000;-0.0000000;-0.0000000;-0.0000000;-0.0000000;-0.0000000;-0.0000000;-0.0000000;-0.0000000;-0.0000000;-0.0000000;-0.0000000;-0.0000000;0.0000000;0.0000000;0.0000000;0.0000002;-0.0000000;0.0000000;-0.0000000;0.0000000;0.0000001;0.0000000;0.0000000;0.0000000;0.0000002;0.0000000;0.0000000;0.0000002;0.0000001;0.…
1.0;3.9;3.4;0.009874627465;-0.0000000;-0.0000000;-0.0000000;-0.0000000;-0.0000000;-0.0000000;-0.0000000;-0.0000000;-0.0000000;-0.0000000;-0.0000000;-0.0000000;-0.0000000;-0.0000000;-0.0000000;-0.0000000;-0.0000000;-0.0000000;0.0000000;0.0000000;0.0000000;0.0000002;-0.0000000;0.0000000;-0.0000000;0.0000000;0.0000001;0.0000000;0.0000000;0.0000000;0.0000002;0.0000000;0.0000000;0.0000002;0.0000001;0.…
1.0;4.0;3.4;0.008861321867;-0.0000000;-0.0000000;-0.0000000;-0.0000000;-0.0000000;-0.0000000;-0.0000000;-0.0000000;-0.0000000;-0.0000000;-0.0000000;-0.0000000;-0.0000000;-0.0000000;-0.0000000;-0.0000000;-0.0000000;-0.0000000;0.0000000;0.0000000;0.0000000;0.0000002;-0.0000000;0.0000000;-0.0000000;0.0000000;0.0000001;0.0000000;0.0000000;0.0000000;0.0000002;0.0000000;0.0000000;0.0000002;0.0000001;0.…
1.0;4.1;3.4;0.007919756329;-0.0000002;-0.0000002;-0.0000002;-0.0000002;-0.0000002;-0.0000002;-0.0000002;-0.0000002;-0.0000002;-0.0000002;-0.0000002;-0.0000002;-0.0000002;-0.0000002;-0.0000001;-0.0000001;-0.0000001;-0.0000001;-0.0000363;-0.0000305;-0.0000214;-0.0000380;-0.0000134;-0.0000324;-0.0000117;-0.0000254;-0.0000166;-0.0000063;-0.0000122;-0.0000090;-0.0000237;-0.0000191;-0.0000088;-0.000020…
1.0;4.2;3.4;0.007049649825;-0.0000002;-0.0000002;-0.0000002;-0.0000002;-0.0000002;-0.0000002;-0.0000002;-0.0000002;-0.0000002;-0.0000002;-0.0000002;-0.0000002;-0.0000002;-0.0000002;-0.0000001;-0.0000001;-0.0000001;-0.0000001;-0.0000330;-0.0000276;-0.0000192;-0.0000368;-0.0000120;-0.0000310;-0.0000102;-0.0000241;-0.0000154;-0.0000057;-0.0000112;-0.0000086;-0.0000239;-0.0000190;-0.0000080;-0.000020…
1.0;4.3;3.4;0.006249866639;-0.0000002;-0.0000002;-0.0000002;-0.0000002;-0.0000002;-0.0000002;-0.0000001;-0.0000002;-0.0000002;-0.0000002;-0.0000002;-0.0000002;-0.0000002;-0.0000002;-0.0000001;-0.0000001;-0.0000001;-0.0000001;-0.0000298;-0.0000247;-0.0000171;-0.0000354;-0.0000106;-0.0000295;-0.0000088;-0.0000228;-0.0000143;-0.0000052;-0.0000102;-0.0000083;-0.0000241;-0.0000189;-0.0000072;-0.000019…
1.0;4.4;3.4;0.005518566829;-0.0000002;-0.0000002;-0.0000002;-0.0000001;-0.0000001;-0.0000001;-0.0000001;-0.0000002;-0.0000002;-0.0000001;-0.0000002;-0.0000002;-0.0000002;-0.0000002;-0.0000001;-0.0000001;-0.0000001;-0.0000001;-0.0000267;-0.0000221;-0.0000152;-0.0000336;-0.0000093;-0.0000278;-0.0000075;-0.0000213;-0.0000131;-0.0000047;-0.0000092;-0.0000080;-0.0000242;-0.0000188;-0.0000065;-0.000018…
1.0;4.5;3.4;0.004853332400;-0.0000002;-0.0000001;-0.0000002;-0.0000001;-0.0000001;-0.0000001;-0.0000001;-0.0000001;-0.0000001;-0.0000001;-0.0000002;-0.0000002;-0.0000002;-0.0000002;-0.0000001;-0.0000001;-0.0000001;-0.0000001;-0.0000238;-0.0000196;-0.0000134;-0.0000317;-0.0000082;-0.0000260;-0.0000064;-0.0000198;-0.0000119;-0.0000042;-0.0000082;-0.0000076;-0.0000242;-0.0000185;-0.0000058;-0.000018…
1.0;4.6;3.4;0.004251276002;-0.0000001;-0.0000001;-0.0000001;-0.0000001;-0.0000001;-0.0000001;-0.0000001;-0.0000001;-0.0000001;-0.0000001;-0.0000001;-0.0000001;-0.0000002;-0.0000002;-0.0000001;-0.0000001;-0.0000001;-0.0000001;-0.0000211;-0.0000172;-0.0000118;-0.0000297;-0.0000071;-0.0000242;-0.0000055;-0.0000183;-0.0000108;-0.0000038;-0.0000072;-0.0000073;-0.0000240;-0.0000181;-0.0000051;-0.000017…
1.0;4.7;3.4;0.003709138140;-0.0000001;-0.0000001;-0.0000001;-0.0000001;-0.0000001;-0.0000001;-0.0000001;-0.0000001;-0.0000001;-0.0000001;-0.0000001;-0.0000001;-0.0000001;-0.0000001;-0.0000001;-0.0000001;-0.0000001;-0.0000001;-0.0000186;-0.0000151;-0.0000103;-0.0000275;-0.0000062;-0.0000222;-0.0000046;-0.0000168;-0.0000097;-0.0000034;-0.0000063;-0.0000070;-0.0000236;-0.0000177;-0.0000045;-0.000016…
1.0;4.8;3.4;0.003223377137;-0.0000001;-0.0000001;-0.0000001;-0.0000001;-0.0000001;-0.0000001;-0.0000001;-0.0000001;-0.0000001;-0.0000001;-0.0000001;-0.0000001;-0.0000001;-0.0000001;-0.0000001;-0.0000001;-0.0000000;-0.0000001;-0.0000162;-0.0000131;-0.0000090;-0.0000253;-0.0000054;-0.0000203;-0.0000039;-0.0000153;-0.0000086;-0.0000031;-0.0000054;-0.0000066;-0.0000230;-0.0000171;-0.0000039;-0.000015…
1.0;4.9;3.4;0.002790254066;-0.0000001;-0.0000001;-0.0000001;-0.0000001;-0.0000001;-0.0000001;-0.0000001;-0.0000001;-0.0000001;-0.0000001;-0.0000001;-0.0000001;-0.0000001;-0.0000001;-0.0000001;-0.0000001;-0.0000000;-0.0000000;-0.0000141;-0.0000114;-0.0000078;-0.0000231;-0.0000047;-0.0000184;-0.0000033;-0.0000138;-0.0000076;-0.0000028;-0.0000046;-0.0000062;-0.0000222;-0.0000163;-0.0000034;-0.000014…
1.0;5.0;3.4;0.002405913134;-0.0000001;-0.0000001;-0.0000001;-0.0000001;-0.0000001;-0.0000001;-0.0000001;-0.0000001;-0.0000001;-0.0000001;-0.0000001;-0.0000001;-0.0000001;-0.0000001;-0.0000001;-0.0000001;-0.0000000;-0.0000000;-0.0000122;-0.0000098;-0.0000067;-0.0000209;-0.0000040;-0.0000166;-0.0000027;-0.0000124;-0.0000067;-0.0000025;-0.0000039;-0.0000058;-0.0000213;-0.0000155;-0.0000030;-0.000013…
1.0;5.1;3.4;0.002066456728;-0.0000001;-0.0000001;-0.0000001;-0.0000001;-0.0000001;-0.0000001;-0.0000001;-0.0000001;-0.0000001;-0.0000001;-0.0000001;-0.0000001;-0.0000001;-0.0000001;-0.0000001;-0.0000001;-0.0000000;-0.0000000;-0.0000106;-0.0000084;-0.0000057;-0.0000188;-0.0000035;-0.0000148;-0.0000023;-0.0000111;-0.0000059;-0.0000022;-0.0000033;-0.0000054;-0.0000202;-0.0000146;-0.0000026;-0.000012…
1.0;5.2;3.4;0.001768013680;-0.0000001;-0.0000001;-0.0000001;-0.0000001;-0.0000001;-0.0000001;-0.0000001;-0.0000001;-0.0000001;-0.0000001;-0.0000001;-0.0000001;-0.0000001;-0.0000001;-0.0000000;-0.0000000;-0.0000000;-0.0000000;-0.0000091;-0.0000072;-0.0000049;-0.0000168;-0.0000030;-0.0000131;-0.0000019;-0.0000098;-0.0000051;-0.0000020;-0.0000028;-0.0000050;-0.0000190;-0.0000136;-0.0000022;-0.000011…
1.0;5.3;3.4;0.001506799191;-0.0000001;-0.0000001;-0.0000001;-0.0000001;-0.0000001;-0.0000001;-0.0000001;-0.0000001;-0.0000001;-0.0000001;-0.0000001;-0.0000001;-0.0000001;-0.0000001;-0.0000000;-0.0000000;-0.0000000;-0.0000000;-0.0000078;-0.0000061;-0.0000042;-0.0000149;-0.0000025;-0.0000116;-0.0000016;-0.0000087;-0.0000044;-0.0000018;-0.0000023;-0.0000046;-0.0000178;-0.0000126;-0.0000019;-0.000010…
1.0;5.4;3.4;0.001279165146;-0.0000001;-0.0000001;-0.0000001;-0.0000000;-0.0000000;-0.0000001;-0.0000001;-0.0000001;-0.0000001;-0.0000001;-0.0000001;-0.0000001;-0.0000001;-0.0000001;-0.0000000;-0.0000000;-0.0000000;-0.0000000;-0.0000067;-0.0000051;-0.0000036;-0.0000132;-0.0000022;-0.0000102;-0.0000014;-0.0000076;-0.0000038;-0.0000016;-0.0000019;-0.0000042;-0.0000164;-0.0000115;-0.0000016;-0.000009…
1.0;5.5;3.4;0.001081640122;-0.0000001;-0.0000001;-0.0000001;-0.0000000;-0.0000000;-0.0000001;-0.0000000;-0.0000001;-0.0000001;-0.0000001;-0.0000001;-0.0000001;-0.0000001;-0.0000001;-0.0000000;-0.0000000;-0.0000000;-0.0000000;-0.0000057;-0.0000043;-0.0000030;-0.0000115;-0.0000019;-0.0000089;-0.0000011;-0.0000067;-0.0000033;-0.0000014;-0.0000016;-0.0000038;-0.0000151;-0.0000105;-0.0000014;-0.000008…
1.0;5.6;3.4;0.000910958994;-0.0000001;-0.0000000;-0.0000001;-0.0000000;-0.0000000;-0.0000000;-0.0000000;-0.0000001;-0.0000001;-0.0000000;-0.0000001;-0.0000001;-0.0000001;-0.0000001;-0.0000000;-0.0000000;-0.0000000;-0.0000000;-0.0000049;-0.0000037;-0.0000026;-0.0000100;-0.0000016;-0.0000077;-0.0000010;-0.0000058;-0.0000028;-0.0000012;-0.0000013;-0.0000034;-0.0000138;-0.0000095;-0.0000012;-0.000007…
1.0;5.7;3.4;0.000764082666;-0.0000000;-0.0000000;-0.0000001;-0.0000000;-0.0000000;-0.0000000;-0.0000000;-0.0000000;-0.0000001;-0.0000000;-0.0000001;-0.0000001;-0.0000001;-0.0000001;-0.0000000;-0.0000000;-0.0000000;-0.0000000;-0.0000042;-0.0000031;-0.0000022;-0.0000087;-0.0000014;-0.0000066;-0.0000008;-0.0000050;-0.0000024;-0.0000011;-0.0000011;-0.0000031;-0.0000125;-0.0000085;-0.0000011;-0.000006…
1.0;5.8;3.4;0.000638208910;-0.0000000;-0.0000000;-0.0000000;-0.0000000;-0.0000000;-0.0000000;-0.0000000;-0.0000000;-0.0000000;-0.0000000;-0.0000001;-0.0000001;-0.0000001;-0.0000001;-0.0000000;-0.0000000;-0.0000000;-0.0000000;-0.0000036;-0.0000026;-0.0000018;-0.0000075;-0.0000012;-0.0000057;-0.0000007;-0.0000044;-0.0000021;-0.0000010;-0.0000009;-0.0000027;-0.0000112;-0.0000075;-0.0000009;-0.000005…
1.0;5.9;3.4;0.000530775616;-0.0000000;-0.0000000;-0.0000000;-0.0000000;-0.0000000;-0.0000000;-0.0000000;-0.0000000;-0.0000000;-0.0000000;-0.0000000;-0.0000000;-0.0000000;-0.0000000;-0.0000000;-0.0000000;-0.0000000;-0.0000000;-0.0000031;-0.0000022;-0.0000016;-0.0000064;-0.0000010;-0.0000049;-0.0000006;-0.0000037;-0.0000018;-0.0000009;-0.0000008;-0.0000024;-0.0000100;-0.0000067;-0.0000008;-0.000004…
1.0;6.0;3.4;0.000439457887;-0.0000000;-0.0000000;-0.0000000;-0.0000000;-0.0000000;-0.0000000;-0.0000000;-0.0000000;-0.0000000;-0.0000000;-0.0000000;-0.0000000;-0.0000000;-0.0000000;-0.0000000;-0.0000000;-0.0000000;-0.0000000;-0.0000026;-0.0000018;-0.0000013;-0.0000055;-0.0000009;-0.0000041;-0.0000005;-0.0000032;-0.0000015;-0.0000008;-0.0000007;-0.0000021;-0.0000089;-0.0000059;-0.0000007;-0.000004…
1.1;0.0;3.4;0.051986988470;-0.0000000;-0.0000000;-0.0000000;-0.0000000;-0.0000000;-0.0000000;-0.0000000;-0.0000000;-0.0000000;-0.0000000;-0.0000000;-0.0000000;-0.0000000;-0.0000000;-0.0000000;-0.0000000;-0.0000000;-0.0000000;0.0000002;-0.0000000;0.0000000;-0.0000000;0.0000005;-0.0000000;0.0000001;-0.0000000;-0.0000000;0.0000006;-0.0000000;-0.0000000;-0.0000000;0.0000000;-0.0000000;0.0000001;0.000…
1.1;0.1;3.4;0.051822887078;-0.0000000;-0.0000000;-0.0000000;-0.0000000;-0.0000000;-0.0000000;-0.0000000;-0.0000000;-0.0000000;-0.0000000;-0.0000000;-0.0000000;-0.0000000;-0.0000000;-0.0000000;-0.0000000;-0.0000000;-0.0000000;0.0000002;-0.0000000;0.0000000;-0.0000000;0.0000005;-0.0000000;0.0000001;-0.0000000;-0.0000000;0.0000006;-0.0000000;-0.0000000;-0.0000000;0.0000000;-0.0000000;0.0000001;0.000…
1.1;0.2;3.4;0.051338980699;-0.0000000;-0.0000000;-0.0000000;-0.0000000;-0.0000000;-0.0000000;-0.0000000;-0.0000000;-0.0000000;-0.0000000;-0.0000000;-0.0000000;-0.0000000;-0.0000000;-0.0000000;-0.0000000;-0.0000000;-0.0000000;0.0000002;-0.0000000;0.0000000;0.0000000;0.0000005;-0.0000000;0.0000001;-0.0000000;-0.0000000;0.0000006;-0.0000000;-0.0000000;-0.0000000;0.0000000;-0.0000000;0.0000001;0.0000…
1.1;0.3;3.4;0.050559768064;-0.0000000;-0.0000000;-0.0000000;-0.0000000;-0.0000000;-0.0000000;-0.0000000;-0.0000000;-0.0000000;-0.0000000;-0.0000000;-0.0000000;-0.0000000;-0.0000000;-0.0000000;-0.0000000;-0.0000000;-0.0000000;0.0000002;-0.0000000;0.0000000;0.0000000;0.0000004;-0.0000000;0.0000001;-0.0000000;0.0000000;0.0000006;-0.0000000;-0.0000000;-0.0000000;0.0000000;-0.0000000;0.0000001;0.00000…
1.1;0.4;3.4;0.049523842786;-0.0000000;-0.0000000;-0.0000000;-0.0000000;-0.0000000;-0.0000000;-0.0000000;-0.0000000;-0.0000000;-0.0000000;-0.0000000;-0.0000000;-0.0000000;-0.0000000;-0.0000000;-0.0000000;-0.0000000;-0.0000000;0.0000002;-0.0000000;0.0000000;0.0000000;0.0000004;-0.0000000;0.0000001;-0.0000000;0.0000000;0.0000006;0.0000000;-0.0000000;-0.0000000;0.0000000;-0.0000000;0.0000001;0.000000…
1.1;0.5;3.4;0.048280797147;-0.0000000;-0.0000000;-0.0000000;-0.0000000;-0.0000000;-0.0000000;-0.0000000;-0.0000000;-0.0000000;-0.0000000;-0.0000000;-0.0000000;-0.0000000;-0.0000000;-0.0000000;-0.0000000;-0.0000000;-0.0000000;0.0000002;-0.0000000;0.0000000;0.0000000;0.0000004;-0.0000000;0.0000001;-0.0000000;0.0000000;0.0000006;0.0000000;-0.0000000;-0.0000000;0.0000000;-0.0000000;0.0000001;0.000000…
1.1;0.6;3.4;0.046887365532;-0.0000000;-0.0000000;-0.0000000;-0.0000000;-0.0000000;-0.0000000;-0.0000000;-0.0000000;-0.0000000;-0.0000000;-0.0000000;-0.0000000;-0.0000000;-0.0000000;-0.0000000;-0.0000000;-0.0000000;-0.0000000;0.0000002;-0.0000000;0.0000000;0.0000000;0.0000004;-0.0000000;0.0000001;-0.0000000;0.0000000;0.0000006;0.0000000;-0.0000000;-0.0000000;0.0000000;-0.0000000;0.0000001;0.000000…
1.1;0.7;3.4;0.045403196787;-0.0000000;-0.0000000;-0.0000000;-0.0000000;-0.0000000;-0.0000000;-0.0000000;-0.0000000;-0.0000000;-0.0000000;-0.0000000;-0.0000000;-0.0000000;-0.0000000;-0.0000000;-0.0000000;-0.0000000;-0.0000000;0.0000002;-0.0000000;0.0000000;0.0000000;0.0000004;-0.0000000;0.0000001;-0.0000000;0.0000000;0.0000006;0.0000000;-0.0000000;-0.0000000;0.0000000;-0.0000000;0.0000001;0.000000…
1.1;0.8;3.4;0.043886650928;-0.0000000;-0.0000000;-0.0000000;-0.0000000;-0.0000000;-0.0000000;-0.0000000;-0.0000000;-0.0000000;-0.0000000;-0.0000000;-0.0000000;-0.0000000;-0.0000000;-0.0000000;-0.0000000;-0.0000000;-0.0000000;0.0000002;-0.0000000;0.0000000;0.0000000;0.0000004;-0.0000000;0.0000001;0.0000000;0.0000000;0.0000005;0.0000000;-0.0000000;-0.0000000;0.0000000;-0.0000000;0.0000001;0.0000004…
1.1;0.9;3.4;0.042390974761;-0.0000000;-0.0000000;-0.0000000;-0.0000000;-0.0000000;-0.0000000;-0.0000000;-0.0000000;-0.0000000;-0.0000000;-0.0000000;-0.0000000;-0.0000000;-0.0000000;-0.0000000;-0.0000000;-0.0000000;-0.0000000;0.0000002;-0.0000000;0.0000000;0.0000000;0.0000003;-0.0000000;0.0000001;0.0000000;0.0000000;0.0000005;0.0000000;-0.0000000;-0.0000000;0.0000000;-0.0000000;0.0000002;0.0000004…
1.1;1.0;3.4;0.040961136277;-0.0000000;-0.0000000;-0.0000000;-0.0000000;-0.0000000;-0.0000000;-0.0000000;-0.0000000;-0.0000000;-0.0000000;-0.0000000;-0.0000000;-0.0000000;-0.0000000;-0.0000000;-0.0000000;-0.0000000;-0.0000000;0.0000001;-0.0000000;0.0000000;0.0000000;0.0000003;-0.0000000;0.0000001;0.0000000;0.0000000;0.0000005;0.0000000;-0.0000000;-0.0000000;0.0000000;0.0000000;0.0000002;0.0000004;…
1.1;1.1;3.4;0.039631505970;-0.0000000;-0.0000000;-0.0000000;-0.0000000;-0.0000000;-0.0000000;-0.0000000;-0.0000000;-0.0000000;-0.0000000;-0.0000000;-0.0000000;-0.0000000;-0.0000000;-0.0000000;-0.0000000;-0.0000000;-0.0000000;0.0000001;-0.0000000;0.0000000;0.0000000;0.0000003;-0.0000000;0.0000001;0.0000000;0.0000000;0.0000004;0.0000000;-0.0000000;-0.0000000;0.0000000;0.0000000;0.0000002;0.0000004;…
1.1;1.2;3.4;0.038424479766;-0.0000000;-0.0000000;-0.0000000;-0.0000000;-0.0000000;-0.0000000;-0.0000000;-0.0000000;-0.0000000;-0.0000000;-0.0000000;-0.0000000;-0.0000000;-0.0000000;-0.0000000;-0.0000000;-0.0000000;-0.0000000;0.0000001;-0.0000000;0.0000000;0.0000000;0.0000002;-0.0000000;0.0000000;0.0000000;0.0000000;0.0000004;0.0000000;-0.0000000;-0.0000000;0.0000000;0.0000000;0.0000002;0.0000004;…
1.1;1.3;3.4;0.037350054460;-0.0000000;-0.0000000;-0.0000000;-0.0000000;-0.0000000;-0.0000000;-0.0000000;-0.0000000;-0.0000000;-0.0000000;-0.0000000;-0.0000000;-0.0000000;-0.0000000;-0.0000000;-0.0000000;-0.0000000;-0.0000000;0.0000001;-0.0000000;0.0000000;0.0000001;0.0000002;-0.0000000;0.0000000;0.0000000;0.0000001;0.0000004;0.0000000;-0.0000000;0.0000000;0.0000000;0.0000000;0.0000002;0.0000005;-…
1.1;1.4;3.4;0.036406298099;-0.0000000;-0.0000000;-0.0000000;-0.0000000;-0.0000000;-0.0000000;-0.0000000;-0.0000000;-0.0000000;-0.0000000;-0.0000000;-0.0000000;-0.0000000;-0.0000000;-0.0000000;-0.0000000;-0.0000000;-0.0000000;0.0000001;-0.0000000;-0.0000000;0.0000001;0.0000002;-0.0000000;0.0000000;0.0000000;0.0000001;0.0000003;0.0000000;-0.0000000;0.0000000;0.0000000;0.0000000;0.0000002;0.0000005;…
1.1;1.5;3.4;0.035580605551;-0.0000000;-0.0000000;-0.0000000;-0.0000000;-0.0000000;-0.0000000;-0.0000000;-0.0000000;-0.0000000;-0.0000000;-0.0000000;-0.0000000;-0.0000000;-0.0000000;-0.0000000;-0.0000000;-0.0000000;-0.0000000;0.0000001;-0.0000000;-0.0000000;0.0000001;0.0000002;-0.0000000;0.0000000;0.0000000;0.0000001;0.0000003;0.0000000;0.0000000;0.0000000;0.0000000;0.0000000;0.0000002;0.0000005;0…
1.1;1.6;3.4;0.034851591331;-0.0000000;-0.0000000;-0.0000000;-0.0000000;-0.0000000;-0.0000000;-0.0000000;-0.0000000;-0.0000000;-0.0000000;-0.0000000;-0.0000000;-0.0000000;-0.0000000;-0.0000000;-0.0000000;-0.0000000;-0.0000000;0.0000001;-0.0000000;-0.0000000;0.0000001;0.0000001;-0.0000000;0.0000000;0.0000000;0.0000001;0.0000003;0.0000000;0.0000000;0.0000000;0.0000000;0.0000000;0.0000002;0.0000004;0…
1.1;1.7;3.4;0.034191444524;-0.0000000;-0.0000000;-0.0000000;-0.0000000;-0.0000000;-0.0000000;-0.0000000;-0.0000000;-0.0000000;-0.0000000;-0.0000000;-0.0000000;-0.0000000;-0.0000000;-0.0000000;-0.0000000;-0.0000000;-0.0000000;0.0000001;-0.0000000;-0.0000000;0.0000001;0.0000001;-0.0000000;0.0000000;0.0000000;0.0000001;0.0000002;0.0000000;0.0000000;0.0000000;0.0000000;0.0000000;0.0000003;0.0000004;0…
1.1;1.8;3.4;0.033568552445;-0.0000000;-0.0000000;-0.0000000;-0.0000000;-0.0000000;-0.0000000;-0.0000000;-0.0000000;-0.0000000;-0.0000000;-0.0000000;-0.0000000;-0.0000000;-0.0000000;-0.0000000;-0.0000000;-0.0000000;-0.0000000;0.0000001;-0.0000000;-0.0000000;0.0000001;0.0000001;-0.0000000;0.0000000;0.0000000;0.0000001;0.0000002;0.0000000;0.0000000;0.0000000;0.0000000;0.0000000;0.0000003;0.0000004;0…
1.1;1.9;3.4;0.032950190528;-0.0000000;-0.0000000;-0.0000000;-0.0000000;-0.0000000;-0.0000000;-0.0000000;-0.0000000;-0.0000000;-0.0000000;-0.0000000;-0.0000000;-0.0000000;-0.0000000;-0.0000000;-0.0000000;-0.0000000;-0.0000000;0.0000000;-0.0000000;-0.0000000;0.0000002;0.0000001;-0.0000000;0.0000000;0.0000000;0.0000001;0.0000002;0.0000000;0.0000000;0.0000001;0.0000000;0.0000000;0.0000003;0.0000004;0…
1.1;2.0;3.4;0.032305077837;-0.0000000;-0.0000000;-0.0000000;-0.0000000;-0.0000000;-0.0000000;-0.0000000;-0.0000000;-0.0000000;-0.0000000;-0.0000000;-0.0000000;-0.0000000;-0.0000000;-0.0000000;-0.0000000;-0.0000000;-0.0000000;0.0000000;-0.0000000;-0.0000000;0.0000002;0.0000000;-0.0000000;0.0000000;0.0000000;0.0000001;0.0000001;0.0000000;0.0000000;0.0000001;0.0000000;0.0000000;0.0000003;0.0000004;0…
1.1;2.1;3.4;0.031605613134;-0.0000000;-0.0000000;-0.0000000;-0.0000000;-0.0000000;-0.0000000;-0.0000000;-0.0000000;-0.0000000;-0.0000000;-0.0000000;-0.0000000;-0.0000000;-0.0000000;-0.0000000;-0.0000000;-0.0000000;-0.0000000;0.0000000;-0.0000000;-0.0000000;0.0000002;0.0000000;-0.0000000;0.0000000;0.0000000;0.0000001;0.0000001;-0.0000000;0.0000000;0.0000001;0.0000000;0.0000000;0.0000003;0.0000004;…
1.1;2.2;3.4;0.030829637648;-0.0000000;-0.0000000;-0.0000000;-0.0000000;-0.0000000;-0.0000000;-0.0000000;-0.0000000;-0.0000000;-0.0000000;-0.0000000;-0.0000000;-0.0000000;-0.0000000;-0.0000000;-0.0000000;-0.0000000;-0.0000000;0.0000000;-0.0000000;-0.0000000;0.0000002;0.0000000;-0.0000000;0.0000000;0.0000000;0.0000001;0.0000001;-0.0000000;0.0000000;0.0000001;0.0000000;0.0000000;0.0000003;0.0000004;…
1.1;2.3;3.4;0.029961616855;-0.0000000;-0.0000000;-0.0000000;-0.0000000;-0.0000000;-0.0000000;-0.0000000;-0.0000000;-0.0000000;-0.0000000;-0.0000000;-0.0000000;-0.0000000;-0.0000000;-0.0000000;-0.0000000;-0.0000000;-0.0000000;0.0000000;-0.0000000;-0.0000000;0.0000002;0.0000000;-0.0000000;0.0000000;0.0000000;0.0000001;0.0000001;-0.0000000;0.0000000;0.0000001;0.0000000;0.0000000;0.0000003;0.0000004;…
1.1;2.4;3.4;0.028993191333;-0.0000000;-0.0000000;-0.0000000;-0.0000000;-0.0000000;-0.0000000;-0.0000000;-0.0000000;-0.0000000;-0.0000000;-0.0000000;-0.0000000;-0.0000000;-0.0000000;-0.0000000;-0.0000000;-0.0000000;-0.0000000;-0.0000000;-0.0000000;-0.0000000;0.0000003;-0.0000000;-0.0000000;0.0000000;0.0000000;0.0000001;0.0000001;-0.0000000;0.0000000;0.0000001;0.0000000;0.0000000;0.0000003;0.000000…
1.1;2.5;3.4;0.027923109493;-0.0000000;-0.0000000;-0.0000000;-0.0000000;-0.0000000;-0.0000000;-0.0000000;-0.0000000;-0.0000000;-0.0000000;-0.0000000;-0.0000000;-0.0000000;-0.0000000;-0.0000000;-0.0000000;-0.0000000;-0.0000000;-0.0000000;-0.0000000;-0.0000000;0.0000003;-0.0000000;-0.0000000;0.0000000;0.0000000;0.0000001;0.0000000;-0.0000000;0.0000000;0.0000001;0.0000000;0.0000000;0.0000003;0.000000…
1.1;2.6;3.4;0.026756614485;-0.0000000;-0.0000000;-0.0000000;-0.0000000;-0.0000000;-0.0000000;-0.0000000;-0.0000000;-0.0000000;-0.0000000;-0.0000000;-0.0000000;-0.0000000;-0.0000000;-0.0000000;-0.0000000;-0.0000000;-0.0000000;-0.0000000;-0.0000000;-0.0000000;0.0000003;-0.0000000;-0.0000000;0.0000000;0.0000000;0.0000001;0.0000000;-0.0000000;0.0000000;0.0000002;0.0000000;0.0000000;0.0000003;0.000000…
1.1;2.7;3.4;0.025504405535;-0.0000000;-0.0000000;-0.0000000;-0.0000000;-0.0000000;-0.0000000;-0.0000000;-0.0000000;-0.0000000;-0.0000000;-0.0000000;-0.0000000;-0.0000000;-0.0000000;-0.0000000;-0.0000000;-0.0000000;-0.0000000;-0.0000000;-0.0000000;-0.0000000;0.0000003;-0.0000000;-0.0000000;0.0000000;0.0000000;0.0000001;0.0000000;-0.0000000;0.0000000;0.0000002;0.0000000;0.0000000;0.0000003;0.000000…
1.1;2.8;3.4;0.024181324067;-0.0000000;-0.0000000;-0.0000000;-0.0000000;-0.0000000;-0.0000000;-0.0000000;-0.0000000;-0.0000000;-0.0000000;-0.0000000;-0.0000000;-0.0000000;-0.0000000;-0.0000000;-0.0000000;-0.0000000;-0.0000000;-0.0000000;-0.0000000;-0.0000000;0.0000003;-0.0000000;-0.0000000;0.0000000;0.0000000;0.0000001;0.0000000;-0.0000000;0.0000000;0.0000002;0.0000000;0.0000000;0.0000003;0.000000…
1.1;2.9;3.4;0.022804923865;-0.0000000;-0.0000000;-0.0000000;-0.0000000;-0.0000000;-0.0000000;-0.0000000;-0.0000000;-0.0000000;-0.0000000;-0.0000000;-0.0000000;-0.0000000;-0.0000000;-0.0000000;-0.0000000;-0.0000000;-0.0000000;-0.0000000;-0.0000000;-0.0000000;0.0000003;-0.0000000;-0.0000000;0.0000000;0.0000000;0.0000001;0.0000000;-0.0000000;0.0000000;0.0000002;0.0000000;0.0000000;0.0000003;0.000000…
1.1;3.0;3.4;0.021394073041;-0.0000000;-0.0000000;-0.0000000;-0.0000000;-0.0000000;-0.0000000;-0.0000000;-0.0000000;-0.0000000;-0.0000000;-0.0000000;-0.0000000;-0.0000000;-0.0000000;-0.0000000;-0.0000000;-0.0000000;-0.0000000;-0.0000000;-0.0000000;0.0000000;0.0000003;-0.0000000;-0.0000000;0.0000000;0.0000000;0.0000001;0.0000000;-0.0000000;0.0000000;0.0000002;0.0000000;0.0000000;0.0000003;0.0000003…
1.1;3.1;3.4;0.019967707502;-0.0000000;-0.0000000;-0.0000000;-0.0000000;-0.0000000;-0.0000000;-0.0000000;-0.0000000;-0.0000000;-0.0000000;-0.0000000;-0.0000000;-0.0000000;-0.0000000;-0.0000000;-0.0000000;-0.0000000;-0.0000000;-0.0000000;-0.0000000;0.0000000;0.0000003;-0.0000000;-0.0000000;-0.0000000;0.0000000;0.0000001;-0.0000000;-0.0000000;0.0000000;0.0000002;0.0000000;0.0000000;0.0000003;0.00000…
1.1;3.2;3.4;0.018543817446;-0.0000000;-0.0000000;-0.0000000;-0.0000000;-0.0000000;-0.0000000;-0.0000000;-0.0000000;-0.0000000;-0.0000000;-0.0000000;-0.0000000;-0.0000000;-0.0000000;-0.0000000;-0.0000000;-0.0000000;-0.0000000;-0.0000000;-0.0000000;0.0000000;0.0000003;-0.0000000;-0.0000000;-0.0000000;0.0000000;0.0000001;-0.0000000;0.0000000;0.0000000;0.0000002;0.0000000;0.0000000;0.0000003;0.000000…
1.1;3.3;3.4;0.017138707111;-0.0000000;-0.0000000;-0.0000000;-0.0000000;-0.0000000;-0.0000000;-0.0000000;-0.0000000;-0.0000000;-0.0000000;-0.0000000;-0.0000000;-0.0000000;-0.0000000;-0.0000000;-0.0000000;-0.0000000;-0.0000000;-0.0000000;-0.0000000;0.0000000;0.0000003;-0.0000000;-0.0000000;-0.0000000;0.0000000;0.0000001;-0.0000000;0.0000000;0.0000000;0.0000002;0.0000000;0.0000000;0.0000003;0.000000…
1.1;3.4;3.4;0.015766530045;-0.0000000;-0.0000000;-0.0000000;-0.0000000;-0.0000000;-0.0000000;-0.0000000;-0.0000000;-0.0000000;-0.0000000;-0.0000000;-0.0000000;-0.0000000;-0.0000000;-0.0000000;-0.0000000;-0.0000000;-0.0000000;0.0000000;0.0000000;0.0000000;0.0000003;-0.0000000;-0.0000000;-0.0000000;0.0000000;0.0000001;-0.0000000;0.0000000;0.0000000;0.0000002;0.0000000;0.0000000;0.0000003;0.0000002;…
1.1;3.5;3.4;0.014439072255;-0.0000000;-0.0000000;-0.0000000;-0.0000000;-0.0000000;-0.0000000;-0.0000000;-0.0000000;-0.0000000;-0.0000000;-0.0000000;-0.0000000;-0.0000000;-0.0000000;-0.0000000;-0.0000000;-0.0000000;-0.0000000;0.0000000;0.0000000;0.0000000;0.0000003;-0.0000000;0.0000000;-0.0000000;0.0000000;0.0000001;-0.0000000;0.0000000;0.0000000;0.0000002;0.0000000;0.0000000;0.0000002;0.0000002;0…
1.1;3.6;3.4;0.013165736192;-0.0000000;-0.0000000;-0.0000000;-0.0000000;-0.0000000;-0.0000000;-0.0000000;-0.0000000;-0.0000000;-0.0000000;-0.0000000;-0.0000000;-0.0000000;-0.0000000;-0.0000000;-0.0000000;-0.0000000;-0.0000000;0.0000000;0.0000000;0.0000000;0.0000002;-0.0000000;0.0000000;-0.0000000;0.0000000;0.0000001;-0.0000000;0.0000000;0.0000000;0.0000002;0.0000000;0.0000000;0.0000002;0.0000001;0…
1.1;3.7;3.4;0.011953669897;-0.0000000;-0.0000000;-0.0000000;-0.0000000;-0.0000000;-0.0000000;-0.0000000;-0.0000000;-0.0000000;-0.0000000;-0.0000000;-0.0000000;-0.0000000;-0.0000000;-0.0000000;-0.0000000;-0.0000000;-0.0000000;0.0000000;0.0000000;0.0000000;0.0000002;-0.0000000;0.0000000;-0.0000000;0.0000000;0.0000001;0.0000000;0.0000000;0.0000000;0.0000002;0.0000000;0.0000000;0.0000002;0.0000001;0.…
1.1;3.8;3.4;0.010807986313;-0.0000000;-0.0000000;-0.0000000;-0.0000000;-0.0000000;-0.0000000;-0.0000000;-0.0000000;-0.0000000;-0.0000000;-0.0000000;-0.0000000;-0.0000000;-0.0000000;-0.0000000;-0.0000000;-0.0000000;-0.0000000;0.0000000;0.0000000;0.0000000;0.0000002;-0.0000000;0.0000000;-0.0000000;0.0000000;0.0000001;0.0000000;0.0000000;0.0000000;0.0000002;0.0000000;0.0000000;0.0000002;0.0000001;0.…
1.1;3.9;3.4;0.009732025202;-0.0000000;-0.0000000;-0.0000000;-0.0000000;-0.0000000;-0.0000000;-0.0000000;-0.0000000;-0.0000000;-0.0000000;-0.0000000;-0.0000000;-0.0000000;-0.0000000;-0.0000000;-0.0000000;-0.0000000;-0.0000000;0.0000000;0.0000000;0.0000000;0.0000002;-0.0000000;0.0000000;-0.0000000;0.0000000;0.0000001;0.0000000;0.0000000;0.0000000;0.0000002;0.0000000;0.0000000;0.0000002;0.0000001;0.…
1.1;4.0;3.4;0.008727621372;-0.0000000;-0.0000000;-0.0000000;-0.0000000;-0.0000000;-0.0000000;-0.0000000;-0.0000000;-0.0000000;-0.0000000;-0.0000000;-0.0000000;-0.0000000;-0.0000000;-0.0000000;-0.0000000;-0.0000000;-0.0000000;0.0000001;0.0000000;0.0000000;0.0000002;-0.0000000;0.0000000;-0.0000000;0.0000000;0.0000001;0.0000000;0.0000000;0.0000000;0.0000002;0.0000000;0.0000000;0.0000002;0.0000001;0.…
1.1;4.1;3.4;0.007795355269;-0.0000002;-0.0000002;-0.0000002;-0.0000002;-0.0000002;-0.0000002;-0.0000002;-0.0000002;-0.0000002;-0.0000002;-0.0000002;-0.0000002;-0.0000002;-0.0000002;-0.0000001;-0.0000001;-0.0000001;-0.0000001;-0.0000361;-0.0000301;-0.0000211;-0.0000379;-0.0000135;-0.0000319;-0.0000121;-0.0000248;-0.0000160;-0.0000062;-0.0000126;-0.0000088;-0.0000236;-0.0000189;-0.0000090;-0.000020…
1.1;4.2;3.4;0.006934773410;-0.0000002;-0.0000002;-0.0000002;-0.0000002;-0.0000002;-0.0000002;-0.0000002;-0.0000002;-0.0000002;-0.0000001;-0.0000002;-0.0000002;-0.0000002;-0.0000002;-0.0000001;-0.0000001;-0.0000001;-0.0000001;-0.0000328;-0.0000272;-0.0000189;-0.0000367;-0.0000120;-0.0000306;-0.0000105;-0.0000235;-0.0000149;-0.0000056;-0.0000116;-0.0000084;-0.0000238;-0.0000187;-0.0000082;-0.000020…
1.1;4.3;3.4;0.006144575099;-0.0000002;-0.0000002;-0.0000002;-0.0000002;-0.0000002;-0.0000002;-0.0000001;-0.0000002;-0.0000002;-0.0000001;-0.0000002;-0.0000002;-0.0000002;-0.0000002;-0.0000001;-0.0000001;-0.0000001;-0.0000001;-0.0000296;-0.0000244;-0.0000169;-0.0000352;-0.0000106;-0.0000291;-0.0000091;-0.0000222;-0.0000138;-0.0000051;-0.0000105;-0.0000080;-0.0000240;-0.0000186;-0.0000074;-0.000019…
1.1;4.4;3.4;0.005422768013;-0.0000002;-0.0000002;-0.0000002;-0.0000001;-0.0000001;-0.0000001;-0.0000001;-0.0000002;-0.0000001;-0.0000001;-0.0000002;-0.0000002;-0.0000002;-0.0000002;-0.0000001;-0.0000001;-0.0000001;-0.0000001;-0.0000266;-0.0000218;-0.0000150;-0.0000335;-0.0000094;-0.0000274;-0.0000078;-0.0000208;-0.0000126;-0.0000046;-0.0000095;-0.0000076;-0.0000241;-0.0000184;-0.0000066;-0.000018…
1.1;4.5;3.4;0.004766798474;-0.0000002;-0.0000001;-0.0000002;-0.0000001;-0.0000001;-0.0000001;-0.0000001;-0.0000001;-0.0000001;-0.0000001;-0.0000002;-0.0000002;-0.0000002;-0.0000002;-0.0000001;-0.0000001;-0.0000001;-0.0000001;-0.0000237;-0.0000193;-0.0000132;-0.0000316;-0.0000082;-0.0000256;-0.0000066;-0.0000193;-0.0000115;-0.0000041;-0.0000084;-0.0000073;-0.0000240;-0.0000181;-0.0000059;-0.000017…
1.1;4.6;3.4;0.004173663091;-0.0000001;-0.0000001;-0.0000001;-0.0000001;-0.0000001;-0.0000001;-0.0000001;-0.0000001;-0.0000001;-0.0000001;-0.0000001;-0.0000001;-0.0000002;-0.0000002;-0.0000001;-0.0000001;-0.0000001;-0.0000001;-0.0000210;-0.0000170;-0.0000116;-0.0000295;-0.0000072;-0.0000237;-0.0000056;-0.0000178;-0.0000104;-0.0000037;-0.0000074;-0.0000069;-0.0000238;-0.0000177;-0.0000052;-0.000017…
1.1;4.7;3.4;0.003640007707;-0.0000001;-0.0000001;-0.0000001;-0.0000001;-0.0000001;-0.0000001;-0.0000001;-0.0000001;-0.0000001;-0.0000001;-0.0000001;-0.0000001;-0.0000001;-0.0000001;-0.0000001;-0.0000001;-0.0000001;-0.0000001;-0.0000184;-0.0000149;-0.0000102;-0.0000274;-0.0000062;-0.0000218;-0.0000048;-0.0000163;-0.0000093;-0.0000033;-0.0000065;-0.0000066;-0.0000234;-0.0000172;-0.0000046;-0.000016…
1.1;4.8;3.4;0.003162217919;-0.0000001;-0.0000001;-0.0000001;-0.0000001;-0.0000001;-0.0000001;-0.0000001;-0.0000001;-0.0000001;-0.0000001;-0.0000001;-0.0000001;-0.0000001;-0.0000001;-0.0000001;-0.0000001;-0.0000000;-0.0000000;-0.0000161;-0.0000130;-0.0000088;-0.0000252;-0.0000054;-0.0000199;-0.0000040;-0.0000148;-0.0000083;-0.0000030;-0.0000056;-0.0000062;-0.0000228;-0.0000166;-0.0000040;-0.000015…
1.1;4.9;3.4;0.002736503514;-0.0000001;-0.0000001;-0.0000001;-0.0000001;-0.0000001;-0.0000001;-0.0000001;-0.0000001;-0.0000001;-0.0000001;-0.0000001;-0.0000001;-0.0000001;-0.0000001;-0.0000001;-0.0000001;-0.0000000;-0.0000000;-0.0000141;-0.0000112;-0.0000076;-0.0000230;-0.0000047;-0.0000181;-0.0000034;-0.0000134;-0.0000074;-0.0000026;-0.0000048;-0.0000059;-0.0000221;-0.0000159;-0.0000035;-0.000014…
1.1;5.0;3.4;0.002358977474;-0.0000001;-0.0000001;-0.0000001;-0.0000001;-0.0000001;-0.0000001;-0.0000001;-0.0000001;-0.0000001;-0.0000001;-0.0000001;-0.0000001;-0.0000001;-0.0000001;-0.0000001;-0.0000001;-0.0000000;-0.0000000;-0.0000122;-0.0000097;-0.0000066;-0.0000208;-0.0000040;-0.0000163;-0.0000028;-0.0000120;-0.0000065;-0.0000024;-0.0000041;-0.0000055;-0.0000212;-0.0000151;-0.0000030;-0.000012…
1.1;5.1;3.4;0.002025728978;-0.0000001;-0.0000001;-0.0000001;-0.0000001;-0.0000001;-0.0000001;-0.0000001;-0.0000001;-0.0000001;-0.0000001;-0.0000001;-0.0000001;-0.0000001;-0.0000001;-0.0000001;-0.0000001;-0.0000000;-0.0000000;-0.0000105;-0.0000083;-0.0000057;-0.0000187;-0.0000035;-0.0000145;-0.0000024;-0.0000107;-0.0000057;-0.0000021;-0.0000034;-0.0000051;-0.0000201;-0.0000142;-0.0000026;-0.000011…
1.1;5.2;3.4;0.001732889182;-0.0000001;-0.0000001;-0.0000001;-0.0000001;-0.0000001;-0.0000001;-0.0000001;-0.0000001;-0.0000001;-0.0000001;-0.0000001;-0.0000001;-0.0000001;-0.0000001;-0.0000000;-0.0000000;-0.0000000;-0.0000000;-0.0000090;-0.0000071;-0.0000048;-0.0000167;-0.0000030;-0.0000129;-0.0000020;-0.0000095;-0.0000050;-0.0000019;-0.0000029;-0.0000047;-0.0000189;-0.0000133;-0.0000022;-0.000010…
1.1;5.3;3.4;0.001476688443;-0.0000001;-0.0000001;-0.0000001;-0.0000001;-0.0000001;-0.0000001;-0.0000001;-0.0000001;-0.0000001;-0.0000001;-0.0000001;-0.0000001;-0.0000001;-0.0000001;-0.0000000;-0.0000000;-0.0000000;-0.0000000;-0.0000077;-0.0000060;-0.0000041;-0.0000148;-0.0000026;-0.0000114;-0.0000017;-0.0000084;-0.0000043;-0.0000017;-0.0000024;-0.0000043;-0.0000177;-0.0000123;-0.0000019;-0.000009…
1.1;5.4;3.4;0.001253503905;-0.0000001;-0.0000001;-0.0000001;-0.0000000;-0.0000000;-0.0000001;-0.0000001;-0.0000001;-0.0000001;-0.0000001;-0.0000001;-0.0000001;-0.0000001;-0.0000001;-0.0000000;-0.0000000;-0.0000000;-0.0000000;-0.0000066;-0.0000051;-0.0000035;-0.0000131;-0.0000022;-0.0000100;-0.0000014;-0.0000074;-0.0000037;-0.0000015;-0.0000020;-0.0000040;-0.0000164;-0.0000112;-0.0000016;-0.000008…
1.1;5.5;3.4;0.001059896895;-0.0000001;-0.0000001;-0.0000001;-0.0000000;-0.0000000;-0.0000001;-0.0000000;-0.0000001;-0.0000001;-0.0000000;-0.0000001;-0.0000001;-0.0000001;-0.0000001;-0.0000000;-0.0000000;-0.0000000;-0.0000000;-0.0000057;-0.0000043;-0.0000030;-0.0000115;-0.0000019;-0.0000087;-0.0000012;-0.0000065;-0.0000032;-0.0000013;-0.0000017;-0.0000036;-0.0000150;-0.0000102;-0.0000014;-0.000007…
1.1;5.6;3.4;0.000892640157;-0.0000001;-0.0000000;-0.0000001;-0.0000000;-0.0000000;-0.0000000;-0.0000000;-0.0000000;-0.0000001;-0.0000000;-0.0000001;-0.0000001;-0.0000001;-0.0000001;-0.0000000;-0.0000000;-0.0000000;-0.0000000;-0.0000048;-0.0000036;-0.0000025;-0.0000100;-0.0000016;-0.0000075;-0.0000010;-0.0000056;-0.0000027;-0.0000012;-0.0000014;-0.0000032;-0.0000137;-0.0000092;-0.0000012;-0.000006…
1.1;5.7;3.4;0.000748735510;-0.0000000;-0.0000000;-0.0000001;-0.0000000;-0.0000000;-0.0000000;-0.0000000;-0.0000000;-0.0000000;-0.0000000;-0.0000001;-0.0000001;-0.0000001;-0.0000001;-0.0000000;-0.0000000;-0.0000000;-0.0000000;-0.0000041;-0.0000030;-0.0000022;-0.0000087;-0.0000014;-0.0000065;-0.0000008;-0.0000049;-0.0000024;-0.0000011;-0.0000011;-0.0000029;-0.0000124;-0.0000083;-0.0000011;-0.000006…
1.1;5.8;3.4;0.000625422949;-0.0000000;-0.0000000;-0.0000000;-0.0000000;-0.0000000;-0.0000000;-0.0000000;-0.0000000;-0.0000000;-0.0000000;-0.0000001;-0.0000001;-0.0000001;-0.0000001;-0.0000000;-0.0000000;-0.0000000;-0.0000000;-0.0000035;-0.0000026;-0.0000018;-0.0000075;-0.0000012;-0.0000056;-0.0000007;-0.0000042;-0.0000020;-0.0000009;-0.0000010;-0.0000026;-0.0000111;-0.0000074;-0.0000009;-0.000005…
1.1;5.9;3.4;0.000520182489;-0.0000000;-0.0000000;-0.0000000;-0.0000000;-0.0000000;-0.0000000;-0.0000000;-0.0000000;-0.0000000;-0.0000000;-0.0000000;-0.0000000;-0.0000000;-0.0000000;-0.0000000;-0.0000000;-0.0000000;-0.0000000;-0.0000030;-0.0000022;-0.0000016;-0.0000064;-0.0000010;-0.0000048;-0.0000006;-0.0000036;-0.0000017;-0.0000008;-0.0000008;-0.0000023;-0.0000100;-0.0000065;-0.0000008;-0.000004…
1.1;6.0;3.4;0.000430730183;-0.0000000;-0.0000000;-0.0000000;-0.0000000;-0.0000000;-0.0000000;-0.0000000;-0.0000000;-0.0000000;-0.0000000;-0.0000000;-0.0000000;-0.0000000;-0.0000000;-0.0000000;-0.0000000;-0.0000000;-0.0000000;-0.0000026;-0.0000018;-0.0000013;-0.0000055;-0.0000009;-0.0000041;-0.0000005;-0.0000031;-0.0000015;-0.0000008;-0.0000007;-0.0000020;-0.0000088;-0.0000057;-0.0000007;-0.000004…
1.2;0.0;3.4;0.050858377087;-0.0000000;-0.0000000;-0.0000000;-0.0000000;-0.0000000;-0.0000000;-0.0000000;-0.0000000;-0.0000000;-0.0000000;-0.0000000;-0.0000000;-0.0000000;-0.0000000;-0.0000000;-0.0000000;-0.0000000;-0.0000000;0.0000002;-0.0000000;0.0000000;-0.0000000;0.0000005;-0.0000000;0.0000001;-0.0000000;-0.0000000;0.0000007;-0.0000000;-0.0000000;-0.0000000;0.0000000;-0.0000000;0.0000001;0.000…
1.2;0.1;3.4;0.050701436467;-0.0000000;-0.0000000;-0.0000000;-0.0000000;-0.0000000;-0.0000000;-0.0000000;-0.0000000;-0.0000000;-0.0000000;-0.0000000;-0.0000000;-0.0000000;-0.0000000;-0.0000000;-0.0000000;-0.0000000;-0.0000000;0.0000002;-0.0000000;0.0000000;-0.0000000;0.0000005;-0.0000000;0.0000001;-0.0000000;-0.0000000;0.0000007;-0.0000000;-0.0000000;-0.0000000;0.0000000;-0.0000000;0.0000001;0.000…
1.2;0.2;3.4;0.050238669286;-0.0000000;-0.0000000;-0.0000000;-0.0000000;-0.0000000;-0.0000000;-0.0000000;-0.0000000;-0.0000000;-0.0000000;-0.0000000;-0.0000000;-0.0000000;-0.0000000;-0.0000000;-0.0000000;-0.0000000;-0.0000000;0.0000002;-0.0000000;0.0000000;-0.0000000;0.0000005;-0.0000000;0.0000001;-0.0000000;-0.0000000;0.0000006;-0.0000000;-0.0000000;-0.0000000;0.0000000;-0.0000000;0.0000001;0.000…
1.2;0.3;3.4;0.049493573599;-0.0000000;-0.0000000;-0.0000000;-0.0000000;-0.0000000;-0.0000000;-0.0000000;-0.0000000;-0.0000000;-0.0000000;-0.0000000;-0.0000000;-0.0000000;-0.0000000;-0.0000000;-0.0000000;-0.0000000;-0.0000000;0.0000002;-0.0000000;0.0000000;0.0000000;0.0000005;-0.0000000;0.0000001;-0.0000000;0.0000000;0.0000006;-0.0000000;-0.0000000;-0.0000000;0.0000000;-0.0000000;0.0000001;0.00000…
1.2;0.4;3.4;0.048503167131;-0.0000000;-0.0000000;-0.0000000;-0.0000000;-0.0000000;-0.0000000;-0.0000000;-0.0000000;-0.0000000;-0.0000000;-0.0000000;-0.0000000;-0.0000000;-0.0000000;-0.0000000;-0.0000000;-0.0000000;-0.0000000;0.0000002;-0.0000000;0.0000000;0.0000000;0.0000004;-0.0000000;0.0000001;-0.0000000;0.0000000;0.0000006;-0.0000000;-0.0000000;-0.0000000;0.0000000;-0.0000000;0.0000001;0.00000…
1.2;0.5;3.4;0.047315016634;-0.0000000;-0.0000000;-0.0000000;-0.0000000;-0.0000000;-0.0000000;-0.0000000;-0.0000000;-0.0000000;-0.0000000;-0.0000000;-0.0000000;-0.0000000;-0.0000000;-0.0000000;-0.0000000;-0.0000000;-0.0000000;0.0000002;-0.0000000;0.0000000;0.0000000;0.0000004;-0.0000000;0.0000001;-0.0000000;0.0000000;0.0000006;-0.0000000;-0.0000000;-0.0000000;0.0000000;-0.0000000;0.0000002;0.00000…
1.2;0.6;3.4;0.045983534830;-0.0000000;-0.0000000;-0.0000000;-0.0000000;-0.0000000;-0.0000000;-0.0000000;-0.0000000;-0.0000000;-0.0000000;-0.0000000;-0.0000000;-0.0000000;-0.0000000;-0.0000000;-0.0000000;-0.0000000;-0.0000000;0.0000002;-0.0000000;0.0000000;0.0000000;0.0000004;-0.0000000;0.0000001;0.0000000;0.0000000;0.0000006;-0.0000000;-0.0000000;-0.0000000;0.0000000;-0.0000000;0.0000002;0.000000…
1.2;0.7;3.4;0.044565916723;-0.0000000;-0.0000000;-0.0000000;-0.0000000;-0.0000000;-0.0000000;-0.0000000;-0.0000000;-0.0000000;-0.0000000;-0.0000000;-0.0000000;-0.0000000;-0.0000000;-0.0000000;-0.0000000;-0.0000000;-0.0000000;0.0000002;-0.0000000;0.0000000;0.0000000;0.0000004;-0.0000000;0.0000001;0.0000000;0.0000000;0.0000006;0.0000000;-0.0000000;-0.0000000;0.0000000;-0.0000000;0.0000002;0.0000004…
1.2;0.8;3.4;0.043118093824;-0.0000000;-0.0000000;-0.0000000;-0.0000000;-0.0000000;-0.0000000;-0.0000000;-0.0000000;-0.0000000;-0.0000000;-0.0000000;-0.0000000;-0.0000000;-0.0000000;-0.0000000;-0.0000000;-0.0000000;-0.0000000;0.0000002;-0.0000000;0.0000000;0.0000000;0.0000004;-0.0000000;0.0000001;0.0000000;0.0000000;0.0000005;0.0000000;-0.0000000;-0.0000000;0.0000000;-0.0000000;0.0000002;0.0000004…
1.2;0.9;3.4;0.041691046897;-0.0000000;-0.0000000;-0.0000000;-0.0000000;-0.0000000;-0.0000000;-0.0000000;-0.0000000;-0.0000000;-0.0000000;-0.0000000;-0.0000000;-0.0000000;-0.0000000;-0.0000000;-0.0000000;-0.0000000;-0.0000000;0.0000001;-0.0000000;0.0000000;0.0000000;0.0000003;-0.0000000;0.0000001;0.0000000;0.0000000;0.0000005;0.0000000;-0.0000000;-0.0000000;0.0000000;0.0000000;0.0000002;0.0000004;…
1.2;1.0;3.4;0.040327747701;-0.0000000;-0.0000000;-0.0000000;-0.0000000;-0.0000000;-0.0000000;-0.0000000;-0.0000000;-0.0000000;-0.0000000;-0.0000000;-0.0000000;-0.0000000;-0.0000000;-0.0000000;-0.0000000;-0.0000000;-0.0000000;0.0000001;-0.0000000;0.0000000;0.0000000;0.0000003;-0.0000000;0.0000001;0.0000000;0.0000000;0.0000005;0.0000000;-0.0000000;-0.0000000;0.0000000;0.0000000;0.0000002;0.0000004;…
1.2;1.1;3.4;0.039060913467;-0.0000000;-0.0000000;-0.0000000;-0.0000000;-0.0000000;-0.0000000;-0.0000000;-0.0000000;-0.0000000;-0.0000000;-0.0000000;-0.0000000;-0.0000000;-0.0000000;-0.0000000;-0.0000000;-0.0000000;-0.0000000;0.0000001;-0.0000000;0.0000000;0.0000000;0.0000003;-0.0000000;0.0000001;0.0000000;0.0000000;0.0000004;0.0000000;-0.0000000;-0.0000000;0.0000000;0.0000000;0.0000002;0.0000004;…
1.2;1.2;3.4;0.037911668973;-0.0000000;-0.0000000;-0.0000000;-0.0000000;-0.0000000;-0.0000000;-0.0000000;-0.0000000;-0.0000000;-0.0000000;-0.0000000;-0.0000000;-0.0000000;-0.0000000;-0.0000000;-0.0000000;-0.0000000;-0.0000000;0.0000001;-0.0000000;0.0000000;0.0000000;0.0000002;-0.0000000;0.0000000;0.0000000;0.0000000;0.0000004;0.0000000;-0.0000000;0.0000000;0.0000000;0.0000000;0.0000002;0.0000004;-…
1.2;1.3;3.4;0.036889130784;-0.0000000;-0.0000000;-0.0000000;-0.0000000;-0.0000000;-0.0000000;-0.0000000;-0.0000000;-0.0000000;-0.0000000;-0.0000000;-0.0000000;-0.0000000;-0.0000000;-0.0000000;-0.0000000;-0.0000000;-0.0000000;0.0000001;-0.0000000;0.0000000;0.0000001;0.0000002;-0.0000000;0.0000000;0.0000000;0.0000001;0.0000004;-0.0000000;-0.0000000;0.0000000;0.0000000;0.0000000;0.0000002;0.0000004;…
1.2;1.4;3.4;0.035990861798;-0.0000000;-0.0000000;-0.0000000;-0.0000000;-0.0000000;-0.0000000;-0.0000000;-0.0000000;-0.0000000;-0.0000000;-0.0000000;-0.0000000;-0.0000000;-0.0000000;-0.0000000;-0.0000000;-0.0000000;-0.0000000;0.0000001;-0.0000000;0.0000000;0.0000001;0.0000002;-0.0000000;0.0000000;0.0000000;0.0000001;0.0000003;-0.0000000;-0.0000000;0.0000000;0.0000000;0.0000000;0.0000003;0.0000004;…
1.2;1.5;3.4;0.035204092790;-0.0000000;-0.0000000;-0.0000000;-0.0000000;-0.0000000;-0.0000000;-0.0000000;-0.0000000;-0.0000000;-0.0000000;-0.0000000;-0.0000000;-0.0000000;-0.0000000;-0.0000000;-0.0000000;-0.0000000;-0.0000000;0.0000001;-0.0000000;0.0000000;0.0000001;0.0000002;-0.0000000;0.0000000;0.0000000;0.0000001;0.0000003;-0.0000000;-0.0000000;0.0000000;0.0000000;0.0000000;0.0000003;0.0000004;…
1.2;1.6;3.4;0.034507569140;-0.0000000;-0.0000000;-0.0000000;-0.0000000;-0.0000000;-0.0000000;-0.0000000;-0.0000000;-0.0000000;-0.0000000;-0.0000000;-0.0000000;-0.0000000;-0.0000000;-0.0000000;-0.0000000;-0.0000000;-0.0000000;0.0000001;-0.0000000;0.0000000;0.0000001;0.0000001;-0.0000000;0.0000000;0.0000000;0.0000001;0.0000003;-0.0000000;-0.0000000;0.0000000;0.0000000;0.0000000;0.0000003;0.0000004;…
1.2;1.7;3.4;0.033873852765;-0.0000000;-0.0000000;-0.0000000;-0.0000000;-0.0000000;-0.0000000;-0.0000000;-0.0000000;-0.0000000;-0.0000000;-0.0000000;-0.0000000;-0.0000000;-0.0000000;-0.0000000;-0.0000000;-0.0000000;-0.0000000;0.0000001;-0.0000000;0.0000000;0.0000001;0.0000001;-0.0000000;0.0000000;0.0000000;0.0000001;0.0000002;-0.0000000;0.0000000;0.0000000;0.0000000;0.0000000;0.0000003;0.0000004;0…
1.2;1.8;3.4;0.033271890009;-0.0000000;-0.0000000;-0.0000000;-0.0000000;-0.0000000;-0.0000000;-0.0000000;-0.0000000;-0.0000000;-0.0000000;-0.0000000;-0.0000000;-0.0000000;-0.0000000;-0.0000000;-0.0000000;-0.0000000;-0.0000000;0.0000001;-0.0000000;0.0000000;0.0000001;0.0000001;-0.0000000;0.0000000;0.0000000;0.0000001;0.0000002;-0.0000000;0.0000000;0.0000001;0.0000000;0.0000000;0.0000003;0.0000004;0…
1.2;1.9;3.4;0.032669646052;-0.0000000;-0.0000000;-0.0000000;-0.0000000;-0.0000000;-0.0000000;-0.0000000;-0.0000000;-0.0000000;-0.0000000;-0.0000000;-0.0000000;-0.0000000;-0.0000000;-0.0000000;-0.0000000;-0.0000000;-0.0000000;0.0000000;-0.0000000;0.0000000;0.0000001;0.0000001;-0.0000000;0.0000000;0.0000000;0.0000001;0.0000002;-0.0000000;0.0000000;0.0000001;0.0000000;0.0000000;0.0000003;0.0000004;0…
1.2;2.0;3.4;0.032036607581;-0.0000000;-0.0000000;-0.0000000;-0.0000000;-0.0000000;-0.0000000;-0.0000000;-0.0000000;-0.0000000;-0.0000000;-0.0000000;-0.0000000;-0.0000000;-0.0000000;-0.0000000;-0.0000000;-0.0000000;-0.0000000;0.0000000;-0.0000000;0.0000000;0.0000002;0.0000000;-0.0000000;0.0000000;0.0000000;0.0000001;0.0000001;-0.0000000;0.0000000;0.0000001;0.0000000;0.0000000;0.0000003;0.0000004;0…
1.2;2.1;3.4;0.031345970562;-0.0000000;-0.0000000;-0.0000000;-0.0000000;-0.0000000;-0.0000000;-0.0000000;-0.0000000;-0.0000000;-0.0000000;-0.0000000;-0.0000000;-0.0000000;-0.0000000;-0.0000000;-0.0000000;-0.0000000;-0.0000000;0.0000000;-0.0000000;0.0000000;0.0000002;0.0000000;-0.0000000;0.0000000;0.0000000;0.0000001;0.0000001;-0.0000000;0.0000000;0.0000001;0.0000000;0.0000000;0.0000003;0.0000004;0…
1.2;2.2;3.4;0.030576360778;-0.0000000;-0.0000000;-0.0000000;-0.0000000;-0.0000000;-0.0000000;-0.0000000;-0.0000000;-0.0000000;-0.0000000;-0.0000000;-0.0000000;-0.0000000;-0.0000000;-0.0000000;-0.0000000;-0.0000000;-0.0000000;0.0000000;-0.0000000;-0.0000000;0.0000002;0.0000000;-0.0000000;0.0000000;0.0000000;0.0000001;0.0000001;-0.0000000;0.0000000;0.0000001;0.0000000;0.0000000;0.0000004;0.0000004;…
1.2;2.3;3.4;0.029712980711;-0.0000000;-0.0000000;-0.0000000;-0.0000000;-0.0000000;-0.0000000;-0.0000000;-0.0000000;-0.0000000;-0.0000000;-0.0000000;-0.0000000;-0.0000000;-0.0000000;-0.0000000;-0.0000000;-0.0000000;-0.0000000;-0.0000000;-0.0000000;-0.0000000;0.0000002;-0.0000000;-0.0000000;0.0000000;0.0000000;0.0000001;0.0000001;-0.0000000;0.0000000;0.0000001;0.0000000;0.0000000;0.0000004;0.000000…
1.2;2.4;3.4;0.028748133753;-0.0000000;-0.0000000;-0.0000000;-0.0000000;-0.0000000;-0.0000000;-0.0000000;-0.0000000;-0.0000000;-0.0000000;-0.0000000;-0.0000000;-0.0000000;-0.0000000;-0.0000000;-0.0000000;-0.0000000;-0.0000000;-0.0000000;-0.0000000;-0.0000000;0.0000002;-0.0000000;-0.0000000;0.0000000;0.0000000;0.0000001;0.0000000;-0.0000000;0.0000000;0.0000001;0.0000000;0.0000000;0.0000004;0.000000…
1.2;2.5;3.4;0.027681138898;-0.0000000;-0.0000000;-0.0000000;-0.0000000;-0.0000000;-0.0000000;-0.0000000;-0.0000000;-0.0000000;-0.0000000;-0.0000000;-0.0000000;-0.0000000;-0.0000000;-0.0000000;-0.0000000;-0.0000000;-0.0000000;-0.0000000;-0.0000000;-0.0000000;0.0000003;-0.0000000;-0.0000000;0.0000000;0.0000000;0.0000001;0.0000000;0.0000000;0.0000000;0.0000002;0.0000000;0.0000000;0.0000004;0.0000004…
1.2;2.6;3.4;0.026517708053;-0.0000000;-0.0000000;-0.0000000;-0.0000000;-0.0000000;-0.0000000;-0.0000000;-0.0000000;-0.0000000;-0.0000000;-0.0000000;-0.0000000;-0.0000000;-0.0000000;-0.0000000;-0.0000000;-0.0000000;-0.0000000;-0.0000000;-0.0000000;-0.0000000;0.0000003;-0.0000000;-0.0000000;0.0000000;0.0000000;0.0000001;0.0000000;0.0000000;0.0000000;0.0000002;0.0000000;0.0000000;0.0000004;0.0000003…
1.2;2.7;3.4;0.025268905442;-0.0000000;-0.0000000;-0.0000000;-0.0000000;-0.0000000;-0.0000000;-0.0000000;-0.0000000;-0.0000000;-0.0000000;-0.0000000;-0.0000000;-0.0000000;-0.0000000;-0.0000000;-0.0000000;-0.0000000;-0.0000000;-0.0000000;-0.0000000;-0.0000000;0.0000003;-0.0000000;-0.0000000;0.0000000;0.0000000;0.0000001;0.0000000;0.0000000;0.0000000;0.0000002;0.0000000;0.0000000;0.0000004;0.0000003…
1.2;2.8;3.4;0.023949838101;-0.0000000;-0.0000000;-0.0000000;-0.0000000;-0.0000000;-0.0000000;-0.0000000;-0.0000000;-0.0000000;-0.0000000;-0.0000000;-0.0000000;-0.0000000;-0.0000000;-0.0000000;-0.0000000;-0.0000000;-0.0000000;-0.0000000;-0.0000000;-0.0000000;0.0000003;-0.0000000;-0.0000000;0.0000000;0.0000000;0.0000001;0.0000000;0.0000000;0.0000000;0.0000002;0.0000000;0.0000000;0.0000004;0.0000003…
1.2;2.9;3.4;0.022578235125;-0.0000000;-0.0000000;-0.0000000;-0.0000000;-0.0000000;-0.0000000;-0.0000000;-0.0000000;-0.0000000;-0.0000000;-0.0000000;-0.0000000;-0.0000000;-0.0000000;-0.0000000;-0.0000000;-0.0000000;-0.0000000;-0.0000000;-0.0000000;-0.0000000;0.0000003;-0.0000000;-0.0000000;0.0000000;0.0000000;0.0000001;0.0000000;0.0000000;0.0000000;0.0000002;0.0000000;0.0000000;0.0000003;0.0000003…
1.2;3.0;3.4;0.021173061620;-0.0000000;-0.0000000;-0.0000000;-0.0000000;-0.0000000;-0.0000000;-0.0000000;-0.0000000;-0.0000000;-0.0000000;-0.0000000;-0.0000000;-0.0000000;-0.0000000;-0.0000000;-0.0000000;-0.0000000;-0.0000000;-0.0000000;-0.0000000;-0.0000000;0.0000003;-0.0000000;-0.0000000;0.0000000;0.0000000;0.0000001;-0.0000000;0.0000000;0.0000000;0.0000002;0.0000000;0.0000000;0.0000003;0.000000…
1.2;3.1;3.4;0.019753285411;-0.0000000;-0.0000000;-0.0000000;-0.0000000;-0.0000000;-0.0000000;-0.0000000;-0.0000000;-0.0000000;-0.0000000;-0.0000000;-0.0000000;-0.0000000;-0.0000000;-0.0000000;-0.0000000;-0.0000000;-0.0000000;-0.0000000;-0.0000000;-0.0000000;0.0000003;-0.0000000;-0.0000000;0.0000000;0.0000000;0.0000001;-0.0000000;0.0000000;0.0000000;0.0000002;0.0000000;0.0000000;0.0000003;0.000000…
1.2;3.2;3.4;0.018336876674;-0.0000000;-0.0000000;-0.0000000;-0.0000000;-0.0000000;-0.0000000;-0.0000000;-0.0000000;-0.0000000;-0.0000000;-0.0000000;-0.0000000;-0.0000000;-0.0000000;-0.0000000;-0.0000000;-0.0000000;-0.0000000;-0.0000000;-0.0000000;-0.0000000;0.0000003;-0.0000000;0.0000000;0.0000000;0.0000000;0.0000001;-0.0000000;0.0000000;0.0000000;0.0000002;0.0000000;0.0000000;0.0000003;0.0000002…
1.2;3.3;3.4;0.016940079732;-0.0000000;-0.0000000;-0.0000000;-0.0000000;-0.0000000;-0.0000000;-0.0000000;-0.0000000;-0.0000000;-0.0000000;-0.0000000;-0.0000000;-0.0000000;-0.0000000;-0.0000000;-0.0000000;-0.0000000;-0.0000000;-0.0000000;-0.0000000;-0.0000000;0.0000003;-0.0000000;0.0000000;0.0000000;0.0000000;0.0000001;-0.0000000;0.0000000;0.0000000;0.0000002;0.0000000;0.0000000;0.0000003;0.0000002…
1.2;3.4;3.4;0.015576958753;-0.0000000;-0.0000000;-0.0000000;-0.0000000;-0.0000000;-0.0000000;-0.0000000;-0.0000000;-0.0000000;-0.0000000;-0.0000000;-0.0000000;-0.0000000;-0.0000000;-0.0000000;-0.0000000;-0.0000000;-0.0000000;0.0000000;0.0000000;-0.0000000;0.0000003;-0.0000000;0.0000000;0.0000000;0.0000000;0.0000001;-0.0000000;0.0000000;0.0000000;0.0000002;0.0000000;0.0000000;0.0000003;0.0000002;0…
1.2;3.5;3.4;0.014259189567;-0.0000000;-0.0000000;-0.0000000;-0.0000000;-0.0000000;-0.0000000;-0.0000000;-0.0000000;-0.0000000;-0.0000000;-0.0000000;-0.0000000;-0.0000000;-0.0000000;-0.0000000;-0.0000000;-0.0000000;-0.0000000;0.0000000;0.0000000;-0.0000000;0.0000002;-0.0000000;0.0000000;-0.0000000;0.0000000;0.0000001;-0.0000000;0.0000000;0.0000000;0.0000002;0.0000000;0.0000000;0.0000003;0.0000002;…
1.2;3.6;3.4;0.012996050651;-0.0000000;-0.0000000;-0.0000000;-0.0000000;-0.0000000;-0.0000000;-0.0000000;-0.0000000;-0.0000000;-0.0000000;-0.0000000;-0.0000000;-0.0000000;-0.0000000;-0.0000000;-0.0000000;-0.0000000;-0.0000000;0.0000000;0.0000000;-0.0000000;0.0000002;-0.0000000;0.0000000;-0.0000000;0.0000000;0.0000001;0.0000000;0.0000000;0.0000000;0.0000002;0.0000000;0.0000000;0.0000003;0.0000001;0…
1.2;3.7;3.4;0.011794557949;-0.0000000;-0.0000000;-0.0000000;-0.0000000;-0.0000000;-0.0000000;-0.0000000;-0.0000000;-0.0000000;-0.0000000;-0.0000000;-0.0000000;-0.0000000;-0.0000000;-0.0000000;-0.0000000;-0.0000000;-0.0000000;0.0000000;0.0000000;-0.0000000;0.0000002;-0.0000000;0.0000000;-0.0000000;0.0000000;0.0000001;0.0000000;0.0000000;0.0000000;0.0000002;0.0000000;0.0000000;0.0000002;0.0000001;0…
1.2;3.8;3.4;0.010659688858;-0.0000000;-0.0000000;-0.0000000;-0.0000000;-0.0000000;-0.0000000;-0.0000000;-0.0000000;-0.0000000;-0.0000000;-0.0000000;-0.0000000;-0.0000000;-0.0000000;-0.0000000;-0.0000000;-0.0000000;-0.0000000;0.0000000;0.0000000;-0.0000000;0.0000002;-0.0000000;0.0000000;-0.0000000;0.0000000;0.0000001;0.0000000;0.0000000;0.0000000;0.0000002;0.0000000;0.0000000;0.0000002;0.0000001;0…
1.2;3.9;3.4;0.009594648145;-0.0000000;-0.0000000;-0.0000000;-0.0000000;-0.0000000;-0.0000000;-0.0000000;-0.0000000;-0.0000000;-0.0000000;-0.0000000;-0.0000000;-0.0000000;-0.0000000;-0.0000000;-0.0000000;-0.0000000;-0.0000000;0.0000001;0.0000000;-0.0000000;0.0000002;-0.0000000;0.0000000;-0.0000000;0.0000000;0.0000001;0.0000000;0.0000000;0.0000000;0.0000002;0.0000000;0.0000000;0.0000002;0.0000001;0…
1.2;4.0;3.4;0.008601139710;-0.0000000;-0.0000000;-0.0000000;-0.0000000;-0.0000000;-0.0000000;-0.0000000;-0.0000000;-0.0000000;-0.0000000;-0.0000000;-0.0000000;-0.0000000;-0.0000000;-0.0000000;-0.0000000;-0.0000000;-0.0000000;0.0000001;0.0000000;-0.0000000;0.0000001;-0.0000000;0.0000000;-0.0000000;0.0000000;0.0000001;0.0000000;0.0000000;0.0000000;0.0000002;0.0000000;0.0000000;0.0000002;0.0000001;0…
1.2;4.1;3.4;0.007679620390;-0.0000002;-0.0000002;-0.0000002;-0.0000002;-0.0000002;-0.0000002;-0.0000002;-0.0000002;-0.0000002;-0.0000001;-0.0000002;-0.0000002;-0.0000002;-0.0000002;-0.0000001;-0.0000001;-0.0000001;-0.0000001;-0.0000359;-0.0000297;-0.0000207;-0.0000377;-0.0000136;-0.0000315;-0.0000124;-0.0000242;-0.0000156;-0.0000063;-0.0000128;-0.0000087;-0.0000235;-0.0000187;-0.0000092;-0.000020…
1.2;4.2;3.4;0.006829523247;-0.0000002;-0.0000002;-0.0000002;-0.0000002;-0.0000002;-0.0000002;-0.0000001;-0.0000002;-0.0000002;-0.0000001;-0.0000002;-0.0000002;-0.0000002;-0.0000002;-0.0000001;-0.0000001;-0.0000001;-0.0000001;-0.0000326;-0.0000268;-0.0000186;-0.0000365;-0.0000121;-0.0000302;-0.0000108;-0.0000230;-0.0000146;-0.0000056;-0.0000118;-0.0000082;-0.0000237;-0.0000185;-0.0000084;-0.000020…
1.2;4.3;3.4;0.006049446744;-0.0000002;-0.0000002;-0.0000002;-0.0000002;-0.0000002;-0.0000002;-0.0000001;-0.0000002;-0.0000001;-0.0000001;-0.0000002;-0.0000002;-0.0000002;-0.0000002;-0.0000001;-0.0000001;-0.0000001;-0.0000001;-0.0000295;-0.0000241;-0.0000166;-0.0000351;-0.0000107;-0.0000286;-0.0000093;-0.0000217;-0.0000135;-0.0000051;-0.0000107;-0.0000078;-0.0000239;-0.0000183;-0.0000076;-0.000019…
1.2;4.4;3.4;0.005337312283;-0.0000002;-0.0000002;-0.0000002;-0.0000001;-0.0000001;-0.0000001;-0.0000001;-0.0000001;-0.0000001;-0.0000001;-0.0000002;-0.0000002;-0.0000002;-0.0000002;-0.0000001;-0.0000001;-0.0000001;-0.0000001;-0.0000264;-0.0000215;-0.0000147;-0.0000333;-0.0000094;-0.0000270;-0.0000080;-0.0000202;-0.0000123;-0.0000046;-0.0000096;-0.0000074;-0.0000240;-0.0000181;-0.0000068;-0.000018…
1.2;4.5;3.4;0.004690495806;-0.0000002;-0.0000001;-0.0000002;-0.0000001;-0.0000001;-0.0000001;-0.0000001;-0.0000001;-0.0000001;-0.0000001;-0.0000002;-0.0000002;-0.0000002;-0.0000002;-0.0000001;-0.0000001;-0.0000001;-0.0000001;-0.0000235;-0.0000190;-0.0000130;-0.0000314;-0.0000083;-0.0000252;-0.0000068;-0.0000188;-0.0000112;-0.0000041;-0.0000086;-0.0000071;-0.0000239;-0.0000178;-0.0000061;-0.000017…
1.2;4.6;3.4;0.004105940108;-0.0000001;-0.0000001;-0.0000001;-0.0000001;-0.0000001;-0.0000001;-0.0000001;-0.0000001;-0.0000001;-0.0000001;-0.0000002;-0.0000001;-0.0000002;-0.0000002;-0.0000001;-0.0000001;-0.0000001;-0.0000001;-0.0000208;-0.0000168;-0.0000114;-0.0000294;-0.0000072;-0.0000234;-0.0000058;-0.0000173;-0.0000102;-0.0000036;-0.0000075;-0.0000067;-0.0000237;-0.0000174;-0.0000054;-0.000016…
1.2;4.7;3.4;0.003580253755;-0.0000001;-0.0000001;-0.0000001;-0.0000001;-0.0000001;-0.0000001;-0.0000001;-0.0000001;-0.0000001;-0.0000001;-0.0000001;-0.0000001;-0.0000001;-0.0000001;-0.0000001;-0.0000001;-0.0000001;-0.0000001;-0.0000183;-0.0000147;-0.0000100;-0.0000272;-0.0000063;-0.0000215;-0.0000049;-0.0000159;-0.0000091;-0.0000033;-0.0000066;-0.0000063;-0.0000233;-0.0000169;-0.0000047;-0.000015…
1.2;4.8;3.4;0.003109800930;-0.0000001;-0.0000001;-0.0000001;-0.0000001;-0.0000001;-0.0000001;-0.0000001;-0.0000001;-0.0000001;-0.0000001;-0.0000001;-0.0000001;-0.0000001;-0.0000001;-0.0000001;-0.0000001;-0.0000000;-0.0000000;-0.0000161;-0.0000128;-0.0000087;-0.0000251;-0.0000054;-0.0000196;-0.0000041;-0.0000144;-0.0000081;-0.0000029;-0.0000057;-0.0000060;-0.0000228;-0.0000163;-0.0000041;-0.000014…
1.2;4.9;3.4;0.002690784629;-0.0000001;-0.0000001;-0.0000001;-0.0000001;-0.0000001;-0.0000001;-0.0000001;-0.0000001;-0.0000001;-0.0000001;-0.0000001;-0.0000001;-0.0000001;-0.0000001;-0.0000001;-0.0000001;-0.0000000;-0.0000000;-0.0000140;-0.0000110;-0.0000075;-0.0000229;-0.0000047;-0.0000178;-0.0000034;-0.0000130;-0.0000072;-0.0000026;-0.0000049;-0.0000056;-0.0000220;-0.0000156;-0.0000036;-0.000013…
1.2;5.0;3.4;0.002319324005;-0.0000001;-0.0000001;-0.0000001;-0.0000001;-0.0000001;-0.0000001;-0.0000001;-0.0000001;-0.0000001;-0.0000001;-0.0000001;-0.0000001;-0.0000001;-0.0000001;-0.0000001;-0.0000001;-0.0000000;-0.0000000;-0.0000121;-0.0000095;-0.0000065;-0.0000207;-0.0000041;-0.0000160;-0.0000029;-0.0000117;-0.0000064;-0.0000023;-0.0000041;-0.0000053;-0.0000211;-0.0000148;-0.0000031;-0.000012…
1.2;5.1;3.4;0.001991525408;-0.0000001;-0.0000001;-0.0000001;-0.0000001;-0.0000001;-0.0000001;-0.0000001;-0.0000001;-0.0000001;-0.0000001;-0.0000001;-0.0000001;-0.0000001;-0.0000001;-0.0000000;-0.0000000;-0.0000000;-0.0000000;-0.0000104;-0.0000081;-0.0000056;-0.0000186;-0.0000035;-0.0000143;-0.0000024;-0.0000104;-0.0000056;-0.0000021;-0.0000035;-0.0000049;-0.0000200;-0.0000139;-0.0000026;-0.000011…
1.2;5.2;3.4;0.001703546077;-0.0000001;-0.0000001;-0.0000001;-0.0000001;-0.0000001;-0.0000001;-0.0000001;-0.0000001;-0.0000001;-0.0000001;-0.0000001;-0.0000001;-0.0000001;-0.0000001;-0.0000000;-0.0000000;-0.0000000;-0.0000000;-0.0000090;-0.0000069;-0.0000048;-0.0000166;-0.0000030;-0.0000127;-0.0000020;-0.0000093;-0.0000049;-0.0000018;-0.0000029;-0.0000045;-0.0000189;-0.0000130;-0.0000023;-0.000010…
1.2;5.3;3.4;0.001451649251;-0.0000001;-0.0000001;-0.0000001;-0.0000001;-0.0000001;-0.0000001;-0.0000001;-0.0000001;-0.0000001;-0.0000001;-0.0000001;-0.0000001;-0.0000001;-0.0000001;-0.0000000;-0.0000000;-0.0000000;-0.0000000;-0.0000077;-0.0000059;-0.0000041;-0.0000148;-0.0000026;-0.0000112;-0.0000017;-0.0000082;-0.0000042;-0.0000016;-0.0000024;-0.0000041;-0.0000176;-0.0000120;-0.0000019;-0.000009…
1.2;5.4;3.4;0.001232249764;-0.0000001;-0.0000001;-0.0000001;-0.0000000;-0.0000000;-0.0000001;-0.0000000;-0.0000001;-0.0000001;-0.0000001;-0.0000001;-0.0000001;-0.0000001;-0.0000001;-0.0000000;-0.0000000;-0.0000000;-0.0000000;-0.0000066;-0.0000050;-0.0000035;-0.0000130;-0.0000022;-0.0000098;-0.0000014;-0.0000072;-0.0000037;-0.0000015;-0.0000020;-0.0000038;-0.0000163;-0.0000110;-0.0000017;-0.000008…
1.2;5.5;3.4;0.001041949626;-0.0000001;-0.0000001;-0.0000001;-0.0000000;-0.0000000;-0.0000001;-0.0000000;-0.0000001;-0.0000001;-0.0000000;-0.0000001;-0.0000001;-0.0000001;-0.0000001;-0.0000000;-0.0000000;-0.0000000;-0.0000000;-0.0000056;-0.0000042;-0.0000030;-0.0000114;-0.0000019;-0.0000085;-0.0000012;-0.0000063;-0.0000031;-0.0000013;-0.0000017;-0.0000034;-0.0000150;-0.0000100;-0.0000014;-0.000007…
1.2;5.6;3.4;0.000877563684;-0.0000001;-0.0000000;-0.0000001;-0.0000000;-0.0000000;-0.0000000;-0.0000000;-0.0000000;-0.0000001;-0.0000000;-0.0000001;-0.0000001;-0.0000001;-0.0000001;-0.0000000;-0.0000000;-0.0000000;-0.0000000;-0.0000048;-0.0000036;-0.0000025;-0.0000099;-0.0000016;-0.0000074;-0.0000010;-0.0000055;-0.0000027;-0.0000012;-0.0000014;-0.0000031;-0.0000137;-0.0000090;-0.0000012;-0.000006…
1.2;5.7;3.4;0.000736135974;-0.0000000;-0.0000000;-0.0000001;-0.0000000;-0.0000000;-0.0000000;-0.0000000;-0.0000000;-0.0000000;-0.0000000;-0.0000001;-0.0000001;-0.0000001;-0.0000001;-0.0000000;-0.0000000;-0.0000000;-0.0000000;-0.0000041;-0.0000030;-0.0000021;-0.0000086;-0.0000014;-0.0000064;-0.0000009;-0.0000048;-0.0000023;-0.0000010;-0.0000012;-0.0000028;-0.0000124;-0.0000081;-0.0000011;-0.000005…
1.2;5.8;3.4;0.000614947774;-0.0000000;-0.0000000;-0.0000000;-0.0000000;-0.0000000;-0.0000000;-0.0000000;-0.0000000;-0.0000000;-0.0000000;-0.0000001;-0.0000001;-0.0000001;-0.0000001;-0.0000000;-0.0000000;-0.0000000;-0.0000000;-0.0000035;-0.0000025;-0.0000018;-0.0000074;-0.0000012;-0.0000055;-0.0000007;-0.0000041;-0.0000020;-0.0000009;-0.0000010;-0.0000025;-0.0000111;-0.0000072;-0.0000009;-0.000005…
1.2;5.9;3.4;0.000511518669;-0.0000000;-0.0000000;-0.0000000;-0.0000000;-0.0000000;-0.0000000;-0.0000000;-0.0000000;-0.0000000;-0.0000000;-0.0000000;-0.0000000;-0.0000000;-0.0000000;-0.0000000;-0.0000000;-0.0000000;-0.0000000;-0.0000030;-0.0000021;-0.0000015;-0.0000064;-0.0000010;-0.0000047;-0.0000006;-0.0000035;-0.0000017;-0.0000008;-0.0000008;-0.0000022;-0.0000099;-0.0000064;-0.0000008;-0.000004…
1.2;6.0;3.4;0.000423601988;-0.0000000;-0.0000000;-0.0000000;-0.0000000;-0.0000000;-0.0000000;-0.0000000;-0.0000000;-0.0000000;-0.0000000;-0.0000000;-0.0000000;-0.0000000;-0.0000000;-0.0000000;-0.0000000;-0.0000000;-0.0000000;-0.0000026;-0.0000018;-0.0000013;-0.0000054;-0.0000009;-0.0000040;-0.0000005;-0.0000030;-0.0000014;-0.0000007;-0.0000007;-0.0000019;-0.0000088;-0.0000056;-0.0000007;-0.000003…
1.3;0.0;3.4;0.050009804504;-0.0000000;-0.0000000;-0.0000000;-0.0000000;-0.0000000;-0.0000000;-0.0000000;-0.0000000;-0.0000000;-0.0000000;-0.0000000;-0.0000000;-0.0000000;-0.0000000;-0.0000000;-0.0000000;-0.0000000;-0.0000000;0.0000002;-0.0000000;0.0000001;-0.0000000;0.0000005;-0.0000000;0.0000001;-0.0000000;-0.0000000;0.0000006;-0.0000000;0.0000000;-0.0000000;0.0000000;-0.0000000;0.0000002;0.0000…
1.3;0.1;3.4;0.049857321308;-0.0000000;-0.0000000;-0.0000000;-0.0000000;-0.0000000;-0.0000000;-0.0000000;-0.0000000;-0.0000000;-0.0000000;-0.0000000;-0.0000000;-0.0000000;-0.0000000;-0.0000000;-0.0000000;-0.0000000;-0.0000000;0.0000002;-0.0000000;0.0000001;-0.0000000;0.0000005;-0.0000000;0.0000001;-0.0000000;-0.0000000;0.0000006;-0.0000000;0.0000000;-0.0000000;0.0000000;-0.0000000;0.0000002;0.0000…
1.3;0.2;3.4;0.049407700777;-0.0000000;-0.0000000;-0.0000000;-0.0000000;-0.0000000;-0.0000000;-0.0000000;-0.0000000;-0.0000000;-0.0000000;-0.0000000;-0.0000000;-0.0000000;-0.0000000;-0.0000000;-0.0000000;-0.0000000;-0.0000000;0.0000002;-0.0000000;0.0000001;-0.0000000;0.0000005;-0.0000000;0.0000001;-0.0000000;-0.0000000;0.0000006;-0.0000000;0.0000000;-0.0000000;0.0000000;-0.0000000;0.0000002;0.0000…
1.3;0.3;3.4;0.048683783131;-0.0000000;-0.0000000;-0.0000000;-0.0000000;-0.0000000;-0.0000000;-0.0000000;-0.0000000;-0.0000000;-0.0000000;-0.0000000;-0.0000000;-0.0000000;-0.0000000;-0.0000000;-0.0000000;-0.0000000;-0.0000000;0.0000002;-0.0000000;0.0000001;0.0000000;0.0000004;-0.0000000;0.0000001;-0.0000000;0.0000000;0.0000006;-0.0000000;0.0000000;-0.0000000;0.0000000;-0.0000000;0.0000002;0.000000…
1.3;0.4;3.4;0.047721550751;-0.0000000;-0.0000000;-0.0000000;-0.0000000;-0.0000000;-0.0000000;-0.0000000;-0.0000000;-0.0000000;-0.0000000;-0.0000000;-0.0000000;-0.0000000;-0.0000000;-0.0000000;-0.0000000;-0.0000000;-0.0000000;0.0000002;-0.0000000;0.0000001;0.0000000;0.0000004;-0.0000000;0.0000001;-0.0000000;0.0000000;0.0000006;-0.0000000;0.0000000;-0.0000000;0.0000000;-0.0000000;0.0000002;0.000000…
1.3;0.5;3.4;0.046567241125;-0.0000000;-0.0000000;-0.0000000;-0.0000000;-0.0000000;-0.0000000;-0.0000000;-0.0000000;-0.0000000;-0.0000000;-0.0000000;-0.0000000;-0.0000000;-0.0000000;-0.0000000;-0.0000000;-0.0000000;-0.0000000;0.0000002;-0.0000000;0.0000001;0.0000000;0.0000004;-0.0000000;0.0000001;0.0000000;0.0000000;0.0000006;-0.0000000;0.0000000;-0.0000000;0.0000000;-0.0000000;0.0000002;0.0000004…
1.3;0.6;3.4;0.045273746398;-0.0000000;-0.0000000;-0.0000000;-0.0000000;-0.0000000;-0.0000000;-0.0000000;-0.0000000;-0.0000000;-0.0000000;-0.0000000;-0.0000000;-0.0000000;-0.0000000;-0.0000000;-0.0000000;-0.0000000;-0.0000000;0.0000002;-0.0000000;0.0000001;0.0000000;0.0000004;-0.0000000;0.0000001;0.0000000;0.0000000;0.0000006;-0.0000000;-0.0000000;-0.0000000;0.0000000;-0.0000000;0.0000002;0.000000…
1.3;0.7;3.4;0.043896659857;-0.0000000;-0.0000000;-0.0000000;-0.0000000;-0.0000000;-0.0000000;-0.0000000;-0.0000000;-0.0000000;-0.0000000;-0.0000000;-0.0000000;-0.0000000;-0.0000000;-0.0000000;-0.0000000;-0.0000000;-0.0000000;0.0000002;-0.0000000;0.0000001;0.0000000;0.0000004;-0.0000000;0.0000001;0.0000000;0.0000000;0.0000005;-0.0000000;-0.0000000;-0.0000000;0.0000000;-0.0000000;0.0000002;0.000000…
1.3;0.8;3.4;0.042490336843;-0.0000000;-0.0000000;-0.0000000;-0.0000000;-0.0000000;-0.0000000;-0.0000000;-0.0000000;-0.0000000;-0.0000000;-0.0000000;-0.0000000;-0.0000000;-0.0000000;-0.0000000;-0.0000000;-0.0000000;-0.0000000;0.0000001;-0.0000000;0.0000001;0.0000000;0.0000004;-0.0000000;0.0000001;0.0000000;0.0000000;0.0000005;-0.0000000;-0.0000000;-0.0000000;0.0000000;0.0000000;0.0000002;0.0000004…
1.3;0.9;3.4;0.041104301419;-0.0000000;-0.0000000;-0.0000000;-0.0000000;-0.0000000;-0.0000000;-0.0000000;-0.0000000;-0.0000000;-0.0000000;-0.0000000;-0.0000000;-0.0000000;-0.0000000;-0.0000000;-0.0000000;-0.0000000;-0.0000000;0.0000001;-0.0000000;0.0000000;0.0000000;0.0000003;-0.0000000;0.0000001;0.0000000;0.0000000;0.0000005;-0.0000000;-0.0000000;-0.0000000;0.0000000;0.0000000;0.0000002;0.0000004…
1.3;1.0;3.4;0.039780262786;-0.0000000;-0.0000000;-0.0000000;-0.0000000;-0.0000000;-0.0000000;-0.0000000;-0.0000000;-0.0000000;-0.0000000;-0.0000000;-0.0000000;-0.0000000;-0.0000000;-0.0000000;-0.0000000;-0.0000000;-0.0000000;0.0000001;-0.0000000;0.0000000;0.0000000;0.0000003;-0.0000000;0.0000001;0.0000000;0.0000000;0.0000005;-0.0000000;-0.0000000;0.0000000;0.0000000;0.0000000;0.0000002;0.0000004;…
1.3;1.1;3.4;0.038549921826;-0.0000000;-0.0000000;-0.0000000;-0.0000000;-0.0000000;-0.0000000;-0.0000000;-0.0000000;-0.0000000;-0.0000000;-0.0000000;-0.0000000;-0.0000000;-0.0000000;-0.0000000;-0.0000000;-0.0000000;-0.0000000;0.0000001;-0.0000000;0.0000000;0.0000000;0.0000003;-0.0000000;0.0000000;0.0000000;0.0000000;0.0000004;-0.0000000;-0.0000000;0.0000000;0.0000000;0.0000000;0.0000003;0.0000004;…
1.3;1.2;3.4;0.037433662188;-0.0000000;-0.0000000;-0.0000000;-0.0000000;-0.0000000;-0.0000000;-0.0000000;-0.0000000;-0.0000000;-0.0000000;-0.0000000;-0.0000000;-0.0000000;-0.0000000;-0.0000000;-0.0000000;-0.0000000;-0.0000000;0.0000001;-0.0000000;0.0000000;0.0000000;0.0000002;-0.0000000;0.0000000;0.0000000;0.0000000;0.0000004;-0.0000000;-0.0000000;0.0000000;0.0000000;0.0000000;0.0000003;0.0000004;…
1.3;1.3;3.4;0.036440142157;-0.0000000;-0.0000000;-0.0000000;-0.0000000;-0.0000000;-0.0000000;-0.0000000;-0.0000000;-0.0000000;-0.0000000;-0.0000000;-0.0000000;-0.0000000;-0.0000000;-0.0000000;-0.0000000;-0.0000000;-0.0000000;0.0000001;-0.0000000;0.0000000;0.0000001;0.0000002;-0.0000000;0.0000000;0.0000000;0.0000001;0.0000003;-0.0000000;-0.0000000;0.0000000;0.0000000;0.0000000;0.0000003;0.0000004;…
1.3;1.4;3.4;0.035566738597;-0.0000000;-0.0000000;-0.0000000;-0.0000000;-0.0000000;-0.0000000;-0.0000000;-0.0000000;-0.0000000;-0.0000000;-0.0000000;-0.0000000;-0.0000000;-0.0000000;-0.0000000;-0.0000000;-0.0000000;-0.0000000;0.0000001;-0.0000000;0.0000000;0.0000001;0.0000002;-0.0000000;0.0000000;0.0000000;0.0000001;0.0000003;-0.0000000;-0.0000000;0.0000000;0.0000000;0.0000000;0.0000003;0.0000004;…
1.3;1.5;3.4;0.034800743359;-0.0000000;-0.0000000;-0.0000000;-0.0000000;-0.0000000;-0.0000000;-0.0000000;-0.0000000;-0.0000000;-0.0000000;-0.0000000;-0.0000000;-0.0000000;-0.0000000;-0.0000000;-0.0000000;-0.0000000;-0.0000000;0.0000001;-0.0000000;0.0000000;0.0000001;0.0000002;-0.0000000;0.0000000;0.0000000;0.0000001;0.0000003;-0.0000000;-0.0000000;0.0000000;0.0000000;0.0000000;0.0000003;0.0000004;…
1.3;1.6;3.4;0.034121174097;-0.0000000;-0.0000000;-0.0000000;-0.0000000;-0.0000000;-0.0000000;-0.0000000;-0.0000000;-0.0000000;-0.0000000;-0.0000000;-0.0000000;-0.0000000;-0.0000000;-0.0000000;-0.0000000;-0.0000000;-0.0000000;0.0000001;-0.0000000;0.0000000;0.0000001;0.0000001;-0.0000000;0.0000000;0.0000000;0.0000001;0.0000002;-0.0000000;-0.0000000;0.0000000;0.0000000;0.0000000;0.0000003;0.0000004;…
1.3;1.7;3.4;0.033501033066;-0.0000000;-0.0000000;-0.0000000;-0.0000000;-0.0000000;-0.0000000;-0.0000000;-0.0000000;-0.0000000;-0.0000000;-0.0000000;-0.0000000;-0.0000000;-0.0000000;-0.0000000;-0.0000000;-0.0000000;-0.0000000;0.0000001;-0.0000000;0.0000000;0.0000001;0.0000001;-0.0000000;0.0000000;0.0000000;0.0000001;0.0000002;0.0000000;-0.0000000;0.0000000;0.0000000;0.0000000;0.0000003;0.0000004;0…
1.3;1.8;3.4;0.032909827796;-0.0000000;-0.0000000;-0.0000000;-0.0000000;-0.0000000;-0.0000000;-0.0000000;-0.0000000;-0.0000000;-0.0000000;-0.0000000;-0.0000000;-0.0000000;-0.0000000;-0.0000000;-0.0000000;-0.0000000;-0.0000000;0.0000000;-0.0000000;0.0000000;0.0000001;0.0000001;-0.0000000;0.0000000;0.0000000;0.0000001;0.0000002;0.0000000;-0.0000000;0.0000001;0.0000000;0.0000000;0.0000003;0.0000004;0…
1.3;1.9;3.4;0.032316157135;-0.0000000;-0.0000000;-0.0000000;-0.0000000;-0.0000000;-0.0000000;-0.0000000;-0.0000000;-0.0000000;-0.0000000;-0.0000000;-0.0000000;-0.0000000;-0.0000000;-0.0000000;-0.0000000;-0.0000000;-0.0000000;0.0000000;-0.0000000;0.0000000;0.0000001;0.0000001;-0.0000000;0.0000000;0.0000000;0.0000001;0.0000001;0.0000000;-0.0000000;0.0000001;0.0000000;0.0000000;0.0000004;0.0000004;0…
1.3;2.0;3.4;0.031690167098;-0.0000000;-0.0000000;-0.0000000;-0.0000000;-0.0000000;-0.0000000;-0.0000000;-0.0000000;-0.0000000;-0.0000000;-0.0000000;-0.0000000;-0.0000000;-0.0000000;-0.0000000;-0.0000000;-0.0000000;-0.0000000;0.0000000;-0.0000000;0.0000000;0.0000002;0.0000000;-0.0000000;0.0000000;0.0000000;0.0000001;0.0000001;0.0000000;0.0000000;0.0000001;0.0000000;0.0000000;0.0000004;0.0000004;0.…
1.3;2.1;3.4;0.031005695856;-0.0000000;-0.0000000;-0.0000000;-0.0000000;-0.0000000;-0.0000000;-0.0000000;-0.0000000;-0.0000000;-0.0000000;-0.0000000;-0.0000000;-0.0000000;-0.0000000;-0.0000000;-0.0000000;-0.0000000;-0.0000000;0.0000000;-0.0000000;0.0000000;0.0000002;0.0000000;-0.0000000;0.0000000;0.0000000;0.0000001;0.0000001;0.0000000;0.0000000;0.0000001;0.0000000;0.0000000;0.0000004;0.0000004;0.…
1.3;2.2;3.4;0.030241957798;-0.0000000;-0.0000000;-0.0000000;-0.0000000;-0.0000000;-0.0000000;-0.0000000;-0.0000000;-0.0000000;-0.0000000;-0.0000000;-0.0000000;-0.0000000;-0.0000000;-0.0000000;-0.0000000;-0.0000000;-0.0000000;0.0000000;-0.0000000;0.0000000;0.0000002;0.0000000;-0.0000000;0.0000000;0.0000000;0.0000001;0.0000001;0.0000000;0.0000000;0.0000001;0.0000000;0.0000000;0.0000004;0.0000004;0.…
1.3;2.3;3.4;0.029384662033;-0.0000000;-0.0000000;-0.0000000;-0.0000000;-0.0000000;-0.0000000;-0.0000000;-0.0000000;-0.0000000;-0.0000000;-0.0000000;-0.0000000;-0.0000000;-0.0000000;-0.0000000;-0.0000000;-0.0000000;-0.0000000;-0.0000000;-0.0000000;0.0000000;0.0000002;-0.0000000;-0.0000000;0.0000000;0.0000000;0.0000001;0.0000001;0.0000000;0.0000000;0.0000001;0.0000000;0.0000000;0.0000004;0.0000004;…
1.3;2.4;3.4;0.028426517457;-0.0000000;-0.0000000;-0.0000000;-0.0000000;-0.0000000;-0.0000000;-0.0000000;-0.0000000;-0.0000000;-0.0000000;-0.0000000;-0.0000000;-0.0000000;-0.0000000;-0.0000000;-0.0000000;-0.0000000;-0.0000000;-0.0000000;-0.0000000;0.0000000;0.0000002;-0.0000000;-0.0000000;0.0000000;0.0000000;0.0000001;0.0000000;0.0000000;0.0000000;0.0000002;0.0000000;0.0000000;0.0000004;0.0000004;…
1.3;2.5;3.4;0.027367137927;-0.0000000;-0.0000000;-0.0000000;-0.0000000;-0.0000000;-0.0000000;-0.0000000;-0.0000000;-0.0000000;-0.0000000;-0.0000000;-0.0000000;-0.0000000;-0.0000000;-0.0000000;-0.0000000;-0.0000000;-0.0000000;-0.0000000;-0.0000000;0.0000000;0.0000002;-0.0000000;-0.0000000;0.0000000;0.0000000;0.0000001;0.0000000;0.0000000;0.0000000;0.0000002;0.0000000;0.0000000;0.0000004;0.0000003;…
1.3;2.6;3.4;0.026212419143;-0.0000000;-0.0000000;-0.0000000;-0.0000000;-0.0000000;-0.0000000;-0.0000000;-0.0000000;-0.0000000;-0.0000000;-0.0000000;-0.0000000;-0.0000000;-0.0000000;-0.0000000;-0.0000000;-0.0000000;-0.0000000;-0.0000000;-0.0000000;0.0000000;0.0000003;-0.0000000;-0.0000000;0.0000000;0.0000000;0.0000001;0.0000000;0.0000000;0.0000000;0.0000002;0.0000000;0.0000000;0.0000004;0.0000003;…
1.3;2.7;3.4;0.024973505420;-0.0000000;-0.0000000;-0.0000000;-0.0000000;-0.0000000;-0.0000000;-0.0000000;-0.0000000;-0.0000000;-0.0000000;-0.0000000;-0.0000000;-0.0000000;-0.0000000;-0.0000000;-0.0000000;-0.0000000;-0.0000000;-0.0000000;-0.0000000;0.0000000;0.0000003;-0.0000000;-0.0000000;0.0000000;0.0000000;0.0000001;0.0000000;0.0000000;0.0000000;0.0000002;0.0000000;0.0000000;0.0000004;0.0000003;…
1.3;2.8;3.4;0.023665493500;-0.0000000;-0.0000000;-0.0000000;-0.0000000;-0.0000000;-0.0000000;-0.0000000;-0.0000000;-0.0000000;-0.0000000;-0.0000000;-0.0000000;-0.0000000;-0.0000000;-0.0000000;-0.0000000;-0.0000000;-0.0000000;-0.0000000;-0.0000000;0.0000000;0.0000003;-0.0000000;-0.0000000;0.0000000;0.0000000;0.0000001;0.0000000;0.0000000;0.0000000;0.0000002;0.0000000;0.0000000;0.0000004;0.0000003;…
1.3;2.9;3.4;0.022306028822;-0.0000000;-0.0000000;-0.0000000;-0.0000000;-0.0000000;-0.0000000;-0.0000000;-0.0000000;-0.0000000;-0.0000000;-0.0000000;-0.0000000;-0.0000000;-0.0000000;-0.0000000;-0.0000000;-0.0000000;-0.0000000;-0.0000000;-0.0000000;0.0000000;0.0000003;-0.0000000;-0.0000000;0.0000000;0.0000000;0.0000001;-0.0000000;0.0000000;0.0000000;0.0000002;0.0000000;0.0000000;0.0000004;0.0000003…
1.3;3.0;3.4;0.020913938063;-0.0000000;-0.0000000;-0.0000000;-0.0000000;-0.0000000;-0.0000000;-0.0000000;-0.0000000;-0.0000000;-0.0000000;-0.0000000;-0.0000000;-0.0000000;-0.0000000;-0.0000000;-0.0000000;-0.0000000;-0.0000000;-0.0000000;-0.0000000;0.0000000;0.0000003;-0.0000000;0.0000000;0.0000000;0.0000000;0.0000001;-0.0000000;0.0000000;0.0000000;0.0000002;0.0000000;0.0000000;0.0000004;0.0000002;…
1.3;3.1;3.4;0.019508014075;-0.0000000;-0.0000000;-0.0000000;-0.0000000;-0.0000000;-0.0000000;-0.0000000;-0.0000000;-0.0000000;-0.0000000;-0.0000000;-0.0000000;-0.0000000;-0.0000000;-0.0000000;-0.0000000;-0.0000000;-0.0000000;-0.0000000;-0.0000000;0.0000000;0.0000003;-0.0000000;0.0000000;0.0000000;0.0000000;0.0000001;-0.0000000;0.0000000;0.0000000;0.0000002;0.0000000;0.0000000;0.0000004;0.0000002;…
1.3;3.2;3.4;0.018106031913;-0.0000000;-0.0000000;-0.0000000;-0.0000000;-0.0000000;-0.0000000;-0.0000000;-0.0000000;-0.0000000;-0.0000000;-0.0000000;-0.0000000;-0.0000000;-0.0000000;-0.0000000;-0.0000000;-0.0000000;-0.0000000;-0.0000000;-0.0000000;0.0000000;0.0000003;-0.0000000;0.0000000;0.0000000;0.0000000;0.0000001;-0.0000000;0.0000000;0.0000000;0.0000002;0.0000000;0.0000000;0.0000003;0.0000002;…
1.3;3.3;3.4;0.016724034334;-0.0000000;-0.0000000;-0.0000000;-0.0000000;-0.0000000;-0.0000000;-0.0000000;-0.0000000;-0.0000000;-0.0000000;-0.0000000;-0.0000000;-0.0000000;-0.0000000;-0.0000000;-0.0000000;-0.0000000;-0.0000000;0.0000000;-0.0000000;0.0000000;0.0000003;-0.0000000;0.0000000;0.0000000;0.0000000;0.0000001;-0.0000000;0.0000000;0.0000000;0.0000002;0.0000000;0.0000000;0.0000003;0.0000002;0…
1.3;3.4;3.4;0.015375888099;-0.0000000;-0.0000000;-0.0000000;-0.0000000;-0.0000000;-0.0000000;-0.0000000;-0.0000000;-0.0000000;-0.0000000;-0.0000000;-0.0000000;-0.0000000;-0.0000000;-0.0000000;-0.0000000;-0.0000000;-0.0000000;0.0000000;0.0000000;0.0000000;0.0000002;-0.0000000;0.0000000;0.0000000;-0.0000000;0.0000001;-0.0000000;0.0000000;0.0000000;0.0000002;0.0000000;0.0000000;0.0000003;0.0000002;0…
1.3;3.5;3.4;0.014073083367;-0.0000000;-0.0000000;-0.0000000;-0.0000000;-0.0000000;-0.0000000;-0.0000000;-0.0000000;-0.0000000;-0.0000000;-0.0000000;-0.0000000;-0.0000000;-0.0000000;-0.0000000;-0.0000000;-0.0000000;-0.0000000;0.0000000;0.0000000;0.0000000;0.0000002;-0.0000000;0.0000000;0.0000000;-0.0000000;0.0000001;-0.0000000;0.0000000;0.0000000;0.0000002;0.0000000;0.0000000;0.0000003;0.0000002;0…
1.3;3.6;3.4;0.012824729630;-0.0000000;-0.0000000;-0.0000000;-0.0000000;-0.0000000;-0.0000000;-0.0000000;-0.0000000;-0.0000000;-0.0000000;-0.0000000;-0.0000000;-0.0000000;-0.0000000;-0.0000000;-0.0000000;-0.0000000;-0.0000000;0.0000000;0.0000000;0.0000000;0.0000002;-0.0000000;0.0000000;0.0000000;-0.0000000;0.0000001;0.0000000;0.0000000;0.0000000;0.0000002;0.0000000;0.0000000;0.0000003;0.0000001;0.…
1.3;3.7;3.4;0.011637693360;-0.0000000;-0.0000000;-0.0000000;-0.0000000;-0.0000000;-0.0000000;-0.0000000;-0.0000000;-0.0000000;-0.0000000;-0.0000000;-0.0000000;-0.0000000;-0.0000000;-0.0000000;-0.0000000;-0.0000000;-0.0000000;0.0000000;0.0000000;0.0000000;0.0000002;-0.0000000;0.0000000;0.0000000;-0.0000000;0.0000001;0.0000000;0.0000000;0.0000000;0.0000002;0.0000000;0.0000000;0.0000003;0.0000001;0.…
1.3;3.8;3.4;0.010516823266;-0.0000000;-0.0000000;-0.0000000;-0.0000000;-0.0000000;-0.0000000;-0.0000000;-0.0000000;-0.0000000;-0.0000000;-0.0000000;-0.0000000;-0.0000000;-0.0000000;-0.0000000;-0.0000000;-0.0000000;-0.0000000;0.0000001;0.0000000;-0.0000000;0.0000002;-0.0000000;0.0000000;0.0000000;-0.0000000;0.0000001;0.0000000;0.0000000;0.0000000;0.0000002;0.0000000;0.0000000;0.0000002;0.0000001;0…
1.3;3.9;3.4;0.009465216446;-0.0000000;-0.0000000;-0.0000000;-0.0000000;-0.0000000;-0.0000000;-0.0000000;-0.0000000;-0.0000000;-0.0000000;-0.0000000;-0.0000000;-0.0000000;-0.0000000;-0.0000000;-0.0000000;-0.0000000;-0.0000000;0.0000001;0.0000000;-0.0000000;0.0000002;-0.0000000;0.0000000;0.0000000;-0.0000000;0.0000001;0.0000000;0.0000000;0.0000000;0.0000002;0.0000000;0.0000000;0.0000002;0.0000001;0…
1.3;4.0;3.4;0.008484489728;-0.0000000;-0.0000000;-0.0000000;-0.0000000;-0.0000000;-0.0000000;-0.0000000;-0.0000000;-0.0000000;-0.0000000;-0.0000000;-0.0000000;-0.0000000;-0.0000000;-0.0000000;-0.0000000;-0.0000000;-0.0000000;0.0000001;0.0000000;-0.0000000;0.0000001;-0.0000000;0.0000000;-0.0000000;-0.0000000;0.0000001;0.0000000;0.0000000;0.0000000;0.0000002;0.0000000;0.0000000;0.0000002;0.0000001;…
1.3;4.1;3.4;0.007575032658;-0.0000002;-0.0000002;-0.0000002;-0.0000002;-0.0000002;-0.0000002;-0.0000002;-0.0000002;-0.0000002;-0.0000001;-0.0000002;-0.0000002;-0.0000002;-0.0000002;-0.0000001;-0.0000001;-0.0000001;-0.0000001;-0.0000357;-0.0000293;-0.0000204;-0.0000376;-0.0000137;-0.0000311;-0.0000125;-0.0000238;-0.0000155;-0.0000064;-0.0000127;-0.0000088;-0.0000235;-0.0000186;-0.0000094;-0.000020…
1.3;4.2;3.4;0.006736229730;-0.0000002;-0.0000002;-0.0000002;-0.0000002;-0.0000002;-0.0000002;-0.0000001;-0.0000002;-0.0000001;-0.0000001;-0.0000002;-0.0000002;-0.0000002;-0.0000002;-0.0000001;-0.0000001;-0.0000001;-0.0000001;-0.0000325;-0.0000264;-0.0000183;-0.0000364;-0.0000122;-0.0000298;-0.0000108;-0.0000225;-0.0000144;-0.0000058;-0.0000117;-0.0000082;-0.0000237;-0.0000184;-0.0000086;-0.000020…
1.3;4.3;3.4;0.005966648334;-0.0000002;-0.0000002;-0.0000002;-0.0000002;-0.0000002;-0.0000002;-0.0000001;-0.0000002;-0.0000001;-0.0000001;-0.0000002;-0.0000002;-0.0000002;-0.0000002;-0.0000001;-0.0000001;-0.0000001;-0.0000001;-0.0000293;-0.0000237;-0.0000163;-0.0000349;-0.0000108;-0.0000282;-0.0000093;-0.0000212;-0.0000133;-0.0000052;-0.0000107;-0.0000078;-0.0000239;-0.0000182;-0.0000078;-0.000019…
1.3;4.4;3.4;0.005264194906;-0.0000002;-0.0000002;-0.0000002;-0.0000001;-0.0000001;-0.0000001;-0.0000001;-0.0000001;-0.0000001;-0.0000001;-0.0000002;-0.0000002;-0.0000002;-0.0000002;-0.0000001;-0.0000001;-0.0000001;-0.0000001;-0.0000263;-0.0000211;-0.0000145;-0.0000332;-0.0000095;-0.0000266;-0.0000080;-0.0000198;-0.0000122;-0.0000046;-0.0000096;-0.0000073;-0.0000240;-0.0000179;-0.0000070;-0.000018…
1.3;4.5;3.4;0.004626244987;-0.0000002;-0.0000001;-0.0000001;-0.0000001;-0.0000001;-0.0000001;-0.0000001;-0.0000001;-0.0000001;-0.0000001;-0.0000002;-0.0000002;-0.0000002;-0.0000002;-0.0000001;-0.0000001;-0.0000001;-0.0000001;-0.0000234;-0.0000187;-0.0000128;-0.0000313;-0.0000083;-0.0000248;-0.0000068;-0.0000184;-0.0000112;-0.0000041;-0.0000086;-0.0000069;-0.0000239;-0.0000176;-0.0000063;-0.000017…
1.3;4.6;3.4;0.004049753833;-0.0000001;-0.0000001;-0.0000001;-0.0000001;-0.0000001;-0.0000001;-0.0000001;-0.0000001;-0.0000001;-0.0000001;-0.0000002;-0.0000002;-0.0000002;-0.0000002;-0.0000001;-0.0000001;-0.0000001;-0.0000001;-0.0000207;-0.0000165;-0.0000112;-0.0000293;-0.0000073;-0.0000230;-0.0000058;-0.0000169;-0.0000101;-0.0000037;-0.0000075;-0.0000066;-0.0000237;-0.0000172;-0.0000056;-0.000016…
1.3;4.7;3.4;0.003531353507;-0.0000001;-0.0000001;-0.0000001;-0.0000001;-0.0000001;-0.0000001;-0.0000001;-0.0000001;-0.0000001;-0.0000001;-0.0000001;-0.0000001;-0.0000001;-0.0000001;-0.0000001;-0.0000001;-0.0000001;-0.0000001;-0.0000182;-0.0000144;-0.0000098;-0.0000271;-0.0000063;-0.0000211;-0.0000049;-0.0000155;-0.0000091;-0.0000033;-0.0000066;-0.0000062;-0.0000233;-0.0000167;-0.0000049;-0.000015…
1.3;4.8;3.4;0.003067440797;-0.0000001;-0.0000001;-0.0000001;-0.0000001;-0.0000001;-0.0000001;-0.0000001;-0.0000001;-0.0000001;-0.0000001;-0.0000001;-0.0000001;-0.0000001;-0.0000001;-0.0000001;-0.0000001;-0.0000000;-0.0000000;-0.0000160;-0.0000126;-0.0000085;-0.0000249;-0.0000055;-0.0000193;-0.0000041;-0.0000141;-0.0000081;-0.0000029;-0.0000057;-0.0000058;-0.0000228;-0.0000161;-0.0000042;-0.000014…
1.3;4.9;3.4;0.002654258471;-0.0000001;-0.0000001;-0.0000001;-0.0000001;-0.0000001;-0.0000001;-0.0000001;-0.0000001;-0.0000001;-0.0000001;-0.0000001;-0.0000001;-0.0000001;-0.0000001;-0.0000001;-0.0000001;-0.0000000;-0.0000000;-0.0000139;-0.0000109;-0.0000074;-0.0000228;-0.0000048;-0.0000175;-0.0000035;-0.0000127;-0.0000072;-0.0000026;-0.0000049;-0.0000054;-0.0000220;-0.0000153;-0.0000037;-0.000013…
1.3;5.0;3.4;0.002287970702;-0.0000001;-0.0000001;-0.0000001;-0.0000001;-0.0000001;-0.0000001;-0.0000001;-0.0000001;-0.0000001;-0.0000001;-0.0000001;-0.0000001;-0.0000001;-0.0000001;-0.0000001;-0.0000001;-0.0000000;-0.0000000;-0.0000120;-0.0000094;-0.0000064;-0.0000206;-0.0000041;-0.0000157;-0.0000029;-0.0000114;-0.0000063;-0.0000023;-0.0000041;-0.0000051;-0.0000211;-0.0000145;-0.0000032;-0.000012…
1.3;5.1;3.4;0.001964732311;-0.0000001;-0.0000001;-0.0000001;-0.0000001;-0.0000001;-0.0000001;-0.0000001;-0.0000001;-0.0000001;-0.0000001;-0.0000001;-0.0000001;-0.0000001;-0.0000001;-0.0000000;-0.0000000;-0.0000000;-0.0000000;-0.0000104;-0.0000080;-0.0000055;-0.0000185;-0.0000035;-0.0000140;-0.0000024;-0.0000102;-0.0000056;-0.0000021;-0.0000035;-0.0000047;-0.0000200;-0.0000137;-0.0000027;-0.000011…
1.3;5.2;3.4;0.001680750817;-0.0000001;-0.0000001;-0.0000001;-0.0000001;-0.0000001;-0.0000001;-0.0000001;-0.0000001;-0.0000001;-0.0000001;-0.0000001;-0.0000001;-0.0000001;-0.0000001;-0.0000000;-0.0000000;-0.0000000;-0.0000000;-0.0000089;-0.0000068;-0.0000047;-0.0000166;-0.0000030;-0.0000124;-0.0000020;-0.0000090;-0.0000049;-0.0000018;-0.0000029;-0.0000043;-0.0000189;-0.0000127;-0.0000023;-0.000010…
1.3;5.3;3.4;0.001432340129;-0.0000001;-0.0000001;-0.0000001;-0.0000001;-0.0000001;-0.0000001;-0.0000001;-0.0000001;-0.0000001;-0.0000001;-0.0000001;-0.0000001;-0.0000001;-0.0000001;-0.0000000;-0.0000000;-0.0000000;-0.0000000;-0.0000076;-0.0000058;-0.0000040;-0.0000147;-0.0000026;-0.0000110;-0.0000017;-0.0000080;-0.0000042;-0.0000016;-0.0000024;-0.0000040;-0.0000176;-0.0000118;-0.0000020;-0.000009…
1.3;5.4;3.4;0.001215964945;-0.0000001;-0.0000001;-0.0000001;-0.0000000;-0.0000000;-0.0000001;-0.0000000;-0.0000001;-0.0000001;-0.0000001;-0.0000001;-0.0000001;-0.0000001;-0.0000001;-0.0000000;-0.0000000;-0.0000000;-0.0000000;-0.0000065;-0.0000049;-0.0000034;-0.0000129;-0.0000022;-0.0000096;-0.0000014;-0.0000070;-0.0000036;-0.0000014;-0.0000020;-0.0000036;-0.0000163;-0.0000108;-0.0000017;-0.000008…
1.3;5.5;3.4;0.001028275396;-0.0000001;-0.0000001;-0.0000001;-0.0000000;-0.0000000;-0.0000000;-0.0000000;-0.0000001;-0.0000001;-0.0000000;-0.0000001;-0.0000001;-0.0000001;-0.0000001;-0.0000000;-0.0000000;-0.0000000;-0.0000000;-0.0000056;-0.0000042;-0.0000029;-0.0000113;-0.0000019;-0.0000084;-0.0000012;-0.0000061;-0.0000031;-0.0000013;-0.0000017;-0.0000033;-0.0000150;-0.0000098;-0.0000015;-0.000007…
1.3;5.6;3.4;0.000866132003;-0.0000001;-0.0000000;-0.0000001;-0.0000000;-0.0000000;-0.0000000;-0.0000000;-0.0000000;-0.0000001;-0.0000000;-0.0000001;-0.0000001;-0.0000001;-0.0000001;-0.0000000;-0.0000000;-0.0000000;-0.0000000;-0.0000048;-0.0000035;-0.0000025;-0.0000099;-0.0000016;-0.0000073;-0.0000010;-0.0000053;-0.0000027;-0.0000011;-0.0000014;-0.0000030;-0.0000136;-0.0000089;-0.0000012;-0.000006…
1.3;5.7;3.4;0.000726621539;-0.0000000;-0.0000000;-0.0000001;-0.0000000;-0.0000000;-0.0000000;-0.0000000;-0.0000000;-0.0000000;-0.0000000;-0.0000001;-0.0000001;-0.0000001;-0.0000001;-0.0000000;-0.0000000;-0.0000000;-0.0000000;-0.0000041;-0.0000030;-0.0000021;-0.0000086;-0.0000014;-0.0000063;-0.0000009;-0.0000046;-0.0000023;-0.0000010;-0.0000012;-0.0000027;-0.0000123;-0.0000079;-0.0000011;-0.000005…
1.3;5.8;3.4;0.000607064791;-0.0000000;-0.0000000;-0.0000000;-0.0000000;-0.0000000;-0.0000000;-0.0000000;-0.0000000;-0.0000000;-0.0000000;-0.0000001;-0.0000001;-0.0000001;-0.0000001;-0.0000000;-0.0000000;-0.0000000;-0.0000000;-0.0000035;-0.0000025;-0.0000018;-0.0000074;-0.0000012;-0.0000054;-0.0000007;-0.0000040;-0.0000020;-0.0000009;-0.0000010;-0.0000024;-0.0000111;-0.0000071;-0.0000009;-0.000005…
1.3;5.9;3.4;0.000505017476;-0.0000000;-0.0000000;-0.0000000;-0.0000000;-0.0000000;-0.0000000;-0.0000000;-0.0000000;-0.0000000;-0.0000000;-0.0000000;-0.0000000;-0.0000000;-0.0000000;-0.0000000;-0.0000000;-0.0000000;-0.0000000;-0.0000030;-0.0000021;-0.0000015;-0.0000063;-0.0000011;-0.0000046;-0.0000006;-0.0000035;-0.0000017;-0.0000008;-0.0000008;-0.0000021;-0.0000099;-0.0000062;-0.0000008;-0.000004…
1.3;6.0;3.4;0.000418265677;-0.0000000;-0.0000000;-0.0000000;-0.0000000;-0.0000000;-0.0000000;-0.0000000;-0.0000000;-0.0000000;-0.0000000;-0.0000000;-0.0000000;-0.0000000;-0.0000000;-0.0000000;-0.0000000;-0.0000000;-0.0000000;-0.0000026;-0.0000018;-0.0000013;-0.0000054;-0.0000009;-0.0000039;-0.0000005;-0.0000030;-0.0000014;-0.0000007;-0.0000007;-0.0000019;-0.0000088;-0.0000055;-0.0000007;-0.000003…
1.4;0.0;3.4;0.049446316958;-0.0000000;-0.0000000;-0.0000000;-0.0000000;-0.0000000;-0.0000000;-0.0000000;-0.0000000;-0.0000000;-0.0000000;-0.0000000;-0.0000000;-0.0000000;-0.0000000;-0.0000000;-0.0000000;-0.0000000;-0.0000000;0.0000002;-0.0000000;0.0000001;-0.0000000;0.0000004;-0.0000000;0.0000001;-0.0000000;-0.0000000;0.0000006;-0.0000000;0.0000000;-0.0000000;0.0000000;-0.0000000;0.0000002;0.0000…
1.4;0.1;3.4;0.049295551711;-0.0000000;-0.0000000;-0.0000000;-0.0000000;-0.0000000;-0.0000000;-0.0000000;-0.0000000;-0.0000000;-0.0000000;-0.0000000;-0.0000000;-0.0000000;-0.0000000;-0.0000000;-0.0000000;-0.0000000;-0.0000000;0.0000002;-0.0000000;0.0000001;-0.0000000;0.0000004;-0.0000000;0.0000001;-0.0000000;-0.0000000;0.0000006;-0.0000000;0.0000000;-0.0000000;0.0000000;-0.0000000;0.0000002;0.0000…
1.4;0.2;3.4;0.048850978821;-0.0000000;-0.0000000;-0.0000000;-0.0000000;-0.0000000;-0.0000000;-0.0000000;-0.0000000;-0.0000000;-0.0000000;-0.0000000;-0.0000000;-0.0000000;-0.0000000;-0.0000000;-0.0000000;-0.0000000;-0.0000000;0.0000002;-0.0000000;0.0000001;-0.0000000;0.0000004;-0.0000000;0.0000001;-0.0000000;-0.0000000;0.0000006;-0.0000000;0.0000000;-0.0000000;0.0000000;-0.0000000;0.0000002;0.0000…
1.4;0.3;3.4;0.048135129166;-0.0000000;-0.0000000;-0.0000000;-0.0000000;-0.0000000;-0.0000000;-0.0000000;-0.0000000;-0.0000000;-0.0000000;-0.0000000;-0.0000000;-0.0000000;-0.0000000;-0.0000000;-0.0000000;-0.0000000;-0.0000000;0.0000002;-0.0000000;0.0000001;0.0000000;0.0000004;-0.0000000;0.0000001;-0.0000000;0.0000000;0.0000006;-0.0000000;0.0000000;-0.0000000;0.0000000;-0.0000000;0.0000002;0.000000…
1.4;0.4;3.4;0.047183499379;-0.0000000;-0.0000000;-0.0000000;-0.0000000;-0.0000000;-0.0000000;-0.0000000;-0.0000000;-0.0000000;-0.0000000;-0.0000000;-0.0000000;-0.0000000;-0.0000000;-0.0000000;-0.0000000;-0.0000000;-0.0000000;0.0000002;-0.0000000;0.0000001;0.0000000;0.0000004;-0.0000000;0.0000001;0.0000000;0.0000000;0.0000006;-0.0000000;0.0000000;-0.0000000;0.0000000;-0.0000000;0.0000002;0.0000004…
1.4;0.5;3.4;0.046041705934;-0.0000000;-0.0000000;-0.0000000;-0.0000000;-0.0000000;-0.0000000;-0.0000000;-0.0000000;-0.0000000;-0.0000000;-0.0000000;-0.0000000;-0.0000000;-0.0000000;-0.0000000;-0.0000000;-0.0000000;-0.0000000;0.0000002;-0.0000000;0.0000001;0.0000000;0.0000004;-0.0000000;0.0000001;0.0000000;0.0000000;0.0000006;-0.0000000;0.0000000;-0.0000000;0.0000000;-0.0000000;0.0000002;0.0000004…
1.4;0.6;3.4;0.044761935697;-0.0000000;-0.0000000;-0.0000000;-0.0000000;-0.0000000;-0.0000000;-0.0000000;-0.0000000;-0.0000000;-0.0000000;-0.0000000;-0.0000000;-0.0000000;-0.0000000;-0.0000000;-0.0000000;-0.0000000;-0.0000000;0.0000002;-0.0000000;0.0000001;0.0000000;0.0000004;-0.0000000;0.0000001;0.0000000;0.0000000;0.0000005;-0.0000000;0.0000000;-0.0000000;0.0000000;-0.0000000;0.0000002;0.0000004…
1.4;0.7;3.4;0.043399048022;-0.0000000;-0.0000000;-0.0000000;-0.0000000;-0.0000000;-0.0000000;-0.0000000;-0.0000000;-0.0000000;-0.0000000;-0.0000000;-0.0000000;-0.0000000;-0.0000000;-0.0000000;-0.0000000;-0.0000000;-0.0000000;0.0000001;-0.0000000;0.0000001;0.0000000;0.0000004;-0.0000000;0.0000000;0.0000000;0.0000000;0.0000005;0.0000000;0.0000000;0.0000000;0.0000000;0.0000000;0.0000002;0.0000004;-0…
1.4;0.8;3.4;0.042006690645;-0.0000000;-0.0000000;-0.0000000;-0.0000000;-0.0000000;-0.0000000;-0.0000000;-0.0000000;-0.0000000;-0.0000000;-0.0000000;-0.0000000;-0.0000000;-0.0000000;-0.0000000;-0.0000000;-0.0000000;-0.0000000;0.0000001;-0.0000000;0.0000001;0.0000000;0.0000003;-0.0000000;0.0000000;0.0000000;0.0000000;0.0000005;0.0000000;0.0000000;0.0000000;0.0000000;0.0000000;0.0000003;0.0000004;-0…
1.4;0.9;3.4;0.040633756133;-0.0000000;-0.0000000;-0.0000000;-0.0000000;-0.0000000;-0.0000000;-0.0000000;-0.0000000;-0.0000000;-0.0000000;-0.0000000;-0.0000000;-0.0000000;-0.0000000;-0.0000000;-0.0000000;-0.0000000;-0.0000000;0.0000001;-0.0000000;0.0000001;0.0000000;0.0000003;-0.0000000;0.0000000;0.0000000;0.0000000;0.0000005;0.0000000;0.0000000;0.0000000;0.0000000;0.0000000;0.0000003;0.0000004;-0…
1.4;1.0;3.4;0.039321439400;-0.0000000;-0.0000000;-0.0000000;-0.0000000;-0.0000000;-0.0000000;-0.0000000;-0.0000000;-0.0000000;-0.0000000;-0.0000000;-0.0000000;-0.0000000;-0.0000000;-0.0000000;-0.0000000;-0.0000000;-0.0000000;0.0000001;-0.0000000;0.0000001;0.0000000;0.0000003;-0.0000000;0.0000000;0.0000000;0.0000000;0.0000004;0.0000000;-0.0000000;0.0000000;0.0000000;0.0000000;0.0000003;0.0000004;-…
1.4;1.1;3.4;0.038101074419;-0.0000000;-0.0000000;-0.0000000;-0.0000000;-0.0000000;-0.0000000;-0.0000000;-0.0000000;-0.0000000;-0.0000000;-0.0000000;-0.0000000;-0.0000000;-0.0000000;-0.0000000;-0.0000000;-0.0000000;-0.0000000;0.0000001;-0.0000000;0.0000001;0.0000000;0.0000003;-0.0000000;0.0000000;0.0000000;0.0000000;0.0000004;0.0000000;-0.0000000;0.0000000;0.0000000;0.0000000;0.0000003;0.0000004;-…
1.4;1.2;3.4;0.036992843441;-0.0000000;-0.0000000;-0.0000000;-0.0000000;-0.0000000;-0.0000000;-0.0000000;-0.0000000;-0.0000000;-0.0000000;-0.0000000;-0.0000000;-0.0000000;-0.0000000;-0.0000000;-0.0000000;-0.0000000;-0.0000000;0.0000001;-0.0000000;0.0000001;0.0000000;0.0000002;-0.0000000;0.0000000;0.0000000;0.0000000;0.0000004;0.0000000;-0.0000000;0.0000000;0.0000000;0.0000000;0.0000003;0.0000004;-…
1.4;1.3;3.4;0.036005374819;-0.0000000;-0.0000000;-0.0000000;-0.0000000;-0.0000000;-0.0000000;-0.0000000;-0.0000000;-0.0000000;-0.0000000;-0.0000000;-0.0000000;-0.0000000;-0.0000000;-0.0000000;-0.0000000;-0.0000000;-0.0000000;0.0000001;-0.0000000;0.0000001;0.0000001;0.0000002;-0.0000000;0.0000000;0.0000000;0.0000001;0.0000003;0.0000000;-0.0000000;0.0000000;0.0000000;0.0000000;0.0000003;0.0000004;-…
1.4;1.4;3.4;0.035136181235;-0.0000000;-0.0000000;-0.0000000;-0.0000000;-0.0000000;-0.0000000;-0.0000000;-0.0000000;-0.0000000;-0.0000000;-0.0000000;-0.0000000;-0.0000000;-0.0000000;-0.0000000;-0.0000000;-0.0000000;-0.0000000;0.0000001;-0.0000000;0.0000001;0.0000001;0.0000002;-0.0000000;0.0000000;0.0000000;0.0000001;0.0000003;0.0000000;-0.0000000;0.0000000;0.0000000;0.0000000;0.0000003;0.0000004;-…
1.4;1.5;3.4;0.034372839758;-0.0000000;-0.0000000;-0.0000000;-0.0000000;-0.0000000;-0.0000000;-0.0000000;-0.0000000;-0.0000000;-0.0000000;-0.0000000;-0.0000000;-0.0000000;-0.0000000;-0.0000000;-0.0000000;-0.0000000;-0.0000000;0.0000001;-0.0000000;0.0000001;0.0000001;0.0000001;-0.0000000;0.0000000;0.0000000;0.0000001;0.0000003;0.0000000;-0.0000000;0.0000000;0.0000000;0.0000000;0.0000003;0.0000004;-…
1.4;1.6;3.4;0.033694777125;-0.0000000;-0.0000000;-0.0000000;-0.0000000;-0.0000000;-0.0000000;-0.0000000;-0.0000000;-0.0000000;-0.0000000;-0.0000000;-0.0000000;-0.0000000;-0.0000000;-0.0000000;-0.0000000;-0.0000000;-0.0000000;0.0000001;-0.0000000;0.0000000;0.0000001;0.0000001;-0.0000000;0.0000000;0.0000000;0.0000001;0.0000002;0.0000000;-0.0000000;0.0000000;0.0000000;0.0000000;0.0000004;0.0000004;-…
1.4;1.7;3.4;0.033075495617;-0.0000000;-0.0000000;-0.0000000;-0.0000000;-0.0000000;-0.0000000;-0.0000000;-0.0000000;-0.0000000;-0.0000000;-0.0000000;-0.0000000;-0.0000000;-0.0000000;-0.0000000;-0.0000000;-0.0000000;-0.0000000;0.0000000;-0.0000000;0.0000000;0.0000001;0.0000001;-0.0000000;0.0000000;0.0000000;0.0000001;0.0000002;0.0000000;-0.0000000;0.0000001;0.0000000;0.0000000;0.0000004;0.0000004;-…
1.4;1.8;3.4;0.032485055696;-0.0000000;-0.0000000;-0.0000000;-0.0000000;-0.0000000;-0.0000000;-0.0000000;-0.0000000;-0.0000000;-0.0000000;-0.0000000;-0.0000000;-0.0000000;-0.0000000;-0.0000000;-0.0000000;-0.0000000;-0.0000000;0.0000000;-0.0000000;0.0000000;0.0000001;0.0000001;-0.0000000;0.0000000;0.0000000;0.0000001;0.0000002;0.0000000;-0.0000000;0.0000001;0.0000000;0.0000000;0.0000004;0.0000004;-…
1.4;1.9;3.4;0.031892621553;-0.0000000;-0.0000000;-0.0000000;-0.0000000;-0.0000000;-0.0000000;-0.0000000;-0.0000000;-0.0000000;-0.0000000;-0.0000000;-0.0000000;-0.0000000;-0.0000000;-0.0000000;-0.0000000;-0.0000000;-0.0000000;0.0000000;-0.0000000;0.0000000;0.0000001;0.0000000;-0.0000000;0.0000000;0.0000000;0.0000001;0.0000001;0.0000000;-0.0000000;0.0000001;0.0000000;0.0000000;0.0000004;0.0000004;-…
1.4;2.0;3.4;0.031268876985;-0.0000000;-0.0000000;-0.0000000;-0.0000000;-0.0000000;-0.0000000;-0.0000000;-0.0000000;-0.0000000;-0.0000000;-0.0000000;-0.0000000;-0.0000000;-0.0000000;-0.0000000;-0.0000000;-0.0000000;-0.0000000;0.0000000;-0.0000000;0.0000000;0.0000002;0.0000000;-0.0000000;0.0000000;0.0000000;0.0000001;0.0000001;0.0000000;-0.0000000;0.0000001;0.0000000;0.0000000;0.0000004;0.0000004;-…
1.4;2.1;3.4;0.030588134029;-0.0000000;-0.0000000;-0.0000000;-0.0000000;-0.0000000;-0.0000000;-0.0000000;-0.0000000;-0.0000000;-0.0000000;-0.0000000;-0.0000000;-0.0000000;-0.0000000;-0.0000000;-0.0000000;-0.0000000;-0.0000000;0.0000000;-0.0000000;0.0000000;0.0000002;0.0000000;-0.0000000;0.0000000;0.0000000;0.0000001;0.0000001;0.0000000;-0.0000000;0.0000001;0.0000000;0.0000000;0.0000004;0.0000004;0…
1.4;2.2;3.4;0.029829987113;-0.0000000;-0.0000000;-0.0000000;-0.0000000;-0.0000000;-0.0000000;-0.0000000;-0.0000000;-0.0000000;-0.0000000;-0.0000000;-0.0000000;-0.0000000;-0.0000000;-0.0000000;-0.0000000;-0.0000000;-0.0000000;-0.0000000;-0.0000000;0.0000000;0.0000002;-0.0000000;-0.0000000;0.0000000;0.0000000;0.0000001;0.0000001;0.0000000;0.0000000;0.0000001;0.0000000;0.0000000;0.0000004;0.0000004;…
1.4;2.3;3.4;0.028980410379;-0.0000000;-0.0000000;-0.0000000;-0.0000000;-0.0000000;-0.0000000;-0.0000000;-0.0000000;-0.0000000;-0.0000000;-0.0000000;-0.0000000;-0.0000000;-0.0000000;-0.0000000;-0.0000000;-0.0000000;-0.0000000;-0.0000000;-0.0000000;0.0000000;0.0000002;-0.0000000;-0.0000000;0.0000000;0.0000000;0.0000001;0.0000000;0.0000000;0.0000000;0.0000001;0.0000000;0.0000000;0.0000004;0.0000003;…
1.4;2.4;3.4;0.028032251678;-0.0000000;-0.0000000;-0.0000000;-0.0000000;-0.0000000;-0.0000000;-0.0000000;-0.0000000;-0.0000000;-0.0000000;-0.0000000;-0.0000000;-0.0000000;-0.0000000;-0.0000000;-0.0000000;-0.0000000;-0.0000000;-0.0000000;-0.0000000;0.0000000;0.0000002;-0.0000000;-0.0000000;0.0000000;0.0000000;0.0000001;0.0000000;0.0000000;0.0000000;0.0000002;0.0000000;0.0000000;0.0000004;0.0000003;…
1.4;2.5;3.4;0.026985137046;-0.0000000;-0.0000000;-0.0000000;-0.0000000;-0.0000000;-0.0000000;-0.0000000;-0.0000000;-0.0000000;-0.0000000;-0.0000000;-0.0000000;-0.0000000;-0.0000000;-0.0000000;-0.0000000;-0.0000000;-0.0000000;-0.0000000;-0.0000000;0.0000000;0.0000002;-0.0000000;-0.0000000;0.0000000;-0.0000000;0.0000001;0.0000000;0.0000000;0.0000000;0.0000002;0.0000000;0.0000000;0.0000004;0.0000003…
1.4;2.6;3.4;0.025844856460;-0.0000000;-0.0000000;-0.0000000;-0.0000000;-0.0000000;-0.0000000;-0.0000000;-0.0000000;-0.0000000;-0.0000000;-0.0000000;-0.0000000;-0.0000000;-0.0000000;-0.0000000;-0.0000000;-0.0000000;-0.0000000;-0.0000000;-0.0000000;0.0000000;0.0000002;-0.0000000;-0.0000000;0.0000000;-0.0000000;0.0000001;0.0000000;0.0000000;0.0000000;0.0000002;0.0000000;0.0000000;0.0000004;0.0000003…
1.4;2.7;3.4;0.024622347259;-0.0000000;-0.0000000;-0.0000000;-0.0000000;-0.0000000;-0.0000000;-0.0000000;-0.0000000;-0.0000000;-0.0000000;-0.0000000;-0.0000000;-0.0000000;-0.0000000;-0.0000000;-0.0000000;-0.0000000;-0.0000000;-0.0000000;-0.0000000;0.0000000;0.0000003;-0.0000000;0.0000000;0.0000000;-0.0000000;0.0000001;0.0000000;0.0000000;0.0000000;0.0000002;0.0000000;0.0000000;0.0000004;0.0000003;…
1.4;2.8;3.4;0.023332419956;-0.0000000;-0.0000000;-0.0000000;-0.0000000;-0.0000000;-0.0000000;-0.0000000;-0.0000000;-0.0000000;-0.0000000;-0.0000000;-0.0000000;-0.0000000;-0.0000000;-0.0000000;-0.0000000;-0.0000000;-0.0000000;-0.0000000;-0.0000000;0.0000000;0.0000003;-0.0000000;0.0000000;0.0000000;-0.0000000;0.0000001;-0.0000000;0.0000000;0.0000000;0.0000002;0.0000000;0.0000000;0.0000004;0.0000003…
1.4;2.9;3.4;0.021992379211;-0.0000000;-0.0000000;-0.0000000;-0.0000000;-0.0000000;-0.0000000;-0.0000000;-0.0000000;-0.0000000;-0.0000000;-0.0000000;-0.0000000;-0.0000000;-0.0000000;-0.0000000;-0.0000000;-0.0000000;-0.0000000;-0.0000000;-0.0000000;0.0000000;0.0000003;-0.0000000;0.0000000;0.0000000;-0.0000000;0.0000001;-0.0000000;0.0000000;0.0000000;0.0000002;0.0000000;0.0000000;0.0000004;0.0000002…
1.4;3.0;3.4;0.020620681175;-0.0000000;-0.0000000;-0.0000000;-0.0000000;-0.0000000;-0.0000000;-0.0000000;-0.0000000;-0.0000000;-0.0000000;-0.0000000;-0.0000000;-0.0000000;-0.0000000;-0.0000000;-0.0000000;-0.0000000;-0.0000000;-0.0000000;-0.0000000;0.0000000;0.0000003;-0.0000000;0.0000000;0.0000000;-0.0000000;0.0000001;-0.0000000;0.0000000;0.0000000;0.0000002;0.0000000;0.0000000;0.0000004;0.0000002…
1.4;3.1;3.4;0.019235741244;-0.0000000;-0.0000000;-0.0000000;-0.0000000;-0.0000000;-0.0000000;-0.0000000;-0.0000000;-0.0000000;-0.0000000;-0.0000000;-0.0000000;-0.0000000;-0.0000000;-0.0000000;-0.0000000;-0.0000000;-0.0000000;-0.0000000;-0.0000000;0.0000000;0.0000003;-0.0000000;0.0000000;0.0000000;-0.0000000;0.0000001;-0.0000000;0.0000000;0.0000000;0.0000002;0.0000000;0.0000000;0.0000004;0.0000002…
1.4;3.2;3.4;0.017854969415;-0.0000000;-0.0000000;-0.0000000;-0.0000000;-0.0000000;-0.0000000;-0.0000000;-0.0000000;-0.0000000;-0.0000000;-0.0000000;-0.0000000;-0.0000000;-0.0000000;-0.0000000;-0.0000000;-0.0000000;-0.0000000;-0.0000000;-0.0000000;0.0000000;0.0000003;-0.0000000;0.0000000;0.0000000;-0.0000000;0.0000001;-0.0000000;0.0000000;0.0000000;0.0000002;0.0000000;0.0000000;0.0000004;0.0000002…
1.4;3.3;3.4;0.016494070774;-0.0000000;-0.0000000;-0.0000000;-0.0000000;-0.0000000;-0.0000000;-0.0000000;-0.0000000;-0.0000000;-0.0000000;-0.0000000;-0.0000000;-0.0000000;-0.0000000;-0.0000000;-0.0000000;-0.0000000;-0.0000000;0.0000000;-0.0000000;0.0000000;0.0000002;-0.0000000;0.0000000;0.0000000;-0.0000000;0.0000001;-0.0000000;0.0000000;0.0000000;0.0000002;0.0000000;0.0000000;0.0000004;0.0000002;…
1.4;3.4;3.4;0.015166612301;-0.0000000;-0.0000000;-0.0000000;-0.0000000;-0.0000000;-0.0000000;-0.0000000;-0.0000000;-0.0000000;-0.0000000;-0.0000000;-0.0000000;-0.0000000;-0.0000000;-0.0000000;-0.0000000;-0.0000000;-0.0000000;0.0000000;0.0000000;0.0000000;0.0000002;-0.0000000;0.0000000;0.0000000;-0.0000000;0.0000001;-0.0000000;0.0000000;0.0000000;0.0000002;0.0000000;0.0000000;0.0000003;0.0000002;0…
1.4;3.5;3.4;0.013883828552;-0.0000000;-0.0000000;-0.0000000;-0.0000000;-0.0000000;-0.0000000;-0.0000000;-0.0000000;-0.0000000;-0.0000000;-0.0000000;-0.0000000;-0.0000000;-0.0000000;-0.0000000;-0.0000000;-0.0000000;-0.0000000;0.0000000;0.0000000;0.0000000;0.0000002;-0.0000000;0.0000000;0.0000000;-0.0000000;0.0000001;-0.0000000;0.0000000;0.0000000;0.0000002;0.0000000;0.0000000;0.0000003;0.0000001;0…
1.4;3.6;3.4;0.012654620287;-0.0000000;-0.0000000;-0.0000000;-0.0000000;-0.0000000;-0.0000000;-0.0000000;-0.0000000;-0.0000000;-0.0000000;-0.0000000;-0.0000000;-0.0000000;-0.0000000;-0.0000000;-0.0000000;-0.0000000;-0.0000000;0.0000000;0.0000000;0.0000000;0.0000002;-0.0000000;0.0000000;0.0000000;-0.0000000;0.0000001;0.0000000;0.0000000;0.0000000;0.0000002;0.0000000;0.0000000;0.0000003;0.0000001;0.…
1.4;3.7;3.4;0.011485691969;-0.0000000;-0.0000000;-0.0000000;-0.0000000;-0.0000000;-0.0000000;-0.0000000;-0.0000000;-0.0000000;-0.0000000;-0.0000000;-0.0000000;-0.0000000;-0.0000000;-0.0000000;-0.0000000;-0.0000000;-0.0000000;0.0000000;0.0000000;0.0000000;0.0000002;-0.0000000;0.0000000;0.0000000;-0.0000000;0.0000001;0.0000000;0.0000000;0.0000000;0.0000002;0.0000000;0.0000000;0.0000003;0.0000001;0.…
1.4;3.8;3.4;0.010381774815;-0.0000000;-0.0000000;-0.0000000;-0.0000000;-0.0000000;-0.0000000;-0.0000000;-0.0000000;-0.0000000;-0.0000000;-0.0000000;-0.0000000;-0.0000000;-0.0000000;-0.0000000;-0.0000000;-0.0000000;-0.0000000;0.0000001;0.0000000;0.0000000;0.0000002;-0.0000000;0.0000000;0.0000000;-0.0000000;0.0000001;0.0000000;0.0000000;0.0000000;0.0000002;0.0000000;0.0000000;0.0000003;0.0000001;0.…
1.4;3.9;3.4;0.009345889350;-0.0000000;-0.0000000;-0.0000000;-0.0000000;-0.0000000;-0.0000000;-0.0000000;-0.0000000;-0.0000000;-0.0000000;-0.0000000;-0.0000000;-0.0000000;-0.0000000;-0.0000000;-0.0000000;-0.0000000;-0.0000000;0.0000001;0.0000000;0.0000000;0.0000001;-0.0000000;0.0000000;0.0000000;-0.0000000;0.0000001;0.0000000;0.0000000;0.0000000;0.0000002;0.0000000;0.0000000;0.0000002;0.0000001;0.…
1.4;4.0;3.4;0.008379612325;-0.0000000;-0.0000000;-0.0000000;-0.0000000;-0.0000000;-0.0000000;-0.0000000;-0.0000000;-0.0000000;-0.0000000;-0.0000000;-0.0000000;-0.0000000;-0.0000000;-0.0000000;-0.0000000;-0.0000000;-0.0000000;0.0000001;0.0000000;0.0000000;0.0000001;-0.0000000;0.0000000;0.0000000;-0.0000000;0.0000001;0.0000000;0.0000000;0.0000000;0.0000002;0.0000000;0.0000000;0.0000002;0.0000001;0.…
1.4;4.1;3.4;0.007483324863;-0.0000002;-0.0000002;-0.0000002;-0.0000002;-0.0000002;-0.0000002;-0.0000001;-0.0000002;-0.0000001;-0.0000001;-0.0000002;-0.0000002;-0.0000002;-0.0000002;-0.0000001;-0.0000001;-0.0000001;-0.0000001;-0.0000355;-0.0000288;-0.0000200;-0.0000375;-0.0000137;-0.0000307;-0.0000124;-0.0000234;-0.0000156;-0.0000067;-0.0000125;-0.0000089;-0.0000236;-0.0000186;-0.0000097;-0.000020…
1.4;4.2;3.4;0.006656429725;-0.0000002;-0.0000002;-0.0000002;-0.0000002;-0.0000002;-0.0000002;-0.0000001;-0.0000002;-0.0000001;-0.0000001;-0.0000002;-0.0000002;-0.0000002;-0.0000002;-0.0000001;-0.0000001;-0.0000001;-0.0000001;-0.0000323;-0.0000260;-0.0000179;-0.0000363;-0.0000122;-0.0000294;-0.0000107;-0.0000222;-0.0000145;-0.0000060;-0.0000115;-0.0000084;-0.0000238;-0.0000184;-0.0000089;-0.000019…
1.4;4.3;3.4;0.005897534379;-0.0000002;-0.0000002;-0.0000002;-0.0000002;-0.0000002;-0.0000002;-0.0000001;-0.0000001;-0.0000001;-0.0000001;-0.0000002;-0.0000002;-0.0000002;-0.0000002;-0.0000001;-0.0000001;-0.0000001;-0.0000001;-0.0000291;-0.0000233;-0.0000160;-0.0000348;-0.0000108;-0.0000279;-0.0000093;-0.0000209;-0.0000134;-0.0000054;-0.0000105;-0.0000079;-0.0000240;-0.0000182;-0.0000081;-0.000019…
1.4;4.4;3.4;0.005204602462;-0.0000002;-0.0000002;-0.0000002;-0.0000001;-0.0000001;-0.0000001;-0.0000001;-0.0000001;-0.0000001;-0.0000001;-0.0000002;-0.0000002;-0.0000002;-0.0000002;-0.0000001;-0.0000001;-0.0000001;-0.0000001;-0.0000261;-0.0000208;-0.0000142;-0.0000331;-0.0000096;-0.0000262;-0.0000080;-0.0000195;-0.0000123;-0.0000048;-0.0000095;-0.0000074;-0.0000241;-0.0000179;-0.0000073;-0.000018…
1.4;4.5;3.4;0.004575079478;-0.0000002;-0.0000001;-0.0000001;-0.0000001;-0.0000001;-0.0000001;-0.0000001;-0.0000001;-0.0000001;-0.0000001;-0.0000002;-0.0000002;-0.0000002;-0.0000002;-0.0000001;-0.0000001;-0.0000001;-0.0000001;-0.0000233;-0.0000184;-0.0000125;-0.0000312;-0.0000084;-0.0000245;-0.0000068;-0.0000181;-0.0000112;-0.0000043;-0.0000084;-0.0000069;-0.0000240;-0.0000175;-0.0000065;-0.000017…
1.4;4.6;3.4;0.004005999406;-0.0000001;-0.0000001;-0.0000001;-0.0000001;-0.0000001;-0.0000001;-0.0000001;-0.0000001;-0.0000001;-0.0000001;-0.0000002;-0.0000002;-0.0000002;-0.0000002;-0.0000001;-0.0000001;-0.0000001;-0.0000001;-0.0000206;-0.0000162;-0.0000110;-0.0000292;-0.0000073;-0.0000227;-0.0000058;-0.0000166;-0.0000102;-0.0000038;-0.0000074;-0.0000065;-0.0000238;-0.0000171;-0.0000058;-0.000016…
1.4;4.7;3.4;0.003494078223;-0.0000001;-0.0000001;-0.0000001;-0.0000001;-0.0000001;-0.0000001;-0.0000001;-0.0000001;-0.0000001;-0.0000001;-0.0000001;-0.0000001;-0.0000002;-0.0000002;-0.0000001;-0.0000001;-0.0000001;-0.0000001;-0.0000181;-0.0000142;-0.0000096;-0.0000270;-0.0000064;-0.0000208;-0.0000049;-0.0000152;-0.0000092;-0.0000034;-0.0000065;-0.0000061;-0.0000234;-0.0000165;-0.0000051;-0.000015…
1.4;4.8;3.4;0.003035798733;-0.0000001;-0.0000001;-0.0000001;-0.0000001;-0.0000001;-0.0000001;-0.0000001;-0.0000001;-0.0000001;-0.0000001;-0.0000001;-0.0000001;-0.0000001;-0.0000001;-0.0000001;-0.0000001;-0.0000000;-0.0000000;-0.0000159;-0.0000123;-0.0000084;-0.0000249;-0.0000055;-0.0000190;-0.0000041;-0.0000138;-0.0000082;-0.0000030;-0.0000056;-0.0000057;-0.0000228;-0.0000159;-0.0000044;-0.000014…
1.4;4.9;3.4;0.002627489221;-0.0000001;-0.0000001;-0.0000001;-0.0000001;-0.0000001;-0.0000001;-0.0000001;-0.0000001;-0.0000001;-0.0000001;-0.0000001;-0.0000001;-0.0000001;-0.0000001;-0.0000001;-0.0000001;-0.0000000;-0.0000000;-0.0000138;-0.0000107;-0.0000072;-0.0000227;-0.0000048;-0.0000172;-0.0000034;-0.0000125;-0.0000073;-0.0000027;-0.0000048;-0.0000054;-0.0000221;-0.0000152;-0.0000038;-0.000013…
1.4;5.0;3.4;0.002265396789;-0.0000001;-0.0000001;-0.0000001;-0.0000001;-0.0000001;-0.0000001;-0.0000001;-0.0000001;-0.0000001;-0.0000001;-0.0000001;-0.0000001;-0.0000001;-0.0000001;-0.0000000;-0.0000000;-0.0000000;-0.0000000;-0.0000120;-0.0000092;-0.0000063;-0.0000205;-0.0000041;-0.0000155;-0.0000029;-0.0000112;-0.0000064;-0.0000024;-0.0000041;-0.0000050;-0.0000211;-0.0000144;-0.0000033;-0.000012…
1.4;5.1;3.4;0.001945755002;-0.0000001;-0.0000001;-0.0000001;-0.0000001;-0.0000001;-0.0000001;-0.0000001;-0.0000001;-0.0000001;-0.0000001;-0.0000001;-0.0000001;-0.0000001;-0.0000001;-0.0000000;-0.0000000;-0.0000000;-0.0000000;-0.0000103;-0.0000079;-0.0000054;-0.0000185;-0.0000036;-0.0000138;-0.0000024;-0.0000100;-0.0000056;-0.0000021;-0.0000035;-0.0000046;-0.0000201;-0.0000135;-0.0000028;-0.000011…
1.4;5.2;3.4;0.001664844807;-0.0000001;-0.0000001;-0.0000001;-0.0000001;-0.0000001;-0.0000001;-0.0000001;-0.0000001;-0.0000001;-0.0000001;-0.0000001;-0.0000001;-0.0000001;-0.0000001;-0.0000000;-0.0000000;-0.0000000;-0.0000000;-0.0000089;-0.0000067;-0.0000046;-0.0000165;-0.0000031;-0.0000122;-0.0000020;-0.0000089;-0.0000049;-0.0000019;-0.0000029;-0.0000042;-0.0000189;-0.0000126;-0.0000024;-0.000010…
1.4;5.3;3.4;0.001419047516;-0.0000001;-0.0000001;-0.0000001;-0.0000001;-0.0000001;-0.0000001;-0.0000000;-0.0000001;-0.0000001;-0.0000001;-0.0000001;-0.0000001;-0.0000001;-0.0000001;-0.0000000;-0.0000000;-0.0000000;-0.0000000;-0.0000076;-0.0000057;-0.0000039;-0.0000146;-0.0000026;-0.0000108;-0.0000017;-0.0000078;-0.0000043;-0.0000016;-0.0000024;-0.0000039;-0.0000176;-0.0000116;-0.0000021;-0.000009…
1.4;5.4;3.4;0.001204888857;-0.0000001;-0.0000001;-0.0000001;-0.0000000;-0.0000000;-0.0000001;-0.0000000;-0.0000001;-0.0000001;-0.0000000;-0.0000001;-0.0000001;-0.0000001;-0.0000001;-0.0000000;-0.0000000;-0.0000000;-0.0000000;-0.0000065;-0.0000048;-0.0000034;-0.0000129;-0.0000023;-0.0000095;-0.0000014;-0.0000069;-0.0000037;-0.0000015;-0.0000020;-0.0000035;-0.0000163;-0.0000106;-0.0000018;-0.000008…
1.4;5.5;3.4;0.001019073567;-0.0000001;-0.0000001;-0.0000001;-0.0000000;-0.0000000;-0.0000000;-0.0000000;-0.0000000;-0.0000001;-0.0000000;-0.0000001;-0.0000001;-0.0000001;-0.0000001;-0.0000000;-0.0000000;-0.0000000;-0.0000000;-0.0000056;-0.0000041;-0.0000029;-0.0000113;-0.0000019;-0.0000082;-0.0000012;-0.0000060;-0.0000032;-0.0000013;-0.0000017;-0.0000032;-0.0000150;-0.0000097;-0.0000015;-0.000007…
1.4;5.6;3.4;0.000858510521;-0.0000001;-0.0000000;-0.0000001;-0.0000000;-0.0000000;-0.0000000;-0.0000000;-0.0000000;-0.0000000;-0.0000000;-0.0000001;-0.0000001;-0.0000001;-0.0000001;-0.0000000;-0.0000000;-0.0000000;-0.0000000;-0.0000048;-0.0000034;-0.0000024;-0.0000098;-0.0000017;-0.0000071;-0.0000010;-0.0000052;-0.0000027;-0.0000011;-0.0000014;-0.0000029;-0.0000137;-0.0000087;-0.0000013;-0.000006…
1.4;5.7;3.4;0.000720328946;-0.0000000;-0.0000000;-0.0000001;-0.0000000;-0.0000000;-0.0000000;-0.0000000;-0.0000000;-0.0000000;-0.0000000;-0.0000001;-0.0000001;-0.0000001;-0.0000001;-0.0000000;-0.0000000;-0.0000000;-0.0000000;-0.0000041;-0.0000029;-0.0000021;-0.0000085;-0.0000014;-0.0000062;-0.0000009;-0.0000045;-0.0000024;-0.0000010;-0.0000012;-0.0000026;-0.0000124;-0.0000078;-0.0000011;-0.000005…
1.4;5.8;3.4;0.000601886628;-0.0000000;-0.0000000;-0.0000000;-0.0000000;-0.0000000;-0.0000000;-0.0000000;-0.0000000;-0.0000000;-0.0000000;-0.0000001;-0.0000001;-0.0000001;-0.0000001;-0.0000000;-0.0000000;-0.0000000;-0.0000000;-0.0000035;-0.0000025;-0.0000017;-0.0000074;-0.0000012;-0.0000053;-0.0000007;-0.0000039;-0.0000020;-0.0000009;-0.0000010;-0.0000023;-0.0000111;-0.0000070;-0.0000010;-0.000004…
1.4;5.9;3.4;0.000500771343;-0.0000000;-0.0000000;-0.0000000;-0.0000000;-0.0000000;-0.0000000;-0.0000000;-0.0000000;-0.0000000;-0.0000000;-0.0000000;-0.0000000;-0.0000000;-0.0000000;-0.0000000;-0.0000000;-0.0000000;-0.0000000;-0.0000030;-0.0000021;-0.0000015;-0.0000063;-0.0000011;-0.0000045;-0.0000006;-0.0000034;-0.0000017;-0.0000008;-0.0000008;-0.0000020;-0.0000099;-0.0000061;-0.0000008;-0.000004…
1.4;6.0;3.4;0.000414796821;-0.0000000;-0.0000000;-0.0000000;-0.0000000;-0.0000000;-0.0000000;-0.0000000;-0.0000000;-0.0000000;-0.0000000;-0.0000000;-0.0000000;-0.0000000;-0.0000000;-0.0000000;-0.0000000;-0.0000000;-0.0000000;-0.0000026;-0.0000018;-0.0000013;-0.0000054;-0.0000009;-0.0000038;-0.0000005;-0.0000029;-0.0000015;-0.0000007;-0.0000007;-0.0000018;-0.0000088;-0.0000054;-0.0000007;-0.000003…
1.5;0.0;3.4;0.049155090419;-0.0000000;-0.0000000;-0.0000000;-0.0000000;-0.0000000;-0.0000000;-0.0000000;-0.0000000;-0.0000000;-0.0000000;-0.0000000;-0.0000000;-0.0000000;-0.0000000;-0.0000000;-0.0000000;-0.0000000;-0.0000000;0.0000002;-0.0000000;0.0000002;-0.0000000;0.0000004;-0.0000000;0.0000000;-0.0000000;-0.0000000;0.0000006;-0.0000000;0.0000000;0.0000000;0.0000000;-0.0000000;0.0000002;0.00000…
1.5;0.1;3.4;0.049003426496;-0.0000000;-0.0000000;-0.0000000;-0.0000000;-0.0000000;-0.0000000;-0.0000000;-0.0000000;-0.0000000;-0.0000000;-0.0000000;-0.0000000;-0.0000000;-0.0000000;-0.0000000;-0.0000000;-0.0000000;-0.0000000;0.0000002;-0.0000000;0.0000002;-0.0000000;0.0000004;-0.0000000;0.0000000;-0.0000000;-0.0000000;0.0000006;-0.0000000;0.0000000;0.0000000;0.0000000;-0.0000000;0.0000002;0.00000…
1.5;0.2;3.4;0.048556166218;-0.0000000;-0.0000000;-0.0000000;-0.0000000;-0.0000000;-0.0000000;-0.0000000;-0.0000000;-0.0000000;-0.0000000;-0.0000000;-0.0000000;-0.0000000;-0.0000000;-0.0000000;-0.0000000;-0.0000000;-0.0000000;0.0000002;-0.0000000;0.0000002;-0.0000000;0.0000004;-0.0000000;0.0000000;-0.0000000;-0.0000000;0.0000005;-0.0000000;0.0000000;0.0000000;0.0000000;-0.0000000;0.0000002;0.00000…
1.5;0.3;3.4;0.047835866309;-0.0000000;-0.0000000;-0.0000000;-0.0000000;-0.0000000;-0.0000000;-0.0000000;-0.0000000;-0.0000000;-0.0000000;-0.0000000;-0.0000000;-0.0000000;-0.0000000;-0.0000000;-0.0000000;-0.0000000;-0.0000000;0.0000002;-0.0000000;0.0000001;0.0000000;0.0000004;-0.0000000;0.0000000;-0.0000000;0.0000000;0.0000005;-0.0000000;0.0000000;0.0000000;0.0000000;-0.0000000;0.0000002;0.0000003…
1.5;0.4;3.4;0.046878066334;-0.0000000;-0.0000000;-0.0000000;-0.0000000;-0.0000000;-0.0000000;-0.0000000;-0.0000000;-0.0000000;-0.0000000;-0.0000000;-0.0000000;-0.0000000;-0.0000000;-0.0000000;-0.0000000;-0.0000000;-0.0000000;0.0000002;-0.0000000;0.0000001;0.0000000;0.0000004;-0.0000000;0.0000000;0.0000000;0.0000000;0.0000005;0.0000000;0.0000000;0.0000000;0.0000000;-0.0000000;0.0000002;0.0000003;-…
1.5;0.5;3.4;0.045728443143;-0.0000000;-0.0000000;-0.0000000;-0.0000000;-0.0000000;-0.0000000;-0.0000000;-0.0000000;-0.0000000;-0.0000000;-0.0000000;-0.0000000;-0.0000000;-0.0000000;-0.0000000;-0.0000000;-0.0000000;-0.0000000;0.0000001;-0.0000000;0.0000001;0.0000000;0.0000004;-0.0000000;0.0000000;0.0000000;0.0000000;0.0000005;0.0000000;0.0000000;0.0000000;0.0000000;-0.0000000;0.0000003;0.0000003;-…
1.5;0.6;3.4;0.044439262826;-0.0000000;-0.0000000;-0.0000000;-0.0000000;-0.0000000;-0.0000000;-0.0000000;-0.0000000;-0.0000000;-0.0000000;-0.0000000;-0.0000000;-0.0000000;-0.0000000;-0.0000000;-0.0000000;-0.0000000;-0.0000000;0.0000001;-0.0000000;0.0000001;0.0000000;0.0000003;-0.0000000;0.0000000;0.0000000;0.0000000;0.0000005;0.0000000;0.0000000;0.0000000;0.0000000;-0.0000000;0.0000003;0.0000003;-…
1.5;0.7;3.4;0.043065485909;-0.0000000;-0.0000000;-0.0000000;-0.0000000;-0.0000000;-0.0000000;-0.0000000;-0.0000000;-0.0000000;-0.0000000;-0.0000000;-0.0000000;-0.0000000;-0.0000000;-0.0000000;-0.0000000;-0.0000000;-0.0000000;0.0000001;-0.0000000;0.0000001;0.0000000;0.0000003;-0.0000000;0.0000000;0.0000000;0.0000000;0.0000005;0.0000000;0.0000000;0.0000000;0.0000000;0.0000000;0.0000003;0.0000003;-0…
1.5;0.8;3.4;0.041660888370;-0.0000000;-0.0000000;-0.0000000;-0.0000000;-0.0000000;-0.0000000;-0.0000000;-0.0000000;-0.0000000;-0.0000000;-0.0000000;-0.0000000;-0.0000000;-0.0000000;-0.0000000;-0.0000000;-0.0000000;-0.0000000;0.0000001;-0.0000000;0.0000001;0.0000000;0.0000003;-0.0000000;0.0000000;0.0000000;0.0000000;0.0000004;0.0000000;0.0000000;0.0000000;0.0000000;0.0000000;0.0000003;0.0000003;-0…
1.5;0.9;3.4;0.040274525183;-0.0000000;-0.0000000;-0.0000000;-0.0000000;-0.0000000;-0.0000000;-0.0000000;-0.0000000;-0.0000000;-0.0000000;-0.0000000;-0.0000000;-0.0000000;-0.0000000;-0.0000000;-0.0000000;-0.0000000;-0.0000000;0.0000001;-0.0000000;0.0000001;0.0000000;0.0000003;-0.0000000;0.0000000;0.0000000;0.0000000;0.0000004;0.0000000;0.0000000;0.0000000;0.0000000;0.0000000;0.0000003;0.0000003;-0…
1.5;1.0;3.4;0.038947796329;-0.0000000;-0.0000000;-0.0000000;-0.0000000;-0.0000000;-0.0000000;-0.0000000;-0.0000000;-0.0000000;-0.0000000;-0.0000000;-0.0000000;-0.0000000;-0.0000000;-0.0000000;-0.0000000;-0.0000000;-0.0000000;0.0000001;-0.0000000;0.0000001;0.0000000;0.0000003;-0.0000000;0.0000000;0.0000000;0.0000000;0.0000004;0.0000000;-0.0000000;0.0000000;0.0000000;0.0000000;0.0000003;0.0000003;-…
1.5;1.1;3.4;0.037712292212;-0.0000000;-0.0000000;-0.0000000;-0.0000000;-0.0000000;-0.0000000;-0.0000000;-0.0000000;-0.0000000;-0.0000000;-0.0000000;-0.0000000;-0.0000000;-0.0000000;-0.0000000;-0.0000000;-0.0000000;-0.0000000;0.0000001;-0.0000000;0.0000001;0.0000000;0.0000002;-0.0000000;0.0000000;0.0000000;0.0000000;0.0000004;0.0000000;-0.0000000;0.0000000;0.0000000;0.0000000;0.0000003;0.0000003;-…
1.5;1.2;3.4;0.036588510170;-0.0000000;-0.0000000;-0.0000000;-0.0000000;-0.0000000;-0.0000000;-0.0000000;-0.0000000;-0.0000000;-0.0000000;-0.0000000;-0.0000000;-0.0000000;-0.0000000;-0.0000000;-0.0000000;-0.0000000;-0.0000000;0.0000001;-0.0000000;0.0000001;0.0000000;0.0000002;-0.0000000;0.0000000;0.0000000;0.0000000;0.0000003;0.0000000;-0.0000000;0.0000000;0.0000000;0.0000000;0.0000003;0.0000003;-…
1.5;1.3;3.4;0.035585456263;-0.0000000;-0.0000000;-0.0000000;-0.0000000;-0.0000000;-0.0000000;-0.0000000;-0.0000000;-0.0000000;-0.0000000;-0.0000000;-0.0000000;-0.0000000;-0.0000000;-0.0000000;-0.0000000;-0.0000000;-0.0000000;0.0000001;-0.0000000;0.0000001;0.0000000;0.0000002;-0.0000000;0.0000000;0.0000000;0.0000000;0.0000003;0.0000000;-0.0000000;0.0000000;0.0000000;0.0000000;0.0000004;0.0000003;-…
1.5;1.4;3.4;0.034701082262;-0.0000000;-0.0000000;-0.0000000;-0.0000000;-0.0000000;-0.0000000;-0.0000000;-0.0000000;-0.0000000;-0.0000000;-0.0000000;-0.0000000;-0.0000000;-0.0000000;-0.0000000;-0.0000000;-0.0000000;-0.0000000;0.0000001;-0.0000000;0.0000001;0.0000001;0.0000002;-0.0000000;0.0000000;0.0000000;0.0000001;0.0000003;0.0000000;-0.0000000;0.0000000;0.0000000;0.0000000;0.0000004;0.0000003;-…
1.5;1.5;3.4;0.033923457752;-0.0000000;-0.0000000;-0.0000000;-0.0000000;-0.0000000;-0.0000000;-0.0000000;-0.0000000;-0.0000000;-0.0000000;-0.0000000;-0.0000000;-0.0000000;-0.0000000;-0.0000000;-0.0000000;-0.0000000;-0.0000000;0.0000001;-0.0000000;0.0000001;0.0000001;0.0000001;-0.0000000;0.0000000;0.0000000;0.0000001;0.0000002;0.0000000;-0.0000000;0.0000000;0.0000000;0.0000000;0.0000004;0.0000003;-…
1.5;1.6;3.4;0.033232539966;-0.0000000;-0.0000000;-0.0000000;-0.0000000;-0.0000000;-0.0000000;-0.0000000;-0.0000000;-0.0000000;-0.0000000;-0.0000000;-0.0000000;-0.0000000;-0.0000000;-0.0000000;-0.0000000;-0.0000000;-0.0000000;0.0000000;-0.0000000;0.0000001;0.0000001;0.0000001;-0.0000000;0.0000000;0.0000000;0.0000001;0.0000002;0.0000000;-0.0000000;0.0000000;0.0000000;0.0000000;0.0000004;0.0000003;-…
1.5;1.7;3.4;0.032602376941;-0.0000000;-0.0000000;-0.0000000;-0.0000000;-0.0000000;-0.0000000;-0.0000000;-0.0000000;-0.0000000;-0.0000000;-0.0000000;-0.0000000;-0.0000000;-0.0000000;-0.0000000;-0.0000000;-0.0000000;-0.0000000;0.0000000;-0.0000000;0.0000001;0.0000001;0.0000001;-0.0000000;0.0000000;0.0000000;0.0000001;0.0000002;0.0000000;-0.0000000;0.0000001;0.0000000;0.0000000;0.0000004;0.0000003;-…
1.5;1.8;3.4;0.032003561488;-0.0000000;-0.0000000;-0.0000000;-0.0000000;-0.0000000;-0.0000000;-0.0000000;-0.0000000;-0.0000000;-0.0000000;-0.0000000;-0.0000000;-0.0000000;-0.0000000;-0.0000000;-0.0000000;-0.0000000;-0.0000000;0.0000000;-0.0000000;0.0000001;0.0000001;0.0000001;-0.0000000;0.0000000;0.0000000;0.0000001;0.0000001;0.0000000;-0.0000000;0.0000001;0.0000000;0.0000000;0.0000004;0.0000003;-…
1.5;1.9;3.4;0.031405744534;-0.0000000;-0.0000000;-0.0000000;-0.0000000;-0.0000000;-0.0000000;-0.0000000;-0.0000000;-0.0000000;-0.0000000;-0.0000000;-0.0000000;-0.0000000;-0.0000000;-0.0000000;-0.0000000;-0.0000000;-0.0000000;0.0000000;-0.0000000;0.0000001;0.0000001;0.0000000;-0.0000000;0.0000000;0.0000000;0.0000001;0.0000001;0.0000000;-0.0000000;0.0000001;0.0000000;0.0000000;0.0000004;0.0000003;-…
1.5;2.0;3.4;0.030780018419;-0.0000000;-0.0000000;-0.0000000;-0.0000000;-0.0000000;-0.0000000;-0.0000000;-0.0000000;-0.0000000;-0.0000000;-0.0000000;-0.0000000;-0.0000000;-0.0000000;-0.0000000;-0.0000000;-0.0000000;-0.0000000;0.0000000;-0.0000000;0.0000001;0.0000001;0.0000000;-0.0000000;0.0000000;0.0000000;0.0000001;0.0000001;0.0000000;-0.0000000;0.0000001;0.0000000;0.0000000;0.0000004;0.0000003;-…
1.5;2.1;3.4;0.030100996123;-0.0000000;-0.0000000;-0.0000000;-0.0000000;-0.0000000;-0.0000000;-0.0000000;-0.0000000;-0.0000000;-0.0000000;-0.0000000;-0.0000000;-0.0000000;-0.0000000;-0.0000000;-0.0000000;-0.0000000;-0.0000000;0.0000000;-0.0000000;0.0000001;0.0000002;0.0000000;-0.0000000;0.0000000;-0.0000000;0.0000001;0.0000001;0.0000000;-0.0000000;0.0000001;0.0000000;0.0000000;0.0000004;0.0000003;…
1.5;2.2;3.4;0.029348442523;-0.0000000;-0.0000000;-0.0000000;-0.0000000;-0.0000000;-0.0000000;-0.0000000;-0.0000000;-0.0000000;-0.0000000;-0.0000000;-0.0000000;-0.0000000;-0.0000000;-0.0000000;-0.0000000;-0.0000000;-0.0000000;-0.0000000;-0.0000000;0.0000000;0.0000002;-0.0000000;-0.0000000;0.0000000;-0.0000000;0.0000001;0.0000001;0.0000000;-0.0000000;0.0000001;0.0000000;0.0000000;0.0000005;0.000000…
1.5;2.3;3.4;0.028508358012;-0.0000000;-0.0000000;-0.0000000;-0.0000000;-0.0000000;-0.0000000;-0.0000000;-0.0000000;-0.0000000;-0.0000000;-0.0000000;-0.0000000;-0.0000000;-0.0000000;-0.0000000;-0.0000000;-0.0000000;-0.0000000;-0.0000000;-0.0000000;0.0000000;0.0000002;-0.0000000;0.0000000;0.0000000;-0.0000000;0.0000001;0.0000000;0.0000000;-0.0000000;0.0000001;0.0000000;0.0000000;0.0000005;0.0000003…
1.5;2.4;3.4;0.027573469476;-0.0000000;-0.0000000;-0.0000000;-0.0000000;-0.0000000;-0.0000000;-0.0000000;-0.0000000;-0.0000000;-0.0000000;-0.0000000;-0.0000000;-0.0000000;-0.0000000;-0.0000000;-0.0000000;-0.0000000;-0.0000000;-0.0000000;-0.0000000;0.0000000;0.0000002;-0.0000000;0.0000000;0.0000000;-0.0000000;0.0000001;0.0000000;0.0000000;-0.0000000;0.0000002;0.0000000;0.0000000;0.0000005;0.0000003…
1.5;2.5;3.4;0.026543142680;-0.0000000;-0.0000000;-0.0000000;-0.0000000;-0.0000000;-0.0000000;-0.0000000;-0.0000000;-0.0000000;-0.0000000;-0.0000000;-0.0000000;-0.0000000;-0.0000000;-0.0000000;-0.0000000;-0.0000000;-0.0000000;-0.0000000;-0.0000000;0.0000000;0.0000002;-0.0000000;0.0000000;0.0000000;-0.0000000;0.0000001;0.0000000;0.0000000;0.0000000;0.0000002;0.0000000;0.0000000;0.0000005;0.0000003;…
1.5;2.6;3.4;0.025422785677;-0.0000000;-0.0000000;-0.0000000;-0.0000000;-0.0000000;-0.0000000;-0.0000000;-0.0000000;-0.0000000;-0.0000000;-0.0000000;-0.0000000;-0.0000000;-0.0000000;-0.0000000;-0.0000000;-0.0000000;-0.0000000;-0.0000000;-0.0000000;0.0000000;0.0000002;-0.0000000;0.0000000;0.0000000;-0.0000000;0.0000001;0.0000000;0.0000000;0.0000000;0.0000002;0.0000000;0.0000000;0.0000005;0.0000003;…
1.5;2.7;3.4;0.024222857471;-0.0000000;-0.0000000;-0.0000000;-0.0000000;-0.0000000;-0.0000000;-0.0000000;-0.0000000;-0.0000000;-0.0000000;-0.0000000;-0.0000000;-0.0000000;-0.0000000;-0.0000000;-0.0000000;-0.0000000;-0.0000000;-0.0000000;-0.0000000;0.0000000;0.0000002;-0.0000000;0.0000000;0.0000000;-0.0000000;0.0000001;0.0000000;0.0000000;0.0000000;0.0000002;0.0000000;0.0000000;0.0000004;0.0000002;…
1.5;2.8;3.4;0.022957623747;-0.0000000;-0.0000000;-0.0000000;-0.0000000;-0.0000000;-0.0000000;-0.0000000;-0.0000000;-0.0000000;-0.0000000;-0.0000000;-0.0000000;-0.0000000;-0.0000000;-0.0000000;-0.0000000;-0.0000000;-0.0000000;-0.0000000;-0.0000000;0.0000000;0.0000002;-0.0000000;0.0000000;0.0000000;-0.0000000;0.0000001;-0.0000000;0.0000000;0.0000000;0.0000002;0.0000000;0.0000000;0.0000004;0.0000002…
1.5;2.9;3.4;0.021643809350;-0.0000000;-0.0000000;-0.0000000;-0.0000000;-0.0000000;-0.0000000;-0.0000000;-0.0000000;-0.0000000;-0.0000000;-0.0000000;-0.0000000;-0.0000000;-0.0000000;-0.0000000;-0.0000000;-0.0000000;-0.0000000;-0.0000000;-0.0000000;0.0000000;0.0000003;-0.0000001;0.0000000;0.0000000;-0.0000000;0.0000001;-0.0000000;0.0000000;0.0000000;0.0000002;0.0000000;0.0000000;0.0000004;0.0000002…
1.5;3.0;3.4;0.020299285874;-0.0000000;-0.0000000;-0.0000000;-0.0000000;-0.0000000;-0.0000000;-0.0000000;-0.0000000;-0.0000000;-0.0000000;-0.0000000;-0.0000000;-0.0000000;-0.0000000;-0.0000000;-0.0000000;-0.0000000;-0.0000000;-0.0000000;-0.0000000;0.0000000;0.0000003;-0.0000001;0.0000000;0.0000000;-0.0000000;0.0000001;-0.0000000;0.0000000;0.0000000;0.0000002;0.0000000;0.0000000;0.0000004;0.0000002…
1.5;3.1;3.4;0.018941906126;-0.0000000;-0.0000000;-0.0000000;-0.0000000;-0.0000000;-0.0000000;-0.0000000;-0.0000000;-0.0000000;-0.0000000;-0.0000000;-0.0000000;-0.0000000;-0.0000000;-0.0000000;-0.0000000;-0.0000000;-0.0000000;-0.0000000;-0.0000000;0.0000000;0.0000002;-0.0000001;0.0000000;0.0000000;-0.0000000;0.0000001;-0.0000000;0.0000000;0.0000000;0.0000002;0.0000000;0.0000000;0.0000004;0.0000002…
1.5;3.2;3.4;0.017588561126;-0.0000000;-0.0000000;-0.0000000;-0.0000000;-0.0000000;-0.0000000;-0.0000000;-0.0000000;-0.0000000;-0.0000000;-0.0000000;-0.0000000;-0.0000000;-0.0000000;-0.0000000;-0.0000000;-0.0000000;-0.0000000;0.0000000;-0.0000000;0.0000000;0.0000002;-0.0000001;0.0000000;0.0000000;-0.0000000;0.0000001;-0.0000000;0.0000000;0.0000000;0.0000002;0.0000000;0.0000000;0.0000004;0.0000002;…
1.5;3.3;3.4;0.016254496493;-0.0000000;-0.0000000;-0.0000000;-0.0000000;-0.0000000;-0.0000000;-0.0000000;-0.0000000;-0.0000000;-0.0000000;-0.0000000;-0.0000000;-0.0000000;-0.0000000;-0.0000000;-0.0000000;-0.0000000;-0.0000000;0.0000000;-0.0000000;0.0000000;0.0000002;-0.0000000;0.0000000;0.0000000;-0.0000000;0.0000001;-0.0000000;0.0000000;0.0000000;0.0000002;0.0000000;0.0000000;0.0000004;0.0000002;…
1.5;3.4;3.4;0.014952889353;-0.0000000;-0.0000000;-0.0000000;-0.0000000;-0.0000000;-0.0000000;-0.0000000;-0.0000000;-0.0000000;-0.0000000;-0.0000000;-0.0000000;-0.0000000;-0.0000000;-0.0000000;-0.0000000;-0.0000000;-0.0000000;0.0000000;-0.0000000;0.0000000;0.0000002;-0.0000000;0.0000000;0.0000000;-0.0000000;0.0000001;-0.0000000;0.0000000;0.0000000;0.0000003;0.0000000;0.0000000;0.0000004;0.0000001;…
1.5;3.5;3.4;0.013694658866;-0.0000000;-0.0000000;-0.0000000;-0.0000000;-0.0000000;-0.0000000;-0.0000000;-0.0000000;-0.0000000;-0.0000000;-0.0000000;-0.0000000;-0.0000000;-0.0000000;-0.0000000;-0.0000000;-0.0000000;-0.0000000;0.0000000;-0.0000000;0.0000000;0.0000002;-0.0000000;0.0000000;0.0000000;-0.0000000;0.0000001;0.0000000;0.0000000;0.0000000;0.0000003;0.0000000;0.0000000;0.0000003;0.0000001;0…
1.5;3.6;3.4;0.012488465268;-0.0000000;-0.0000000;-0.0000000;-0.0000000;-0.0000000;-0.0000000;-0.0000000;-0.0000000;-0.0000000;-0.0000000;-0.0000000;-0.0000000;-0.0000000;-0.0000000;-0.0000000;-0.0000000;-0.0000000;-0.0000000;0.0000000;0.0000000;0.0000000;0.0000002;-0.0000000;0.0000000;0.0000000;-0.0000000;0.0000001;0.0000000;0.0000000;0.0000000;0.0000003;0.0000000;0.0000000;0.0000003;0.0000001;0.…
1.5;3.7;3.4;0.011340844309;-0.0000000;-0.0000000;-0.0000000;-0.0000000;-0.0000000;-0.0000000;-0.0000000;-0.0000000;-0.0000000;-0.0000000;-0.0000000;-0.0000000;-0.0000000;-0.0000000;-0.0000000;-0.0000000;-0.0000000;-0.0000000;0.0000001;0.0000000;0.0000000;0.0000002;-0.0000000;0.0000000;0.0000000;-0.0000000;0.0000001;0.0000000;0.0000000;0.0000000;0.0000003;0.0000000;0.0000000;0.0000003;0.0000001;0.…
1.5;3.8;3.4;0.010256424741;-0.0000000;-0.0000000;-0.0000000;-0.0000000;-0.0000000;-0.0000000;-0.0000000;-0.0000000;-0.0000000;-0.0000000;-0.0000000;-0.0000000;-0.0000000;-0.0000000;-0.0000000;-0.0000000;-0.0000000;-0.0000000;0.0000001;0.0000000;0.0000000;0.0000002;-0.0000000;0.0000000;0.0000000;-0.0000000;0.0000001;0.0000000;0.0000000;0.0000000;0.0000002;0.0000000;0.0000000;0.0000003;0.0000001;0.…
1.5;3.9;3.4;0.009238183627;-0.0000000;-0.0000000;-0.0000000;-0.0000000;-0.0000000;-0.0000000;-0.0000000;-0.0000000;-0.0000000;-0.0000000;-0.0000000;-0.0000000;-0.0000000;-0.0000000;-0.0000000;-0.0000000;-0.0000000;-0.0000000;0.0000001;0.0000000;0.0000000;0.0000001;-0.0000000;0.0000000;0.0000000;-0.0000000;0.0000001;0.0000000;0.0000000;0.0000000;0.0000002;0.0000000;0.0000000;0.0000003;0.0000001;0.…
1.5;4.0;3.4;0.008287705050;-0.0000000;-0.0000000;-0.0000000;-0.0000000;-0.0000000;-0.0000000;-0.0000000;-0.0000000;-0.0000000;-0.0000000;-0.0000000;-0.0000000;-0.0000000;-0.0000000;-0.0000000;-0.0000000;-0.0000000;-0.0000000;0.0000001;0.0000000;0.0000000;0.0000001;-0.0000000;0.0000000;0.0000000;-0.0000000;0.0000001;0.0000000;0.0000000;0.0000000;0.0000002;0.0000000;0.0000000;0.0000002;0.0000001;0.…
1.5;4.1;3.4;0.007405419635;-0.0000002;-0.0000002;-0.0000002;-0.0000002;-0.0000002;-0.0000002;-0.0000001;-0.0000002;-0.0000001;-0.0000001;-0.0000002;-0.0000002;-0.0000002;-0.0000002;-0.0000001;-0.0000001;-0.0000001;-0.0000001;-0.0000353;-0.0000283;-0.0000196;-0.0000374;-0.0000138;-0.0000304;-0.0000121;-0.0000232;-0.0000159;-0.0000071;-0.0000121;-0.0000092;-0.0000237;-0.0000188;-0.0000100;-0.000020…
1.5;4.2;3.4;0.006590813207;-0.0000002;-0.0000002;-0.0000002;-0.0000002;-0.0000002;-0.0000002;-0.0000001;-0.0000002;-0.0000001;-0.0000001;-0.0000002;-0.0000002;-0.0000002;-0.0000002;-0.0000001;-0.0000001;-0.0000001;-0.0000001;-0.0000321;-0.0000256;-0.0000176;-0.0000362;-0.0000123;-0.0000291;-0.0000105;-0.0000219;-0.0000148;-0.0000064;-0.0000112;-0.0000086;-0.0000240;-0.0000185;-0.0000092;-0.000019…
1.5;4.3;3.4;0.005842601556;-0.0000002;-0.0000002;-0.0000002;-0.0000002;-0.0000002;-0.0000001;-0.0000001;-0.0000001;-0.0000001;-0.0000001;-0.0000002;-0.0000002;-0.0000002;-0.0000002;-0.0000001;-0.0000001;-0.0000001;-0.0000001;-0.0000290;-0.0000229;-0.0000157;-0.0000348;-0.0000109;-0.0000276;-0.0000091;-0.0000206;-0.0000137;-0.0000057;-0.0000102;-0.0000081;-0.0000241;-0.0000182;-0.0000084;-0.000018…
1.5;4.4;3.4;0.005158874190;-0.0000002;-0.0000002;-0.0000002;-0.0000001;-0.0000001;-0.0000001;-0.0000001;-0.0000001;-0.0000001;-0.0000001;-0.0000002;-0.0000002;-0.0000002;-0.0000002;-0.0000001;-0.0000001;-0.0000001;-0.0000001;-0.0000260;-0.0000204;-0.0000140;-0.0000330;-0.0000096;-0.0000259;-0.0000078;-0.0000192;-0.0000126;-0.0000051;-0.0000092;-0.0000075;-0.0000242;-0.0000179;-0.0000076;-0.000018…
1.5;4.5;3.4;0.004537213063;-0.0000002;-0.0000001;-0.0000001;-0.0000001;-0.0000001;-0.0000001;-0.0000001;-0.0000001;-0.0000001;-0.0000001;-0.0000002;-0.0000002;-0.0000002;-0.0000002;-0.0000001;-0.0000001;-0.0000001;-0.0000001;-0.0000232;-0.0000181;-0.0000123;-0.0000311;-0.0000085;-0.0000242;-0.0000067;-0.0000178;-0.0000115;-0.0000046;-0.0000082;-0.0000071;-0.0000242;-0.0000175;-0.0000068;-0.000017…
1.5;4.6;3.4;0.003974793091;-0.0000001;-0.0000001;-0.0000001;-0.0000001;-0.0000001;-0.0000001;-0.0000001;-0.0000001;-0.0000001;-0.0000001;-0.0000002;-0.0000002;-0.0000002;-0.0000002;-0.0000001;-0.0000001;-0.0000001;-0.0000001;-0.0000205;-0.0000159;-0.0000108;-0.0000291;-0.0000074;-0.0000224;-0.0000057;-0.0000164;-0.0000104;-0.0000041;-0.0000072;-0.0000066;-0.0000239;-0.0000170;-0.0000060;-0.000016…
1.5;4.7;3.4;0.003468470553;-0.0000001;-0.0000001;-0.0000001;-0.0000001;-0.0000001;-0.0000001;-0.0000001;-0.0000001;-0.0000001;-0.0000001;-0.0000002;-0.0000002;-0.0000002;-0.0000002;-0.0000001;-0.0000001;-0.0000001;-0.0000001;-0.0000180;-0.0000139;-0.0000095;-0.0000270;-0.0000065;-0.0000206;-0.0000048;-0.0000150;-0.0000094;-0.0000036;-0.0000063;-0.0000062;-0.0000235;-0.0000165;-0.0000053;-0.000015…
1.5;4.8;3.4;0.003014863796;-0.0000001;-0.0000001;-0.0000001;-0.0000001;-0.0000001;-0.0000001;-0.0000001;-0.0000001;-0.0000001;-0.0000001;-0.0000001;-0.0000001;-0.0000001;-0.0000001;-0.0000001;-0.0000001;-0.0000000;-0.0000000;-0.0000158;-0.0000121;-0.0000082;-0.0000248;-0.0000056;-0.0000187;-0.0000040;-0.0000136;-0.0000084;-0.0000032;-0.0000055;-0.0000058;-0.0000229;-0.0000158;-0.0000046;-0.000014…
1.5;4.9;3.4;0.002610428754;-0.0000001;-0.0000001;-0.0000001;-0.0000001;-0.0000001;-0.0000001;-0.0000001;-0.0000001;-0.0000001;-0.0000001;-0.0000001;-0.0000001;-0.0000001;-0.0000001;-0.0000001;-0.0000001;-0.0000000;-0.0000000;-0.0000137;-0.0000105;-0.0000071;-0.0000226;-0.0000048;-0.0000170;-0.0000034;-0.0000123;-0.0000075;-0.0000028;-0.0000047;-0.0000054;-0.0000222;-0.0000151;-0.0000040;-0.000013…
1.5;5.0;3.4;0.002251530084;-0.0000001;-0.0000001;-0.0000001;-0.0000001;-0.0000001;-0.0000001;-0.0000001;-0.0000001;-0.0000001;-0.0000001;-0.0000001;-0.0000001;-0.0000001;-0.0000001;-0.0000000;-0.0000000;-0.0000000;-0.0000000;-0.0000119;-0.0000090;-0.0000061;-0.0000205;-0.0000042;-0.0000152;-0.0000029;-0.0000110;-0.0000066;-0.0000025;-0.0000040;-0.0000050;-0.0000212;-0.0000143;-0.0000035;-0.000012…
1.5;5.1;3.4;0.001934507478;-0.0000001;-0.0000001;-0.0000001;-0.0000001;-0.0000001;-0.0000001;-0.0000001;-0.0000001;-0.0000001;-0.0000001;-0.0000001;-0.0000001;-0.0000001;-0.0000001;-0.0000000;-0.0000000;-0.0000000;-0.0000000;-0.0000103;-0.0000077;-0.0000053;-0.0000184;-0.0000036;-0.0000136;-0.0000024;-0.0000098;-0.0000058;-0.0000022;-0.0000034;-0.0000046;-0.0000202;-0.0000134;-0.0000030;-0.000011…
1.5;5.2;3.4;0.001655735967;-0.0000001;-0.0000001;-0.0000001;-0.0000001;-0.0000001;-0.0000001;-0.0000001;-0.0000001;-0.0000001;-0.0000001;-0.0000001;-0.0000001;-0.0000001;-0.0000001;-0.0000000;-0.0000000;-0.0000000;-0.0000000;-0.0000088;-0.0000066;-0.0000045;-0.0000164;-0.0000031;-0.0000121;-0.0000020;-0.0000087;-0.0000051;-0.0000019;-0.0000028;-0.0000042;-0.0000190;-0.0000125;-0.0000026;-0.000010…
1.5;5.3;3.4;0.001411678912;-0.0000001;-0.0000001;-0.0000001;-0.0000001;-0.0000001;-0.0000001;-0.0000000;-0.0000001;-0.0000001;-0.0000001;-0.0000001;-0.0000001;-0.0000001;-0.0000001;-0.0000000;-0.0000000;-0.0000000;-0.0000000;-0.0000076;-0.0000056;-0.0000039;-0.0000146;-0.0000027;-0.0000106;-0.0000017;-0.0000077;-0.0000044;-0.0000017;-0.0000024;-0.0000038;-0.0000177;-0.0000115;-0.0000022;-0.000009…
1.5;5.4;3.4;0.001198932521;-0.0000001;-0.0000001;-0.0000001;-0.0000000;-0.0000000;-0.0000001;-0.0000000;-0.0000001;-0.0000001;-0.0000000;-0.0000001;-0.0000001;-0.0000001;-0.0000001;-0.0000000;-0.0000000;-0.0000000;-0.0000000;-0.0000065;-0.0000047;-0.0000033;-0.0000128;-0.0000023;-0.0000093;-0.0000014;-0.0000068;-0.0000038;-0.0000015;-0.0000020;-0.0000035;-0.0000164;-0.0000105;-0.0000019;-0.000008…
1.5;5.5;3.4;0.001014261247;-0.0000001;-0.0000001;-0.0000001;-0.0000000;-0.0000000;-0.0000000;-0.0000000;-0.0000000;-0.0000001;-0.0000000;-0.0000001;-0.0000001;-0.0000001;-0.0000001;-0.0000000;-0.0000000;-0.0000000;-0.0000000;-0.0000055;-0.0000040;-0.0000028;-0.0000112;-0.0000020;-0.0000081;-0.0000012;-0.0000059;-0.0000033;-0.0000013;-0.0000016;-0.0000031;-0.0000150;-0.0000096;-0.0000016;-0.000007…
1.5;5.6;3.4;0.000854623942;-0.0000001;-0.0000000;-0.0000001;-0.0000000;-0.0000000;-0.0000000;-0.0000000;-0.0000000;-0.0000000;-0.0000000;-0.0000001;-0.0000001;-0.0000001;-0.0000001;-0.0000000;-0.0000000;-0.0000000;-0.0000000;-0.0000047;-0.0000034;-0.0000024;-0.0000098;-0.0000017;-0.0000070;-0.0000010;-0.0000051;-0.0000028;-0.0000012;-0.0000014;-0.0000028;-0.0000137;-0.0000086;-0.0000013;-0.000006…
1.5;5.7;3.4;0.000717191196;-0.0000000;-0.0000000;-0.0000001;-0.0000000;-0.0000000;-0.0000000;-0.0000000;-0.0000000;-0.0000000;-0.0000000;-0.0000001;-0.0000001;-0.0000001;-0.0000001;-0.0000000;-0.0000000;-0.0000000;-0.0000000;-0.0000040;-0.0000029;-0.0000020;-0.0000085;-0.0000014;-0.0000061;-0.0000009;-0.0000045;-0.0000024;-0.0000010;-0.0000011;-0.0000025;-0.0000124;-0.0000077;-0.0000012;-0.000005…
1.5;5.8;3.4;0.000599354706;-0.0000000;-0.0000000;-0.0000000;-0.0000000;-0.0000000;-0.0000000;-0.0000000;-0.0000000;-0.0000000;-0.0000000;-0.0000001;-0.0000001;-0.0000001;-0.0000001;-0.0000000;-0.0000000;-0.0000000;-0.0000000;-0.0000035;-0.0000024;-0.0000017;-0.0000073;-0.0000012;-0.0000052;-0.0000007;-0.0000039;-0.0000021;-0.0000009;-0.0000009;-0.0000022;-0.0000111;-0.0000069;-0.0000010;-0.000004…
1.5;5.9;3.4;0.000498729826;-0.0000000;-0.0000000;-0.0000000;-0.0000000;-0.0000000;-0.0000000;-0.0000000;-0.0000000;-0.0000000;-0.0000000;-0.0000000;-0.0000000;-0.0000000;-0.0000000;-0.0000000;-0.0000000;-0.0000000;-0.0000000;-0.0000030;-0.0000020;-0.0000015;-0.0000063;-0.0000011;-0.0000044;-0.0000006;-0.0000033;-0.0000018;-0.0000008;-0.0000008;-0.0000020;-0.0000099;-0.0000061;-0.0000009;-0.000004…
1.5;6.0;3.4;0.000413152571;-0.0000000;-0.0000000;-0.0000000;-0.0000000;-0.0000000;-0.0000000;-0.0000000;-0.0000000;-0.0000000;-0.0000000;-0.0000000;-0.0000000;-0.0000000;-0.0000000;-0.0000000;-0.0000000;-0.0000000;-0.0000000;-0.0000026;-0.0000017;-0.0000012;-0.0000054;-0.0000009;-0.0000038;-0.0000005;-0.0000028;-0.0000015;-0.0000007;-0.0000007;-0.0000018;-0.0000088;-0.0000053;-0.0000007;-0.000003…
1.6;0.0;3.4;0.049106890903;-0.0000000;-0.0000000;-0.0000000;-0.0000000;-0.0000000;-0.0000000;-0.0000000;-0.0000000;-0.0000000;-0.0000000;-0.0000000;-0.0000000;-0.0000000;-0.0000000;-0.0000000;-0.0000000;-0.0000000;-0.0000000;0.0000002;-0.0000000;0.0000002;-0.0000000;0.0000004;-0.0000000;0.0000000;-0.0000000;-0.0000000;0.0000005;-0.0000000;0.0000000;0.0000000;0.0000000;-0.0000000;0.0000003;0.00000…
1.6;0.1;3.4;0.048951982281;-0.0000000;-0.0000000;-0.0000000;-0.0000000;-0.0000000;-0.0000000;-0.0000000;-0.0000000;-0.0000000;-0.0000000;-0.0000000;-0.0000000;-0.0000000;-0.0000000;-0.0000000;-0.0000000;-0.0000000;-0.0000000;0.0000002;-0.0000000;0.0000002;-0.0000000;0.0000004;-0.0000000;0.0000000;-0.0000000;-0.0000000;0.0000005;-0.0000000;0.0000000;0.0000000;0.0000000;-0.0000000;0.0000003;0.00000…
1.6;0.2;3.4;0.048495100761;-0.0000000;-0.0000000;-0.0000000;-0.0000000;-0.0000000;-0.0000000;-0.0000000;-0.0000000;-0.0000000;-0.0000000;-0.0000000;-0.0000000;-0.0000000;-0.0000000;-0.0000000;-0.0000000;-0.0000000;-0.0000000;0.0000002;-0.0000000;0.0000002;-0.0000000;0.0000004;-0.0000000;0.0000000;-0.0000000;-0.0000000;0.0000005;-0.0000000;0.0000000;0.0000000;0.0000000;-0.0000000;0.0000003;0.00000…
1.6;0.3;3.4;0.047759133020;-0.0000000;-0.0000000;-0.0000000;-0.0000000;-0.0000000;-0.0000000;-0.0000000;-0.0000000;-0.0000000;-0.0000000;-0.0000000;-0.0000000;-0.0000000;-0.0000000;-0.0000000;-0.0000000;-0.0000000;-0.0000000;0.0000001;-0.0000000;0.0000002;0.0000000;0.0000003;-0.0000000;0.0000000;-0.0000000;0.0000000;0.0000005;0.0000000;0.0000000;0.0000000;0.0000000;-0.0000000;0.0000003;0.0000002;…
1.6;0.4;3.4;0.046780141199;-0.0000000;-0.0000000;-0.0000000;-0.0000000;-0.0000000;-0.0000000;-0.0000000;-0.0000000;-0.0000000;-0.0000000;-0.0000000;-0.0000000;-0.0000000;-0.0000000;-0.0000000;-0.0000000;-0.0000000;-0.0000000;0.0000001;-0.0000000;0.0000002;0.0000000;0.0000003;-0.0000000;0.0000000;0.0000000;0.0000000;0.0000005;0.0000000;0.0000000;0.0000000;0.0000000;-0.0000000;0.0000003;0.0000002;-…
1.6;0.5;3.4;0.045604480619;-0.0000000;-0.0000000;-0.0000000;-0.0000000;-0.0000000;-0.0000000;-0.0000000;-0.0000000;-0.0000000;-0.0000000;-0.0000000;-0.0000000;-0.0000000;-0.0000000;-0.0000000;-0.0000000;-0.0000000;-0.0000000;0.0000001;-0.0000000;0.0000002;0.0000000;0.0000003;-0.0000000;0.0000000;0.0000000;0.0000000;0.0000004;0.0000000;0.0000000;0.0000000;0.0000000;-0.0000000;0.0000003;0.0000002;-…
1.6;0.6;3.4;0.044285208071;-0.0000000;-0.0000000;-0.0000000;-0.0000000;-0.0000000;-0.0000000;-0.0000000;-0.0000000;-0.0000000;-0.0000000;-0.0000000;-0.0000000;-0.0000000;-0.0000000;-0.0000000;-0.0000000;-0.0000000;-0.0000000;0.0000001;-0.0000000;0.0000002;0.0000000;0.0000003;-0.0000000;0.0000000;0.0000000;0.0000000;0.0000004;0.0000000;0.0000000;0.0000000;0.0000000;0.0000000;0.0000003;0.0000003;-0…
1.6;0.7;3.4;0.042878142303;-0.0000000;-0.0000000;-0.0000000;-0.0000000;-0.0000000;-0.0000000;-0.0000000;-0.0000000;-0.0000000;-0.0000000;-0.0000000;-0.0000000;-0.0000000;-0.0000000;-0.0000000;-0.0000000;-0.0000000;-0.0000000;0.0000001;-0.0000000;0.0000002;0.0000000;0.0000003;-0.0000000;0.0000000;0.0000000;0.0000000;0.0000004;0.0000000;0.0000000;0.0000000;0.0000000;0.0000000;0.0000003;0.0000003;-0…
[truncated: 3,957 more rows]
[truncated: 1,781 more columns]
