# Supplementary material for: The Nodal Structure of π‑Orbitals Is Mapped in the Interaction Energy of π‑Stacked Acene Dimers
Source: J Am Chem Soc. 2026 Apr 9;148(15):16151–69. doi: 10.1021/jacs.6c00921 (PMC13107468; doi:10.1021/jacs.6c00921)
Supplement: Supplementary file 1 [file ja6c00921_si_001.zip › data_si/tetracene_mopce_xshift.csv]

x(1)	y(2)	z(3)	P2_Exr(4)	P2_Er(5)	P2_Exi(6)	P2_Exr2(7)	P2_Exr3(8)	P2_Exr4(9)	P2_Exrb(10)	sigma_sigma_xr(11)	sigma_pi_xr(12)	pi_pi_xr(13)	S_ab^2(14)	S_ab^2_pipi(15)	S_ab^2_sigpi(16))
0.000	0.000	3.400	0.066951247415	0.158698528533	-0.091747281118	0.170015849899	0.003356622955	-0.024149009802	0.0094751	0.0012587	0.0281594	0.0375341	0.0957224	0.0672794	0.0268084
0.100	0.000	3.400	0.066737462384	0.158311266707	-0.091573804323	0.169589048671	0.003349954685	-0.024102727988	0.0094750	0.0012511	0.0281178	0.0373659	0.0954844	0.0670731	0.0267828
0.200	0.000	3.400	0.066108025504	0.157169627346	-0.091061601843	0.168330466007	0.003330172024	-0.023965538652	0.0094745	0.0012398	0.0279959	0.0368719	0.0947823	0.0664644	0.0267070
0.300	0.000	3.400	0.065097779565	0.155332617296	-0.090234837730	0.166304124235	0.003297954578	-0.023742440753	0.0094730	0.0012200	0.0277993	0.0360790	0.0936513	0.0654845	0.0265841
0.400	0.000	3.400	0.063761854789	0.152893946457	-0.089132091667	0.163612040174	0.003254471204	-0.023441834957	0.0094693	0.0011923	0.0275364	0.0350317	0.0921472	0.0641825	0.0264187
0.500	0.000	3.400	0.062171585535	0.149975534697	-0.087803949162	0.160387585689	0.003201409667	-0.023075521743	0.0094621	0.0011611	0.0272189	0.0337890	0.0903436	0.0626232	0.0262172
0.600	0.000	3.400	0.060409395833	0.146719272656	-0.086309876823	0.156786931202	0.003140976682	-0.022658521672	0.0094499	0.0011296	0.0268608	0.0324168	0.0883262	0.0608826	0.0259869
0.700	0.000	3.400	0.058563141110	0.143277745134	-0.084714604024	0.152979216465	0.003075842537	-0.022208609810	0.0094313	0.0010971	0.0264771	0.0309857	0.0861887	0.0590435	0.0257360
0.800	0.000	3.400	0.056720397527	0.139804657606	-0.083084260079	0.149136158778	0.003009014606	-0.021745501619	0.0094050	0.0010680	0.0260848	0.0295678	0.0840260	0.0571903	0.0254727
0.900	0.000	3.400	0.054963134593	0.136445658428	-0.081482523835	0.145421811626	0.002943639824	-0.021289698045	0.0093699	0.0010422	0.0256921	0.0282290	0.0819292	0.0554042	0.0252052
1.000	0.000	3.400	0.053363110137	0.133330141387	-0.079967031251	0.141983133579	0.002882753840	-0.020861075454	0.0093253	0.0010166	0.0253173	0.0270272	0.0799806	0.0537584	0.0249408
1.100	0.000	3.400	0.051978212568	0.130564471701	-0.078586259133	0.138941931300	0.002829009251	-0.020477372223	0.0092709	0.0009956	0.0249707	0.0260108	0.0782484	0.0523141	0.0246854
1.200	0.000	3.400	0.050849866117	0.128226929423	-0.077377063306	0.136388616642	0.002784423556	-0.020152762153	0.0092067	0.0009806	0.0246558	0.0252111	0.0767839	0.0511172	0.0244441
1.300	0.000	3.400	0.050001526402	0.126364527680	-0.076363001278	0.134378080466	0.002750186951	-0.019896706544	0.0091330	0.0009700	0.0243803	0.0246489	0.0756189	0.0501961	0.0242195
1.400	0.000	3.400	0.049438233975	0.124991750691	-0.075553516716	0.132927846427	0.002726561013	-0.019713241523	0.0090506	0.0009637	0.0241449	0.0243254	0.0747644	0.0495608	0.0240128
1.500	0.000	3.400	0.049147160801	0.124091169875	-0.074944009075	0.132018533959	0.002712883740	-0.019600792870	0.0089605	0.0009619	0.0239506	0.0242318	0.0742110	0.0492030	0.0238235
1.600	0.000	3.400	0.049099070749	0.123615829671	-0.074516758923	0.131596534511	0.002707677959	-0.019552530948	0.0088641	0.0009635	0.0237918	0.0243414	0.0739305	0.0490970	0.0236491
1.700	0.000	3.400	0.049250607935	0.123493238103	-0.074242630168	0.131578689919	0.002708842848	-0.019557199578	0.0087629	0.0009711	0.0236599	0.0246182	0.0738779	0.0492025	0.0234863
1.800	0.000	3.400	0.049547314306	0.123630740362	-0.074083426056	0.131858657025	0.002713895961	-0.019600290116	0.0086585	0.0009765	0.0235498	0.0250171	0.0739953	0.0494672	0.0233304
1.900	0.000	3.400	0.049927252137	0.123921990487	-0.073994738350	0.132314549637	0.002720227995	-0.019665396430	0.0085526	0.0009872	0.0234506	0.0254869	0.0742162	0.0498312	0.0231762
2.000	0.000	3.400	0.050325066213	0.124254166632	-0.073929100419	0.132817371756	0.002725335276	-0.019735582797	0.0084470	0.0009960	0.0233558	0.0259741	0.0744695	0.0502304	0.0230185
2.100	0.000	3.400	0.050676269383	0.124515506328	-0.073839236944	0.133239700431	0.002727004149	-0.019794622312	0.0083434	0.0010045	0.0232486	0.0264234	0.0746852	0.0506016	0.0228520
2.200	0.000	3.400	0.050921485237	0.124602682829	-0.073681197592	0.133464051050	0.002723434527	-0.019828009820	0.0082432	0.0010092	0.0231238	0.0267869	0.0747979	0.0508858	0.0226722
2.300	0.000	3.400	0.051010347001	0.124427517618	-0.073417170617	0.133390369301	0.002713303344	-0.019823707761	0.0081476	0.0010112	0.0229755	0.0270234	0.0747520	0.0510322	0.0224757
2.400	0.000	3.400	0.050904746307	0.123922541723	-0.073017795416	0.132942147877	0.002695779213	-0.019772632413	0.0080572	0.0010074	0.0227944	0.0271010	0.0745043	0.0510015	0.0222599
2.500	0.000	3.400	0.050581158292	0.123044987982	-0.072463829690	0.132070762587	0.002670505195	-0.019668921027	0.0079726	0.0010027	0.0225783	0.0270002	0.0740266	0.0507673	0.0220237
2.600	0.000	3.400	0.050031841987	0.121778916794	-0.071747074806	0.130757756619	0.002637566371	-0.019510031895	0.0078936	0.0009881	0.0223281	0.0267145	0.0733073	0.0503179	0.0217674
2.700	0.000	3.400	0.049264819853	0.120135338147	-0.070870518294	0.129014962043	0.002597453902	-0.019296720690	0.0078196	0.0009701	0.0220433	0.0262498	0.0723513	0.0496561	0.0214926
2.800	0.000	3.400	0.048302662420	0.118150372927	-0.069847710507	0.126882518596	0.002551029695	-0.019032914307	0.0077497	0.0009500	0.0217266	0.0256240	0.0711788	0.0487986	0.0212021
2.900	0.000	3.400	0.047180224199	0.115881672166	-0.068701447967	0.124425013065	0.002499488329	-0.018725478382	0.0076826	0.0009266	0.0213872	0.0248647	0.0698237	0.0477739	0.0208999
3.000	0.000	3.400	0.045941575974	0.113403459723	-0.067461883749	0.121726101046	0.002444308018	-0.018383856855	0.0076169	0.0009000	0.0210329	0.0240064	0.0683307	0.0466206	0.0205908
3.100	0.000	3.400	0.044636441838	0.110800663377	-0.066164221540	0.118882072679	0.002387181704	-0.018019558736	0.0075510	0.0008747	0.0206685	0.0230925	0.0667517	0.0453836	0.0202801
3.200	0.000	3.400	0.043316469875	0.108162641788	-0.064846171913	0.115994876933	0.002329922784	-0.017645480659	0.0074833	0.0008489	0.0203038	0.0221617	0.0651422	0.0441116	0.0199735
3.300	0.000	3.400	0.042031644779	0.105577000976	-0.063545356197	0.113165123924	0.002274346539	-0.017275080510	0.0074126	0.0008240	0.0199478	0.0212554	0.0635573	0.0428530	0.0196761
3.400	0.000	3.400	0.040827097985	0.103123933728	-0.062296835743	0.110485546259	0.002222135883	-0.016921450045	0.0073377	0.0008043	0.0196077	0.0204113	0.0620482	0.0416533	0.0193929
3.500	0.000	3.400	0.039740499510	0.100871424067	-0.061130924557	0.108035328162	0.002174706302	-0.016596363713	0.0072578	0.0007886	0.0192897	0.0196613	0.0606596	0.0405520	0.0191282
3.600	0.000	3.400	0.038800139850	0.098871554065	-0.060071414215	0.105875617036	0.002133088030	-0.016309398891	0.0071722	0.0007740	0.0189985	0.0190246	0.0594259	0.0395805	0.0188848
3.700	0.000	3.400	0.038023742303	0.097158047206	-0.059134304903	0.104046428349	0.002097842619	-0.016067224251	0.0070810	0.0007597	0.0187392	0.0185202	0.0583706	0.0387601	0.0186645
3.800	0.000	3.400	0.037417993226	0.095745091766	-0.058327098540	0.102565051132	0.002069026338	-0.015873137068	0.0069842	0.0007529	0.0185111	0.0181508	0.0575049	0.0381016	0.0184679
3.900	0.000	3.400	0.036978742517	0.094627414372	-0.057648671855	0.101425965152	0.002046205371	-0.015726900094	0.0068821	0.0007474	0.0183131	0.0179143	0.0568273	0.0376046	0.0182939
4.000	0.000	3.400	0.036691806484	0.093781517550	-0.057089711066	0.100602195385	0.002028519459	-0.015624890064	0.0067757	0.0007454	0.0181436	0.0177998	0.0563245	0.0372584	0.0181404
4.100	0.000	3.400	0.036534294879	0.093167951668	-0.056633656789	0.100047955579	0.002014783245	-0.015560530455	0.0066657	0.0007454	0.0179995	0.0177873	0.0559730	0.0370433	0.0180040
4.200	0.000	3.400	0.036476376629	0.092734455899	-0.056258079270	0.099702370223	0.002003609746	-0.015524947831	0.0065534	0.0007471	0.0178725	0.0178535	0.0557406	0.0369318	0.0178805
4.300	0.000	3.400	0.036483389387	0.092419769926	-0.055936380538	0.099494012013	0.001993538872	-0.015507769404	0.0064400	0.0007515	0.0177607	0.0179726	0.0555892	0.0368915	0.0177652
4.400	0.000	3.400	0.036518183686	0.092157886492	-0.055639702806	0.099345950854	0.001983155727	-0.015497971951	0.0063268	0.0007535	0.0176514	0.0181110	0.0554773	0.0368869	0.0176529
4.500	0.000	3.400	0.036543573852	0.091882485878	-0.055338912026	0.099180982288	0.001971187776	-0.015484698697	0.0062150	0.0007566	0.0175416	0.0182437	0.0553630	0.0368822	0.0175386
4.600	0.000	3.400	0.036524749091	0.091531272150	-0.055006523059	0.098926691707	0.001956575505	-0.015457978086	0.0061060	0.0007594	0.0174223	0.0183415	0.0552067	0.0368438	0.0174175
4.700	0.000	3.400	0.036431485333	0.091049924221	-0.054618438888	0.098520019649	0.001938516458	-0.015409301706	0.0060007	0.0007590	0.0172899	0.0183802	0.0549736	0.0367419	0.0172854
4.800	0.000	3.400	0.036239998154	0.090395389332	-0.054155391178	0.097911026150	0.001916486384	-0.015332042422	0.0058999	0.0007564	0.0171382	0.0183416	0.0546357	0.0365529	0.0171388
4.900	0.000	3.400	0.035934294367	0.089538286832	-0.053603992465	0.097065609402	0.001890242884	-0.015221713336	0.0058041	0.0007507	0.0169669	0.0182152	0.0541731	0.0362602	0.0169754
5.000	0.000	3.400	0.035506916176	0.088464256397	-0.052957340221	0.095967013493	0.001859816566	-0.015076080579	0.0057135	0.0007428	0.0167671	0.0179937	0.0535756	0.0358549	0.0167936
5.100	0.000	3.400	0.034959024641	0.087174172176	-0.052215147535	0.094616055950	0.001825492793	-0.014895147673	0.0056278	0.0007317	0.0165459	0.0176803	0.0528419	0.0353364	0.0165930
5.200	0.000	3.400	0.034299831962	0.085683243271	-0.051383411309	0.093030108920	0.001787784778	-0.014681028054	0.0055464	0.0007161	0.0163015	0.0172806	0.0519798	0.0347113	0.0163743
5.300	0.000	3.400	0.033545455525	0.084019118921	-0.050473663396	0.091240967320	0.001747396998	-0.014437718561	0.0054685	0.0006965	0.0160361	0.0168088	0.0510052	0.0339929	0.0161393
5.400	0.000	3.400	0.032717321071	0.082219200834	-0.049501879763	0.089291822303	0.001705177527	-0.014170783627	0.0053930	0.0006816	0.0157536	0.0162819	0.0499401	0.0331998	0.0158904
5.500	0.000	3.400	0.031840279560	0.080327424418	-0.048487144858	0.087233619551	0.001662058998	-0.013886960229	0.0053187	0.0006611	0.0154581	0.0157183	0.0488108	0.0323543	0.0156310
5.600	0.000	3.400	0.030940617613	0.078390798862	-0.047450181248	0.085121113839	0.001618990343	-0.013593698124	0.0052444	0.0006419	0.0151571	0.0151391	0.0476464	0.0314803	0.0153650
5.700	0.000	3.400	0.030044134329	0.076455991943	-0.046411857614	0.083008932176	0.001576864313	-0.013298657572	0.0051689	0.0006228	0.0148538	0.0145639	0.0464759	0.0306023	0.0150963
5.800	0.000	3.400	0.029174431268	0.074566213052	-0.045391781784	0.080947930574	0.001536448072	-0.013009195256	0.0050910	0.0006068	0.0145545	0.0140097	0.0453270	0.0297427	0.0148292
5.900	0.000	3.400	0.028351523794	0.072758595128	-0.044407071334	0.078982080091	0.001498325189	-0.012731875687	0.0050101	0.0005899	0.0142659	0.0134933	0.0442237	0.0289214	0.0145675
6.000	0.000	3.400	0.027590838176	0.071062212433	-0.043471374257	0.077146054454	0.001462856519	-0.012472047548	0.0049253	0.0005752	0.0139867	0.0130261	0.0431854	0.0281540	0.0143147
6.100	0.000	3.400	0.026902616977	0.069496805915	-0.042594188938	0.075463622866	0.001430164965	-0.012233521001	0.0048365	0.0005636	0.0137248	0.0126133	0.0422262	0.0274513	0.0140737
6.200	0.000	3.400	0.026291720281	0.068072228510	-0.041780508228	0.073946884920	0.001400145413	-0.012018373076	0.0047436	0.0005526	0.0134796	0.0122599	0.0413535	0.0268189	0.0138466
6.300	0.000	3.400	0.025757785147	0.066788574109	-0.041030788962	0.072596325617	0.001372497179	-0.011826895278	0.0046466	0.0005441	0.0132502	0.0119633	0.0405691	0.0262570	0.0136345
6.400	0.000	3.400	0.025295690294	0.065636917307	-0.040341227013	0.071401619932	0.001346772912	-0.011657682744	0.0045462	0.0005365	0.0130382	0.0117183	0.0398685	0.0257614	0.0134376
6.500	0.000	3.400	0.024896265960	0.064600566018	-0.039704300058	0.070343079264	0.001322435884	-0.011507849997	0.0044429	0.0005301	0.0128441	0.0115199	0.0392423	0.0253234	0.0132555
6.600	0.000	3.400	0.024547187036	0.063656712965	-0.039109525929	0.069393605317	0.001298917288	-0.011373346775	0.0043375	0.0005261	0.0126622	0.0113554	0.0386773	0.0249313	0.0130866
6.700	0.000	3.400	0.024233988268	0.062778362428	-0.038544374161	0.068520998971	0.001275666447	-0.011249339837	0.0042310	0.0005260	0.0124914	0.0112150	0.0381569	0.0245712	0.0129288
6.800	0.000	3.400	0.023941141182	0.061936403180	-0.037995261998	0.067690461187	0.001252189375	-0.011130623752	0.0041244	0.0005245	0.0123301	0.0110848	0.0376633	0.0242283	0.0127795
6.900	0.000	3.400	0.023653132474	0.061101696372	-0.037448563898	0.066867119102	0.001228074060	-0.011012025095	0.0040185	0.0005199	0.0121733	0.0109568	0.0371781	0.0238881	0.0126356
7.000	0.000	3.400	0.023355483286	0.060247048716	-0.036891565430	0.066018413646	0.001203003570	-0.010888769325	0.0039144	0.0005212	0.0120158	0.0108181	0.0366842	0.0235370	0.0124939
7.100	0.000	3.400	0.023035649589	0.059348948050	-0.036313298461	0.065116196169	0.001176759891	-0.010756786673	0.0038128	0.0005182	0.0118543	0.0106600	0.0361666	0.0231641	0.0123512
7.200	0.000	3.400	0.022683747718	0.058388952232	-0.035705204514	0.064138401780	0.001149222075	-0.010612941202	0.0037143	0.0005153	0.0116885	0.0104768	0.0356130	0.0227608	0.0122044
7.300	0.000	3.400	0.022293057846	0.057354644569	-0.035061586723	0.063070196996	0.001120361708	-0.010455174833	0.0036193	0.0005111	0.0115134	0.0102665	0.0350150	0.0223219	0.0120508
7.400	0.000	3.400	0.021860272621	0.056240099868	-0.034379827247	0.061904538068	0.001090237412	-0.010282564650	0.0035279	0.0005056	0.0113273	0.0100248	0.0343681	0.0218456	0.0118879
7.500	0.000	3.400	0.021385477928	0.055045843027	-0.033660365099	0.060642121816	0.001058988413	-0.010095297182	0.0034400	0.0004966	0.0111305	0.0097560	0.0336719	0.0213334	0.0117142
7.600	0.000	3.400	0.020871875853	0.053778323552	-0.032906447699	0.059290759180	0.001026825922	-0.009894567491	0.0033553	0.0004886	0.0109216	0.0094610	0.0329294	0.0207893	0.0115284
7.700	0.000	3.400	0.020325283418	0.052448969913	-0.032123686496	0.057864248058	0.000994020445	-0.009682414339	0.0032731	0.0004747	0.0107011	0.0091461	0.0321470	0.0202199	0.0113302
7.800	0.000	3.400	0.019753461157	0.051072922230	-0.031319461073	0.056380861330	0.000960883550	-0.009461505592	0.0031927	0.0004629	0.0104705	0.0088179	0.0313335	0.0196333	0.0111198
7.900	0.000	3.400	0.019165339982	0.049667566044	-0.030502226062	0.054861593689	0.000927743748	-0.009234890565	0.0031131	0.0004490	0.0102314	0.0084831	0.0304992	0.0190383	0.0108982
8.000	0.000	3.400	0.018570220953	0.048251000896	-0.029680779943	0.053328323964	0.000894917897	-0.009005737982	0.0030335	0.0004368	0.0099855	0.0081480	0.0296551	0.0184437	0.0106671
8.100	0.000	3.400	0.017977019887	0.046840574252	-0.028863554365	0.051802046945	0.000862681100	-0.008777079253	0.0029529	0.0004198	0.0097361	0.0078193	0.0288118	0.0178575	0.0104286
8.200	0.000	3.400	0.017393618081	0.045451595154	-0.028057977074	0.050301311381	0.000831239233	-0.008551576326	0.0028706	0.0004055	0.0094847	0.0075009	0.0279793	0.0172864	0.0101853
8.300	0.000	3.400	0.016826363822	0.044096315759	-0.027269951938	0.048840971728	0.000800708418	-0.008331331228	0.0027860	0.0003938	0.0092353	0.0071975	0.0271652	0.0167352	0.0099400
8.400	0.000	3.400	0.016279749723	0.042783236821	-0.026503487097	0.047431324643	0.000771104993	-0.008117750472	0.0026986	0.0003801	0.0089869	0.0069115	0.0263757	0.0162067	0.0096956
8.500	0.000	3.400	0.015756271122	0.041516759441	-0.025760488319	0.046077661918	0.000742347926	-0.007911472169	0.0026082	0.0003674	0.0087447	0.0066427	0.0256140	0.0157011	0.0094550
8.600	0.000	3.400	0.015256453378	0.040297174123	-0.025040720745	0.044780234081	0.000714273508	-0.007712357661	0.0025150	0.0003540	0.0085080	0.0063909	0.0248810	0.0152168	0.0092208
8.700	0.000	3.400	0.014779022806	0.039120952194	-0.024341929388	0.043534586853	0.000686660115	-0.007519543530	0.0024192	0.0003436	0.0082779	0.0061528	0.0241753	0.0147501	0.0089951
8.800	0.000	3.400	0.014321187704	0.037981285906	-0.023660098202	0.042332208477	0.000659259202	-0.007331544845	0.0023214	0.0003349	0.0080581	0.0059269	0.0234933	0.0142959	0.0087797
8.900	0.000	3.400	0.013878992806	0.036868812275	-0.022989819469	0.041161410535	0.000631827824	-0.007146396938	0.0022220	0.0003254	0.0078413	0.0057082	0.0228297	0.0138477	0.0085755
9.000	0.000	3.400	0.013447711422	0.035772451697	-0.022324740275	0.040008358077	0.000604158074	-0.006961821285	0.0021218	0.0003157	0.0076351	0.0054930	0.0221781	0.0133989	0.0083830
9.100	0.000	3.400	0.013022243503	0.034680294073	-0.021658050570	0.038858165434	0.000576099668	-0.006775400956	0.0020214	0.0003094	0.0074326	0.0052763	0.0215312	0.0129428	0.0082018
9.200	0.000	3.400	0.012597493573	0.033580471295	-0.020982977722	0.037695980416	0.000547573385	-0.006584752502	0.0019217	0.0003013	0.0072347	0.0050583	0.0208820	0.0124731	0.0080310
9.300	0.000	3.400	0.012168708735	0.032461963748	-0.020293255013	0.036507989878	0.000518574726	-0.006387683389	0.0018231	0.0002988	0.0070386	0.0048307	0.0202233	0.0119847	0.0078688
9.400	0.000	3.400	0.011731762896	0.031315298872	-0.019583535976	0.035282292305	0.000489168761	-0.006182326847	0.0017262	0.0002901	0.0068424	0.0045957	0.0195491	0.0114738	0.0077132
9.500	0.000	3.400	0.011283378589	0.030133110683	-0.018849732094	0.034009596899	0.000459478294	-0.005967248719	0.0016313	0.0002847	0.0066432	0.0043512	0.0188545	0.0109383	0.0075614
9.600	0.000	3.400	0.010821282109	0.028910540071	-0.018089257962	0.032683722735	0.000429668125	-0.005741523413	0.0015387	0.0002790	0.0064419	0.0040959	0.0181358	0.0103779	0.0074104
9.700	0.000	3.400	0.010344291075	0.027645466230	-0.017301175155	0.031301885353	0.000399928254	-0.005504778054	0.0014484	0.0002743	0.0062354	0.0038323	0.0173910	0.0097939	0.0072569
9.800	0.000	3.400	0.009852336610	0.026338569534	-0.016486232924	0.029864771221	0.000370458410	-0.005257205615	0.0013605	0.0002693	0.0060187	0.0035619	0.0166201	0.0091895	0.0070976
9.900	0.000	3.400	0.009346424824	0.024993235396	-0.015646810572	0.028376412490	0.000341455574	-0.004999548998	0.0012749	0.0002649	0.0057944	0.0032859	0.0158241	0.0085694	0.0069294
10.000	0.000	3.400	0.008828544618	0.023615316832	-0.014786772213	0.026843884962	0.000313105213	-0.004733059039	0.0011914	0.0002595	0.0055590	0.0030090	0.0150060	0.0079392	0.0067492
10.100	0.000	3.400	0.008301531007	0.022212780195	-0.013911249188	0.025276860767	0.000285576210	-0.004459430212	0.0011098	0.0002514	0.0053137	0.0027338	0.0141701	0.0073056	0.0065548
10.200	0.000	3.400	0.007768894796	0.020795263575	-0.013026368778	0.023687053448	0.000259018778	-0.004180718492	0.0010299	0.0002432	0.0050563	0.0024644	0.0133215	0.0066757	0.0063441
10.300	0.000	3.400	0.007234630551	0.019373580215	-0.012138949664	0.022087596662	0.000233564396	-0.003899246397	0.0009517	0.0002408	0.0047910	0.0022031	0.0124663	0.0060565	0.0061161
10.400	0.000	3.400	0.006703015471	0.017959199903	-0.011256184432	0.020492398217	0.000209326687	-0.003617500636	0.0008750	0.0002317	0.0045168	0.0019543	0.0116111	0.0054550	0.0058702
10.500	0.000	3.400	0.006178410961	0.016563739590	-0.010385328629	0.018915508934	0.000186402380	-0.003338027980	0.0007999	0.0002239	0.0042357	0.0017181	0.0107629	0.0048773	0.0056071
10.600	0.000	3.400	0.005665077837	0.015198490748	-0.009533412911	0.017370540897	0.000164871783	-0.003063334806	0.0007264	0.0002140	0.0039496	0.0014975	0.0099284	0.0043288	0.0053278
10.700	0.000	3.400	0.005167013867	0.013874005688	-0.008706991822	0.015870162872	0.000144798541	-0.002795795360	0.0006548	0.0002074	0.0036621	0.0012952	0.0091139	0.0038140	0.0050345
10.800	0.000	3.400	0.004687820144	0.012599758707	-0.007911938563	0.014425692452	0.000126228780	-0.002537572935	0.0005854	0.0002008	0.0033757	0.0011107	0.0083256	0.0033362	0.0047298
10.900	0.000	3.400	0.004230599999	0.011383891297	-0.007153291298	0.013046795931	0.000109189933	-0.002290557126	0.0005185	0.0001914	0.0030929	0.0009460	0.0075686	0.0028976	0.0044169
11.000	0.000	3.400	0.003797891632	0.010233044179	-0.006435152547	0.011741298497	0.000093689640	-0.002056319039	0.0004544	0.0001812	0.0028179	0.0007983	0.0068473	0.0024990	0.0040993
11.100	0.000	3.400	0.003391633506	0.009152273273	-0.005760639766	0.010515099966	0.000079715112	-0.001836085023	0.0003935	0.0001735	0.0025488	0.0006683	0.0061654	0.0021407	0.0037807
11.200	0.000	3.400	0.003013159452	0.008145042082	-0.005131882630	0.009372185299	0.000067233242	-0.001630728244	0.0003364	0.0001654	0.0022929	0.0005559	0.0055254	0.0018217	0.0034648
11.300	0.000	3.400	0.002663219321	0.007213279664	-0.004550060343	0.008314714882	0.000056191617	-0.001440776334	0.0002831	0.0001565	0.0020461	0.0004581	0.0049290	0.0015405	0.0031554
11.400	0.000	3.400	0.002342020163	0.006357491326	-0.004015471164	0.007343177109	0.000046520423	-0.001266432568	0.0002342	0.0001467	0.0018188	0.0003747	0.0043772	0.0012948	0.0028555
11.500	0.000	3.400	0.002049282676	0.005576908393	-0.003527625717	0.006456585007	0.000038135133	-0.001107607495	0.0001898	0.0001366	0.0016067	0.0003042	0.0038700	0.0010820	0.0025682
11.600	0.000	3.400	0.001784307542	0.004869663600	-0.003085356058	0.005652699356	0.000030939746	-0.000963957787	0.0001500	0.0001259	0.0014099	0.0002457	0.0034067	0.0008992	0.0022957
11.700	0.000	3.400	0.001546047195	0.004232979734	-0.002686932539	0.004928262507	0.000024830329	-0.000834929150	0.0001148	0.0001179	0.0012296	0.0001970	0.0029863	0.0007435	0.0020400
11.800	0.000	3.400	0.001333178505	0.003663360744	-0.002330182240	0.004279229664	0.000019698603	-0.000719800472	0.0000842	0.0001081	0.0010660	0.0001566	0.0026070	0.0006118	0.0018023
11.900	0.000	3.400	0.001144173210	0.003156776513	-0.002012603303	0.003700987294	0.000015435328	-0.000617726829	0.0000581	0.0000980	0.0009191	0.0001236	0.0022667	0.0005013	0.0015835
12.000	0.000	3.400	0.000977363454	0.002708834544	-0.001731471089	0.003188551318	0.000011933314	-0.000527779528	0.0000361	0.0000873	0.0007897	0.0000970	0.0019631	0.0004090	0.0013839
12.100	0.000	3.400	0.000831000559	0.002314933892	-0.001483933333	0.002736740516	0.000009089936	-0.000448981932	0.0000181	0.0000788	0.0006744	0.0000753	0.0016936	0.0003325	0.0012032
12.200	0.000	3.400	0.000703305880	0.001970398527	-0.001267092648	0.002340323015	0.000006809080	-0.000380340301	0.0000036	0.0000676	0.0005733	0.0000583	0.0014557	0.0002695	0.0010410
12.300	0.000	3.400	0.000592513608	0.001670588937	-0.001078075329	0.001994135678	0.000005002532	-0.000320869370	-0.0000077	0.0000617	0.0004854	0.0000443	0.0012466	0.0002177	0.0008965
12.400	0.000	3.400	0.000496905058	0.001410992098	-0.000914087040	0.001693177687	0.000003590818	-0.000269612703	-0.0000162	0.0000540	0.0004071	0.0000337	0.0010637	0.0001755	0.0007686
12.500	0.000	3.400	0.000414835311	0.001187290940	-0.000772455629	0.001432680603	0.000002503572	-0.000225658147	-0.0000222	0.0000439	0.0003418	0.0000251	0.0009045	0.0001411	0.0006563
12.600	0.000	3.400	0.000344752616	0.000995415090	-0.000650662474	0.001208157743	0.000001679505	-0.000188148879	-0.0000263	0.0000384	0.0002853	0.0000188	0.0007664	0.0001133	0.0005582
12.700	0.000	3.400	0.000285211772	0.000831575143	-0.000546363371	0.001015435969	0.000001066065	-0.000156290607	-0.0000286	0.0000314	0.0002369	0.0000143	0.0006473	0.0000908	0.0004730
12.800	0.000	3.400	0.000234881828	0.000692282836	-0.000457401008	0.000850672958	0.000000618866	-0.000129355564	-0.0000297	0.0000265	0.0001967	0.0000101	0.0005449	0.0000727	0.0003994
12.900	0.000	3.400	0.000192549678	0.000574359569	-0.000381809890	0.000710362827	0.000000300964	-0.000106683877	-0.0000296	0.0000211	0.0001616	0.0000069	0.0004572	0.0000581	0.0003362
13.000	0.000	3.400	0.000157119956	0.000474935548	-0.000317815591	0.000591332691	0.000000082056	-0.000087682878	-0.0000288	0.0000160	0.0001336	0.0000049	0.0003824	0.0000464	0.0002821
13.100	0.000	3.400	0.000127612223	0.000391441681	-0.000263829457	0.000490732405	-0.000000062357	-0.000071824865	-0.0000274	0.0000129	0.0001083	0.0000029	0.0003189	0.0000371	0.0002360
13.200	0.000	3.400	0.000103156066	0.000321596065	-0.000218440000	0.000406019370	-0.000000151797	-0.000058643736	-0.0000256	0.0000098	0.0000877	0.0000025	0.0002651	0.0000296	0.0001969
13.300	0.000	3.400	0.000082984816	0.000263386674	-0.000180401858	0.000334939969	-0.000000201578	-0.000047730870	-0.0000236	0.0000067	0.0000723	0.0000013	0.0002198	0.0000236	0.0001638
13.400	0.000	3.400	0.000066428019	0.000215051586	-0.000148623567	0.000275508881	-0.000000223532	-0.000038730542	-0.0000215	0.0000047	0.0000576	0.0000005	0.0001816	0.0000188	0.0001359
13.500	0.000	3.400	0.000052903639	0.000175057857	-0.000122154218	0.000225987285	-0.000000226641	-0.000031335132	-0.0000194	0.0000027	0.0000463	-0.0000002	0.0001497	0.0000150	0.0001125
13.600	0.000	3.400	0.000041909829	0.000142079904	-0.000100170075	0.000184860721	-0.000000217600	-0.000025280289	-0.0000173	-0.0000002	0.0000366	-0.0000002	0.0001231	0.0000120	0.0000929
13.700	0.000	3.400	0.000033016727	0.000114978104	-0.000081961378	0.000150817206	-0.000000201290	-0.000020340210	-0.0000153	-0.0000015	0.0000299	-0.0000003	0.0001009	0.0000095	0.0000766
13.800	0.000	3.400	0.000025858475	0.000092778104	-0.000066919629	0.000122726061	-0.000000181188	-0.000016323131	-0.0000134	-0.0000017	0.0000230	-0.0000003	0.0000825	0.0000076	0.0000629
13.900	0.000	3.400	0.000020125796	0.000074651217	-0.000054525420	0.000099617747	-0.000000159691	-0.000013067093	-0.0000117	-0.0000021	0.0000188	-0.0000005	0.0000673	0.0000060	0.0000516
14.000	0.000	3.400	0.000015558407	0.000059896172	-0.000044337765	0.000080664963	-0.000000138384	-0.000010436036	-0.0000102	-0.0000025	0.0000147	-0.0000005	0.0000548	0.0000048	0.0000422
14.100	0.000	3.400	0.000011938945	0.000047922342	-0.000035983398	0.000065165120	-0.000000118262	-0.000008316242	-0.0000088	-0.0000027	0.0000113	-0.0000001	0.0000445	0.0000038	0.0000344
14.200	0.000	3.400	0.000009086731	0.000038234548	-0.000029147817	0.000052524288	-0.000000099886	-0.000006613135	-0.0000076	-0.0000023	0.0000086	-0.0000001	0.0000361	0.0000030	0.0000280
14.300	0.000	3.400	0.000006852393	0.000030419425	-0.000023567032	0.000042242626	-0.000000083522	-0.000005248427	-0.0000065	-0.0000022	0.0000065	-0.0000001	0.0000292	0.0000024	0.0000228
14.400	0.000	3.400	0.000005113091	0.000024133328	-0.000019020237	0.000033901294	-0.000000069233	-0.000004157612	-0.0000055	-0.0000019	0.0000049	-0.0000001	0.0000235	0.0000019	0.0000184
14.500	0.000	3.400	0.000003768461	0.000019091698	-0.000015323237	0.000027150784	-0.000000056951	-0.000003287765	-0.0000047	-0.0000019	0.0000029	0.0000000	0.0000190	0.0000015	0.0000149
14.600	0.000	3.400	0.000002736687	0.000015059789	-0.000012323102	0.000021700614	-0.000000046531	-0.000002595648	-0.0000040	-0.0000014	0.0000023	0.0000000	0.0000152	0.0000012	0.0000120
14.700	0.000	3.400	0.000001951595	0.000011844643	-0.000009893048	0.000017310282	-0.000000037789	-0.000002046075	-0.0000034	-0.0000014	0.0000017	0.0000000	0.0000122	0.0000009	0.0000097
14.800	0.000	3.400	0.000001359840	0.000009288203	-0.000007928363	0.000013781402	-0.000000030523	-0.000001610519	-0.0000029	-0.0000010	0.0000015	0.0000000	0.0000098	0.0000007	0.0000077
14.900	0.000	3.400	0.000000918708	0.000007261427	-0.000006342719	0.000010950900	-0.000000024533	-0.000001265935	-0.0000024	-0.0000006	0.0000005	0.0000000	0.0000078	0.0000006	0.0000062
15.000	0.000	3.400	0.000000593893	0.000005659306	-0.000005065412	0.000008685170	-0.000000019630	-0.000000993769	-0.0000020	-0.0000003	0.0000002	0.0000000	0.0000063	0.0000005	0.0000049
