# Supplementary material for: The Nodal Structure of π‑Orbitals Is Mapped in the Interaction Energy of π‑Stacked Acene Dimers
Source: J Am Chem Soc. 2026 Apr 9;148(15):16151–69. doi: 10.1021/jacs.6c00921 (PMC13107468; doi:10.1021/jacs.6c00921)
Supplement: Supplementary file 1 [file ja6c00921_si_001.zip › data_si/tetracene_mopce_y1_xshift.csv]

x(1)	y(2)	z(3)	P2_Exr(4)	P2_Er(5)	P2_Exi(6)	P2_Exr2(7)	P2_Exr3(8)	P2_Exr4(9)	P2_Exrb(10)	sigma_sigma_xr(11)	sigma_pi_xr(12)	pi_pi_xr(13)	S_ab^2(14)	S_ab^2_pipi(15)	S_ab^2_sigpi(16))
0.000	1.000	3.400	0.047630642448	0.119457114890	-0.071826472442	0.127548605600	0.002548743859	-0.019325560254	0.0086853	0.0010245	0.0236121	0.0229923	0.0722700	0.0467284	0.0242915
0.100	1.000	3.400	0.047542201652	0.119290693311	-0.071748491659	0.127367112722	0.002545090524	-0.019299515602	0.0086780	0.0010202	0.0235907	0.0229254	0.0721646	0.0466410	0.0242760
0.200	1.000	3.400	0.047281279523	0.118798700629	-0.071517421107	0.126830476595	0.002534352479	-0.019222432940	0.0086563	0.0010148	0.0235316	0.0227290	0.0718531	0.0463830	0.0242295
0.300	1.000	3.400	0.046860740698	0.118002444644	-0.071141703946	0.125961709059	0.002517169196	-0.019097421935	0.0086210	0.0010082	0.0234308	0.0224145	0.0713488	0.0459662	0.0241530
0.400	1.000	3.400	0.046300941933	0.116935792604	-0.070634850671	0.124797487019	0.002494522954	-0.018929515968	0.0085733	0.0010033	0.0232948	0.0219974	0.0706731	0.0454100	0.0240478
0.500	1.000	3.400	0.045628226416	0.115642866519	-0.070014640104	0.123385782981	0.002467628618	-0.018725442471	0.0085149	0.0009939	0.0231304	0.0215009	0.0698538	0.0447394	0.0239158
0.600	1.000	3.400	0.044873037960	0.114175120942	-0.069302082981	0.121782820815	0.002437806153	-0.018493295038	0.0084478	0.0009823	0.0229358	0.0209507	0.0689239	0.0439837	0.0237593
0.700	1.000	3.400	0.044067836118	0.112588057457	-0.068520221339	0.120049593714	0.002406355980	-0.018242110479	0.0083742	0.0009724	0.0227190	0.0203714	0.0679187	0.0431748	0.0235812
0.800	1.000	3.400	0.043244996021	0.110937842192	-0.067692846171	0.118248204079	0.002374454969	-0.017981364860	0.0082965	0.0009616	0.0224855	0.0197929	0.0668746	0.0423450	0.0233845
0.900	1.000	3.400	0.042434857097	0.109278075614	-0.066843218517	0.116438283671	0.002343085279	-0.017720415728	0.0082171	0.0009531	0.0222409	0.0192379	0.0658266	0.0415253	0.0231726
1.000	1.000	3.400	0.041664049205	0.107656924537	-0.065992875331	0.114673729904	0.002313000465	-0.017467930113	0.0081381	0.0009441	0.0219849	0.0187293	0.0648062	0.0407433	0.0229487
1.100	1.000	3.400	0.040954181578	0.106114773789	-0.065160592211	0.112999955611	0.002284725421	-0.017231346344	0.0080614	0.0009340	0.0217278	0.0182839	0.0638401	0.0400221	0.0227163
1.200	1.000	3.400	0.040320937632	0.104682499008	-0.064361561376	0.111451800908	0.002258580353	-0.017016419690	0.0079885	0.0009278	0.0214743	0.0179134	0.0629489	0.0393791	0.0224785
1.300	1.000	3.400	0.039773583649	0.103380410361	-0.063606826712	0.110052202787	0.002234715699	-0.016826896381	0.0079204	0.0009196	0.0212227	0.0176234	0.0621459	0.0388246	0.0222381
1.400	1.000	3.400	0.039314874805	0.102217874273	-0.062902999469	0.108811665337	0.002213145231	-0.016664348145	0.0078574	0.0009183	0.0209756	0.0174158	0.0614374	0.0383627	0.0219977
1.500	1.000	3.400	0.038941328036	0.101193587598	-0.062252259563	0.107728524024	0.002193768193	-0.016528181996	0.0077995	0.0009114	0.0207405	0.0172824	0.0608223	0.0379903	0.0217592
1.600	1.000	3.400	0.038643824786	0.100296454318	-0.061652629532	0.106789952955	0.002176377178	-0.016415820551	0.0077459	0.0009081	0.0205137	0.0172172	0.0602931	0.0376985	0.0215243
1.700	1.000	3.400	0.038408503464	0.099506995160	-0.061098491696	0.105973624716	0.002160654709	-0.016323029805	0.0076957	0.0009026	0.0202951	0.0172029	0.0598364	0.0374732	0.0212939
1.800	1.000	3.400	0.038217896865	0.098799201785	-0.060581304920	0.105249898405	0.002146166589	-0.016244356970	0.0076475	0.0009011	0.0200875	0.0172240	0.0594348	0.0372967	0.0210690
1.900	1.000	3.400	0.038052260992	0.098142727006	-0.060090466014	0.104584383023	0.002132362474	-0.016173632462	0.0075996	0.0008946	0.0198859	0.0172611	0.0590678	0.0371487	0.0208496
2.000	1.000	3.400	0.037891027957	0.097505280970	-0.059614253013	0.103940701625	0.002118593252	-0.016104488308	0.0075505	0.0008960	0.0196947	0.0172955	0.0587136	0.0370081	0.0206357
2.100	1.000	3.400	0.037714299018	0.096855082679	-0.059140783661	0.103283268104	0.002104150857	-0.016030849333	0.0074985	0.0008928	0.0195071	0.0173096	0.0583512	0.0368549	0.0204270
2.200	1.000	3.400	0.037504278512	0.096163201492	-0.058658922979	0.102579885902	0.002088330113	-0.015947362021	0.0074423	0.0008861	0.0193263	0.0172868	0.0579614	0.0366710	0.0202229
2.300	1.000	3.400	0.037246540696	0.095405619505	-0.058159078810	0.101803988191	0.002070505737	-0.015849736688	0.0073809	0.0008796	0.0191429	0.0172167	0.0575281	0.0364418	0.0200225
2.400	1.000	3.400	0.036931023905	0.094564857606	-0.057633833702	0.100936363723	0.002050212283	-0.015734989273	0.0073133	0.0008737	0.0189603	0.0170894	0.0570398	0.0361572	0.0198248
2.500	1.000	3.400	0.036552662940	0.093631037712	-0.057078374772	0.099966251264	0.002027212171	-0.015601578093	0.0072392	0.0008640	0.0187789	0.0169016	0.0564898	0.0358118	0.0196287
2.600	1.000	3.400	0.036111600865	0.092602300309	-0.056490699444	0.098891736042	0.002001537636	-0.015449437334	0.0071585	0.0008537	0.0185936	0.0166571	0.0558766	0.0354054	0.0194329
2.700	1.000	3.400	0.035612962433	0.091484555174	-0.055871592741	0.097719439547	0.001973496531	-0.015279913154	0.0070715	0.0008436	0.0184057	0.0163582	0.0552038	0.0349424	0.0192363
2.800	1.000	3.400	0.035066217119	0.090290606842	-0.055224389723	0.096463553670	0.001943638520	-0.015095610813	0.0069790	0.0008318	0.0182123	0.0160173	0.0544797	0.0344317	0.0190380
2.900	1.000	3.400	0.034484203163	0.089038756135	-0.054554552972	0.095144324736	0.001912685881	-0.014900163457	0.0068819	0.0008171	0.0180126	0.0156462	0.0537159	0.0338852	0.0188370
3.000	1.000	3.400	0.033881918134	0.087751026409	-0.053869108275	0.093786136610	0.001881440093	-0.014697936032	0.0067814	0.0008043	0.0178097	0.0152595	0.0529269	0.0333173	0.0186328
3.100	1.000	3.400	0.033275201076	0.086451191886	-0.053175990811	0.092415369841	0.001850680102	-0.014493681700	0.0066788	0.0007942	0.0176048	0.0148717	0.0521284	0.0327432	0.0184252
3.200	1.000	3.400	0.032679434004	0.085162792381	-0.052483358377	0.091058223329	0.001821069493	-0.014292172700	0.0065757	0.0007809	0.0173944	0.0144977	0.0513361	0.0321780	0.0182144
3.300	1.000	3.400	0.032108377120	0.083907304629	-0.051798927509	0.089738676299	0.001793087519	-0.014097831840	0.0064734	0.0007690	0.0171837	0.0141497	0.0505647	0.0316355	0.0180008
3.400	1.000	3.400	0.031573226256	0.082702609367	-0.051129383111	0.088476743797	0.001766993580	-0.013914393435	0.0063733	0.0007582	0.0169717	0.0138364	0.0498265	0.0311268	0.0177852
3.500	1.000	3.400	0.031081948256	0.081561851458	-0.050479903202	0.087287142742	0.001742827633	-0.013744622310	0.0062765	0.0007474	0.0167602	0.0135675	0.0491310	0.0306602	0.0175689
3.600	1.000	3.400	0.030638916100	0.080492744896	-0.049853828796	0.086178442900	0.001720441788	-0.013590115795	0.0061840	0.0007378	0.0165498	0.0133449	0.0484841	0.0302402	0.0173530
3.700	1.000	3.400	0.030244835899	0.079497331742	-0.049252495843	0.085152733094	0.001699552725	-0.013451206503	0.0060963	0.0007289	0.0163403	0.0131688	0.0478877	0.0298674	0.0171388
3.800	1.000	3.400	0.029896935721	0.078572168646	-0.048675232925	0.084205791904	0.001679801686	-0.013326973907	0.0060135	0.0007202	0.0161360	0.0130350	0.0473401	0.0295389	0.0169277
3.900	1.000	3.400	0.029589372920	0.077708888732	-0.048119515812	0.083327717082	0.001660809198	-0.013215361710	0.0059357	0.0007148	0.0159306	0.0129370	0.0468360	0.0292484	0.0167209
4.000	1.000	3.400	0.029313811228	0.076895070282	-0.047581259053	0.082503940374	0.001642215024	-0.013113387282	0.0058623	0.0007087	0.0157324	0.0128668	0.0463672	0.0289867	0.0165194
4.100	1.000	3.400	0.029060119035	0.076115334922	-0.047055215887	0.081716534848	0.001623699059	-0.013017420641	0.0057925	0.0007049	0.0155386	0.0128131	0.0459235	0.0287429	0.0163242
4.200	1.000	3.400	0.028817142989	0.075352594361	-0.046535451372	0.080945709400	0.001604984561	-0.012923504695	0.0057254	0.0006970	0.0153505	0.0127653	0.0454933	0.0285052	0.0161356
4.300	1.000	3.400	0.028573513652	0.074589363522	-0.046015849870	0.080171379184	0.001585829757	-0.012827686288	0.0056598	0.0006924	0.0151648	0.0127113	0.0450643	0.0282614	0.0159541
4.400	1.000	3.400	0.028318440844	0.073809057793	-0.045490616948	0.079374700316	0.001566016323	-0.012726328996	0.0055947	0.0006875	0.0149826	0.0126433	0.0446253	0.0280006	0.0157794
4.500	1.000	3.400	0.028042455398	0.072997192786	-0.044954737389	0.078539462167	0.001545343106	-0.012616382936	0.0055288	0.0006813	0.0148065	0.0125481	0.0441661	0.0277134	0.0156113
4.600	1.000	3.400	0.027738052547	0.072142407707	-0.044404355160	0.077653240896	0.001523630776	-0.012495593107	0.0054611	0.0006734	0.0146341	0.0124230	0.0436787	0.0273928	0.0154490
4.700	1.000	3.400	0.027400192355	0.071237240075	-0.043837047721	0.076708233879	0.001500738853	-0.012362634853	0.0053909	0.0006692	0.0144625	0.0122627	0.0431574	0.0270348	0.0152914
4.800	1.000	3.400	0.027026616623	0.070278592122	-0.043251975500	0.075701716599	0.001476591901	-0.012217171861	0.0053175	0.0006617	0.0142922	0.0120653	0.0425999	0.0266386	0.0151372
4.900	1.000	3.400	0.026617951458	0.069267848838	-0.042649897380	0.074636090752	0.001451207903	-0.012059838065	0.0052404	0.0006545	0.0141235	0.0118330	0.0420066	0.0262063	0.0149849
5.000	1.000	3.400	0.026177580337	0.068210634064	-0.042033053727	0.073518523722	0.001424719988	-0.011892149537	0.0051595	0.0006463	0.0139526	0.0115699	0.0413808	0.0257430	0.0148327
5.100	1.000	3.400	0.025711293026	0.067116222215	-0.041404929189	0.072360212596	0.001397383286	-0.011716355967	0.0050750	0.0006396	0.0137831	0.0112819	0.0407282	0.0252563	0.0146788
5.200	1.000	3.400	0.025226738381	0.065996655620	-0.040769917240	0.071175337654	0.001369561608	-0.011535244014	0.0049870	0.0006288	0.0136112	0.0109800	0.0400567	0.0247553	0.0145213
5.300	1.000	3.400	0.024732730450	0.064865646740	-0.040132916291	0.069979797209	0.001341693115	-0.011351906911	0.0048961	0.0006191	0.0134370	0.0106717	0.0393750	0.0242504	0.0143585
5.400	1.000	3.400	0.024238473765	0.063737366288	-0.039498892523	0.068789834539	0.001314239151	-0.011169496412	0.0048028	0.0006089	0.0132596	0.0103653	0.0386925	0.0237519	0.0141890
5.500	1.000	3.400	0.023752782363	0.062625229148	-0.038872446784	0.067620676029	0.001287624536	-0.010990974495	0.0047079	0.0005936	0.0130791	0.0100716	0.0380181	0.0232693	0.0140119
5.600	1.000	3.400	0.023283366451	0.061540788216	-0.038257421765	0.066485296355	0.001262180022	-0.010818882804	0.0046122	0.0005848	0.0128937	0.0097981	0.0373598	0.0228108	0.0138263
5.700	1.000	3.400	0.022836250755	0.060492832188	-0.037656581433	0.065393411964	0.001238097528	-0.010655147283	0.0045165	0.0005743	0.0127068	0.0095501	0.0367239	0.0223826	0.0136323
5.800	1.000	3.400	0.022415371343	0.059486759085	-0.037071387742	0.064350780070	0.001215406358	-0.010500933475	0.0044215	0.0005638	0.0125132	0.0093311	0.0361145	0.0219880	0.0134303
5.900	1.000	3.400	0.022022375885	0.058524266618	-0.036501890732	0.063358849934	0.001193974374	-0.010356564328	0.0043280	0.0005539	0.0123189	0.0091433	0.0355335	0.0216279	0.0132210
6.000	1.000	3.400	0.021656629516	0.057603367739	-0.035946738223	0.062414779985	0.001173533149	-0.010221507307	0.0042366	0.0005413	0.0121210	0.0089863	0.0349802	0.0213004	0.0130059
6.100	1.000	3.400	0.021315407839	0.056718709078	-0.035403301239	0.061511802155	0.001153721514	-0.010094431571	0.0041476	0.0005320	0.0119185	0.0088544	0.0344518	0.0210010	0.0127866
6.200	1.000	3.400	0.020994242875	0.055862144970	-0.034867902095	0.060639886791	0.001134138784	-0.009973329661	0.0040614	0.0005246	0.0117163	0.0087456	0.0339436	0.0207230	0.0125650
6.300	1.000	3.400	0.020687378087	0.055023502432	-0.034336124345	0.059786640136	0.001114397816	-0.009855692376	0.0039782	0.0005176	0.0115143	0.0086508	0.0334491	0.0204582	0.0123431
6.400	1.000	3.400	0.020388285388	0.054191463532	-0.033803178144	0.058938352756	0.001094169093	-0.009738720933	0.0038977	0.0005102	0.0113078	0.0085624	0.0329611	0.0201973	0.0121230
6.500	1.000	3.400	0.020090199056	0.053354490318	-0.033264291263	0.058081111662	0.001073209826	-0.009619557696	0.0038197	0.0005022	0.0111066	0.0084746	0.0324721	0.0199311	0.0119066
6.600	1.000	3.400	0.019786627351	0.052501722447	-0.032715095095	0.057201890423	0.001051375771	-0.009495515874	0.0037440	0.0004969	0.0109030	0.0083794	0.0319747	0.0196505	0.0116957
6.700	1.000	3.400	0.019471810283	0.051623786687	-0.032151976403	0.056289539067	0.001028617262	-0.009364289644	0.0036699	0.0004890	0.0107057	0.0082709	0.0314623	0.0193477	0.0114916
6.800	1.000	3.400	0.019141099914	0.050713468855	-0.031572368941	0.055335607398	0.001004963869	-0.009224128818	0.0035970	0.0004818	0.0105082	0.0081432	0.0309298	0.0190167	0.0112956
6.900	1.000	3.400	0.018791246692	0.049766210885	-0.030974964193	0.054334950200	0.000980503566	-0.009073965950	0.0035247	0.0004767	0.0103157	0.0079912	0.0303736	0.0186535	0.0111083
7.000	1.000	3.400	0.018420581126	0.048780407911	-0.030359826785	0.053286079401	0.000955362219	-0.008913488260	0.0034525	0.0004660	0.0101268	0.0078159	0.0297921	0.0182567	0.0109297
7.100	1.000	3.400	0.018029085027	0.047757492210	-0.029728407183	0.052191245686	0.000929687668	-0.008743151309	0.0033797	0.0004644	0.0099417	0.0076150	0.0291857	0.0178271	0.0107596
7.200	1.000	3.400	0.017618351017	0.046701802792	-0.029083451775	0.051056249792	0.000903640337	-0.008564135727	0.0033060	0.0004566	0.0097634	0.0073913	0.0285568	0.0173683	0.0105971
7.300	1.000	3.400	0.017191433878	0.045620251495	-0.028428817617	0.049890000962	0.000877389792	-0.008378252068	0.0032311	0.0004530	0.0095841	0.0071476	0.0279093	0.0168857	0.0104409
7.400	1.000	3.400	0.016752602897	0.044521808722	-0.027769205825	0.048703856359	0.000851114664	-0.008187802079	0.0031546	0.0004451	0.0094114	0.0068902	0.0272490	0.0163867	0.0102894
7.500	1.000	3.400	0.016307010799	0.043416843961	-0.027109833162	0.047510789721	0.000825002385	-0.007995407069	0.0030765	0.0004369	0.0092413	0.0066236	0.0265823	0.0158797	0.0101404
7.600	1.000	3.400	0.015860301479	0.042316367055	-0.026456065576	0.046324449251	0.000799245370	-0.007803815888	0.0029965	0.0004268	0.0090726	0.0063542	0.0259164	0.0153740	0.0099918
7.700	1.000	3.400	0.015418184757	0.041231224634	-0.025813039877	0.045158172686	0.000774031568	-0.007615706023	0.0029147	0.0004191	0.0089053	0.0060884	0.0252583	0.0148787	0.0098415
7.800	1.000	3.400	0.014986010546	0.040171310863	-0.025185300317	0.044024030762	0.000749529213	-0.007433491708	0.0028312	0.0004124	0.0087376	0.0058330	0.0246146	0.0144021	0.0096873
7.900	1.000	3.400	0.014568376235	0.039144851705	-0.024576475470	0.042931968197	0.000725867681	-0.007259152407	0.0027462	0.0004000	0.0085704	0.0055920	0.0239909	0.0139514	0.0095273
8.000	1.000	3.400	0.014168799061	0.038157816602	-0.023989017541	0.041889103788	0.000703117901	-0.007094093702	0.0026597	0.0003890	0.0084000	0.0053720	0.0233915	0.0135321	0.0093602
8.100	1.000	3.400	0.013789479698	0.037213501176	-0.023424021478	0.040899238597	0.000681276547	-0.006939050297	0.0025720	0.0003794	0.0082290	0.0051733	0.0228189	0.0131473	0.0091849
8.200	1.000	3.400	0.013431174728	0.036312309944	-0.022881135216	0.039962604486	0.000660257892	-0.006794037719	0.0024835	0.0003700	0.0080583	0.0049968	0.0222741	0.0127983	0.0090010
8.300	1.000	3.400	0.013093185156	0.035451750845	-0.022358565690	0.039075865893	0.000639895968	-0.006658355492	0.0023943	0.0003610	0.0078816	0.0048452	0.0217560	0.0124836	0.0088086
8.400	1.000	3.400	0.012773456980	0.034626635326	-0.021853178346	0.038232367717	0.000619957740	-0.006530640412	0.0023050	0.0003538	0.0077003	0.0047141	0.0212617	0.0121998	0.0086084
8.500	1.000	3.400	0.012468779480	0.033829460863	-0.021360681382	0.037422603049	0.000600165968	-0.006408964528	0.0022157	0.0003433	0.0075201	0.0046011	0.0207870	0.0119415	0.0084014
8.600	1.000	3.400	0.012175058636	0.033050938919	-0.020875880283	0.036634858453	0.000580228585	-0.006290968882	0.0021268	0.0003343	0.0073354	0.0045013	0.0203263	0.0117018	0.0081892
8.700	1.000	3.400	0.011887637769	0.032280621645	-0.020392983876	0.035855982641	0.000559870312	-0.006174021504	0.0020388	0.0003241	0.0071447	0.0044112	0.0198733	0.0114726	0.0079736
8.800	1.000	3.400	0.011601635612	0.031507575977	-0.019905940365	0.035072217873	0.000538861951	-0.006055386703	0.0019519	0.0003165	0.0069534	0.0043248	0.0194212	0.0112453	0.0077566
8.900	1.000	3.400	0.011312273366	0.030721054128	-0.019408780762	0.034270032403	0.000517043361	-0.005932392640	0.0018664	0.0003082	0.0067591	0.0042380	0.0189632	0.0110113	0.0075399
9.000	1.000	3.400	0.011015166494	0.029911114313	-0.018895947818	0.033436896690	0.000494337375	-0.005802585228	0.0017825	0.0002981	0.0065637	0.0041447	0.0184928	0.0107626	0.0073255
9.100	1.000	3.400	0.010706563109	0.029069153967	-0.018362590858	0.032561954914	0.000470753527	-0.005663858604	0.0017003	0.0002924	0.0063666	0.0040417	0.0180044	0.0104919	0.0071150
9.200	1.000	3.400	0.010383517914	0.028188328370	-0.017804810456	0.031636555573	0.000446382088	-0.005514555204	0.0016199	0.0002843	0.0061673	0.0039265	0.0174933	0.0101935	0.0069096
9.300	1.000	3.400	0.010043997789	0.027263839237	-0.017219841448	0.030654618946	0.000421380284	-0.005353531644	0.0015414	0.0002789	0.0059656	0.0037942	0.0169561	0.0098633	0.0067102
9.400	1.000	3.400	0.009686921462	0.026293089189	-0.016606167727	0.029612833683	0.000395953437	-0.005180189763	0.0014645	0.0002694	0.0057646	0.0036468	0.0163905	0.0094988	0.0065171
9.500	1.000	3.400	0.009312140698	0.025275708046	-0.015963567348	0.028510688130	0.000370334096	-0.004994474918	0.0013892	0.0002613	0.0055603	0.0034818	0.0157960	0.0090996	0.0063301
9.600	1.000	3.400	0.008920373820	0.024213464945	-0.015293091125	0.027350353246	0.000344762020	-0.004796845856	0.0013152	0.0002545	0.0053561	0.0033020	0.0151730	0.0086670	0.0061486
9.700	1.000	3.400	0.008513103968	0.023110085839	-0.014596981871	0.026136442230	0.000319467255	-0.004588221961	0.0012424	0.0002472	0.0051494	0.0031069	0.0145234	0.0082042	0.0059714
9.800	1.000	3.400	0.008092454724	0.021970999085	-0.013878544361	0.024875676875	0.000294657691	-0.004369914400	0.0011706	0.0002419	0.0049442	0.0029013	0.0138501	0.0077155	0.0057969
9.900	1.000	3.400	0.007661054595	0.020803032545	-0.013141977949	0.023576492312	0.000270511615	-0.004143547707	0.0010996	0.0002348	0.0047328	0.0026879	0.0131568	0.0072067	0.0056232
10.000	1.000	3.400	0.007221899993	0.019614084496	-0.012392184503	0.022248610482	0.000247174952	-0.003910977764	0.0010293	0.0002263	0.0045213	0.0024683	0.0124482	0.0066843	0.0054482
10.100	1.000	3.400	0.006778224055	0.018412787964	-0.011634563908	0.020902609099	0.000224762316	-0.003674211151	0.0009596	0.0002194	0.0043044	0.0022488	0.0117292	0.0061553	0.0052698
10.200	1.000	3.400	0.006333376263	0.017208184614	-0.010874808352	0.019549507879	0.000203360673	-0.003435329578	0.0008906	0.0002122	0.0040867	0.0020308	0.0110051	0.0056268	0.0050860
10.300	1.000	3.400	0.005890715688	0.016009420435	-0.010118704747	0.018200388121	0.000183034312	-0.003196421877	0.0008224	0.0002048	0.0038626	0.0018179	0.0102814	0.0051059	0.0048950
10.400	1.000	3.400	0.005453518968	0.014825471665	-0.009371952697	0.016866056258	0.000163830008	-0.002959524835	0.0007551	0.0001966	0.0036387	0.0016138	0.0095635	0.0045989	0.0046957
10.500	1.000	3.400	0.005024902797	0.013664906134	-0.008640003338	0.015556757158	0.000145781474	-0.002726573279	0.0006889	0.0001860	0.0034109	0.0014203	0.0088564	0.0041117	0.0044872
10.600	1.000	3.400	0.004607760109	0.012535682486	-0.007927922377	0.014281939183	0.000128912602	-0.002499359166	0.0006242	0.0001795	0.0031842	0.0012393	0.0081652	0.0036492	0.0042694
10.700	1.000	3.400	0.004204708697	0.011444987867	-0.007240279171	0.013050070358	0.000113239294	-0.002279499119	0.0005612	0.0001685	0.0029541	0.0010725	0.0074941	0.0032152	0.0040427
10.800	1.000	3.400	0.003818051204	0.010399113398	-0.006581062194	0.011868503383	0.000098769995	-0.002068409739	0.0005002	0.0001611	0.0027303	0.0009208	0.0068473	0.0028126	0.0038083
10.900	1.000	3.400	0.003449745540	0.009403366021	-0.005953620481	0.010743386381	0.000085505240	-0.001867290117	0.0004418	0.0001535	0.0025072	0.0007832	0.0062281	0.0024433	0.0035677
11.000	1.000	3.400	0.003101385225	0.008462014950	-0.005360629725	0.009679615965	0.000073436630	-0.001677111084	0.0003861	0.0001440	0.0022894	0.0006607	0.0056393	0.0021079	0.0033230
11.100	1.000	3.400	0.002774189322	0.007578270658	-0.004804081337	0.008680829025	0.000062545685	-0.001498610857	0.0003335	0.0001367	0.0020786	0.0005538	0.0050833	0.0018066	0.0030766
11.200	1.000	3.400	0.002469001792	0.006754294138	-0.004285292346	0.007749429550	0.000052802932	-0.001332296826	0.0002844	0.0001267	0.0018735	0.0004609	0.0045615	0.0015384	0.0028311
11.300	1.000	3.400	0.002186300091	0.005991233748	-0.003804933657	0.006886646473	0.000044167526	-0.001178453158	0.0002389	0.0001177	0.0016803	0.0003801	0.0040751	0.0013021	0.0025891
11.400	1.000	3.400	0.001926212599	0.005289286523	-0.003363073923	0.006092618148	0.000036587541	-0.001037153763	0.0001972	0.0001100	0.0014978	0.0003115	0.0036245	0.0010956	0.0023531
11.500	1.000	3.400	0.001688544078	0.004647780226	-0.002959236148	0.005366498547	0.000030000961	-0.000908280013	0.0001596	0.0001025	0.0013283	0.0002531	0.0032097	0.0009167	0.0021253
11.600	1.000	3.400	0.001472808210	0.004065271908	-0.002592463698	0.004706579827	0.000024337285	-0.000791542360	0.0001259	0.0000928	0.0011708	0.0002040	0.0028301	0.0007630	0.0019079
11.700	1.000	3.400	0.001278265546	0.003539658276	-0.002261392730	0.004110425578	0.000019519603	-0.000686504850	0.0000962	0.0000841	0.0010243	0.0001636	0.0024849	0.0006319	0.0017024
11.800	1.000	3.400	0.001103965250	0.003068292958	-0.001964327708	0.003575009052	0.000015466935	-0.000592611387	0.0000704	0.0000770	0.0008911	0.0001296	0.0021728	0.0005210	0.0015102
11.900	1.000	3.400	0.000948788734	0.002648105790	-0.001699317056	0.003096850859	0.000012096646	-0.000509212593	0.0000484	0.0000689	0.0007729	0.0001025	0.0018922	0.0004278	0.0013321
12.000	1.000	3.400	0.000811493250	0.002275719555	-0.001464226305	0.002672151247	0.000009326740	-0.000435592153	0.0000298	0.0000610	0.0006649	0.0000800	0.0016412	0.0003498	0.0011685
12.100	1.000	3.400	0.000690753775	0.001947560188	-0.001256806413	0.002296912802	0.000007077904	-0.000370991650	0.0000146	0.0000513	0.0005684	0.0000629	0.0014181	0.0002851	0.0010197
12.200	1.000	3.400	0.000585201679	0.001659957243	-0.001074755564	0.001967050455	0.000005275186	-0.000314633130	0.0000023	0.0000457	0.0004845	0.0000485	0.0012206	0.0002317	0.0008853
12.300	1.000	3.400	0.000493459186	0.001409232265	-0.000915773080	0.001678486696	0.000003849263	-0.000265738806	-0.0000074	0.0000401	0.0004108	0.0000363	0.0010468	0.0001877	0.0007650
12.400	1.000	3.400	0.000414168768	0.001191773690	-0.000777604922	0.001427230928	0.000002737298	-0.000223547601	-0.0000146	0.0000306	0.0003473	0.0000275	0.0008945	0.0001517	0.0006580
12.500	1.000	3.400	0.000346017357	0.001004097699	-0.000658080341	0.001209442862	0.000001883389	-0.000187328398	-0.0000199	0.0000266	0.0002902	0.0000208	0.0007617	0.0001224	0.0005636
12.600	1.000	3.400	0.000287755035	0.000842895260	-0.000555140225	0.001021480569	0.000001238682	-0.000156390082	-0.0000234	0.0000216	0.0002440	0.0000152	0.0006464	0.0000985	0.0004807
12.700	1.000	3.400	0.000238208938	0.000705066166	-0.000466857229	0.000859934458	0.000000761200	-0.000130088594	-0.0000255	0.0000172	0.0002021	0.0000110	0.0005468	0.0000792	0.0004085
12.800	1.000	3.400	0.000196292345	0.000587741327	-0.000391448982	0.000721648769	0.000000415452	-0.000107831322	-0.0000265	0.0000148	0.0001671	0.0000083	0.0004610	0.0000636	0.0003458
12.900	1.000	3.400	0.000161009980	0.000488294842	-0.000327284862	0.000603732445	0.000000171898	-0.000089079204	-0.0000265	0.0000096	0.0001373	0.0000051	0.0003875	0.0000510	0.0002918
13.000	1.000	3.400	0.000131459795	0.000404347520	-0.000272887725	0.000503561262	0.000000006329	-0.000073346961	-0.0000259	0.0000075	0.0001132	0.0000036	0.0003247	0.0000409	0.0002454
13.100	1.000	3.400	0.000106832131	0.000333763502	-0.000226931371	0.000418773048	-0.000000100796	-0.000060201842	-0.0000247	0.0000055	0.0000909	0.0000026	0.0002713	0.0000327	0.0002058
13.200	1.000	3.400	0.000086406754	0.000274641557	-0.000188234803	0.000347257673	-0.000000165014	-0.000049261274	-0.0000232	0.0000023	0.0000747	0.0000018	0.0002260	0.0000262	0.0001720
13.300	1.000	3.400	0.000069548257	0.000225302504	-0.000155754247	0.000287143310	-0.000000198482	-0.000040189729	-0.0000215	0.0000008	0.0000602	0.0000004	0.0001878	0.0000210	0.0001434
13.400	1.000	3.400	0.000055700525	0.000184273986	-0.000128573462	0.000236780215	-0.000000210561	-0.000032695100	-0.0000196	-0.0000009	0.0000490	0.0000002	0.0001556	0.0000168	0.0001193
13.500	1.000	3.400	0.000044380392	0.000150273670	-0.000105893278	0.000194723082	-0.000000208332	-0.000026524811	-0.0000177	-0.0000029	0.0000382	0.0000002	0.0001286	0.0000134	0.0000989
13.600	1.000	3.400	0.000035171041	0.000122191718	-0.000087020677	0.000159712795	-0.000000197051	-0.000021461860	-0.0000159	-0.0000035	0.0000308	-0.0000003	0.0001060	0.0000107	0.0000818
13.700	1.000	3.400	0.000027715295	0.000099073212	-0.000071357917	0.000130658223	-0.000000180534	-0.000017320915	-0.0000141	-0.0000037	0.0000249	-0.0000003	0.0000871	0.0000085	0.0000675
13.800	1.000	3.400	0.000021709032	0.000080101050	-0.000058392019	0.000106618519	-0.000000161478	-0.000013944576	-0.0000124	-0.0000037	0.0000189	-0.0000005	0.0000714	0.0000068	0.0000556
13.900	1.000	3.400	0.000016894845	0.000064579665	-0.000047684819	0.000086786278	-0.000000141731	-0.000011199872	-0.0000109	-0.0000033	0.0000148	-0.0000005	0.0000585	0.0000054	0.0000456
14.000	1.000	3.400	0.000013056276	0.000051919828	-0.000038863552	0.000070471758	-0.000000122502	-0.000008975027	-0.0000095	-0.0000025	0.0000106	-0.0000003	0.0000477	0.0000043	0.0000374
14.100	1.000	3.400	0.000010012193	0.000041624690	-0.000031612497	0.000057088301	-0.000000104534	-0.000007176532	-0.0000082	-0.0000034	0.0000084	-0.0000001	0.0000389	0.0000034	0.0000305
14.200	1.000	3.400	0.000007611912	0.000033277114	-0.000025665203	0.000046139033	-0.000000088233	-0.000005726508	-0.0000070	-0.0000028	0.0000064	-0.0000001	0.0000316	0.0000027	0.0000249
14.300	1.000	3.400	0.000005730768	0.000026528332	-0.000020797564	0.000037204828	-0.000000073776	-0.000004560376	-0.0000060	-0.0000023	0.0000046	-0.0000001	0.0000256	0.0000022	0.0000202
14.400	1.000	3.400	0.000004266099	0.000021087880	-0.000016821780	0.000029933536	-0.000000061180	-0.000003624803	-0.0000052	-0.0000020	0.0000020	-0.0000001	0.0000207	0.0000017	0.0000164
14.500	1.000	3.400	0.000003133806	0.000016714754	-0.000013580948	0.000024030407	-0.000000050365	-0.000002875921	-0.0000044	-0.0000015	0.0000017	0.0000000	0.0000167	0.0000014	0.0000133
14.600	1.000	3.400	0.000002265330	0.000013209706	-0.000010944376	0.000019249647	-0.000000041192	-0.000002277778	-0.0000037	-0.0000012	0.0000009	0.0000000	0.0000135	0.0000011	0.0000107
14.700	1.000	3.400	0.000001605061	0.000010408569	-0.000008803508	0.000015387012	-0.000000033492	-0.000001801017	-0.0000031	-0.0000011	0.0000009	0.0000000	0.0000109	0.0000008	0.0000086
14.800	1.000	3.400	0.000001108128	0.000008176531	-0.000007068403	0.000012273376	-0.000000027086	-0.000001421750	-0.0000026	-0.0000007	0.0000004	0.0000000	0.0000087	0.0000007	0.0000069
14.900	1.000	3.400	0.000000738443	0.000006403242	-0.000005664799	0.000009769154	-0.000000021799	-0.000001120599	-0.0000022	-0.0000004	0.0000001	0.0000000	0.0000070	0.0000005	0.0000055
15.000	1.000	3.400	0.000000467245	0.000004998655	-0.000004531410	0.000007759511	-0.000000017466	-0.000000881897	-0.0000019	-0.0000002	-0.0000002	0.0000000	0.0000056	0.0000004	0.0000044
