# Supplementary material for: The Nodal Structure of π‑Orbitals Is Mapped in the Interaction Energy of π‑Stacked Acene Dimers
Source: J Am Chem Soc. 2026 Apr 9;148(15):16151–69. doi: 10.1021/jacs.6c00921 (PMC13107468; doi:10.1021/jacs.6c00921)
Supplement: Supplementary file 1 [file ja6c00921_si_001.zip › data_si/tetracene_mopce_yshift.csv]

x(1)	y(2)	z(3)	P2_Exr(4)	P2_Er(5)	P2_Exi(6)	P2_Exr2(7)	P2_Exr3(8)	P2_Exr4(9)	P2_Exrb(10)	sigma_sigma_xr(11)	sigma_pi_xr(12)	pi_pi_xr(13)	S_ab^2(14)	S_ab^2_pipi(15)	S_ab^2_sigpi(16))
0.000	0.000	3.400	0.066951247415	0.158698528533	-0.091747281118	0.170015849899	0.003356622955	-0.024149009802	0.0094751	0.0012587	0.0281594	0.0375341	0.0957224	0.0672794	0.0268084
0.000	0.100	3.400	0.066669355849	0.158141477560	-0.091472121711	0.169414361501	0.003345978546	-0.024087673196	0.0094688	0.0012530	0.0280989	0.0373162	0.0953955	0.0669853	0.0267817
0.000	0.200	3.400	0.065837495176	0.156495478208	-0.090657983032	0.167636521669	0.003314364230	-0.023905139372	0.0094497	0.0012403	0.0279241	0.0366721	0.0944289	0.0661161	0.0267019
0.000	0.300	3.400	0.064495955311	0.153834076816	-0.089338121505	0.164760337289	0.003262743539	-0.023605932505	0.0094169	0.0012223	0.0276372	0.0356363	0.0928629	0.0647105	0.0265697
0.000	0.400	3.400	0.062708185146	0.150273673770	-0.087565488623	0.160909757531	0.003192737161	-0.023197864043	0.0093690	0.0011985	0.0272492	0.0342588	0.0907618	0.0628305	0.0263859
0.000	0.500	3.400	0.060555705432	0.145964942324	-0.085409236892	0.156246149978	0.003106620472	-0.022692281138	0.0093045	0.0011699	0.0267719	0.0326105	0.0882096	0.0605564	0.0261518
0.000	0.600	3.400	0.058131834191	0.141082077899	-0.082950243709	0.150957439069	0.003007279622	-0.022104147537	0.0092215	0.0011409	0.0262244	0.0307659	0.0853047	0.0579829	0.0258690
0.000	0.700	3.400	0.055534901480	0.135810917736	-0.080276016256	0.145245832390	0.002898103618	-0.021451790623	0.0091188	0.0011108	0.0256182	0.0288051	0.0821532	0.0552123	0.0255395
0.000	0.800	3.400	0.052861623580	0.130337000890	-0.077475377310	0.139315140439	0.002782802472	-0.020756210145	0.0089953	0.0010801	0.0249721	0.0268086	0.0788631	0.0523484	0.0251651
0.000	0.900	3.400	0.050201212420	0.124834543492	-0.074633331072	0.133358675496	0.002665159482	-0.020039940208	0.0088506	0.0010493	0.0242981	0.0248499	0.0755377	0.0494906	0.0247484
0.000	1.000	3.400	0.047630642448	0.119457114890	-0.071826472442	0.127548605600	0.002548743859	-0.019325560254	0.0086853	0.0010245	0.0236121	0.0229923	0.0722700	0.0467284	0.0242915
0.000	1.100	3.400	0.045211318378	0.114330557107	-0.069119238729	0.122027460182	0.002436623175	-0.018634036258	0.0085005	0.0009978	0.0229263	0.0212850	0.0691385	0.0441369	0.0237974
0.000	1.200	3.400	0.042987215284	0.109548433400	-0.066561218115	0.116902259569	0.002331119655	-0.017983119565	0.0082982	0.0009743	0.0222471	0.0197641	0.0662036	0.0417733	0.0232689
0.000	1.300	3.400	0.040984420535	0.105170054120	-0.064185633585	0.112241497204	0.002233648993	-0.017386028790	0.0080809	0.0009495	0.0215811	0.0184503	0.0635064	0.0396751	0.0227093
0.000	1.400	3.400	0.039211906317	0.101220929909	-0.062009023592	0.108074964630	0.002144666407	-0.016850593119	0.0078519	0.0009281	0.0209314	0.0173495	0.0610676	0.0378597	0.0221222
0.000	1.500	3.400	0.037663302374	0.097695352003	-0.060032049630	0.104396194051	0.002063725764	-0.016378957016	0.0076144	0.0009064	0.0203023	0.0164538	0.0588891	0.0363251	0.0215117
0.000	1.600	3.400	0.036319413450	0.094560695850	-0.058241282401	0.101167115438	0.001989638131	-0.015967855621	0.0073718	0.0008841	0.0196905	0.0157455	0.0569558	0.0350519	0.0208825
0.000	1.700	3.400	0.035151223999	0.091762981428	-0.056611757428	0.098324393859	0.001920700534	-0.015609386636	0.0071273	0.0008596	0.0190917	0.0151970	0.0552387	0.0340062	0.0202397
0.000	1.800	3.400	0.034123143849	0.089233194535	-0.055110050686	0.095786832496	0.001854956982	-0.015292143126	0.0068835	0.0008378	0.0185085	0.0147755	0.0536990	0.0331436	0.0195891
0.000	1.900	3.400	0.033196266190	0.086893872777	-0.053697606587	0.093463199360	0.001790452932	-0.015002540580	0.0066428	0.0008126	0.0179359	0.0144459	0.0522914	0.0324126	0.0189370
0.000	2.000	3.400	0.032331431201	0.084665485726	-0.052334054525	0.091259859341	0.001725450643	-0.014726171130	0.0064063	0.0007896	0.0173721	0.0141682	0.0509684	0.0317593	0.0182898
0.000	2.100	3.400	0.031491915868	0.082472190292	-0.050980274424	0.089087663667	0.001658583833	-0.014449042273	0.0061750	0.0007677	0.0168135	0.0139099	0.0496836	0.0311306	0.0176545
0.000	2.200	3.400	0.030645605738	0.080246619203	-0.049601013465	0.086867658515	0.001588942860	-0.014158597296	0.0059486	0.0007441	0.0162610	0.0136374	0.0483951	0.0304783	0.0170376
0.000	2.300	3.400	0.029766549042	0.077933459983	-0.048166910941	0.084535313105	0.001516093407	-0.013844459661	0.0057265	0.0007231	0.0157141	0.0133272	0.0470675	0.0297608	0.0164453
0.000	2.400	3.400	0.028835846916	0.075491697522	-0.046655850606	0.082043121554	0.001440040430	-0.013498885376	0.0055074	0.0007029	0.0151723	0.0129574	0.0456736	0.0289460	0.0158828
0.000	2.500	3.400	0.027841891483	0.072895515189	-0.045053623706	0.079361587263	0.001361153933	-0.013116940365	0.0052897	0.0006834	0.0146362	0.0125180	0.0441950	0.0280118	0.0153540
0.000	2.600	3.400	0.026780019681	0.070133964880	-0.043353945199	0.076478738289	0.001280074172	-0.012696442090	0.0050716	0.0006697	0.0141056	0.0120021	0.0426221	0.0269468	0.0148611
0.000	2.700	3.400	0.025651697649	0.067209612314	-0.041557914665	0.073398433530	0.001197611992	-0.012237716697	0.0048513	0.0006539	0.0135825	0.0114127	0.0409537	0.0257497	0.0144045
0.000	2.800	3.400	0.024463381646	0.064136430027	-0.039673048381	0.070137792829	0.001114656388	-0.011743226952	0.0046272	0.0006394	0.0130655	0.0107557	0.0391955	0.0244282	0.0139823
0.000	2.900	3.400	0.023225213180	0.060937240415	-0.037712027235	0.066724114468	0.001032097147	-0.011217124557	0.0043982	0.0006286	0.0125513	0.0100429	0.0373586	0.0229978	0.0135907
0.000	3.000	3.400	0.021949697670	0.057641004607	-0.035691306938	0.063191631875	0.000950766538	-0.010664775237	0.0041634	0.0006166	0.0120447	0.0092870	0.0354585	0.0214800	0.0132237
0.000	3.100	3.400	0.020650490960	0.054280214684	-0.033629723725	0.059578414107	0.000871400739	-0.010092297431	0.0039227	0.0006045	0.0115391	0.0085059	0.0335133	0.0199003	0.0128739
0.000	3.200	3.400	0.019341381725	0.050888586061	-0.031547204337	0.055923642080	0.000794619421	-0.009506146405	0.0036765	0.0005933	0.0110323	0.0077150	0.0315419	0.0182862	0.0125330
0.000	3.300	3.400	0.018035517226	0.047499174994	-0.029463657768	0.052265407285	0.000720920377	-0.008912765590	0.0034256	0.0005787	0.0105225	0.0069306	0.0295635	0.0166657	0.0121920
0.000	3.400	3.400	0.016744881524	0.044142974449	-0.027398092925	0.048639094547	0.000650685318	-0.008318316639	0.0031715	0.0005640	0.0100088	0.0061680	0.0275960	0.0150654	0.0118421
0.000	3.500	3.400	0.015480004137	0.040847979429	-0.025367975292	0.045076335950	0.000584192774	-0.007728489926	0.0029159	0.0005497	0.0094884	0.0054364	0.0256562	0.0135096	0.0114754
0.000	3.600	3.400	0.014249856307	0.037638666448	-0.023388810141	0.041604466995	0.000521634301	-0.007148388982	0.0026610	0.0005366	0.0089636	0.0047490	0.0237586	0.0120193	0.0110854
0.000	3.700	3.400	0.013061882133	0.034535803982	-0.021473921849	0.038246381808	0.000463130847	-0.006582476371	0.0024088	0.0005198	0.0084305	0.0041104	0.0219157	0.0106114	0.0106674
0.000	3.800	3.400	0.011922111762	0.031556500653	-0.019634388891	0.035020671504	0.000408747034	-0.006034565414	0.0021616	0.0005031	0.0078917	0.0035271	0.0201380	0.0092988	0.0102187
0.000	3.900	3.400	0.010835311100	0.028714402629	-0.017879091529	0.031941935238	0.000358502069	-0.005507841748	0.0019218	0.0004861	0.0073490	0.0030011	0.0184340	0.0080901	0.0097389
0.000	4.000	3.400	0.009805134107	0.026019966562	-0.016214832455	0.029021171678	0.000312376998	-0.005004900667	0.0016913	0.0004654	0.0068068	0.0025318	0.0168102	0.0069901	0.0092300
0.000	4.100	3.400	0.008834256744	0.023480754456	-0.014646497712	0.026266183590	0.000270318718	-0.004527789575	0.0014720	0.0004440	0.0062678	0.0021194	0.0152716	0.0060001	0.0086956
0.000	4.200	3.400	0.007924483643	0.021101717644	-0.013177234000	0.023681954410	0.000232241733	-0.004078048927	0.0012656	0.0004256	0.0057363	0.0017598	0.0138217	0.0051182	0.0081410
0.000	4.300	3.400	0.007076827959	0.018885455208	-0.011808627249	0.021270978776	0.000198028786	-0.003656748793	0.0010732	0.0004064	0.0052182	0.0014499	0.0124625	0.0043404	0.0075727
0.000	4.400	3.400	0.006291570915	0.016832445689	-0.010540874774	0.019033546286	0.000167531473	-0.003264521118	0.0008959	0.0003855	0.0047180	0.0011860	0.0111951	0.0036607	0.0069981
0.000	4.500	3.400	0.005568310305	0.014941259061	-0.009372948756	0.016967988434	0.000140571681	-0.002901589614	0.0007343	0.0003664	0.0042382	0.0009618	0.0100192	0.0030717	0.0064247
0.000	4.600	3.400	0.004906007128	0.013208759138	-0.008302752010	0.015070902918	0.000116944331	-0.002567799904	0.0005887	0.0003425	0.0037841	0.0007754	0.0089339	0.0025654	0.0058597
0.000	4.700	3.400	0.004303037624	0.011630305900	-0.007327268276	0.013337368939	0.000096421531	-0.002262652290	0.0004592	0.0003211	0.0033582	0.0006199	0.0079372	0.0021335	0.0053101
0.000	4.800	3.400	0.003757254996	0.010199964065	-0.006442709069	0.011761163287	0.000078757970	-0.001985338700	0.0003454	0.0003013	0.0029609	0.0004916	0.0070264	0.0017675	0.0047818
0.000	4.900	3.400	0.003266062007	0.008910720099	-0.005644658092	0.010334981861	0.000063697111	-0.001734784235	0.0002468	0.0002792	0.0025942	0.0003874	0.0061983	0.0014593	0.0042798
0.000	5.000	3.400	0.002826492960	0.007754705777	-0.004928212817	0.009050666220	0.000050977721	-0.001509692663	0.0001628	0.0002600	0.0022606	0.0003020	0.0054488	0.0012012	0.0038080
0.000	5.100	3.400	0.002435301697	0.006723423331	-0.004288121634	0.007899430831	0.000040340205	-0.001308594389	0.0000922	0.0002372	0.0019578	0.0002336	0.0047738	0.0009862	0.0033692
0.000	5.200	3.400	0.002089051270	0.005807965375	-0.003718914104	0.006872084356	0.000031532338	-0.001129894927	0.0000342	0.0002170	0.0016879	0.0001793	0.0041685	0.0008079	0.0029651
0.000	5.300	3.400	0.001784200823	0.004999222357	-0.003215021534	0.005959237591	0.000024314080	-0.000971921808	-0.0000124	0.0001959	0.0014462	0.0001358	0.0036283	0.0006607	0.0025962
0.000	5.400	3.400	0.001517185750	0.004288070987	-0.002770885237	0.005151491406	0.000018461319	-0.000832968033	-0.0000489	0.0001781	0.0012319	0.0001012	0.0031482	0.0005395	0.0022625
0.000	5.500	3.400	0.001284488142	0.003665538548	-0.002381050406	0.004439599586	0.000013768465	-0.000711330595	-0.0000765	0.0001595	0.0010470	0.0000750	0.0027232	0.0004400	0.0019628
0.000	5.600	3.400	0.001082695655	0.003122939951	-0.002040244296	0.003814603619	0.000010049986	-0.000605343102	-0.0000964	0.0001415	0.0008826	0.0000536	0.0023485	0.0003586	0.0016958
0.000	5.700	3.400	0.000908548063	0.002651986327	-0.001743438263	0.003267938550	0.000007140974	-0.000513402069	-0.0001097	0.0001243	0.0007430	0.0000379	0.0020194	0.0002921	0.0014595
0.000	5.800	3.400	0.000758971689	0.002244865744	-0.001485894056	0.002791510903	0.000004896928	-0.000433986894	-0.0001176	0.0001086	0.0006216	0.0000259	0.0017315	0.0002378	0.0012516
0.000	5.900	3.400	0.000631102640	0.001894298040	-0.001263195400	0.002377751076	0.000003192921	-0.000365673936	-0.0001210	0.0000939	0.0005174	0.0000170	0.0014805	0.0001935	0.0010698
0.000	6.000	3.400	0.000522300255	0.001593566713	-0.001071266458	0.002019643517	0.000001922328	-0.000307145318	-0.0001209	0.0000792	0.0004289	0.0000106	0.0012624	0.0001575	0.0009116
0.000	6.100	3.400	0.000430152367	0.001336531368	-0.000906379001	0.001710738417	0.000000995268	-0.000257193269	-0.0001180	0.0000675	0.0003547	0.0000055	0.0010736	0.0001282	0.0007746
0.000	6.200	3.400	0.000352474043	0.001117624343	-0.000765150300	0.001445148655	0.000000336889	-0.000214720822	-0.0001131	0.0000566	0.0002909	0.0000017	0.0009106	0.0001043	0.0006564
0.000	6.300	3.400	0.000287301359	0.000931835048	-0.000644533689	0.001217535520	-0.000000114394	-0.000178739673	-0.0001068	0.0000454	0.0002376	-0.0000004	0.0007703	0.0000849	0.0005549
0.000	6.400	3.400	0.000232881564	0.000774685188	-0.000541803624	0.001023086257	-0.000000408633	-0.000148365936	-0.0000996	0.0000372	0.0001930	-0.0000019	0.0006501	0.0000690	0.0004681
0.000	6.500	3.400	0.000187660780	0.000642197650	-0.000454536869	0.000857486007	-0.000000586000	-0.000122814426	-0.0000919	0.0000288	0.0001559	-0.0000029	0.0005472	0.0000562	0.0003940
0.000	6.600	3.400	0.000150270158	0.000530861357	-0.000380591199	0.000716886210	-0.000000678308	-0.000101391985	-0.0000840	0.0000232	0.0001254	-0.0000037	0.0004595	0.0000457	0.0003309
0.000	6.700	3.400	0.000119511189	0.000437593935	-0.000318082746	0.000597871036	-0.000000710406	-0.000083490271	-0.0000761	0.0000170	0.0001008	-0.0000038	0.0003850	0.0000371	0.0002774
0.000	6.800	3.400	0.000094340732	0.000359703650	-0.000265362918	0.000497423072	-0.000000701400	-0.000068578333	-0.0000684	0.0000130	0.0000804	-0.0000038	0.0003218	0.0000301	0.0002321
0.000	6.900	3.400	0.000073856135	0.000294851707	-0.000220995572	0.000412889137	-0.000000665734	-0.000056195218	-0.0000612	0.0000082	0.0000640	-0.0000028	0.0002684	0.0000245	0.0001938
0.000	7.000	3.400	0.000057280773	0.000241015730	-0.000183734957	0.000341946861	-0.000000614113	-0.000045942780	-0.0000544	0.0000062	0.0000516	-0.0000024	0.0002234	0.0000198	0.0001615
0.000	7.100	3.400	0.000043950205	0.000196454991	-0.000152504786	0.000282572483	-0.000000554287	-0.000037478812	-0.0000481	0.0000036	0.0000398	-0.0000026	0.0001856	0.0000161	0.0001344
0.000	7.200	3.400	0.000033299112	0.000159677792	-0.000126378680	0.000233010193	-0.000000491707	-0.000030510597	-0.0000423	0.0000009	0.0000303	-0.0000027	0.0001538	0.0000130	0.0001116
0.000	7.300	3.400	0.000024849122	0.000129411233	-0.000104562111	0.000191743244	-0.000000430060	-0.000024788915	-0.0000371	-0.0000004	0.0000228	-0.0000025	0.0001273	0.0000105	0.0000925
0.000	7.400	3.400	0.000018197604	0.000104573511	-0.000086375907	0.000157466956	-0.000000371714	-0.000020102540	-0.0000324	-0.0000013	0.0000192	-0.0000008	0.0001051	0.0000084	0.0000765
0.000	7.500	3.400	0.000013007447	0.000084248777	-0.000071241330	0.000129063725	-0.000000318059	-0.000016273234	-0.0000282	-0.0000025	0.0000138	-0.0000009	0.0000867	0.0000068	0.0000631
0.000	7.600	3.400	0.000008997855	0.000067664537	-0.000058666682	0.000105580069	-0.000000269788	-0.000013151239	-0.0000245	-0.0000024	0.0000112	-0.0000007	0.0000713	0.0000054	0.0000520
0.000	7.700	3.400	0.000005936125	0.000054171497	-0.000048235372	0.000086205703	-0.000000227106	-0.000010611241	-0.0000212	-0.0000023	0.0000076	-0.0000009	0.0000586	0.0000044	0.0000427
0.000	7.800	3.400	0.000003630387	0.000043225744	-0.000039595357	0.000070254623	-0.000000189894	-0.000008548795	-0.0000183	-0.0000029	0.0000060	-0.0000010	0.0000481	0.0000035	0.0000350
0.000	7.900	3.400	0.000001923235	0.000034373097	-0.000032449862	0.000057148126	-0.000000157831	-0.000006877177	-0.0000157	-0.0000026	0.0000046	-0.0000004	0.0000394	0.0000028	0.0000286
0.000	8.000	3.400	0.000000686204	0.000027235467	-0.000026549263	0.000046399689	-0.000000130476	-0.000005524637	-0.0000135	-0.0000034	0.0000030	-0.0000004	0.0000322	0.0000022	0.0000233
