# Supplementary material for: The Nodal Structure of π‑Orbitals Is Mapped in the Interaction Energy of π‑Stacked Acene Dimers
Source: J Am Chem Soc. 2026 Apr 9;148(15):16151–69. doi: 10.1021/jacs.6c00921 (PMC13107468; doi:10.1021/jacs.6c00921)
Supplement: Supplementary file 1 [file ja6c00921_si_001.zip › data_si/tetracene_sapt_2D.csv]

#x(A)	y(A)	Etot(Eh)	Eel(Eh)	Exr(Eh)	Eind(Eh)	Edsp(Eh)
0.00	0.00	-0.01754710625	-0.01747948886	0.06289470346	-0.00157133157	-0.06139098928
0.00	0.10	-0.01775878053	-0.01744931404	0.06267661504	-0.00159433707	-0.06139174447
0.00	0.20	-0.01834196238	-0.01735706107	0.06202917572	-0.00166220813	-0.06135186889
0.00	0.30	-0.01920183412	-0.01720097422	0.06097665439	-0.00177041612	-0.06120709817
0.00	0.40	-0.02026233826	-0.01698470959	0.05956217978	-0.00191043148	-0.06092937697
0.00	0.50	-0.02146062986	-0.01671637436	0.05784449099	-0.00207113741	-0.06051760909
0.00	0.60	-0.02273430961	-0.01640565955	0.05589204748	-0.00224053711	-0.05998016043
0.00	0.70	-0.02401968294	-0.01606325716	0.05377851057	-0.00240708073	-0.05932785563
0.00	0.80	-0.02526401783	-0.01570009143	0.0515816766	-0.00256044434	-0.05858515865
0.00	0.90	-0.02639326673	-0.01532779034	0.04936427963	-0.00269311259	-0.05773664344
0.00	1.00	-0.02737070578	-0.01495588584	0.0471926667	-0.00279955448	-0.05680793215
0.00	1.10	-0.02816192632	-0.01459339753	0.04511905337	-0.00287706187	-0.05581052029
0.00	1.20	-0.02874444529	-0.01424653319	0.04318277464	-0.0029253838	-0.05475530294
0.00	1.30	-0.02910887122	-0.01392000149	0.04140986005	-0.00294645327	-0.05365227651
0.00	1.40	-0.02925792756	-0.0136163491	0.03981250732	-0.00294389815	-0.05251018764
0.00	1.50	-0.02920405203	-0.01333567266	0.03839046706	-0.00292254825	-0.05133629818
0.00	1.60	-0.02896850223	-0.01307634054	0.03713201521	-0.00288788864	-0.05013628826
0.00	1.70	-0.02857795916	-0.0128346218	0.03601651871	-0.00284555046	-0.04891430561
0.00	1.80	-0.028063056	-0.01260590818	0.03501683022	-0.00280083364	-0.0476731444
0.00	1.90	-0.02745515783	-0.01238420128	0.03410184019	-0.00275827245	-0.0464145243
0.00	2.00	-0.02678499628	-0.01216370698	0.0332393791	-0.00272125017	-0.04513941822
0.00	2.10	-0.02608014309	-0.01193803085	0.03239811135	-0.00269182168	-0.04384840191
0.00	2.20	-0.02536448427	-0.01170181592	0.0315498407	-0.00267054217	-0.04254196687
0.00	2.30	-0.02465654227	-0.01145017965	0.03067100327	-0.00265653649	-0.0412208294
0.00	2.40	-0.02397037641	-0.0111801536	0.02974357623	-0.00264764071	-0.03988615833
0.00	2.50	-0.02331400422	-0.01088910743	0.02875556815	-0.00264073566	-0.03853972929
0.00	2.60	-0.02269197732	-0.01057682142	0.02770094587	-0.00263212487	-0.0371839769
0.00	2.70	-0.02210508278	-0.01024431473	0.02657915728	-0.00261800263	-0.0358219227
0.00	2.80	-0.02155110484	-0.00989360678	0.02539435253	-0.0025948684	-0.03445698218
0.00	2.90	-0.02102618744	-0.00952797374	0.02415437403	-0.00255988735	-0.03309270038
0.00	3.00	-0.02052469616	-0.00915095425	0.02286991894	-0.00251114511	-0.03173251574
0.00	3.10	-0.02004143312	-0.00876724727	0.02155322718	-0.00244776149	-0.03037965154
0.00	3.20	-0.01957042228	-0.00838079482	0.02021741307	-0.00236988432	-0.02903715621
0.00	3.30	-0.0191069296	-0.00799588756	0.01887557426	-0.00227855894	-0.02770805735
0.00	3.40	-0.01864747404	-0.00761666411	0.01754025885	-0.0021755509	-0.02639551788
0.00	3.50	-0.01818881532	-0.00724585419	0.01622305348	-0.00206311326	-0.02510290134
0.00	3.60	-0.01772954039	-0.00688638302	0.01493434354	-0.00194376946	-0.02383373145
0.00	3.70	-0.01726863063	-0.00654018044	0.01368323043	-0.00182010952	-0.0225915711
0.00	3.80	-0.01680542004	-0.00620843636	0.01247748196	-0.0016945972	-0.02137986845
0.00	3.90	-0.01633960037	-0.00589188642	0.01132358184	-0.00156948087	-0.02020181493
0.00	4.00	-0.01587047764	-0.0055904032	0.01022680626	-0.0014466523	-0.01906022839
0.0	4.1	-0.015397958214	-0.005304074323	0.009191279578	-0.001327670375	-0.017957493094
0.0	4.2	-0.014921166963	-0.005031948183	0.008220001823	-0.001213706573	-0.016895514031
0.0	4.3	-0.014440076263	-0.004773681604	0.007314938319	-0.001105603823	-0.015875729156
0.0	4.4	-0.013953947066	-0.004527990150	0.006477069519	-0.001003898701	-0.014899127734
0.0	4.5	-0.013463084090	-0.004294355527	0.005706453585	-0.000908886678	-0.013966295470
0.0	4.6	-0.012967369970	-0.004071563019	0.005002297497	-0.000820647899	-0.013077456549
0.0	4.7	-0.012467690721	-0.003859084996	0.004363038930	-0.000739124148	-0.012232520507
0.0	4.8	-0.011965008877	-0.003656173621	0.003786439920	-0.000664148358	-0.011431126819
0.0	4.9	-0.011460650696	-0.003462209935	0.003269689509	-0.000595455441	-0.010672674828
0.0	5.0	-0.010955905475	-0.003276277106	0.002809513027	-0.000532776199	-0.009956365198
0.0	5.1	-0.010452926873	-0.003098237387	0.002402283684	-0.000475758302	-0.009281214868
0.0	5.2	-0.009953551028	-0.002927530555	0.002044133214	-0.000424066076	-0.008646087612
0.0	5.3	-0.009459665797	-0.002763668006	0.001731056446	-0.000377342356	-0.008049711881
0.0	5.4	-0.008973357393	-0.002606422297	0.001459007260	-0.000335240508	-0.007490701848
0.0	5.5	-0.008496408050	-0.002455413772	0.001223985403	-0.000297401456	-0.006967578225
0.0	5.6	-0.008030640272	-0.002310456591	0.001022105415	-0.000263500337	-0.006478788759
0.0	5.7	-0.007577675730	-0.002171400501	0.000849657128	-0.000233205705	-0.006022726652
0.0	5.8	-0.007138849243	-0.002038052308	0.000703149073	-0.000206195146	-0.005597750862
0.0	5.9	-0.006715235207	-0.001910184990	0.000579339532	-0.000182182107	-0.005202207643
0.0	6.0	-0.006307946946	-0.001787882110	0.000475254979	-0.000160876349	-0.004834443465
0.10	0.00	-0.01779388814	-0.01746946741	0.06273238249	-0.00162912188	-0.06142768135
0.10	0.10	-0.01799602015	-0.01743880998	0.06251493502	-0.00165185998	-0.06142028521
0.10	0.20	-0.01855871465	-0.01734554491	0.0618701005	-0.00171880002	-0.06136447022
0.10	0.30	-0.01939839531	-0.01718900405	0.06082238989	-0.0018252634	-0.06120651774
0.10	0.40	-0.02044123988	-0.01697310233	0.05941518577	-0.00196278801	-0.06092053531
0.10	0.50	-0.02162336434	-0.01670556411	0.05770672774	-0.00212046296	-0.06050406501
0.10	0.60	-0.02288146875	-0.01639594978	0.05576505823	-0.00228648892	-0.05996408829
0.10	0.70	-0.02415173533	-0.01605514557	0.05366343374	-0.00244945663	-0.05931056687
0.10	0.80	-0.02538080682	-0.01569362519	0.0514792507	-0.00259921182	-0.05856722052
0.10	0.90	-0.02649569909	-0.01532321067	0.04927491179	-0.00272842148	-0.05771897873
0.10	1.00	-0.02745967011	-0.01495353034	0.04711638593	-0.0028315788	-0.05679094688
0.10	1.10	-0.02823793675	-0.01459290889	0.04505556581	-0.0029060783	-0.05579451536
0.10	1.20	-0.02880867263	-0.01424800355	0.04313152766	-0.00295170647	-0.05474049027
0.10	1.30	-0.02916258724	-0.01392344961	0.04137006102	-0.00297041052	-0.05363878814
0.10	1.40	-0.02930246158	-0.01362175353	0.03978317534	-0.00296581195	-0.05249807144
0.10	1.50	-0.02924031209	-0.01334259278	0.03837048828	-0.00294268867	-0.05132551892
0.10	1.60	-0.02899763721	-0.01308457423	0.03712018254	-0.00290650455	-0.05012674097
0.10	1.70	-0.02860106265	-0.01284398964	0.03601157573	-0.00286282396	-0.04890582478
0.10	1.80	-0.02808103229	-0.01261615607	0.03501751051	-0.0028168647	-0.04766552202
0.10	1.90	-0.02746887389	-0.01239519239	0.03410698342	-0.00277311973	-0.04640754519
0.10	2.00	-0.02679497033	-0.01217484035	0.03324765718	-0.00273491784	-0.04513286932
0.10	2.10	-0.02608713304	-0.01194927335	0.03240850232	-0.00270425601	-0.043842106
0.10	2.20	-0.02536897625	-0.01171285482	0.03156135639	-0.00268168402	-0.04253579381
0.10	2.30	-0.0246591941	-0.01146098731	0.03068277548	-0.00266628614	-0.04121469614
0.10	2.40	-0.02397135734	-0.01119026907	0.02975486546	-0.00265592256	-0.03988003117
0.10	2.50	-0.02331394927	-0.01089861538	0.02876576918	-0.00264748722	-0.03853361584
0.10	2.60	-0.02269138399	-0.01058572809	0.0277095845	-0.00263732519	-0.03717791521
0.10	2.70	-0.02210416059	-0.01025239713	0.02658588749	-0.00262168565	-0.0358159653
0.10	2.80	-0.02155007886	-0.00990076203	0.02539894785	-0.00259709078	-0.03445117391
0.10	2.90	-0.02102515865	-0.0095340601	0.02415671879	-0.00256074694	-0.0330870704
0.10	3.00	-0.02052413843	-0.00915626474	0.02286999544	-0.00251079436	-0.03172707477
0.10	3.10	-0.02004099657	-0.00877134488	0.02155110139	-0.00244636968	-0.0303743834
0.10	3.20	-0.01957055154	-0.00838410926	0.0202132206	-0.00236763332	-0.02903202956
0.10	3.30	-0.01910758521	-0.00799840708	0.01886950442	-0.00227564588	-0.02770303667
0.10	3.40	-0.01864833381	-0.00761815658	0.01753254033	-0.00217214934	-0.02639056821
0.10	3.50	-0.01819006556	-0.00724662484	0.01621394122	-0.00205938642	-0.02509799552
0.10	3.60	-0.01773114964	-0.00688652394	0.01492410639	-0.00193987853	-0.02382885356
0.10	3.70	-0.01727042124	-0.00653967077	0.01367214163	-0.00181617911	-0.02258671299
0.10	3.80	-0.01680742417	-0.00620746732	0.01246580882	-0.00169073384	-0.02137503183
0.10	3.90	-0.01634160527	-0.00589041929	0.01131157697	-0.00156575545	-0.0201970075
0.10	4.00	-0.01587259257	-0.0055886931	0.01021470872	-0.00144313883	-0.01905546937
0.1	4.1	-0.015399909729	-0.005302010391	0.009179298853	-0.001324397130	-0.017952801060
0.1	4.2	-0.014923144601	-0.005029840632	0.008208322303	-0.001210710224	-0.016890916049
0.1	4.3	-0.014441794343	-0.004771372828	0.007303713464	-0.001102883434	-0.015871251545
0.1	4.4	-0.013955540173	-0.004525701239	0.006466423180	-0.001001462114	-0.014894799999
0.1	4.5	-0.013464376136	-0.004291992797	0.005696479266	-0.000906719672	-0.013962142934
0.1	4.6	-0.012968574580	-0.004069393899	0.004993060389	-0.000818738318	-0.013073502752
0.1	4.7	-0.012468574086	-0.003856912253	0.004354577503	-0.000737454053	-0.012228785283
0.1	4.8	-0.011965678746	-0.003654125904	0.003778769273	-0.000662698250	-0.011427623865
0.1	4.9	-0.011461061471	-0.003460235389	0.003262804294	-0.000594216496	-0.010669413879
0.1	5.0	-0.010956218398	-0.003274549780	0.002803391068	-0.000531711002	-0.009953348684
0.1	5.1	-0.010452991662	-0.003096589189	0.002396889672	-0.000474851064	-0.009278441081
0.1	5.2	-0.009953464439	-0.002926035968	0.002039422041	-0.000423300750	-0.008643549762
0.1	5.3	-0.009459437284	-0.002762317317	0.001726976168	-0.000376696515	-0.008047399620
0.1	5.4	-0.008972985932	-0.002605189501	0.001455502079	-0.000334696096	-0.007488602414
0.1	5.5	-0.008495852246	-0.002454222021	0.001220997897	-0.000296950594	-0.006965677527
0.1	5.6	-0.008030040020	-0.002309421768	0.001019578506	-0.000263125882	-0.006477070876
0.1	5.7	-0.007576958200	-0.002170424877	0.000847535602	-0.000232893842	-0.006021175083
0.1	5.8	-0.007138138165	-0.002037228133	0.000701380707	-0.000205940454	-0.005596350285
0.1	5.9	-0.006714471853	-0.001909429749	0.000577875830	-0.000181974829	-0.005200943104
0.1	6.0	-0.006307239235	-0.001787284273	0.000474051732	-0.000160705892	-0.004833300801
0.20	0.00	-0.01847197068	-0.01743603435	0.06225086859	-0.00179838788	-0.06148841704
0.20	0.10	-0.01865461431	-0.01740444757	0.06203596042	-0.00182019475	-0.0614659324
0.20	0.20	-0.01917324407	-0.01730970596	0.0613995736	-0.00188410519	-0.06137900651
0.20	0.30	-0.01996435035	-0.01715288172	0.06036712949	-0.0019852767	-0.06119332143
0.20	0.40	-0.02096076139	-0.01693825685	0.05898169924	-0.00211548736	-0.06088871643
0.20	0.50	-0.02209813891	-0.01667325504	0.05730054456	-0.00226432478	-0.06046110365
0.20	0.60	-0.02331204947	-0.01636725765	0.05539066843	-0.00242049632	-0.05991496394
0.20	0.70	-0.02453825402	-0.01603076765	0.05332412546	-0.00257310835	-0.05925850347
0.20	0.80	-0.02572336148	-0.01567443608	0.05117715703	-0.00271240261	-0.05851367982
0.20	0.90	-0.02679616834	-0.01530956629	0.04901121331	-0.00283146594	-0.05766634942
0.20	1.00	-0.02771997064	-0.01494569925	0.04689117052	-0.00292507763	-0.05674036428
0.20	1.10	-0.02846083542	-0.01459116972	0.04486797659	-0.00299082306	-0.05574681922
0.20	1.20	-0.02899729656	-0.01425234916	0.04297992888	-0.00302860258	-0.0546962737
0.20	1.30	-0.02932028745	-0.01393357163	0.04125212573	-0.00304042291	-0.05359841863
0.20	1.40	-0.02943242489	-0.01363692777	0.03969602016	-0.00302984351	-0.05246167377
0.20	1.50	-0.02934637293	-0.01336263748	0.03831083954	-0.00300157662	-0.05129299837
0.20	1.60	-0.02908289821	-0.01310866185	0.03708448967	-0.00296093568	-0.05009779034
0.20	1.70	-0.02866867015	-0.0128715373	0.03599614431	-0.00291331074	-0.04887996643
0.20	1.80	-0.02813343494	-0.01264611766	0.03501862034	-0.00286376528	-0.04764217234
0.20	1.90	-0.02750856956	-0.01242691585	0.03412099504	-0.00281657545	-0.04638607329
0.20	2.00	-0.02682392177	-0.01220743062	0.03327111297	-0.00277492036	-0.04511268376
0.20	2.10	-0.0261073227	-0.01198213774	0.03243817594	-0.00274066426	-0.04382269664
0.20	2.20	-0.02538191919	-0.01174521481	0.03159434312	-0.0027142678	-0.0425167797
0.20	2.30	-0.02466648529	-0.01149236094	0.03071652453	-0.00269480445	-0.04119584443
0.20	2.40	-0.02397423677	-0.01122005317	0.02978720777	-0.00268014215	-0.03986124922
0.20	2.50	-0.02331376303	-0.01092652253	0.02879492436	-0.00266723647	-0.03851492839
0.20	2.60	-0.02268925863	-0.01061144517	0.02773416213	-0.00265254415	-0.03715943145
0.20	2.70	-0.02210096478	-0.0102755769	0.02660487213	-0.00263242912	-0.03579783088
0.20	2.80	-0.0215468302	-0.00992143657	0.02541167752	-0.00260354619	-0.03443352496
0.20	2.90	-0.0210224248	-0.00955205225	0.02416285958	-0.00256323731	-0.03306999481
0.20	3.00	-0.02052218967	-0.00917136556	0.02286949656	-0.00250973217	-0.0317105885
0.20	3.10	-0.02004036477	-0.00878382793	0.02154416135	-0.00244225835	-0.03035843984
0.20	3.20	-0.01957101385	-0.00839371205	0.02020024075	-0.00236100722	-0.02901653533
0.20	3.30	-0.01910928567	-0.00800539764	0.01885104337	-0.00226704928	-0.02768788212
0.20	3.40	-0.01865120502	-0.00762268917	0.01750927225	-0.0021621336	-0.02637565449
0.20	3.50	-0.01819398206	-0.00724891126	0.01618661649	-0.00204844514	-0.02508324215
0.20	3.60	-0.01773586751	-0.00688673299	0.01489351617	-0.001928442	-0.02381420869
0.20	3.70	-0.01727587485	-0.00653818687	0.013639088	-0.00180462281	-0.02257215317
0.20	3.80	-0.01681323495	-0.00620437065	0.01243106297	-0.00167936891	-0.02136055835
0.20	3.90	-0.01634768228	-0.00588612907	0.01127591395	-0.00155482088	-0.02018264629
0.20	4.00	-0.01587869319	-0.0055834387	0.01017880962	-0.00143280155	-0.01904126256
0.2	4.1	-0.015405880634	-0.005296063407	0.009143781042	-0.001314786623	-0.017938811646
0.2	4.2	-0.014928693326	-0.005023316840	0.008173722872	-0.001201883718	-0.016877215639
0.2	4.3	-0.014446864153	-0.004764537668	0.007270483584	-0.001094889205	-0.015857920864
0.2	4.4	-0.013960126067	-0.004518843783	0.006434923762	-0.000994287671	-0.014881918374
0.2	4.5	-0.013468260027	-0.004285111014	0.005666983023	-0.000900343968	-0.013949788068
0.2	4.6	-0.012971766803	-0.004062652473	0.004965755412	-0.000813126809	-0.013061742934
0.2	4.7	-0.012471210796	-0.003850560306	0.004329574534	-0.000732548665	-0.012217676358
0.2	4.8	-0.011967692229	-0.003648154919	0.003756109625	-0.000658441599	-0.011417205336
0.2	4.9	-0.011462362217	-0.003454574465	0.003242469961	-0.000590545658	-0.010659712054
0.2	5.0	-0.010956946252	-0.003269318339	0.002785315017	-0.000528570239	-0.009944372691
0.2	5.1	-0.010453147956	-0.003091749183	0.002380966154	-0.000472180422	-0.009270184506
0.2	5.2	-0.009953107850	-0.002921594316	0.002025516463	-0.000421036166	-0.008635993832
0.2	5.3	-0.009458593352	-0.002758219749	0.001714934586	-0.000374793480	-0.008040514709
0.2	5.4	-0.008971805215	-0.002601515512	0.001445158956	-0.000333098561	-0.007482350097
0.2	5.5	-0.008494414607	-0.002450962687	0.001212183300	-0.000295621375	-0.006960013845
0.2	5.6	-0.008028303204	-0.002306454523	0.001012123577	-0.000262023233	-0.006471949025
0.2	5.7	-0.007575029827	-0.002167776913	0.000841277126	-0.000231982258	-0.006016547783
0.2	5.8	-0.007135945290	-0.002034753416	0.000696164370	-0.000205185066	-0.005592171178
0.2	5.9	-0.006712275047	-0.001907310334	0.000573558502	-0.000181355627	-0.005197167588
0.2	6.0	-0.006304870094	-0.001785285727	0.000470502775	-0.000160199360	-0.004829887782
0.30	0.00	-0.01947523152	-0.01737504018	0.0614714975	-0.002065965	-0.06150572385
0.30	0.10	-0.01963927713	-0.01734323614	0.0612615354	-0.0020860661	-0.0614715103
0.30	0.20	-0.02011167029	-0.01724848882	0.06064026388	-0.00214481366	-0.06135863169
0.30	0.30	-0.02084374727	-0.01709270041	0.05963358725	-0.00223734853	-0.06114728558
0.30	0.40	-0.02177676823	-0.01688088015	0.05828380086	-0.00235596678	-0.06082372216
0.30	0.50	-0.02284845066	-0.01662043854	0.05664683418	-0.00249088633	-0.06038395997
0.30	0.60	-0.02399472209	-0.01632028231	0.05478807157	-0.00263159993	-0.05983091142
0.30	0.70	-0.02515251593	-0.01599105815	0.0527778398	-0.00276796674	-0.05917133084
0.30	0.80	-0.02626859632	-0.01564298273	0.05069050006	-0.00289083313	-0.05842528051
0.30	0.90	-0.02727482446	-0.01528709377	0.04858607013	-0.00299398868	-0.05757981214
0.30	1.00	-0.02813496034	-0.01493270492	0.04652764868	-0.00307262117	-0.05665728293
0.30	1.10	-0.02881619786	-0.01458784849	0.04456463434	-0.0031246	-0.05566838372
0.30	1.20	-0.02929775717	-0.01425848235	0.04273417936	-0.00315010247	-0.05462335171
0.30	1.30	-0.02957108016	-0.01394882224	0.04106022471	-0.00315098782	-0.05353149481
0.30	1.40	-0.02963923463	-0.01366078015	0.03955350222	-0.00313102701	-0.05240092969
0.30	1.50	-0.0295145954	-0.0133940026	0.03821235372	-0.00309467848	-0.05123826805
0.30	1.60	-0.02921783721	-0.01314655938	0.0370243558	-0.00304703957	-0.05004859406
0.30	1.70	-0.02877497301	-0.0129146527	0.03596845042	-0.00299318571	-0.04883558501
0.30	1.80	-0.02821567802	-0.01269340377	0.03501741316	-0.00293795801	-0.0476017294
0.30	1.90	-0.0275703471	-0.01247679668	0.03414044642	-0.00288537013	-0.04634862671
0.30	2.00	-0.02686889795	-0.01225899348	0.03330568797	-0.00283825849	-0.04507733396
0.30	2.10	-0.02613821478	-0.01203392365	0.03248271951	-0.00279833086	-0.04378867978
0.30	2.20	-0.02540166375	-0.01179646803	0.03164421027	-0.0027658865	-0.04248351949
0.30	2.30	-0.0246771978	-0.01154187153	0.03076764101	-0.00273997548	-0.0411629918
0.30	2.40	-0.023978293	-0.01126725664	0.02983610691	-0.00271847736	-0.03982866591
0.30	2.50	-0.0233131344	-0.0109707562	0.02883876829	-0.00269848101	-0.03848266548
0.30	2.60	-0.02268561563	-0.01065210105	0.02777073472	-0.00267658466	-0.03712766464
0.30	2.70	-0.02209588823	-0.01031230949	0.02663256011	-0.00264935284	-0.03576678602
0.30	2.80	-0.02154170767	-0.00995403018	0.02542939231	-0.00261366031	-0.03440340949
0.30	2.90	-0.02101811127	-0.00958029866	0.02417016504	-0.00256704364	-0.033040934
0.30	3.00	-0.0205194141	-0.00919520227	0.02286628189	-0.00250789735	-0.03168259635
0.30	3.10	-0.02003951744	-0.00880327983	0.02153075563	-0.002435568	-0.03033142524
0.30	3.20	-0.01957217055	-0.00840879712	0.02017729546	-0.00235032479	-0.0289903441
0.30	3.30	-0.01911239359	-0.0080162525	0.01881945961	-0.00225326296	-0.02766233775
0.30	3.40	-0.01865618293	-0.00762964661	0.0174701327	-0.00214607884	-0.02635059018
0.30	3.50	-0.01820062327	-0.00725230808	0.01614112354	-0.00203090802	-0.02505853071
0.30	3.60	-0.01774374951	-0.00688679293	0.01484293669	-0.00191012949	-0.02378976378
0.30	3.70	-0.01728469064	-0.00653533518	0.01358470467	-0.00178612927	-0.02254793087
0.30	3.80	-0.01682284778	-0.00619923949	0.01237412894	-0.00166118268	-0.02133655455
0.30	3.90	-0.01635762106	-0.00587903337	0.01121762476	-0.0015373199	-0.02015889255
0.30	4.00	-0.01588843476	-0.00557462647	0.01012027426	-0.00141625946	-0.01901782308
0.3	4.1	-0.015415358722	-0.005286157020	0.009085970320	-0.001299397095	-0.017915774927
0.3	4.2	-0.014937643314	-0.005012695245	0.008117497117	-0.001187754090	-0.016854691096
0.3	4.3	-0.014455149233	-0.004753601844	0.007216556267	-0.001082074755	-0.015836028900
0.3	4.4	-0.013967418880	-0.004507712091	0.006383863334	-0.000982786675	-0.014860783448
0.3	4.5	-0.013474515687	-0.004274083898	0.005619216702	-0.000890119214	-0.013929529277
0.3	4.6	-0.012976916113	-0.004051909737	0.004921574843	-0.000804115206	-0.013042466013
0.3	4.7	-0.012475270209	-0.003840273523	0.004289147857	-0.000724675884	-0.012199468658
0.3	4.8	-0.011970608899	-0.003638360680	0.003719494514	-0.000651611297	-0.011400131436
0.3	4.9	-0.011464198366	-0.003445362944	0.003209629871	-0.000584655601	-0.010643809691
0.3	5.0	-0.010957752008	-0.003260708110	0.002756135393	-0.000523524442	-0.009929654848
0.3	5.1	-0.010453197204	-0.003083943905	0.002355271416	-0.000467883885	-0.009256640831
0.3	5.2	-0.009952277718	-0.002914376179	0.002003085797	-0.000417394843	-0.008623592493
0.3	5.3	-0.009457115280	-0.002751699601	0.001695516424	-0.000371725251	-0.008029206852
0.3	5.4	-0.008969657993	-0.002595529738	0.001428484626	-0.000330538879	-0.007472074002
0.3	5.5	-0.008491731712	-0.002445528733	0.001197975837	-0.000293480953	-0.006950697863
0.3	5.6	-0.008025186872	-0.002301535516	0.001000110020	-0.000260243292	-0.006463518084
0.3	5.7	-0.007571582771	-0.002163339935	0.000831193331	-0.000230511242	-0.006008924925
0.3	5.8	-0.007132310852	-0.002030815771	0.000687760893	-0.000203975306	-0.005585280668
0.3	5.9	-0.006708413459	-0.001903720832	0.000566604090	-0.000180358742	-0.005190937974
0.3	6.0	-0.006300981373	-0.001782131188	0.000464786643	-0.000159384588	-0.004824252240
0.40	0.00	-0.02072213654	-0.01728805294	0.06043331945	-0.0024103253	-0.06145707774
0.40	0.10	-0.02086981428	-0.01725645956	0.06023045761	-0.00242811828	-0.06141569405
0.40	0.20	-0.02129823908	-0.01716277176	0.05963046338	-0.00247994729	-0.0612859834
0.40	0.30	-0.02196880515	-0.01700985512	0.05865881524	-0.002561256	-0.06105650926
0.40	0.40	-0.02282917483	-0.01680262207	0.05735681288	-0.00266491404	-0.06071845161
0.40	0.50	-0.02382103999	-0.01654867706	0.05577864135	-0.00278200565	-0.06026899863
0.40	0.60	-0.02488281182	-0.01625691711	0.05398759663	-0.00290292876	-0.05971056258
0.40	0.70	-0.02596024279	-0.01593713292	0.05205501648	-0.00301818902	-0.05905993733
0.40	0.80	-0.02698068935	-0.0156002914	0.05004317804	-0.00312038192	-0.05830319406
0.40	0.90	-0.027900416	-0.01525622689	0.04801987318	-0.00320314736	-0.05746091493
0.40	1.00	-0.02867752281	-0.01491431599	0.04604265984	-0.0032625461	-0.05654332055
0.40	1.10	-0.02928048504	-0.01458191316	0.04415901567	-0.0032969071	-0.05556068045
0.40	1.20	-0.02969009358	-0.01426518403	0.04240441701	-0.00330650879	-0.05452281777
0.40	1.30	-0.02989834717	-0.01396756663	0.04080139759	-0.00329351589	-0.05343866224
0.40	1.40	-0.02990848182	-0.01369066437	0.03935954458	-0.00326145862	-0.0523159034
0.40	1.50	-0.02973304404	-0.01343380123	0.03807635857	-0.00321482506	-0.05116077631
0.40	1.60	-0.02939233796	-0.01319504403	0.03693885026	-0.00315810358	-0.0499780406
0.40	1.70	-0.02891193792	-0.01297005347	0.03592565714	-0.00309644671	-0.04877109488
0.40	1.80	-0.02832070469	-0.01275403361	0.03500949239	-0.0030339222	-0.04754224127
0.40	1.90	-0.02764882087	-0.01254122349	0.03415973402	-0.00297430208	-0.04629302931
0.40	2.00	-0.02692530159	-0.01232542111	0.03334489422	-0.00292020856	-0.04502456615
0.40	2.10	-0.02617662247	-0.01210091128	0.03253507412	-0.00287295716	-0.04373782815
0.40	2.20	-0.02542544687	-0.01186243612	0.03170361145	-0.00283271076	-0.04243391143
0.40	2.30	-0.02468978522	-0.0116058862	0.03082874046	-0.00279842902	-0.04111421045
0.40	2.40	-0.02398238027	-0.01132809571	0.02989436269	-0.00276807632	-0.03978057094
0.40	2.50	-0.02331140674	-0.011027691	0.02889046566	-0.00273884632	-0.03843533508
0.40	2.60	-0.0226803189	-0.01070439282	0.02781298383	-0.0027075779	-0.03708133201
0.40	2.70	-0.02208938691	-0.01035978615	0.02666322449	-0.00267108481	-0.03572174044
0.40	2.80	-0.02153520008	-0.00999598675	0.02544721267	-0.002626524	-0.034359902
0.40	2.90	-0.02101300856	-0.00961664601	0.02417443511	-0.00257169893	-0.03299909874
0.40	3.00	-0.02051652531	-0.00922582641	0.02285692874	-0.00250520778	-0.03164241986
0.40	3.10	-0.02003908299	-0.00882800766	0.02150826454	-0.0024265719	-0.03029276797
0.40	3.20	-0.01957446027	-0.00842786224	0.02014252629	-0.00233614116	-0.02895298316
0.40	3.30	-0.01911734915	-0.0080299105	0.01877360951	-0.00223502019	-0.02762602797
0.40	3.40	-0.0186635067	-0.00763813604	0.01741463356	-0.00212489151	-0.02631511271
0.40	3.50	-0.01821000779	-0.00725603825	0.01607755432	-0.00200781366	-0.02502371021
0.40	3.60	-0.01775495276	-0.0068864301	0.01477297672	-0.00188602145	-0.02375547793
0.40	3.70	-0.01729723817	-0.00653134591	0.01351001044	-0.00176178951	-0.02251411319
0.40	3.80	-0.01683602532	-0.00619198378	0.01229638709	-0.00163724159	-0.02130318704
0.40	3.90	-0.01637106555	-0.00586916832	0.0111383777	-0.00151427275	-0.02012600218
0.40	4.00	-0.01590203438	-0.0055630321	0.01004095977	-0.00139448333	-0.01898547871
0.4	4.1	-0.015428363190	-0.005273030839	0.009007872763	-0.001279126465	-0.017884078648
0.4	4.2	-0.014949788564	-0.004998590313	0.008041723540	-0.001169149459	-0.016823772332
0.4	4.3	-0.014465978991	-0.004738790912	0.007144027984	-0.001065182802	-0.015806033261
0.4	4.4	-0.013976839336	-0.004492658047	0.006315310832	-0.000967626416	-0.014831865705
0.4	4.5	-0.013482667771	-0.004259375363	0.005555182862	-0.000876639136	-0.013901836135
0.4	4.6	-0.012983415518	-0.004037484844	0.004862424736	-0.000792224435	-0.013016130975
0.4	4.7	-0.012480303793	-0.003826516576	0.004235083718	-0.000714270463	-0.012174600472
0.4	4.8	-0.011973937649	-0.003625126724	0.003670575035	-0.000642574834	-0.011376811125
0.4	4.9	-0.011466248345	-0.003433089033	0.003165790465	-0.000576864460	-0.010622085318
0.4	5.0	-0.010958478800	-0.003249308102	0.002717210725	-0.000516841410	-0.009909540013
0.4	5.1	-0.010452703799	-0.003073413269	0.002321017023	-0.000462188467	-0.009238119086
0.4	5.2	-0.009950576375	-0.002904580248	0.001973199043	-0.000412575866	-0.008606619304
0.4	5.3	-0.009454497958	-0.002742774071	0.001669655878	-0.000367664519	-0.008013715246
0.4	5.4	-0.008966218248	-0.002587398894	0.001406286663	-0.000327125810	-0.007457980207
0.4	5.5	-0.008487689474	-0.002438219179	0.001179069227	-0.000290632684	-0.006937906838
0.4	5.6	-0.008020692336	-0.002295010570	0.000984127845	-0.000257881191	-0.006451928421
0.4	5.7	-0.007566593303	-0.002157393875	0.000817781943	-0.000228548075	-0.005998433295
0.4	5.8	-0.007127018841	-0.002025456524	0.000676586775	-0.000202362431	-0.005575786661
0.4	5.9	-0.006702917379	-0.001898901779	0.000557358533	-0.000179029802	-0.005182344332
0.4	6.0	-0.006295232910	-0.001777662882	0.000457188430	-0.000158289045	-0.004816469413
0.50	0.00	-0.02213822587	-0.01717861472	0.05918960332	-0.00280443978	-0.06134477469
0.50	0.10	-0.02227132012	-0.01714795134	0.05899535435	-0.00281951491	-0.06129920823
0.50	0.20	-0.0226580175	-0.01705654853	0.05842123562	-0.0028633732	-0.0611593314
0.50	0.30	-0.02326610747	-0.01690783873	0.0574918771	-0.00293181272	-0.06091833312
0.50	0.40	-0.0240488409	-0.01670680006	0.05624710529	-0.00301839857	-0.06057074757
0.50	0.50	-0.02495210098	-0.01646095949	0.05473904996	-0.00311513635	-0.0601150551
0.50	0.60	-0.02591796083	-0.01617933112	0.05302862659	-0.00321349323	-0.05955376307
0.50	0.70	-0.02689472166	-0.01587118622	0.05118429197	-0.00330501593	-0.05890281148
0.50	0.80	-0.02781327944	-0.01554735998	0.04926614966	-0.00338325273	-0.05814881639
0.50	0.90	-0.02863252368	-0.01521747917	0.04733906407	-0.00344270753	-0.05731140105
0.50	1.00	-0.02931266144	-0.01489028833	0.04545808814	-0.0034801153	-0.05640034595
0.50	1.10	-0.02982431947	-0.01457298371	0.04366842899	-0.00349429475	-0.05542546999
0.50	1.20	-0.03014923188	-0.01427093887	0.0420035884	-0.00348573432	-0.05439614708
0.50	1.30	-0.03028070722	-0.01398741464	0.04048444697	-0.00345686489	-0.05332087467
0.50	1.40	-0.03022227936	-0.01372349627	0.03911927738	-0.00341113643	-0.05220692403
0.50	1.50	-0.02998658444	-0.01347841209	0.03790459632	-0.0033525977	-0.05106017098
0.50	1.60	-0.02959376683	-0.0132497177	0.03682675703	-0.00328573626	-0.0498850699
0.50	1.70	-0.02906883265	-0.01303302736	0.03586404017	-0.00321504104	-0.04868480443
0.50	1.80	-0.02844008894	-0.01282332486	0.0349890968	-0.00314431389	-0.04746154699
0.50	1.90	-0.0277369267	-0.01261488544	0.03417150552	-0.00307674178	-0.04621680501
0.50	2.00	-0.02698761796	-0.01240143954	0.03338022452	-0.00301465198	-0.04495175096
0.50	2.10	-0.0262181779	-0.01217761997	0.03258598153	-0.00295901548	-0.04366752398
0.50	2.20	-0.02545060303	-0.01193829429	0.03176290382	-0.00290976563	-0.04236544693
0.50	2.30	-0.02470224023	-0.01167933796	0.0308901311	-0.00286583099	-0.04104720238
0.50	2.40	-0.02398561065	-0.01139801423	0.02995252078	-0.00282520517	-0.03971491202
0.50	2.50	-0.02330859334	-0.01109316065	0.02894100509	-0.00278527835	-0.03837115944
0.50	2.60	-0.02267416935	-0.01076470893	0.02785258252	-0.00274312137	-0.03701892157
0.50	2.70	-0.02208188926	-0.01041411308	0.02668950459	-0.00269585988	-0.03566142089
0.50	2.80	-0.02152828582	-0.01004396144	0.02545859669	-0.00264099272	-0.03430192834
0.50	2.90	-0.02100812208	-0.00965812421	0.02417019258	-0.00257661186	-0.0329435786
0.50	3.00	-0.02051436367	-0.00926052742	0.02283703703	-0.00250158723	-0.03158928604
0.50	3.10	-0.0200401258	-0.00885600331	0.02147330102	-0.00241561404	-0.03024180947
0.50	3.20	-0.01957880053	-0.00844929839	0.02009355029	-0.00231914399	-0.02890390844
0.50	3.30	-0.01912470819	-0.00804491448	0.01871205303	-0.00221331508	-0.02757853166
0.50	3.40	-0.01867373324	-0.00764724019	0.0173421971	-0.00209976803	-0.02626892211
0.50	3.50	-0.01822255662	-0.00725959649	0.01599611289	-0.00198046294	-0.02497861007
0.50	3.60	-0.01776945539	-0.006885125	0.01468449581	-0.00185751097	-0.02371131522
0.50	3.70	-0.01731294782	-0.00652560952	0.01341647013	-0.0017330156	-0.02247079283
0.50	3.80	-0.01685265479	-0.00618275915	0.01219972074	-0.00160894739	-0.02126066897
0.50	3.90	-0.01638782745	-0.00585690299	0.0110404135	-0.00148704118	-0.02008429678
0.50	4.00	-0.01591838421	-0.00554838302	0.00994337518	-0.0013687339	-0.01894464246
0.5	4.1	-0.015443945001	-0.005256743579	0.008912159893	-0.001255152720	-0.017844208595
0.5	4.2	-0.014964053607	-0.004981097336	0.007949163414	-0.001147120442	-0.016784999243
0.5	4.3	-0.014478709241	-0.004720697468	0.007055679165	-0.001045179540	-0.015768511398
0.5	4.4	-0.013987786050	-0.004474377917	0.006232004523	-0.000949654516	-0.014795758140
0.5	4.5	-0.013491626931	-0.004241205612	0.005477527565	-0.000860643655	-0.013867305229
0.5	4.6	-0.012990583830	-0.004019974906	0.004790819710	-0.000778106744	-0.012983321889
0.5	4.7	-0.012485341926	-0.003809538325	0.004169736888	-0.000701906920	-0.012143633569
0.5	4.8	-0.011977305641	-0.003609234697	0.003611525900	-0.000631823191	-0.011347773653
0.5	4.9	-0.011467727299	-0.003418051775	0.003112935191	-0.000567583516	-0.010595027199
0.5	5.0	-0.010958346847	-0.003235323062	0.002670328570	-0.000508878823	-0.009884473532
0.5	5.1	-0.010451066397	-0.003060449322	0.002279796428	-0.000455394879	-0.009215018624
0.5	5.2	-0.009947775317	-0.002892798183	0.001937262053	-0.000406810591	-0.008585428596
0.5	5.3	-0.009450587224	-0.002732020539	0.001638580945	-0.000362796620	-0.007994351009
0.5	5.4	-0.008961320946	-0.002577565500	0.001379628355	-0.000323044317	-0.007440339484
0.5	5.5	-0.008481985194	-0.002429264421	0.001156375072	-0.000287222764	-0.006921873081
0.5	5.6	-0.008014306155	-0.002286844054	0.000964952274	-0.000255036830	-0.006437377545
0.5	5.7	-0.007559842099	-0.002150098150	0.000801696758	-0.000226199620	-0.005985241088
0.5	5.8	-0.007119887210	-0.002018830398	0.000663189097	-0.000200416100	-0.005563829808
0.5	5.9	-0.006695608643	-0.001892952805	0.000546276027	-0.000177425779	-0.005171506087
0.5	6.0	-0.006287863329	-0.001772330695	0.000448082480	-0.000156974736	-0.004806640378
0.60	0.00	-0.02364558056	-0.01705279006	0.05780246587	-0.00321887642	-0.06117637995
0.60	0.10	-0.02376442508	-0.01702290092	0.05761800839	-0.00323112459	-0.06112840795
0.60	0.20	-0.02411101028	-0.01693452772	0.05707266273	-0.00326657062	-0.06098257467
0.60	0.30	-0.02465689048	-0.01679089099	0.05619026061	-0.00332149534	-0.06073476476
0.60	0.40	-0.02536019957	-0.01659718794	0.05500886535	-0.00339015069	-0.06038172629
0.60	0.50	-0.02617101401	-0.01636081286	0.05357838034	-0.00346551648	-0.05992306501
0.60	0.60	-0.02703504228	-0.01609037196	0.05195705046	-0.00354013641	-0.05936158437
0.60	0.70	-0.02790480363	-0.01579539207	0.0502101698	-0.00360667317	-0.0587129082
0.60	0.80	-0.0287140483	-0.01548608122	0.04839537818	-0.00365965265	-0.05796369262
0.60	0.90	-0.02942487038	-0.01517169369	0.04657433092	-0.00369451287	-0.05713299474
0.60	1.00	-0.03000010004	-0.0148605501	0.04479931478	-0.00370872302	-0.05623014171
0.60	1.10	-0.03041255881	-0.01455987942	0.04311303109	-0.00370124817	-0.05526446232
0.60	1.20	-0.03064562617	-0.01427354626	0.04154681512	-0.00367406185	-0.05424483318
0.60	1.30	-0.03069343025	-0.01400535362	0.04011975146	-0.00362856615	-0.05317926194
0.60	1.40	-0.03056001693	-0.01375578356	0.03883869298	-0.00356832193	-0.05207460442
0.60	1.50	-0.03025835829	-0.01352356087	0.03769911253	-0.00349748025	-0.05093642971
0.60	1.60	-0.02980828682	-0.01330593185	0.03668666063	-0.0034200231	-0.0497689925
0.60	1.70	-0.02923427206	-0.01309822896	0.03577924913	-0.00333991388	-0.04857537836
0.60	1.80	-0.02856444996	-0.01289546962	0.03494947113	-0.00326070824	-0.04735774323
0.60	1.90	-0.02782723839	-0.01269174514	0.03416713526	-0.00318499461	-0.0461176339
0.60	2.00	-0.02705032934	-0.01248121475	0.03340172272	-0.00311450804	-0.04485632927
0.60	2.10	-0.02625870273	-0.01225808343	0.03262457352	-0.0030500635	-0.04357512932
0.60	2.20	-0.02547395223	-0.01201782406	0.03181079991	-0.00299134986	-0.04227557822
0.60	2.30	-0.02471267753	-0.01175634906	0.03094044841	-0.00293717152	-0.04095960536
0.60	2.40	-0.02398720124	-0.01147144039	0.02999946301	-0.00288562986	-0.03962959399
0.60	2.50	-0.02330434746	-0.01116171977	0.02897997318	-0.00283426891	-0.03828833196
0.60	2.60	-0.02266711456	-0.01082767419	0.02787993161	-0.00278045813	-0.03693891384
0.60	2.70	-0.02207448667	-0.01047092947	0.02670267146	-0.00272166532	-0.03558456335
0.60	2.80	-0.02152235797	-0.01009416306	0.02545598744	-0.00265574243	-0.03422843991
0.60	2.90	-0.02100466606	-0.00970112765	0.02415107097	-0.00258111564	-0.03287349373
0.60	3.00	-0.02051423292	-0.00929632797	0.02280148582	-0.00249694006	-0.0315224507
0.60	3.10	-0.02004362861	-0.00888459827	0.02142198879	-0.00240309672	-0.03017792241
0.60	3.20	-0.01958581051	-0.00847071765	0.02002767619	-0.00230016483	-0.02884260423
0.60	3.30	-0.01913508284	-0.00805955332	0.01863320901	-0.00218929203	-0.0275194465
0.60	3.40	-0.01868709054	-0.00765552317	0.01725225671	-0.00207208352	-0.02621174056
0.60	3.50	-0.01823827152	-0.007261916	0.01589712949	-0.00195040077	-0.02492308423
0.60	3.60	-0.01778697176	-0.00688212201	0.01457861352	-0.00182620361	-0.02365725967
0.60	3.70	-0.01733180471	-0.00651811937	0.01330584272	-0.00170144303	-0.02241808503
0.60	3.80	-0.01687195044	-0.00617123668	0.01208644304	-0.00157791628	-0.02120924053
0.60	3.90	-0.01640720566	-0.00584236928	0.01092645759	-0.0014571646	-0.02003412937
0.60	4.00	-0.01593695622	-0.00553125582	0.00983054405	-0.0013404771	-0.01889576735
0.6	4.1	-0.015461364747	-0.005237903476	0.008802054149	-0.001228815791	-0.017796699628
0.6	4.2	-0.014979820690	-0.004961071789	0.007843130078	-0.001122907872	-0.016738971107
0.6	4.3	-0.014492564468	-0.004700119572	0.006954835592	-0.001023176333	-0.015724104155
0.6	4.4	-0.013999497136	-0.004453718090	0.006137212085	-0.000929863031	-0.014753128101
0.6	4.5	-0.013500953808	-0.004220748178	0.005389402728	-0.000843000982	-0.013826607376
0.6	4.6	-0.012997417667	-0.003999940251	0.004709750527	-0.000762527542	-0.012944700401
0.6	4.7	-0.012489987468	-0.003790433678	0.004095903484	-0.000688251346	-0.012107205928
0.6	4.8	-0.011979689418	-0.003591055125	0.003544926157	-0.000619937114	-0.011313623336
0.6	4.9	-0.011468117055	-0.003401029943	0.003053413645	-0.000557302985	-0.010563197772
0.6	5.0	-0.010956837266	-0.003219425331	0.002617604943	-0.000500047894	-0.009854968983
0.6	5.1	-0.010447822140	-0.003045663060	0.002233494417	-0.000447850205	-0.009187803291
0.6	5.2	-0.009943132923	-0.002879235757	0.001896936639	-0.000400401148	-0.008560432657
0.6	5.3	-0.009444642583	-0.002719525179	0.001603742553	-0.000357383393	-0.007971476565
0.6	5.4	-0.008954419182	-0.002566233764	0.001349764762	-0.000318484045	-0.007419466135
0.6	5.5	-0.008474294456	-0.002418991210	0.001130969426	-0.000283404976	-0.006902867696
0.6	5.6	-0.008005936430	-0.002277481621	0.000943498074	-0.000251854265	-0.006420098617
0.6	5.7	-0.007550985807	-0.002141594775	0.000783709135	-0.000223554288	-0.005969545879
0.6	5.8	-0.007110720722	-0.002011128198	0.000648213117	-0.000198227068	-0.005549578573
0.6	5.9	-0.006686212551	-0.001885921401	0.000533892254	-0.000175618384	-0.005158565020
0.6	6.0	-0.006278532551	-0.001766065727	0.000437910211	-0.000155491195	-0.004794885840
0.70	0.00	-0.02516112103	-0.01691607666	0.05633907704	-0.00362467915	-0.06095944226
0.70	0.10	-0.02526672172	-0.01688722197	0.05616476405	-0.00363412191	-0.06091014189
0.70	0.20	-0.02557505068	-0.01680217145	0.05564949842	-0.00366131767	-0.06076105998
0.70	0.30	-0.02606083107	-0.01666420037	0.05481604355	-0.00370296777	-0.06050970648
0.70	0.40	-0.02668594212	-0.01647830103	0.05370069153	-0.00375400921	-0.06015432341
0.70	0.50	-0.02740474109	-0.01625196217	0.05235098911	-0.00380835461	-0.05969541342
0.70	0.60	-0.02817440816	-0.01599312533	0.05082457507	-0.00385941277	-0.05914644513
0.70	0.70	-0.02892859824	-0.01571199661	0.04917691132	-0.00390146721	-0.05849204575
0.70	0.80	-0.02962724846	-0.01541776885	0.04746954693	-0.0039294876	-0.05774953894
0.70	0.90	-0.03022820661	-0.01511948885	0.04575863752	-0.00394003587	-0.05692731941
0.70	1.00	-0.03069697718	-0.01482498567	0.04409357039	-0.00393132372	-0.05603423819
0.70	1.10	-0.03100856048	-0.0145407103	0.04251443563	-0.00390320986	-0.05507907595
0.70	1.20	-0.03114798813	-0.01427120139	0.04105031936	-0.00385697376	-0.05407013233
0.70	1.30	-0.03111028717	-0.01401874938	0.03971844838	-0.00379512196	-0.0530148642
0.70	1.40	-0.0309001991	-0.01378383395	0.03852423908	-0.0037209077	-0.05191969654
0.70	1.50	-0.03053063894	-0.01356471068	0.03746211053	-0.00363812163	-0.05078991716
0.70	1.60	-0.0300214051	-0.01335819985	0.03651703404	-0.00355055114	-0.04962968816
0.70	1.70	-0.02939701899	-0.01315983444	0.03566658007	-0.00346160505	-0.04844215957
0.70	1.80	-0.02868486679	-0.01296424615	0.03488330947	-0.00337429087	-0.04722963923
0.70	1.90	-0.027912893	-0.0127655792	0.03413728993	-0.00329073637	-0.04599386736
0.70	2.00	-0.02710796779	-0.01255781666	0.03339852421	-0.00321235471	-0.04473632063
0.70	2.10	-0.02629452289	-0.01233577241	0.03263909806	-0.00313935474	-0.0434584938
0.70	2.20	-0.02549320745	-0.01209470311	0.0318350357	-0.00307140544	-0.04216213459
0.70	2.30	-0.02472007242	-0.01183095976	0.03096745239	-0.00300718545	-0.0408493796
0.70	2.40	-0.02398667538	-0.01154238481	0.03002334174	-0.00294483865	-0.03952279366
0.70	2.50	-0.02329939989	-0.01122801562	0.02899604043	-0.0028821255	-0.03818529919
0.70	2.60	-0.02266058771	-0.01088846018	0.02788460351	-0.00281670236	-0.03684002868
0.70	2.70	-0.02206866126	-0.01052556384	0.02669344053	-0.00274640342	-0.03549013453
0.70	2.80	-0.02151862618	-0.01014193457	0.02543134141	-0.00266943311	-0.03413859991
0.70	2.90	-0.0210042147	-0.00974187083	0.02411038634	-0.00258457141	-0.0327881588
0.70	3.00	-0.02051766332	-0.00933000659	0.02274491055	-0.0024912323	-0.03144133498
0.70	3.10	-0.02005069268	-0.00891085616	0.02135030276	-0.0023895198	-0.03010061949
0.70	3.20	-0.01959654435	-0.00848993615	0.01994216643	-0.00228010829	-0.02876866634
0.70	3.30	-0.019149077	-0.00807196767	0.01853554494	-0.00216419325	-0.02744846102
0.70	3.40	-0.01870370453	-0.00766140529	0.01714437863	-0.00204332	-0.02614335787
0.70	3.50	-0.018257215	-0.00726208122	0.01578114778	-0.00191925271	-0.02485702886
0.70	3.60	-0.0178074689	-0.00687701658	0.01445671936	-0.00179384312	-0.02359332857
0.70	3.70	-0.01735314184	-0.00650840108	0.01318022561	-0.00166884106	-0.02235612531
0.70	3.80	-0.01689357317	-0.00615777617	0.01195922136	-0.00154586749	-0.02114915086
0.70	3.90	-0.01642819472	-0.00582564681	0.01079961674	-0.00142630631	-0.01997585834
0.70	4.00	-0.01595694486	-0.00551225574	0.00970588504	-0.00131126684	-0.01883930733
0.7	4.1	-0.015479549051	-0.005217021218	0.008681157524	-0.001201593392	-0.017742091966
0.7	4.2	-0.014995959612	-0.004939142091	0.007727329241	-0.001097854435	-0.016686292327
0.7	4.3	-0.014506194266	-0.004677548277	0.006845204683	-0.001000385137	-0.015673465535
0.7	4.4	-0.014010518338	-0.004431091809	0.006034564912	-0.000909334489	-0.014704656952
0.7	4.5	-0.013509178360	-0.004198355150	0.005294302237	-0.000824687366	-0.013780438082
0.7	4.6	-0.013003055653	-0.003978306284	0.004622524937	-0.000746319691	-0.012900954616
0.7	4.7	-0.012492984695	-0.003769652007	0.004016670127	-0.000674018913	-0.012065983901
0.7	4.8	-0.011980263229	-0.003571366765	0.003473618842	-0.000607522584	-0.011274992722
0.7	4.9	-0.011466524041	-0.003382593592	0.002989812254	-0.000546553480	-0.010527189223
0.7	5.0	-0.010953105667	-0.003202109353	0.002561366200	-0.000490792621	-0.009821569893
0.7	5.1	-0.010442430507	-0.003029719776	0.002184181325	-0.000439926930	-0.009156965126
0.7	5.2	-0.009936075127	-0.002864393388	0.001854046440	-0.000393656657	-0.008532071522
0.7	5.3	-0.009436358637	-0.002705941135	0.001566731871	-0.000351670427	-0.007945478946
0.7	5.4	-0.008945111359	-0.002553811943	0.001318071504	-0.000313670868	-0.007395700051
0.7	5.5	-0.008464145945	-0.002407625857	0.001104031046	-0.000279365915	-0.006881185219
0.7	5.6	-0.007995204108	-0.002267143532	0.000920766895	-0.000248481907	-0.006400345564
0.7	5.7	-0.007539791403	-0.002132145699	0.000764663241	-0.000220743890	-0.005951565054
0.7	5.8	-0.007099315097	-0.002002564163	0.000632364721	-0.000195897051	-0.005533218605
0.7	5.9	-0.006674845886	-0.001878269458	0.000520793039	-0.000173689339	-0.005143680127
0.7	6.0	-0.006267111416	-0.001759034179	0.000427154191	-0.000153892941	-0.004781338487
0.80	0.00	-0.02660399818	-0.01677446682	0.05486698068	-0.00399548621	-0.06070102582
0.80	0.10	-0.02669760688	-0.01674683983	0.05470266434	-0.00400234102	-0.06065109036
0.80	0.20	-0.02697053795	-0.01666525229	0.05421715352	-0.00402188764	-0.06050055154
0.80	0.30	-0.02739991929	-0.01653280873	0.05343203928	-0.00405121665	-0.06024793319
0.80	0.40	-0.02795151692	-0.01635495551	0.05238188514	-0.004085936	-0.05989251054
0.80	0.50	-0.02858269836	-0.01613839179	0.05111189138	-0.00412074996	-0.05943544799
0.80	0.60	-0.02925557362	-0.01589154191	0.0496767239	-0.0041500596	-0.058890696
0.80	0.70	-0.02990626931	-0.01562389708	0.04812925464	-0.00416908245	-0.05824254442
0.80	0.80	-0.03049871092	-0.01534430157	0.04652772198	-0.00417384129	-0.05750829004
0.80	0.90	-0.03099416475	-0.01506171223	0.04492522152	-0.00416172432	-0.05669594972
0.80	1.00	-0.03136079749	-0.01478349223	0.04336827039	-0.00413168501	-0.05581389063
0.80	1.10	-0.03157561897	-0.01451551133	0.04189437291	-0.00408417047	-0.05487031008
0.80	1.20	-0.03162503374	-0.01426184133	0.04053038652	-0.00402071624	-0.0538728627
0.80	1.30	-0.03150531134	-0.01402469491	0.03929171993	-0.00394392913	-0.05282840723
0.80	1.40	-0.03122144536	-0.01380385574	0.03818238006	-0.00385710378	-0.05174286591
0.80	1.50	-0.03078649847	-0.01359725656	0.03719580358	-0.0037638029	-0.05062124258
0.80	1.60	-0.03022030116	-0.01340172451	0.03631634534	-0.00366727343	-0.04946764857
0.80	1.70	-0.02954703858	-0.01321232164	0.03552129661	-0.0035706101	-0.04828540345
0.80	1.80	-0.02879396853	-0.01302370352	0.03478324538	-0.00347635573	-0.04707715466
0.80	1.90	-0.02798837962	-0.01282984003	0.03407255455	-0.00338605677	-0.04584503738
0.80	2.00	-0.02715696303	-0.01262513575	0.03335976427	-0.0033006986	-0.04459089295
0.80	2.10	-0.02632307813	-0.01240402769	0.03261771266	-0.00322024187	-0.04331652124
0.80	2.20	-0.02550704424	-0.01216246149	0.03182333436	-0.0031440262	-0.0420238909
0.80	2.30	-0.02472403218	-0.01189677197	0.03095874547	-0.00307070325	-0.04071530243
0.80	2.40	-0.02398470563	-0.01160501605	0.03001219138	-0.00299847146	-0.0393934095
0.80	2.50	-0.02329491429	-0.01128643856	0.02897794819	-0.00292528275	-0.03806114117
0.80	2.60	-0.02265614199	-0.01094178869	0.02785628459	-0.00284909478	-0.03672154311
0.80	2.70	-0.02206608803	-0.01057306434	0.02665263973	-0.00276808513	-0.03537757829
0.80	2.80	-0.02151939024	-0.01018335439	0.02537673833	-0.00268080065	-0.03403197353
0.80	2.90	-0.02100869055	-0.00977669309	0.02404158078	-0.0025863649	-0.03268721333
0.80	3.00	-0.02052594579	-0.00935799656	0.02266214934	-0.00248446609	-0.03134563247
0.80	3.10	-0.0200626921	-0.00893213476	0.02125444357	-0.00237537257	-0.03000962834
0.80	3.20	-0.01961180535	-0.00850457087	0.01983452576	-0.00225989491	-0.02868186533
0.80	3.30	-0.01916706385	-0.00808019375	0.01841778318	-0.00213925839	-0.02736539489
0.80	3.40	-0.0187240058	-0.00766378156	0.01701839356	-0.00201495962	-0.02606365818
0.80	3.50	-0.01827909554	-0.00725897809	0.01564898237	-0.00188868757	-0.02478041226
0.80	3.60	-0.01783031665	-0.0068690834	0.01432047571	-0.00176213994	-0.02351956903
0.80	3.70	-0.01737641366	-0.00649640852	0.01304198872	-0.00163694039	-0.02228505348
0.80	3.80	-0.0169163907	-0.00614222405	0.01182099336	-0.0015145232	-0.02108063682
0.80	3.90	-0.01644992504	-0.00580724938	0.01066325697	-0.00139612041	-0.01990981223
0.80	4.00	-0.01597697196	-0.00549166592	0.00957306488	-0.00128269021	-0.0187756807
0.8	4.1	-0.015497367343	-0.005194899421	0.008553323563	-0.001174915367	-0.017680876118
0.8	4.2	-0.015011089208	-0.004915974353	0.007605682907	-0.001073276037	-0.016627521725
0.8	4.3	-0.014518543241	-0.004654038707	0.006730690825	-0.000977992924	-0.015617202436
0.8	4.4	-0.014019732430	-0.004407484347	0.005927873233	-0.000889135161	-0.014650986155
0.8	4.5	-0.013515416815	-0.004175212884	0.005195879476	-0.000806630583	-0.013729452824
0.8	4.6	-0.013006260965	-0.003955797628	0.004532592746	-0.000730313738	-0.012852742344
0.8	4.7	-0.012493382794	-0.003748087628	0.003935248757	-0.000659931500	-0.012020612424
0.8	4.8	-0.011978004763	-0.003550842937	0.003400555994	-0.000595216732	-0.011232501089
0.8	4.9	-0.011461814911	-0.003363183914	0.002924812350	-0.000535862516	-0.010487580830
0.8	5.0	-0.010946411455	-0.003184046674	0.002504020585	-0.000481570513	-0.009784814853
0.8	5.1	-0.010433916515	-0.003012905980	0.002133997416	-0.000432013674	-0.009122994278
0.8	5.2	-0.009926098021	-0.002848880769	0.001810474863	-0.000386906571	-0.008500785544
0.8	5.3	-0.009425187690	-0.002691691377	0.001529190471	-0.000345935249	-0.007916751535
0.8	5.4	-0.008932937722	-0.002540696946	0.001285966445	-0.000308822493	-0.007369384728
0.8	5.5	-0.008451237684	-0.002395603409	0.001076774164	-0.000275283701	-0.006857124738
0.8	5.6	-0.007981840393	-0.002256194917	0.000897789749	-0.000245059049	-0.006378376175
0.8	5.7	-0.007526101765	-0.002122123736	0.000745427586	-0.000217883552	-0.005931522065
0.8	5.8	-0.007085481767	-0.001993397002	0.000616369871	-0.000193513796	-0.005514940839
0.8	5.9	-0.006660952849	-0.001869802715	0.000507580592	-0.000171715819	-0.005127014907
0.8	6.0	-0.006253536510	-0.001751450921	0.000416310359	-0.000152254754	-0.004766141194
0.90	0.00	-0.02790076752	-0.01663404058	0.05345041629	-0.00430925161	-0.06040789161
0.90	0.10	-0.0279835671	-0.01660744796	0.05329548594	-0.00431382532	-0.06035777976
0.90	0.20	-0.0282249494	-0.01652912761	0.05283783302	-0.00432666561	-0.0602069892
0.90	0.30	-0.02860408415	-0.01640219179	0.05209799451	-0.00434518805	-0.05995469881
0.90	0.40	-0.02908923964	-0.01623170156	0.05110886884	-0.00436554527	-0.05960086165
0.90	0.50	-0.02964974767	-0.01602405437	0.0499149332	-0.004383099	-0.0591575275
0.90	0.60	-0.03022615628	-0.01578854788	0.0485636293	-0.00439330579	-0.05860793189
0.90	0.70	-0.03078268424	-0.01553324305	0.0471097908	-0.0043920754	-0.05796715659
0.90	0.80	-0.03127882974	-0.01526745159	0.04560707153	-0.00437633216	-0.05724211753
0.90	0.90	-0.03167851076	-0.01499938561	0.04410569034	-0.00434431065	-0.05644050483
0.90	1.00	-0.03195223459	-0.01473585844	0.04264945855	-0.00429562852	-0.05557020618
0.90	1.10	-0.03207942312	-0.01448286315	0.04127345207	-0.0042311691	-0.05463884293
0.90	1.20	-0.03204785472	-0.01424392501	0.04000243401	-0.00415294993	-0.0536534138
0.90	1.30	-0.03185417178	-0.0140204814	0.03885011538	-0.00406365694	-0.05262014882
0.90	1.40	-0.03150407587	-0.01381238827	0.03781921822	-0.00396645035	-0.05154445547
0.90	1.50	-0.03101062154	-0.01361740498	0.03690228531	-0.00386453265	-0.05043096922
0.90	1.60	-0.03039326674	-0.01343163064	0.03608316276	-0.00376108807	-0.04928371078
0.90	1.70	-0.02967632027	-0.01325048701	0.03533896002	-0.00365859924	-0.04810619404
0.90	1.80	-0.02888620413	-0.01306801522	0.03464236657	-0.00355907258	-0.0469014829
0.90	1.90	-0.02805062773	-0.01287877206	0.03396408754	-0.00346367199	-0.04567227121
0.90	2.00	-0.02719553037	-0.01267673264	0.03327521495	-0.00337303448	-0.04442097821
0.90	2.10	-0.02634423065	-0.01245692559	0.032549316	-0.00328673544	-0.04314988562
0.90	2.20	-0.02551611524	-0.01221512187	0.0317641972	-0.00320389393	-0.04186129664
0.90	2.30	-0.02472577842	-0.01194797504	0.03090295994	-0.00312309338	-0.04055766995
0.90	2.40	-0.02398301479	-0.01165364085	0.0299548831	-0.00304259361	-0.03924166344
0.90	2.50	-0.02329287517	-0.01133158095	0.02891532209	-0.00296054629	-0.03791607002
0.90	2.60	-0.02265607655	-0.01098275541	0.02778551991	-0.00287516737	-0.03658367369
0.90	2.70	-0.02206926616	-0.01060915094	0.02657192914	-0.00278494561	-0.03524709876
0.90	2.80	-0.021526364	-0.01021398213	0.02528512211	-0.00268877169	-0.0339087323
0.90	2.90	-0.02101971398	-0.00980174295	0.02393885018	-0.00258605001	-0.0325707712
0.90	3.00	-0.02054053984	-0.00937715503	0.02254871496	-0.00247671095	-0.03123538882
0.90	3.10	-0.02008047496	-0.00894551511	0.02113121359	-0.00236122227	-0.02990495118
0.90	3.20	-0.01963208095	-0.00851223009	0.01970278917	-0.00224046305	-0.02858217697
0.90	3.30	-0.01918941187	-0.00808259578	0.01827910509	-0.00211569949	-0.02727022169
0.90	3.40	-0.01874768055	-0.00766114364	0.01687452525	-0.0019884245	-0.02597263766
0.90	3.50	-0.0183035523	-0.00725182641	0.01550177805	-0.00186024308	-0.02469326086
0.90	3.60	-0.01785475755	-0.00685778038	0.01417181736	-0.00173272954	-0.023436065
0.90	3.70	-0.01740026971	-0.00648161189	0.01289374552	-0.00160738935	-0.02220501399
0.90	3.80	-0.01693909592	-0.00612455112	0.01167486726	-0.00148550425	-0.02100390781
0.90	3.90	-0.01647084972	-0.00578728106	0.0105208734	-0.00136817095	-0.01983627112
0.90	4.00	-0.01599553017	-0.00546992977	0.0094358392	-0.00125620271	-0.0187052369
0.9	4.1	-0.015513126498	-0.005171932423	0.008422455728	-0.001150177465	-0.017613472338
0.9	4.2	-0.015023824011	-0.004892397332	0.007482140639	-0.001050434759	-0.016563132560
0.9	4.3	-0.014527801484	-0.004630033644	0.006615201850	-0.000957132570	-0.015555837120
0.9	4.4	-0.014025698613	-0.004383677989	0.005820932335	-0.000870279250	-0.014592673710
0.9	4.5	-0.013518045633	-0.004151836126	0.005097759525	-0.000789736400	-0.013674232633
0.9	4.6	-0.013005885041	-0.003933310958	0.004443364529	-0.000715289496	-0.012800649115
0.9	4.7	-0.012489902195	-0.003726364614	0.003854805447	-0.000646674487	-0.011971668542
0.9	4.8	-0.011971945485	-0.003530277240	0.003328640053	-0.000583600527	-0.011186707771
0.9	4.9	-0.011453310152	-0.003343696277	0.002861044060	-0.000525750479	-0.010444907456
0.9	5.0	-0.010935938736	-0.003165852411	0.002447925827	-0.000472812892	-0.009745199260
0.9	5.1	-0.010421682402	-0.002995890626	0.002085034806	-0.000424479621	-0.009086346961
0.9	5.2	-0.009912556366	-0.002833187646	0.001768060166	-0.000380443793	-0.008466985092
0.9	5.3	-0.009410369494	-0.002676996456	0.001492718685	-0.000340430618	-0.007885661105
0.9	5.4	-0.008917376812	-0.002527209168	0.001254830499	-0.000304150992	-0.007340847151
0.9	5.5	-0.008435030912	-0.002383095630	0.001050380035	-0.000271340519	-0.006830974797
0.9	5.6	-0.007965369898	-0.002244763626	0.000875569022	-0.000241733239	-0.006354442055
0.9	5.7	-0.007509599399	-0.002111711143	0.000726845919	-0.000215098836	-0.005909635340
0.9	5.8	-0.007069062171	-0.001983878621	0.000600933317	-0.000191181771	-0.005494935097
0.9	5.9	-0.006644747391	-0.001861085580	0.000494839217	-0.000169768306	-0.005108732721
0.9	6.0	-0.006237580146	-0.001743371425	0.000405859710	-0.000150634783	-0.004749433648
1.00	0.00	-0.02898888455	-0.01649979239	0.05214648805	-0.00454912835	-0.06008645186
1.00	0.10	-0.02906290852	-0.01647456047	0.05199993841	-0.00455181583	-0.06003647063
1.00	0.20	-0.02927732537	-0.01639892897	0.05156693583	-0.00455909258	-0.05988623965
1.00	0.30	-0.02961348804	-0.0162766212	0.05086713049	-0.00456865895	-0.05963533838
1.00	0.40	-0.03005034803	-0.01611226476	0.04993297815	-0.00457709563	-0.0592939658
1.00	0.50	-0.0305352882	-0.0159132847	0.04880370727	-0.00458040923	-0.05884530154
1.00	0.60	-0.0310359601	-0.01568732624	0.04752784872	-0.00457471971	-0.05830176287
1.00	0.70	-0.03151196909	-0.01544293599	0.04615652651	-0.0045566965	-0.05766886311
1.00	0.80	-0.0319255535	-0.01518892503	0.04474077842	-0.00452404308	-0.05695336381
1.00	0.90	-0.03224310765	-0.01493300255	0.04332826079	-0.00447570416	-0.05616266173
1.00	1.00	-0.03243804593	-0.01468233276	0.04196038147	-0.00441187101	-0.05530422364
1.00	1.10	-0.03249115938	-0.01444210428	0.04067005589	-0.00433397218	-0.05438513881
1.00	1.20	-0.03239121003	-0.01421546461	0.03948020689	-0.00424411112	-0.05341184119
1.00	1.30	-0.03213596656	-0.01400391791	0.03840305422	-0.00414514764	-0.05238995523
1.00	1.40	-0.0317311052	-0.01380665048	0.03744020757	-0.00404030392	-0.05132435838
1.00	1.50	-0.03118976841	-0.01362136228	0.03658347622	-0.00393257326	-0.05021930909
1.00	1.60	-0.03053080529	-0.01344387298	0.03581632201	-0.00382459883	-0.04907865549
1.00	1.70	-0.02977831214	-0.01326956249	0.03511578375	-0.00371853463	-0.04790599877
1.00	1.80	-0.02895862818	-0.01309259497	0.03445473649	-0.0036160035	-0.04670476621
1.00	1.90	-0.02809886755	-0.0129071509	0.03380428135	-0.00351775631	-0.04547824169
1.00	2.00	-0.02722518285	-0.01270775102	0.03313606847	-0.00342396482	-0.04422953549
1.00	2.10	-0.02636038607	-0.01248920286	0.03242436126	-0.0033339549	-0.04296158957
1.00	2.20	-0.02552351352	-0.01224742832	0.03164776327	-0.00324665212	-0.04167719635
1.00	2.30	-0.02472879333	-0.01197944158	0.03079029193	-0.00316057855	-0.04037906512
1.00	2.40	-0.02398524245	-0.01168341964	0.02984204569	-0.00307403961	-0.03906982889
1.00	2.50	-0.02329677122	-0.01135879667	0.02879939976	-0.00298535109	-0.03775202322
1.00	2.60	-0.02266328166	-0.01100677533	0.02766447025	-0.00289296263	-0.03642801395
1.00	2.70	-0.02208066478	-0.01062954699	0.02644447542	-0.00279563893	-0.03509995429
1.00	2.80	-0.0215420298	-0.01023044677	0.02515075144	-0.00269252966	-0.03376980481
1.00	2.90	-0.02103893722	-0.00981376435	0.02379763657	-0.00258332817	-0.03243948126
1.00	3.00	-0.02056268766	-0.00938473497	0.02240121433	-0.00246813246	-0.03111103456
1.00	3.10	-0.02010476426	-0.0089486968	0.02097835455	-0.00234756926	-0.02978685275
1.00	3.20	-0.01965781701	-0.00851120122	0.01954577546	-0.00222262669	-0.02846976456
1.00	3.30	-0.01921583399	-0.00807750919	0.01811932998	-0.00209460073	-0.02716305405
1.00	3.40	-0.01877413605	-0.00765228285	0.01671349662	-0.00196496681	-0.02587038301
1.00	3.50	-0.01832961034	-0.00723972692	0.01534105837	-0.00183527753	-0.02459566427
1.00	3.60	-0.01787982538	-0.00684280716	0.01401293875	-0.00170703499	-0.02334292199
1.00	3.70	-0.0174236116	-0.00646404914	0.0127381957	-0.00158161918	-0.02211613897
1.00	3.80	-0.01696027695	-0.006104933	0.01152401926	-0.00146022579	-0.02091913742
1.00	3.90	-0.01648932221	-0.00576600995	0.01037595229	-0.00134381091	-0.01975545363
1.00	4.00	-0.01601085748	-0.00544742005	0.00929789342	-0.00123308936	-0.01862824148
1.0	4.1	-0.015525083502	-0.005148690773	0.008292336062	-0.001128535163	-0.017540193628
1.0	4.2	-0.015032126183	-0.004868708292	0.007360491970	-0.001030416148	-0.016493493713
1.0	4.3	-0.014532559968	-0.004606426183	0.006502459450	-0.000938811471	-0.015489781764
1.0	4.4	-0.014026851282	-0.004360349133	0.005717332526	-0.000853667055	-0.014530167619
1.0	4.5	-0.013515752416	-0.004129064159	0.005003352156	-0.000774793354	-0.013615247060
1.0	4.6	-0.013000314669	-0.003911232405	0.004358033764	-0.000701956095	-0.012745159934
1.0	4.7	-0.012481491988	-0.003705288434	0.003778293126	-0.000634857543	-0.011919639138
1.0	4.8	-0.011960830452	-0.003510106347	0.003260569510	-0.000573207052	-0.011138086563
1.0	4.9	-0.011440103606	-0.003324772665	0.002800945603	-0.000516655768	-0.010399620777
1.0	5.0	-0.010920694579	-0.003147898494	0.002395262200	-0.000464906880	-0.009703151404
1.0	5.1	-0.010404965889	-0.002979135896	0.002039223609	-0.000417635833	-0.009047417769
1.0	5.2	-0.009894540305	-0.002817440504	0.001728495084	-0.000374557753	-0.008431037133
1.0	5.3	-0.009391623530	-0.002662483706	0.001458787710	-0.000335389877	-0.007852537656
1.0	5.4	-0.008897990961	-0.002513690564	0.001225931143	-0.000299848773	-0.007310382767
1.0	5.5	-0.008415456627	-0.002370710950	0.001025931603	-0.000267681454	-0.006802995826
1.0	5.6	-0.007945567927	-0.002233168312	0.000855022463	-0.000238646571	-0.006328775507
1.0	5.7	-0.007489913130	-0.002101008731	0.000709690022	-0.000212487446	-0.005886106975
1.0	5.8	-0.007049700475	-0.001974029918	0.000586699250	-0.000188990326	-0.005473379482
1.0	5.9	-0.006625871614	-0.001852054462	0.000483102647	-0.000167931100	-0.005088988698
1.0	6.0	-0.006219261255	-0.001735058710	0.000396241269	-0.000149092835	-0.004731350979
1.10	0.00	-0.02982076377	-0.01637671905	0.0510023999	-0.00470391608	-0.05974252854
1.10	0.10	-0.02988727825	-0.01635197436	0.05086272242	-0.00470515033	-0.05969287598
1.10	0.20	-0.03008071703	-0.01627890385	0.05045004931	-0.00470813004	-0.05954373244
1.10	0.30	-0.03039063995	-0.01615997513	0.04978396597	-0.00471078692	-0.05930384387
1.10	0.40	-0.03077481357	-0.01600120873	0.04889343288	-0.00471002297	-0.05895701474
1.10	0.50	-0.0312060325	-0.01580897847	0.04781833971	-0.00470236193	-0.05851303181
1.10	0.60	-0.0316463146	-0.01559056652	0.04660447351	-0.00468447159	-0.05797574999
1.10	0.70	-0.03205811387	-0.01535466004	0.04530082874	-0.00465362491	-0.05735065766
1.10	0.80	-0.03240609773	-0.01510978047	0.04395625694	-0.0046081762	-0.05664439801
1.10	0.90	-0.03265913617	-0.01486364989	0.04261627402	-0.00454762944	-0.05586413086
1.10	1.00	-0.03279241067	-0.01462302001	0.04132029047	-0.00447269057	-0.05501699055
1.10	1.10	-0.03278793852	-0.0143926046	0.04009944289	-0.00438512036	-0.05410965644
1.10	1.20	-0.03263582188	-0.01417554827	0.03897514498	-0.00428733779	-0.05314808081
1.10	1.30	-0.0323344824	-0.01397309609	0.03795842028	-0.00418238928	-0.05213741732
1.10	1.40	-0.03188936168	-0.01378421683	0.03705000493	-0.00407306292	-0.05108208686
1.10	1.50	-0.0313134979	-0.01360631346	0.03624117149	-0.00396235784	-0.04998599809
1.10	1.60	-0.03062570133	-0.01343535736	0.0355151467	-0.00385271821	-0.04885277246
1.10	1.70	-0.02984900416	-0.01326626226	0.03484901303	-0.0037457747	-0.04768598023
1.10	1.80	-0.02900965575	-0.01309352158	0.03421591539	-0.00364278135	-0.04648926821
1.10	1.90	-0.028134288	-0.01291114517	0.03358739329	-0.00354417926	-0.04526635686
1.10	2.00	-0.02724876262	-0.01271378718	0.03293565647	-0.00344967384	-0.04402095807
1.10	2.10	-0.02637602596	-0.01249650782	0.03223561853	-0.00335845441	-0.04275668227
1.10	2.20	-0.02553467655	-0.01225511674	0.03146659228	-0.00326925886	-0.04147689323
1.10	2.30	-0.02473866922	-0.01198684448	0.03061333817	-0.00318052961	-0.0401846333
1.10	2.40	-0.02399647814	-0.01169000089	0.02966671587	-0.00309062546	-0.03888256766
1.10	2.50	-0.02331117966	-0.0113640791	0.02862382814	-0.0029979644	-0.03757296431
1.10	2.60	-0.02268166551	-0.01101021008	0.02748748836	-0.00290120655	-0.03625773724
1.10	2.70	-0.02210308748	-0.01063080194	0.02626554527	-0.00279930158	-0.03493852924
1.10	2.80	-0.02156797427	-0.01022922133	0.02496978882	-0.00269165113	-0.03361689063
1.10	2.90	-0.02106760007	-0.00981005027	0.02361504774	-0.00257810445	-0.03229449309
1.10	3.00	-0.0205928563	-0.00937827216	0.02221769246	-0.00245895601	-0.03097332059
1.10	3.10	-0.02013564211	-0.00893969927	0.02079481754	-0.00233493656	-0.02965582382
1.10	3.20	-0.01968846924	-0.00849967113	0.01936329153	-0.00220713398	-0.02834495566
1.10	3.30	-0.01924561156	-0.0080636714	0.01793905173	-0.00207687393	-0.02704411795
1.10	3.40	-0.01880250902	-0.00763643715	0.01653660502	-0.00194561404	-0.02575706285
1.10	3.50	-0.01835606524	-0.00722210963	0.0151687192	-0.00181491126	-0.02448776355
1.10	3.60	-0.0179038536	-0.00682364846	0.01384626004	-0.00168620102	-0.02324026415
1.10	3.70	-0.01744470037	-0.00644354211	0.01257819278	-0.0015607942	-0.02201855683
1.10	3.80	-0.01697802962	-0.00608336005	0.01137160638	-0.00143981334	-0.02082646261
1.10	3.90	-0.01650352247	-0.00574371487	0.01023183804	-0.00132412714	-0.01966751849
1.10	4.00	-0.01602129939	-0.00542471967	0.00916268699	-0.00121438026	-0.01854488646
1.1	4.1	-0.015531558462	-0.005125768628	0.008166457230	-0.001110976622	-0.017461270442
1.1	4.2	-0.015034686426	-0.004845905856	0.007244189592	-0.001014104772	-0.016418865391
1.1	4.3	-0.014531144249	-0.004583797316	0.006395817946	-0.000923829045	-0.015419335833
1.1	4.4	-0.014021684890	-0.004338168111	0.005620280793	-0.000840003321	-0.014463794251
1.1	4.5	-0.013507213149	-0.004107600195	0.004915681354	-0.000762444841	-0.013552849467
1.1	4.6	-0.012988409083	-0.003890303081	0.004279415429	-0.000690880563	-0.012686640868
1.1	4.7	-0.012466938292	-0.003685343819	0.003708300181	-0.000624995857	-0.011864898797
1.1	4.8	-0.011943852089	-0.003491080417	0.003198697681	-0.000564460518	-0.011087008835
1.1	4.9	-0.011420992017	-0.003306581718	0.002746634987	-0.000508960728	-0.010352084557
1.1	5.0	-0.010900216793	-0.003130946688	0.002347916597	-0.000458168778	-0.009659017923
1.1	5.1	-0.010383187110	-0.002963118608	0.001998229172	-0.000411763588	-0.009006534086
1.1	5.2	-0.009871878344	-0.002802402714	0.001693236060	-0.000369470143	-0.008393241546
1.1	5.3	-0.009368418056	-0.002648423040	0.001428660204	-0.000330997203	-0.007817658016
1.1	5.4	-0.008874438261	-0.002500474268	0.001200353935	-0.000296076078	-0.007278241850
1.1	5.5	-0.008391907986	-0.002358390736	0.001004354732	-0.000264456728	-0.006773415255
1.1	5.6	-0.007922305844	-0.002221778883	0.000836933417	-0.000235884462	-0.006301575916
1.1	5.7	-0.007467030747	-0.002090387431	0.000694617714	-0.000210144354	-0.005861116676
1.1	5.8	-0.007027412220	-0.001964197208	0.000574215949	-0.000187001029	-0.005450429932
1.1	5.9	-0.006604279163	-0.001842938505	0.000472824638	-0.000166244842	-0.005067920454
1.1	6.0	-0.006198536517	-0.001726679279	0.000387828005	-0.000147670496	-0.004712014747
1.20	0.00	-0.03036428126	-0.0162679917	0.05005267984	-0.00476800618	-0.05938096322
1.20	0.10	-0.03042559718	-0.01624369244	0.04991811404	-0.00476823701	-0.05933178178
1.20	0.20	-0.03061124567	-0.01617188735	0.04952114484	-0.00476827274	-0.05919223043
1.20	0.30	-0.0308900042	-0.01605624388	0.04887921294	-0.00476609577	-0.05894687749
1.20	0.40	-0.03124195563	-0.01590126651	0.04802186529	-0.00475898686	-0.05860356754
1.20	0.50	-0.03163433764	-0.01571334953	0.04698715806	-0.00474379371	-0.05816435246
1.20	0.60	-0.03203160757	-0.01550026343	0.04581936816	-0.0047176016	-0.05763311069
1.20	0.70	-0.03239797357	-0.01527035394	0.04456585318	-0.00467817221	-0.0570153006
1.20	0.80	-0.03269981716	-0.01503181739	0.043273786	-0.00462432058	-0.05631746519
1.20	0.90	-0.03290765224	-0.01479210411	0.04198704755	-0.00455599692	-0.05554659876
1.20	1.00	-0.03299832845	-0.01455793747	0.04074354067	-0.00447430974	-0.05470962192
1.20	1.10	-0.03295518842	-0.01433410035	0.03957306948	-0.0043812272	-0.05381293036
1.20	1.20	-0.03276913265	-0.01412331599	0.03849594819	-0.00427959282	-0.05286217203
1.20	1.30	-0.03243870274	-0.01392682581	0.03752235083	-0.00417206237	-0.05186216539
1.20	1.40	-0.03196983112	-0.01374338805	0.03665243908	-0.00406185041	-0.05081703173
1.20	1.50	-0.03137502284	-0.0135703717	0.03587716796	-0.00395141888	-0.04973040022
1.20	1.60	-0.03067257	-0.01340370963	0.03517970967	-0.00384285606	-0.04860571398
1.20	1.70	-0.02988521871	-0.01323817052	0.03453730534	-0.00373789345	-0.04744646008
1.20	1.80	-0.02903818484	-0.01306821264	0.03392343427	-0.0036370693	-0.04625633717
1.20	1.90	-0.02815798228	-0.01288805683	0.03331010433	-0.00354075738	-0.0450392724
1.20	2.00	-0.02726982481	-0.01269240016	0.03267007614	-0.00344818785	-0.04379931294
1.20	2.10	-0.02639615402	-0.01247606897	0.03197885097	-0.00335846664	-0.04254046938
1.20	2.20	-0.02555575512	-0.01223547937	0.03121634318	-0.00327012915	-0.04126648979
1.20	2.30	-0.02476197001	-0.01196758604	0.03036790978	-0.00318159742	-0.03998069632
1.20	2.40	-0.0240228265	-0.01167073349	0.02942497548	-0.00309123727	-0.03868583122
1.20	2.50	-0.02334110016	-0.01134465254	0.02838514969	-0.00299756302	-0.0373840343
1.20	2.60	-0.02271500691	-0.01099046024	0.02725169826	-0.00289931391	-0.03607693102
1.20	2.70	-0.02213911838	-0.01061047917	0.02603284348	-0.00279562856	-0.03476585413
1.20	2.80	-0.0216056788	-0.01020823161	0.02474067907	-0.00268602617	-0.03345210009
1.20	2.90	-0.02110610253	-0.00978853783	0.02339016354	-0.00257051402	-0.03213721421
1.20	3.00	-0.02063111673	-0.00935633509	0.02199788196	-0.00244949439	-0.03082316921
1.20	3.10	-0.02017253181	-0.00891723554	0.02058095737	-0.00232377828	-0.02951247536
1.20	3.20	-0.01972340185	-0.00847696706	0.01915626952	-0.00219453906	-0.02820816524
1.20	3.30	-0.01927790732	-0.00804077493	0.01773972327	-0.00206314559	-0.02691371007
1.20	3.40	-0.01883150823	-0.00761326461	0.01634576308	-0.00193109896	-0.02563290774
1.20	3.50	-0.01838122556	-0.00719863844	0.01498706542	-0.00179991245	-0.02436974008
1.20	3.60	-0.01792518471	-0.006800298	0.01367438697	-0.00167102748	-0.0231282462
1.20	3.70	-0.01746179648	-0.00642025453	0.01241657253	-0.00154571248	-0.021912402
1.20	3.80	-0.01699071138	-0.00606023075	0.01122057751	-0.0014250476	-0.02072601054
1.20	3.90	-0.01651164794	-0.00572078064	0.01009160361	-0.00130987442	-0.01957259648
1.20	4.00	-0.01602493436	-0.00540214098	0.00903330967	-0.00120079072	-0.01845531233
1.2	4.1	-0.015530701679	-0.005103546144	0.008047862214	-0.001098158219	-0.017376859530
1.2	4.2	-0.015029448729	-0.004824076625	0.007136194311	-0.001002131953	-0.016339434461
1.2	4.3	-0.014521970724	-0.004562639463	0.006298108633	-0.000912738166	-0.015344701728
1.2	4.4	-0.014008686418	-0.004317535881	0.005532449327	-0.000829817614	-0.014393782251
1.2	4.5	-0.013490845912	-0.004087641468	0.004837238061	-0.000753155952	-0.013487286554
1.2	4.6	-0.012969279194	-0.003871262229	0.004209804959	-0.000682468105	-0.012625353818
1.2	4.7	-0.012445188682	-0.003666973087	0.003646919771	-0.000617422466	-0.011807712899
1.2	4.8	-0.011920080675	-0.003473562275	0.003144914533	-0.000557685135	-0.011033747798
1.2	4.9	-0.011395577735	-0.003289878675	0.002699801771	-0.000502934334	-0.010302566497
1.2	5.0	-0.010873483210	-0.003114980854	0.002307385999	-0.000452830744	-0.009613057611
1.2	5.1	-0.010355596756	-0.002947949031	0.001963365960	-0.000407068613	-0.008963945072
1.2	5.2	-0.009843896033	-0.002788142915	0.001663427692	-0.000365348870	-0.008353831940
1.2	5.3	-0.009340300045	-0.002634987865	0.001403324544	-0.000327398573	-0.007781238151
1.2	5.4	-0.008846465738	-0.002487836242	0.001178944372	-0.000292949743	-0.007244624126
1.2	5.5	-0.008364318441	-0.002346530453	0.000986369220	-0.000261744468	-0.006742412741
1.2	5.6	-0.007895242903	-0.002210592392	0.000821909400	-0.000233550411	-0.006273009499
1.2	5.7	-0.007440741643	-0.002079933432	0.000682137868	-0.000208134493	-0.005834811586
1.2	5.8	-0.007001859430	-0.001954272933	0.000563906795	-0.000185273672	-0.005426219619
1.2	5.9	-0.006579766962	-0.001833708914	0.000464354969	-0.000164765368	-0.005045647649
1.2	6.0	-0.006175072694	-0.001718038557	0.000380906947	-0.000146410633	-0.004691530450
1.30	0.00	-0.030610888	-0.01617497137	0.04931809317	-0.00474123421	-0.05901277559
1.30	0.10	-0.03066971281	-0.01615124374	0.04918683637	-0.00474088281	-0.05896442264
1.30	0.20	-0.03083980082	-0.01608066485	0.04879914762	-0.00473919877	-0.05881908482
1.30	0.30	-0.03110451497	-0.0159666617	0.04817286078	-0.00473434922	-0.05857636484
1.30	0.40	-0.03143769281	-0.01581367339	0.04733644771	-0.00472375989	-0.05823670723
1.30	0.50	-0.03180770099	-0.01562815069	0.04632708559	-0.00470450961	-0.05780212627
1.30	0.60	-0.03218026306	-0.01541782929	0.04518802697	-0.00467400316	-0.05727645757
1.30	0.70	-0.03252072158	-0.01519085394	0.04396552316	-0.00463028863	-0.05666510217
1.30	0.80	-0.03279681479	-0.01495539651	0.04270562821	-0.00457251579	-0.0559745307
1.30	0.90	-0.03298022449	-0.01471874206	0.04145114632	-0.00450096884	-0.0552116599
1.30	1.00	-0.0330489682	-0.01448770605	0.04023900088	-0.00441697232	-0.0543832907
1.30	1.10	-0.03298694587	-0.01426657511	0.03909816795	-0.00432282178	-0.05349571694
1.30	1.20	-0.03278597761	-0.01405875224	0.03804830216	-0.00422108805	-0.05255443949
1.30	1.30	-0.03244476662	-0.01386478954	0.03709912004	-0.00411495453	-0.0515641426
1.30	1.40	-0.03196899965	-0.01368371256	0.03625052577	-0.00400701473	-0.05052879813
1.30	1.50	-0.03137122583	-0.0135128369	0.0354934175	-0.00389989677	-0.04945190965
1.30	1.60	-0.03066924197	-0.01334790581	0.03481108569	-0.00379560416	-0.04833681768
1.30	1.70	-0.02988504045	-0.01318402851	0.03418104745	-0.0036951254	-0.047186934
1.30	1.80	-0.02904341108	-0.01301554152	0.03357717975	-0.00359912308	-0.04600592623
1.30	1.90	-0.02816983953	-0.01283658115	0.03297195941	-0.00350752112	-0.04479769666
1.30	2.00	-0.02728897588	-0.01264182876	0.03233866335	-0.00341952969	-0.04356628078
1.30	2.10	-0.02642285095	-0.0124266343	0.03165330757	-0.00333386097	-0.04231566325
1.30	2.20	-0.02558941607	-0.01218695615	0.03089629443	-0.00324917032	-0.04104958403
1.30	2.30	-0.024801679	-0.0119200004	0.03005339256	-0.00316370935	-0.03977136181
1.30	2.40	-0.02406736906	-0.01162417218	0.02911643482	-0.00307586518	-0.03848376651
1.30	2.50	-0.02338904834	-0.01129916132	0.02808324948	-0.00298415669	-0.03718897981
1.30	2.60	-0.02276493257	-0.01094617097	0.02695730938	-0.00288738572	-0.03588868526
1.30	2.70	-0.02218966743	-0.0105675748	0.0257469436	-0.0027847569	-0.03458427932
1.30	2.80	-0.02165561189	-0.01016689052	0.0244642722	-0.0026758695	-0.03327712406
1.30	2.90	-0.02115397068	-0.00974864553	0.023124283	-0.00256078342	-0.03196882473
1.30	3.00	-0.02067625806	-0.00931821706	0.02174337099	-0.00244000784	-0.03066140414
1.30	3.10	-0.02021424991	-0.00888109489	0.0203386602	-0.0023144166	-0.02935739863
1.30	3.20	-0.01976083574	-0.00844262025	0.01892685478	-0.00218522731	-0.02805984296
1.30	3.30	-0.01931061032	-0.00800827795	0.01752370944	-0.00205384927	-0.02677219254
1.30	3.40	-0.01885907936	-0.00758254483	0.01614350416	-0.00192182735	-0.02549821134
1.30	3.50	-0.01840350095	-0.00716971075	0.01479875701	-0.00179070667	-0.02424184054
1.30	3.60	-0.01794168958	-0.00677275687	0.01350007118	-0.001661927	-0.02300707689
1.30	3.70	-0.01747281939	-0.006394293	0.01225611263	-0.0015367829	-0.02179785612
1.30	3.80	-0.01699613492	-0.00603555018	0.01107371093	-0.001416349	-0.02061794668
1.30	3.90	-0.01651172041	-0.00569737206	0.00995794957	-0.00130145881	-0.0194708391
1.30	4.00	-0.01601983249	-0.00537981488	0.00891234887	-0.00119270301	-0.01835966347
1.3	4.1	-0.015520721116	-0.005082218227	0.007939039046	-0.001090437867	-0.017287104068
1.3	4.2	-0.015015049160	-0.004803722644	0.007038842069	-0.000994824628	-0.016255343957
1.3	4.3	-0.014503545517	-0.004543162535	0.006211511161	-0.000905858142	-0.015266036002
1.3	4.4	-0.013986726711	-0.004298900738	0.005455852180	-0.000823383660	-0.014320294492
1.3	4.5	-0.013465665268	-0.004069629900	0.004769864134	-0.000747172468	-0.013418727033
1.3	4.6	-0.012941541793	-0.003854002228	0.004150871382	-0.000676938039	-0.012561472908
1.3	4.7	-0.012415351090	-0.003650396311	0.003595651322	-0.000612344013	-0.011748262088
1.3	4.8	-0.011888628733	-0.003457649740	0.003100555296	-0.000553052437	-0.010978481852
1.3	4.9	-0.011363113822	-0.003274767256	0.002661625417	-0.000498726027	-0.010251245956
1.3	5.0	-0.010840167454	-0.003100398742	0.002274703810	-0.000449025617	-0.009565446905
1.3	5.1	-0.010321928059	-0.002933988905	0.001935532802	-0.000403652831	-0.008919819125
1.3	5.2	-0.009810299858	-0.002774876842	0.001639845621	-0.000362296349	-0.008312972288
1.3	5.3	-0.009306893408	-0.002622222345	0.001383445499	-0.000324682061	-0.007743434502
1.3	5.4	-0.008813712606	-0.002475767406	0.001162270653	-0.000290541489	-0.007209674364
1.3	5.5	-0.008332344528	-0.002335049023	0.000972453101	-0.000259624115	-0.006710124490
1.3	5.6	-0.007864258377	-0.002199728733	0.000810351517	-0.000231681942	-0.006243199220
1.3	5.7	-0.007410881353	-0.002069666053	0.000672584978	-0.000206495212	-0.005807305067
1.3	5.8	-0.006973353611	-0.001944705903	0.000556048783	-0.000183844542	-0.005400851948
1.3	5.9	-0.006552548735	-0.001824688065	0.000457921668	-0.000163519459	-0.005022262879
1.3	6.0	-0.006149260356	-0.001709614496	0.000375664664	-0.000145329236	-0.004669981289
1.40	0.00	-0.03054911393	-0.01609948838	0.04880397728	-0.00462819249	-0.05862541034
1.40	0.10	-0.03060715962	-0.01607584198	0.0486740869	-0.00462771431	-0.05857769023
1.40	0.20	-0.03077503366	-0.01600563716	0.04829040065	-0.00462561193	-0.05843418523
1.40	0.30	-0.0310358156	-0.01589178969	0.04767050744	-0.00462018693	-0.05819434641
1.40	0.40	-0.03136392393	-0.01573908838	0.04684251267	-0.00460892511	-0.0578584231
1.40	0.50	-0.0317281386	-0.01555393505	0.04584313386	-0.00458905681	-0.0574282806
1.40	0.60	-0.03209436768	-0.01534371506	0.04471510058	-0.00455811855	-0.05690763465
1.40	0.70	-0.0324288184	-0.01511674999	0.04350411333	-0.00451437645	-0.05630180529
1.40	0.80	-0.03269960741	-0.01488094237	0.04225567584	-0.00445712784	-0.05561721303
1.40	0.90	-0.03287938397	-0.01464391154	0.0410120895	-0.0043868052	-0.05486075673
1.40	1.00	-0.03294654367	-0.01441225936	0.03980984683	-0.00430487194	-0.0540392592
1.40	1.10	-0.032885697	-0.01419056625	0.03867760221	-0.00421368902	-0.05315904394
1.40	1.20	-0.03268862555	-0.01398185461	0.03763481525	-0.00411591876	-0.05222566742
1.40	1.30	-0.03235420782	-0.0137870548	0.0366911386	-0.0040144461	-0.05124384552
1.40	1.40	-0.03188828502	-0.01360509441	0.03584654858	-0.00391215635	-0.05021758285
1.40	1.50	-0.03130313256	-0.01343358142	0.03509214115	-0.00381129241	-0.04915039988
1.40	1.60	-0.03061584675	-0.01326815016	0.03441150792	-0.0037135782	-0.0480456263
1.40	1.70	-0.02984807284	-0.01310399318	0.03378255353	-0.00361999568	-0.0469066375
1.40	1.80	-0.02902395902	-0.01293547878	0.03317959012	-0.00353109279	-0.04573697758
1.40	1.90	-0.02816823304	-0.0127570202	0.03257556206	-0.00344643485	-0.04454034005
1.40	2.00	-0.02730435343	-0.01256287018	0.03194418716	-0.00336523975	-0.04332043066
1.40	2.10	-0.0264535517	-0.01234848318	0.03126195789	-0.00328620376	-0.04208082265
1.40	2.20	-0.02563293666	-0.01210998019	0.03050956337	-0.00320766898	-0.04082485085
1.40	2.30	-0.02485496825	-0.01184455425	0.02967309335	-0.00312795891	-0.03955554845
1.40	2.40	-0.0241271646	-0.01155062738	0.02874448	-0.00304540467	-0.03827561255
1.40	2.50	-0.02345225723	-0.0112279768	0.02772159792	-0.00295849414	-0.03698738421
1.40	2.60	-0.02282894907	-0.0108778882	0.02660784943	-0.00286602162	-0.03569288868
1.40	2.70	-0.02225210181	-0.01050241627	0.02541140871	-0.00276716377	-0.03439393048
1.40	2.80	-0.0217148988	-0.01010529968	0.02414417651	-0.00266152877	-0.03309224686
1.40	2.90	-0.02120894254	-0.00969092767	0.02282090132	-0.00254921137	-0.03178970482
1.40	3.00	-0.02072599282	-0.00926456176	0.02145773194	-0.00243071529	-0.03048844771
1.40	3.10	-0.02025801891	-0.00883144002	0.02007143452	-0.00230698826	-0.02919102515
1.40	3.20	-0.01979830856	-0.00839710067	0.01867846769	-0.00217926697	-0.02790040861
1.40	3.30	-0.01934122847	-0.0079665591	0.01729431056	-0.00204902104	-0.02661995888
1.40	3.40	-0.01888287478	-0.00754466906	0.01593297307	-0.00191783846	-0.02535334033
1.40	3.50	-0.01842000583	-0.00713505321	0.01460676023	-0.00178731025	-0.0241044026
1.40	3.60	-0.01795152075	-0.00674157813	0.0133260514	-0.00165892972	-0.0228770643
1.40	3.70	-0.01747570663	-0.00636583556	0.01209936262	-0.00153403518	-0.0216751985
1.40	3.80	-0.01699252105	-0.00600963705	0.01093336821	-0.00141373468	-0.02050251753
1.40	3.90	-0.01650199249	-0.00567368093	0.00983305104	-0.00129889406	-0.01936246854
1.40	4.00	-0.01600448867	-0.00535804303	0.00880182792	-0.00119013306	-0.0182581405
1.4	4.1	-0.015500319139	-0.005062081212	0.007841790240	-0.001087844300	-0.017192183866
1.4	4.2	-0.014990159085	-0.004784957353	0.006953752405	-0.000992199689	-0.016166754448
1.4	4.3	-0.014474577274	-0.004525354603	0.006137465241	-0.000903207354	-0.015183480558
1.4	4.4	-0.013954620144	-0.004282188914	0.005391759368	-0.000820728278	-0.014243462321
1.4	4.5	-0.013430846098	-0.004053695122	0.004714673271	-0.000744530348	-0.013347293899
1.4	4.6	-0.012904568341	-0.003838704704	0.004103585002	-0.000674333878	-0.012495114761
1.4	4.7	-0.012376908254	-0.003635785418	0.003555334209	-0.000609799647	-0.011686657397
1.4	4.8	-0.011849165475	-0.003443596553	0.003066341809	-0.000550591930	-0.010921318801
1.4	4.9	-0.011322960991	-0.003261088104	0.002632723136	-0.000496370536	-0.010198225488
1.4	5.0	-0.010799983244	-0.003087295474	0.002250394874	-0.000446794397	-0.009516288248
1.4	5.1	-0.010282042724	-0.002921410291	0.001915173083	-0.000401549791	-0.008874255726
1.4	5.2	-0.009770864705	-0.002762635456	0.001622862803	-0.000360334608	-0.008270757444
1.4	5.3	-0.009268372396	-0.002610504661	0.001369334911	-0.000322865608	-0.007704337038
1.4	5.4	-0.008776232419	-0.002464471996	0.001150590894	-0.000288870689	-0.007173480628
1.4	5.5	-0.008296100079	-0.002324194347	0.000962821049	-0.000258093001	-0.006676633781
1.4	5.6	-0.007829430747	-0.002189342830	0.000802436677	-0.000230299032	-0.006212225563
1.4	5.7	-0.007377550500	-0.002059734282	0.000666103996	-0.000205246971	-0.005778673243
1.4	5.8	-0.006941578806	-0.001935216543	0.000550760261	-0.000182724754	-0.005374397770
1.4	5.9	-0.006522432488	-0.001815702003	0.000453620869	-0.000162519401	-0.004997831954
1.4	6.0	-0.006120760773	-0.001701071893	0.000372178857	-0.000144438923	-0.004647428814
1.50	0.00	-0.03020244665	-0.01604015116	0.04850232318	-0.00443811657	-0.05822650209
1.50	0.10	-0.03026181631	-0.01601630811	0.04837195351	-0.00443791679	-0.05817954492
1.50	0.20	-0.03043373585	-0.01594567482	0.04798679902	-0.00443666765	-0.05803819239
1.50	0.30	-0.03070076335	-0.0158309222	0.04736439205	-0.00443266481	-0.05780156839
1.50	0.40	-0.03103723832	-0.0156770194	0.04653277107	-0.00442342401	-0.05746956599
1.50	0.50	-0.03141124914	-0.01548987442	0.04552860709	-0.00440622013	-0.05704376168
1.50	0.60	-0.03178917851	-0.01527747434	0.04439459852	-0.00437862009	-0.05652768259
1.50	0.70	-0.03213662925	-0.01504761049	0.0431764314	-0.0043389062	-0.05592654396
1.50	0.80	-0.0324219714	-0.01480846433	0.04191961667	-0.00428639539	-0.05524672835
1.50	0.90	-0.03261804087	-0.01456782557	0.04066650577	-0.00422153007	-0.054495191
1.50	1.00	-0.03270315637	-0.01433223141	0.0394536917	-0.00414574938	-0.05367886728
1.50	1.10	-0.03266205056	-0.01410642994	0.03830999985	-0.00406135305	-0.05280426742
1.50	1.20	-0.03248641502	-0.01389345057	0.03725512747	-0.00397093966	-0.05187715225
1.50	1.30	-0.03217539284	-0.01369450727	0.03629905149	-0.00387747766	-0.0509024594
1.50	1.40	-0.03173459923	-0.01350894723	0.03544213029	-0.00378340834	-0.04988437395
1.50	1.50	-0.03117583598	-0.0133339966	0.0346758967	-0.0036911752	-0.04882656089
1.50	1.60	-0.03051606929	-0.01316592014	0.03398441235	-0.00360216519	-0.0477323963
1.50	1.70	-0.029776411	-0.01299969112	0.03334606234	-0.00351757514	-0.04660520708
1.50	1.80	-0.02897992683	-0.0128297551	0.03273563372	-0.0034374851	-0.04544832035
1.50	1.90	-0.02815068481	-0.01265054964	0.03212651645	-0.00336162414	-0.04426502748
1.50	2.00	-0.02731128537	-0.01245660087	0.03149282343	-0.00328902869	-0.04305847924
1.50	2.10	-0.02648189942	-0.01224318346	0.03081135086	-0.00321845505	-0.04183161177
1.50	2.20	-0.02567863779	-0.01200630966	0.03006304161	-0.0031481763	-0.04058719344
1.50	2.30	-0.0249133579	-0.01174304433	0.02923402007	-0.0030764572	-0.03932787644
1.50	2.40	-0.0241938293	-0.01145218011	0.02831616952	-0.00300156113	-0.03805625758
1.50	2.50	-0.02352292731	-0.01113330028	0.02730716697	-0.00292191313	-0.03677488088
1.50	2.60	-0.02289972582	-0.01078742777	0.0262101026	-0.00283620557	-0.03548619508
1.50	2.70	-0.02232041854	-0.01041704094	0.025032699	-0.0027435392	-0.0341925374
1.50	2.80	-0.02177834145	-0.01002531435	0.02378658605	-0.00264346433	-0.03289614882
1.50	2.90	-0.02126630984	-0.0096169221	0.02248587183	-0.00253600774	-0.03159925183
1.50	3.00	-0.02077626579	-0.00919669239	0.02114629947	-0.00242168516	-0.03030418771
1.50	3.10	-0.02030047295	-0.0087697117	0.01978418413	-0.00230140772	-0.02901353766
1.50	3.20	-0.01983240888	-0.00834128215	0.018415552	-0.00217647245	-0.02773020628
1.50	3.30	-0.01936702322	-0.00791671708	0.01705551884	-0.00204839152	-0.02645743346
1.50	3.40	-0.01890005594	-0.00750026929	0.01571775281	-0.00191879445	-0.02519874501
1.50	3.50	-0.01842896087	-0.00709596185	0.0144142368	-0.00178936108	-0.02395787474
1.50	3.60	-0.01795203385	-0.00670685769	0.01315511537	-0.00166165143	-0.02273864009
1.50	3.70	-0.01746847134	-0.00633529077	0.01194871102	-0.00153706394	-0.02154482765
1.50	3.80	-0.01697805139	-0.00598271189	0.01080155924	-0.00141680968	-0.02038008906
1.50	3.90	-0.01648095186	-0.00564988687	0.00971855247	-0.00130180915	-0.01924780831
1.50	4.00	-0.01597749194	-0.00533678709	0.00870306551	-0.00119274689	-0.01815102348
1.5	4.1	-0.015468224902	-0.005042992512	0.007757188625	-0.001090081275	-0.017092339740
1.5	4.2	-0.014953736471	-0.004767646085	0.006881767624	-0.000993994591	-0.016073863420
1.5	4.3	-0.014434686096	-0.004509549393	0.006076618683	-0.000904558350	-0.015097197036
1.5	4.4	-0.013911718208	-0.004267326951	0.005340654509	-0.000821637547	-0.014163408219
1.5	4.5	-0.013385900169	-0.004039782589	0.004672014333	-0.000745048867	-0.013273083045
1.5	4.6	-0.012858134502	-0.003825469821	0.004068185031	-0.000674499135	-0.012426350577
1.5	4.7	-0.012329440361	-0.003622949376	0.003526121342	-0.000609660698	-0.011622951628
1.5	4.8	-0.011801341036	-0.003431199796	0.003042360153	-0.000550202241	-0.010862299152
1.5	4.9	-0.011275196114	-0.003249008433	0.002613130938	-0.000495778735	-0.010143539883
1.5	5.0	-0.010752697352	-0.003075496581	0.002234458911	-0.000446050331	-0.009465609350
1.5	5.1	-0.010235599720	-0.002909875049	0.001902261940	-0.000400702774	-0.008827283838
1.5	5.2	-0.009725553280	-0.002751352501	0.001612438173	-0.000359421981	-0.008227216971
1.5	5.3	-0.009224468781	-0.002599521814	0.001360941270	-0.000321910144	-0.007663978092
1.5	5.4	-0.008733909440	-0.002453774095	0.001143851124	-0.000287910474	-0.007136075996
1.5	5.5	-0.008255539736	-0.002313833155	0.000957418821	-0.000257148269	-0.006641977133
1.5	5.6	-0.007790705093	-0.002179312640	0.000798112826	-0.000229380514	-0.006180124766
1.5	5.7	-0.007340772158	-0.002050096715	0.000662646884	-0.000204369969	-0.005748952358
1.5	5.8	-0.006906746199	-0.001925952267	0.000547997917	-0.000181898204	-0.005346893645
1.5	5.9	-0.006489544195	-0.001806814557	0.000451414435	-0.000161752046	-0.004972392027
1.5	6.0	-0.006089840668	-0.001692620719	0.000370416599	-0.000143728020	-0.004623908528
1.60	0.00	-0.02960242277	-0.01599440331	0.04839144041	-0.00418424511	-0.05781521476
1.60	0.10	-0.02966526163	-0.01597028384	0.0482589225	-0.00418469404	-0.05776920624
1.60	0.20	-0.0298470698	-0.01589849507	0.04786735487	-0.00418544782	-0.05763048177
1.60	0.30	-0.0301299605	-0.01578195926	0.04723437981	-0.00418475174	-0.0573976293
1.60	0.40	-0.03048706482	-0.01562527476	0.04638826272	-0.00418007989	-0.0570699729
1.60	0.50	-0.0308859036	-0.01543462973	0.04536600144	-0.00416861867	-0.05664865663
1.60	0.60	-0.03129164378	-0.01521757761	0.04421071891	-0.00414784016	-0.05613694492
1.60	0.70	-0.03166975839	-0.01498251729	0.04296857613	-0.00411589367	-0.05553992356
1.60	0.80	-0.03198783143	-0.01473750799	0.0416856066	-0.00407196334	-0.0548639667
1.60	0.90	-0.03221807407	-0.01449029666	0.04040471308	-0.00401635951	-0.05411613097
1.60	1.00	-0.03233850233	-0.0142476508	0.03916307224	-0.0039503642	-0.05330355957
1.60	1.10	-0.03233367097	-0.01401471608	0.0379901176	-0.00387602543	-0.05243304707
1.60	1.20	-0.03219525328	-0.01379457131	0.03690618981	-0.00379615662	-0.05151071516
1.60	1.30	-0.03192179843	-0.01358887321	0.03592191683	-0.0037129803	-0.05054186175
1.60	1.40	-0.03151890015	-0.01339670024	0.03503831763	-0.00362952701	-0.04953099053
1.60	1.50	-0.03099820883	-0.01321618652	0.03424756796	-0.00354761117	-0.0484819791
1.60	1.60	-0.03037616991	-0.01304330396	0.03353433986	-0.00346892488	-0.04739828093
1.60	1.70	-0.02967344079	-0.01287347731	0.0328775797	-0.00339444444	-0.04628309875
1.60	1.80	-0.02891208232	-0.01270097886	0.03225257205	-0.00332426209	-0.04513941343
1.60	1.90	-0.02811564056	-0.01252036279	0.03163310859	-0.00325840728	-0.04396997908
1.60	2.00	-0.02730542142	-0.01232617278	0.03099369217	-0.00319564808	-0.04277729272
1.60	2.10	-0.02650096003	-0.01211375689	0.03031126719	-0.00313482156	-0.04156364877
1.60	2.20	-0.02571764749	-0.01187892928	0.02956685537	-0.00307427385	-0.04033129973
1.60	2.30	-0.02496714544	-0.01161883733	0.02874648072	-0.00301218919	-0.03908259964
1.60	2.40	-0.02425710132	-0.01133202548	0.02784176391	-0.00294674732	-0.03782009243
1.60	2.50	-0.02359083804	-0.01101804673	0.02684997598	-0.00287626992	-0.03654649737
1.60	2.60	-0.02296830158	-0.01067807238	0.0257736842	-0.00279930203	-0.03526461137
1.60	2.70	-0.02238622964	-0.01031422864	0.02462001389	-0.00271480134	-0.03397721355
1.60	2.80	-0.02183913459	-0.00992992127	0.02339994531	-0.00262218055	-0.03268697808
1.60	2.90	-0.02132005573	-0.00952913949	0.02212693843	-0.00252137222	-0.03139648246
1.60	3.00	-0.0208215322	-0.0091165671	0.02081610378	-0.00241279196	-0.03010827692
1.60	3.10	-0.02033670514	-0.00869747026	0.01948315028	-0.00229736416	-0.028825021
1.60	3.20	-0.01985915881	-0.00827682727	0.01814360346	-0.00217635655	-0.02754957845
1.60	3.30	-0.01938401409	-0.00785964423	0.01681206079	-0.00205133722	-0.02628509342
1.60	3.40	-0.01890743865	-0.00745025959	0.01550178737	-0.00192399904	-0.02503496738
1.60	3.50	-0.01842696083	-0.00705247525	0.01422441943	-0.0017960932	-0.0238028118
1.60	3.60	-0.01794097157	-0.00666916415	0.01298982907	-0.00166929415	-0.02259234234
1.60	3.70	-0.01744908803	-0.00630285323	0.01180613594	-0.00154511223	-0.02140725852
1.60	3.80	-0.01695103206	-0.00595481259	0.01067974214	-0.00142483307	-0.02025112854
1.60	3.90	-0.01644702195	-0.00562571851	0.00961547318	-0.00130950303	-0.01912727358
1.60	4.00	-0.01593789339	-0.00531602968	0.00861669545	-0.00119989121	-0.01803866794
1.6	4.1	-0.015423673119	-0.005024842463	0.007685540028	-0.001096514589	-0.016987856096
1.6	4.2	-0.014905122280	-0.004751501361	0.006822937103	-0.000999658830	-0.015976899192
1.6	4.3	-0.014382881593	-0.004494945697	0.006028817454	-0.000909405931	-0.015007347419
1.6	4.4	-0.013857815029	-0.004254108349	0.005302232490	-0.000825694129	-0.014080245040
1.6	4.5	-0.013330455625	-0.004027431079	0.004641473576	-0.000748344302	-0.013196153820
1.6	4.6	-0.012801812408	-0.003813704346	0.004044187218	-0.000677092509	-0.012355202772
1.6	4.7	-0.012273012594	-0.003611717838	0.003507489073	-0.000611641308	-0.011557142520
1.6	4.8	-0.011745302012	-0.003420342851	0.003028073226	-0.000551631744	-0.010801400643
1.6	4.9	-0.011219832255	-0.003238247217	0.002602317386	-0.000496746609	-0.010087155815
1.6	5.0	-0.010698490312	-0.003064865709	0.002226385214	-0.000446635890	-0.009413373928
1.6	5.1	-0.010182902183	-0.002899396395	0.001896319644	-0.000400962003	-0.008778863429
1.6	5.2	-0.009674590204	-0.002740978518	0.001608130234	-0.000359426703	-0.008182315217
1.6	5.3	-0.009175421269	-0.002589234627	0.001357867782	-0.000321725317	-0.007622329107
1.6	5.4	-0.008686927557	-0.002443606246	0.001141695085	-0.000287577426	-0.007097438970
1.6	5.5	-0.008210799808	-0.002303880613	0.000955933106	-0.000256714254	-0.006606138046
1.6	5.6	-0.007748211931	-0.002169551645	0.000797107953	-0.000228878811	-0.006146889427
1.6	5.7	-0.007300598699	-0.002040601975	0.000661980041	-0.000203833896	-0.005718142869
1.6	5.8	-0.006868923022	-0.001916799161	0.000547563378	-0.000181342211	-0.005318345028
1.6	5.9	-0.006453963012	-0.001797951406	0.000451135552	-0.000161195723	-0.004945951436
1.6	6.0	-0.006056553818	-0.001684171481	0.000370238981	-0.000143187909	-0.004599433409
1.70	0.00	-0.02879345784	-0.01595900227	0.04843813072	-0.0038830587	-0.0573895276
1.70	0.10	-0.02886160383	-0.01593435838	0.04830206933	-0.00388454817	-0.05734476661
1.70	0.20	-0.02905879017	-0.01586096334	0.047899949	-0.0038883632	-0.05720941263
1.70	0.30	-0.02936595262	-0.01574171739	0.04724967227	-0.00389268025	-0.05698122725
1.70	0.40	-0.02975466706	-0.015581095	0.04637997669	-0.00389484643	-0.05665870232
1.70	0.50	-0.03019124722	-0.01538550292	0.04532852519	-0.00389188274	-0.05624238675
1.70	0.60	-0.03063936615	-0.01516238098	0.04413924615	-0.00388101695	-0.05573521437
1.70	0.70	-0.03106311756	-0.01492005858	0.04285920303	-0.00386012298	-0.05514213903
1.70	0.80	-0.0314290937	-0.01466682008	0.04153538309	-0.00382810244	-0.05446955427
1.70	0.90	-0.03170865296	-0.01441071408	0.0402116685	-0.00378495875	-0.05372464863
1.70	1.00	-0.031879075	-0.01415873168	0.03892622644	-0.00373172488	-0.05291484489
1.70	1.10	-0.03192410613	-0.0139160778	0.03770946963	-0.00367019426	-0.0520473037
1.70	1.20	-0.03183526727	-0.01368654074	0.03658270147	-0.00360282196	-0.05112860604
1.70	1.30	-0.03161088593	-0.01347167945	0.03555747774	-0.00353217622	-0.050164508
1.70	1.40	-0.0312558128	-0.01327118492	0.03463569147	-0.00346039481	-0.04915992454
1.70	1.50	-0.03078162652	-0.01308305622	0.03381032328	-0.00338991096	-0.04811898261
1.70	1.60	-0.030204471	-0.01290372926	0.03306676199	-0.00332231402	-0.0470451897
1.70	1.70	-0.02954427218	-0.01272883374	0.03238457578	-0.00325846878	-0.04594154544
1.70	1.80	-0.02882280931	-0.01255293991	0.03173954089	-0.0031988046	-0.04481060569
1.70	1.90	-0.02806228355	-0.01237049828	0.03110591648	-0.0031431552	-0.04365454655
1.70	2.00	-0.0272835746	-0.01217593804	0.03045837971	-0.00309075719	-0.04247525908
1.70	2.10	-0.02650535152	-0.01196451213	0.02977403604	-0.00304034605	-0.04127452938
1.70	2.20	-0.02574302292	-0.01173224806	0.02903378004	-0.00299029902	-0.04005425588
1.70	2.30	-0.02500806788	-0.01147603394	0.02822338223	-0.00293880428	-0.0388166119
1.70	2.40	-0.02430834375	-0.01119432319	0.02733402462	-0.00288394009	-0.03756410509
1.70	2.50	-0.0236476027	-0.01088656885	0.0263623935	-0.00282387684	-0.03629955051
1.70	2.60	-0.02302630854	-0.01055371554	0.02531036228	-0.00275700459	-0.03502595069
1.70	2.70	-0.02244189628	-0.01019776362	0.0241842949	-0.00268207428	-0.03374635327
1.70	2.80	-0.02188962607	-0.00982194788	0.02299435832	-0.0025983081	-0.03246372841
1.70	2.90	-0.02136333984	-0.00943017112	0.02175322069	-0.00250547093	-0.03118091848
1.70	3.00	-0.02085618024	-0.00902683533	0.02047521285	-0.00240388652	-0.02990067124
1.70	3.10	-0.02036165593	-0.0086169336	0.0191753886	-0.00229437536	-0.02862573557
1.70	3.20	-0.01987410831	-0.0082055012	0.0178685913	-0.002178209	-0.02735898941
1.70	3.30	-0.01938847674	-0.00779686839	0.01656888269	-0.00205697396	-0.02610351708
1.70	3.40	-0.01890166035	-0.0073956588	0.01528906287	-0.00193243112	-0.0248626333
1.70	3.50	-0.01841131776	-0.00700542526	0.01404039162	-0.0018064334	-0.02363985071
1.70	3.60	-0.01791597159	-0.00662887213	0.01283245118	-0.00168076346	-0.02243878717
1.70	3.70	-0.01741562352	-0.00626867894	0.01167316125	-0.00155704995	-0.02126305588
1.70	3.80	-0.01690992359	-0.00592584883	0.01056880256	-0.00143672962	-0.0201161477
1.70	3.90	-0.01639941116	-0.00560129698	0.00952413718	-0.0013209446	-0.01900130675
1.70	4.00	-0.01588461326	-0.00529520122	0.00854261679	-0.00121058999	-0.01792143885
1.7	4.1	-0.015366121374	-0.005007215911	0.007626389396	-0.001106271008	-0.016879023851
1.7	4.2	-0.014844183852	-0.004736285381	0.006776532505	-0.001008366198	-0.015876064779
1.7	4.3	-0.014319535810	-0.004481584024	0.005993137079	-0.000917022896	-0.014914065970
1.7	4.4	-0.013792922458	-0.004242088231	0.005275437351	-0.000832235800	-0.013994035779
1.7	4.5	-0.013264689519	-0.004016244423	0.004621920089	-0.000753848314	-0.013116516871
1.7	4.6	-0.012736006381	-0.003803160880	0.004030432427	-0.000681640068	-0.012281637860
1.7	4.7	-0.012207659898	-0.003601484514	0.003498287633	-0.000615306007	-0.011489157010
1.7	4.8	-0.011680867712	-0.003410175427	0.003022368584	-0.000554528862	-0.010738532008
1.7	4.9	-0.011157036480	-0.003228337997	0.002599230005	-0.000498961019	-0.010028967469
1.7	5.0	-0.010637441327	-0.003054895808	0.002225195719	-0.000448269543	-0.009359471694
1.7	5.1	-0.010123984824	-0.002889424620	0.001896452118	-0.000402119656	-0.008728892666
1.7	5.2	-0.009618063211	-0.002731050364	0.001609133248	-0.000360187235	-0.008135958860
1.7	5.3	-0.009121406693	-0.002579338508	0.001359396389	-0.000322159905	-0.007579304668
1.7	5.4	-0.008635597242	-0.002433833782	0.001143492993	-0.000287757834	-0.007057498619
1.7	5.5	-0.008162026307	-0.002294082650	0.000957816728	-0.000256700751	-0.006569059634
1.7	5.6	-0.007702133879	-0.002159896467	0.000798951530	-0.000228716055	-0.006112472887
1.7	5.7	-0.007257313578	-0.002031245216	0.000663702813	-0.000203563571	-0.005686207604
1.7	5.8	-0.006828238893	-0.001907628319	0.000549118739	-0.000181004143	-0.005288725170
1.7	5.9	-0.006415939546	-0.001789135318	0.000452501732	-0.000160812971	-0.004918492990
1.7	6.0	-0.006020959092	-0.001675599352	0.000371411819	-0.000142780218	-0.004573991341
1.80	0.00	-0.02782919821	-0.01592902083	0.04860013168	-0.00355367289	-0.05694663618
1.80	0.10	-0.02790438349	-0.01590380831	0.0484594813	-0.00355650256	-0.05690355393
1.80	0.20	-0.02812187984	-0.01582862247	0.0480437085	-0.00356428372	-0.05677268214
1.80	0.30	-0.02846060717	-0.01570610067	0.04737109622	-0.00357507421	-0.05655052851
1.80	0.40	-0.02889025564	-0.01554090169	0.04647104456	-0.00358601903	-0.05623437948
1.80	0.50	-0.02937498579	-0.01533925241	0.04538214631	-0.00359386053	-0.05582401916
1.80	0.60	-0.02987675814	-0.01510877796	0.04414943801	-0.00359542364	-0.05532199456
1.80	0.70	-0.03035796679	-0.01485779296	0.04282121321	-0.00358822697	-0.05473316007
1.80	0.80	-0.0307839096	-0.01459498682	0.04144574916	-0.0035707196	-0.05406395233
1.80	0.90	-0.03112436057	-0.01432837782	0.04006823556	-0.00354247372	-0.05332174459
1.80	1.00	-0.03135562583	-0.01406536974	0.03872813189	-0.00350413225	-0.05251425573
1.80	1.10	-0.03146070016	-0.01381151993	0.03745711005	-0.00345720938	-0.05164908089
1.80	1.20	-0.03143020139	-0.01357083387	0.03627767325	-0.00340375162	-0.05073328915
1.80	1.30	-0.03126211828	-0.01334516584	0.03520249414	-0.00334628917	-0.04977315742
1.80	1.40	-0.03096137239	-0.01313479564	0.03423448907	-0.0032870378	-0.04877402802
1.80	1.50	-0.03053876938	-0.01293782642	0.03336754921	-0.00322819292	-0.04774029925
1.80	1.60	-0.03001036089	-0.01275119407	0.03258785608	-0.00317152176	-0.04667550114
1.80	1.70	-0.02939533585	-0.01257043808	0.03187560983	-0.00311810651	-0.04558240109
1.80	1.80	-0.02871505601	-0.01239047836	0.03120718391	-0.00306861607	-0.04446314548
1.80	1.90	-0.02799089104	-0.01220561378	0.03055712839	-0.00302299202	-0.04331941363
1.80	2.00	-0.02724377449	-0.01201074728	0.02990032869	-0.00298071004	-0.04215264586
1.80	2.10	-0.02649162835	-0.01180068699	0.02921388173	-0.00294053354	-0.04096428956
1.80	2.20	-0.02574999771	-0.0115713991	0.02847846557	-0.00290103903	-0.03975602516
1.80	2.30	-0.0250305318	-0.01131975072	0.0276794408	-0.00286033885	-0.03852988304
1.80	2.40	-0.02434137312	-0.01104403004	0.02680741006	-0.00281644317	-0.03728830997
1.80	2.50	-0.02368643425	-0.01074330359	0.02585834088	-0.00276736047	-0.03603411107
1.80	2.60	-0.0230668846	-0.01041857421	0.02483328311	-0.00271125621	-0.0347703373
1.80	2.70	-0.02248059001	-0.01007149368	0.02373772385	-0.00264666601	-0.03350015417
1.80	2.80	-0.0219235762	-0.00970521092	0.02258089921	-0.00257257278	-0.0322266917
1.80	2.90	-0.02139020929	-0.00932328083	0.02137457462	-0.00248853643	-0.03095296666
1.80	3.00	-0.02087445467	-0.00893013293	0.02013228238	-0.00239472095	-0.02968188317
1.80	3.10	-0.02037026315	-0.00853036764	0.01886824069	-0.00229184486	-0.02841629133
1.80	3.20	-0.01987242531	-0.00812879138	0.01759661997	-0.00218114203	-0.02715911187
1.80	3.30	-0.01937644475	-0.00772972655	0.01633088746	-0.00206419573	-0.02591340993
1.80	3.40	-0.01887943844	-0.00733749141	0.01508335092	-0.00194284845	-0.02468244951
1.80	3.50	-0.01837933268	-0.00695550628	0.0138648732	-0.0018190323	-0.02346966729
1.80	3.60	-0.01787501784	-0.0065865233	0.01268477174	-0.0016946638	-0.02227860248
1.80	3.70	-0.01736648481	-0.00623293089	0.01155075067	-0.00157151524	-0.02111278935
1.80	3.80	-0.01685369208	-0.00589591801	0.01046899704	-0.0014511365	-0.0199756346
1.80	3.90	-0.01633718279	-0.00557627798	0.00944425374	-0.00133484488	-0.01887031367
1.80	4.00	-0.01581745274	-0.00527417942	0.00848002161	-0.00122364026	-0.01779965467
1.8	4.1	-0.015295207627	-0.004989454488	0.007578562209	-0.001118243939	-0.016766071410
1.8	4.2	-0.014770584285	-0.004721055586	0.006741112682	-0.001019134279	-0.015771507102
1.8	4.3	-0.014244339653	-0.004468364283	0.005967956408	-0.000926518215	-0.014817413563
1.8	4.4	-0.013716931597	-0.004230244234	0.005258544624	-0.000840460677	-0.013904771311
1.8	4.5	-0.013188918233	-0.004005544929	0.004611590661	-0.000760858629	-0.013034105336
1.8	4.6	-0.012660922750	-0.003793046553	0.004025171216	-0.000687507063	-0.012205540350
1.8	4.7	-0.012134003830	-0.003591837292	0.003496822440	-0.000620135855	-0.011418853123
1.8	4.8	-0.011608958704	-0.003400645705	0.003023638867	-0.000558425710	-0.010673526156
1.8	4.9	-0.011087264013	-0.003218790359	0.002602369730	-0.000502039555	-0.009968803829
1.8	5.0	-0.010570210620	-0.003045346011	0.002229514476	-0.000450645519	-0.009303733567
1.8	5.1	-0.010059461248	-0.002879769078	0.001901413607	-0.000403897843	-0.008677207934
1.8	5.2	-0.009556375253	-0.002721252868	0.001614333665	-0.000361460959	-0.008087995092
1.8	5.3	-0.009062738387	-0.002569486702	0.001364543551	-0.000323024384	-0.007534770853
1.8	5.4	-0.008580009086	-0.002423968812	0.001148385626	-0.000288289184	-0.007016136716
1.8	5.5	-0.008109672904	-0.002284388086	0.000962326662	-0.000256970642	-0.006530640838
1.8	5.6	-0.007652861218	-0.002150287787	0.000803007321	-0.000228787959	-0.006076792793
1.8	5.7	-0.007211017853	-0.002021730306	0.000667275494	-0.000203482755	-0.005653080285
1.8	5.8	-0.006784929693	-0.001898349525	0.000552210043	-0.000180809173	-0.005257981039
1.8	5.9	-0.006375462996	-0.001780079019	0.000455134490	-0.000160543957	-0.004889974510
1.8	6.0	-0.005983335338	-0.001666941761	0.000373622076	-0.000142464255	-0.004547551398
1.90	0.00	-0.0267703172	-0.01589949064	0.04882907923	-0.00321665351	-0.05648325228
1.90	0.10	-0.02685366578	-0.01587333956	0.0486832016	-0.00322103507	-0.05644249275
1.90	0.20	-0.02709559036	-0.01579626345	0.04825188815	-0.00323349325	-0.05631772181
1.90	0.30	-0.02747192636	-0.01567036001	0.04755387365	-0.00325189627	-0.05610354374
1.90	0.40	-0.02794961473	-0.01550033605	0.04661935887	-0.00327308681	-0.05579555074
1.90	0.50	-0.02849011196	-0.01529217205	0.04548803834	-0.00329342259	-0.05539255567
1.90	0.60	-0.02905342623	-0.0150536775	0.04420626412	-0.00330927553	-0.05489673732
1.90	0.70	-0.02960023034	-0.01479351853	0.04282376976	-0.00331759987	-0.05431288169
1.90	0.80	-0.03009368027	-0.01452018371	0.04139033502	-0.00331628842	-0.05364754316
1.90	0.90	-0.03050243049	-0.01424236671	0.0399526684	-0.00330441533	-0.05290831685
1.90	1.00	-0.03080122714	-0.01396756434	0.03855171628	-0.00328213382	-0.05210324526
1.90	1.10	-0.03097196222	-0.0137016978	0.03722057722	-0.0032505009	-0.05124034074
1.90	1.20	-0.03100461974	-0.01344898347	0.0359830857	-0.00321155324	-0.05032716873
1.90	1.30	-0.03089653817	-0.01321189875	0.0348531442	-0.00316727089	-0.04937051273
1.90	1.40	-0.03065225105	-0.01299068464	0.03383476533	-0.00312019731	-0.04837613443
1.90	1.50	-0.03028263417	-0.01278439896	0.0329228067	-0.00307235334	-0.04734868857
1.90	1.60	-0.02980310238	-0.01258982543	0.03210424794	-0.00302577847	-0.04629174642
1.90	1.70	-0.02923262935	-0.01240289638	0.03136003857	-0.00298186009	-0.04520791146
1.90	1.80	-0.02859206472	-0.01221857856	0.03066698425	-0.0029414436	-0.04409902681
1.90	1.90	-0.02790271597	-0.01203135869	0.02999998104	-0.00290489065	-0.04296644766
1.90	2.00	-0.02718516187	-0.01183617822	0.02933402455	-0.00287167725	-0.04181133095
1.90	2.10	-0.02645755321	-0.01162779721	0.02864611121	-0.00284096079	-0.04063490642
1.90	2.20	-0.02573539482	-0.01140198792	0.02791659331	-0.00281132825	-0.03943867196
1.90	2.30	-0.02503048685	-0.01115536131	0.02713032095	-0.00278092935	-0.03822451714
1.90	2.40	-0.02435127611	-0.0108860658	0.0262772198	-0.00274767909	-0.03699475102
1.90	2.50	-0.02370217145	-0.01059314259	0.0253524502	-0.00270941155	-0.03575206751
1.90	2.60	-0.02308438672	-0.01027700938	0.02435616376	-0.00266408134	-0.03449945975
1.90	2.70	-0.02249667673	-0.0099395574	0.02329290404	-0.00260993772	-0.03324008565
1.90	2.80	-0.02193508321	-0.00958311622	0.02217090066	-0.00254572768	-0.03197713997
1.90	2.90	-0.02139514401	-0.00921167259	0.0210010353	-0.00247076296	-0.03071374376
1.90	3.00	-0.02087119931	-0.00882915623	0.0197958953	-0.00238501957	-0.0294529188
1.90	3.10	-0.02035788839	-0.00844008029	0.01856890441	-0.00228909507	-0.02819761744
1.90	3.20	-0.01985023697	-0.00804880049	0.01733351847	-0.00218414402	-0.02695081093
1.90	3.30	-0.01934455348	-0.00765981479	0.01610259752	-0.00207175599	-0.02571558021
1.90	3.40	-0.01883789768	-0.00727687855	0.01488795599	-0.0019538147	-0.02449516041
1.90	3.50	-0.0183286667	-0.00690343609	0.01370007249	-0.00183236328	-0.02329293982
1.90	3.60	-0.01781625379	-0.0065424357	0.01254799146	-0.00170942197	-0.02211238759
1.90	3.70	-0.01730031179	-0.00619567968	0.01143924327	-0.00158690926	-0.02095696613
1.90	3.80	-0.01678137285	-0.00586475518	0.01037993435	-0.00146654088	-0.01983001114
1.90	3.90	-0.0162598003	-0.0055502453	0.00937481148	-0.00134975004	-0.01873461644
1.90	4.00	-0.01573617954	-0.00525241223	0.00842744854	-0.00123767556	-0.0176735403
1.9	4.1	-0.015211079370	-0.004971025111	0.007540243952	-0.001131170841	-0.016649127371
1.9	4.2	-0.014684920952	-0.004705488790	0.006714616298	-0.001030786654	-0.015663261805
1.9	4.3	-0.014158019668	-0.004454883876	0.005951064905	-0.000936846727	-0.014717353969
1.9	4.4	-0.013630771986	-0.004218254288	0.005249275230	-0.000849445489	-0.013812347439
1.9	4.5	-0.013103620749	-0.003994510916	0.004608206327	-0.000768557848	-0.012948758313
1.9	4.6	-0.012577241200	-0.003782709551	0.004026179478	-0.000693998543	-0.012126712584
1.9	4.7	-0.012052377480	-0.003581832332	0.003500967552	-0.000625508086	-0.011346004614
1.9	4.8	-0.011529914675	-0.003390855246	0.003029887024	-0.000562797737	-0.010606148716
1.9	4.9	-0.011011120129	-0.003209048729	0.002609890343	-0.000505535276	-0.009906426467
1.9	5.0	-0.010497333834	-0.003035683892	0.002237658160	-0.000453378695	-0.009245929406
1.9	5.1	-0.009989755211	-0.002869876678	0.001909689005	-0.000405975200	-0.008623592338
1.9	5.2	-0.009490228308	-0.002711389732	0.001622383005	-0.000362992365	-0.008038229217
1.9	5.3	-0.009000018393	-0.002559487575	0.001372123669	-0.000324101371	-0.007488553116
1.9	5.4	-0.008520806560	-0.002413946728	0.001155340754	-0.000288999096	-0.006973201491
1.9	5.5	-0.008053816713	-0.002274253231	0.000968573097	-0.000257384869	-0.006490751709
1.9	5.6	-0.007600595669	-0.002140402124	0.000808515302	-0.000228970192	-0.006039738655
1.9	5.7	-0.007162074611	-0.002011969042	0.000672054680	-0.000203490183	-0.005618670066
1.9	5.8	-0.006739246773	-0.001888815223	0.000556297358	-0.000180690079	-0.005226038829
1.9	5.9	-0.006332888900	-0.001770805142	0.000458584254	-0.000160331045	-0.004860336966
1.9	6.0	-0.005943608611	-0.001657852606	0.000376498413	-0.000142187937	-0.004520066481
2.00	0.00	-0.02567916462	-0.01586415372	0.04907379891	-0.00289275693	-0.05599605288
2.00	0.10	-0.02577270141	-0.01583777235	0.04892249786	-0.00289887055	-0.05595855636
2.00	0.20	-0.02604220561	-0.0157586674	0.0484750572	-0.00291642994	-0.05584216546
2.00	0.30	-0.02646068683	-0.01562966366	0.047750694	-0.00294313216	-0.05563858501
2.00	0.40	-0.02699075032	-0.01545469844	0.04678047511	-0.00297546449	-0.0553410625
2.00	0.50	-0.02759141324	-0.01524017539	0.04560527847	-0.00300926374	-0.05494725258
2.00	0.60	-0.02822033419	-0.01499379278	0.04427283321	-0.00304034885	-0.05445902576
2.00	0.70	-0.02883616052	-0.01472432623	0.04283444956	-0.00306504187	-0.05388124198
2.00	0.80	-0.02940046575	-0.01444069815	0.04134150073	-0.0030806129	-0.05322065544
2.00	0.90	-0.029880173	-0.01415178319	0.03984222721	-0.00308550007	-0.05248511695
2.00	1.00	-0.0302483452	-0.01386513676	0.03837916572	-0.00307936454	-0.05168300963
2.00	1.10	-0.03048596393	-0.01358723292	0.03698688994	-0.00306289067	-0.05082273028
2.00	1.20	-0.03058191014	-0.01332256046	0.03569060902	-0.00303768096	-0.04991227773
2.00	1.30	-0.03053333519	-0.01307409067	0.03450546925	-0.00300582639	-0.04895888738
2.00	1.40	-0.03034419312	-0.01284244337	0.03343659224	-0.0029696301	-0.04796871189
2.00	1.50	-0.03002506582	-0.01262672767	0.03247977539	-0.00293144153	-0.046946672
2.00	1.60	-0.02959135847	-0.01242430923	0.03162289116	-0.00289349025	-0.04589645015
2.00	1.70	-0.02906171473	-0.01223123827	0.03084746533	-0.00285733047	-0.04482061132
2.00	1.80	-0.028457309	-0.01204278398	0.03013080101	-0.00282444475	-0.04372088128
2.00	1.90	-0.02779912339	-0.01185356723	0.02944805723	-0.00279516083	-0.04259845257
2.00	2.00	-0.02710776594	-0.01165822691	0.02877429072	-0.00276951404	-0.04145431571
2.00	2.10	-0.02640187085	-0.01145174196	0.02808626007	-0.00274684934	-0.04028953962
2.00	2.20	-0.02569679299	-0.01122956788	0.02736399155	-0.002725781	-0.03910543565
2.00	2.30	-0.02500485633	-0.01098835716	0.02659173893	-0.00270453703	-0.03790370107
2.00	2.40	-0.02433442526	-0.01072575328	0.0257587045	-0.00268093733	-0.03668643915
2.00	2.50	-0.02369038677	-0.01044077089	0.0248592083	-0.00265265782	-0.03545616636
2.00	2.60	-0.02307435608	-0.01013366171	0.02389245872	-0.00261741723	-0.03421573585
2.00	2.70	-0.02248509279	-0.00980576493	0.02286210592	-0.00257320072	-0.03296823306
2.00	2.80	-0.021919661	-0.00945966341	0.02177532932	-0.00251847779	-0.03171684911
2.00	2.90	-0.02137361375	-0.00909864245	0.02064209319	-0.0024523033	-0.03046476119
2.00	3.00	-0.02084225337	-0.00872681335	0.01947410158	-0.00237446147	-0.02921508013
2.00	3.10	-0.02032052917	-0.00834828903	0.01828397678	-0.00228537656	-0.02797084036
2.00	3.20	-0.01980414263	-0.00796739446	0.01708447536	-0.00218614313	-0.02673508039
2.00	3.30	-0.01928962103	-0.00758827478	0.01588787009	-0.00207831526	-0.02551090107
2.00	3.40	-0.01877454342	-0.00721467164	0.01470549149	-0.00196383052	-0.02430153274
2.00	3.50	-0.01825754049	-0.00684991177	0.01354749457	-0.00184480025	-0.02311032303
2.00	3.60	-0.01773808283	-0.00649666479	0.01242264239	-0.00172337062	-0.02194068981
2.00	3.70	-0.0172162011	-0.00615691293	0.01133832573	-0.00160158624	-0.02079602766
2.00	3.80	-0.01669237684	-0.00583206573	0.01030059498	-0.00148130495	-0.01967960114
2.00	3.90	-0.01616711017	-0.00552280182	0.00931422269	-0.00136409855	-0.01859443249
2.00	4.00	-0.01564085884	-0.00522927561	0.00838287194	-0.00125124608	-0.01754320909
2.0	4.1	-0.015114361287	-0.004951539670	0.007509091515	-0.001143702484	-0.016528210649
2.0	4.2	-0.014587595196	-0.004688709775	0.006694493701	-0.001042113256	-0.015551265866
2.0	4.3	-0.014061086959	-0.004440242710	0.005939800452	-0.000946898979	-0.014613745723
2.0	4.4	-0.013535009799	-0.004205153969	0.005244938264	-0.000858226549	-0.013716567545
2.0	4.5	-0.013009696186	-0.003982483197	0.004609115275	-0.000776092317	-0.012860235946
2.0	4.6	-0.012485814792	-0.003771475002	0.004030898913	-0.000700354380	-0.012044884324
2.0	4.7	-0.011963699204	-0.003570886899	0.003508299299	-0.000630784087	-0.011270327517
2.0	4.8	-0.011444588542	-0.003380226145	0.003038853461	-0.000567104312	-0.010536111546
2.0	4.9	-0.010929273554	-0.003198461946	0.002619714845	-0.000508973022	-0.009841553431
2.0	5.0	-0.010419189395	-0.003025080739	0.002247742623	-0.000456061987	-0.009185789292
2.0	5.1	-0.009915539842	-0.002859312456	0.001919589580	-0.000408018957	-0.008567798009
2.0	5.2	-0.009419899401	-0.002700757667	0.001631786601	-0.000364494563	-0.007986433772
2.0	5.3	-0.008933613661	-0.002548828383	0.001380824351	-0.000325159425	-0.007440450204
2.0	5.4	-0.008458307565	-0.002403315768	0.001163218931	-0.000289693479	-0.006928517250
2.0	5.5	-0.007995230949	-0.002263779954	0.000975575926	-0.000257784449	-0.006449242473
2.0	5.6	-0.007545567410	-0.002129880424	0.000814640079	-0.000229142891	-0.006001184173
2.0	5.7	-0.007110668828	-0.002001642261	0.000677334405	-0.000203490121	-0.005582870852
2.0	5.8	-0.006691314216	-0.001878731999	0.000560788920	-0.000180559934	-0.005192811203
2.0	5.9	-0.006288264624	-0.001761005947	0.000462359014	-0.000160108216	-0.004829509475
2.0	6.0	-0.005902210716	-0.001648462193	0.000379634842	-0.000141904525	-0.004491478840
2.10	0.00	-0.02461390727	-0.01581865498	0.04928351617	-0.002601504	-0.05547726446
2.10	0.10	-0.024717856	-0.01579158906	0.04912703359	-0.00260939441	-0.05544390612
2.10	0.20	-0.02502302804	-0.01571065624	0.04866440861	-0.00263221214	-0.05534456827
2.10	0.30	-0.0254860895	-0.01557870249	0.04791489252	-0.00266739347	-0.05515488606
2.10	0.40	-0.02607039748	-0.01539943881	0.04691061587	-0.0027110434	-0.05487053114
2.10	0.50	-0.02673197164	-0.01517921727	0.04569360396	-0.00275843387	-0.05448792446
2.10	0.60	-0.02742614541	-0.01492560779	0.04431302931	-0.00280474283	-0.05400882409
2.10	0.70	-0.0281100328	-0.01464768819	0.04282160528	-0.00284560617	-0.05343834373
2.10	0.80	-0.0287435031	-0.01435460412	0.04127226613	-0.00287759524	-0.05278356987
2.10	0.90	-0.02929172733	-0.01405529596	0.0397147945	-0.00289854618	-0.05205267969
2.10	1.00	-0.02972651437	-0.01375782182	0.03819322755	-0.00290756012	-0.05125435999
2.10	1.10	-0.03002756878	-0.01346879228	0.03674356062	-0.00290498822	-0.05039734891
2.10	1.20	-0.03018305155	-0.0131933354	0.03539231685	-0.00289201583	-0.04949001718
2.10	1.30	-0.03018914198	-0.01293425822	0.03415582674	-0.00287075005	-0.04853996046
2.10	1.40	-0.0300499538	-0.0126929624	0.03304023716	-0.0028435399	-0.04755368866
2.10	1.50	-0.02977577784	-0.0124687129	0.03204234012	-0.00281298035	-0.04653642472
2.10	1.60	-0.02938204974	-0.01225916998	0.03115068363	-0.00278151667	-0.04549204671
2.10	1.70	-0.02888761389	-0.01206069624	0.03034742216	-0.00275109204	-0.04442324777
2.10	1.80	-0.02831343049	-0.01186851522	0.02961026344	-0.00272340194	-0.04333177676
2.10	1.90	-0.02768133303	-0.01167761824	0.02891457049	-0.00269948549	-0.04221879978
2.10	2.00	-0.02701181506	-0.0114826188	0.02823538516	-0.00267937026	-0.04108521116
2.10	2.10	-0.02632360711	-0.01127817874	0.0275492351	-0.00266275215	-0.03993191132
2.10	2.20	-0.0256326225	-0.01105990611	0.02683574178	-0.00264843995	-0.03876001821
2.10	2.30	-0.02495112828	-0.01082405844	0.02607856637	-0.00263465055	-0.03757098565
2.10	2.40	-0.02428786529	-0.01056823265	0.02526619211	-0.00261914603	-0.03636667872
2.10	2.50	-0.02364780712	-0.01029109797	0.02439211709	-0.00259943709	-0.03514938914
2.10	2.60	-0.02303272389	-0.00999257553	0.0234546642	-0.00257301827	-0.03392179429
2.10	2.70	-0.02244213904	-0.00967420593	0.02245655187	-0.00253761564	-0.03268686934
2.10	2.80	-0.02187318348	-0.0093380392	0.02140404216	-0.00249142184	-0.0314477646
2.10	2.90	-0.02132192428	-0.00898720839	0.02030620676	-0.00243324382	-0.03020767883
2.10	3.00	-0.02078398995	-0.00862548383	0.01917391968	-0.00236264662	-0.02896977919
2.10	3.10	-0.02025510384	-0.00825707008	0.01801905655	-0.0022799142	-0.02773717612
2.10	3.20	-0.01973145391	-0.00788617914	0.01685372567	-0.00218603946	-0.02651296098
2.10	3.30	-0.0192097001	-0.00751655734	0.01568966164	-0.00208253856	-0.02530026584
2.10	3.40	-0.01868778946	-0.00715185989	0.01453776542	-0.00197137679	-0.0241023182
2.10	3.50	-0.01816467991	-0.00679539066	0.01340787895	-0.0018547288	-0.0229224394
2.10	3.60	-0.01764000886	-0.00644971725	0.01230854794	-0.00173483917	-0.02176400039
2.10	3.70	-0.0171139011	-0.00611673234	0.01124704661	-0.00161387771	-0.02063033765
2.10	3.80	-0.0165867792	-0.00579770383	0.01022938982	-0.00149381597	-0.01952464921
2.10	3.90	-0.01605923531	-0.00549338345	0.0092603935	-0.00137635471	-0.01844989065
2.10	4.00	-0.01553199307	-0.005204224	0.00834382026	-0.00126290307	-0.01740868626
2.1	4.1	-0.015005236056	-0.004929855064	0.007482372732	-0.001154501927	-0.016403251798
2.1	4.2	-0.014479254010	-0.004669817166	0.006677856038	-0.001051920030	-0.015435372852
2.1	4.3	-0.013954198647	-0.004423411611	0.005931209759	-0.000955617716	-0.014506379080
2.1	4.4	-0.013430460091	-0.004190052795	0.005242593517	-0.000865830187	-0.013617170626
2.1	4.5	-0.012907943711	-0.003968550756	0.004611453311	-0.000782602335	-0.012768243932
2.1	4.6	-0.012387318002	-0.003758329680	0.004036591882	-0.000705837261	-0.011959742943
2.1	4.7	-0.011868991192	-0.003558411897	0.003516242921	-0.000635320605	-0.011191501611
2.1	4.8	-0.011353703880	-0.003367989287	0.003048152339	-0.000570771869	-0.010463095063
2.1	4.9	-0.010842614786	-0.003186511471	0.002629662159	-0.000511885615	-0.009773879859
2.1	5.0	-0.010336693127	-0.003013151958	0.002257798192	-0.000458310697	-0.009123028665
2.1	5.1	-0.009837349519	-0.002847447647	0.001929356855	-0.000409696785	-0.008509561942
2.1	5.2	-0.009346067012	-0.002688986585	0.001640989985	-0.000365696660	-0.007932373753
2.1	5.3	-0.008864060688	-0.002537124038	0.001389287274	-0.000325970704	-0.007390253220
2.1	5.4	-0.008392959789	-0.002391718916	0.001170843632	-0.000290182160	-0.006881902345
2.1	5.5	-0.007933991793	-0.002252340483	0.000982325454	-0.000258020535	-0.006405956230
2.1	5.6	-0.007488331224	-0.002118678570	0.000820522567	-0.000229178391	-0.005960996831
2.1	5.7	-0.007057212620	-0.001990655423	0.000682389808	-0.000203375602	-0.005545571404
2.1	5.8	-0.006641521686	-0.001868055979	0.000565078062	-0.000180338655	-0.005158205114
2.1	5.9	-0.006242002167	-0.001750732186	0.000465954917	-0.000159809533	-0.004797415365
2.1	6.0	-0.005859111584	-0.001638444820	0.000382616000	-0.000141556344	-0.004461726421
2.20	0.00	-0.02364198767	-0.01575624983	0.04941203128	-0.0023597586	-0.05493801051
2.20	0.10	-0.02375798724	-0.01572894474	0.04925105389	-0.00236936306	-0.05491073332
2.20	0.20	-0.02409529246	-0.01564710455	0.04877501971	-0.00239719246	-0.05482601515
2.20	0.30	-0.02460369054	-0.0155130378	0.04800356455	-0.00244048968	-0.05465372762
2.20	0.40	-0.02524079596	-0.01533039405	0.04696958477	-0.0024948977	-0.05438508897
2.20	0.50	-0.02595987535	-0.01510551708	0.04571618651	-0.00255512433	-0.05401542046
2.20	0.60	-0.02671455586	-0.01484598215	0.04429376232	-0.00261564559	-0.05354669044
2.20	0.70	-0.02746065021	-0.01456105484	0.04275635135	-0.00267139417	-0.05298455255
2.20	0.80	-0.02815679738	-0.014260128	0.04115814967	-0.00271826315	-0.05233655589
2.20	0.90	-0.02876660416	-0.01395225927	0.03955040394	-0.00275349529	-0.05161125354
2.20	1.00	-0.0292604252	-0.01364558189	0.03797844629	-0.00277566443	-0.05081762518
2.20	1.10	-0.02961716029	-0.01334726976	0.03647953877	-0.00278474103	-0.04996468826
2.20	1.20	-0.0298238718	-0.01306248595	0.03508136614	-0.00278166346	-0.04906108854
2.20	1.30	-0.02987680774	-0.01279472184	0.03380131177	-0.00276866645	-0.04811473122
2.20	1.40	-0.02977932156	-0.01254529029	0.03264645502	-0.00274803833	-0.04713244796
2.20	1.50	-0.02954187551	-0.01231386942	0.03161438567	-0.00272262263	-0.04611976914
2.20	1.60	-0.02918018632	-0.01209859936	0.03069431726	-0.00269504402	-0.0450808602
2.20	1.70	-0.02871328258	-0.01189565044	0.02986890464	-0.00266790615	-0.04401863063
2.20	1.80	-0.02816271108	-0.01170083971	0.0291161884	-0.00264308832	-0.04293497145
2.20	1.90	-0.02755023836	-0.01150884305	0.0284116711	-0.0026219874	-0.04183107901
2.20	2.00	-0.02689700033	-0.01131442924	0.0277303428	-0.00260512944	-0.04070778446
2.20	2.10	-0.02622199474	-0.01111234647	0.02704851844	-0.00259233017	-0.03956583654
2.20	2.20	-0.02554133069	-0.01089795922	0.02634533773	-0.00258257675	-0.03840613245
2.20	2.30	-0.02486737278	-0.01066735396	0.0256039927	-0.00257413061	-0.03722988092
2.20	2.40	-0.02420888493	-0.01041776834	0.02481227106	-0.00256469494	-0.03603869271
2.20	2.50	-0.02357145536	-0.01014807193	0.02396290392	-0.00255165518	-0.03483463217
2.20	2.60	-0.0229567689	-0.00985774829	0.02305345407	-0.00253228465	-0.03362019003
2.20	2.70	-0.02236452685	-0.00954799126	0.02208576019	-0.00250407924	-0.03239821654
2.20	2.80	-0.0217924215	-0.00922092031	0.02106527778	-0.00246497733	-0.03117180163
2.20	2.90	-0.02123705629	-0.0088796507	0.02000028573	-0.00241355207	-0.02994413925
2.20	3.00	-0.02069411636	-0.00852744879	0.01890092482	-0.00234916144	-0.02871843096
2.20	3.10	-0.02015974327	-0.00816838195	0.01777841512	-0.00227194122	-0.02749783522
2.20	3.20	-0.01963047979	-0.00780651831	0.01664430099	-0.00218277396	-0.02628548852
2.20	3.30	-0.01910343388	-0.00744557529	0.01550983457	-0.00208314574	-0.02508454741
2.20	3.40	-0.01857688004	-0.00708921781	0.01438560549	-0.00197502665	-0.02389824108
2.20	3.50	-0.01804975227	-0.00674039771	0.01328114176	-0.00186062797	-0.02272986835
2.20	3.60	-0.01752177316	-0.0064015716	0.01220483367	-0.00174227414	-0.02158276109
2.20	3.70	-0.01699334578	-0.00607478479	0.01116386786	-0.00162222445	-0.0204602044
2.20	3.80	-0.01646482158	-0.0057611479	0.01016423596	-0.00150256831	-0.01936534133
2.20	3.90	-0.01593701862	-0.00546170242	0.00921084403	-0.00138509529	-0.01830106494
2.20	4.00	-0.01541018565	-0.00517646172	0.00830751788	-0.00127130221	-0.0172699396
2.2	4.1	-0.014884823426	-0.004905460392	0.007457123424	-0.001162350042	-0.016274136416
2.2	4.2	-0.014360944684	-0.004648140419	0.006661644452	-0.001059055791	-0.015315392925
2.2	4.3	-0.013838667224	-0.004403910543	0.005922220580	-0.000961964894	-0.014395012368
2.2	4.4	-0.013318151882	-0.004172146666	0.005239223032	-0.000871353176	-0.013513875072
2.2	4.5	-0.012799477064	-0.003952005631	0.004612312663	-0.000787307584	-0.012672476513
2.2	4.6	-0.012282989317	-0.003742765243	0.004040502276	-0.000709756819	-0.011870969531
2.2	4.7	-0.011768944722	-0.003543458685	0.003522225872	-0.000638505454	-0.011109206455
2.2	4.8	-0.011258241290	-0.003353559683	0.003055414578	-0.000573305276	-0.010386790909
2.2	4.9	-0.010751863796	-0.003172498961	0.002637577386	-0.000513832401	-0.009703109821
2.2	5.0	-0.010250635395	-0.002999408826	0.002265887343	-0.000459742830	-0.009057371083
2.2	5.1	-0.009756076951	-0.002834012844	0.001937266774	-0.000410697867	-0.008448633015
2.2	5.2	-0.009269303027	-0.002675623917	0.001648476308	-0.000366332287	-0.007875823131
2.2	5.3	-0.008791907209	-0.002524025203	0.001396189896	-0.000326309104	-0.007337762799
2.2	5.4	-0.008325299691	-0.002378903164	0.001177072372	-0.000290286057	-0.006833182841
2.2	5.5	-0.007870655838	-0.002239817648	0.000987843342	-0.000257937987	-0.006360743545
2.2	5.6	-0.007429170834	-0.002106494261	0.000825332035	-0.000228958850	-0.005919049757
2.2	5.7	-0.007001928552	-0.001978734143	0.000686521139	-0.000203050382	-0.005506665166
2.2	5.8	-0.006590085009	-0.001856591052	0.000568579918	-0.000179941834	-0.005122132040
2.2	5.9	-0.006194047882	-0.001739580530	0.000468884840	-0.000159370455	-0.004763981737
2.2	6.0	-0.005814567378	-0.001627764387	0.000385040659	-0.000141094461	-0.004430749188
2.30	0.00	-0.02281542283	-0.01567402168	0.04941944351	-0.00218035132	-0.05438049334
2.30	0.10	-0.02294393647	-0.01564681925	0.04925496042	-0.00219147834	-0.0543605993
2.30	0.20	-0.02330718937	-0.0155648791	0.04876828677	-0.00222382756	-0.05428676947
2.30	0.30	-0.02386362394	-0.01542925351	0.04798021052	-0.00227427435	-0.05414030661
2.30	0.40	-0.02454750339	-0.01524427174	0.04692333808	-0.00233817139	-0.05388839834
2.30	0.50	-0.025315911	-0.01501613401	0.04564189639	-0.0024095752	-0.05353209818
2.30	0.60	-0.02612150764	-0.01475238995	0.04418723712	-0.00248232186	-0.05307403294
2.30	0.70	-0.02691924406	-0.01446236681	0.0426144108	-0.00255069135	-0.05252059669
2.30	0.80	-0.02766686682	-0.01415576359	0.04097874956	-0.00260995723	-0.05187989555
2.30	0.90	-0.02832671826	-0.01384164216	0.03933254916	-0.00265677759	-0.05116084768
2.30	1.00	-0.02886815102	-0.01352836468	0.03772220776	-0.00268929799	-0.05037269611
2.30	1.10	-0.02926911965	-0.01322334196	0.03618603525	-0.00270714617	-0.04952466676
2.30	1.20	-0.02951612849	-0.01293182804	0.03475257368	-0.00271126106	-0.04862561308
2.30	1.30	-0.02960457318	-0.01265746168	0.03344006921	-0.00270351159	-0.04768366912
2.30	1.40	-0.02953840793	-0.01240219143	0.03225643343	-0.00268671705	-0.04670593288
2.30	1.50	-0.0293276551	-0.01216570146	0.0311998098	-0.00266353697	-0.04569822646
2.30	1.60	-0.02898840486	-0.01194610596	0.03025996236	-0.00263725351	-0.04466500776
2.30	1.70	-0.02854059265	-0.01174037223	0.02941993639	-0.00261071939	-0.04360943741
2.30	1.80	-0.02800568419	-0.01154385286	0.02865801696	-0.00258626634	-0.04253358196
2.30	1.90	-0.02740606362	-0.01135158947	0.02794979508	-0.00256556914	-0.04143870008
2.30	2.00	-0.02676320839	-0.01115831661	0.02727019645	-0.00254950133	-0.04032558691
2.30	2.10	-0.02609624188	-0.01095861298	0.02659531732	-0.00253810155	-0.03919484466
2.30	2.20	-0.02542154781	-0.01074780214	0.02590393887	-0.00253050277	-0.03804718177
2.30	2.30	-0.02475185784	-0.01052204977	0.02517879013	-0.00252502524	-0.03688357296
2.30	2.40	-0.02409610284	-0.01027843876	0.02440707169	-0.00251933601	-0.03570539977
2.30	2.50	-0.02345956521	-0.0100152764	0.02358092052	-0.00251069468	-0.03451451465
2.30	2.60	-0.02284460939	-0.00973231605	0.02269717861	-0.0024962303	-0.03331324165
2.30	2.70	-0.02225090475	-0.00943037506	0.02175700421	-0.0024732267	-0.0321043072
2.30	2.80	-0.02167628139	-0.00911133933	0.02076516803	-0.00243938413	-0.03089072595
2.30	2.90	-0.02111772148	-0.00877823322	0.019729296	-0.00239311351	-0.02967567075
2.30	3.00	-0.02057134935	-0.00843437395	0.01865892832	-0.00233355488	-0.02846234885
2.30	3.10	-0.02003337742	-0.00808345661	0.01756475143	-0.00226072451	-0.02725394772
2.30	3.20	-0.01950067464	-0.00772948955	0.01645783475	-0.00217539499	-0.02605362485
2.30	3.30	-0.01897072119	-0.00737626431	0.01534912113	-0.00207902048	-0.02486455752
2.30	3.40	-0.01844179888	-0.00702714939	0.01424885566	-0.00197353641	-0.02368996874
2.30	3.50	-0.01791285575	-0.00668491216	0.01316638414	-0.00186118813	-0.02253313959
2.30	3.60	-0.01738417063	-0.00635243335	0.01210997258	-0.00174433977	-0.0213973701
2.30	3.70	-0.01685551878	-0.00603105777	0.0110867528	-0.00162531087	-0.02028590294
2.30	3.80	-0.01632792002	-0.00572255323	0.01010272369	-0.00150625795	-0.01920183252
2.30	3.90	-0.01580151034	-0.00542727754	0.00916284461	-0.0013890724	-0.01814800502
2.30	4.00	-0.01527690463	-0.00514570626	0.00827104262	-0.00127530527	-0.01712693572
2.3	4.1	-0.014754300265	-0.004877690769	0.007430314951	-0.001166174877	-0.016140749570
2.3	4.2	-0.014233938009	-0.004623007652	0.006642803052	-0.001062579130	-0.015191154279
2.3	4.3	-0.013715685574	-0.004380995819	0.005909815779	-0.000965081828	-0.014279423707
2.3	4.4	-0.013199516271	-0.004150959134	0.005231903905	-0.000874030155	-0.013406430887
2.3	4.5	-0.012685444991	-0.003932164921	0.004608907735	-0.000789522671	-0.012572665134
2.3	4.6	-0.012173735940	-0.003723944496	0.004040015224	-0.000711519376	-0.011778287292
2.3	4.7	-0.011664804936	-0.003525619093	0.003523826072	-0.000639844123	-0.011023167791
2.3	4.8	-0.011159182291	-0.003336419640	0.003058424329	-0.000574255752	-0.010306931227
2.3	4.9	-0.010657836710	-0.003155868209	0.002641456926	-0.000514434500	-0.009628990927
2.3	5.0	-0.010161701114	-0.002983282811	0.002270218107	-0.000460051225	-0.008988585186
2.3	5.1	-0.009672161331	-0.002818338906	0.001941734515	-0.000410756711	-0.008384800229
2.3	5.2	-0.009190409781	-0.002660480681	0.001652854408	-0.000366190147	-0.007816593361
2.3	5.3	-0.008717771130	-0.002509283140	0.001400323526	-0.000325999633	-0.007282811883
2.3	5.4	-0.008255724468	-0.002364523585	0.001180864135	-0.000289851385	-0.006782213632
2.3	5.5	-0.007805532323	-0.002225879168	0.000991240477	-0.000257414086	-0.006313479546
2.3	5.6	-0.007368282557	-0.002092988630	0.000828315204	-0.000228373814	-0.005875235317
2.3	5.7	-0.006945245656	-0.001965848642	0.000689095194	-0.000202430164	-0.005466062044
2.3	5.8	-0.006537090067	-0.001844030118	0.000570764201	-0.000179306932	-0.005084517218
2.3	5.9	-0.006144789943	-0.001727626153	0.000470715236	-0.000158733430	-0.004729145595
2.3	6.0	-0.005768846180	-0.001616429499	0.000386552431	-0.000140473320	-0.004398495792
2.40	0.00	-0.02219206341	-0.01556990966	0.0492758256	-0.00207129278	-0.05382668657
2.40	0.10	-0.02233049466	-0.01554252855	0.0491091462	-0.00208365033	-0.05381346197
2.40	0.20	-0.02271929938	-0.01546063695	0.04861596647	-0.00211965598	-0.05375497292
2.40	0.30	-0.02330807851	-0.01532465434	0.04781740057	-0.0021758484	-0.05362497634
2.40	0.40	-0.02402650281	-0.01513842943	0.04674622601	-0.00224729699	-0.0533870024
2.40	0.50	-0.02483072946	-0.01490869283	0.0454473253	-0.002327476	-0.05304188593
2.40	0.60	-0.02567286293	-0.01464279532	0.04397266081	-0.00240968964	-0.05259303877
2.40	0.70	-0.0265074626	-0.01435026416	0.04237794056	-0.00248762075	-0.05204751826
2.40	0.80	-0.02729114689	-0.01404044887	0.04071919465	-0.00255601535	-0.05141387733
2.40	0.90	-0.02798606818	-0.01372316207	0.03904942861	-0.00261103723	-0.05070129748
2.40	1.00	-0.02856030273	-0.01340633565	0.03741575518	-0.00265052514	-0.04991919712
2.40	1.10	-0.02899116621	-0.01309753082	0.03585712745	-0.00267385577	-0.04907690707
2.40	1.20	-0.02926457695	-0.01280221782	0.03440281066	-0.00268176816	-0.04818340162
2.40	1.30	-0.02937600512	-0.01252437717	0.03307161806	-0.00267630643	-0.04724693959
2.40	1.40	-0.02932889249	-0.01226579207	0.03187191834	-0.0026602184	-0.04627480036
2.40	1.50	-0.02913405694	-0.01202660035	0.03080232741	-0.00263676874	-0.04527301526
2.40	1.60	-0.02880740152	-0.01180487171	0.02985296562	-0.00260922108	-0.04424627435
2.40	1.70	-0.02836940671	-0.01159781855	0.02900714444	-0.00258077805	-0.04319795455
2.40	1.80	-0.02784207583	-0.01140093997	0.02824330784	-0.00255417318	-0.04213027052
2.40	1.90	-0.02724815617	-0.01120919548	0.02753710357	-0.00253150107	-0.0410445632
2.40	2.00	-0.02660943999	-0.01101746954	0.02686339605	-0.00251376864	-0.03994159787
2.40	2.10	-0.02594547806	-0.01082033113	0.02619811386	-0.00250136477	-0.03882189602
2.40	2.20	-0.02527265823	-0.01061296199	0.02551976538	-0.00249345839	-0.03768600324
2.40	2.30	-0.02460393456	-0.01039146616	0.0248107133	-0.00248846573	-0.03653471597
2.40	2.40	-0.0239482449	-0.0101527471	0.02405776746	-0.00248403455	-0.03536923072
2.40	2.50	-0.02331133944	-0.00989530191	0.02325254148	-0.00247734625	-0.03419123275
2.40	2.60	-0.02269540911	-0.00961848459	0.02239137792	-0.00246540023	-0.03300290221
2.40	2.70	-0.0221003089	-0.00932302945	0.02147491193	-0.00244533353	-0.03180685785
2.40	2.80	-0.02152415264	-0.00901081526	0.02050740156	-0.00241469772	-0.03060604123
2.40	2.90	-0.02096376624	-0.00868446	0.01949598932	-0.0023717138	-0.02940358176
2.40	3.00	-0.02041574824	-0.00834744739	0.01844977182	-0.00231540281	-0.02820266987
2.40	3.10	-0.01987649573	-0.00800338168	0.0173790258	-0.00224564825	-0.0270064916
2.40	3.20	-0.01934276538	-0.00765598113	0.01629455804	-0.00216313255	-0.02581820975
2.40	3.30	-0.01881228688	-0.00730901787	0.01520698452	-0.00206925307	-0.02464100046
2.40	3.40	-0.01828349795	-0.00696587381	0.01412637493	-0.00196591927	-0.0234780798
2.40	3.50	-0.01775547673	-0.00662933609	0.01306194147	-0.00185536774	-0.02233271437
2.40	3.60	-0.01722821734	-0.00630194333	0.01202187345	-0.00173997131	-0.02120817615
2.40	3.70	-0.01670185885	-0.00598537157	0.01101327665	-0.00162208584	-0.02010767808
2.40	3.80	-0.01617705603	-0.005681042	0.01004217172	-0.00150390791	-0.01903427785
2.40	3.90	-0.01565404462	-0.00538948779	0.00911356964	-0.0013873468	-0.01799077967
2.40	4.00	-0.01513347101	-0.00511127797	0.00823148535	-0.00127401436	-0.01697966403
2.4	4.1	-0.014615287686	-0.004846118971	0.007399023128	-0.001165166441	-0.016003025402
2.4	4.2	-0.014099699574	-0.004593894875	0.006618448588	-0.001061715956	-0.015062537331
2.4	4.3	-0.013586610878	-0.004354046604	0.005891202678	-0.000964302878	-0.014159464073
2.4	4.4	-0.013075520209	-0.004125583034	0.005217971954	-0.000873249790	-0.013294659338
2.4	4.5	-0.012567019650	-0.003908417746	0.004598732831	-0.000788717346	-0.012468617389
2.4	4.6	-0.012060873343	-0.003701514218	0.004032804182	-0.000710662825	-0.011681500482
2.4	4.7	-0.011557465690	-0.003504253269	0.003518909222	-0.000638931083	-0.010933190560
2.4	4.8	-0.011057343532	-0.003315983561	0.003055245771	-0.000573277867	-0.010223327875
2.4	4.9	-0.010561426162	-0.003136240490	0.002639563395	-0.000513403314	-0.009551345752
2.4	5.0	-0.010070756046	-0.002964518932	0.002269246604	-0.000458979172	-0.008916504546
2.4	5.1	-0.009586367931	-0.002800206065	0.001941400154	-0.000409650697	-0.008317911324
2.4	5.2	-0.009109728252	-0.002643045884	0.001652938676	-0.000365073736	-0.007754547308
2.4	5.3	-0.008641999249	-0.002492493099	0.001400662783	-0.000324888111	-0.007225280823
2.4	5.4	-0.008184704306	-0.002348399065	0.001181339378	-0.000288755322	-0.006728889298
2.4	5.5	-0.007739032060	-0.002210379668	0.000991768295	-0.000256346236	-0.006264074451
2.4	5.6	-0.007306117527	-0.002078140889	0.000828839851	-0.000227339598	-0.005829476891
2.4	5.7	-0.006887153761	-0.001951592905	0.000689581921	-0.000201445724	-0.005423697053
2.4	5.8	-0.006482988258	-0.001830502096	0.000571193895	-0.000178374264	-0.005045305793
2.4	5.9	-0.006094340569	-0.001714692672	0.000471079325	-0.000157864221	-0.004692863001
2.4	6.0	-0.005721805087	-0.001604064958	0.000386850054	-0.000139660675	-0.004364929508
2.50	0.00	-0.02182254132	-0.01544290871	0.04896261981	-0.00203526992	-0.05330698249
2.50	0.10	-0.02196514582	-0.01541567451	0.04879520614	-0.00204850194	-0.0532961755
2.50	0.20	-0.02236422478	-0.01533371474	0.04829989753	-0.00208705212	-0.05324335546
2.50	0.30	-0.02295969012	-0.01519810024	0.04749743511	-0.00214736696	-0.05311165803
2.50	0.40	-0.02370102669	-0.01501186899	0.04642247196	-0.00222371024	-0.05288791943
2.50	0.50	-0.0245224244	-0.01478220092	0.04511821701	-0.00230972916	-0.05254871134
2.50	0.60	-0.02538271914	-0.01451647096	0.04363751177	-0.00239804594	-0.05210571401
2.50	0.70	-0.02623573478	-0.01422395967	0.0420362898	-0.0024819222	-0.05156614272
2.50	0.80	-0.02703783586	-0.01391436201	0.04037084006	-0.00255569311	-0.05093862081
2.50	0.90	-0.0277497766	-0.01359670734	0.03869444318	-0.00261517961	-0.05023233283
2.50	1.00	-0.02833976708	-0.01327964561	0.03705450704	-0.00265794201	-0.0494566865
2.50	1.10	-0.02878446444	-0.01297055841	0.03549027955	-0.00268319594	-0.04862098964
2.50	1.20	-0.02906949594	-0.01267485402	0.03403131883	-0.00269176066	-0.0477342001
2.50	1.30	-0.02918997237	-0.01239660846	0.03269671174	-0.00268548214	-0.0468045935
2.50	1.40	-0.02914950487	-0.01213766891	0.03149507644	-0.00266742674	-0.04583948565
2.50	1.50	-0.02895885682	-0.01189825172	0.03042524845	-0.00264085557	-0.04484499797
2.50	1.60	-0.02863493122	-0.01167673774	0.02947753395	-0.00260978316	-0.04382594427
2.50	1.70	-0.02819772343	-0.0114700827	0.02863537895	-0.00257720247	-0.04278581722
2.50	1.80	-0.02767017243	-0.0112742093	0.02787731888	-0.00254633225	-0.04172694975
2.50	1.90	-0.02707509801	-0.01108390979	0.02717903143	-0.00251947304	-0.0406507466
2.50	2.00	-0.02643464747	-0.01089405372	0.02651535112	-0.00249795931	-0.03955798556
2.50	2.10	-0.02576873718	-0.01069953298	0.02586211221	-0.00248217595	-0.03844914046
2.50	2.20	-0.02509391535	-0.01049529369	0.02519764659	-0.00247160139	-0.03732466685
2.50	2.30	-0.02442316338	-0.0102774062	0.02450414992	-0.00246465191	-0.0361852552
2.50	2.40	-0.0237655895	-0.01004274723	0.02376812545	-0.00245898577	-0.03503198196
2.50	2.50	-0.02312695032	-0.00978968222	0.02298090229	-0.00245175206	-0.03386641833
2.50	2.60	-0.02250969007	-0.0095176959	0.02213850289	-0.00243985942	-0.03269063764
2.50	2.70	-0.02191351482	-0.00922717875	0.02124122135	-0.00242038171	-0.03150717571
2.50	2.80	-0.02133674397	-0.00892012417	0.02029304395	-0.00239076191	-0.03031890184
2.50	2.90	-0.02077638879	-0.00859917174	0.01930076938	-0.00234910005	-0.02912888638
2.50	3.00	-0.02022874759	-0.00826737844	0.01827324046	-0.00229432961	-0.02794027999
2.50	3.10	-0.01969044386	-0.00792848629	0.01722050546	-0.00222622628	-0.02675623676
2.50	3.20	-0.01915847239	-0.00758632441	0.01615317592	-0.00214542056	-0.02557990335
2.50	3.30	-0.01863022365	-0.00724427329	0.01508172225	-0.002053234	-0.02441443862
2.50	3.40	-0.01810414901	-0.00690568809	0.0140161086	-0.00195152345	-0.02326304607
2.50	3.50	-0.01757952863	-0.00657354109	0.01296548042	-0.00184249211	-0.02212897585
2.50	3.60	-0.01705618341	-0.00625020029	0.011937996	-0.00172849652	-0.02101548259
2.50	3.70	-0.01653434251	-0.00593744531	0.01094075568	-0.00161189382	-0.01992575906
2.50	3.80	-0.01601432032	-0.00563646673	0.00997982834	-0.00149484818	-0.01886283376
2.50	3.90	-0.01549674497	-0.00534820368	0.00906025114	-0.00137930303	-0.0178294894
2.50	4.00	-0.01498176459	-0.00507283405	0.00818611145	-0.00126686288	-0.01682817912
2.5	4.1	-0.014469531980	-0.004810358884	0.007360588161	-0.001158789619	-0.015860971639
2.5	4.2	-0.013959815488	-0.004560300110	0.006586031256	-0.001056021677	-0.014929524958
2.5	4.3	-0.013452734604	-0.004322425105	0.005863967556	-0.000959192155	-0.014035084901
2.5	4.4	-0.012948049763	-0.004096067808	0.005195170800	-0.000868652807	-0.013178499948
2.5	4.5	-0.012445510289	-0.003880393015	0.004579702074	-0.000784561439	-0.012360257908
2.5	4.6	-0.011945378042	-0.003674924296	0.004016961678	-0.000706891036	-0.011580524388
2.5	4.7	-0.011448017191	-0.003479084927	0.003505748923	-0.000635494850	-0.010839186336
2.5	4.8	-0.010953755136	-0.003292050717	0.003044331640	-0.000570143381	-0.010135892678
2.5	4.9	-0.010463480377	-0.003113372429	0.002630522815	-0.000510540048	-0.009470090715
2.5	5.0	-0.009978364082	-0.002942720849	0.002261762463	-0.000456354867	-0.008841050829
2.5	5.1	-0.009499472115	-0.002779535208	0.001935208562	-0.000407249963	-0.008247895506
2.5	5.2	-0.009027799464	-0.002623122336	0.001647815818	-0.000362871900	-0.007689621046
2.5	5.3	-0.008565107019	-0.002473544378	0.001396423217	-0.000322873730	-0.007165112127
2.5	5.4	-0.008112578262	-0.002330335012	0.001177829371	-0.000286912501	-0.006673160120
2.5	5.5	-0.007671410580	-0.002193123975	0.000988860848	-0.000254663967	-0.006212483487
2.5	5.6	-0.007242869466	-0.002061751148	0.000826430357	-0.000225810235	-0.005781738440
2.5	5.7	-0.006828040442	-0.001936030437	0.000687582520	-0.000200053241	-0.005379539285
2.5	5.8	-0.006427752283	-0.001815705096	0.000569537502	-0.000177112171	-0.005004472519
2.5	5.9	-0.006042886662	-0.001700758987	0.000469705730	-0.000156721249	-0.004655112156
2.5	6.0	-0.005673869506	-0.001590918708	0.000385711311	-0.000138628495	-0.004330033615
2.60	0.00	-0.02172326278	-0.01529313071	0.04847329027	-0.00206963768	-0.05283378466
2.60	0.10	-0.02186207999	-0.01526585508	0.0483066877	-0.00208333635	-0.05281957626
2.60	0.20	-0.022252766	-0.01518403481	0.04781388654	-0.00212316315	-0.05275945459
2.60	0.30	-0.02284004094	-0.01504911095	0.0470156961	-0.00218539572	-0.05262123038
2.60	0.40	-0.02357509227	-0.01486430515	0.04594686381	-0.00226403116	-0.05239361977
2.60	0.50	-0.02439293773	-0.01463663697	0.04465007388	-0.00235257895	-0.0520537957
2.60	0.60	-0.02525104466	-0.01437323582	0.04317810954	-0.00244336505	-0.05161255333
2.60	0.70	-0.02610281232	-0.01408363795	0.04158666815	-0.00252931135	-0.05107653118
2.60	0.80	-0.02690366305	-0.01377701689	0.03993181717	-0.0026045266	-0.05045393673
2.60	0.90	-0.02761430551	-0.01346266	0.03826664464	-0.00266462932	-0.04975366083
2.60	1.00	-0.02820236993	-0.01314889335	0.03663838839	-0.00270700172	-0.04898486324
2.60	1.10	-0.02864424317	-0.01284295325	0.03508617625	-0.00273079201	-0.04815667416
2.60	1.20	-0.02892535819	-0.01255024921	0.03363947561	-0.00273669134	-0.04727789325
2.60	1.30	-0.02904119428	-0.01227484256	0.03231731903	-0.00272699909	-0.04635667166
2.60	1.40	-0.02899496497	-0.01201862364	0.03112829273	-0.00270441221	-0.04540022185
2.60	1.50	-0.02879799777	-0.01178178187	0.03007123116	-0.00267281721	-0.04441462984
2.60	1.60	-0.02846681913	-0.01156266401	0.02913644648	-0.00263593508	-0.04340466651
2.60	1.70	-0.02802215859	-0.0113582553	0.02830741198	-0.00259744479	-0.04237387048
2.60	1.80	-0.02748703339	-0.01116465504	0.02756269046	-0.00256045073	-0.04132461808
2.60	1.90	-0.02688465347	-0.01097668995	0.02687798292	-0.00252758886	-0.04025835758
2.60	2.00	-0.02623738279	-0.01078921118	0.02622813984	-0.00250040526	-0.03917590619
2.60	2.10	-0.02556527152	-0.01059711783	0.02558895297	-0.00247936073	-0.03807774593
2.60	2.20	-0.02488510308	-0.01039560247	0.02493883905	-0.00246401313	-0.03696432653
2.60	2.30	-0.02420980927	-0.01018048066	0.02425982977	-0.00245285959	-0.03583629878
2.60	2.40	-0.02354873917	-0.00994882821	0.02353838888	-0.00244360389	-0.03469469595
2.60	2.50	-0.02290766454	-0.00969895912	0.0227657492	-0.00243341688	-0.03354103774
2.60	2.60	-0.02228900331	-0.00943025628	0.02193782228	-0.00241922738	-0.03237734193
2.60	2.70	-0.02169266371	-0.00914334822	0.02105478588	-0.00239802761	-0.03120607376
2.60	2.80	-0.02111660531	-0.00883982175	0.02012051467	-0.00236725959	-0.03003003865
2.60	2.90	-0.02055796708	-0.0085224603	0.01914170287	-0.00232497223	-0.02885223742
2.60	3.00	-0.02001305957	-0.00819435592	0.01812710447	-0.00227005079	-0.02767575733
2.60	3.10	-0.01947813963	-0.00785894578	0.01708669756	-0.00220219759	-0.02650369383
2.60	3.20	-0.0189503784	-0.00752027098	0.01603103638	-0.00212199158	-0.02533915222
2.60	3.30	-0.01842685301	-0.00718146551	0.01497055785	-0.0020306852	-0.02418526015
2.60	3.40	-0.01790635435	-0.00684629302	0.01391520901	-0.00193006885	-0.02304520149
2.60	3.50	-0.01738765489	-0.00651728145	0.01287413206	-0.00182229389	-0.02192221161
2.60	3.60	-0.01687066026	-0.00619694875	0.0118554903	-0.00170966519	-0.02081953662
2.60	3.70	-0.01635551564	-0.00588711157	0.01086642414	-0.00159447418	-0.01974035403
2.60	3.80	-0.01584242634	-0.00558888817	0.00991301225	-0.0014788671	-0.01868768333
2.60	3.90	-0.01533188777	-0.00530320264	0.0090003327	-0.00136472897	-0.01766428886
2.60	4.00	-0.01482393849	-0.00503019429	0.00813250955	-0.00125364458	-0.01667260917
2.6	4.1	-0.014318763234	-0.004769957949	0.007312760120	-0.001146864119	-0.015714701286
2.6	4.2	-0.013816249967	-0.004522211610	0.006543472433	-0.001045303502	-0.014792207288
2.6	4.3	-0.013315961079	-0.004286218210	0.005826208205	-0.000949586249	-0.013906364826
2.6	4.4	-0.012818078416	-0.004061765058	0.005161774780	-0.000860073025	-0.013058015113
2.6	4.5	-0.012322258998	-0.003847973208	0.004550263945	-0.000776909158	-0.012247640577
2.6	4.6	-0.011828634977	-0.003644256930	0.003991104355	-0.000700077408	-0.011475404995
2.6	4.7	-0.011337354485	-0.003449843952	0.003483121781	-0.000629437541	-0.010741194773
2.6	4.8	-0.010849177656	-0.003264367458	0.003024608386	-0.000564757579	-0.010044661004
2.6	4.9	-0.010364762151	-0.003087150545	0.002613400317	-0.000505759024	-0.009385252899
2.6	5.0	-0.009885251631	-0.002917851934	0.002246959665	-0.000452112974	-0.008762246388
2.6	5.1	-0.009411734124	-0.002755941585	0.001922465847	-0.000403486932	-0.008174771455
2.6	5.2	-0.008945258826	-0.002600793875	0.001636894121	-0.000359528714	-0.007621830359
2.6	5.3	-0.008487467422	-0.002452342482	0.001387103499	-0.000319910069	-0.007102318370
2.6	5.4	-0.008039593347	-0.002310185640	0.001169912033	-0.000284282662	-0.006615037077
2.6	5.5	-0.007603026857	-0.002174141234	0.000982164949	-0.000252333400	-0.006158717173
2.6	5.6	-0.007178819441	-0.002043837660	0.000820792854	-0.000223747129	-0.005732027506
2.6	5.7	-0.006768047850	-0.001919082360	0.000682857659	-0.000198226923	-0.005333596226
2.6	5.8	-0.006371698067	-0.001799774248	0.000565595072	-0.000175494900	-0.004962023991
2.6	5.9	-0.005990455561	-0.001685695410	0.000466430864	-0.000155291539	-0.004615899474
2.6	6.0	-0.005624938646	-0.001576762733	0.000383003033	-0.000137364837	-0.004293814110
2.70	0.00	-0.02186217254	-0.01512054633	0.04781297795	-0.00216687002	-0.05238773414
2.70	0.10	-0.02199184457	-0.01509334911	0.04764878266	-0.00218056005	-0.05236671807
2.70	0.20	-0.02236066287	-0.01501210559	0.04716319271	-0.0022203397	-0.05229141028
2.70	0.30	-0.02292224963	-0.01487854709	0.04637695822	-0.00228237452	-0.05213828624
2.70	0.40	-0.02363279021	-0.01469702434	0.04532458531	-0.00236047117	-0.05189988001
2.70	0.50	-0.02442769311	-0.01447273707	0.0440480444	-0.00244826223	-0.05155473821
2.70	0.60	-0.02526458208	-0.01421403002	0.04259949627	-0.00253785225	-0.05111219608
2.70	0.70	-0.0260959483	-0.01392989922	0.04103397358	-0.00262207509	-0.05057794758
2.70	0.80	-0.02687692767	-0.01362936669	0.03940683622	-0.00269492056	-0.04995947665
2.70	0.90	-0.02756813741	-0.01332151746	0.03777049489	-0.00275196391	-0.04926515093
2.70	1.00	-0.02813709709	-0.01301440386	0.03617156402	-0.00279052222	-0.04850373503
2.70	1.10	-0.02856021911	-0.01271498318	0.03464861938	-0.00280981006	-0.04768404525
2.70	1.20	-0.02882322175	-0.01242877233	0.03323065618	-0.0028105156	-0.04681459
2.70	1.30	-0.02892107951	-0.01215933426	0.03193632153	-0.00279479263	-0.04590327415
2.70	1.40	-0.02885788248	-0.01190883247	0.03077390538	-0.00276585734	-0.04495709805
2.70	1.50	-0.02864430069	-0.01167703992	0.02974201656	-0.00272733364	-0.0439819437
2.70	1.60	-0.02829740525	-0.01146245171	0.02883082817	-0.00268330151	-0.0429824802
2.70	1.70	-0.02783793697	-0.01126209335	0.0280237313	-0.00263742439	-0.04196215053
2.70	1.80	-0.02728909739	-0.01107191948	0.02729927261	-0.0025931295	-0.04092332102
2.70	1.90	-0.02667419644	-0.01088699199	0.02663318651	-0.00255291562	-0.03986747534
2.70	2.00	-0.02601596636	-0.01070229522	0.02600039523	-0.00251858524	-0.03879548114
2.70	2.10	-0.02533429029	-0.01051253955	0.02537677459	-0.00249064888	-0.03770787646
2.70	2.20	-0.02464620475	-0.01031317063	0.02474089595	-0.00246875459	-0.03660517548
2.70	2.30	-0.02396477079	-0.01010008563	0.0240748689	-0.00245148246	-0.0354880716
2.70	2.40	-0.02329946438	-0.00987051732	0.02336528781	-0.00243660717	-0.0343576277
2.70	2.50	-0.02265577861	-0.00962255953	0.02260349486	-0.00242134677	-0.03321536715
2.70	2.60	-0.02203619087	-0.00935569682	0.02178548627	-0.00240268459	-0.03206329572
2.70	2.70	-0.02144060235	-0.00907068605	0.02091158814	-0.00237766822	-0.03090383622
2.70	2.80	-0.02086690371	-0.00876911447	0.01998571318	-0.00234376923	-0.02973973319
2.70	2.90	-0.02031205609	-0.00845374644	0.01901466066	-0.00229906346	-0.02857390685
2.70	3.00	-0.01977211716	-0.00812763204	0.01800726885	-0.00224239909	-0.02740935488
2.70	3.10	-0.01924324256	-0.00779424308	0.01697359869	-0.00217350032	-0.02624909784
2.70	3.20	-0.01872219278	-0.00745744268	0.01592427597	-0.00209285434	-0.02509617173
2.70	3.30	-0.01820631102	-0.00712077714	0.0148698092	-0.0020016779	-0.02395366518
2.70	3.40	-0.01769363755	-0.00678742022	0.01382020605	-0.00190168679	-0.02282473659
2.70	3.50	-0.01718327432	-0.00646039043	0.01278466206	-0.00179493646	-0.02171260949
2.70	3.60	-0.01667476669	-0.00614198291	0.01177138508	-0.00168364436	-0.0206205245
2.70	3.70	-0.01616818874	-0.00583406334	0.0107875494	-0.00157001869	-0.01955165612
2.70	3.80	-0.01566385386	-0.00553796245	0.0098392591	-0.00145612999	-0.01850902052
2.70	3.90	-0.01516180035	-0.00525424318	0.00893160712	-0.00134378678	-0.0174953775
2.70	4.00	-0.01466219799	-0.0049832429	0.00806872283	-0.00123451692	-0.016513161
2.7	4.1	-0.014165213716	-0.004725093328	0.007253820028	-0.001129521131	-0.015564419285
2.7	4.2	-0.013670563437	-0.004479365343	0.006489275535	-0.001029681746	-0.014650791884
2.7	4.3	-0.013177973522	-0.004245502347	0.005776633698	-0.000935596089	-0.013773508784
2.7	4.4	-0.012687278597	-0.004022951250	0.005116679870	-0.000847602467	-0.012933404750
2.7	4.5	-0.012198337088	-0.003811022102	0.004509481952	-0.000765840329	-0.012130956609
2.7	4.6	-0.011711338233	-0.003609176081	0.003954444214	-0.000690284517	-0.011366321849
2.7	4.7	-0.011226521452	-0.003416700523	0.003450369598	-0.000620806748	-0.010639383779
2.7	4.8	-0.010744438261	-0.003233018111	0.002995530197	-0.000557164808	-0.009949785539
2.7	4.9	-0.010265793122	-0.003057476192	0.002587746395	-0.000499091028	-0.009296972297
2.7	5.0	-0.009791853719	-0.002889842181	0.002224469254	-0.000446263479	-0.008680217314
2.7	5.1	-0.009323570223	-0.002729428803	0.001902872837	-0.000398364441	-0.008098649818
2.7	5.2	-0.008862308096	-0.002575908574	0.001619931707	-0.000355057344	-0.007551273884
2.7	5.3	-0.008409365309	-0.002428884001	0.001372509181	-0.000316004675	-0.007036985813
2.7	5.4	-0.007966170601	-0.002288131369	0.001157431745	-0.000280875334	-0.006554595643
2.7	5.5	-0.007534043764	-0.002153398173	0.000971556569	-0.000249362086	-0.006102840074
2.7	5.6	-0.007114100511	-0.002024375670	0.000811828872	-0.000221153992	-0.005680399721
2.7	5.7	-0.006707317925	-0.001900763324	0.000675327372	-0.000195966636	-0.005285915337
2.7	5.8	-0.006314913593	-0.001782693749	0.000559305072	-0.000173524034	-0.004918000882
2.7	5.9	-0.005937227658	-0.001669602027	0.000461206196	-0.000153570610	-0.004575261218
2.7	6.0	-0.005575249422	-0.001561770647	0.000378687056	-0.000135863446	-0.004256302385
2.80	0.00	-0.02218347501	-0.01492689021	0.04699782204	-0.00231549344	-0.0519389134
2.80	0.10	-0.02230227105	-0.01490000166	0.04683754985	-0.00232875395	-0.0519110653
2.80	0.20	-0.02264348245	-0.01481993376	0.0463636588	-0.00236719379	-0.05182001371
2.80	0.30	-0.02316975857	-0.01468878003	0.04559663974	-0.00242699309	-0.05165062519
2.80	0.40	-0.02383551984	-0.0145110913	0.04456937777	-0.00250236052	-0.0513914458
2.80	0.50	-0.02459956707	-0.0142922358	0.0433261009	-0.00258586026	-0.05104757192
2.80	0.60	-0.02539931199	-0.01404053264	0.04191465089	-0.00267083018	-0.05060260005
2.80	0.70	-0.02619372424	-0.01376441338	0.04039004958	-0.00274982762	-0.05006953281
2.80	0.80	-0.02693826462	-0.01347276825	0.03880648921	-0.00281689271	-0.04945509288
2.80	0.90	-0.02759380925	-0.01317436548	0.03721524486	-0.00286762575	-0.04876706288
2.80	1.00	-0.02812823206	-0.01287689766	0.03566187189	-0.00289945557	-0.04801375071
2.80	1.10	-0.02851834994	-0.01258717061	0.03418398832	-0.00291160077	-0.04720356688
2.80	1.20	-0.02875018201	-0.01231036045	0.0328097631	-0.00290492285	-0.04634466181
2.80	1.30	-0.02881884955	-0.01204986683	0.0315571587	-0.0028815415	-0.04544459993
2.80	1.40	-0.02872846104	-0.01180751187	0.03043391529	-0.00284479254	-0.04451007192
2.80	1.50	-0.02848983141	-0.01158315568	0.02943823228	-0.00279822328	-0.04354668473
2.80	1.60	-0.02811995134	-0.01137499667	0.02856000304	-0.00274606382	-0.04255889389
2.80	1.70	-0.02763982337	-0.01118017562	0.02778246218	-0.00269210585	-0.04155000408
2.80	1.80	-0.02707235586	-0.01099463613	0.0270841083	-0.0026395201	-0.04052230793
2.80	1.90	-0.02644123591	-0.01081345861	0.02644073009	-0.00259120898	-0.0394772984
2.80	2.00	-0.02576900215	-0.0106316642	0.02582735111	-0.00254878294	-0.03841590612
2.80	2.10	-0.02507552382	-0.01044407262	0.0252201643	-0.002512836	-0.0373387795
2.80	2.20	-0.0243781834	-0.01024641189	0.02459788415	-0.00248311489	-0.03624654077
2.80	2.30	-0.02368995524	-0.01003465938	0.0239429469	-0.00245824872	-0.03513999404
2.80	2.40	-0.02302014061	-0.00980597942	0.02324225221	-0.00243611955	-0.03402029385
2.80	2.50	-0.02237441189	-0.00955879619	0.02248745092	-0.00241404349	-0.03288902313
2.80	2.60	-0.02175497466	-0.00929248955	0.02167484547	-0.00238912172	-0.03174820887
2.80	2.70	-0.02116171116	-0.00900797719	0.02080505673	-0.00235853361	-0.0306002571
2.80	2.80	-0.02059230961	-0.00870692519	0.01988227961	-0.00231981932	-0.02944784471
2.80	2.90	-0.02004331026	-0.00839194083	0.01891357756	-0.00227114453	-0.02829380246
2.80	3.00	-0.01951073573	-0.00806632358	0.0179080169	-0.00221140749	-0.02714102155
2.80	3.10	-0.01899025653	-0.00773342665	0.01687592168	-0.00214032866	-0.0259924229
2.80	3.20	-0.01847857391	-0.00739727758	0.01582805978	-0.0020583902	-0.0248509659
2.80	3.30	-0.01797237462	-0.0070610951	0.01477511232	-0.00196670839	-0.02371968345
2.80	3.40	-0.01747012991	-0.00672870173	0.01372721493	-0.00186693237	-0.02260171074
2.80	3.50	-0.01697004955	-0.00640242733	0.0126936538	-0.00176101378	-0.02150026223
2.80	3.60	-0.01647205112	-0.0060851473	0.01168272175	-0.00165104948	-0.02041857609
2.80	3.70	-0.01597577989	-0.00577843162	0.01070161579	-0.00153913128	-0.01935983277
2.80	3.80	-0.01548144387	-0.00548363483	0.00975645992	-0.00142721651	-0.01832705246
2.80	3.90	-0.01498912009	-0.00520143126	0.00885233901	-0.00131702807	-0.01732299975
2.80	4.00	-0.01449891216	-0.0049321728	0.0079933522	-0.00120998417	-0.01635010739
2.8	4.1	-0.014010794086	-0.004675807828	0.007182666639	-0.001107227601	-0.015410425296
2.8	4.2	-0.013524584651	-0.004432015855	0.006422599257	-0.001009575386	-0.014505592667
2.8	4.3	-0.013039890104	-0.004200093822	0.005714624314	-0.000917584087	-0.013636836510
2.8	4.4	-0.012556734353	-0.003979634965	0.005059451809	-0.000831562105	-0.012804989091
2.8	4.5	-0.012074991156	-0.003769910971	0.004457073251	-0.000751632848	-0.012010520589
2.8	4.6	-0.011594740638	-0.003570229385	0.003906818784	-0.000677751090	-0.011253578948
2.8	4.7	-0.011116165713	-0.003379764603	0.003407422885	-0.000609785952	-0.010534038042
2.8	4.8	-0.010640004601	-0.003198051626	0.002957097013	-0.000547518516	-0.009851531472
2.8	4.9	-0.010167177193	-0.003024628669	0.002553610577	-0.000490666491	-0.009205492611
2.8	5.0	-0.009698624081	-0.002858883735	0.002194374200	-0.000438928758	-0.008595185789
2.8	5.1	-0.009235466414	-0.002700271721	0.001876532815	-0.000391995540	-0.008019731968
2.8	5.2	-0.008779166257	-0.002548549830	0.001597042042	-0.000349530553	-0.007478127917
2.8	5.3	-0.008331065912	-0.002403334218	0.001352756325	-0.000311216850	-0.006969271169
2.8	5.4	-0.007892299262	-0.002264100028	0.001140501720	-0.000276730577	-0.006491970378
2.8	5.5	-0.007464474420	-0.002130867292	0.000957142331	-0.000245779264	-0.006044970194
2.8	5.6	-0.007048644038	-0.002003262793	0.000799636143	-0.000218059454	-0.005626957933
2.8	5.7	-0.006645890418	-0.001881086634	0.000665079243	-0.000193297839	-0.005236585188
2.8	5.8	-0.006257142617	-0.001764185615	0.000550744438	-0.000171221210	-0.004872480230
2.8	5.9	-0.005883286281	-0.001652541501	0.000454098296	-0.000151581157	-0.004533261918
2.8	6.0	-0.005524659894	-0.001545781425	0.000372820063	-0.000134144409	-0.004217554122
2.90	0.00	-0.02262992381	-0.01471387834	0.0460536559	-0.00250147355	-0.05146822783
2.90	0.10	-0.02273796227	-0.01468751681	0.04589864443	-0.0025138849	-0.05143520498
2.90	0.20	-0.02305063857	-0.01460935671	0.04544040904	-0.00254982419	-0.05133186671
2.90	0.30	-0.02353770362	-0.01448192693	0.04469897604	-0.00260557325	-0.05114917948
2.90	0.40	-0.02415854034	-0.0143096872	0.04370636529	-0.00267549371	-0.05087972471
2.90	0.50	-0.02487414387	-0.01409818431	0.0425056304	-0.00275233213	-0.05052925782
2.90	0.60	-0.02562415801	-0.01385516141	0.04114316446	-0.00282976264	-0.05008239843
2.90	0.70	-0.02636825302	-0.01358920986	0.03967246773	-0.00290052474	-0.04955098616
2.90	0.80	-0.02706265861	-0.01330876878	0.03814615671	-0.00295889829	-0.04894114825
2.90	0.90	-0.02766909641	-0.01302223301	0.03661396557	-0.00300069268	-0.04826013629
2.90	1.00	-0.02815629574	-0.01273703047	0.03511999884	-0.00302347671	-0.04751578741
2.90	1.10	-0.02850164696	-0.0124595376	0.03370056521	-0.003026599	-0.04671607557
2.90	1.20	-0.02869161502	-0.01219465927	0.03238270197	-0.0030109056	-0.04586875212
2.90	1.30	-0.02872174938	-0.01194546182	0.03118342506	-0.0029787239	-0.04498098872
2.90	1.40	-0.02859618957	-0.01171358042	0.03010972273	-0.00293321918	-0.0440591127
2.90	1.50	-0.0283257741	-0.01149838427	0.02915923003	-0.00287819291	-0.04310842694
2.90	1.60	-0.02792769583	-0.01129846004	0.02832145519	-0.0028175711	-0.04213311989
2.90	1.70	-0.02742239841	-0.01111029785	0.0275794209	-0.0027551956	-0.04113632587
2.90	1.80	-0.02683312283	-0.01093015686	0.02691156589	-0.00269428357	-0.0401202483
2.90	1.90	-0.02618333257	-0.01075325572	0.02629376554	-0.0026374706	-0.03908637179
2.90	2.00	-0.02549556988	-0.01057460828	0.0257012435	-0.00258650475	-0.03803570035
2.90	2.10	-0.02478972067	-0.01038917244	0.02511053859	-0.00254207571	-0.03696901111
2.90	2.20	-0.02408280758	-0.01019269701	0.02450071967	-0.00250375855	-0.0358870717
2.90	2.30	-0.02338793702	-0.00998141915	0.02385468316	-0.00247035267	-0.03479084836
2.90	2.40	-0.02271445776	-0.0097527822	0.02315980619	-0.00243984929	-0.03368163246
2.90	2.50	-0.02206778447	-0.00950516847	0.02240821323	-0.0024097239	-0.03256110534
2.90	2.60	-0.02145015114	-0.0092383083	0.02159674699	-0.0023772481	-0.03143134173
2.90	2.70	-0.0208611257	-0.00895309692	0.02072644849	-0.00233974374	-0.03029473353
2.90	2.80	-0.02029815278	-0.00865129339	0.01980198056	-0.00229494636	-0.02915389359
2.90	2.90	-0.01975731109	-0.00833546847	0.01883082301	-0.00224112215	-0.02801154349
2.90	3.00	-0.01923424415	-0.00800893145	0.01782241786	-0.00217727583	-0.02687045473
2.90	3.10	-0.01872466684	-0.00767548919	0.01678741997	-0.00210316277	-0.02573343485
2.90	3.20	-0.01822435681	-0.00733864256	0.01573687408	-0.0020192342	-0.02460335413
2.90	3.30	-0.01773011349	-0.00700203997	0.01468168788	-0.00192656682	-0.02348319459
2.90	3.40	-0.01723994285	-0.00666933485	0.01363217172	-0.00182671436	-0.02237606536
2.90	3.50	-0.01675217359	-0.00634325049	0.01259773671	-0.0017214861	-0.0212851737
2.90	3.60	-0.01626606645	-0.00602619243	0.01158675604	-0.00161286419	-0.02021376588
2.90	3.70	-0.01578138249	-0.00572002161	0.0106064638	-0.00150279517	-0.01916502951
2.90	3.80	-0.01529821043	-0.00542611433	0.00966298213	-0.00139308632	-0.01814199192
2.90	3.90	-0.01481643576	-0.00514503401	0.00876135922	-0.00128533619	-0.01714742479
2.90	4.00	-0.01433616506	-0.0048771493	0.00790562978	-0.00118087554	-0.01618377
2.9	4.1	-0.013857337305	-0.004622398529	0.007098871192	-0.001080729089	-0.015253080879
2.9	4.2	-0.013379888841	-0.004380529775	0.006343293962	-0.000985652037	-0.014357000991
2.9	4.3	-0.012903329912	-0.004150684216	0.005640252916	-0.000896140394	-0.013496758218
2.9	4.4	-0.012427665307	-0.003932349255	0.004990334735	-0.000812466060	-0.012673184727
2.9	4.5	-0.011952837795	-0.003724780536	0.004393407283	-0.000734719970	-0.011886744573
2.9	4.6	-0.011479219268	-0.003527471361	0.003848683145	-0.000662853676	-0.011137577376
2.9	4.7	-0.011006699885	-0.003339225775	0.003354788307	-0.000596719318	-0.010425543099
2.9	4.8	-0.010536458083	-0.003159932641	0.002909838955	-0.000536102472	-0.009750261926
2.9	4.9	-0.010069049473	-0.002988696675	0.002511524166	-0.000480726133	-0.009111150831
2.9	5.0	-0.009605793163	-0.002825221442	0.002157190238	-0.000430303271	-0.008507458688
2.9	5.1	-0.009147658753	-0.002668779371	0.001843933578	-0.000384521191	-0.007938291769
2.9	5.2	-0.008696142133	-0.002519104413	0.001568676957	-0.000343074933	-0.007402639743
2.9	5.3	-0.008252471034	-0.002375686801	0.001328255801	-0.000305648879	-0.006899391153
2.9	5.4	-0.007818206984	-0.002238394488	0.001119489726	-0.000271947579	-0.006427354642
2.9	5.5	-0.007394571402	-0.002106881080	0.000939246775	-0.000241663171	-0.005985273925
2.9	5.6	-0.006982743988	-0.001980867502	0.000784497356	-0.000214528501	-0.005571845342
2.9	5.7	-0.006583886864	-0.001860251470	0.000652356566	-0.000190262900	-0.005185729060
2.9	5.8	-0.006198848938	-0.001744786920	0.000540120337	-0.000168615681	-0.004825566674
2.9	5.9	-0.005828494435	-0.001634435202	0.000445281681	-0.000149347533	-0.004489993380
2.9	6.0	-0.005473269871	-0.001528939481	0.000365547660	-0.000132229651	-0.004177648399
3.00	0.00	-0.02315128181	-0.01448618171	0.04501366701	-0.00270914586	-0.05096962125
3.00	0.10	-0.02324947031	-0.01446082019	0.04486499479	-0.00272038983	-0.05093325507
3.00	0.20	-0.0235344219	-0.01438534849	0.04442557472	-0.00275287107	-0.05082177707
3.00	0.30	-0.02398077305	-0.01426254322	0.04371480869	-0.0028030556	-0.05062998293
3.00	0.40	-0.02455194949	-0.0140965697	0.04276364649	-0.0028655972	-0.05035342908
3.00	0.50	-0.02521234893	-0.01389386898	0.04161363969	-0.00293356516	-0.04999855447
3.00	0.60	-0.02590410663	-0.01366126531	0.04030956457	-0.00300109232	-0.04955131357
3.00	0.70	-0.02658815398	-0.01340713534	0.03890300385	-0.00306128465	-0.04902273784
3.00	0.80	-0.02722225899	-0.01313960226	0.03744465933	-0.00310877979	-0.04841853627
3.00	0.90	-0.02776958637	-0.01286678193	0.03598238186	-0.00313967577	-0.04774551054
3.00	1.00	-0.02819996788	-0.01259566188	0.03455851203	-0.00315177168	-0.04701104635
3.00	1.10	-0.02849175725	-0.01233233835	0.03320776563	-0.00314450388	-0.04622268065
3.00	1.20	-0.02863227537	-0.01208131034	0.03195579855	-0.00311903452	-0.04538772906
3.00	1.30	-0.02861711949	-0.01184514052	0.03081848312	-0.00307751235	-0.04451294974
3.00	1.40	-0.02845064327	-0.01162514005	0.02980190502	-0.00302310664	-0.04360430159
3.00	1.50	-0.02814402367	-0.01142071005	0.02890302364	-0.0029595676	-0.04266676966
3.00	1.60	-0.02771401558	-0.01122993886	0.02811089659	-0.00289067476	-0.04170429855
3.00	1.70	-0.02718134272	-0.01104951751	0.02740830306	-0.00282026524	-0.04071986303
3.00	1.80	-0.02656876482	-0.01087548662	0.02677363501	-0.00275133126	-0.03971558195
3.00	1.90	-0.02589956539	-0.01070309136	0.02618286518	-0.0026863948	-0.03869294441
3.00	2.00	-0.02519604536	-0.01052752428	0.0256115887	-0.00262708326	-0.03765302652
3.00	2.10	-0.02447814712	-0.01034398243	0.0250366635	-0.00257408812	-0.03659674007
3.00	2.20	-0.02376265633	-0.0101483144	0.02443770536	-0.00252701427	-0.03552503302
3.00	2.30	-0.02306253683	-0.00993697153	0.0237981937	-0.00248470966	-0.03443904934
3.00	2.40	-0.02238707081	-0.00970764186	0.02310611635	-0.00244530502	-0.03334024028
3.00	2.50	-0.02174145343	-0.00945887445	0.02235429309	-0.00240646335	-0.03223040872
3.00	2.60	-0.02112771894	-0.00919054286	0.02154015384	-0.0023656499	-0.03111168002
3.00	2.70	-0.02054506614	-0.00890355673	0.02066537729	-0.00232045327	-0.02998643343
3.00	2.80	-0.0199906769	-0.00859993377	0.01973520954	-0.00226875452	-0.02885719816
3.00	2.90	-0.0194602833	-0.00828231056	0.01875764776	-0.00220904459	-0.02772657591
3.00	3.00	-0.01894891794	-0.0079539554	0.01774266432	-0.00214042433	-0.02659720253
3.00	3.10	-0.01845198662	-0.00761879188	0.01670127102	-0.00206270179	-0.02547176396
3.00	3.20	-0.01796496608	-0.00728042934	0.01564486921	-0.00197635833	-0.02435304761
3.00	3.30	-0.0174844659	-0.0069427142	0.01458463578	-0.00188240291	-0.02324398457
3.00	3.40	-0.0170077554	-0.00660889716	0.01353107553	-0.00178226995	-0.02214766382
3.00	3.50	-0.01653336109	-0.00628215862	0.01249375807	-0.00167766684	-0.02106729371
3.00	3.60	-0.01606026028	-0.00596484049	0.01148111738	-0.00157040918	-0.02000612799
3.00	3.70	-0.01558810767	-0.0056588753	0.01050041859	-0.00146228745	-0.01896736351
3.00	3.80	-0.01511656134	-0.00536531934	0.00955776175	-0.00135496562	-0.01795403813
3.00	3.90	-0.0146459405	-0.00508524944	0.00865812995	-0.00124989011	-0.01696893089
3.00	4.00	-0.01417590934	-0.00481861877	0.00780545735	-0.00114825709	-0.01601449083
3.0	4.1	-0.013706656290	-0.004565561781	0.007002693512	-0.001051005599	-0.015092782422
3.0	4.2	-0.013237655299	-0.004325310522	0.006251899117	-0.000958790027	-0.014205453867
3.0	4.3	-0.012769087825	-0.004097566452	0.005554269074	-0.000872050499	-0.013353739948
3.0	4.4	-0.012300831608	-0.003881583591	0.004910224736	-0.000791001106	-0.012538471646
3.0	4.5	-0.011832785914	-0.003676433084	0.004319471841	-0.000715713292	-0.011760111380
3.0	4.6	-0.011365295154	-0.003481462478	0.003781069607	-0.000646111401	-0.011018790881
3.0	4.7	-0.010898813566	-0.003295924317	0.003293504643	-0.000582039112	-0.010314354780
3.0	4.8	-0.010433950018	-0.003119028377	0.002854771465	-0.000523285525	-0.009646407581
3.0	4.9	-0.009971850576	-0.002950379724	0.002462456432	-0.000469580294	-0.009014346990
3.0	5.0	-0.009513467844	-0.002789246294	0.002113823776	-0.000420641844	-0.008417403483
3.0	5.1	-0.009060074771	-0.002635143920	0.001805908416	-0.000376173074	-0.007854666193
3.0	5.2	-0.008612938375	-0.002487543960	0.001535590602	-0.000335875642	-0.007325109376
3.0	5.3	-0.008173793588	-0.002346400375	0.001299680850	-0.000299460781	-0.006827613283
3.0	5.4	-0.007743739858	-0.002211117777	0.001094989172	-0.000266630894	-0.006360980358
3.0	5.5	-0.007324141486	-0.002081462115	0.000918386896	-0.000237110935	-0.005923955332
3.0	5.6	-0.006916319158	-0.001957309884	0.000766858098	-0.000210628721	-0.005515238651
3.0	5.7	-0.006521175451	-0.001838285445	0.000637539504	-0.000186929436	-0.005133500075
3.0	5.8	-0.006139848267	-0.001724439783	0.000527753982	-0.000165768693	-0.004777393773
3.0	5.9	-0.005772962444	-0.001615507571	0.000435025353	-0.000146911607	-0.004445568619
3.0	6.0	-0.005421143009	-0.001511408644	0.000357093193	-0.000130145389	-0.004136682169
3.10	0.00	-0.02370062516	-0.01424984642	0.04391598944	-0.00292244286	-0.05044432533
3.10	0.10	-0.02378917225	-0.01422527951	0.04377439671	-0.00293226048	-0.05040602898
3.10	0.20	-0.02404736164	-0.01415295027	0.04335597634	-0.00296057335	-0.05028981437
3.10	0.30	-0.02445282309	-0.01403537385	0.04267939004	-0.00300409579	-0.05009274349
3.10	0.40	-0.02497294643	-0.01387710554	0.04177435827	-0.00305783789	-0.04981236127
3.10	0.50	-0.02557388935	-0.01368355075	0.0406806892	-0.00311536427	-0.04945566353
3.10	0.60	-0.02620204109	-0.01346220758	0.03944142987	-0.00317130988	-0.0490099535
3.10	0.70	-0.02682001163	-0.01322092213	0.03810594255	-0.00321930017	-0.04848573188
3.10	0.80	-0.02738767577	-0.01296757744	0.0367227593	-0.00325443223	-0.0478884254
3.10	0.90	-0.02786971997	-0.01270965044	0.03533760488	-0.00327320652	-0.0472244679
3.10	1.00	-0.02823754689	-0.01245384927	0.03399082016	-0.00327369907	-0.04650081871
3.10	1.10	-0.02847055606	-0.01220567661	0.03271532381	-0.00325564517	-0.04572455809
3.10	1.20	-0.02855685164	-0.01196946777	0.03153521917	-0.00322005326	-0.04490254979
3.10	1.30	-0.02849267704	-0.01174748885	0.03046509841	-0.00316916017	-0.04404112643
3.10	1.40	-0.02828241855	-0.01154031233	0.02951005205	-0.00310627717	-0.0431458811
3.10	1.50	-0.02793743513	-0.01134735898	0.02866630922	-0.00303487411	-0.04222151126
3.10	1.60	-0.0274743889	-0.01116652637	0.02792244882	-0.00295853887	-0.04127177248
3.10	1.70	-0.02691356756	-0.01099418382	0.02726101177	-0.00288086393	-0.04029953158
3.10	1.80	-0.02627777245	-0.01082657055	0.02666034199	-0.0028046658	-0.03930687808
3.10	1.90	-0.02559002996	-0.01065889356	0.02609666903	-0.00273247126	-0.03829533418
3.10	2.00	-0.0248722107	-0.01048638236	0.02554585991	-0.00266562139	-0.03726606685
3.10	2.10	-0.02414381761	-0.01030438479	0.0249853011	-0.00260459959	-0.03622013432
3.10	2.20	-0.02342192397	-0.0101093181	0.02439522298	-0.00254917154	-0.03515865731
3.10	2.30	-0.02271892607	-0.00989755424	0.0237597856	-0.00249819575	-0.03408296169
3.10	2.40	-0.02204388013	-0.00966700661	0.02306777122	-0.00244997628	-0.03299466846
3.10	2.50	-0.02140180343	-0.00941648507	0.02231270864	-0.00240234278	-0.03189568421
3.10	2.60	-0.02079437538	-0.0091459572	0.02149280024	-0.00235304027	-0.03078817815
3.10	2.70	-0.02022043151	-0.0088565129	0.02061044897	-0.0022998781	-0.02967448948
3.10	2.80	-0.01967683336	-0.00855032455	0.01967155815	-0.00224102178	-0.02855704519
3.10	2.90	-0.01915875793	-0.00823011684	0.01868479817	-0.00217513039	-0.02743830887
3.10	3.00	-0.01866103261	-0.00789941593	0.0176606182	-0.00210146314	-0.02632077174
3.10	3.10	-0.01817833766	-0.00756192174	0.01661050337	-0.00201991709	-0.02520700219
3.10	3.20	-0.01770589637	-0.00722144212	0.01554622318	-0.0019309656	-0.02409971182
3.10	3.30	-0.01724003438	-0.00688190187	0.01447924045	-0.00183557767	-0.02300179528
3.10	3.40	-0.01677803844	-0.00654686492	0.01342026541	-0.00173510574	-0.02191633317
3.10	3.50	-0.01631762845	-0.00621899535	0.01237900398	-0.00163110109	-0.020846536
3.10	3.60	-0.01585808246	-0.0059011268	0.01136395629	-0.00152524453	-0.01979566742
3.10	3.70	-0.01539870231	-0.00559502257	0.0103823942	-0.00141914167	-0.01876693227
3.10	3.80	-0.0149391572	-0.00530184772	0.00944037079	-0.00131430513	-0.01776337513
3.10	3.90	-0.01447948645	-0.00502244516	0.00854277562	-0.00121203446	-0.01678778245
3.10	4.00	-0.01401962096	-0.00475703166	0.00769341011	-0.00111339017	-0.01584260923
3.1	4.1	-0.013559566845	-0.004505503668	0.006895061386	-0.001019195847	-0.014929928715
3.1	4.2	-0.013099018216	-0.004267201892	0.006149606982	-0.000930023612	-0.014051399694
3.1	4.3	-0.012638083142	-0.004041645014	0.005458047401	-0.000846223376	-0.013208262153
3.1	4.4	-0.012176615897	-0.003827898707	0.004820608083	-0.000767972889	-0.012401352383
3.1	4.5	-0.011714984436	-0.003625352013	0.004236804366	-0.000695304814	-0.011631131975
3.1	4.6	-0.011253391618	-0.003433062739	0.003705517181	-0.000628120865	-0.010897725196
3.1	4.7	-0.010792259086	-0.003250098984	0.003225072836	-0.000566267052	-0.010200965887
3.1	4.8	-0.010332643074	-0.003076019354	0.002793326119	-0.000509511240	-0.009540438600
3.1	4.9	-0.009875328251	-0.002909954730	0.002407747729	-0.000457597957	-0.008915523293
3.1	5.0	-0.009421569032	-0.002751391657	0.002065509630	-0.000410257786	-0.008325429218
3.1	5.1	-0.008972605665	-0.002599754822	0.001763578333	-0.000367203179	-0.007769225997
3.1	5.2	-0.008529924608	-0.002454687103	0.001498787319	-0.000328152762	-0.007245872062
3.1	5.3	-0.008094867404	-0.002315731922	0.001267920340	-0.000292820453	-0.006754235370
3.1	5.4	-0.007668913589	-0.002182641800	0.001067777955	-0.000260937460	-0.006293112283
3.1	5.5	-0.007253223612	-0.002054978212	0.000895236346	-0.000232235902	-0.005861245844
3.1	5.6	-0.006849214442	-0.001932708157	0.000747296012	-0.000206462332	-0.005457339965
3.1	5.7	-0.006457848106	-0.001815522456	0.000621118747	-0.000183371287	-0.005080073110
3.1	5.8	-0.006080094746	-0.001703310635	0.000514058537	-0.000162731555	-0.004728111093
3.1	5.9	-0.005716683051	-0.001595916327	0.000423674205	-0.000144323134	-0.004400117794
3.1	6.0	-0.005368176164	-0.001493213335	0.000347742233	-0.000127937269	-0.004094767793
3.20	0.00	-0.0242313994	-0.01401025077	0.04280086362	-0.00312583934	-0.04989617291
3.20	0.10	-0.02431126425	-0.0139869785	0.04266673173	-0.00313409319	-0.0498569243
3.20	0.20	-0.02454372458	-0.01391792464	0.04227042481	-0.00315779454	-0.04973843021
3.20	0.30	-0.0249093428	-0.01380609493	0.04162979417	-0.00319396419	-0.04953907785
3.20	0.40	-0.02537809418	-0.01365558025	0.04077324383	-0.00323806143	-0.04925769633
3.20	0.50	-0.02591906418	-0.01347189557	0.03973868509	-0.00328422047	-0.04890163323
3.20	0.60	-0.02648200022	-0.01326235165	0.03856738206	-0.0033276405	-0.04845939014
3.20	0.70	-0.02703168851	-0.01303433101	0.03730629354	-0.00336255251	-0.04794109854
3.20	0.80	-0.02753028142	-0.01279530463	0.03600162987	-0.00338461215	-0.04735199451
3.20	0.90	-0.02794470197	-0.01255261114	0.03469684156	-0.00339075059	-0.0466981818
3.20	1.00	-0.02824798561	-0.01231248495	0.03343013458	-0.00337941907	-0.04598621617
3.20	1.10	-0.02842073232	-0.01208003947	0.03223251015	-0.00335048729	-0.04522271571
3.20	1.20	-0.02845160812	-0.01185878054	0.03112642476	-0.00330518807	-0.04441406427
3.20	1.30	-0.02833791166	-0.0116511267	0.03012512995	-0.00324576135	-0.04356615355
3.20	1.40	-0.02808401606	-0.01145718684	0.02923268003	-0.00317529365	-0.04268421559
3.20	1.50	-0.0277010305	-0.01127582769	0.02844457376	-0.00309707467	-0.0417727019
3.20	1.60	-0.02720574639	-0.0111049348	0.02774890631	-0.00301447685	-0.04083524105
3.20	1.70	-0.02661842983	-0.01094085169	0.02712805914	-0.00293095647	-0.03987468081
3.20	1.80	-0.02596126839	-0.01077958949	0.02656038522	-0.00284889732	-0.03889316681
3.20	1.90	-0.02525722139	-0.01061653143	0.02602234386	-0.00277071327	-0.03789232056
3.20	2.00	-0.02452740936	-0.01044676718	0.02549023704	-0.00269743395	-0.03687344528
3.20	2.10	-0.02379176749	-0.01026641689	0.02494197373	-0.00262957264	-0.03583775169
3.20	2.20	-0.02306625493	-0.01007150763	0.02435853445	-0.00256675016	-0.03478653159
3.20	2.30	-0.02236331794	-0.00985894071	0.02372485211	-0.00250794538	-0.03372128396
3.20	2.40	-0.02169162767	-0.00962680549	0.02303049736	-0.00245156116	-0.03264375839
3.20	2.50	-0.02105582075	-0.00937404419	0.02226985528	-0.0023956862	-0.03155594564
3.20	2.60	-0.0204573684	-0.00910101205	0.0214419526	-0.00233829785	-0.03046001109
3.20	2.70	-0.01989468511	-0.00880892517	0.02054995509	-0.00227749547	-0.02935821957
3.20	2.80	-0.01936392596	-0.00849990596	0.01960055224	-0.00221170553	-0.02825286672
3.20	2.90	-0.01885988426	-0.00817682806	0.01860299526	-0.00213979639	-0.02714625508
3.20	3.00	-0.01837697819	-0.00784335162	0.01756830844	-0.0020611986	-0.02604073642
3.20	3.10	-0.01790958927	-0.00750334243	0.01650843644	-0.00197590443	-0.02493877885
3.20	3.20	-0.01745246831	-0.00716054361	0.01543551268	-0.00188440278	-0.0238430346
3.20	3.30	-0.01700180561	-0.0068190643	0.01436127345	-0.00178763507	-0.02275637969
3.20	3.40	-0.01655447984	-0.00648235301	0.01329661633	-0.00168684756	-0.0216818956
3.20	3.50	-0.01610838658	-0.00615347143	0.01225136639	-0.00158347907	-0.02062280247
3.20	3.60	-0.01566226866	-0.00583493262	0.01123406445	-0.00147903082	-0.01958236967
3.20	3.70	-0.01521551471	-0.00552868981	0.01025196503	-0.0013749827	-0.01856380723
3.20	3.80	-0.01476770165	-0.00523592156	0.00931104719	-0.00127266799	-0.01757015928
3.20	3.90	-0.01431869231	-0.00495732217	0.00841607898	-0.00117323579	-0.01660421334
3.20	4.00	-0.01386853323	-0.00469318268	0.00757070223	-0.00107762226	-0.01566843052
3.2	4.1	-0.013417041952	-0.004443135162	0.006777515325	-0.000986533027	-0.014764889088
3.2	4.2	-0.012964327484	-0.004206817173	0.006038186650	-0.000900440042	-0.013895256920
3.2	4.3	-0.012510452093	-0.003983530028	0.005353501130	-0.000819638707	-0.013060784488
3.2	4.4	-0.012055421313	-0.003772329282	0.004723467971	-0.000744246346	-0.012262313655
3.2	4.5	-0.011599546493	-0.003572384562	0.004147395787	-0.000674250432	-0.011500307285
3.2	4.6	-0.011143253729	-0.003382796600	0.003623974229	-0.000609546784	-0.010774884574
[truncated: 2,942 more rows]
