# Supplementary material for: The Nodal Structure of π‑Orbitals Is Mapped in the Interaction Energy of π‑Stacked Acene Dimers
Source: J Am Chem Soc. 2026 Apr 9;148(15):16151–69. doi: 10.1021/jacs.6c00921 (PMC13107468; doi:10.1021/jacs.6c00921)
Supplement: Supplementary file 1 [file ja6c00921_si_001.zip › data_si/tetracene_sapt_xshift.csv]

x(A)	y(A)	z(A)	SAPT0|Eint(Eh)	SAPT0|Eelst(Eh)	SAPT0|Exr(Eh)	SAPT0|Eind(Eh)	SAPT0|Edisp(Eh)	sSAPT0|Eint(Eh)	sSAPT0|Eelst(Eh)	sSAPT0|Exr(Eh)	sSAPT0|Eind(Eh)	sSAPT0|Edisp(Eh)
0.0	0.0	3.4	-0.017549267390732162	-0.01747805178501949	0.06288559111863799	-0.0015710294443439417	-0.06138577728000673	-0.017480173244781544	-0.01747805178501949	0.06288559111863799	-0.0015220345482615544	-0.061365678030138496
0.1	0.0	3.4	-0.017795957386105114	-0.017467980040805742	0.0627232900789288	-0.0016288067584120935	-0.061422460665816074	-0.017728479218166643	-0.017467980040805742	0.0627232900789288	-0.0015809787761449816	-0.06140281048014472
0.2	0.0	3.4	-0.018473912724901384	-0.017434540273143284	0.06224183280398323	-0.0017980262942448796	-0.06148317896149645	-0.018411011539841447	-0.017434540273143284	0.06224183280398323	-0.0017534936738965892	-0.06146481039678481
0.3	0.0	3.4	-0.019477048711478623	-0.01737358998673244	0.061462554565080596	-0.0020655352660678417	-0.06150047802375894	-0.019421008971373138	-0.01737358998673244	0.061462554565080596	-0.002025923805258844	-0.06148404974446245
0.4	0.0	3.4	-0.020723492645564168	-0.017286344081185234	0.06042450160550533	-0.0024098158341509524	-0.06145183433573331	-0.02067571369714765	-0.017286344081185234	0.06042450160550533	-0.002376107660787105	-0.06143776356068064
0.5	0.0	3.4	-0.022139659378463378	-0.0171772381622759	0.059180938162448085	-0.0028038150081138996	-0.061339544370521665	-0.02210054560745648	-0.0171772381622759	0.059180938162448085	-0.002776278593845335	-0.06132796701378333
0.6	0.0	3.4	-0.023646584585714267	-0.017051229160870207	0.05779397714517186	-0.0032181557471966243	-0.06117117682281929	-0.02361558515036174	-0.017051229160870207	0.05779397714517186	-0.0031963810959039	-0.06116195203875949
0.7	0.0	3.4	-0.025161901071112075	-0.01691455287118515	0.05633078432865191	-0.0036238590925857864	-0.06095427343599305	-0.025137676154120263	-0.01691455287118515	0.05633078432865191	-0.0036068820746318667	-0.060947025536955156
0.8	0.0	3.4	-0.026604569133334283	-0.01677300415656191	0.05485889462440206	-0.0039945678385887445	-0.06069589176258569	-0.02658526840937042	-0.01677300415656191	0.05485889462440206	-0.003981071913554514	-0.06069008696365606
0.9	0.0	3.4	-0.027900915143883168	-0.016632420467317388	0.05344254250272113	-0.004308240449204255	-0.060402796730082656	-0.02788449175262843	-0.016632420467317388	0.05344254250272113	-0.0042967800787571935	-0.06039783370927498
1.0	0.0	3.4	-0.02898907071282372	-0.016498441279964027	0.052138826501873	-0.0045480548021985985	-0.060081401132534094	-0.0289735759807567	-0.016498441279964027	0.052138826501873	-0.0045372615856849804	-0.06007669961698069
1.1	0.0	3.4	-0.029820531383765843	-0.01637517014785317	0.05099494337247368	-0.004702787451436485	-0.05973751715694987	-0.02980432207210789	-0.01637517014785317	0.05099494337247368	-0.0046915121201472065	-0.05973258317658119
1.2	0.0	3.4	-0.030363940113016713	-0.016266498668528584	0.050045415210856745	-0.004766857443851122	-0.05937599921149375	-0.030345783657852888	-0.016266498668528584	0.050045415210856745	-0.0047542393143735805	-0.05937046088580747
1.3	0.0	3.4	-0.03061041656637494	-0.01617350024798725	0.04931100105850439	-0.004740064598854787	-0.059007852778037294	-0.030589483177842935	-0.01617350024798725	0.04931100105850439	-0.004725522875428434	-0.05900146111293164
1.4	0.0	3.4	-0.030548549212079085	-0.016098027667794668	0.048797033837029324	-0.004627029660962456	-0.058620525720351285	-0.030524285597773385	-0.016098027667794668	0.048797033837029324	-0.004610172382270765	-0.058613119384737275
1.5	0.0	3.4	-0.030201855604474647	-0.016038701045886228	0.04849549986009508	-0.004436995770887669	-0.05822165864779583	-0.030173860377486376	-0.016038701045886228	0.04849549986009508	-0.004417533206373908	-0.05821312598532132
1.6	0.0	3.4	-0.02960188627251894	-0.015993051494206156	0.04838470828430101	-0.004183139224563745	-0.05781040383805005	-0.02956977742620888	-0.015993051494206156	0.04838470828430101	-0.004160791490386096	-0.05780064272591764
1.7	0.0	3.4	-0.028792876156056173	-0.01595756519623137	0.04843145816475016	-0.003882015343073992	-0.05738475378150097	-0.02875622428146676	-0.01595756519623137	0.04843145816475016	-0.0038564663481852218	-0.05737365090180033
1.8	0.0	3.4	-0.027828726704574105	-0.015927623351899456	0.04859348905666755	-0.003552696403300415	-0.056941896006041784	-0.027787067286382312	-0.015927623351899456	0.04859348905666755	-0.0035236030585122304	-0.056929329932638176
1.9	0.0	3.4	-0.02676960246286722	-0.015897749222745006	0.04882243702207581	-0.0032157420849978913	-0.05647854817720013	-0.026722519239981254	-0.015897749222745006	0.04882243702207581	-0.003182793604180136	-0.05646441343513192
2.0	0.0	3.4	-0.02567901018434817	-0.015862845583683338	0.049067133691188154	-0.002891914559177984	-0.055991383732675	-0.025626259122970865	-0.015862845583683338	0.049067133691188154	-0.0028549211109394654	-0.055975626119536215
2.1	0.0	3.4	-0.024613587500219344	-0.015817023018257714	0.04927680828964805	-0.0026007398297741152	-0.05547263294183556	-0.02455521185485304	-0.015817023018257714	0.04927680828964805	-0.0025597152921161036	-0.05545528183412727
2.2	0.0	3.4	-0.023641786552956262	-0.01575455945169324	0.04940526646818544	-0.002359071466018211	-0.054933422103430246	-0.023578226111724075	-0.01575455945169324	0.04940526646818544	-0.0023143163928522306	-0.05491461673536404
2.3	0.0	3.4	-0.022815591393110873	-0.015672527879587506	0.049412617678752276	-0.002179723777556382	-0.05437595741471926	-0.02274768071241269	-0.015672527879587506	0.049412617678752276	-0.0021318262536554563	-0.054355944257922006
2.4	0.0	3.4	-0.022192159237175484	-0.01556817746904926	0.04926893851284414	-0.002070710977412016	-0.05382220930355835	-0.022121077912034173	-0.01556817746904926	0.04926893851284414	-0.0020205168780982686	-0.053801322077730786
2.5	0.0	3.4	-0.021822940698387187	-0.015441328896827144	0.04895568027181543	-0.0020347209217972673	-0.05330257115157821	-0.02175009339108077	-0.015441328896827144	0.04895568027181543	-0.0019832503950699735	-0.05328119437099908
2.6	0.0	3.4	-0.021723770395274122	-0.015291544246224476	0.04846631755518909	-0.002069112296944224	-0.052829431407294514	-0.02165061842543214	-0.015291544246224476	0.04846631755518909	-0.002017433452175939	-0.05280795828222082
2.7	0.0	3.4	-0.02186271526785863	-0.015118948452254699	0.047805991859507596	-0.0021663404936756725	-0.052383418181435853	-0.021790598577490407	-0.015118948452254699	0.047805991859507596	-0.0021154313576989578	-0.052362210627044346
2.8	0.0	3.4	-0.02218417695869754	-0.014925451177759896	0.04699085076941254	-0.0023149501413908084	-0.05193462640895938	-0.022114159571696677	-0.014925451177759896	0.04699085076941254	-0.0022655826620182635	-0.05191397650133106
2.9	0.0	3.4	-0.022630366899015167	-0.014712241926872593	0.04604672709319248	-0.002500887501917806	-0.051463964563417244	-0.02256312605357377	-0.014712241926872593	0.04604672709319248	-0.002453549792394034	-0.05144406142749962
3.0	0.0	3.4	-0.023151968543017286	-0.014484872300840834	0.04500681150186302	-0.0027085221454817704	-0.0509653855985577	-0.02308775146278897	-0.014484872300840834	0.04500681150186302	-0.002663391301242455	-0.0509462993625687
3.1	0.0	3.4	-0.023700916006640538	-0.014248260958765968	0.043909233864942714	-0.0029217656873381445	-0.05044012322547914	-0.023639556284878918	-0.014248260958765968	0.043909233864942714	-0.002878722534608863	-0.0504218066564468
3.2	0.0	3.4	-0.024231777920429166	-0.014008912510917071	0.042794232468334775	-0.003125091945942876	-0.049892005931903995	-0.02417276531504439	-0.014008912510917071	0.042794232468334775	-0.003083772729309283	-0.04987431254315281
3.3	0.0	3.4	-0.02470124282545745	-0.013772726550996595	0.04170139622115475	-0.003304482089132574	-0.04932543040648303	-0.024643823824642513	-0.013772726550996595	0.04170139622115475	-0.003264350994232914	-0.04930814250056775
3.4	0.0	3.4	-0.025071293114292292	-0.013545430539920744	0.04066710926748034	-0.0034482472383449633	-0.04874472460350693	-0.02501457904717108	-0.013545430539920744	0.04066710926748034	-0.003408673261692343	-0.04872758451303834
3.5	0.0	3.4	-0.02531171983864037	-0.013332512929878249	0.03972235907226354	-0.0035476191498194087	-0.04815394683120625	-0.025254782552339934	-0.013332512929878249	0.03972235907226354	-0.0035079432379673554	-0.04813668545675787
3.6	0.0	3.4	-0.025400901121744326	-0.013137979463067495	0.038891028659122376	-0.00359721621282434	-0.047556734104974865	-0.02534284391090067	-0.013137979463067495	0.038891028659122376	-0.0035568002840665196	-0.04753909282288903
3.7	0.0	3.4	-0.025330285932602344	-0.0129648472449162	0.038188478746518636	-0.003595037140825196	-0.046958880293379586	-0.025270291216924843	-0.0129648472449162	0.038188478746518636	-0.0035532975762696283	-0.04694062514225765
3.8	0.0	3.4	-0.0250928211262774	-0.01281436684075743	0.03762190775790748	-0.0035432954619503826	-0.04635706658147707	-0.025030153986697126	-0.01281436684075743	0.03762190775790748	-0.003499701519987979	-0.0463379933838592
3.9	0.0	3.4	-0.024699502443240852	-0.012686546871805149	0.03718912854147989	-0.0034468073870024957	-0.0457552767259131	-0.02463353709108932	-0.012686546871805149	0.03718912854147989	-0.00340090217669392	-0.04573521658407014
4.0	0.0	3.4	-0.02416709680594374	-0.012579561422626284	0.0368797622227852	-0.0033135038901867947	-0.045153793715915866	-0.024097317347370865	-0.012579561422626284	0.0368797622227852	-0.003264904071399443	-0.04513261407613034
4.1	0.0	3.4	-0.02351996574483982	-0.012490635796098104	0.03667617616825292	-0.003153457659077605	-0.044552048457917034	-0.023445980825002658	-0.012490635796098104	0.03667617616825292	-0.003101864426506323	-0.044529656770651155
4.2	0.0	3.4	-0.022787090437827777	-0.012414994529876822	0.036554814543476456	-0.0029780757105278086	-0.043948834740899605	-0.022708657458594756	-0.012414994529876822	0.036554814543476456	-0.002923293194272214	-0.04392518427792218
4.3	0.0	3.4	-0.022001452503271512	-0.012347804783871652	0.03648798520144215	-0.0027989771382219766	-0.04334265578262003	-0.02191850479576574	-0.012347804783871652	0.03648798520144215	-0.002740933554257366	-0.04331775165907887
4.4	0.0	3.4	-0.021197204374107596	-0.012283679406436931	0.03644578190120979	-0.002627137845268643	-0.042732169023611814	-0.021109872954260138	-0.012283679406436931	0.03644578190120979	-0.0025659034078195082	-0.04270607204121349
4.5	0.0	3.4	-0.020406981967983184	-0.012216496942073718	0.0363980929114943	-0.002471892611478489	-0.042116685325925274	-0.020315602179562405	-0.012216496942073718	0.0363980929114943	-0.0024076871093096043	-0.04208951103967338
4.6	0.0	3.4	-0.019661284460189457	-0.012140786760596711	0.03631653907854626	-0.0023403093476355163	-0.04149672743050349	-0.019566381335072384	-0.012140786760596711	0.03631653907854626	-0.0022734946091748187	-0.041468639043847115
4.7	0.0	3.4	-0.018987212931065485	-0.01205218665791108	0.03617626036620648	-0.0022367943125537557	-0.04087449232680713	-0.018889463211177168	-0.01205218665791108	0.03617626036620648	-0.0021678496213638405	-0.040845687298108724
4.8	0.0	3.4	-0.018405865511188453	-0.01194613490804386	0.035957463817038675	-0.002163172611557289	-0.04025402180862598	-0.018306042074874147	-0.01194613490804386	0.035957463817038675	-0.002092656594417801	-0.04022471438945116
4.9	0.0	3.4	-0.01793329736945369	-0.011820136033293238	0.03564634612480477	-0.0021188843588341166	-0.03964062310213111	-0.017832203490614186	-0.011820136033293238	0.03564634612480477	-0.0020473880579447517	-0.03961102552418097
5.0	0.0	3.4	-0.01757720032844036	-0.011672430435055503	0.035236010214189435	-0.0021015408667018967	-0.039039239240872395	-0.017475608153893853	-0.011672430435055503	0.035236010214189435	-0.0020296418161434345	-0.03900954611688435
5.1	0.0	3.4	-0.017335796560002954	-0.011503046067900868	0.03472664344806818	-0.0021073411546987803	-0.03845205278547149	-0.017234396863838763	-0.011503046067900868	0.03472664344806818	-0.002035563491821679	-0.0384224307521844
5.2	0.0	3.4	-0.017195792212178186	-0.01131257339466174	0.034125208760270934	-0.002131613454436146	-0.037876814123351234	-0.017095160248086678	-0.01131257339466174	0.034125208760270934	-0.0020603984779045707	-0.0378473971357913
5.3	0.0	3.4	-0.017135403280784056	-0.011103275261575618	0.03344439636986829	-0.0021691718694634154	-0.03730735251961331	-0.017035981473822397	-0.011103275261575618	0.03344439636986829	-0.0020988612439157995	-0.03727824133819927
5.4	0.0	3.4	-0.017128530539735003	-0.010878864823780532	0.03270124507155059	-0.0022147666452815296	-0.03673614414222353	-0.017030622882770453	-0.010878864823780532	0.03270124507155059	-0.002145595908441577	-0.036707407222098934
5.5	0.0	3.4	-0.01714851541488105	-0.010643754470379463	0.03191554632917336	-0.002263293968894452	-0.036157013304780494	-0.01705228897597992	-0.010643754470379463	0.03191554632917336	-0.0021953931743936552	-0.03612868766038016
5.6	0.0	3.4	-0.0171710113649044	-0.010402780352478658	0.031108310417936713	-0.0023100268534669306	-0.035566514576895525	-0.0170765005334031	-0.010402780352478658	0.031108310417936713	-0.002243424455525085	-0.03553860614333607
5.7	0.0	3.4	-0.017176102249750996	-0.010161862439190372	0.03030034697704787	-0.002350700791031616	-0.03496388599657688	-0.017083212993351936	-0.010161862439190372	0.03030034697704787	-0.002285327999723497	-0.034936369531485933
5.8	0.0	3.4	-0.017147074495857687	-0.009926082969627714	0.029511039302979415	-0.002381702009761656	-0.03435032881944773	-0.01705558657874724	-0.009926082969627714	0.029511039302979415	-0.002317395726355194	-0.034323147185743745
5.9	0.0	3.4	-0.017071943244066322	-0.009700718154931565	0.028757170756630514	-0.0024001961971682265	-0.033728199648597045	-0.016981514861496853	-0.009700718154931565	0.028757170756630514	-0.0023367035148288587	-0.03370126394836694
6.0	0.0	3.4	-0.01694256432510926	-0.00948999159777486	0.028052090481960713	-0.002404318845006182	-0.03310034436428893	-0.016852740638978604	-0.00948999159777486	0.028052090481960713	-0.0023413040937193793	-0.03307353542944508
6.1	0.0	3.4	-0.0167548605589775	-0.009296883822571544	0.02740500527283442	-0.0023933545321542966	-0.03246962747708608	-0.01666509463191383	-0.009296883822571544	0.02740500527283442	-0.0023304147728086537	-0.03244280130936805
6.2	0.0	3.4	-0.016509060563513214	-0.009123758332748366	0.02682107889202708	-0.0023677987786924933	-0.031838582344099434	-0.016418738656443173	-0.009123758332748366	0.02682107889202708	-0.0023044821187345375	-0.03181157709698735
6.3	0.0	3.4	-0.016208910509813393	-0.008971165592356556	0.026300814598622997	-0.002329357604973442	-0.03120920191110639	-0.016117405773172666	-0.008971165592356556	0.026300814598622997	-0.002265201185279399	-0.031181853594159707
6.4	0.0	3.4	-0.015861283714117366	-0.008838478889060752	0.025840759107653224	-0.0022807433195323884	-0.03058282061317745	-0.015768010936165	-0.008838478889060752	0.025840759107653224	-0.002215312002175037	-0.030554979152582436
6.5	0.0	3.4	-0.015475189379653795	-0.008723601504584622	0.02543389776075373	-0.0022253699556719735	-0.02996011568015093	-0.015379665461988809	-0.008723601504584622	0.02543389776075373	-0.002158299255147839	-0.02993166246301008
6.6	0.0	3.4	-0.015061573390462346	-0.00862375065935339	0.025070361404626335	-0.0021669721357359863	-0.029341211999999305	-0.014963471375397538	-0.00862375065935339	0.025070361404626335	-0.0020980070460559592	-0.029312075074614523
6.7	0.0	3.4	-0.014631711857347005	-0.00853502270399531	0.024738249566917725	-0.0021091065034630763	-0.028725832216806343	-0.014530898429097525	-0.00853502270399531	0.024738249566917725	-0.002038129281139545	-0.028695996010880395
6.8	0.0	3.4	-0.014196663176811751	-0.00845293223369481	0.02442454583278645	-0.002054762597410033	-0.028113514178493358	-0.014093211843669804	-0.00845293223369481	0.02442454583278645	-0.0019818039158732335	-0.02808302152688821
6.9	0.0	3.4	-0.01376675785679735	-0.008372981984507533	0.02411604780474101	-0.002006016963550447	-0.02750380671348038	-0.013660934520702224	-0.008372981984507533	0.02411604780474101	-0.0019312477976575248	-0.02747275254327818
7.0	0.0	3.4	-0.013350258467474826	-0.00829029234648715	0.02380031473026166	-0.0019638446744021237	-0.026896436176847213	-0.013242480753697774	-0.00829029234648715	0.02380031473026166	-0.001887549439458123	-0.02686495369801416
7.1	0.0	3.4	-0.012953898211121431	-0.008200790798127855	0.023466409234097665	-0.0019281200331219966	-0.026291396613969245	-0.012844676818915593	-0.008200790798127855	0.023466409234097665	-0.0018506563762690205	-0.026259638878616383
7.2	0.0	3.4	-0.01258147311297294	-0.008100330384195331	0.02310559458261787	-0.0018977900655422694	-0.02568894724585321	-0.012471344572754912	-0.008100330384195331	0.02310559458261787	-0.0018195416217231244	-0.025657067149454326
7.3	0.0	3.4	-0.01223504879050323	-0.007986184619880987	0.02271177831305438	-0.0018711378512981137	-0.02508950463237851	-0.012124511822644981	-0.007986184619880987	0.02271177831305438	-0.0017924685298140518	-0.02505763698600432
7.4	0.0	3.4	-0.01191405244222659	-0.00785616846621906	0.022281745923646328	-0.0018461536948958628	-0.024493476204757995	-0.011803518019504737	-0.00785616846621906	0.022281745923646328	-0.001767370800882343	-0.02446172467604966
7.5	0.0	3.4	-0.011615981704786383	-0.0077092106834015794	0.02181517205781016	-0.0018208638733734558	-0.023901079205821508	-0.011505743273231388	-0.0077092106834015794	0.02181517205781016	-0.0017421949998393381	-0.02386950964780063
7.6	0.0	3.4	-0.011336294468763195	-0.007544814308971581	0.02131439490721714	-0.0017936406827582692	-0.023312234384250483	-0.011226520574738955	-0.007544814308971581	0.02131439490721714	-0.001715226359841129	-0.023280874813143383
7.7	0.0	3.4	-0.01107004525091395	-0.007364142092910697	0.020784027460379162	-0.001763379581304958	-0.022726551037077457	-0.010960791772959545	-0.007364142092910697	0.020784027460379162	-0.001685280034287438	-0.02269539710614057
7.8	0.0	3.4	-0.010811091299632869	-0.007168513778537999	0.020230406174491053	-0.0017295688712550134	-0.02214341482433091	-0.010702327700957588	-0.007168513778537999	0.020230406174491053	-0.0016517810836303897	-0.022112439013280253
7.9	0.0	3.4	-0.010554357103059069	-0.00696088237702952	0.019660966309120446	-0.001692314617630579	-0.021562126417519416	-0.010445999184955316	-0.00696088237702952	0.019660966309120446	-0.0016147943806285312	-0.02153128873641771
8.0	0.0	3.4	-0.01029497229067004	-0.006744323312091183	0.019083557798774537	-0.0016521798283638152	-0.02098202694898958	-0.010186914853864014	-0.006744323312091183	0.019083557798774537	-0.0015748640593889914	-0.020951285281158378
8.1	0.0	3.4	-0.01002953327524415	-0.006522669385731206	0.018505816204187658	-0.0016100785445495149	-0.02040260154915109	-0.009921676841074981	-0.006522669385731206	0.018505816204187658	-0.0015329036844498245	-0.020371919975081608
8.2	0.0	3.4	-0.009755683058204009	-0.00629959977152339	0.017934600060664913	-0.001567144518583724	-0.019823538828761807	-0.009647951934651894	-0.00629959977152339	0.017934600060664913	-0.0014900591125767712	-0.019792893111216646
8.3	0.0	3.4	-0.00947289107204214	-0.006079138275936202	0.01737554997080061	-0.0015245247590412033	-0.019244778007865344	-0.009365242540921625	-0.006079138275936202	0.01737554997080061	-0.0014474961137381829	-0.01921415812204785
8.4	0.0	3.4	-0.009181832591739944	-0.005864695709874468	0.016832786720828094	-0.0014833778024457688	-0.0186665458002478	-0.009074259688007838	-0.005864695709874468	0.016832786720828094	-0.0014063945555759284	-0.018635956143385535
8.5	0.0	3.4	-0.008884574781364389	-0.005659244698733801	0.016308753195022382	-0.001444696655783991	-0.01808938662186898	-0.008777106362098662	-0.005659244698733801	0.016308753195022382	-0.0013677698945304974	-0.018058844963856745
8.6	0.0	3.4	-0.008584289339517995	-0.005465032535767023	0.015804200604262436	-0.0014093027545787062	-0.017514154653434703	-0.00847699143900877	-0.005465032535767023	0.015804200604262436	-0.0013324684478061707	-0.017483691059698013
8.7	0.0	3.4	-0.00828467815631272	-0.0052832442236194765	0.015318298862925222	-0.0013777789631914499	-0.016941953832427015	-0.008177659351952443	-0.0052832442236194765	0.015318298862925222	-0.0013011034746535565	-0.01691161051660463
8.8	0.0	3.4	-0.007989985169932191	-0.005114395667931149	0.014848841997728113	-0.001350409659333464	-0.016374021840395693	-0.007883406712207927	-0.005114395667931149	0.014848841997728113	-0.0012739986833463874	-0.016343854358658504
8.9	0.0	3.4	-0.007704478044473811	-0.004958249264916503	0.01439252707128821	-0.0013271694295096913	-0.015811586421335826	-0.007598567399498893	-0.004958249264916503	0.01439252707128821	-0.0012511791937139492	-0.01578166601215665
9.0	0.0	3.4	-0.007431651573252651	-0.0048135115651462	0.013945279710590638	-0.0013076977241513656	-0.015255721994545723	-0.0073267162329182355	-0.0048135115651462	0.013945279710590638	-0.0012323460434699115	-0.015226138334892761
9.1	0.0	3.4	-0.007174764794352559	-0.004678780917970471	0.01350258858188957	-0.001291323187718292	-0.014707249270553367	-0.007071202526297587	-0.004678780917970471	0.01350258858188957	-0.0012168975437006875	-0.014678112646515999
9.2	0.0	3.4	-0.00693566277312677	-0.004551775031643501	0.013059874199139383	-0.0012770786576611747	-0.014166683282961477	-0.006833963785144639	-0.004551775031643501	0.013059874199139383	-0.0012039379576135605	-0.01413812499502696
9.3	0.0	3.4	-0.006715680311052182	-0.0044304234118044405	0.012612757868823583	-0.0012637697265925184	-0.013634245041478806	-0.006616419902301321	-0.0044304234118044405	0.012612757868823583	-0.0011923387197292493	-0.013606415639591214
9.4	0.0	3.4	-0.0065151026515638324	-0.004312451754913127	0.012157363394939832	-0.0012500914520702754	-0.013109922839520262	-0.006418922108894937	-0.004312451754913127	0.012157363394939832	-0.0011808461929587086	-0.013082987555962933
9.5	0.0	3.4	-0.0063335576200821975	-0.004195859021422166	0.011690534612848535	-0.001234679587634912	-0.012593553623873655	-0.006241134881108829	-0.004195859021422166	0.011690534612848535	-0.001168125116724303	-0.012567685355810895
9.6	0.0	3.4	-0.006169868920652704	-0.004078679830740839	0.011210005481447322	-0.0012162680441488438	-0.012084926527210342	-0.00608188169967624	-0.004078679830740839	0.011210005481447322	-0.0011529103616708047	-0.012060296988711918
9.7	0.0	3.4	-0.006022913935980735	-0.003959812479763514	0.010714513624406164	-0.0011937496048507919	-0.011583865475772594	-0.005939999347930455	-0.003959812479763514	0.010714513624406164	-0.0011340650032191871	-0.011560635489353918
9.8	0.0	3.4	-0.005890840733873682	-0.0038380996617775054	0.010203856755889943	-0.0011662965957377185	-0.011090301232248401	-0.0058135559653332124	-0.0038380996617775054	0.010203856755889943	-0.0011107018097345298	-0.01106861124971112
9.9	0.0	3.4	-0.00577181843358124	-0.0037130106584299938	0.009678888256287224	-0.0011333824149754733	-0.010604313616462998	-0.005700606887996991	-0.0037130106584299938	0.009678888256287224	-0.0010822089563986648	-0.010584275529455556
10.0	0.0	3.4	-0.005663665245893422	-0.0035841504377458477	0.00914146144783876	-0.0010948319764017863	-0.010126144279584547	-0.005598831561244592	-0.0035841504377458477	0.00914146144783876	-0.0010483072237104576	-0.010107835347627046
10.1	0.0	3.4	-0.005564449000199523	-0.003451764471947172	0.008594315935373555	-0.0010508094994509448	-0.00965619096417496	-0.005506145054022055	-0.003451764471947172	0.008594315935373555	-0.0010090461527424938	-0.009639650364705944
10.2	0.0	3.4	-0.005471859893038869	-0.0033160274756482977	0.008040929603701827	-0.001001783955665289	-0.00919497806542711	-0.005420082398748828	-0.0033160274756482977	0.008040929603701827	-0.0009647783076834588	-0.009180206219118898
10.3	0.0	3.4	-0.005383963516587481	-0.003177722855753018	0.007485335687394082	-0.0009484631496856771	-0.008743113198542868	-0.005338562378529639	-0.003177722855753018	0.007485335687394082	-0.0009161015284003058	-0.008730073681770397
10.4	0.0	3.4	-0.00529839363065927	-0.0030373124488960457	0.006931922801252167	-0.0008917551601346895	-0.008301248822880702	-0.00525908915063661	-0.0030373124488960457	0.006931922801252167	-0.0008638270950607945	-0.008289872407931937
10.5	0.0	3.4	-0.005213173653481094	-0.002895698972167793	0.006385229574324869	-0.0008326639571595408	-0.007870040298478629	-0.005179580035217668	-0.002895698972167793	0.006385229574324869	-0.0008088801103476631	-0.007860230527027081
10.6	0.0	3.4	-0.005126281564080354	-0.00275367703233087	0.0058497467788113265	-0.0007722356316760435	-0.007450115678884767	-0.005097933894524322	-0.00275367703233087	0.0058497467788113265	-0.0007522483412499409	-0.007441755299754837
10.7	0.0	3.4	-0.005035974704384747	-0.0026121572098531942	0.005329737719182423	-0.0007114946945875192	-0.007042060519126456	-0.0050123567709693005	-0.0026121572098531942	0.005329737719182423	-0.0006949191049721477	-0.0070350181753263815
10.8	0.0	3.4	-0.004940663445661087	-0.0024719530433117143	0.00482908492839516	-0.0006513885248075994	-0.006646406805936933	-0.004921234183412783	-0.0024719530433117143	0.00482908492839516	-0.0006378226132036965	-0.0066405434552925325
10.9	0.0	3.4	-0.00483924321834535	-0.0023340253611081607	0.004351170927429467	-0.0005927551896657687	-0.006263633595000887	-0.004823460132953709	-0.0023340253611081607	0.004351170927429467	-0.0005817974179193888	-0.0062588082813556266
11.0	0.0	3.4	-0.004730750923922567	-0.0021990800443063563	0.003898794150222913	-0.0005362969992348931	-0.00589416803060423	-0.004718089458049515	-0.0021990800443063563	0.003898794150222913	-0.0005275608021988906	-0.005890242761767181
11.1	0.0	3.4	-0.004614634438360535	-0.0020677911940083504	0.0034741211243406174	-0.0004825782077793879	-0.005538386160913414	-0.004604602815707072	-0.0020677911940083504	0.0034741211243406174	-0.00047570297171280754	-0.005535229774326532
11.2	0.0	3.4	-0.004490883285965758	-0.0019409252701052537	0.003078671830524966	-0.0004320190298755032	-0.005196610816509967	-0.00448303282034252	-0.0019409252701052537	0.003078671830524966	-0.0004266775670698343	-0.005194101813692398
11.3	0.0	3.4	-0.0043594106886243955	-0.0018187370020541493	0.0027133350303109064	-0.00038490027998594716	-0.004869108436895205	-0.0043533418956118695	-0.0018187370020541493	0.0027133350303109064	-0.0003808030805679718	-0.004867136843300654
11.4	0.0	3.4	-0.004220894323796547	-0.0017018314888446184	0.002378406931302441	-0.00034138654989425757	-0.004556083216360112	-0.004216259405325982	-0.0017018314888446184	0.002378406931302441	-0.0003382832750300774	-0.004554551572753727
11.5	0.0	3.4	-0.0040759662786652015	-0.0015904149578318538	0.0020736483493248815	-0.000301528712726591	-0.004257670957431638	-0.004072468678901784	-0.0015904149578318538	0.0020736483493248815	-0.0002992074891882691	-0.0042564945812065425
11.6	0.0	3.4	-0.0039254820257296034	-0.0014846009153188788	0.0017983544543267514	-0.0002653014880889047	-0.003973934076648571	-0.00392287378093665	-0.0014846009153188788	0.0017983544543267514	-0.0002635865783159671	-0.003973040741628555
11.7	0.0	3.4	-0.003770432545295403	-0.0013844075355109453	0.0015514313925746796	-0.00023259918778655676	-0.0037048572145725804	-0.003768510134005345	-0.0013844075355109453	0.0015514313925746796	-0.0002313475906302543	-0.0037041864004388253
11.8	0.0	3.4	-0.0036119897580090066	-0.0012898468285698073	0.0013314752685903227	-0.0002032731585802434	-0.0034503450394492785	-0.003610589066807818	-0.0012898468285698073	0.0013314752685903227	-0.00020237061722442858	-0.0034498468896039048
11.9	0.0	3.4	-0.00345133448928483	-0.001200835402244138	0.0011368495935636757	-0.00017712675841556223	-0.0032102219221888054	-0.0034503254107509677	-0.001200835402244138	0.0011368495935636757	-0.00017648356832470008	-0.0032098560337458053
12.0	0.0	3.4	-0.0032895580964093316	-0.0011171377987579945	0.0009657576573083	-0.00015394391608577768	-0.0029842340388738595	-0.003288839154668414	-0.0011171377987579945	0.0009657576573083	-0.00015349082672750928	-0.00298396818649121
12.1	0.0	3.4	-0.003127855847247891	-0.001038618019720161	0.0008163080779541225	-0.00013349247631871104	-0.0027720534291631412	-0.003127349135953456	-0.001038618019720161	0.0008163080779541225	-0.0001331768907332599	-0.0027718623034541576
12.2	0.0	3.4	-0.0029670956663836283	-0.000964850268360351	0.0006865720034714695	-0.00011553274145839626	-0.0025732846600363506	-0.002966742279211247	-0.000964850268360351	0.0006865720034714695	-0.0001153153354441052	-0.0025731486788782604
12.3	0.0	3.4	-0.0028085155915830045	-0.0008958419593341205	0.0005746312895624586	-9.983208451134565e-05	-0.002387472837299997	-0.002808271640348468	-0.0008958419593341205	0.0005746312895624586	-9.968390207036888e-05	-0.0023873770685064375
12.4	0.0	3.4	-0.0026527185508005875	-0.0008310695899922393	0.00047861774773699654	-8.615378540915842e-05	-0.0022141129231361863	-0.002652551799395929	-0.0008310695899922393	0.00047861774773699654	-8.605381742163384e-05	-0.0022140461397190526
12.5	0.0	3.4	-0.0025006851167365817	-0.0007704831850219307	0.00039674372838526055	-7.428500081850603e-05	-0.0020526606592814055	-0.002500572211200407	-0.0007704831850219307	0.00039674372838526055	-7.421822006907581e-05	-0.002052614534494661
12.6	0.0	3.4	-0.0023530545959753275	-0.000713819682346184	0.0003273248575858614	-6.401693892783247e-05	-0.0019025428322871722	-0.0023529788400162496	-0.000713819682346184	0.0003273248575858614	-6.397274388853262e-05	-0.0019025112713673944
12.7	0.0	3.4	-0.002210180120785882	-0.0006606511193467668	0.0002687956267438888	-5.515721964024424e-05	-0.0017631674085427597	-0.0022101297289571836	-0.0006606511193467668	0.0002687956267438888	-5.512822949593738e-05	-0.001763146006858368
12.8	0.0	3.4	-0.0020726864219339056	-0.0006109406855898669	0.00021971886530698924	-4.753126603125882e-05	-0.0016339333356197691	-0.0020726531760245767	-0.0006109406855898669	0.00021971886530698924	-4.75124069979745e-05	-0.0016339189487437245
12.9	0.0	3.4	-0.0019408533500644136	-0.0005644207461159567	0.00017879007918552168	-4.098378581872833e-05	-0.0015142388973152503	-0.0019408315855938719	-0.0005644207461159567	0.00017879007918552168	-4.097161191766891e-05	-0.0015142293067457679
13.0	0.0	3.4	-0.0018149737677629306	-0.0005209518583342287	0.00014483748545433196	-3.5370677114656494e-05	-0.0014034887177683773	-0.0018149596232596077	-0.0005209518583342287	0.00014483748545433196	-3.536287453487865e-05	-0.0014034823758448322
13.1	0.0	3.4	-0.0016950608078626541	-0.000480216261280475	0.00011681874246359978	-3.056316307347332e-05	-0.0013011001259723056	-0.0016950516782402113	-0.000480216261280475	0.00011681874246359978	-3.055819480411483e-05	-0.0013010959646192212
13.2	0.0	3.4	-0.0015813358084736443	-0.0004421915437546886	9.381511151068645e-05	-2.645167196951826e-05	-0.0012065077042601239	-0.0015813299533770915	-0.0004421915437546886	9.381511151068645e-05	-2.644852719331564e-05	-0.0012065049939397738
13.3	0.0	3.4	-0.0014738340159274098	-0.0004067519300861022	7.502380262827208e-05	-2.2938720780763853e-05	-0.0011191671676888159	-0.0014738302833012776	-0.0004067519300861022	7.502380262827208e-05	-2.2936740868079886e-05	-0.0011191654149753675
13.4	0.0	3.4	-0.0013723249971745166	-0.0003735832938787098	5.974909279756553e-05	-1.9932905358919492e-05	-0.0010385578907344528	-0.0013723226308896494	-0.0003735832938787098	5.974909279756553e-05	-1.993166479897676e-05	-0.0010385567650095283
13.5	0.0	3.4	-0.0012769027810180726	-0.0003427455916380495	4.739281126876132e-05	-1.7364992857434605e-05	-0.0009641850077913497	-0.0012769012887311358	-0.0003427455916380495	4.739281126876132e-05	-1.7364218870147448e-05	-0.0009641842894917002
13.6	0.0	3.4	-0.001187295618436945	-0.00031398947413663336	3.744451602088247e-05	-1.5170393179600955e-05	-0.0008955802671415931	-0.0011872946819175938	-0.00031398947413663336	3.744451602088247e-05	-1.5169912115207548e-05	-0.0008955798116866353
13.7	0.0	3.4	-0.0011033213059465027	-0.000287201036485385	2.947181468805573e-05	-1.328928425771367e-05	-0.0008323027998914598	-0.0011033207209002666	-0.000287201036485385	2.947181468805573e-05	-1.32889862622849e-05	-0.0008323025128406525
13.8	0.0	3.4	-0.0010248505162445815	-0.0002623447490464059	2.3110999804028976e-05	-1.1677671933792864e-05	-0.0007739390950684117	-0.0010248501523432135	-0.0002623447490464059	2.3110999804028976e-05	-1.1677487896750983e-05	-0.0007739389152040854
13.9	0.0	3.4	-0.0009515773599381629	-0.0002392385603116054	1.805823102527726e-05	-1.0294402149481948e-05	-0.0007201026285023528	-0.000951577134521166	-0.0002392385603116054	1.805823102527726e-05	-1.0294288803937091e-05	-0.0007201025164309008
14.0	0.0	3.4	-0.0008833406738974428	-0.00021786117986266618	1.4061288103822232e-05	-9.107440652461164e-06	-0.0006704333414861377	-0.0008833405348196424	-0.00021786117986266618	1.4061288103822232e-05	-9.107371026515925e-06	-0.0006704332720342826
14.1	0.0	3.4	-0.0008198386363810657	-0.0001980701891852732	1.0912446456456914e-05	-8.084167590238746e-06	-0.0006245967260620107	-0.0008198385509043417	-0.0001980701891852732	1.0912446456456914e-05	-8.084124928513866e-06	-0.0006245966832470115
14.2	0.0	3.4	-0.0007608141845208665	-0.00017977009082414952	8.441301173626971e-06	-7.202450643910271e-06	-0.0005822829442264337	-0.0007608141845208665	-0.00017977009082414952	8.441301173626971e-06	-7.202450643910271e-06	-0.0005822829442264337
14.3	0.0	3.4	-0.000705952312923487	-0.0001628174096595103	6.509167444937808e-06	-6.4384793566660766e-06	-0.0005432055913522484	-0.000705952312923487	-0.0001628174096595103	6.509167444937808e-06	-6.4384793566660766e-06	-0.0005432055913522484
14.4	0.0	3.4	-0.000655060222847038	-0.00014718735474161804	5.00379214946123e-06	-5.776116632939094e-06	-0.0005071005436219421	-0.000655060222847038	-0.00014718735474161804	5.00379214946123e-06	-5.776116632939094e-06	-0.0005071005436219421
14.5	0.0	3.4	-0.0006079314059301117	-0.0001328418491652883	3.8348380314708475e-06	-5.199640844457311e-06	-0.0004737247539518369	-0.0006079314059301117	-0.0001328418491652883	3.8348380314708475e-06	-5.199640844457311e-06	-0.0004737247539518369
14.6	0.0	3.4	-0.00056419702442981	-0.00011957484400682006	2.9300066071663156e-06	-4.697320795494191e-06	-0.00044285486623466203	-0.00056419702442981	-0.00011957484400682006	2.9300066071663156e-06	-4.697320795494191e-06	-0.00044285486623466203
14.7	0.0	3.4	-0.0005237615139181079	-0.00010744832104592206	2.231739853194049e-06	-4.258953975984671e-06	-0.0004142859787493952	-0.0005237615139181079	-0.00010744832104592206	2.231739853194049e-06	-4.258953975984671e-06	-0.0004142859787493952
14.8	0.0	3.4	-0.00048627738480891305	-9.626668065720878e-05	1.694442633432884e-06	-3.8748158913757225e-06	-0.0003878303308937614	-0.00048627738480891305	-9.626668065720878e-05	1.694442633432884e-06	-3.8748158913757225e-06	-0.0003878303308937614
14.9	0.0	3.4	-0.00045160834623184733	-8.603907161841562e-05	1.2821640541440325e-06	-3.5354059707494983e-06	-0.00036331603269682623	-0.00045160834623184733	-8.603907161841562e-05	1.2821640541440325e-06	-3.5354059707494983e-06	-0.00036331603269682623
15.0	0.0	3.4	-0.0004195392402850802	-7.66860338785591e-05	9.66679436871916e-07	-3.234062404474228e-06	-0.0003405858234389188	-0.0004195392402850802	-7.66860338785591e-05	9.66679436871916e-07	-3.234062404474228e-06	-0.0003405858234389188
