# Supplementary material for: The Nodal Structure of π‑Orbitals Is Mapped in the Interaction Energy of π‑Stacked Acene Dimers
Source: J Am Chem Soc. 2026 Apr 9;148(15):16151–69. doi: 10.1021/jacs.6c00921 (PMC13107468; doi:10.1021/jacs.6c00921)
Supplement: Supplementary file 1 [file ja6c00921_si_001.zip › data_si/tetracene_sapt_y1_xshift.csv]

x(A)	y(A)	z(A)	SAPT0|Eint(Eh)	SAPT0|Eelst(Eh)	SAPT0|Exr(Eh)	SAPT0|Eind(Eh)	SAPT0|Edisp(Eh)	sSAPT0|Eint(Eh)	sSAPT0|Eelst(Eh)	sSAPT0|Exr(Eh)	sSAPT0|Eind(Eh)	sSAPT0|Edisp(Eh)
0.0	1.0	3.4	-0.02737103458991132	-0.014954704607362146	0.04718554268072367	-0.0027988217091218827	-0.05680305095415096	-0.027366991855698047	-0.014954704607362146	0.04718554268072367	-0.0027960135577574084	-0.05680181637130216
0.1	1.0	3.4	-0.027459857967889453	-0.014952234350857907	0.04710927189815838	-0.0028308287649781924	-0.056786066750211736	-0.02745574736336848	-0.014952234350857907	0.04710927189815838	-0.0028279737990478775	-0.05678481111162108
0.2	1.0	3.4	-0.02772030421345662	-0.01494459351590649	0.0468840912274794	-0.00292430358554098	-0.05673549833948855	-0.027716018944784353	-0.01494459351590649	0.0468840912274794	-0.0029213283139395995	-0.05673418834241766
0.3	1.0	3.4	-0.028135132927756587	-0.014931537947290963	0.046520625089951737	-0.003071790780208958	-0.0566524292902084	-0.028130644247603687	-0.014931537947290963	0.046520625089951737	-0.0030686759502135423	-0.05665105544005092
0.4	1.0	3.4	-0.02867750207558318	-0.014913060052890614	0.0460357137975104	-0.0032616659069214793	-0.05653848991328148	-0.028672883956916483	-0.014913060052890614	0.0460357137975104	-0.0032584634927679853	-0.05653707420876828
0.5	1.0	3.4	-0.029312531975507143	-0.014889051834188649	0.04545123706663842	-0.0034791743226582905	-0.056395542885298626	-0.02930795297892457	-0.014889051834188649	0.04545123706663842	-0.00347600162598318	-0.056394136585391164
0.6	1.0	3.4	-0.029999936244377308	-0.01485941691021253	0.04479257337961361	-0.0037077212176835767	-0.05622537149609481	-0.02999561745616378	-0.01485941691021253	0.04479257337961361	-0.0037047314567684266	-0.05622404246879643
0.7	1.0	3.4	-0.0306965707284597	-0.014823770082671217	0.04408694759652775	-0.003930250086030755	-0.05602949815628548	-0.03069271613720992	-0.014823770082671217	0.04408694759652775	-0.0039275840793293664	-0.05602830957173709
0.8	1.0	3.4	-0.031360140266082547	-0.01478217679618865	0.043361774167286385	-0.004130552596896778	-0.0558091850402835	-0.03135685460016746	-0.01478217679618865	0.043361774167286385	-0.004128282068588766	-0.055808169902676424
0.9	1.0	3.4	-0.03195149548659994	-0.014734602077282943	0.042643093010020464	-0.004294450047133039	-0.05556553637220442	-0.03194870956637565	-0.014734602077282943	0.042643093010020464	-0.004292526410417557	-0.055564674088695615
1.0	1.0	3.4	-0.03243715650493384	-0.014681070636356708	0.04195414264536013	-0.0044106449207187495	-0.055299583593218515	-0.03243458105156013	-0.014681070636356708	0.04195414264536013	-0.004408867851604837	-0.055298785208958715
1.1	1.0	3.4	-0.032791379853245414	-0.014621732896330286	0.04131417586732798	-0.004471436505454882	-0.05501238631878823	-0.03278850409857076	-0.014621732896330286	0.04131417586732798	-0.004469453352769294	-0.05501149371679916
1.2	1.0	3.4	-0.03299716495931473	-0.01455661187003443	0.040737541125873106	-0.004473043246458003	-0.0547050509686954	-0.032993306777651346	-0.01455661187003443	0.040737541125873106	-0.004470383703945273	-0.05470385232954475
1.3	1.0	3.4	-0.0330476768271091	-0.014486312835629178	0.0402331066181674	-0.004415716581640111	-0.05437875402800721	-0.03304207870301107	-0.014486312835629178	0.0402331066181674	-0.0044118586155605655	-0.05437701386998872
1.4	1.0	3.4	-0.03294523394706915	-0.014410879261276932	0.039804044517950596	-0.004303642669697391	-0.05403475653404542	-0.032937186961209675	-0.014410879261276932	0.039804044517950596	-0.004298097507182481	-0.054032254710700854
1.5	1.0	3.4	-0.032701747274994857	-0.01433077051217424	0.03944796431580032	-0.004144545117187745	-0.05367439596143319	-0.03269071692455243	-0.01433077051217424	0.03944796431580032	-0.00413694348047772	-0.05367096724770079
1.6	1.0	3.4	-0.03233729518909807	-0.014246380174881779	0.039157403051576674	-0.003949202519124791	-0.05329911554666818	-0.03232302107757397	-0.014246380174881779	0.039157403051576674	-0.003939363102605546	-0.05329468085166331
1.7	1.0	3.4	-0.03187776591171005	-0.014157311244503035	0.03892060189075515	-0.003730622149124299	-0.052910434408837866	-0.03186031273417911	-0.014157311244503035	0.03892060189075515	-0.003718586958530624	-0.0529050164219006
1.8	1.0	3.4	-0.031354461268261344	-0.0140640356721633	0.03872253493343619	-0.003503085024727128	-0.05250987550480711	-0.03133420942651714	-0.0140640356721633	0.03872253493343619	-0.0034891135197589445	-0.05250359516803109
1.9	1.0	3.4	-0.030800075181174426	-0.01396616088106839	0.0385461351735831	-0.0032811546389485413	-0.052098894834740596	-0.030777653471362285	-0.01396616088106839	0.0385461351735831	-0.0032656781355682395	-0.05209194962830876
2.0	1.0	3.4	-0.030247215592779243	-0.013863662959579415	0.03837358740206782	-0.003078449990814254	-0.05167869004445339	-0.030223390725164313	-0.013863662959579415	0.03837358740206782	-0.0030619961697803903	-0.05167131899787233
2.1	1.0	3.4	-0.029725545317957847	-0.013756419508467843	0.03818764572273767	-0.0029066993577457623	-0.05125007217448191	-0.029701091855507546	-0.013756419508467843	0.03818764572273767	-0.002889802859867583	-0.051242515209909786
2.2	1.0	3.4	-0.0292595036865195	-0.013644135684444336	0.037972857009580564	-0.0027748560050069645	-0.05081336900664876	-0.029235080227939723	-0.013644135684444336	0.037972857009580564	-0.002757972834684594	-0.05080582871839136
2.3	1.0	3.4	-0.028867328225119768	-0.013526934724495732	0.03771660911184463	-0.002688529488528185	-0.05036847312394048	-0.028843383782596422	-0.013526934724495732	0.03771660911184463	-0.002671971868289424	-0.050361086301655894
2.4	1.0	3.4	-0.02855962845313916	-0.013404989500259035	0.03741015196921574	-0.0026497838161002873	-0.04991500710599558	-0.028536350273819348	-0.013404989500259035	0.03741015196921574	-0.002633683510453361	-0.04990782923232269
2.5	1.0	3.4	-0.028339174154630692	-0.013278345600156172	0.03704890438845228	-0.002657204048059204	-0.04945252889486759	-0.028316491419092305	-0.013278345600156172	0.03704890438845228	-0.0026415144005508583	-0.049445535806837554
2.6	1.0	3.4	-0.02820165659685509	-0.013147456691285697	0.03663279687872506	-0.002706256587875544	-0.04898074019641891	-0.028179286273455863	-0.013147456691285697	0.03663279687872506	-0.0026907839436695865	-0.04897384251722564
2.7	1.0	3.4	-0.028136389001946614	-0.013012954782652741	0.03616599588085265	-0.0027897758373877923	-0.04849965426275873	-0.028113913736911297	-0.013012954782652741	0.03616599588085265	-0.002774233362693448	-0.04849272147241775
2.8	1.0	3.4	-0.028127656707315422	-0.012875596066010075	0.03565633939009285	-0.0028986877433312633	-0.048009712288066934	-0.02810461379304623	-0.012875596066010075	0.03565633939009285	-0.0028827570231510263	-0.04800260009397798
2.9	1.0	3.4	-0.02815570030776582	-0.01273574410083711	0.035114514729496775	-0.0030226789674937474	-0.04751179196893174	-0.028131660278545436	-0.01273574410083711	0.035114514729496775	-0.003006064392656761	-0.04750436651454834
3.0	1.0	3.4	-0.0281994341065379	-0.012594509479527005	0.03455308812273537	-0.0031509217464111717	-0.0470070910033351	-0.028174051803300383	-0.012594509479527005	0.03455308812273537	-0.0031333857387694864	-0.046999244707739266
3.1	1.0	3.4	-0.028236808235131347	-0.012452569561673954	0.03398546825381631	-0.0032728019582310922	-0.046496904969042616	-0.028209837313340362	-0.012452569561673954	0.03398546825381631	-0.003254174804286457	-0.046488561201196266
3.2	1.0	3.4	-0.028247226724894228	-0.012311264849927284	0.033424861789440236	-0.0033784783027342724	-0.04598234536167291	-0.02821849856801555	-0.012311264849927284	0.033424861789440236	-0.0033586433574943654	-0.045973452150034136
3.3	1.0	3.4	-0.02821189750336385	-0.012171533471700968	0.03288332099410882	-0.0034595255911320233	-0.045464159434639675	-0.028181275485035885	-0.012171533471700968	0.03288332099410882	-0.0034383875098709924	-0.04545467549757274
3.4	1.0	3.4	-0.028115639671618217	-0.01203451769208641	0.032370923084524626	-0.003509393766673717	-0.044942651297382716	-0.028082966342679542	-0.01203451769208641	0.032370923084524626	-0.003486841954461158	-0.0449325297806566
3.5	1.0	3.4	-0.027947475453592493	-0.011900989702212428	0.03189513675253655	-0.003523844840555814	-0.0444177776633608	-0.027912532908626317	-0.011900989702212428	0.03189513675253655	-0.0034997260847241312	-0.04440695387422631
3.6	1.0	3.4	-0.027701715833696912	-0.011771721561217419	0.031460473192666205	-0.003501150412986707	-0.04388931705215899	-0.027664214312294315	-0.011771721561217419	0.031460473192666205	-0.0034752610465935783	-0.043877704897149525
3.7	1.0	3.4	-0.027377891709991706	-0.01164674197173099	0.0310682381834892	-0.0034423031256762323	-0.04335708479607368	-0.02733749731400106	-0.01164674197173099	0.0310682381834892	-0.003414408215428678	-0.04334458531033059
3.8	1.0	3.4	-0.026981565785200473	-0.011526341983540078	0.030716648769018813	-0.003350826503240152	-0.042821046067439056	-0.026937961560550318	-0.011526341983540078	0.030716648769018813	-0.003320702139407155	-0.0428075662066219
3.9	1.0	3.4	-0.026523017189553535	-0.0114100904222596	0.030401090987024232	-0.0032326149346857125	-0.042281402819632455	-0.02647598545697123	-0.0114100904222596	0.030401090987024232	-0.0032001053671064333	-0.04226688065462943
4.0	1.0	3.4	-0.026016282824523985	-0.011296922208202886	0.03011457504093995	-0.003095367638862978	-0.04173856801839807	-0.025965787671288727	-0.011296922208202886	0.03011457504093995	-0.0030604427791135224	-0.04172299772491227
4.1	1.0	3.4	-0.025478890453744213	-0.011186112901668821	0.029848322381905018	-0.0029479873735555884	-0.04119311256042482	-0.025425138398884464	-0.011186112901668821	0.029848322381905018	-0.0029107854699622327	-0.04117656240915843
4.2	1.0	3.4	-0.024929117725943785	-0.01107619493063794	0.02959253637056508	-0.002799781919243738	-0.04064567724662719	-0.024872577688873933	-0.01107619493063794	0.02959253637056508	-0.002760624227795323	-0.04062829490100575
4.3	1.0	3.4	-0.02438510044660508	-0.010965630975192653	0.02933705495080976	-0.002659629909197792	-0.040096894513024395	-0.02432647662415599	-0.010965630975192653	0.02933705495080976	-0.002619002699904083	-0.040078897899869015
4.4	1.0	3.4	-0.023863393755860836	-0.010853078676746009	0.02907217475276474	-0.002535201082446918	-0.03954728874943265	-0.02380355190783359	-0.010853078676746009	0.02907217475276474	-0.0024937050448299606	-0.03952894293902236
4.5	1.0	3.4	-0.023377119600862972	-0.010736893318266993	0.02878933353600368	-0.0024323338709633328	-0.03899722594763633	-0.02331698113211039	-0.010736893318266993	0.02878933353600368	-0.0023906107008396698	-0.038978810649007406
4.6	1.0	3.4	-0.022935773123627323	-0.010615932399673511	0.02848171014786893	-0.0023546924280959357	-0.038446858443726806	-0.02287619673633218	-0.010615932399673511	0.02848171014786893	-0.0023133422568474564	-0.03842863222768014
4.7	1.0	3.4	-0.022543943042370028	-0.010488943783911964	0.02814467969768451	-0.0023035952888314885	-0.037896083667311085	-0.022485616251036088	-0.010488943783911964	0.02814467969768451	-0.002263100561935734	-0.0378782516028729
4.8	1.0	3.4	-0.02220198648333814	-0.010355331638834286	0.027776088281756997	-0.0022781697907016812	-0.03734457333555917	-0.02214534627988645	-0.010355331638834286	0.027776088281756997	-0.0022388392415075902	-0.03732726368130157
4.9	1.0	3.4	-0.021906233075259567	-0.01021497623128198	0.027376336247941193	-0.0022757495921877594	-0.03679184349973102	-0.021851428247241428	-0.01021497623128198	0.027376336247941193	-0.002237691254617218	-0.03677509700928342
5.0	1.0	3.4	-0.0216491006982356	-0.010067746499771602	0.026948240336370513	-0.0022922535422972984	-0.03623734099253721	-0.021595999312545012	-0.010067746499771602	0.026948240336370513	-0.0022553794126928574	-0.036221113736451066
5.1	1.0	3.4	-0.02142114401920612	-0.00991451066636273	0.026496680028933572	-0.0023227591839464212	-0.03568055419783054	-0.021369380638575214	-0.00991451066636273	0.026496680028933572	-0.002286817788717243	-0.035664732212428815
5.2	1.0	3.4	-0.021211125854354793	-0.00975632355948619	0.026028207757817678	-0.002361911031598562	-0.03512109902108772	-0.021160174423119012	-0.00975632355948619	0.026028207757817678	-0.00232653803179405	-0.03510552058965645
5.3	1.0	3.4	-0.021006932192054233	-0.009594071032665852	0.02555029320090687	-0.0024043540305303188	-0.03455880032976493	-0.02095618933599948	-0.009594071032665852	0.02555029320090687	-0.00236913012342719	-0.03454328138081331
5.4	1.0	3.4	-0.020797438075375596	-0.009429477277649312	0.02507077376224932	-0.0024449784958138314	-0.03399375606416177	-0.020746298127858102	-0.009429477277649312	0.02507077376224932	-0.0024094815433680873	-0.03397811306909002
5.5	1.0	3.4	-0.020572548212286254	-0.009264142391657515	0.02459720125458071	-0.0024792238188255447	-0.033426383256383904	-0.020520457677609488	-0.009264142391657515	0.02459720125458071	-0.0024430666347977073	-0.033410449905734975
5.6	1.0	3.4	-0.020323913774484476	-0.009099556799355923	0.02413627232636216	-0.002503238342004152	-0.03285739095948656	-0.020270398684192982	-0.009099556799355923	0.02413627232636216	-0.0024660876437115533	-0.03284102656748766
5.7	1.0	3.4	-0.02004594982546183	-0.008937593945688604	0.023693290536065316	-0.002513994040717872	-0.03228765237512067	-0.019990618508034852	-0.008937593945688604	0.023693290536065316	-0.002475572374719475	-0.03227074272369209
5.8	1.0	3.4	-0.01973553868973628	-0.00878011943882484	0.023272098297718927	-0.0025094875973882304	-0.031718029951242135	-0.01967806283210214	-0.00878011943882484	0.023272098297718927	-0.0024695602725944383	-0.03170048141840179
5.9	1.0	3.4	-0.019391742515302172	-0.008628266341474955	0.022874465523123676	-0.0024887720279236462	-0.031149169669027248	-0.019331839466179918	-0.008628266341474955	0.022874465523123676	-0.002447134972449322	-0.031130903675379316
6.0	1.0	3.4	-0.019016445284233643	-0.00848329264692893	0.022500312951087453	-0.0024520710497377696	-0.030581394538654397	-0.01895386331228318	-0.00848329264692893	0.022500312951087453	-0.0024085407967512976	-0.030562342819690405
6.1	1.0	3.4	-0.018613841404991643	-0.00834615537269201	0.02214773946973379	-0.002400726784617984	-0.03001469871741544	-0.018548362462272882	-0.00834615537269201	0.02214773946973379	-0.002355142705445588	-0.029994803853869073
6.2	1.0	3.4	-0.018189607582642094	-0.008216839305305257	0.021813245338924515	-0.0023371455095485896	-0.029448868106712763	-0.018121069522355548	-0.008216839305305257	0.021813245338924515	-0.0022893857228696362	-0.02942808983310517
6.3	1.0	3.4	-0.01775154334293852	-0.008095372424918423	0.021492073413152832	-0.0022645982715193552	-0.028883646059653573	-0.01767987774487409	-0.008095372424918423	0.021492073413152832	-0.0022146066083354255	-0.028861972124773073
6.4	1.0	3.4	-0.01730790729667394	-0.00798071573251491	0.02117862144207517	-0.002186941713673847	-0.028318871292560353	-0.01723318323127822	-0.00798071573251491	0.02117862144207517	-0.0021347590390835727	-0.02829632990175491
6.5	1.0	3.4	-0.01686765868201538	-0.007871736856941425	0.020866903478617943	-0.0021082602968771347	-0.027754565006814762	-0.016790119795333916	-0.007871736856941425	0.020866903478617943	-0.0020540513240131578	-0.027731235092997276
6.6	1.0	3.4	-0.016438971821473188	-0.00776660174585686	0.02055101600136172	-0.002032473041693128	-0.02719091303528492	-0.01635905445832526	-0.00776660174585686	0.02055101600136172	-0.0019765399028868346	-0.027166928810943288
6.7	1.0	3.4	-0.01602911991076172	-0.007663493607765304	0.02022558683327846	-0.001962978256445088	-0.02662823487982979	-0.015947443737185915	-0.007663493607765304	0.02022558683327846	-0.0019057546288073434	-0.02660378233389173
6.8	1.0	3.4	-0.015643263723501152	-0.007560217649484002	0.019886160479334277	-0.0019023180778709424	-0.026066888475480485	-0.015560592203082792	-0.007560217649484002	0.019886160479334277	-0.0018443417920975772	-0.02604219324083549
6.9	1.0	3.4	-0.015284457717837478	-0.007454753112142498	0.019529497798045102	-0.0018519972381467395	-0.025507205165593343	-0.0152016325833218	-0.007454753112142498	0.019529497798045102	-0.0017938641143615992	-0.025482513154862805
7.0	1.0	3.4	-0.014953096525018309	-0.007345086769760201	0.019153839494981888	-0.0018124201706430296	-0.024949429079596967	-0.014870955014892337	-0.007345086769760201	0.019153839494981888	-0.0017547252223742381	-0.024924982517739787
7.1	1.0	3.4	-0.01464736895640097	-0.007229692666669507	0.018758941717772197	-0.0017829370262578068	-0.024393680981245853	-0.014566658273323518	-0.007229692666669507	0.018758941717772197	-0.0017262132897165998	-0.024369694034709607
7.2	1.0	3.4	-0.014363241707231252	-0.00710730640400925	0.018346077679733792	-0.0017620603523019265	-0.023839952630653867	-0.01428454323460025	-0.00710730640400925	0.018346077679733792	-0.0017067244018357769	-0.023816590108489015
7.3	1.0	3.4	-0.01409506502063489	-0.0069771268479144055	0.017917885699760244	-0.001747698513825252	-0.023288125358655477	-0.014018739237553604	-0.0069771268479144055	0.017917885699760244	-0.001694010604681127	-0.023265487484718315
7.4	1.0	3.4	-0.01383596005365631	-0.006838708460122689	0.017478217820225107	-0.0017374668011727393	-0.02273800261258599	-0.013762121682778993	-0.006838708460122689	0.017478217820225107	-0.0016855125219813693	-0.022716118520900042
7.5	1.0	3.4	-0.013579159796731164	-0.00669255979812533	0.017031680212801117	-0.0017289335377538434	-0.022189346673653108	-0.01350767971957146	-0.00669255979812533	0.017031680212801117	-0.001678624626559207	-0.02216817550768804
7.6	1.0	3.4	-0.013317324866452766	-0.006538867072208632	0.01658335586486979	-0.0017198905441970598	-0.021641923114916865	-0.013247860211814785	-0.006538867072208632	0.01658335586486979	-0.001670985806521623	-0.02162136319795432
7.7	1.0	3.4	-0.013044706066522832	-0.006379098508489278	0.01613838577989702	-0.001708480120527496	-0.021095513217403078	-0.012976748630890655	-0.006379098508489278	0.01613838577989702	-0.0016606194143915863	-0.021075416487906812
7.8	1.0	3.4	-0.012755898391309826	-0.006214222133905878	0.015701587585832597	-0.0016933241023286737	-0.020549939740907873	-0.012688832545082532	-0.006214222133905878	0.015701587585832597	-0.0016460690552568028	-0.02053012894175245
7.9	1.0	3.4	-0.012447568499809075	-0.006046066804856309	0.015277107561607304	-0.0016735324628797434	-0.020005076793680326	-0.012380729483719512	-0.006046066804856309	0.015277107561607304	-0.0016264074553150624	-0.019985362785155444
8.0	1.0	3.4	-0.012117743818812827	-0.0058763011018072575	0.014868139110950453	-0.0016486970195102382	-0.019460884808445784	-0.012050469280904533	-0.0058763011018072575	0.014868139110950453	-0.0016012254247526653	-0.019441081865295064
8.1	1.0	3.4	-0.011766360026208126	-0.0057067657879770195	0.014476720122709199	-0.0016188595893505096	-0.018917454771589796	-0.011698030687391944	-0.0057067657879770195	0.014476720122709199	-0.0015705924566766392	-0.018897392565447483
8.2	1.0	3.4	-0.011394910673863941	-0.005539043780572683	0.014103626564344007	-0.0015844452666958315	-0.018375048190939432	-0.011324979322715964	-0.005539043780572683	0.014103626564344007	-0.001534981991182221	-0.018354580115305066
8.3	1.0	3.4	-0.011006912214057127	-0.005374977264807512	0.01374836359829698	-0.0015461770596242024	-0.01783412148792239	-0.01093492291133518	-0.005374977264807512	0.01374836359829698	-0.0014951794551592388	-0.01781312978966541
8.4	1.0	3.4	-0.010606773535782387	-0.005215698540837366	0.01340924840608224	-0.0015050071285479284	-0.017295316272479332	-0.01053237451050579	-0.005215698540837366	0.01340924840608224	-0.0014522094129757696	-0.017273714962774894
8.5	1.0	3.4	-0.010200129605690111	-0.005062249624245396	0.013083571290039057	-0.0014620381925139411	-0.01675941307896983	-0.01012308358137121	-0.005062249624245396	0.013083571290039057	-0.0014072555220143261	-0.016737149725150544
8.6	1.0	3.4	-0.009793247782003876	-0.004915412416551135	0.012767815082584726	-0.001418396833317452	-0.016227253614720015	-0.009713442434351297	-0.004915412416551135	0.012767815082584726	-0.0013615342310453321	-0.016204310869339555
8.7	1.0	3.4	-0.009392207030578286	-0.0047752670484442206	0.012457912293661017	-0.0013751884562851653	-0.015699663819509917	-0.009309666546271562	-0.0047752670484442206	0.012457912293661017	-0.0013162507114755032	-0.015676061080012856
8.8	1.0	3.4	-0.009002966735256555	-0.004641785205365068	0.01214951637289605	-0.0013333406983898378	-0.015177357204397699	-0.008917863472178315	-0.004641785205365068	0.01214951637289605	-0.0012724423675155125	-0.015153152272193784
8.9	1.0	3.4	-0.008630349838852155	-0.004514165039097406	0.011838275181994158	-0.0012935764196773739	-0.014660883562071533	-0.008543013438989144	-0.004514165039097406	0.011838275181994158	-0.0012309498526201453	-0.01463617372926575
9.0	1.0	3.4	-0.008278495004005022	-0.004391658680049204	0.011520083285372466	-0.001256325765464198	-0.014150593843864086	-0.008189415597880511	-0.004391658680049204	0.011520083285372466	-0.0011923245746454053	-0.014125515628558367
9.1	1.0	3.4	-0.00795007492752983	-0.004273035768790123	0.011191304885486794	-0.001221695043583701	-0.0136466490006428	-0.007859897086501658	-0.004273035768790123	0.011191304885486794	-0.001156790425024857	-0.013621375778173472
9.2	1.0	3.4	-0.0076467537918434095	-0.004157179971912228	0.010848941711321902	-0.0011894622362319633	-0.01314905329502112	-0.007556259068596899	-0.004157179971912228	0.010848941711321902	-0.0011242304672015875	-0.013123790340804985
9.3	1.0	3.4	-0.007368648894298047	-0.004042616287904366	0.010490808473528433	-0.001159124474477722	-0.012657716605444392	-0.007278726137797357	-0.004042616287904366	0.010490808473528433	-0.001094224920582418	-0.012632693402839006
9.4	1.0	3.4	-0.00711516790601628	-0.003928246379359734	0.010115542356032778	-0.0011299440271556466	-0.012172519855533677	-0.0070267731010131215	-0.003928246379359734	0.010115542356032778	-0.0010660889738141992	-0.012147980103871966
9.5	1.0	3.4	-0.006884647338624443	-0.0038129171701939413	0.00972267423210214	-0.0011010346667257136	-0.011693369733806929	-0.00679875558500535	-0.0038129171701939413	0.00972267423210214	-0.0010389529428620468	-0.011669559704051502
9.6	1.0	3.4	-0.006674960893906205	-0.0036958151940780226	0.009312595146052741	-0.0010714886246708608	-0.011220252221210062	-0.00659251511762428	-0.0036958151940780226	0.009312595146052741	-0.0010118865579427532	-0.011197408511656246
9.7	1.0	3.4	-0.006483840008177788	-0.0035766381765256483	0.008886494730768978	-0.0010404401412762547	-0.010753256421144863	-0.006405701244721567	-0.0035766381765256483	0.008886494730768978	-0.0009839635702209768	-0.01073159422874392
9.8	1.0	3.4	-0.006308477103379768	-0.003454994512765097	0.008446268140613795	-0.0010071551135809771	-0.010292595617647489	-0.006235381065378397	-0.003454994512765097	0.008446268140613795	-0.0009543561203129102	-0.010272298572914184
9.9	1.0	3.4	-0.006146246669335767	-0.003330925194006795	0.00799440100134813	-0.0009711136687191048	-0.009838608807957996	-0.006078770419849114	-0.003330925194006795	0.00799440100134813	-0.0009224250081262342	-0.009819821219064214
10.0	1.0	3.4	-0.005994609597465848	-0.0032046595182464443	0.007533841402810023	-0.0009320368765974056	-0.009391754605432021	-0.0059331508201164425	-0.0032046595182464443	0.007533841402810023	-0.0008877560591970494	-0.009374576645482972
10.1	1.0	3.4	-0.005851355435465843	-0.0030767429102525057	0.007067868574792638	-0.0008898877998281844	-0.00895259330017779	-0.005796125173421684	-0.0030767429102525057	0.007067868574792638	-0.0008501715199581769	-0.00893707931800364
10.2	1.0	3.4	-0.005714351878204451	-0.0029476782466417717	0.006599965025323808	-0.0008448754116520373	-0.00852176324523445	-0.005665380112099623	-0.0029476782466417717	0.006599965025323808	-0.0008097438480354778	-0.008507923042746182
10.3	1.0	3.4	-0.0055817918805736826	-0.002818134127551275	0.006133696346246714	-0.0007974057508094374	-0.008099948348459684	-0.005538944026944623	-0.002818134127551275	0.006133696346246714	-0.0007667552557585574	-0.008087750989881504
10.4	1.0	3.4	-0.005452035611129107	-0.0026887422943104866	0.005672602583293032	-0.0007480502172442028	-0.00768784568286745	-0.005415037159079957	-0.0026887422943104866	0.005672602583293032	-0.0007216722387881516	-0.007677225209274351
10.5	1.0	3.4	-0.005323657811522925	-0.0025601527640901622	0.005220101743136146	-0.0006974726828747942	-0.007286134107694115	-0.005292123950912275	-0.0025601527640901622	0.005220101743136146	-0.0006750764821795761	-0.007276996447778683
10.6	1.0	3.4	-0.0051953749941704265	-0.0024329581726760807	0.004779406017666286	-0.0006463758686883628	-0.006895446970472269	-0.005168842135097986	-0.0024329581726760807	0.004779406017666286	-0.0006276126302258774	-0.006887677349862314
10.7	1.0	3.4	-0.005066214334701424	-0.0023078245085912386	0.004353451259399757	-0.0005954840786249447	-0.006516357006884998	-0.005044170819771784	-0.0023078245085912386	0.004353451259399757	-0.0005799703276054024	-0.0065098272429749
10.8	1.0	3.4	-0.004935102578001962	-0.002185129650683848	0.0039448392493603955	-0.0005454473034696118	-0.006149364873208898	-0.004917016539422168	-0.002185129650683848	0.0039448392493603955	-0.0005327860524707113	-0.006143940085628004
10.9	1.0	3.4	-0.004801421978537642	-0.002065457081016575	0.003555793793545006	-0.0004968588966462154	-0.005794899794419857	-0.004786764966292465	-0.002065457081016575	0.003555793793545006	-0.0004866574680241517	-0.005790444210796744
11.0	1.0	3.4	-0.0046645821852635645	-0.0019491741950332653	0.003188130419099151	-0.000450217624612277	-0.005453320784717173	-0.004652847882835975	-0.0019491741950332653	0.003188130419099151	-0.00044210163548568504	-0.005449702471416176
11.1	1.0	3.4	-0.004524207562870721	-0.0018366144687433916	0.0028432396271545765	-0.00040591276659593476	-0.005124919954685971	-0.004514925461145458	-0.0018366144687433916	0.0028432396271545765	-0.00039953619564851803	-0.005122014423908125
11.2	1.0	3.4	-0.004380064497439668	-0.001727983746263817	0.0025220836877641976	-0.0003642386882765186	-0.00480992575066353	-0.004372808826265165	-0.001727983746263817	0.0025220836877641976	-0.0003592902791934612	-0.004807618488572085
11.3	1.0	3.4	-0.004232377979286136	-0.0016236922692201006	0.002225205283016354	-0.0003253870965432416	-0.004508503896539148	-0.004226772473834559	-0.0016236922692201006	0.002225205283016354	-0.00032159357069290483	-0.004506691916937908
11.4	1.0	3.4	-0.004081271254124651	-0.0015237944752470867	0.0019527482000429946	-0.00028946889114279386	-0.004220756087777765	-0.004076990487042557	-0.0015237944752470867	0.0019527482000429946	-0.000286595556826826	-0.004219348655011639
11.5	1.0	3.4	-0.003927139684951406	-0.001428394351478346	0.0017044877357361465	-0.0002565134561504955	-0.003946719613058711	-0.0039239077462629585	-0.001428394351478346	0.0017044877357361465	-0.00025436284010791764	-0.003945638290412842
11.6	1.0	3.4	-0.0037705932434113497	-0.0013376117897223594	0.001479869483586435	-0.00022648561302426022	-0.003686365324251165	-0.0037681805229889905	-0.0013376117897223594	0.001479869483586435	-0.00022489471015395442	-0.003685543506699112
11.7	1.0	3.4	-0.0036121321544298635	-0.0012512841896068494	0.0012780544656857667	-0.00019930450601127013	-0.0034395979244975106	-0.003610350903959069	-0.0012512841896068494	0.0012780544656857667	-0.00019814117598418674	-0.0034389800040537997
11.8	1.0	3.4	-0.003452718871103498	-0.001169581996236957	0.0010979684306906326	-0.00017484912732499444	-0.0032062561782321792	-0.0034514181206098966	-0.001169581996236957	0.0010979684306906326	-0.00017400808007759713	-0.0032057964749859754
11.9	1.0	3.4	-0.003292941016203601	-0.0010922110034243815	0.0009383526967822059	-0.00015296782527639383	-0.0029861148842850317	-0.003292001298768074	-0.0010922110034243815	0.0009383526967822059	-0.00015236653732582866	-0.00298577645480007
12.0	1.0	3.4	-0.003133694030114511	-0.001019126788264657	0.0007978144678461592	-0.00013349310161608953	-0.0027788886080799234	-0.003133022252398509	-0.001019126788264657	0.0007978144678461592	-0.00013306791056125704	-0.002778642021418754
12.1	1.0	3.4	-0.00297585105702391	-0.0009502491367925359	0.0006748748917587288	-0.00011624067175970755	-0.0025842361402303956	-0.0029753757454497364	-0.0009502491367925359	0.0006748748917587288	-0.00011594321036288179	-0.0025840582900530473
12.2	1.0	3.4	-0.0028199780232821725	-0.0008851918827872396	0.0005680126823285013	-0.0001010320113500007	-0.0024017668114734336	-0.0028196450840783103	-0.0008851918827872396	0.0005680126823285013	-0.00010082607178678199	-0.00240163981183279
12.3	1.0	3.4	-0.0026669798372026257	-0.0008239609633164946	0.00047570267961245317	-8.767495805668063e-05	-0.0022310465954419037	-0.002666748894177577	-0.0008239609633164946	0.00047570267961245317	-8.753382023708641e-05	-0.0022309567902364493
12.4	1.0	3.4	-0.002517397963700572	-0.0007662506632186705	0.00039644849028027486	-7.598955983430894e-05	-0.0020716062309278672	-0.002517239281231437	-0.0007662506632186705	0.00039644849028027486	-7.5893776674222e-05	-0.0020715433316188196
12.5	1.0	3.4	-0.002371966394943411	-0.000712024535062028	0.0003288088994059523	-6.580209949386122e-05	-0.001922948659793474	-0.002371858356311157	-0.000712024535062028	0.0003288088994059523	-6.573770610243314e-05	-0.0019229050145526479
12.6	1.0	3.4	-0.0022311111747545277	-0.0006610221701635055	0.0002714183381780344	-5.695052801082731e-05	-0.001784556814758229	-0.002231038261310419	-0.0006610221701635055	0.0002714183381780344	-5.6907625687167234e-05	-0.0017845268036377805
12.7	1.0	3.4	-0.002095236941041643	-0.0006130602736789115	0.0002230015653236004	-4.9277229684819655e-05	-0.0016559010030015122	-0.0020951881459475973	-0.0006130602736789115	0.0002230015653236004	-4.9248889389905175e-05	-0.0016558805482023808
12.8	1.0	3.4	-0.0019646422129662904	-0.0005679339259927474	0.00018238333120756424	-4.2645706969540976e-05	-0.0015364459112115663	-0.001964609819769547	-0.0005679339259927474	0.00018238333120756424	-4.262713651663054e-05	-0.0015364320884677333
12.9	1.0	3.4	-0.0018396950205863342	-0.000525607792781102	0.00014849348064800052	-3.692407988992912e-05	-0.0014256566285633036	-0.0018396736795871771	-0.000525607792781102	0.00014849348064800052	-3.691200296044505e-05	-0.0014256473644936305
13.0	1.0	3.4	-0.0017205301902441955	-0.0004858981947677421	0.0001203683648967312	-3.1995913339269864e-05	-0.0013230044470339147	-0.0017205162318399015	-0.0004858981947677421	0.0001203683648967312	-3.198811440631817e-05	-0.0013229982875625724
13.1	1.0	3.4	-0.0016072209961993276	-0.00044864166073921297	9.714917023105515e-05	-2.77572771531915e-05	-0.0012279712285379783	-0.0016072119285815635	-0.00044864166073921297	9.714917023105515e-05	-2.775227346807362e-05	-0.0012279671646053321
13.2	1.0	3.4	-0.0014997202438254353	-0.00041362926549481926	7.807789602876876e-05	-2.4115357342376974e-05	-0.0011400535170170078	-0.0014997143910682423	-0.00041362926549481926	7.807789602876876e-05	-2.4112166163398517e-05	-0.0011400508554387932
13.3	1.0	3.4	-0.0013981409995371635	-0.0003808793222788154	6.249157242248172e-05	-2.0987724512019397e-05	-0.0010587655251688105	-0.0013981372445762506	-0.0003808793222788154	6.249157242248172e-05	-2.0985700361066914e-05	-0.00105876379435885
13.4	1.0	3.4	-0.0013024212559637337	-0.0003502914069031249	4.981532550107303e-05	-1.8303600204377387e-05	-0.0009836415743573045	-0.0013024188605111186	-0.0003502914069031249	4.981532550107303e-05	-1.8302322651878558e-05	-0.000983640456457188
13.5	1.0	3.4	-0.001212355636484099	-0.0003216734544935207	3.955470378837908e-05	-1.599914077001649e-05	-0.0009142377450089408	-0.0012123541164394858	-0.0003216734544935207	3.955470378837908e-05	-1.599833806265537e-05	-0.0009142370276716888
13.6	1.0	3.4	-0.0011278450018024251	-0.00029497884315787815	3.1287722824946545e-05	-1.4020741380282999e-05	-0.0008501331400892106	-0.001127844042074133	-0.00029497884315787815	3.1287722824946545e-05	-1.4020239087462635e-05	-0.0008501326826537388
13.7	1.0	3.4	-0.001048673777849156	-0.00027008116899196466	2.4656900627001426e-05	-1.2319112051323293e-05	-0.0007909303974328694	-0.0010486731747546601	-0.00027008116899196466	2.4656900627001426e-05	-1.2318798915953148e-05	-0.0007909301074737438
13.8	1.0	3.4	-0.000974584279530331	-0.0002468334614604828	1.9361435055394345e-05	-1.085626693005536e-05	-0.0007362559861951871	-0.0009745839022453712	-0.0002468334614604828	1.9361435055394345e-05	-1.0856072391990864e-05	-0.0007362558034482918
13.9	1.0	3.4	-0.0009055195412969336	-0.00022531124204761	1.5150326393173284e-05	-9.598649543382333e-06	-0.0006857599760991146	-0.0009055193062857151	-0.00022531124204761	1.5150326393173284e-05	-9.598529076557842e-06	-0.0006857598615547206
14.0	1.0	3.4	-0.0008410940658266172	-0.00020528018569621054	1.1815093709082792e-05	-8.513254366698325e-06	-0.0006391157194727911	-0.0008410939200430518	-0.00020528018569621054	1.1815093709082792e-05	-8.513180000676803e-06	-0.0006391156480552473
14.1	1.0	3.4	-0.0007810865591880309	-0.00018667611965383912	9.183802117398115e-06	-7.575080783474807e-06	-0.0005960191608681151	-0.0007810865591880309	-0.00018667611965383912	9.183802117398115e-06	-7.575080783474807e-06	-0.0005960191608681151
14.2	1.0	3.4	-0.0007253491293010524	-0.0001695146759175259	7.115605488005402e-06	-6.761999745984837e-06	-0.0005561880591255471	-0.0007253491293010524	-0.0001695146759175259	7.115605488005402e-06	-6.761999745984837e-06	-0.0005561880591255471
14.3	1.0	3.4	-0.0006735561376456879	-0.00015363209018914858	5.495783852025816e-06	-6.058734071799315e-06	-0.0005193610972367658	-0.0006735561376456879	-0.00015363209018914858	5.495783852025816e-06	-6.058734071799315e-06	-0.0005193610972367658
14.4	1.0	3.4	-0.0006253841208146566	-0.00013887038267057505	4.231437748915454e-06	-5.448340181958723e-06	-0.0004852968357110382	-0.0006253841208146566	-0.00013887038267057505	4.231437748915454e-06	-5.448340181958723e-06	-0.0004852968357110382
14.5	1.0	3.4	-0.000580812240780208	-0.0001253740765037037	3.247753904801776e-06	-4.91325055917009e-06	-0.00045377266762213603	-0.000580812240780208	-0.0001253740765037037	3.247753904801776e-06	-4.91325055917009e-06	-0.00045377266762213603
14.6	1.0	3.4	-0.0005394142928787553	-0.00011286701811741295	2.4848046461249272e-06	-4.4483423732037314e-06	-0.0004245837370342635	-0.0005394142928787553	-0.00011286701811741295	2.4848046461249272e-06	-4.4483423732037314e-06	-0.0004245837370342635
14.7	1.0	3.4	-0.0005010543927070717	-0.00010136759198076106	1.8948257391196078e-06	-4.039841310506081e-06	-0.0003975417851549242	-0.0005010543927070717	-0.00010136759198076106	1.8948257391196078e-06	-4.039841310506081e-06	-0.0003975417851549242
14.8	1.0	3.4	-0.00046554932934170646	-9.083366182949248e-05	1.439926125961743e-06	-3.681551805705912e-06	-0.0003724740418324698	-0.00046554932934170646	-9.083366182949248e-05	1.439926125961743e-06	-3.681551805705912e-06	-0.0003724740418324698
14.9	1.0	3.4	-0.0004326348977853803	-8.114032624462197e-05	1.0901778787427138e-06	-3.362644353293753e-06	-0.0003492221050662073	-0.0004326348977853803	-8.114032624462197e-05	1.0901778787427138e-06	-3.362644353293753e-06	-0.0003492221050662073
15.0	1.0	3.4	-0.000402146081100611	-7.224413502626703e-05	8.220381051171158e-07	-3.0831277672870965e-06	-0.000327640856412174	-0.000402146081100611	-7.224413502626703e-05	8.220381051171158e-07	-3.0831277672870965e-06	-0.000327640856412174
