# Supplementary material for: The Nodal Structure of π‑Orbitals Is Mapped in the Interaction Energy of π‑Stacked Acene Dimers
Source: J Am Chem Soc. 2026 Apr 9;148(15):16151–69. doi: 10.1021/jacs.6c00921 (PMC13107468; doi:10.1021/jacs.6c00921)
Supplement: Supplementary file 1 [file ja6c00921_si_001.zip › data_si/tetracene_sapt_yshift.csv]

x(A)	y(A)	z(A)	SAPT0|Eint(Eh)	SAPT0|Eelst(Eh)	SAPT0|Exr(Eh)	SAPT0|Eind(Eh)	SAPT0|Edisp(Eh)	sSAPT0|Eint(Eh)	sSAPT0|Eelst(Eh)	sSAPT0|Exr(Eh)	sSAPT0|Eind(Eh)	sSAPT0|Edisp(Eh)
0.0	0.0	3.4	-0.017549267390797617	-0.017478052806495725	0.06288559111833085	-0.0015710284229016186	-0.06138577727973112	-0.017480173244850628	-0.017478052806495725	0.06288559111833085	-0.0015220335268221615	-0.06136567802986359
0.0	0.1	3.4	-0.01776082893839126	-0.01744780426008674	0.0626675249813252	-0.001594026070310988	-0.06138652358931873	-0.017693643671049974	-0.01744780426008674	0.0626675249813252	-0.0015464073923962588	-0.061366956999892176
0.0	0.2	3.4	-0.01834383679691287	-0.017355463662056536	0.06202015364274656	-0.0016618899138883397	-0.061346636863714554	-0.018282099824650955	-0.017355463662056536	0.06202015364274656	-0.0016181886879782202	-0.061328601117362755
0.0	0.3	3.4	-0.01920361926324962	-0.0171994335959198	0.06096774396868491	-0.0017700675409415903	-0.06120186209507314	-0.01915014377847763	-0.0171994335959198	0.06096774396868491	-0.0017322832785244718	-0.06118617087271827
0.0	0.4	3.4	-0.020264195727914436	-0.01698342904899164	0.05955342380793197	-0.001910038083513678	-0.06092415240334109	-0.020220802091939452	-0.01698342904899164	0.05955342380793197	-0.0018794445303801826	-0.0609113523204996
0.0	0.5	3.4	-0.021462368054428624	-0.016715195891265466	0.05783592784441359	-0.002070689012858992	-0.060512410994717755	-0.02142972253233224	-0.016715195891265466	0.05783592784441359	-0.002047729514798148	-0.060502724970682216
0.0	0.6	3.4	-0.022735632069674605	-0.016404314497776795	0.05588371469049763	-0.0022400296839065192	-0.05997500257848892	-0.02271323128185604	-0.016404314497776795	0.05588371469049763	-0.002224316463749551	-0.059968315010827326
0.0	0.7	3.4	-0.02402087528887599	-0.016062061784623438	0.053770443491362764	-0.002406507967112427	-0.05932274902850289	-0.024007155869406056	-0.016062061784623438	0.053770443491362764	-0.0023969101128504706	-0.05931862746329491
0.0	0.8	3.4	-0.025264939024870474	-0.01569892052486921	0.05157390407944292	-0.002559803242913019	-0.05858011933653117	-0.025257505039447604	-0.01569892052486921	0.05157390407944292	-0.002554616039851319	-0.05857787255417
0.0	0.9	3.4	-0.026393801709533017	-0.015326514385151313	0.04935682399345798	-0.0026924303439505026	-0.05773168097388918	-0.026389681649738685	-0.015326514385151313	0.04935682399345798	-0.0026895624608435516	-0.0577304287972018
0.0	1.0	3.4	-0.027371034591217216	-0.014954703972762218	0.04718554268403749	-0.002798822348399871	-0.05680305095409262	-0.027366991856952967	-0.014954703972762218	0.04718554268403749	-0.002796014196999958	-0.05680181637122828
0.0	1.1	3.4	-0.028161908637955542	-0.014592175348298042	0.04511226355470478	-0.00287627451638707	-0.05580572232797521	-0.028154695095256945	-0.014592175348298042	0.04511226355470478	-0.0028712721123976504	-0.055803511189266033
0.0	1.2	3.4	-0.02874430487433608	-0.014245467072669271	0.04317631929340212	-0.0029245618349385757	-0.054750595260130354	-0.02873086339565991	-0.014245467072669271	0.04317631929340212	-0.0029152505950423785	-0.05474646502135038
0.0	1.3	3.4	-0.029108500899659585	-0.013918950043262157	0.04140372724417883	-0.002945614947284944	-0.053647663153291315	-0.029086104958848974	-0.013918950043262157	0.04140372724417883	-0.0029301075303219694	-0.05364077462944368
0.0	1.4	3.4	-0.02925734270339786	-0.013615315378046944	0.03980667538486125	-0.0029430377416107337	-0.05250566496860143	-0.029223679646694575	-0.013615315378046944	0.03980667538486125	-0.0029197231479345326	-0.052495316505574346
0.0	1.5	3.4	-0.029203240744145875	-0.013334612682456282	0.03838490877123868	-0.002921671868055366	-0.05133186496487291	-0.029156447600304117	-0.013334612682456282	0.03838490877123868	-0.0028892342463836145	-0.0513175094427029
0.0	1.6	3.4	-0.028967475076430584	-0.013075223469968478	0.03712669613746968	-0.002887005366282412	-0.050131942377649376	-0.028906169221056377	-0.013075223469968478	0.03712669613746968	-0.002844443339710463	-0.05011319854884712
0.0	1.7	3.4	-0.028576790011006444	-0.012833482609380553	0.03601140409569253	-0.0028446694470896563	-0.04891004205022876	-0.028500090567073616	-0.012833482609380553	0.03601140409569253	-0.002791313612366215	-0.04888669844101937
0.0	1.8	3.4	-0.028061782536320155	-0.0126047366536568	0.03501188130371289	-0.002799965222375668	-0.04766896196400058	-0.027969341646113487	-0.0126047366536568	0.03501188130371289	-0.0027355066685407054	-0.04764097962762887
0.0	1.9	3.4	-0.02745373433419565	-0.012382932107470879	0.03409701892964705	-0.0027574049686521097	-0.04641041618771971	-0.027345774689978314	-0.012382932107470879	0.03409701892964705	-0.0026819311118631717	-0.04637793040029131
0.0	2.0	3.4	-0.0267834760724079	-0.012162341666453358	0.03323465274372707	-0.0027204014524617876	-0.045135385697219824	-0.026660819860553228	-0.012162341666453358	0.03323465274372707	-0.002634427147921734	-0.04509870378990521
0.0	2.1	3.4	-0.02607865466228141	-0.011936678774759457	0.032393450323118876	-0.0026909874958877724	-0.043844438714753055	-0.025942736066893457	-0.011936678774759457	0.032393450323118876	-0.0025954740179184315	-0.043804033597334445
0.0	2.2	3.4	-0.025362878235168758	-0.011700305898330043	0.03154522365390719	-0.0026697244504843842	-0.04253807154026152	-0.0252157172118301	-0.011700305898330043	0.03154522365390719	-0.0025660689450586827	-0.042494566022348565
0.0	2.3	3.4	-0.024655068506393887	-0.011448763093994785	0.03066641430334712	-0.0026557193923294146	-0.04121700032341681	-0.024499199877277576	-0.011448763093994785	0.03066641430334712	-0.0025457092832073193	-0.041171141803422594
0.0	2.4	3.4	-0.023968492592567142	-0.011178277528188119	0.02973900926716988	-0.0026468290883863155	-0.03988239524316259	-0.02380684973262089	-0.011178277528188119	0.02973900926716988	-0.0025325602494508342	-0.039835021222151816
0.0	2.5	3.4	-0.023312248555223777	-0.01088732462005737	0.028751024620115962	-0.002639916782678985	-0.03853603177260338	-0.023148008459534807	-0.01088732462005737	0.028751024620115962	-0.002523680434928426	-0.03848802802466497
0.0	2.6	3.4	-0.02269025363087141	-0.010575036557270323	0.027696434321841656	-0.0026313031614101368	-0.03718034823403261	-0.022526658760206326	-0.010575036557270323	0.027696434321841656	-0.002515453150234137	-0.03713260337454352
0.0	2.7	3.4	-0.022103346789469534	-0.010242495977195176	0.026574692389220833	-0.0026171769354902397	-0.03581836626600495	-0.021943522232106483	-0.010242495977195176	0.026574692389220833	-0.0025039917564180945	-0.035771726887714045
0.0	2.8	3.4	-0.021549231987719138	-0.009891650520671647	0.02538995254439194	-0.002594034598123268	-0.034453499413316165	-0.021396017020671274	-0.009891650520671647	0.02538995254439194	-0.002485589102814623	-0.03440872994157695
0.0	2.9	3.4	-0.021024128551784135	-0.009525857126618575	0.024150060866808844	-0.0025590387705774174	-0.03308929352139699	-0.02087993945892882	-0.009525857126618575	0.024150060866808844	-0.0024570988274093424	-0.033047044371709744
0.0	3.0	3.4	-0.020522731549142817	-0.00914896427241274	0.022865715923686136	-0.0025102930300279214	-0.03172919017038829	-0.020389462231234366	-0.00914896427241274	0.022865715923686136	-0.0024162389101848422	-0.03168997497232292
0.0	3.1	3.4	-0.02003916968457875	-0.008765002829818513	0.021549157032250386	-0.0024469137650660368	-0.030376410121944586	-0.019918144256188264	-0.008765002829818513	0.021549157032250386	-0.002361703037016463	-0.030340595421603674
0.0	3.2	3.4	-0.019568195299078238	-0.008378655002161395	0.020213497241514132	-0.0023690375127788585	-0.029034000025652117	-0.019460162165500235	-0.008378655002161395	0.020213497241514132	-0.0022932002979860313	-0.02900180410686694
0.0	3.3	3.4	-0.019104659494406807	-0.007993776127932506	0.018871831135397595	-0.0022777235259762232	-0.027704990975895672	-0.019009827170944793	-0.007993776127932506	0.018871831135397595	-0.0022113900202892925	-0.02767649215812059
0.0	3.4	3.4	-0.01864487609600434	-0.007614306292794026	0.017536704000837757	-0.0021747296573603435	-0.02639254414668773	-0.018562980059122686	-0.007614306292794026	0.017536704000837757	-0.002117681616471118	-0.0263676961506953
0.0	3.5	3.4	-0.018186366073376457	-0.007243728366574942	0.016219699366181478	-0.00206231323422576	-0.025100023838757233	-0.01811675674126574	-0.007243728366574942	0.016219699366181478	-0.0020140514440357884	-0.02507867629683649
0.0	3.6	3.4	-0.017726982319013675	-0.006884222516305272	0.014931198588413904	-0.00194300418931442	-0.023830954201807888	-0.01766872328091274	-0.006884222516305272	0.014931198588413904	-0.0019028232586972798	-0.02381287609432409
0.0	3.7	3.4	-0.017266055511221668	-0.00653807323124056	0.013680299659715418	-0.0018193843232594716	-0.022588897616437054	-0.017218021849646353	-0.00653807323124056	0.013680299659715418	-0.001786446864041379	-0.022573801414079834
0.0	3.8	3.4	-0.016802824923815178	-0.006206378763181419	0.012474766827858046	-0.0016939113743540003	-0.021377301614137804	-0.01676379412860421	-0.006206378763181419	0.012474766827858046	-0.0016673158053471127	-0.021364866387933723
0.0	3.9	3.4	-0.0163369883516577	-0.005889886717682202	0.011321081025970587	-0.001568827535878798	-0.020199355124067286	-0.016305717717622577	-0.005889886717682202	0.011321081025970587	-0.0015476650352932845	-0.020189246990617676
0.0	4.0	3.4	-0.01586779766941677	-0.005588385529676998	0.010224515740222121	-0.0014460488170043011	-0.019057879062957594	-0.015843085347840093	-0.005588385529676998	0.010224515740222121	-0.0014294474889988934	-0.019049768069386325
0.0	4.1	3.4	-0.015395227181818346	-0.005302059233486034	0.009189193577013977	-0.001327107793428151	-0.017955253731918138	-0.015375955837441788	-0.005302059233486034	0.009189193577013977	-0.0013142635209452637	-0.017948826660024467
0.0	4.2	3.4	-0.014918610878655945	-0.005030147903880788	0.008218112978592533	-0.00121319027990862	-0.01689338567345907	-0.014903775866795883	-0.005030147903880788	0.008218112978592533	-0.0012033858977596671	-0.01688835504374796
0.0	4.3	3.4	-0.014437344633965846	-0.004771736029397289	0.0073132373914334	-0.0011051357294647873	-0.01587371026653717	-0.014426067890815268	-0.004771736029397289	0.0073132373914334	-0.0010977496450545559	-0.015869819607796824
0.0	4.4	3.4	-0.013951359006180959	-0.004526216478552669	0.006475546427375659	-0.001003472519962881	-0.014897216435041067	-0.013942892051932982	-0.004526216478552669	0.006475546427375659	-0.0009979794412254795	-0.014894242559530492
0.0	4.5	3.4	-0.013460355935870113	-0.004292462165608413	0.005705097196034954	-0.0009085007380987787	-0.013964490228197875	-0.013454074884020655	-0.004292462165608413	0.005705097196034954	-0.0009044667464534426	-0.013962243167993754
0.0	4.6	3.4	-0.012964924170597482	-0.004069967305781574	0.005001096485485274	-0.0008202990882598413	-0.01307575426204134	-0.012960319468743878	-0.004069967305781574	0.005001096485485274	-0.0008173731130828317	-0.013074075535364747
0.0	4.7	3.4	-0.012465362647995236	-0.0038576146021114255	0.004361981510022681	-0.000738810815313493	-0.012230918740592999	-0.012462025856437499	-0.0038576146021114255	0.004361981510022681	-0.0007367142210316686	-0.012229678543317087
0.0	4.8	3.4	-0.011962584334428483	-0.0036546123297966915	0.0037855143352775143	-0.0006638654598422021	-0.011429620880067104	-0.011960193736081022	-0.0036546123297966915	0.0037855143352775143	-0.0006623810408366804	-0.011428714700725165
0.0	4.9	3.4	-0.01145828635861529	-0.003460700895402624	0.00326888395647846	-0.0005952065478127067	-0.01067126287187842	-0.011456592689315339	-0.003460700895402624	0.00326888395647846	-0.0005941678425556308	-0.010670607907835545
0.0	5.0	3.4	-0.010953669751212763	-0.003274888646501495	0.0028088159411540675	-0.0005325546136023024	-0.009955042432263033	-0.010952482892023035	-0.003274888646501495	0.0028088159411540675	-0.0005318361081310699	-0.009954574078544538
0.0	5.1	3.4	-0.010450819611656186	-0.0030969672070568777	0.0024016840255020456	-0.00047555917243095826	-0.009279977257670395	-0.010449996726716797	-0.0030969672070568777	0.0024016840255020456	-0.00047506770029277654	-0.00927964584486919
0.0	5.2	3.4	-0.009951465860680322	-0.0029262685197863902	0.0020436203266729334	-0.0004238864882484247	-0.00864493117931844	-0.009950901193782904	-0.0029262685197863902	0.0020436203266729334	-0.0004235539387516351	-0.008644699061917813
0.0	5.3	3.4	-0.00945775945761283	-0.002762566467367833	0.001730620287260599	-0.0003771808694483025	-0.008048632408057293	-0.009457375810563709	-0.002762566467367833	0.001730620287260599	-0.0003769581825074301	-0.008048471447949044
0.0	5.4	3.4	-0.008971387037348694	-0.0026052359621644428	0.0014586384921442092	-0.00033509438806887356	-0.007489695179259587	-0.008971128833188851	-0.0026052359621644428	0.0014586384921442092	-0.00033494673397405046	-0.007489584629194568
0.0	5.5	3.4	-0.008494580093703222	-0.0024543372377365813	0.0012236754059888125	-0.0002972773676294462	-0.006966640894326007	-0.00849440785557915	-0.0024543372377365813	0.0012236754059888125	-0.00029718036508699826	-0.006966565658744383
0.0	5.6	3.4	-0.00802889716366649	-0.002309439534087687	0.0010218463132898644	-0.0002633877169384898	-0.006477916225930177	-0.008028783216351768	-0.002309439534087687	0.0010218463132898644	-0.00026332453132361374	-0.0064778654642303314
0.0	5.7	3.4	-0.00757601114355447	-0.0021704373549482625	0.0008494417396309661	-0.00023310072842152378	-0.00602191479981565	-0.0075759363281404975	-0.0021704373549482625	0.0008494417396309661	-0.00023305988763503026	-0.006021880825188171
0.0	5.8	3.4	-0.007137215104181187	-0.002037082833567183	0.0007029710624694816	-0.00020610670530936095	-0.005596996627774124	-0.007137166316222708	-0.002037082833567183	0.0007029710624694816	-0.00020608048885190517	-0.005596974056273102
0.0	5.9	3.4	-0.006713737005891846	-0.0019093223002641935	0.0005791931741693046	-0.0001821017459998442	-0.005201506133797113	-0.006713705383333858	-0.0019093223002641935	0.0005791931741693046	-0.00018208501872038618	-0.005201491238518583
0.0	6.0	3.4	-0.006306685413338489	-0.0017872274611363537	0.00047513528634158153	-0.00016080173938848755	-0.004833791499155229	-0.006306665026002084	-0.0017872274611363537	0.00047513528634158153	-0.00016079112245312346	-0.004833781728754188
0.0	6.1	3.4	-0.00591642141697346	-0.0016703525265597818	0.0003881007796707424	-0.00014195137026437135	-0.004492218299820049	-0.00591640833457945	-0.0016703525265597818	0.0003881007796707424	-0.0001419446620409193	-0.004492211925649491
0.0	6.2	3.4	-0.0055435405792225115	-0.0015587292199370495	0.0003156682246245084	-0.0001252965564563541	-0.0041751830274536165	-0.005543532219184839	-0.0015587292199370495	0.0003156682246245084	-0.0001252923346328366	-0.0041751788892394615
0.0	6.3	3.4	-0.005188366580934403	-0.001452324592946752	0.00025568368063029614	-0.00011060044949824782	-0.0038811252191196985	-0.005188361258877254	-0.001452324592946752	0.00025568368063029614	-0.00011059780196900504	-0.003881122544591793
0.0	6.4	3.4	-0.004851249479171802	-0.001351298351778496	0.00020624709130926983	-9.766076592724911e-05	-0.0036085374527753265	-0.004851246103341159	-0.001351298351778496	0.00020624709130926983	-9.765911128376304e-05	-0.0036085357315881693
0.0	6.5	3.4	-0.004531906806643166	-0.0012553561072650155	0.00016569617770095725	-8.627728447912963e-05	-0.0033559695925999785	-0.004531904673613567	-0.0012553561072650155	0.00016569617770095725	-8.62762541918792e-05	-0.003355968489857629
0.0	6.6	3.4	-0.004229993393214226	-0.001164265272677767	0.00013259063688735926	-7.628233253569918e-05	-0.00312203642488812	-0.004229992050905703	-0.001164265272677767	0.00013259063688735926	-7.62816935462474e-05	-0.0031220357215690484
0.0	6.7	3.4	-0.003945394142688907	-0.0010781565330830745	0.00010568629753991032	-6.750371310702168e-05	-0.0029054201940387214	-0.003945393301991329	-0.0010781565330830745	0.00010568629753991032	-6.750331869092197e-05	-0.0029054197477572426
0.0	6.8	3.4	-0.0036775816280959677	-0.0009968279510985667	8.391891522237528e-05	-5.979956797759771e-05	-0.0027048730242421786	-0.003677581104556909	-0.0009968279510985667	8.391891522237528e-05	-5.979932594931172e-05	-0.002704872742731406
0.0	6.9	3.4	-0.0034260876712262933	-0.0009202052812611328	6.638435493438362e-05	-5.304864643245659e-05	-0.0025192180984670875	-0.003426087347436932	-0.0009202052812611328	6.638435493438362e-05	-5.304849898749081e-05	-0.0025192179221226923
0.0	7.0	3.4	-0.003190205712674244	-0.000848045794441532	5.231937871460445e-05	-4.712962368532663e-05	-0.00234734967326199	-0.0031902055140863956	-0.000848045794441532	5.231937871460445e-05	-4.712953465794884e-05	-0.0023473495637015194
0.0	7.1	3.4	-0.0029693996593000652	-0.0007803082657460436	4.108396305252965e-05	-4.194377473038544e-05	-0.002188231581876166	-0.0029693995387190084	-0.0007803082657460436	4.108396305252965e-05	-4.19437215560884e-05	-0.002188231514469406
0.0	7.2	3.4	-0.0027630702308250477	-0.0007169227524173039	3.2144819534867983e-05	-3.739548956341276e-05	-0.002040896808379199	-0.002763070158485082	-0.0007169227524173039	3.2144819534867983e-05	-3.7395458216709886e-05	-0.0020408967673859364
0.0	7.3	3.4	-0.0025703963243776757	-0.0006576005379770322	2.5060356348381074e-05	-3.3411207267595335e-05	-0.0019044449354814294	-0.0025703962815983874	-0.0006576005379770322	2.5060356348381074e-05	-3.3411189075893474e-05	-0.0019044449108938427
0.0	7.4	3.4	-0.002390720435449465	-0.0006022364600539731	1.9467079240567363e-05	-2.9911897953607574e-05	-0.0017780391566824514	-0.00239072041058312	-0.0006022364600539731	1.9467079240567363e-05	-2.9911887592022544e-05	-0.0017780391421776914
0.0	7.5	3.4	-0.002223330802462913	-0.000550648218677452	1.5067487997099578e-05	-2.6845849223888023e-05	-0.0016609042225586724	-0.002223330788307133	-0.000550648218677452	1.5067487997099578e-05	-2.6845843453351445e-05	-0.0016609042141734291
0.0	7.6	3.4	-0.002067439191069386	-0.0005025876517947836	1.16193939941603e-05	-2.4148547758422665e-05	-0.0015523223855103399	-0.0020674391832163144	-0.0005025876517947836	1.16193939941603e-05	-2.414854463177826e-05	-0.001552322380783913
0.0	7.7	3.4	-0.0019224478523105105	-0.00045797096646538193	8.926652573244708e-06	-2.1772992216846558e-05	-0.0014516305462015267	-0.0019224478523105105	-0.00045797096646538193	8.926652573244708e-06	-2.1772992216846558e-05	-0.0014516305462015267
0.0	7.8	3.4	-0.001787726108340766	-0.00041665703963644773	6.831162026632514e-06	-1.9683008035376005e-05	-0.0013582172226955748	-0.001787726108340766	-0.00041665703963644773	6.831162026632514e-06	-1.9683008035376005e-05	-0.0013582172226955748
0.0	7.9	3.4	-0.0016624882469897413	-0.00037834012027815334	5.206078058005583e-06	-1.783607920959788e-05	-0.0012715181255599957	-0.0016624882469897413	-0.00037834012027815334	5.206078058005583e-06	-1.783607920959788e-05	-0.0012715181255599957
0.0	8.0	3.4	-0.0015462796987883523	-0.00034301465842645484	3.950080828006375e-06	-1.6201289089211086e-05	-0.0011910138321006927	-0.0015462796987883523	-0.00034301465842645484	3.950080828006375e-06	-1.6201289089211086e-05	-0.0011910138321006927
